# Supplementary material for: Assessment of four DNA fragments (COI, 16S rDNA, ITS2, 12S rDNA) for species identification of the Ixodida (Acari: Ixodida)
Source: Parasit Vectors. 2014 Mar 3;7:93. doi: 10.1186/1756-3305-7-93 (PMC3945964; doi:10.1186/1756-3305-7-93)
Supplement: Additional file 3 — Appendix S1. Read length and quality scores for each unidirectional and bidirectional sequence. [file 1756-3305-7-93-S3.xls]

## Sheet: 16S
DNA Accession	Taxon	Forward			Reverse			Consensus					Specimens code
		Length	No. qv>20	% qv>20	Length	No. qv>20	% qv>20	Length	% bi-read	No. qv>20	% qv>20
JX051062	Rhipicephalus microplus	424	391	92.2	415	368	88.7	454	83	451	99.3392		YN01
JX051063	Rhipicephalus microplus	418	388	92.8	438	416	95	454	78	454	100		YN02
JX051064	Haemaphysalis longicornis	432	412	95.4	412	396	96	455	82	453	99.5604		YN07
JX051065	Haemaphysalis longicornis	413	382	92	424	409	96	455	80	455	100		YN08
JX051066	Haemaphysalis longicornis	409	372	91	421	380	90	424	84	421	99.2925		YN09
JX051067	Haemaphysalis longicornis	435	415	95.4	422	401	95	455	81	454	99.7802		YN011
JX051068	Rhipicephalus microplus	413	388	94	404	389	96	455	84	452	99.3407		YN012
JX051069	Haemaphysalis longicornis	413	398	96	445	420	94	455	83	453	99.5604		YN013
JX051070	Haemaphysalis longicornis	407	393	97	413	396	96	444	92	442	99.5495		YN014
JX051071	Haemaphysalis longicornis	396	393	99	396	392	99	443	86	441	99.5485		YN015
JX051072	Rhipicephalus microplus	413	395	96	415	399	96	455	83	452	99.3407		YN016
JX051073	Haemaphysalis longicornis	399	397	99	410	398	97	445	80	442	99.3258		YN017
JX051074	Hyalomma asiaticum asiaticum	424	402	95	407	391	96	445	88	441	99.1011		IM034
JX051075	Hyalomma asiaticum asiaticum	410	403	98.2927	412	395	95.8738	445	84	445	100		IM035
JX051076	Hyalomma asiaticum asiaticum	412	403	97.8155	401	389	97.0075	445	84	445	100		IM036
JX051077	Hyalomma asiaticum asiaticum	414	405	97.8261	408	396	97.0588	432	88	431	99.7685		IM037
JX051078	Hyalomma asiaticum asiaticum	426	403	94.6009	421	399	94.7743	441	86	440	99.7732		IM038
JX051079	Hyalomma asiaticum asiaticum	420	392	93.3333	427	405	94.8478	444	87	442	99.5495		IM039
JX051080	Hyalomma asiaticum asiaticum	412	395	95.8738	423	394	93.1442	441	87	439	99.5465		IM041
JX051081	Hyalomma asiaticum asiaticum	416	390	93.75	426	403	94.6009	442	88	440	99.5475		IM042
JX051082	Hyalomma asiaticum asiaticum	408	396	97.0588	407	392	96.3145	446	86	442	99.1031		IM043
JX051083	Hyalomma asiaticum asiaticum	425	399	93.8824	411	396	96.3504	444	87	444	100		IM044
JX051084	Hyalomma asiaticum asiaticum	426	404	94.8357	409	395	96.577	443	88	441	99.5485		IM045
JX051085	Hyalomma asiaticum asiaticum	416	390	93.75	423	395	93.3806	442	87	439	99.3213		IM046
JX051086	Hyalomma asiaticum asiaticum	416	392	94.2308	418	399	95.4545	444	87	442	99.5495		IM047
JX051087	Hyalomma asiaticum asiaticum	413	397	96.1259	422	400	94.7867	445	86	445	100		IM048
JX051088	Hyalomma asiaticum asiaticum	412	403	97.8155	412	398	96.6019	445	86	443	99.5506		IM049
JX051089	Hyalomma asiaticum asiaticum	429	402	93.7063	423	399	94.3262	419	90	418	99.7613		IM050
JX051090	Hyalomma asiaticum asiaticum	420	396	94.2857	415	392	94.4578	453	83	451	99.5585		IM051
JX051091	Hyalomma asiaticum asiaticum	429	404	94.1725	422	397	94.0758	445	83	443	99.5506		IM053
JX051092	Hyalomma asiaticum asiaticum	428	401	93.6916	424	398	93.8679	444	84	441	99.3243		IM054
JX051093	Hyalomma asiaticum asiaticum	425	405	95.2941	423	400	94.5626	444	82	444	100		IM055
JX051094	Dermacentor marginatus	421	396	94.0618	430	405	94.186	451	87	451	100		XJ056
JX051095	Dermacentor marginatus	425	400	94.1176	432	409	94.6759	455	86	454	99.7802		XJ057
JX051096	Dermacentor marginatus	439	415	94.533	429	405	94.4056	451	90	450	99.7783		XJ058
JX051097	Dermacentor marginatus	440	418	95	431	409	94.8956	453	89	452	99.7792		XJ059
JX051098	Dermacentor marginatus	430	406	94.4186	439	416	94.7608	452	90	451	99.7788		XJ060
JX051099	Dermacentor nuttalli	420	402	95.7143	427	399	93.4426	455	87	453	99.5604		XJ061
JX051100	Dermacentor nuttalli	413	375	90.799	422	402	95.2607	457	82	455	99.5624		XJ062
JX051101	Hyalomma anatolicum	391	342	87.468	356	290	81.4607	446	74	438	98.2063		XJ063
JX051102	Dermacentor nuttalli	341	317	92.9619	338	313	92.6036	368	81	367	99.7283		XJ065
JX051103	Dermacentor nuttalli	425	396	93.1765	421	402	95.4869	458	86	456	99.5633		XJ066
JX051104	Dermacentor nuttalli	449	373	83.0735	425	405	95.2941	460	84	455	98.913		XJ067
JX051105	Dermacentor nuttalli	423	402	95.0355	424	401	94.5755	460	85	458	99.5652		XJ068
JX051106	Dermacentor nuttalli	427	392	91.8033	420	404	96.1905	455	88	452	99.3407		XJ071
JX051107	Dermacentor nuttalli	425	389	91.5294	424	402	94.8113	458	88	455	99.345		XJ072
JX051108	Hyalomma anatolicum	409	373	91.198	395	373	94.4304	431	88	426	98.8399		XJ074
JX051109	Hyalomma anatolicum	406	381	93.8424	406	389	95.8128	438	87	435	99.3151		XJ076
JX051110	Dermacentor nuttalli	420	394	93.8095	421	405	96.1995	452	87	451	99.7788		XJ083
JX051111	Dermacentor nuttalli	422	400	94.7867	419	403	96.1814	453	87	453	100		XJ084
JX051112	Dermacentor nuttalli	424	396	93.3962	406	348	85.7143	453	88	449	99.117		XJ085
JX051113	Dermacentor nuttalli	419	400	95.4654	406	367	90.3941	453	83	450	99.3377		XJ087
JX051114	Dermacentor nuttalli	425	387	91.0588	449	372	82.8508	456	78	448	98.2456		XJ088
JX051115	Dermacentor nuttalli	370	327	88.3784	383	353	92.1671	395	92	395	100		XJ089
JX051116	Dermacentor nuttalli	419	401	95.7041	421	403	95.7245	452	85	452	100		XJ090
JX051117	Dermacentor nuttalli	418	397	94.9761	422	403	95.4976	453	83	453	100		XJ091
JX051118	Dermacentor nuttalli	421	401	95.2494	421	402	95.4869	453	85	452	99.7792		XJ092
KC203352	Haemaphysalis longicornis	416	380	91.3462	402	381	94.7761	421	90	420	99.7625		BJ095
KC203341	Haemaphysalis longicornis	413	384	92.9782	403	376	93.3002	436	86	432	99.0826		BJ101
KC203353	Haemaphysalis longicornis	411	377	91.7275	425	392	92.2353	444	84	443	99.7748		BJ104
KC203354	Haemaphysalis longicornis	415	376	90.6024	400	376	94	434	87	432	99.5392		SD109
KC203355	Haemaphysalis longicornis	414	375	90.5797	398	373	93.7186	432	87	430	99.537		BJ111
KC203356	Haemaphysalis longicornis	406	366	90.1478	399	371	92.9825	435	84	433	99.5402		BJ114
KC203357	Haemaphysalis longicornis	406	377	92.8571	412	382	92.7184	447	83	446	99.7763		BJ116
KC203358	Haemaphysalis longicornis	409	384	93.8875	411	387	94.1606	446	83	446	100		BJ120
KC203346	Hyalomma detritum	405	385	95.0617	408	384	94.1176	444	82	444	100		XJ142
KC203347	Hyalomma detritum	408	378	92.6471	397	375	94.4584	436	85	435	99.7706		XJ144
KC203348	Hyalomma detritum	405	366	90.3704	399	375	93.985	434	85	434	100		XJ145
KC203349	Hyalomma detritum	408	379	92.8922	411	380	92.4574	447	82	445	99.5526		XJ150
KC203359	Haemaphysalis longicornis	408	375	91.9118	390	373	95.641	425	86	424	99.7647		SD153
KC203360	Haemaphysalis longicornis	411	376	91.4842	394	376	95.4315	436	85	436	100		SD154
KC203361	Haemaphysalis longicornis	409	374	91.4425	416	391	93.9904	430	92	428	99.5349		SD160
KC203342	Haemaphysalis longicornis	413	386	93.4625	412	389	94.4175	437	88	435	99.5423		BJ165
KC203343	Dermacentor nuttalli	430	401	93.2558	421	406	96.4371	442	91	441	99.7738		XJ179
KC203344	Dermacentor nuttalli	441	406	92.0635	423	378	89.3617	444	91	440	99.0991		XJ185
KC203345	Dermacentor nuttalli	422	402	95.2607	425	403	94.8235	446	89	446	100		XJ186
KC203338	Hyalomma anatolicum	422	389	92.1801	412	379	91.9903	442	90	440	99.5475		XJ187
KC203339	Hyalomma asiaticum asiaticum	407	392	96.3145	412	390	94.6602	433	89	432	99.7691		XJ189
KC203340	Hyalomma anatolicum	422	389	92.1801	407	379	93.1204	440	88	438	99.5455		XJ190
KC203350	Hyalomma asiaticum asiaticum	414	386	93.2367	418	392	93.7799	435	91	434	99.7701		XJ191
KC203351	Hyalomma asiaticum asiaticum	407	390	95.8231	413	394	95.3995	435	89	435	100		XJ192
KC203362	Rhipicephalus sanguineus	404	397	98.2673	403	385	95.5335	430	88	430	100		HB193

## Sheet: COI
DNA Accession	Taxon	Forward			Reverse			Consensus					Specimens code
		Length	No. qv>20	% qv>20	Length	No. qv>20	% qv>20	Length	% bi-read	No. qv>20	% qv>20
JX051119	Rhipicephalus microplus	662	625	94.4109	668	630	94.3114	633	99	632	99.842		YN01
JX051120	Rhipicephalus microplus	659	619	93.9302	638	605	94.8276	633	98	633	100		YN02
JX051121	Haemaphysalis longicornis	665	623	93.6842	627	600	96	638	96	625	98		YN07
JX051122	Haemaphysalis longicornis	671	625	93.1446	656	617	94	638	97	620	97.1787		YN08
JX051123	Haemaphysalis longicornis	656	643	98	668	639	95.6587	663	95	637	96.0784		YN09
JX051124	Haemaphysalis longicornis	682	638	93.5484	645	612	95	638	95	623	97.6489		YN011
JX051125	Rhipicephalus microplus	673	629	93.4621	658	618	93.921	633	98	631	99.684		YN012
JX051126	Haemaphysalis longicornis	671	632	94.1878	666	622	93.3934	663	95	661	99.6983		YN013
JX051127	Haemaphysalis longicornis	662	624	94.2598	658	621	94.3769	663	95	662	99.8492		YN014
JX051128	Haemaphysalis longicornis	668	612	91.6168	663	621	93.6652	638	97	638	100		YN015
JX051129	Rhipicephalus microplus	665	594	89.3233	668	513	76.7964	633	99	621	98.1043		YN016
JX051130	Haemaphysalis longicornis	668	521	77.994	652	510	78.2209	663	94	638	96.2293		YN017
JX051131	Hyalomma asiaticum asiaticum	652	621	95.2454	667	631	94.6027	638	98	637	99.8433		IM034
JX051132	Hyalomma asiaticum asiaticum	669	628	93.8714	648	613	94.5988	638	97	638	100		IM035
JX051133	Hyalomma asiaticum asiaticum	669	647	96.7115	682	644	94.4282	649	97	649	100		IM036
JX051134	Hyalomma asiaticum asiaticum	665	646	97.1429	667	634	95.0525	649	96	648	99.8459		IM037
JX051135	Hyalomma asiaticum asiaticum	667	658	98.6507	662	581	87.7644	649	95	645	99.3837		IM038
JX051136	Hyalomma asiaticum asiaticum	652	625	96	668	644	96.4072	668	94	644	96.4072		IM039
JX051137	Hyalomma asiaticum asiaticum	668	638	95.509	665	636	95.6391	649	98	649	100		IM041
JX051138	Hyalomma asiaticum asiaticum	426	403	94.6009	673	642	95.3938	680	58	674	99.1176		IM042
JX051139	Hyalomma asiaticum asiaticum	669	642	95.9641	664	631	95.0301	649	97	646	99.5378		IM043
JX051140	Hyalomma asiaticum asiaticum	671	642	95.6781	662	629	95.0151	643	98	638	99.2224		IM044
JX051141	Hyalomma asiaticum asiaticum	662	628	94.864	664	635	95.6325	649	98	649	100		IM045
JX051142	Hyalomma asiaticum asiaticum	668	628	94.012	672	640	95.2381	649	98	648	99.8459		IM046
JX051143	Hyalomma asiaticum asiaticum	662	632	95.4683	662	629	95.0151	649	96	648	99.8459		IM047
JX051144	Hyalomma asiaticum asiaticum	659	630	95.5994	648	607	94	649	93	628	96.7643		IM048
JX051145	Hyalomma asiaticum asiaticum	665	632	95.0376	642	608	94.704	649	96	649	100		IM049
JX051146	Hyalomma asiaticum asiaticum	671	635	94.6349	682	642	94.1349	649	98	647	99.6918		IM050
JX051147	Hyalomma asiaticum asiaticum	662	634	95.7704	665	628	94.4361	649	97	649	100		IM051
JX051148	Hyalomma asiaticum asiaticum	665	643	96.6917	632	559	88	649	93	638	98.3051		IM053
JX051149	Hyalomma asiaticum asiaticum	672	641	95.3869	665	621	93.3835	649	97	649	100		IM054
JX051150	Hyalomma asiaticum asiaticum	668	631	94.4611	638	611	95.768	675	93	672	99.5556		IM055
JX051151	Dermacentor marginatus	661	618	93.4947	625	562	89.92	656	90	655	99.8476		XJ056
JX051152	Dermacentor marginatus	682	651	95.4545	663	598	90	665	92	645	96.9925		XJ058
JX051153	Dermacentor marginatus	662	619	93.5045	672	624	92.8571	650	95	646	99.3846		XJ060
JX051154	Dermacentor nuttalli	669	627	93.722	637	616	96.7033	666	91	665	99.8498		XJ062
JX051155	Dermacentor nuttalli	668	627	93.8623	641	618	96.4119	666	93	666	100		XJ065
JX051156	Dermacentor nuttalli	681	630	92.511	671	632	94.1878	666	95	665	99.8498		XJ067
JX051157	Dermacentor nuttalli	647	608	93.9722	640	621	97.0312	666	93	664	99.6997		XJ068
JX051158	Dermacentor nuttalli	666	635	95.3453	658	626	95	634	92	619	97.6341		XJ071
JX051159	Dermacentor nuttalli	661	630	95.3101	641	609	95	642	94	616	95.9502		XJ072
JX051160	Dermacentor nuttalli	667	635	95.2024	667	625	93.7031	676	93	675	99.8521		XJ084
JX051161	Dermacentor nuttalli	667	632	94.7526	623	587	94	635	91	632	99.5276		XJ085
JX051162	Dermacentor nuttalli	646	610	94.4272	648	570	87.963	641	95	635	99.064		XJ087
JX051163	Dermacentor nuttalli	647	606	93.6631	648	598	92.284	685	89	682	99.562		XJ088
JX051164	Dermacentor nuttalli	647	613	94.745	668	628	94	645	93	613	95.0388		XJ089
KC203441	Haemaphysalis longicornis	663	622	93.816	661	629	95.1589	657	96	652	99.239		BJ095
KC203442	Haemaphysalis longicornis	669	627	93.722	660	626	94.8485	647	98	641	99.0726		BJ101
KC203443	Haemaphysalis longicornis	649	549	84.5917	630	562	89.2063	647	89	643	99.3818		SD109
KC203444	Haemaphysalis longicornis	665	626	94.1353	572	532	93	583	89	577	98.9708		BJ111
KC203445	Haemaphysalis longicornis	648	627	96.7593	668	617	92.3653	617	100	617	100		BJ114
KC203446	Haemaphysalis longicornis	661	626	94.705	652	623	95.5521	617	100	617	100		BJ116
KC203447	Haemaphysalis longicornis	649	627	96.6102	664	628	94.5783	617	100	617	100		BJ120
KC203434	Hyalomma detritum	668	601	89.9701	665	570	85.7143	617	100	614	99.5138		XJ143
KC203435	Hyalomma detritum	672	641	95.3869	643	608	95	658	92	631	95.8967		XJ144
KC203436	Hyalomma detritum	662	643	97.1299	655	632	96	659	96	638	96.8134		XJ145
KC203448	Haemaphysalis longicornis	669	632	94.4694	664	633	95.3313	642	99	632	98.4424		SD153
KC203449	Haemaphysalis longicornis	680	582	85.5882	661	629	95.1589	617	100	617	100		SD160
KC203450	Haemaphysalis longicornis	649	618	95.2234	582	543	93	617	95	602	97.5689		BJ165
KC203451	Dermacentor nuttalli	619	572	92.4071	624	600	96.1538	659	91	658	99.8483		XJ179
KC203452	Dermacentor nuttalli	667	624	93.5532	655	621	95	626	99	607	96.9649		XJ185
KC203453	Dermacentor nuttalli	668	629	94.1617	672	602	89.5833	659	93	649	98.4825		XJ186
KC203438	Hyalomma anatolicum	668	624	93.4132	650	618	95.0769	659	96	656	99.5448		XJ187
KC203439	Hyalomma asiaticum asiaticum	644	627	97.3602	619	560	90.4685	659	91	655	99.393		XJ189
KC203437	Hyalomma anatolicum	649	483	74.4222	663	628	94.721	629	100	622	98.8871		XJ190
KC203440	Hyalomma asiaticum asiaticum	669	607	90.7324	635	613	96.5354	659	96	651	98.786		XJ192
	Dermacentor marginatus	824	780	95	806	783	97	820	98	810	99		XJ057
	Dermacentor marginatus	818	774	95	807	777	96	812	99	802	99		XJ059
	Dermacentor nuttalli	819	766	94	820	777	95	813	100	799	98		XJ061
	Dermacentor nuttalli	825	738	89	808	760	94	760	100	748	98		XJ066
	Dermacentor nuttalli	819	775	95	801	769	96	815	98	809	99		XJ092
	Dermacentor nuttalli	822	775	94	806	780	97	819	98	812	99		XJ091
	Dermacentor nuttalli	820	755	92	820	778	95	818	98	805	98		XJ090
	Haemaphysalis longicornis	824	780	95	806	772	96	821	97	808	98		SD154
	Hyalomma anatolicum	821	780	95	805	773	96	821	97	817	100		XJ063
	Hyalomma anatolicum	822	774	94	817	768	94	818	98	799	98		XJ074
	Hyalomma asiaticum asiaticum	814	783	96	798	774	97	816	97	811	99		XJ191
	Rhipicephalus microplus	824	775	94	805	781	97	817	98	813	100		YN010
	Hyalomma detritum	823	781	95	799	775	97	816	97	810	99		XJ142
	Hyalomma detritum	818	773	94	808	777	96	818	97	803	98		XJ150

## Sheet: ITS
DNA Accession	Taxon	Forward			Reverse			Consensus					Specimens code
		Length	No. qv>20	% qv>20	Length	No. qv>20	% qv>20	Length	% bi-read	No. qv>20	% qv>20
KC203364	Rhipicephalus microplus	1203	1108	92.1031	N	N	N	1149	0	1092	95.0392		YN01
KC203365	Rhipicephalus microplus	N	N	N	1228	1179	96.0098	1150	0	1081	94		YN02
KC203395	Haemaphysalis longicornis	1314	1142	86.9102	1288	1098	85.2484	1592	36	1517	95.2889		YN07
KC203396	Haemaphysalis longicornis	1299	1102	84.8345	1230	938	76.2602	1592	34	1522	95.603		YN08
KC203366	Rhipicephalus microplus	1234	1055	85.4943	N	N	N	1098	0	1030	93.8069		YN010
KC203397	Haemaphysalis longicornis	1288	978	75.9317	1263	1028	81.3935	1592	34	1527	95.9171		YN011
KC203367	Rhipicephalus microplus	1105	989	89.5023	1224	973	79.4935	1062	100	1060	99.8117		YN012
KC203398	Haemaphysalis longicornis	1281	1027	80.1717	1234	1000	81.0373	1592	35	1504	94.4724		YN013
KC203399	Haemaphysalis longicornis	1297	1025	79.0285	1254	1007	80.303	1592	36	1516	95.2261		YN014
KC203400	Haemaphysalis longicornis	1272	1016	79.8742	1246	1015	81.4607	1592	34	1516	95.2261		YN015
KC203368	Rhipicephalus microplus	1108	990	89.3502	1270	979	77.0866	1063	100	1062	99.9059		YN016
KC203401	Haemaphysalis longicornis	1278	1004	78.5603	1241	971	78.2434	1592	34	1497	94.0327		YN017
KC203371	Hyalomma asiaticum asiaticum	1110	837	75.4054	990	745	75.2525	1417	41	1372	96.8243		IM034
KC203372	Hyalomma asiaticum asiaticum	1093	1005	91.9488	1110	856	77.1171	1418	42	1348	95.0635		IM035
KC203373	Hyalomma asiaticum asiaticum	1122	887	79.0553	1096	987	90.0547	1408	39	1354	96.1648		IM036
KC203374	Hyalomma asiaticum asiaticum	1330	947	71.203	1292	899	69.582	1428	37	1349	94.4678		IM038
KC203375	Hyalomma asiaticum asiaticum	1095	968	88.4018	1083	818	75.5309	1399	40	1347	96.2831		IM039
KC203376	Hyalomma asiaticum asiaticum	921	721	78.2845	1089	886	81.359	1422	40	1345	94.5851		IM041
KC203377	Hyalomma asiaticum asiaticum	891	790	88.6644	1111	876	78.8479	1429	38	1392	97.4108		IM044
KC203378	Hyalomma asiaticum asiaticum	1298	960	73.9599	554	484	87.3646	1417	26	1326	93.578		IM045
KC203379	Hyalomma asiaticum asiaticum	1304	1192	91.411	515	189	36.699	1412	28	1350	95.6091		IM047
KC203380	Hyalomma asiaticum asiaticum	1120	919	82.0536	1114	818	73.4291	1422	38	1367	96.1322		IM048
KC203381	Hyalomma asiaticum asiaticum	970	660	68.0412	1104	952	86.2319	1422	37	1354	95.218		IM049
KC203382	Hyalomma asiaticum asiaticum	1153	862	74.7615	1058	820	77.5047	1407	39	1339	95.167		IM050
KC203383	Hyalomma asiaticum asiaticum	1091	785	71.9523	1121	890	79.3934	1428	37	1358	95.098		IM051
KC203384	Hyalomma asiaticum asiaticum	1117	958	85.7654	1134	803	70.8113	1424	44	1361	95.5758		IM053
KC203385	Hyalomma asiaticum asiaticum	1104	815	73.8225	1131	911	80.5482	1429	40	1348	94.3317		IM054
KC203386	Hyalomma asiaticum asiaticum	1136	949	83.5387	385	359	93.2468	1428	13	1376	96.3585		IM055
KC203415	Dermacentor marginatus	1138	967	84.9736	1131	958	84.7038	1063	97	1060	99.7178		XJ056
KC203417	Dermacentor marginatus	N	N	N	1156	1059	91.609	1048	0	1007	96.0878		XJ058
KC203416	Dermacentor marginatus	888	764	86.036	974	816	83.7782	1036	99	1002	96.7181		XJ059
KC203418	Dermacentor nuttalli	1096	814	74.2701	1178	901	76.4856	1059	97	995	93.9566		XJ061
KC203419	Dermacentor nuttalli	1107	968	87.4435	1092	962	88.0952	1058	96	1038	98.1096		XJ062
KC203420	Dermacentor nuttalli	1087	985	90.6164	1192	1002	84.0604	1064	94	1044	98.1203		XJ065
KC203421	Dermacentor nuttalli	1202	1001	83.2779	1095	967	88.3105	1058	100	1051	99.3384		XJ066
KC203422	Dermacentor nuttalli	1076	703	65.3346	1038	427	41.1368	1061	96	1006	94.8162		XJ067
KC203423	Dermacentor nuttalli	928	575	61.9612	899	687	76.4182	1055	93	1028	97.4408		XJ068
KC203424	Dermacentor nuttalli	1049	732	69.7807	1073	628	58.5275	1058	100	1029	97.259		XJ071
KC203425	Dermacentor nuttalli	1084	920	84.8708	1112	956	85.9712	1055	98	1018	96.4929		XJ072
KC203426	Dermacentor nuttalli	1106	995	89.9638	1134	941	82.9806	1058	97	1023	96.6919		XJ083
KC203427	Dermacentor nuttalli	1148	952	82.9268	1135	989	87.1366	1059	100	1052	99.339		XJ084
KC203428	Dermacentor nuttalli	1121	839	74.8439	1046	846	80.8795	1058	100	1044	98.6767		XJ087
KC203429	Dermacentor nuttalli	1024	770	75.1953	1047	863	82.426	1055	96	1021	96.7773		XJ088
KC203430	Dermacentor nuttalli	1123	972	86.5539	1097	817	74.4758	1058	100	1038	98.1096		XJ089
KC203431	Dermacentor nuttalli	1105	1004	90.8597	1087	1019	93.7443	1059	100	1058	99.9056		XJ090
KC203432	Dermacentor nuttalli	1104	878	79.529	1105	782	70.7692	1058	100	1024	96.7864		XJ091
KC203433	Dermacentor nuttalli	1088	1003	92.1875	1103	1005	91.1151	1059	100	1059	100		XJ092
KC203402	Haemaphysalis longicornis	1074	1000	93.1099	1117	1013	90.6893	1577	37	1528	96.8928		BJ095
KC203403	Haemaphysalis longicornis	1062	885	83.3333	1071	776	72.4556	1556	49	1498	96.2725		BJ101
KC203404	Haemaphysalis longicornis	1157	855	73.898	725	538	74.2069	1578	34	1498	94.9303		SD109
KC203405	Haemaphysalis longicornis	1092	1007	92.2161	1042	938	90.0192	1398	37	1378	98.5694		BJ111
KC203406	Haemaphysalis longicornis	1104	899	81.4312	1171	818	69.8548	1596	41	1488	93.2331		BJ114
KC203407	Haemaphysalis longicornis	1163	975	83.8349	1161	1000	86.1326	1568	45	1527	97.3852		BJ116
KC203408	Haemaphysalis longicornis	1210	945	78.0992	1087	985	90.6164	1578	56	1496	94.8035		BJ120
KC203390	Hyalomma detritum	1223	937	76.6149	1158	934	80.6563	1369	61	1289	94.1563		XJ142
KC203393	Hyalomma detritum	1142	966	84.5884	1170	935	79.9145	1369	59	1327	96.9321		XJ143
KC203391	Hyalomma detritum	1152	954	82.8125	1058	758	71.6446	1356	57	1315	96.9764		XJ144
KC203392	Hyalomma detritum	1121	909	81.0883	1093	875	80.0549	1356	53	1308	96.4602		XJ145
KC203394	Hyalomma detritum	1056	999	94.6023	1051	998	94.9572	1366	41	1358	99.4143		XJ150
KC203409	Haemaphysalis longicornis	1056	997	94.4129	1042	907	87.0441	1546	33	1528	98.8357		SD153
KC203410	Haemaphysalis longicornis	1174	921	78.4497	1216	952	78.2895	1568	53	1488	94.898		SD154
KC203411	Haemaphysalis longicornis	1297	986	76.0216	475	400	84.2105	1575	13	1503	95.4286		SD160
KC203412	Haemaphysalis longicornis	1083	899	83.0102	1114	769	69.0305	1581	38	1479	93.5484		BJ165
KC203413	Dermacentor nuttalli	1085	1012	93.2719	1061	976	91.9887	1058	98	1058	100		XJ179
KC203414	Dermacentor nuttalli	1101	706	64.1235	1045	781	74.7368	1023	100	1022	99.9022		XJ185
KC203369	Hyalomma anatolicum	1079	1017	94.2539	1016	390	38.3858	1410	47	1328	94.1844		XJ187
KC203387	Hyalomma asiaticum asiaticum	1084	975	89.9446	1112	817	73.4712	1409	56	1341	95.1739		XJ189
KC203370	Hyalomma anatolicum	1145	1057	92.3144	1060	398	37.5472	1411	47	1329	94.1885		XJ190
KC203388	Hyalomma asiaticum asiaticum	1117	743	66.5175	1153	998	86.5568	1425	55	1361	95.5088		XJ191
KC203389	Hyalomma asiaticum asiaticum	1100	407	37	1112	1035	93.0755	1424	54	1375	96.559		XJ192
KC203363	Rhipicephalus sanguineus	1021	953	93.3399	1034	993	96.0348	1084	91	1082	99.8155		HB193

## Sheet: 12S
DNA Accession	Taxon	Forward			Reverse			Consensus				Specimens code
		Length	No. qv>20	% qv>20	Length	No. qv>20	% qv>20	Length	% bi-read	No. qv>20	% qv>20
	Rhipicephalus microplus	295	265	89.8305	292	260	89.0411	312	90	308	98.7179	YN01
	Rhipicephalus microplus	296	268	90.5405	296	256	86.4865	316	89	312	98.7342	YN010
	Haemaphysalis longicornis	353	328	92.9178	349	325	93.1232	353	98	350	99.1501	YN07
	Haemaphysalis longicornis	350	328	93.7143	349	323	92.5501	352	98	347	98.5795	YN08
	Haemaphysalis longicornis	355	335	94.3662	351	325	92.5926	378	92	373	98.6772	YN09
	Haemaphysalis longicornis	355	322	90.7042	350	314	89.7143	365	93	359	98.3562	YN011
	Rhipicephalus microplus	361	288	79.7784	358	208	58.1006	254	100	248	97.6378	YN012
	Haemaphysalis longicornis	349	323	92.5501	354	312	88.1356	376	89	368	97.8723	YN013
	Haemaphysalis longicornis	353	317	89.8017	351	322	91.7379	366	93	361	98.6339	YN014
	Haemaphysalis longicornis	355	323	90.9859	356	321	90.1685	376	92	372	98.9362	YN015
	Rhipicephalus microplus	300	260	86.6667	295	253	85.7627	309	98	299	96.7638	YN016
	Haemaphysalis longicornis	350	324	92.5714	354	327	92.3729	376	89	370	98.4043	YN017
	Hyalomma asiaticum asiaticum	349	319	91.404	348	319	91.6667	352	93	349	99.1477	IM034
	Hyalomma asiaticum asiaticum	334	309	92.515	348	320	91.954	348	97	342	98.2759	IM035
	Hyalomma asiaticum asiaticum	349	325	93.1232	349	315	90.2579	351	97	347	98.8604	IM036
	Hyalomma asiaticum asiaticum	334	313	93.7126	331	314	94.864	346	91	341	98.5549	IM037
	Hyalomma asiaticum asiaticum	333	312	93.6937	347	319	91.9308	347	95	340	97.9827	IM038
	Hyalomma asiaticum asiaticum	349	329	94.2693	349	321	91.9771	365	88	357	97.8082	IM039
	Hyalomma asiaticum asiaticum	350	327	93.4286	351	320	91.1681	352	98	348	98.8636	IM041
	Hyalomma asiaticum asiaticum	350	326	93.1429	352	321	91.1932	352	98	348	98.8636	IM042
	Hyalomma asiaticum asiaticum	348	326	93.6782	349	321	91.9771	352	97	346	98.2955	IM043
	Hyalomma asiaticum asiaticum	359	326	90.8078	351	316	90.0285	365	98	356	97.5342	IM044
	Hyalomma asiaticum asiaticum	350	327	93.4286	333	315	94.5946	365	89	358	98.0822	IM045
	Hyalomma asiaticum asiaticum	333	257	77.1772	333	312	93.6937	343	94	337	98.2507	IM046
	Hyalomma asiaticum asiaticum	351	317	90.3134	353	314	88.9518	351	96	348	99.1453	IM047
	Hyalomma asiaticum asiaticum	352	326	92.6136	356	317	89.0449	353	96	349	98.8669	IM048
	Hyalomma asiaticum asiaticum	350	327	93.4286	350	318	90.8571	364	93	359	98.6264	IM049
	Hyalomma asiaticum asiaticum	352	331	94.0341	348	323	92.8161	351	98	347	98.8604	IM050
	Hyalomma asiaticum asiaticum	351	328	93.4473	349	322	92.2636	356	97	351	98.5955	IM051
	Hyalomma asiaticum asiaticum	332	313	94.2771	347	318	91.6427	348	92	338	97.1264	IM053
	Hyalomma asiaticum asiaticum	332	313	94.2771	348	317	91.092	345	97	339	98.2609	IM054
	Hyalomma asiaticum asiaticum	333	318	95.4955	329	314	95.4407	344	93	338	98.2558	IM055
	Dermacentor marginatus	300	263	87.6667	299	266	88.9632	318	95	309	97.1698	XJ056
	Dermacentor marginatus	304	270	88.8158	303	263	86.7987	319	92	308	96.5517	XJ058
	Dermacentor marginatus	302	259	85.7616	298	264	88.5906	311	94	305	98.0707	XJ060
	Dermacentor nuttalli	365	325	89.0411	309	263	85.1133	363	83	356	98.0716	XJ062
	Dermacentor nuttalli	300	262	87.3333	301	273	90.6977	324	86	319	98.4568	XJ065
	Dermacentor nuttalli	300	266	88.6667	299	271	90.6355	310	90	304	98.0645	XJ067
	Dermacentor nuttalli	300	275	91.6667	299	240	80.2676	324	93	317	97.8395	XJ068
	Dermacentor nuttalli	301	258	85.7143	300	266	88.6667	323	85	309	95.6656	XJ091
	Dermacentor nuttalli	302	268	88.7417	298	272	91.2752	311	93	309	99.3569	XJ084
	Dermacentor nuttalli	302	274	90.7285	299	268	89.6321	321	91	316	98.4424	XJ085
	Dermacentor nuttalli	299	269	89.9666	299	272	90.9699	323	87	317	98.1424	XJ087
	Dermacentor nuttalli	300	277	92.3333	303	253	83.4983	317	91	311	98.1073	XJ088
	Dermacentor nuttalli	302	261	86.4238	299	269	89.9666	319	88	307	96.2382	XJ089
	Haemaphysalis longicornis	332	308	92.7711	350	323	92.2857	347	96	341	98.2709	BJ095
	Haemaphysalis longicornis	349	323	92.5501	350	327	93.4286	351	98	346	98.5755	BJ101
	Haemaphysalis longicornis	354	334	94.3503	354	332	93.7853	366	93	361	98.6339	SD109
	Haemaphysalis longicornis	354	331	93.5028	351	326	92.8775	355	96	349	98.3099	BJ111
	Haemaphysalis longicornis	354	327	92.3729	351	326	92.8775	352	99	350	99.4318	BJ114
	Haemaphysalis longicornis	351	329	93.7322	349	324	92.8367	353	99	348	98.5836	BJ116
	Haemaphysalis longicornis	346	319	92.1965	335	318	94.9254	361	98	358	99.169	BJ120
	Haemaphysalis longicornis	352	327	92.8977	350	323	92.2857	354	97	349	98.5876	SD154
	Hyalomma detritum	331	313	94.5619	347	316	91.0663	346	92	342	98.8439	XJ144
	Hyalomma detritum	349	331	94.8424	346	316	91.3295	365	92	352	96.4384	XJ145
	Haemaphysalis longicornis	352	331	94.0341	351	326	92.8775	354	99	348	98.3051	SD153
	Haemaphysalis longicornis	350	325	92.8571	350	323	92.2857	350	99	343	98	SD160
	Haemaphysalis longicornis	332	315	94.8795	332	317	95.4819	347	94	339	97.6945	BJ165
	Dermacentor nuttalli	342	322	94.152	342	328	95.9064	354	91	351	99.1525	XJ179
	Dermacentor nuttalli	302	273	90.3974	302	266	88.0795	306	99	302	98.6928	XJ186
	Dermacentor nuttalli	300	270	90	300	272	90.6667	323	93	318	98.452	XJ185
	Hyalomma anatolicum	337	316	93.7685	338	316	93.4911	350	92	345	98.5714	XJ187
	Hyalomma asiaticum asiaticum	336	252	75	350	223	63.7143	372	84	360	96.7742	XJ189
	Hyalomma anatolicum	355	332	93.5211	361	314	86.9806	367	93	355	96.7302	XJ190
	Hyalomma asiaticum asiaticum	350	332	94.8571	334	313	93.7126	361	91	359	99.446	XJ192
	Dermacentor marginatus	303	263	86.7987	306	240	78.4314	319	97	306	95.9248	XJ057
	Dermacentor marginatus	299	258	86.2876	298	270	90.604	313	90	303	96.8051	XJ059
	Dermacentor nuttalli	300	261	87	300	267	89	311	90	306	98.3923	XJ061
	Hyalomma anatolicum	359	317	88.3008	303	252	83.1683	355	83	343	96.6197	XJ074
	Hyalomma asiaticum asiaticum	353	332	94.051	346	320	92.4855	355	97	352	99.1549	XJ191
	Rhipicephalus sanguineus	294	252	85.7143	292	254	86.9863	293	96	288	98.2935	HB193
	Hyalomma detritum	333	313	93.994	330	310	93.9394	343	93	339	98.8338	XJ142
	Hyalomma detritum	351	325	92.5926	346	320	92.4855	351	97	348	99.1453	XJ150
	Dermacentor nuttalli	300	269	89.6667	297	262	88.2155	309	98	302	97.7346	XJ083
