# Supplementary material for: Assessment of four DNA fragments (COI, 16S rDNA, ITS2, 12S rDNA) for species identification of the Ixodida (Acari: Ixodida)
Source: Parasit Vectors. 2014 Mar 3;7:93. doi: 10.1186/1756-3305-7-93 (PMC3945964; doi:10.1186/1756-3305-7-93)
Supplement: Additional file 5 — Appendix S2. The data sets 1 to 3 utilized in this manuscript. [file 1756-3305-7-93-S5.zip]

Archive with 104 entries (88 files):
- Appendix.S2/
- Appendix.S2/data set 1/
- Appendix.S2/data set 1/12S rDNA/
- Appendix.S2/data set 1/12S rDNA/Amblyomma.meg
- Appendix.S2/data set 1/12S rDNA/Argas.meg
- Appendix.S2/data set 1/12S rDNA/Bothriocroton.meg
- Appendix.S2/data set 1/12S rDNA/Dermacentor.meg
- Appendix.S2/data set 1/12S rDNA/Haemaphysalis.meg
- Appendix.S2/data set 1/12S rDNA/Hyalomma.meg
- Appendix.S2/data set 1/12S rDNA/Ixodes.meg
- Appendix.S2/data set 1/12S rDNA/Ornithodoros.meg
- Appendix.S2/data set 1/12S rDNA/Rhipicephalus.meg
- Appendix.S2/data set 1/16S rDNA sequences/
- Appendix.S2/data set 1/16S rDNA sequences/Argase.meg
- Appendix.S2/data set 1/16S rDNA sequences/Bothriocroton amblyomma.meg
- Appendix.S2/data set 1/16S rDNA sequences/Carios Orthriocroton.meg
- Appendix.S2/data set 1/16S rDNA sequences/Dermacentor.meg
- Appendix.S2/data set 1/16S rDNA sequences/Haemaphysalis 16S.meg
- Appendix.S2/data set 1/16S rDNA sequences/Hyalomma.meg
- Appendix.S2/data set 1/16S rDNA sequences/Ixodes.meg
- Appendix.S2/data set 1/16S rDNA sequences/Rhipicephalus.meg
- Appendix.S2/data set 1/COI sequences/
- Appendix.S2/data set 1/COI sequences/Argase Carios Orthriocroton.meg
- Appendix.S2/data set 1/COI sequences/Bothriocroton Amblyomma.meg
- Appendix.S2/data set 1/COI sequences/Dermacentor.meg
- Appendix.S2/data set 1/COI sequences/Haemaphysalis.meg
- Appendix.S2/data set 1/COI sequences/Hyalomma.meg
- Appendix.S2/data set 1/COI sequences/Ixodes.meg
- Appendix.S2/data set 1/COI sequences/Rhipicephalus.meg
- Appendix.S2/data set 1/ITS2 sequences/
- Appendix.S2/data set 1/ITS2 sequences/Bothriocroton Amblyomma.meg
- Appendix.S2/data set 1/ITS2 sequences/Dermacentor.meg
- Appendix.S2/data set 1/ITS2 sequences/Haemaphysalis.meg
- Appendix.S2/data set 1/ITS2 sequences/Hyalomma.meg
- Appendix.S2/data set 1/ITS2 sequences/Ixodes.meg
- Appendix.S2/data set 1/ITS2 sequences/Rhipicephalus.meg
- Appendix.S2/data set 2/
- Appendix.S2/data set 2/12S rDNA/
- Appendix.S2/data set 2/12S rDNA/Amblyomma.meg
- Appendix.S2/data set 2/12S rDNA/Bothriocroton.meg
- Appendix.S2/data set 2/12S rDNA/Dermacentor.meg
- Appendix.S2/data set 2/12S rDNA/Haemaphysalis.meg
- Appendix.S2/data set 2/12S rDNA/Hyalomma.meg
- Appendix.S2/data set 2/12S rDNA/Ixodes.meg
- Appendix.S2/data set 2/12S rDNA/Ornithodoros.meg
- Appendix.S2/data set 2/12S rDNA/Rhipicephalus.meg
- Appendix.S2/data set 2/16S rDNA/
- Appendix.S2/data set 2/16S rDNA/Argase.meg
- Appendix.S2/data set 2/16S rDNA/Bothriocroton Amblyomma.meg
- Appendix.S2/data set 2/16S rDNA/Carios Orthriocroton.meg
- Appendix.S2/data set 2/16S rDNA/Dermacentor.meg
- Appendix.S2/data set 2/16S rDNA/Haemaphysalis.meg
- Appendix.S2/data set 2/16S rDNA/Hyalomma.meg
- Appendix.S2/data set 2/16S rDNA/Ixodes.meg
- Appendix.S2/data set 2/16S rDNA/Rhipicephalus.meg
- Appendix.S2/data set 2/COI/
- Appendix.S2/data set 2/COI/Argase Carios Orthriocroton.meg
- Appendix.S2/data set 2/COI/Bothriocroton Amblyomma.meg
- Appendix.S2/data set 2/COI/Dermacentor.meg
- Appendix.S2/data set 2/COI/Haemaphysalis.meg
- Appendix.S2/data set 2/COI/Hyalomma.meg
- Appendix.S2/data set 2/COI/Ixodes.meg
- Appendix.S2/data set 2/COI/Rhipicephalus.meg
- Appendix.S2/data set 2/ITS2/
- Appendix.S2/data set 2/ITS2/Bothriocroton Amblyomma.meg
- Appendix.S2/data set 2/ITS2/Dermacentor.meg
- Appendix.S2/data set 2/ITS2/Haemaphysalis.meg
- Appendix.S2/data set 2/ITS2/Hyalomma.meg
- Appendix.S2/data set 2/ITS2/Ixodes.meg
- Appendix.S2/data set 2/ITS2/Rhipicephalus.meg
- Appendix.S2/data set 3/
- Appendix.S2/data set 3/12S/
- Appendix.S2/data set 3/12S/Amblyomma.meg
- Appendix.S2/data set 3/12S/Argas.meg
- Appendix.S2/data set 3/12S/Bothriocroton.meg
- Appendix.S2/data set 3/12S/Dermacentor.meg
- Appendix.S2/data set 3/12S/Haemaphysalis.meg
- Appendix.S2/data set 3/12S/Hyalomma.meg
- Appendix.S2/data set 3/12S/Ixodes.meg
- Appendix.S2/data set 3/12S/Ornithodoros.meg
- Appendix.S2/data set 3/12S/Rhpicephalus.meg
- Appendix.S2/data set 3/16S/
- Appendix.S2/data set 3/16S/Amblyomma Bothriocroton.meg
- Appendix.S2/data set 3/16S/Dermacentor.meg
- Appendix.S2/data set 3/16S/Haemaphysalis.meg
- Appendix.S2/data set 3/16S/Hyalomma.meg
- Appendix.S2/data set 3/16S/Ixodes.meg
- Appendix.S2/data set 3/16S/Ornthriocroton Carios.meg
- Appendix.S2/data set 3/16S/Rhipicephalus.meg
- Appendix.S2/data set 3/COI/
- Appendix.S2/data set 3/COI/Amblyomma Bothriocroton.meg
- Appendix.S2/data set 3/COI/Dermacentor.meg
- Appendix.S2/data set 3/COI/Haemaphysalis.meg
- Appendix.S2/data set 3/COI/Hyalomma.meg
- Appendix.S2/data set 3/COI/Ixodes.meg
- Appendix.S2/data set 3/COI/Ornithodoros Carios Argas.meg
- Appendix.S2/data set 3/COI/Rhipicephalus.meg
- Appendix.S2/data set 3/ITS2/
- Appendix.S2/data set 3/ITS2/Amblyomma Bothriocroton.meg
- Appendix.S2/data set 3/ITS2/Dermacentor.meg
- Appendix.S2/data set 3/ITS2/Haemaphysalis.meg
- Appendix.S2/data set 3/ITS2/Hyalomma.meg
- Appendix.S2/data set 3/ITS2/Ixodes.meg
- Appendix.S2/data set 3/ITS2/Rhipicephalus.meg
