# Supplementary material for: Assessment of four DNA fragments (COI, 16S rDNA, ITS2, 12S rDNA) for species identification of the Ixodida (Acari: Ixodida)
Source: Parasit Vectors. 2014 Mar 3;7:93. doi: 10.1186/1756-3305-7-93 (PMC3945964; doi:10.1186/1756-3305-7-93)
Supplement: Additional file 5 — Appendix S2. The data sets 1 to 3 utilized in this manuscript. [file 1756-3305-7-93-S5.zip › Appendix.S2/data set 1/12S rDNA/Argas.meg]

#mega
!Title ;
!Format DataType=DNA indel=-;

#Argas_persicus_U95864.1
---AAACTGTAGGATTAGATACCCTATTATT----TAT-TAGAGTTATATTGGGA-GTAT
GTAAAGATTGTGAAATCAAAAGATTATGGCGGTATTTTAAGCTTTTTAGAGGAATTTGCT
CTGTAATTGATATGACACCAATATCTGACTTAATTTTGT--GG-CAGTTTGTATATCGCT
ATGTTGGAA-TTATATTAAAAGGTTATAATTA--GGAGATA--TTATTTTAGAATGTTAG
GTCAAGATGCAGCATATATTTGAGGTTGAAGTGAATTACGAAAATTTTTATTAGTTGAAA
AGAATGTATTAATATAGGATTTAAAAGTAAAATGGAATTATAATGTTTATTTGAATTAAG
CTCTAGAATATGTACATATCGCCCGTCGCTCTCAGCTCTGAGATAAGTCGTAACATAG--
--------------------

#Argas_africolumbae_JQ665720.1
ATTAAAC--TAGGATTAGATACCCTATTATT-----ATTAATAATTATATTGGTA-GTAC
ACAATAATTGTGAAATCAAAAGATTTTGGCGGTATTTTAAGCTTTTTAGAGGAATTTGCT
CTATAATTGATATGACACCTAGATCTTACTTAAATTGGTTAAGACAGTTTGTATATCGCT
ATTTTTATAACTATATTGAATGATAATAGTTG---GAATGAATTTTTTTCTGTATTTTAG
GTCAAGATGCAATATAAATTTAAGGTTGAAGTGAATTATGATAATTTTTATTGGATAGTA
GATGAAAAAAAAATTAAGATTTAAAAGTAAAATAGTATTATAATGACTGTTTGAATAAAG
CTCTAAAATATGTACATATCGCCCGTCACTCTCATGTTTGAGATAAGTCGTAACAAAGTA
AGGGTACTGGAAAGTGTCCT
