# Supplementary material for: Assessment of four DNA fragments (COI, 16S rDNA, ITS2, 12S rDNA) for species identification of the Ixodida (Acari: Ixodida)
Source: Parasit Vectors. 2014 Mar 3;7:93. doi: 10.1186/1756-3305-7-93 (PMC3945964; doi:10.1186/1756-3305-7-93)
Supplement: Additional file 5 — Appendix S2. The data sets 1 to 3 utilized in this manuscript. [file 1756-3305-7-93-S5.zip › Appendix.S2/data set 1/12S rDNA/Dermacentor.meg]

#mega
!Title ;
!Format DataType=DNA indel=-;

#Dermacentor_variabilis_AF150037.1
------------------------ATTATTATGAAGCTAAACATTGTAAGTAAATATTAA
TTATAAAAGCAAAAAATTATGGCGGTATCTTAAGCTTTTCAGAGGAATTTGCTCTGTAAT
GGATAAAACACCCAAATCTTACTTTAATTAGTA--AAATCAATTTGTATACCACTATTAA
AATAATAATATACAATTATTATTAGAATATAATTTATATA---------ATAAATTAAGT
CAAGGTGCAGTAAAAATTAAAGAATGAAGTGAATTACATTTCTTTTTAGAAAAAA--AAA
ATGAAA-AATTATTTCGGATTTGAAAGTAAAATTAAAATAGTATGTTAATTTGAATTTAG
CTCTAAGATATGTAC----------------------------------------

#Dermacentor_variabilis_AF031851.1
------------------------------------------------AGTAAATATTAA
TTATAAAAGCAAAAAATTATGGCGGTATCTTAAGCTTTTCAGAGGAATTTGCTCTGTAAT
GGATAAAACACCCAAATCTTACTTTAATTAGTA--AAATCAATTTGTATACCACTATTAA
AATAATAATATACAATTATTATTAGAATATAATTTATATA---------ATAAATTAAGT
CAAGGTGCAGTAAAAATTAAAGAATGAAGTGAATTACATTTCTTTTTAGAAAAAA--AAA
ATGAAA-AATTATTTCGGATTTGAAAGTAAAATTAAAATAGTATGTTAATTTGAATTTAG
CTCTAAGATATGTACATA-------------------------------------

#Dermacentor_rhinocerinus_AF031850.1
------------------------------------------------AGTAAATTCAAA
TTACGAAAGCAAAAAATTATGGCGGTATTCTAAGCTTTTCAGAGGAATTTGCTCTTTAAT
GGATAAAACACCTAAATCTTACTTTGATTAGTT--AGATCAGTTTGTATACCACTATTAA
AATAATAACGTACAATTATTATTTAAATATA--TAAAGTA----TTA---AAGATTAAGT
CAAGGTGCAGCTTAAATCAAAGTATGAAGTGAATTACATTACTTATTAGAGGGAA--AAT
ATGAAA-AAGAAATTAGGATTTGAAAGTAAAATTGAAATAAAAAGTTAACTTGAATTAAG
CTCTAGAATATGTACATA-------------------------------------

#Dermacentor_reticulatus_AF150038.1
------------------------ATTATTAAGGAGCTCTACATTGTAAGTATATAAATA
TTATGAAAGCAAAAAATTATGGCGGTATCTTAAGCTTATCAGAGGAATTTGCTCTTTAAT
GGATAAAACACCTTAATCTTACTTTAGTTTGTT--AAATCAGTTTGTATACCACTATTAA
AATAATAATATACTATTATTATTATAATATAACTTTTTTA----TAA---AAAATTAAGT
CAAGGTGCAGCATAAATTAAAGTATGAAGTGAATTACATTGCTTATTAGAAAGTA--TAA
ATGAAATGATAATTTAGGATTTGAAAGTAAAATTGAAATAGAAAGTTAATTTGAATAAAG
CTCTAGGATATGTAC----------------------------------------

#Dermacentor_reticulatus_AF031849.1
------------------------------------------------AGTATATAAATA
TTATGAAAGCAAAAAATTATGGCGGTATCTTAAGCTTATCAGAGGAATTTGCTCTTTAAT
GGATAAAACACCTTAATCTTACTTTAGTTTGTT--AAATCAGTTTGTATACCACTATTAA
AATAATAATATACTATTATTATTATAATATAACTTTTTTA----TAA---AAAATTAAGT
CAAGGTGCAGCATAAATTAAAGTATGAAGTGAATTACATTGCTTATTAGAAAGTA--TAA
ATGAAATGATAATTTAGGATTTGAAAGTAAAATTGAAATAGAAAGTTAATTTGAATAAAG
CTCTAGGATATGTACATA-------------------------------------

#Dermacentor_nitens_AY008688.1
------------------------------------------------AGTAAATATTGA
TTATAAAAGCAAAAAATTATGGCGGTATCTTAAGCTTTTCAGAGGAATTTGCTCTTTAAT
GGATAAAACACCTAAATCTTACTTTGATTAGTT--AAATCAATTTGTATACCACTATTAA
AATAATAATATACAATTATTATTAGAATATAAAACATATA---------AAAAATTAAGT
CAAGGTGCAGTAAAAATCAAAGAATGAAGTGAATTACATTTCTTTTTAGAAAAAA-AAAT
ATGAAA-TTTAATTTAGGATTTGAAAGTAAAATTAAAATAGTATGTTAATTTTAATTAAG
CTCTAAGATATG-------------------------------------------

#Dermacentor_marginatus_AM410570.1
-----AATTAGGATTAGATACCCTATTATTAGGGAGCTTAACATTGTAAGTATATAAATA
TTATGAAAGCAAAAAATTATGGCGGTATCTTAAGCTTTTCAGAGGAATTTGCTCTATAAT
GGATAAAACACCTTAATCTTACTTTAATTGGTGTAAAAACAGTTTGTATACCACTATTAA
AATAATAATATACAATTATTATTAAAGTATATTATTTATG-TATTTAAATAAAGTTAAGT
CAAGGTGCAGCAAAAATTAAAGTATGAAGTGAATTACACTGCTTTTTAGATAAAA--AAA
-TGAAA-ATAAGTTTAGGATTTGAAAGTAAAATTAAAATAGGAAGTTAATTTGAATTAAG
CTCTAGGATATGTACACATCGCCCGTCGCTCT-----------------------

#Dermacentor_marginatus_AF483217.1
------------------------------------------------------------
--------------------------------------------GGATTTGCTCTATAAT
GGATAAAACACCTTAATCTTACTTTAATTGGTGTAAAAACAGTTTGTATACCACTATTAA
AATAATAATATACAATTATTATTAAAGTATATTATTTATG-TATTTAAATAAAGTTAAGT
CAAGGTGCAGCAAAAATTAAAGTATGAAGTGAATTACACTGCTTTTTAGATAAAA--AAA
ATGAAA-ATAAGTTTAGGATTTGAAAGTAAAATTAAAATAGGAAGTTAATTTGAATTAAG
CTCTAGGATATGTAC----------------------------------------

#Dermacentor_marginatus_AF150039.1
------------------------ATTATTAGGGAGCTTAACATTGTAAGTATATAAATA
TTATGAAAGCAAAAAATTATGGCGGTATCTTAAGCTTTTCAGAGGAATTTGCTCTATAAT
GGATACAACACCTTAATCTTACTTTAATT--TGTAAAAACAGTTTGTATACCACTATTAA
AATAATAATATACAATTATTATTAAAGTATATTATTTATGGTATTTAAATAAAGTTAAGT
CAAGGTGCAGCAAAAATTAAAGTATGAAGTGAATTACACTGCTTTTTAGATAAAA--AAA
ATGAAA-ATAAGTTTAGGATTTGAAAGTAAAATTAAAATAGGAAGTTAATTTGAATTAAG
CTCTAGGATATGTAC----------------------------------------

#Dermacentor_andersoni_AF150040.1
-----------------------ATTATTTATGAAGCTAAACATTGTAAGTAAATGTTAA
TTATGAAAGCAAAAAATTATGGCGGTATCTTAAGCTTTTCAGAGGAATTTGCTCTATAAT
GGATAAAACGCCTAAACCTTACTTTGACTAGTA--AAATCAATTTGTATACCACTATTAA
AATAATAACATACAACTATTATTTCAATATAATTTATATA---------AAAAATTAAGT
CAAGGTGCAGTAAAAGTCAATGAATGAAGTGAATTACATTTCTTTTTAGAAA--AGAAAA
ATGAAA-AGTAAATTAGGATTTGAAAGTAAAATTAAAATAAAATGTTAATTTGAATTAAG
CTCTAAGATATGTAC----------------------------------------

#Dermacentor_albipictus_AF150041.1
-----------------------ATTATT-ATGAAGCTTGACATTGTAAGTAAGTATTAA
TTATAAAAGCAAAAAATTATGGCGGTATCTTAAGCTTTTCAGAGGAATTTGCTCTTTAAT
GGATAAAACACCTAAATCTTACTTTGATTTGTT--AAGCCAATTTGTATACCACTATTAA
AATAATAATATACAATTATTATTAAAATATAATTTATATG---------GAAAATTAAGT
CAAGGTGCAGTAAAAGTCAAAGAGTGAAGTGAATTACATTTCTTTTTAGAAAGAA-AA-C
ATGAAA-TTTAATTTAGGATTTGAAAGTAAAATTAAAATAGTATGTTAATTTGAATCGAG
CTCTAAGATATGTAC----------------------------------------

#Dermacentor_reticulatus_JQ768760.1
------------------------ATTATTAAGGAGCTCTACATTGTAAGTATATAAATA
TTATGAAAGCAAAAAATTATGGCGGTATCTTAAGCTTATCAGAGGAATTTGCTCTTTAAT
GGATAAAACACCTTAATCTTACTTTAGTTTGTT--AAATCAGTTTGTATACCACTATTAA
AATAATAATATACTATTATTATTATAATATAACTTTTTTA----TAA---AAAATTAAGT
CAAGGTGCAGCATAAATTAAAGTATGAAGTGAATTACATTGCTTATTAGAAAGTA--TAA
ATGAAATGATAATTTAGGATTTGAAAGTAAAATTGAAATAGAAAGTTAATTTAAATAAAG
CTCTAGGATATGTAC----------------------------------------

#Dermacentor_reticulatus_JQ768757.1
------------------------ATTATTAAGGAGCTCTACATTGTAAGTATATAAATA
TTATGAAAGCAAAAAATTATGGCGGTATCTTAAGCTTATCAGAGGAATTTGCTCTTTAAT
GGATAAAACACCTTAATCTTACTTTAGTTTGTT--AAATCAGTTTGTATACCACTATTAA
AATAATAATATACTATTATTATTATAATATAACTTTTTTA----TAA---AAAATTAAGT
CAAGGTGCAGCATAAATTAAAGTATGAAGTGAATTACATTGCTTATTAGAAAGTA--TAA
ATGAAATGATAATTTAGGATTTGAAAGTAAAATTGAAATAGAAAGTTAATTTGAATAAAG
CTCTAGGATATGTAC----------------------------------------

#56_sample_Dermacentor_marginatus
-------------------------------------------TTGTAAGTATATAAATA
TTATGAAAGCAAAAAATTATGGCGGTATCTTAAGCTTTTCAGAGGAATTTGCTCTATAAT
GGATAAAACACCTTAATCTTACTTTAATTGGTGTAAAAACAGTTTGTATACCACTATTAA
AATAATAATATACAATTATTATTAAAGTATATTATTTATG-TATTTAAATAAAGTTAAGT
CAAGGTGCAGCAAAAATTAAAGTATGAAGTGAATTACACTGCTTTTTAGATAAGA--AAA
-TGAAA-ATAAGTTTAGGATTTGAAAGTAAAATTAAAATAGGAAGTTAATTTGAATTAAG
CTCTAA-------------------------------------------------

#58_sample_Dermacentor_marginatus
-----------------------------------------CATTGTAAGTATATAAATA
TTATGAAAGCAAAAAATTATGGCGGTATCTTAAGCTTTTCAGAGGAATTTGCTCTATAAT
GGATAAAACACCTTAATCTTACTTTAATTGGTGTAAAAACAGTTTGTATACCACTATTAA
AATAATAATATACAATTATTATTAAAGTATATTATTTATG-TATTTAAATAAAGTTAAGT
CAAGGTGCAGCAAAAATTAAAGTATGAAGTGAATTACACTGCTTTTTAGATAAGA--AAA
-TGAAA-ATAAGTTTAGGATTTGAAAGTAAAATTAAAATAGGAAGTTAATTTGAATTAAG
CTCTA--------------------------------------------------

#57_sample_Dermacentor_marginatus
-----------------------------------------CATTGTAAGTATATAAATA
TTATGAAAGCAAAAAATTATGGCGGTATCTTAAGCTTTTCAGAGGAATTTGCTCTATAAT
GGATAAAACACCTTAATCTTACTTTAATTGGTGTAAAAACAGTTTGTATACCACTATTAA
AATAATAATATACAATTATTATTAAAGTATATTATTTATG-TATTTAAATAAAGTTAAGT
CAAGGTGCAGCAAAAATTAAAGTATGAAGTGAATTACACTGCTTTTTAGATAAGA--AAA
-TGAAA-ATAAGTTTAGGATTTGAAAGTAAAATTAAAATAGGAAGTTAATTTGAATTAAG
CTCTA--------------------------------------------------

#59_sample_Dermacentor_marginatus
-----------------------------------------------AAGTATATAAATA
TTATGAAAGCAAAAAATTATGGCGGTATCTTAAGCTTTTCAGAGGAATTTGCTCTATAAT
GGATAAAACACCTTAATCTTACTTTAATTGGTGTAAAAACAGTTTGTATACCACTATTAA
AATAATAATATACAATTATTATTAAAGTATATTATTTATG-TATTTAAATAAAGTTAAGT
CAAGGTGCAGCAAAAATTAAAGTATGAAGTGAATTACACTGCTTTTTAGATAAGA--AAA
-TGAAA-ATAAGTTTAGGATTTGAAAGTAAAATTAAAATAGGAAGTTAATTTGAATTAAG
CTCTA--------------------------------------------------

#60_sample_Dermacentor_marginatus
-------------------------------------------------GTATATAAATA
TTATGAAAGCAAAAAATTATGGCGGTATCTTAAGCTTTTCAGAGGAATTTGCTCTATAAT
GGATAAAACACCTTAATCTTACTTTAATTGGTGTAAAAACAGTTTGTATACCACTATTAA
AATAATAATATACAATTATTATTAAAGTATATTATTTATG-TATTTAAATAAAGTTAAGT
CAAGGTGCAGCAAAAATTAAAGTATGAAGTGAATTACACTGCTTTTTAGATAAGA--AAA
-TGAAA-ATAAGTTTAGGATTTGAAAGTAAAATTAAAATAGGAAGTTAATTTGAATTAAG
CTCTA--------------------------------------------------

#61_sample_Dermacentor_nuttalli
-----------------------------------------CATTGTAAGTATATAAATA
TTATGAAAGCAAAAAATTATGGCGGTATCTTAAGCTTTTCAGAGGAATTTGCTCTATAAT
GGATAAAACACCTTAATCTTACTTTAATTGGTA-AAAGACAGTTTGTATACCACTATTAA
AATAATAATATACAATTATTATTGAAGTATATTATTTATA-TATTTAAATAAAATTAAGT
CAAGGTGCAGCAAAAATTAAAGTATGAAGTGAATTACAGTCCTTTTTAGGTAAAA--AAA
ATGAAA-AAGAGTTTAGGATTTGAAAGTAAAATTAAAATAGAAAGTTAATTTGAATT---
-------------------------------------------------------

#62_sample_Dermacentor_nuttalli
---------------AGATACCCTATTATTAGGGAGCTTAACATTGTAAGTATATAAATA
TTATGAAAGCAAAAAATTATGGCGGTATCTTAAGCTTTTCAGAGGAATTTGCTCTATAAT
GGATAAAACACCTTAATCTTACTTTAATTGGTA-AAAGACAGTTTGTATACCACTATTAA
AATAATAATATACAATTATTATTGAAGTATATTATTTATA-TATTTAAATAAAATTAAGT
CAAGGTGCAGCAAAAATTAAAGTATGAAGTGAATTACAGTCCTTTTTAGGTAAAA--AAA
ATGAAA-AAGAGTTTAGGATTTGAAAGTAAAATTAAAATAGAAAGTTAATTTGAATTAAG
CTCTAGGATATGTACACATCGCC--------------------------------

#65_sample_Dermacentor_nuttalli
-----------------------------------------CATTGTAAGTATATAAATA
TTATGAAAGCAAAAAATTATGGCGGTATCTTAAGCTTTTCAGAGGAATTTGCTCTATAAT
GGATAAAACACCTTAATCTTACTTTAATTGGTA-AAAGACAGTTTGTATACCACTATTAA
AATAATAATATACAATTATTATTGAAGTATATTATTTATA-TATTTAAATAAAATTAAGT
CAAGGTGCAGCAAAAATTAAAGTATGAAGTGAATTACAGTCCTTTTTAGGTAAAA--AAA
ATGAAA-AAGAGTTTAGGATTTGAAAGTAAAATTAAAATAGAAAGTTAATTTGAATTAAG
CTCTAAAAAT---------------------------------------------

#67_sample_Dermacentor_nuttalli
-----------------------------------------CATTGTAAGTATATAAATA
TTATGAAAGCAAAAAATTATGGCGGTATCTTAAGCTTTTCAGAGGAATTTGCTCTATAAT
GGATAAAACACCTTAATCTTACTTTAATTGGTA-AAAGACAGTTTGTATACCACTATTAA
AATAATAATATACAATTATTATTGAAGTATATTATTTATA-TATTTAAATAAAATTAAGT
CAAGGTGCAGCAAAAATTAAAGTATGAAGTGAATTACAGTCCTTTTTAGGTAAAA--AAA
ATGAAA-AAGAGTTTAGGATTTGAAAGTAAAATTAAAATAGAAAGTTAATTTGAAT----
-------------------------------------------------------

#68_sample_Dermacentor_nuttalli
-----------------------------------------CATTGTAAGTATATAAATA
TTATGAAAGCAAAAAATTATGGCGGTATCTTAAGCTTTTCAGAGGAATTTGCTCTATAAT
GGATAAAACACCTTAATCTTACTTTAATTGGTA-AAAGACAGTTTGTATACCACTATTAA
AATAATAATATACAATTATTATTGAAGTATATTATTTATA-TATTTAAATAAAATTAAGT
CAAGGTGCAGCAAAAATTAAAGTATGAAGTGAATTACAGTCCTTTTTAGGTAAAA--AAA
ATGAAA-AAGAGTTTAGGATTTGAAAGTAAAATTAAAATAGAAAGTTAATTTGAATTAAG
CTCTAAAAAT---------------------------------------------

#83_sample_Dermacentor_nuttalli
------------------------------------------ATTGTAAGTATATAAATA
TTATGAAAGCAAAAAATTATGGCGGTATCTTAAGCTTTTCAGAGGAATTTGCTCTATAAT
GGATAAAACACCTTAATCTTACTTTAATTGGTA-AAAGACAGTTTGTATACCACTATTAA
AATAATAATATACAATTATTATTGAAGTATATTATTTATA-TATTTAAATAAAATTAAGT
CAAGGTGCAGCAAAAATTAAAGTATGAAGTGAATTACAGTCCTTTTTAGGTAAAA--AAA
ATGAAA-AAGAGTTTAGGATTTGAAAGTAAAATTAAAATAGAAAGTTAATTTGAAT----
-------------------------------------------------------

#84_sample_Dermacentor_nuttalli
-----------------------------------------CATTGTAAGTATATAAATA
TTATGAAAGCAAAAAATTATGGCGGTATCTTAAGCTTTTCAGAGGAATTTGCTCTATAAT
GGATAAAACACCTTAATCTTACTTTAATTGGTA-AAAGACAGTTTGTATACCACTATTAA
AATAATAATATACAATTATTATTGAAGTATATTATTTATA-TATTTAAATAAAATTAAGT
CAAGGTGCAGCAAAAATTAAAGTATGAAGTGAATTACAGTCCTTTTTAGGTAAAA--AAA
ATGAAA-AAGAGTTTAGGATTTGAAAGTAAAATTAAAATAGAAAGTTAATTTGAATT---
-------------------------------------------------------

#85_sample_Dermacentor_nuttalli
-------------------------------------------TTGTAAGTATATAAATA
TTATGAAAGCAAAAAATTATGGCGGTATCTTAAGCTTTTCAGAGGAATTTGCTCTATAAT
GGATAAAACACCTTAATCTTACTTTAATTGGTA-AAAGACAGTTTGTATACCACTATTAA
AATAATAATATACAATTATTATTGAAGTATATTATTTATA-TATTTAAATAAAATTAAGT
CAAGGTGCAGCAAAAATTAAAGTATGAAGTGAATTACAGTCCTTTTTAGGTAAAA--AAA
ATGAAA-AAGAGTTTAGGATTTGAAAGTAAAATTAAAATAGAAAGTTAATTTGAATTAAG
CTCTAAAAA----------------------------------------------

#87_sample_Dermacentor_nuttalli
-----------------------------------------CATTGTAAGTATATAAATA
TTATGAAAGCAAAAAATTATGGCGGTATCTTAAGCTTTTCAGAGGAATTTGCTCTATAAT
GGATAAAACACCTTAATCTTACTTTAATTGGTA-AAAGACAGTTTGTATACCACTATTAA
AATAATAATATACAATTATTATTGAAGTATATTATTTATA-TATTTAAATAAAATTAAGT
CAAGGTGCAGCAAAAATTAAAGTATGAAGTGAATTACAGTCCTTTTTAGGTAAAA--AAA
ATGAAA-AAGAGTTTAGGATTTGAAAGTAAAATTAAAATAGAAAGTTAATTTGAATTAAG
CTCTAAAAA----------------------------------------------

#88_sample_Dermacentor_nuttalli
-------------------------------------------TTGTTAGTATATAAATA
TTATGAAAGCAAAAAATTATGGCGGTATCTTAAGCTTTTCAGAGGAATTTGCTCTATAAT
GGATAAAACACCTTAATCTTACTTTAATTGGTA-AAAGACAGTTTGTATACCACTATTAA
AATAATAATATACAATTATTATTGAAGTATATTATTTATA-TATTTAAATAAAATTAAGT
CAAGGTGCAGCAAAAATTAAAGTATGAAGTGAATTACAGTCCTTTTTAGGTAAAA--AAA
ATGAAA-AAGAGTTTAGGATTTGAAAGTAAAATTAAAATAGAAAGTTAATTTGAATTAAG
CTCTA--------------------------------------------------

#89_sample_Dermacentor_nuttalli
-----------------------------------------CATTGTAAGTATATAAATA
TTATGAAAGCAAAAAATTATGGCGGTATCTTAAGCTTTTCAGAGGAATTTGCTCTATAAT
GGATAAAACACCTTAATCTTACTTTAATTGGTA-AAAGACAGTTTGTATACCACTATTAA
AATAATAATATACAATTATTATTGAAGTATATTATTTATA-TATTTAAATAAAATTAAGT
CAAGGTGCAGCAAAAATTAAAGTATGAAGTGAATTACAGTCCTTTTTAGGTAAAA--AAA
ATGAAA-AAGAGTTTAGGATTTGAAAGTAAAATTAAAATAGAAAGTTAATTTGAATTAAG
CTCTA--------------------------------------------------

#91_sample_Dermacentor_nuttalli
-----------------------------------------CATTGTAAGTATATAAATA
TTATGAAAGCAAAAAATTATGGCGGTATCTTAAGCTTTTCAGAGGAATTTGCTCTATAAT
GGATAAAACACCTTAATCTTACTTTAATTGGTA-AAAGACAGTTTGTATACCACTATTAA
AATAATAATATACAATTATTATTGAAGTATATTATTTATA-TATTTAAATAAAATTAAGT
CAAGGTGCAGCAAAAATTAAAGTATGAAGTGAATTACAGTCCTTTTTAGGTAAAA--AAA
ATGAAA-AAGAGTTTAGGATTTGAAAGTAAAATTAAAATAGAAAGTTAATTTGAATTAAG
CTCTAAAAA----------------------------------------------

#179_sample_Dermacentor_nuttalli
---------------------CCTATTATTAGGGAGCTTAACATTGTAAGTATATAAATA
TTATGAAAGCAAAAAATTATGGCGGTATCTTAAGCTTTTCAGAGGAATTTGCTCTATAAT
GGATAAAACACCTTAATCTTACTTTAATTGGTA-AAAGACAGTTTGTATACCACTATTAA
AATAATAATATACAATTATTATTGAAGTATATTATTTATA-TATTTAAATAAAATTAAGT
CAAGGTGCAGCAAAAATTAAAGTATGAAGTGAATTACAGTCCTTTTTAGGTAAAA--AAA
ATGAAA-AAGAGTTTAGGATTTGAAAGTAAAATTAAAATAGAAAGTTAATTTGAATTAAG
CTCTAGGATATGTACACATC-----------------------------------

#185_sample_Dermacentor_nuttalli
-----------------------------------------CATTGTAAGTATATAAATA
TTATGAAAGCAAAAAATTATGGCGGTATCTTAAGCTTTTCAGAGGAATTTGCTCTATAAT
GGATAAAACACCTTAATCTTACTTTAATTGGTA-AAAGACAGTTTGTATACCACTATTAA
AATAATAATATACAATTATTATTGAAGTATATTATTTATA-TATTTAAATAAAATTAAGT
CAAGGTGCAGCAAAAATTAAAGTATGAAGTGAATTACAGTCCTTTTTAGGTAAAA--AAA
ATGAAA-AAGAGTTTAGGATTTGAAAGTAAAATTAAAATAGAAAGTTAATTTGAATTAAG
CTCTAAAAA----------------------------------------------

#186_sample_Dermacentor_nuttalli
-----------------------------------------CATTGTAAGTATATAAATA
TTATGAAAGCAAAAAATTATGGCGGTATCTTAAGCTTTTCAGAGGAATTTGCTCTATAAT
GGATAAAACACCTTAATCTTACTTTAATTGGTA-AAAGACAGTTTGTATACCACTATTAA
AATAATAATATACAATTATTATTGAAGTATATTATTTATA-TATTTAAATAAAATTAAGT
CAAGGTGCAGCAAAAATTAAAGTATGAAGTGAATTACAGTCCTTTTTAGGTAAAA--AAA
ATGAAA-AAGAGTTTAGGATTTGAAAGTAAAATTAAAATAGAAAGTTAATTT--------
-------------------------------------------------------

#Dermacentor_andersoni_U95868.1
---AAACTAGGATTAGATACCCTATTATTTATGAAGCTAAACATTGTAAGTAAATGTTAA
TTAT-AAAGCAAAAAATTATGGCGGTATCTTAAGCTTTTCAGAGGAATTTGCTCTATAAT
GGATAAAACGCCTAAACCTTACTTTGACTTGTG--AG--CAATTTGTATACCACTATTAA
AATAATAACATACAACTATTATTTCAATATATATAATATA---------AAAAATTAAGT
CAAGGTGCAGTAAAAGTCAATGAATGAAGTGAATTACATTTCTTTTTAGAAATTAGAAAA
ATGAAA-AGATAATTAGGATTTGAAAGTAAAATTAAAATAAAATGTTAATTTGAATTAAG
CTCTAAGATATGTACATATCGCCCGTCACTCTTTTTAAGATAAGTCGTAACATAG

#Dermacentor_nitens_JF523336.1
-----------------------ATTATT-ATGAAGCTTAACATTGTAAGTAAATATTGA
TTATAAAAGCAAAAAATTATGGCGGTATCTTAAGCTTTTCAGAGGAATTTGCTCTTTAAT
GGATAAAACACCTAAATCTTACTTTGATTAGTT--AAATCAATTTGTATACCACTATTAA
AATAATAATACACAATTATTATTAGAATATAAAACATATA---------AAAAATTAAGT
CAAGGTGCAGTAAAAATCAAAGAATGAAGTGAATTACATTTCTTTTTAGAAAAAA-AAAT
ATGAAA-TTTAATTTAGGATTTGAAAGTAAAA----------------------------
-------------------------------------------------------

#Dermacentor_reticulatus_JQ768758.1
------------------------ATTATTAAGGAGCTCTACATTGTAAGTATATAAATA
TTATGAAAGCAAAAAATTATGGCGGTATCTTAAGCTTATCAGAGGAATTTGCTCTTTAAT
GGATAAAACACCTTAATCTTACTTTAGTTTGTT--AAATCAGTTTGTATACCACTATTAA
AATAATAATATACTATTATTATTATAATATAACTTTCTTA----TAA---AAAATTAAGT
CAAGGTGCAGCATAAATTAAAGTATGAAGTGAATTACATTGCTTATTAGAAAGTA--TAA
ATGAAATGATAATTTAGGATTTGAAAGTAAAATTGAAATAGAAAGTTAATTTGAATAAAG
CTCTAGGATATGTAC----------------------------------------

#Dermacentor_reticulatus_JQ768759.1
------------------------ATTATTAAGGAGCTCTACATTGTAAGTATATAAATA
TTATGAAAGCAAAAAATTATGGCGGTATCTTAAGCTTATCAGAGGAATTTGCTCTTTAAT
GGATAAAACACCTTAATCTTACTTTAGTTTGTT--AAATCAGTTTGTATACCACTATTAA
AATAATAATATACTATTATTATTATAATATAACTTTTTTA----TAA---AAAATTAAGT
CAAGGTGCAGCATAAATTAAAGTATGAAGTGAATTACATTGCTTATTAGAAAGTA--TAA
ATGAAATAATAATTTAGGATTTGAAAGTAAAATTGAAATAGAAAGTTAATTTGAATAAAG
CTCTAGGATATGTAC----------------------------------------

#Dermacentor_variabilis_EF690463.1
TTTAAACTAGGATTAGATACCCTATTATT-ATGAAGCTAAACATTGTAAGTAAATATTAA
TTATAAAAGCAAAAAATTATGGCGGTATCTTAAGCTTTTCAGAGGAATTTGCTCTGTAAT
GGATAAAACACCTAAATCTTACTTTAATTAGTA--AAATCAATTTGTATACCACTATTAA
AATAATAATATACAATTATTATTAGAATATAATTTATATA---------ATAAATTAAGT
CAAGGTGCAGTAAAAATTAAAGAATGAAGTGAATTACATTTCTTTTTAGAAAAAA-AAA-
ATGAAA-AATTATTTCGGATTTGAAAGTAAAATTGAAA----------------------
-------------------------------------------------------

#Dermacentor_variabilis_U95869.1
---AAACTAGGATTAGATACCCTATTATT-ATGAAGCTAAACATTGTAAGTAAATATTAA
TTATAAAAGCAAAAAATTATGGCGGTATCTTAAGCTTTTCAGAGGAATTTGCTCTGTAAT
GGATAAAACACCTAAATCTTACTTTAATTTGTG--AG--CAATTTGTATACCACTATTAA
AATAATAATATACAATTATTATTAGAATATATATAATATA---------ATAAATTAAGT
CAAGGTGCAGTAAAAATTAAAGACTGAAGTGAATTACATTTCTTTTTAGAAATATTAAAA
ATGAAA-ATTATTTTCGGATTTGAAAGTAAAATTGAAATAGTATGTTAATTTGAATTTAG
CTCTAAGATATGTACATATCGCCCGTCACTCTTTTTAAGATAAGTCGTAACATAG
