# Supplementary material for: Assessment of four DNA fragments (COI, 16S rDNA, ITS2, 12S rDNA) for species identification of the Ixodida (Acari: Ixodida)
Source: Parasit Vectors. 2014 Mar 3;7:93. doi: 10.1186/1756-3305-7-93 (PMC3945964; doi:10.1186/1756-3305-7-93)
Supplement: Additional file 5 — Appendix S2. The data sets 1 to 3 utilized in this manuscript. [file 1756-3305-7-93-S5.zip › Appendix.S2/data set 1/12S rDNA/Ixodes.meg]

#mega
!Title ;
!Format DataType=DNA indel=-;

#Ixodes_granulatus_DQ003012.1
-AAACTAGGATTAGATACCCTATTATTTTA-AGCTATAAATT-GTTA-GTAATTAA-AAT
TTATGAAATCATAAGATTTTGGCGGTATTTTAAGCTTTTTAGAGGAATTTGCCCTGTTAA
TGGATATAACACCTAAATCTT-ACTTAATTTTGTTAAAA-----CAGTTTGTATACCACT
ATAT-TAATTATATTGAATAATTA-TTATTAATATTTTTAT---A--TAAAAATA-GATA
TTAAGTCAAGGTGCAACTTATAATTATGAATGAGGTGAATT--AC-ATTAATTTTT-ATG
AAATTT--T-AAATGAAAAATTT-------TTT-AGGATTTAAAAGTAWAATA-TTAATA
TTATGAATATTTGAAAAGAGCTCTGAAATATGCACACATCGCCCGTCGCTCTCATT----
----------------------

#Ixodes_granulatus_DQ003013.1
-AAACTAGGATTAGATACCCTATTATTTTA-AGCTATAAATT-GTTA-GTAATTAA-AAT
TTATGAAATCATAAGATTTTGGCGGTATTTTAAGCTTTTTAGAGGAATTTGCCCATGTAA
TGGATATAACACCTAAATCTT-ACTTAATTTTGTTAAAA-----CAGTTTGTATACCACT
ATAT-TAATTATATTGAATAATTA-TTATTAATATTTTTAT---A--TAAAAATA-GATA
TTAAGTCAAGGTGCAACATATAATTATGAATGAGGTGAATT--AC-ATTAATTTTT-ATG
AAATTT--T-AAATGAAAAATTT-------TTT-AGGATTTAAAAGTAAAATA-TTAATA
TTATGAATATTTGAAAAGAGCTCTGAAATATGCACACATCGCCCGTCGCTCTCATT----
----------------------

#Ixodes_hexagonus_AF081828.1
-AAACTAGGATTAGATACCCTATTATTTTA-AGCTATATGTTGTTAG--TATATAATGAT
TATGAAA-TCATAAGATTTTGGCGGTATTTTAAGCTTTTTAGAGGAATTTGCTC-TGTAA
TGGATAAAACGCCTTGATCTT-ACTTAATTTGGTTAAAT-----CAATTTGTATACCACT
ATATTTAATTATATTAAATAATTA-TATTTAAGATTTTTTT---A--TAAAGAAT-TATA
TTAAGTCAAGGTGCAATATAAAATTATGAATGAAGTGAATT--AC-ATTGATTTTG-ATT
AAAT-----ATGTTGAAAG-ATG------AGATTAGGATTTAAAAGTAAATTA-TTAATA
TGATGGATAATTGAATTAAGCTCTAGAATATGCACATATCGCCCGTCGCTCTCAATTTTG
AGATAAGTCGTAACAAAGTAAA

#Ixodes_hexagonus_U95886.1
-AAACTAGGATTAGATACCCTATTATTTTA-AGCTATATGTTGTTA--GTATATAA-TGA
TTATGAAATCATAAGATTTTGGCGGTATTTTAAGCTTTTTAGAGGAATTTGCTC-TGTAA
TGGATAAAACGCCTTGATCTT-ACTTAATTTGGTTA-------GCAATTTGTATACCACT
ATATTTAATTATATTAAATAATTA-TATTTAAGATTTTTTTATAA---AGAAT---TATA
TTAAGTCAAGGTGCAATATAAAATTATGAATGAAGTGAATT--ACA-TTGATTTTG-ATT
AATTTT--ATGT--TGAAAGTTAGA-----GTT-AGGATTTAAAAGTAAATTA-TTAATA
TGATGGATAATTGAATTAAGCTCTAGAATATGCACATATCGCCCGTCGGCTCTCAGTGG-
TGACGTAAGTCGTAACATAG--

#Ixodes_jellisoni_U95887.1
-AAACTAGGATTAGATACCCTATTATTTTA-AGCTGTATGTTGGGA--GTAAATAA-AAT
TTATGAAATCATAAAATTTTGGCGGTATTTTAAGCTTATTAGAGGAATTTGCCC-TGTGA
TGGATATAACGCCTTAATCTT-ACTTAATTTTGTTAAGTG----CAGTTTGTATACCACT
ATATTTAAATATATTGAATAATCA-TATTTTTAATTTTTTTAAAA--TAAAAAG--TATA
TTAAGTCAAGGTGCAACAAATAATTATGAATGAGGTGAATT--ACA-TTAATTTTA-ATA
TATTTTTGGAAGATGAAAATTAAAT------TTTAGGATTTAATAGTAAGATA-TTAATA
TAATGAATGTTTGAATAGAGCTCTAAAATATGCACATATCGCCCGTCGCTCAGAGG----
TGAGATAAGTCGTAACATAG--

#Ixodes_loricatus_U95891.1
-AAACTAGGATTAGATACCCTATTATTTTA-AGTTGAATGTTGGGA--GTAAATGA-ATT
-TATGAAATCAAAAAATTTTGGCGGTATTTTAAGCTTTTTAGAGGAATTTGCTC-TTTAA
TGGATAAAACGCCTTAATCTT-ACTTAATTTGGT-AG-------CAGTTTGTATACCACT
ATATA-AATTATATTAAATAATAAATATTTTAAATTTTTTTAATA--A-AAAA---TATA
TTAAGTCAAGGTGCAGCAAAAAATTATGAATGAAGTGAATT--ACA-ATGATTTTA-ATT
AATTTT--A-AATATGAAAATAAAT------TT-AGGATTTAATAGTAAAATA-CTAATA
TGATGAGTATTTGAATAAAGCTCTAAAATATGCACATATCGCCCGTCG-CTCTCAATTT-
AGAGATAAGTCGTAACATAG--

#Ixodes_muris_U95895.1
-AAACTAGGATTAGATACCCTATTATTTTA-AGCTATATGTTGGTA--GTAAATAG-AAA
TTATGAAATCATAAAATTTTGGCGGTATTTTAAGCTTATTAGAGGAATTTGCTC-TGTGA
CGGATACAACGCCTAGATCTT-ACTTAGTTTTGTTA-G-G----CAGTTTGTATACCACT
ATACTTAATTATATTGAATAGTTA-TATTTAAGATTTTTT--AAA--TAAAATA--TATA
TTAAGTCAAGGTGCAACAAATAACTATGAATGAGGTGAATT--ACA-TTAATTTCA-ATG
GTTTTTTAGATTTGAAAAT----AT------TATAGGATTTAATAGTAAAATA-TTAATA
TGATGAATATTTGAATAGAGCTCTAAAATATGCACATATCGCCCGTCGCTCTCAAGTTT-
TGAGATAAGTCGTAACATAG--

#Ixodes_neotomae_U95897.1
-AAACTAGGATTAGATACCCTATTATTTTA-AGCTATATGTTGG-TA-GTAAATAT-AAT
TTATGAAATCATAAGATTTTGGCGGTATTTTAAGCTTATTAGAGGAATTTGCCC-TGTAA
TGGATATAACGCCTGAATCTT-TCTTAATTTTGTTA-TG-----CAGTTTGTATACCACT
ATATTTAGATATATTGAATAATTA-TATTTTAGATTTTTTT-GTA--CAAAAAA--TATA
TTAAGTCAAGGTGCAACAAATAATTATGAATGAGGTGAATT--ACA-TTAATTTTA-ATG
TATATT----AG--AAAATGAAAAT-ATAATTTTAGGATTTAATAGTAAAATG-TTAATA
TTATGAA-ATTTGAATAGAGCTCTAAAATATGCACATA-TCGCCCGTCG-TCTCAGGGG-
TGG--TAAGTCGTAACATAG--

#Ixodes_pacificus_AM410580.1
--------GATTAGATACCCTATTATTTTA-AGCTATATATTGGTA--GTAAATAT-AAT
TTATGAAATCATAAAATTTTGGCGGTATTTTAAGCTTATTAGAGGAATTTGCCC-TGTGA
TGGATACAACACCTGAATCTT-ACTTAATTTTGTTATTCAAATTCAGTTTGTATACCACT
ATATTTAGATATATTGAATAGTTA-TATTTTAAATTTTTTATTCA--AAAAA----TATA
TTAAGTCATGGTGCAACAAATAATTATGAATGAGGTGAATT--ACA-TTAATTTTT-ATG
TTATTT--ATTTTTTGAAAAAAGA---TTTT--TAGGATTTAATAGTAAAATA-TTAATA
TTATGAATATTTGAATAGAGCTCTAAAATATGCACACATCGCCCGTC-------------
----------------------

#Ixodes_pacificus_L43902.1
-AAACTAGGATTAGATACCCTATTATTTTA-AGCTATATATTGGTA--GTAAATAT-AAT
TTATGAAATCATAAAATTTTGGCGGTATTTTAAGCTTATTAGAGGAATTTGCCC-TGTGA
TGGATACAACGCCTGAATCTT-ACTTAATTTTGTTATTCAAATTCAGTTTGTATACCACT
ATATTTAGATATATTGAATAGTTA-TATTTTAAATTTTTTATTCA--AAAAA----TATA
TTAAGTCATGGTGCAACAAATAATTATGAATGAGGTGAATT--ACA-TTAATTTTT-ATG
TTATTT--ATTTTTTGAAAAAAGA---TTTT--TAGGATTTAATAGTAAAATA-TTAATA
TTATGAATATTTGAATAGAGCTCTAAAATATGCACATATCGCCCGTCGCTCTCAGGAGTG
AGATAAGTCGTAACATAGTA--

#Ixodes_pavlovskyi_JQ085388.1
---------------------ATTATTTTA-AGCTGTATGTTGGTA--GTAAATAA-AAT
TTATGAAATCATAAAATTTTGGCGGTATTTTAAGCTTATTAGAGGAATTTGCTC-TGTAA
TGGATAAAACGCCTAGATCTT-ACTTAATTTAGTAATTAAA-GTCAGTTTGTATACCACT
ATATTTAATTATATTGAGTAGTTA-TATTTAAGATTTTTCAAC----AAAAAA---TATA
TTAAGTCAAGGTGCAATTAATAATTATGAATGAAGTGAATT--ACA-TTAATTTTA-ATG
TTATTA--AAATATTGAAAAAAAAA--GTTTT-TAGGATTTAATAGTAAAATA-TTAATA
TAATGAATATTTGAATAGAGCTCTAAAATATGCAC-------------------------
----------------------

#Ixodes_persulcatus_HM234619.1
---------------------ATTATTTTA-AGCTGTATGTTGGTA--GTAAGTAA-AAT
TTATGAAATCATAAAATTTTGGCGGTATTTTAAGCTTGTTAGAGGAATTTGCTC-TGTAA
TGGACACAACGCCTAGATCTT-ACTTAATTTGGTATTAAAA-GTCAGTTTGTATACCACT
ATATTTAATTATATTGAGTAGTTA-TATTTAAGATTTTTAAAATA--AAAAAA---TATA
TTAAGTCAAGGTGCAATTAATAATTATGAATGAGGTGAATT--ACA-TTAATTTTA-ATG
TTATTA--TAATATTGAAAAAGAAA--TTTTT-TAGGATTTAATAGTAAAATG-TTAATA
TAATGAATATTTGAATAAAGCTCTAAAATATGCAC-------------------------
----------------------

#Ixodes_persulcatus_HM234620.1
---------------------ATTATTTTA-AGCTGTATGTTGGTA--GTAAGTAA-AAT
TTATGAAATCATAAAATTTTGGCGGTATTTTAAGCTTGTTAGAGGAATTTGCTC-TGTAA
TGGACACAACGCCTAGATCTT-ACTTAATTTGGTATTAAAA-GTCAGTTTGTATACCACT
ATATTTAATTATATTGAGTAGTTA-TATTTAAGATTTTTAAAATA--AAAAAA---TATA
TTAAGTCAAGGTGCAATTAATAATTATGAATGAGGTGAATT--ACA-TTAATTTTA-ATG
TTATTA--TAATATTGAAAAAGAAA--TTTTT-TAGGATTTAATAGTAAAATG-TTAATA
TAATGAATATTTGAATAAAGCTCTAAAATATGCAC-------------------------
----------------------

#Ixodes_persulcatus_HM234621.1
---------------------ATTATTTTA-AGCTGTATGTTGGTA--GTAAGTAA-AAT
TTATGAAATCATAAAATTTTGGCGGTATTTTAAGCTTGTTAGAGGAATTTGCTC-TGTAA
TGGACACAACGCCTAGATCTT-ACTTAATTTGGTATTAAAA-GTCAGTTTGTATACCACT
ATATTTAATTATATTGAGTAGTTA-TATTTAAGATTTTTAAAATA--AAAAAA---TATA
TTAAGTCAAGGTGCAATTAATAATTATGAATGAGGTGAATT--ACA-TTAATTTTA-ATG
TTATTA--TAATATTGAAAAAGAAA--TTTTT-TAGGATTTAATAGTAAAATG-TTAATA
TAATGAATATTTGAATAAAGCTCTAAAATATGCAC-------------------------
----------------------

#Ixodes_persulcatus_HM234622.1
---------------------ATTATTTTA-AGCTGTATGTTGGTA--GTAAGTAA-AAT
TTATGAAATCATAAAATTTTGGCGGTATTTTAAGCTTGTTAGAGGAATTTGCTC-TGTAA
TGGACACAACGCCTAGATCTT-ACTTAATTTGGTATTAAAA-GTCAGTTTGTATACCACT
ATATTTAATTATATTGAGTAGTTA-TATTTAAGATTTTTTAAATA--AAAAAA---TATA
TTAAGTCAAGGTGCAATTAATAATTATGAATGAGGTGAATT--ACA-TTAATTTTA-ATG
TTATTA--TAATATTGAAAAAGAAA--TTTTT-TAGGATTTAATAGTAAAATG-TTAATA
TAATGAATATTTGAATAAAGCTCTAAAATATGCAC-------------------------
----------------------

#Ixodes_persulcatus_HM234623.1
---------------------ATTATTTTA-AGCTGTATGTTGGTA--GTAAGTAA-AAT
TTATGAAATCATAAAATTTTGGCGGTATTTTAAGCTTGTTAGAGGAATTTGCTC-TGTAA
TGGACACAACGCCTAGATCTT-ACTTAATTTGGTATTAAAA-GTCAGTTTGTATACCACT
ATATTTAATTATATTGAGTAGTTA-TATTTAAGATTTTTAAAATA--AAAAAA---TATA
TTAAGTCAAGGTGCAATTAATAATTATGAATGAGGTGAATT--ACA-TTAATTTTA-ATG
TTATTA--TAATATTGAAAAAGAAA--TTTTT-TAGGATTTAATAGTAAAATG-TTAATA
TAATGAATATTTGAATAAAGCTCTAAAATATGCAC-------------------------
----------------------

#Ixodes_persulcatus_HM234624.1
---------------------ATTATTTTA-AGCTGTATGTTGGTA--GTAAGTAA-AAT
TTATGAAATCATAAAATTTTGGCGGTATTTTAAGCTTGTTAGAGGAATTTGCTC-TGTAA
TGGACACAACGCCTAGATCTT-ACTTAATTTGGTATTAAAA-GTCAGTTTGTATACCACT
ATATTTAATTATATTGAGTAGTTA-TATTTAAGATTTTTAAAATA--AAAAAA---TATA
TTAAGTCAAGGTGCAATTAATAATTATGAATGAGGTGAATT--ACA-TTAATTTTA-ATG
TTATTA--TAATATTGAAAAAGAAA--TTTTT-TAGGATTTAATAGTAAAATG-TTAATA
TAATGAATATTTGAATAAAGCTCTAAAATATGCAC-------------------------
----------------------

#Ixodes_persulcatus_HM234625.1
---------------------ATTATTTTA-AGCTGTATGTTGGTA--GTAAGTAA-AAT
TTATGAAATCATAAAATTTTGGCGGTATTTTAAGCTTGTTAGAGGAATTTGCTC-TGTAA
TGGACACAACGCCTAGATCTT-ACTTAATTTGGTATTAAAA-GTCAGTTTGTATACCACT
ATATTTAATTATATTGAGTAGTTA-TATTTAAGATTTTTAAAATA--AAAAAA---TATA
TTAAGTCAAGGTGCAATTAATAATTATGAATGAGGTGAATT--ACA-TTAATTTTA-ATG
TTATTA--TAATATTGAAAAAGAAA--TTTTT-TAGGATTTAATAGTAAAATG-TTAATA
CAATGAATATTTGAATAAAGCTCTAAAATATGCAC-------------------------
----------------------

#Ixodes_persulcatus_HM234626.1
---------------------ATTATTTTA-AGCTGTATGTTGGTA--GTAAGTAA-AAT
TTATGAAATCATAAAATTTTGGCGGTATTTTAAGCTTGTTAGAGGAATTTGCTC-TGTAA
TGGACACAACGCCTAGATCTT-ACTTAATTTGGTATTAAAA-GTCAGTTTGTATACCACT
ATATTTAATTATATTGAGTAGTTA-TATTTAAGATTTTTAAAATA--AAAAAA---TATA
TTAAGTCAAGGTGCAATTAATAATTATGAATGAGGTGAATT--ACA-TTAATTTTA-ATG
TTATTA--TAATATTGAAAAAGAAA--TTTTT-TAGGATTTAATAGTAAAATG-TTAATA
TAATGAATATTTGAATAAAGCTCTAAAATATGCAC-------------------------
----------------------

#Ixodes_persulcatus_HM234627.1
---------------------ATTATTTTA-AGCTGTATGTTGGTA--GTAAGTAA-AAT
TTATGAAATCATAAAATTTTGGCGGTATTTTAAGCTTGTTAGAGGAATTTGCTC-TGTAA
TGGACACAACGCCTAGATCTT-ACTTAATTTGGTATTAAAA-GTCAGTTTGTATACCACT
ATATTTAATTATATTGAGTAGTTA-TATTTAAGATTTTTAAAATA--AAAAAA---TATA
TTAAGTCAAGGTGCAATTAATAATTATGAATGAGGTGAATT--ACA-TTAATTTTA-ATG
TTATTA--TAATATTGAAAAAGAAA--TTTTT-TAGGATTTAATAGTAAAATG-TTAATA
TAATGAATATTTGAATAAAGCTCTAAAATATGCAC-------------------------
----------------------

#Ixodes_persulcatus_HM234628.1
---------------------ATTATTTTA-AGCTGTATGTTGGTA--GTAAGTAA-AAT
TTATGAAATCATAAAATTTTGGCGGTATTTTAAGCTTGTTAGAGGAATTTGCTC-TGTAA
TGGACACAACGCCTAGATCTT-ACTTAATTTGGTATTAAAA-GTCAGTTTGTATACCACT
ATATTTAATTATATTGAGTAGTTA-TATTTAAGATTTTTAAAATA--AAAAAA---TATA
TTAAGTCAAGGTGCAATTAATAATTATGAATGAGGTGAATT--ACA-TTAATTTTA-ATG
TTATTA--TAATATTGAAAAAGAAA--TTTTT-TAGGATTTAATAGTAAAATG-TTAATA
TAATGAATATTTGAATAAAGCTCTAAAATATGCAC-------------------------
----------------------

#Ixodes_persulcatus_HM234629.1
---------------------ATTATTTTA-AGCTGTATGTTGGTA--GTAAGTAA-AAT
TTATGAAATCATAAAATTTTGGCGGTATTTTAAGCTTGTTAGAGGAATTTGCTC-TGTAA
TGGACACAACGCCTAGATCTT-ACTTAATTTGGTATTAAAA-GTCAGTTTGTATACCACT
ATATTTAATTATATTGAGTAGTTA-TATTTAAGATTTTTAAAATA--AAAAAA---TATA
TTAAGTCAAGGTGCAATTAATAATTATGAATGAGGTGAATT--ACA-TTAATTTTA-ATG
TTATTA--TAATATTGAAAAAGAAA--TTTTT-TAGGATTTAATAGTAAAATG-TTAATA
TAATGAATATTTGAATAAAGCTCTAAAATATGCAC-------------------------
----------------------

#Ixodes_persulcatus_HM234630.1
---------------------ATTATTTTA-AGCTGTATGTTGGTA--GTAAGTAA-AAT
TTATGAAATCATAAAATTTTGGCGGTATTTTAAGCTTGTTAGAGGAATTTGCTC-TGTAA
TGGACACAACGCCTAGATCTT-ACTTAATTTGGTATTAAAA-GTCAGTTTGTATACCACT
ATATTTAATTATATTGAGTAGTTA-TATTTAAGATTTTTAAAATA--AAAAAA---TATA
TTAAGTCAAGGTGCAATTAATAATTATGAATGAGGTGAATT--ACA-TTAATTTTA-ATG
TTATTA--TAATATTGAAAAAGAAA--TTTTT-TAGGATTTAATAGTAAAATG-TTAATA
TAATGAATATTTGAATAAAGCTCTAAAATATGCAC-------------------------
----------------------

#Ixodes_persulcatus_HM234631.1
---------------------ATTATTTTA-AGCTGTATGTTGGTA--GTAAGTAA-AAT
TTATGAAATCATAAAATTTTGGCGGTATTTTAAGCTTGTTAGAGGAATTTGCTC-TGTAA
TGGACACAACGCCTAGATCTT-ACTTAATTTGGTATTAAAA-GTCAGTTTGTATACCACT
ATATTTAATTATATTGAGTAGTTA-TATTTAAGATTTTTAAAATA--AAAAAA---TATA
TTAAGTCAAGGTGCAATTAATAATTATGAATGAGGTGAATT--ACA-TTAATTTTA-ATG
TTATTA--TAATATTGAAAAAGAAA--TTTTT-TAGGATTTAATAGTAAAATG-TTAATA
TAATGAATATTTGAATAAAGCTCTAAAATATGCAC-------------------------
----------------------

#Ixodes_persulcatus_JF412293.1
---------------------ATTATTTTA-AGCTGTATGTTGGTA--GTAAGTAA-AAT
TTATGAAATCATAAAATTTTGGCGGTATTTTAAGCTTGTTAGAGGAATTTGCTC-TGTAA
TGGACACAACGCCTAGATCTT-ACTTAATTTGGTATTAAAA-GTCAGTTTGTATACCACT
ATATTTAATTATATTGAGTAGTTA-TATTTAAGATTTTTAAAATA--AAAAAA---TATA
TTAAGTCAAGGTGCAATTAATAATTATGAATGAGGTGAATT--ACA-TTAATTTTA-ATG
TTATTA--TAATATTGAAAAAGAAA--TTTTT-TAGGATTTAATAGTAAAATG-TTAATA
TAATGAATATTTGAATAAAGCTCTAAAATATGCAC-------------------------
----------------------

#Ixodes_persulcatus_JF758624.1
---------------------ATTATTTTA-AGCTGTATGTTGGTA--GTAAGTAA-A-T
TTATGAA-TCATAAAATTTTGGCGGTATTTTAAGCTTGTTAGAGGAATTTGCTC-TGTAA
TGGACACAACGCCTAGATCTT-ACTTAATTTGGTATTAAAA-GTCAGTTTGTATACCACT
ATATTTAATTATATTGAGTAGTTA-TATTTAAGATTTTTAAAATA--AAAAAA---TATA
TTAAGTCAAGGTGCAATTAATAATTATGAATGAGGTGAATT--ACA-TTAATTTTA-ATG
TTATTA--TAATATTGAAAAAGAAA--TTTTT-TAGGATTTAATAGTAAAATG-TTAATA
TAATGAATATTTGAATAAAGCTCTAAAATATGCAC-------------------------
----------------------

#Ixodes_persulcatus_JQ085384.1
---------------------ATTATTTTA-AGCTGTATGTTGGTA--GTAAGTAA-AAT
TTATGAAATCATAAAATTTTGGCGGTATTTTAAGCTTGTTAGAGGAATTTGCTC-TGTAA
TGGACACAACGCCTAGATCTT-ACTTAATTTGGTATTAAAA-GTCAGTTTGTATACCACT
ATATTTAATTATATTGAGTAGTTA-TATTTAAGATTTTTAAAATA--AAAAAA---TATA
TTAAGTCAAGGTGCAATTAATAATTATGAATGAGGTGAATT--ACA-TTAATTTTA-ATG
TTATTA--TAATATTGAAAAAGAAA--TTTTT-TAGGATTTAATAGTAAAATG-TTAATA
TAATGAATATTTGAATAAAGCTCTAAAATATGCAC-------------------------
----------------------

#Ixodes_persulcatus_JQ085385.1
---------------------ATTATTTTA-AGCTGTATGTTGGTA--GTAAGTAA-AAT
TTATGAAATCATAAAATTTTGGCGGTATTTTAAGCTTGTTAGAGGAATTTGCTC-TGTAA
TGGACACAACGCCTAGATCTT-ACTTAATTTGGTATTAAAA-GTCAGTTTGTATACCACT
ATATTTAATTATATTGAGTAGTTA-TATTTAAGATTTTTAAAATA--AAAAAA---TATA
TTAAGTCAAGGTGCAATTAATAATTATGAATGAGGTGAATT--ACA-TTAATTTTA-ATG
TTATTA--TAATATTGAAAAAGAAA--TTTTT-TAGGATTTAATAGTAAAATG-TTAATA
TAATGAATATTTGAATAAAGCTCTAAAATATGCAC-------------------------
----------------------

#Ixodes_persulcatus_JQ085386.1
---------------------ATTATTTTA-AGCTATATGTTGGTA--GTAAGTAA-AAT
TTATGAAATCATAAAATTTTGGCGGTATTTTAAGCTTGTTAGAGGAATTTGCTC-TGTAA
TGGACACAACGCCTAGATCTT-ACTTAATTTGGTATTAAAA-GTCAGTTTGTATACCACT
ATATTTAATTATATTGAGTAGTTA-TATTTAAGATTTTTAAAATA--AAAAAA---TATA
TTAAGTCAAGGTGCAATTAATAATTATGAATGAGGTGAATT--ACA-TTAATTTTA-ATG
TTATTA--TAATATTGAAAAAGAAA--TTTTT-TAGGATTTAATAGTAAAATG-TTAATA
TAATGAATATTTGAATAAAGCTCTAAAATATGCAC-------------------------
----------------------

#Ixodes_persulcatus_JQ085387.1
---------------------ATTATTTTA-AGCTGTATGTTGGTA--GTAAGTAA-AAT
TTATGAAATCATAAAATTTTGGCGGTATTTTAAGCTTGTTAGAGGAATTTGCTC-TGTAA
TGGACACAACGCCTAGATCTT-ACTTAATTTGGTATTAAAA-GTCAGTTTGTATACCACT
ATATTTAATTATATTGAGTAGTTA-TATTTAAGATTTTTAAAATA--AAAAAA---TATA
TTAAGTCAAGGTGCAATTAATAATTATGAATGAGGTGAATT--ACA-TTAATTTTA-ATG
TTATTA--TAATATTGAAAAAGAAA--TTTTT-TAGGATTTAATAGTAAAATG-TTAATA
TAATGAATATTTGAATAAAGCTCTAAAATATGCAC-------------------------
----------------------

#Ixodes_ricinus_AF150029.1
---------------------ATTATTTTA-AGCTTAATGTTGGTA--GTAAGTAA-AAT
TTATGAAATCATAAAATTTTGGCGGTATTTTAAGCTTGTTAGAGGAATTTGCTC-TATAA
TGGATACAACGCCTATATCTT-ACTTAATTTTGTAATTAAA-GTCAGTTTGTATACCACT
ATATTTAATTATATTGAATAATTA-TATTTAAGATTTTTA---TA--TAAATA---TATA
TTAAGTCAAGGTGCAACAAATAATTATGAGTGAAGTGAATT--ACA-TTAATTTTA-ATG
ATATTT--TGATACTGAAAAAAAAA-----GT-TAGGATTTAATAGTAAAATA-TTAATA
TAATGAATATTTGAATTAAGCTCTAAAATATGCAC-------------------------
----------------------

#Ixodes_ricinus_AY945474.1
---------------------ATTATTTTA-AGCTTAATGTTGGTA--GTAAGTAA-AAT
TTATGAAATCATAAAATTTTGGCGGTATTTTAAGCTTGTTAGAGGAATTTGCTC-TATAA
TGGATACAACGCCTATATCTT-ACTTAATTTTGTAATTAAA-GTCAGTTTGTATACCACT
ATATTTAATTATATTGAATAATTA-TATTTAAGATTTTTA---TA--TGAATA---TATA
TTAAGTCAAGGTGCAACAAATAATTATGAGTGAAGTGAATT--ACA-TTAATTTTA-ATG
ATATTT--TGATACTGAAAAAAAAA--A--GT-TAGGATTTAATAGTAAAATA-TTAATA
------------------------------------------------------------
----------------------

#Ixodes_ricinus_AY945475.1
---------------------ATTATTTTA-AGCTTAATGTTGGTA--GTAAGTAA-AAT
TTATGAAATCATAAAATTTTGGCGGTATTTTAAGCTTGTTAGAGGAATTTGCTC-TATAA
TGGATACAACGCCTATATCTT-ACTTAATTTTGTAATTAAA-GTCAGTTTGTATACCACT
ATATTTAATTATATTGAATAATTA-TATTTAAGATTTTTA---TA--TAAATA---TATA
TTAAGTCAAGGTGCAACAAATAATTATGAGTGAAGTGAATT--ACA-TTAATTTTA-ATG
ATATTT--TGATACTGAAAAAAAAA-----GT-TAGGATTTAATAGTAAAATA-TTAATA
------------------------------------------------------------
----------------------

#Ixodes_ricinus_AY945476.1
---------------------ATTATTTTA-AGCTTAATGTTGGTA--GTAAGTAA-AAT
TTATGAAATCATAAAATTTTGGCGGTATTTTAAGCTTGTTAGAGGAATTTGCTC-TATAA
TGGATACAACGCCTATATCTT-ACTTAATTTTGTAATTAAA-GTCAGTTTGTATACCACT
ATATTTAATTATATTGAATAATTA-TATTTAAGATTTTTA---TA--TAAATA---TATA
TTAAGTCAAGGTGCAACAAATAATTATGAGTGAAGTGAATT--ACA-TTAATTTTA-ATG
ATATTT--TGATACTGAAAAAAAAG------T-TAGGATTTAATAGTAAAATA-TTAATA
------------------------------------------------------------
----------------------

#Ixodes_ricinus_AY945477.1
---------------------ATTATTTTA-AGCTTAATGTTGGTA--GTAAGTAA-AAT
TTATGAAATCATAAAATTTTGGCGGTATTTTAAGCTTGTTAGAGGAATTTGCTC-TATAA
TGGATACAACGCCTATATCTT-ACTTAATTTTGTAATTAAA-GTCAGTTTGTATACCACT
ATATTTAATTATATTGAATAATTA-TATTTAAGATTTTTA---TA--TAAATA---TATA
TTAAGTCAAGGTGCAACAAATAATTATGAGTGAAGTGAATT--ACA-TTAATTTTA-ATG
ATATTT--TGATACTGAAAAAAAAA-----GT-TAGGATTTAATAGTAAAATA-TTAATA
------------------------------------------------------------
----------------------

#Ixodes_ricinus_AY945478.1
---------------------ATTATTTTA-AGCTTAATGTTGGTA--GTAAGTAA-AAT
TTATGAAATCATAAAATTTTGGCGGTATTTTAAGCTTGTTAGAGGAATTTGCTC-TATAA
TGGATACAACGCCTATATCTT-ACTTAATTTTGTAATTAAA-GTCAGTTTGTATACCACT
ATATTTAATTATATTGAATAATTA-TATTTAAGATTTTTA---TA--TAAATA---TATA
TTAAGTCAAGGTGCAACAAATAATTATGAGTGAAGTGAATT--ACA-TTAATTTTA-ATG
ATATTT--TGATACTGAAAAAAAAA-----GT-TAGGATTTAATAGTAAAATA-TTAATA
------------------------------------------------------------
----------------------

#Ixodes_ricinus_AY945479.1
---------------------ATTATTTTA-AGCTTAATGTTGGTA--GTAAGTAA-AAT
TTATGAAATCATAAAATTTTGGCGGTATTTTAAGCTTGTTAGAGGAATTTGCTC-TATAA
TGGATACAACGCCTATATCTT-ACTTAATTTTGTAATTAAA-GTCAGTTTGTATACCACT
ATATTTAATTATATTGAATAATTA-TATTTAAGATTTTTA---TA--TAAATA---TATA
TTAAGTCAAGGTGCAACAAATAATTATGAGTGAAGTGAATT--ACA-TTAATTTTA-ATG
ATATTT--TGATACTGAAAAAAAAA-----GT-TAGGATTTAATAGTAAAATA-TTAATA
------------------------------------------------------------
----------------------

#Ixodes_ricinus_AY945480.1
---------------------ATTATTTTA-AGCTTAATGTTGGTA--GTAAGTAA-AAA
TTATGAAATCATAAAATTTTGGCGGTATTTTAAGCTTGTTAGAGGAATTTGCTC-TATAA
TGGATACAACGCCTATATCTT-ACTTAATTTTGTAATTAAA-GTCAGTTTGTATACCACT
ATATTTAATTATATTGAATAATTA-TATTTAAGATTTTTA---TA--TAAATA---TATA
TTAAGTCAAGGTGCAACAAATAATTATGAGTGAAGTGAATT--ACA-TTAATTTTA-ATG
ATATTT--TGATACTGAAAAAAAAA-----GT-TAGGATTTAATAGTAAAATA-TTAATA
------------------------------------------------------------
----------------------

#Ixodes_ricinus_AY945481.1
---------------------ATTATTTTA-AGCTTAATGTTGGTA--GTAAGTAA-AAT
TTATGAAATCATAAAATTTTGGCGGTATTTTAAGCTTGTTAGAGGAATTTGCTC-TATAA
TGGATACAACGCCTATATCTT-ACTTAATTTTGTAATTAAA-GTCAGTTTGTATACCACT
ATATTTAATTATATTGAATAATTA-TATTTAAGATTTTTA---TA--TAAATA---TATA
TTAAGTCAAGGTGCAACAAATAATTATGAGTGAAGTGAATT--ACA-TTAATTTTA-ATG
ATATTT--TGATACTGAAAAAAAAG------T-TAGGATTTAATAGTAAAATA-TTAATA
------------------------------------------------------------
----------------------

#Ixodes_ricinus_AY945482.1
---------------------ATTATTTTA-AGCTTAATGTTGGTA--GTAAGTAA-AAT
TTATGAAATCATAAAATTTTGGCGGTATTTTAAGCTTGTTAGAGGAATTTGCTC-TATAA
TGGATACAACGCCTATATCTT-ACTTAATTTTGTAATTAAA-GTCAGTTTGTATACCACT
ATATTTAATTATATTGAATAATTA-TATTTAAGATTTTTA---TA--TAAATA---TATA
TTAAGTCAAGGTGCAACAAATAATTATGAGTGAAGTGAATT--ACA-TTAATTTTA-ATG
ATATTT--TGATACTGAAAAAAAAA-----GT-TAGGATTTAATAGTAAAATA-TTAATA
------------------------------------------------------------
----------------------

#Ixodes_ricinus_AY945483.1
---------------------ATTATTTTA-AGCTTAATGTTGGTA--GTAAGTAA-AAA
TTATGAAATCATAAAATTTTGGCGGTATTTTAAGCTTGTTAGAGGAATTTGCTC-TATAA
TGGATACAACGCCTATATCTT-ACTTAATTTTGTAATTAAA-GTCAGTTTGTATACCACT
ATATTTAATTATATTGAATAATTA-TATTTAAGATTTTTA---TA--CAAATA---TATA
TTAAGTCAAGGTGCAACAAATAATTATGATTGAAGTGAATT--ACA-TTAATTTTA-ATG
ATATTT--TGATACTGAAAAAAAA------GT-TAGGATTTAATAGTAAAATA-TTAATA
------------------------------------------------------------
----------------------

#Ixodes_ricinus_AY945484.1
---------------------ATTATTTTA-AGCTTAATGTTGGTA--GTAAGTAA-AAT
TTATGAAATCATAAAATTTTGGCGGTATTTTAAGCTTGTTAGAGGAATTTGCTC-TATAA
TGGATACAACGCCTATATCTT-ACTTAATTTTGTAATTAAA-GTCAGTTTGTATACCACT
ATATTTAATTATATTGAATAATTA-TATTTAAGATTTTTA---TA--TAAATA---TATA
TTAAGTCAAGGTGCAACAAATAATTATGAGTGAAGTGAATT--ACA-TTAATTTTA-ATG
ATATTT--TGATGCTGAAAAAAAAG------T-TAGGATTTAATAGTAAAATA-TTAATA
------------------------------------------------------------
----------------------

#Ixodes_ricinus_AY945485.1
---------------------ATTATTTTA-AGCTTAATGTTGGTA--GTAAGTAA-AAT
TTATGAAATCATAAAATTTTGGCGGTATTTTAAGCTTGTTAGAGGAATTTGCTC-TATAA
TGGATACAACGCCTATATCTT-ACTTAATTTTGTAATTAAA-GTCAGTTTGTATACCACT
ATATTTAATTATATTGAATAATTA-TATTTAAGATTTTTA---TA--TAAATA---TATA
TTAAGTCAAGGTGCAACAAATAATTATGAGTGAAGTGAATT--ACA-TTAATTTTA-ATG
ATATTT--TGATACTGAAAAAAAAG------T-TAGGATTTAATAGTAAAATA-TTAATA
------------------------------------------------------------
----------------------

#Ixodes_ricinus_AY945486.1
---------------------ATTATTTTA-AGCTTAATGTTGGTA--GTAAGTAA-AAT
TTATGAAATCATAAAATTTTGGCGGTATTTTAAGCTTGTTAGAGGAATTTGCTC-TATAA
TGGATACAACGCCTATATCTT-ACTTAATTTTGTAATTAAA-GTCAGTTTGTATACCACT
ATATTTAATTATATTGAATAATTA-TATTTAAGATTTTTA---TA--TAAATA---TATA
TTAAGTCAAGGTGCAACAAATAATTATGAGTGAAGTGAATT--ACA-TTAATTTTA-ATG
ATATTT--TGATACTGAAAAAAAAA-----GT-TAGGATTTAATAGTAAAATA-TTAATA
------------------------------------------------------------
----------------------

#Ixodes_ricinus_AY945487.1
---------------------ATTATTTTA-AGCTTAATGTTGGTA--GTAAGTAA-AAT
TTATGAAATCATAAAATTTTGGCGGTATTTTAAGCTTGTTAGAGGAATTTGCTC-TATAA
TGGATACAACGCCTATATCTT-ACTTAATTTTGTAATTAAA-GTCAGTTTGTATACCACT
ATATTTAATTATATTGAATAATTA-TATTTAAGATTTTTA---TA--TAAATA---TATA
TTAAGTCAAGGTGCAACAAATAATTATGAGTGAAGTGAATT--ACA-TTAATTTTA-ATG
ATATTT--TGATACTGAAAAAAAAA-----GT-TAGGATTTAATAGTAAAATA-TTAATA
------------------------------------------------------------
----------------------

#Ixodes_ricinus_AY945488.1
---------------------ATTATTTTA-AGCTTAATGTTGGTA--GTAAGTAA-AAA
TTATGAAATCATAAAATTTTGGCGGTATTTTAAGCTTGTTAGAGGAATTTGCTC-TATAA
TGGATACAACGCCTATATCTT-ACTTAATTTTGTAATTAAA-GTCAGTTTGTATACCACT
ATATTTAATTATATTGAATAATTA-TATTTAAGATTTTTA---TA--CAAATA---TATA
TTAAGTCAAGGTGCAACAAATAATTATGATTGAAGTGAATT--ACA-TTAATTTTA-ATG
ATATTT--TGATACTGAAAAAAAA------GT-TAGGATTTAATAGTAAAATA-TTAATA
------------------------------------------------------------
----------------------

#Ixodes_ricinus_AY945489.1
---------------------ATTATTTTA-AGCTTAATGTTGGTA--GTAAGTAA-AAA
TTATGAAATCATAAAATTTTGGCGGTATTTTAAGCTTGTTAGAGGAATTTGCTC-TATAA
TGGATACAACGCCTATATCTT-ACTTAATTTTGTAATTAAA-GTCAGTTTGTATACCACT
ATATTTAATTATATTGAATAATTA-TATTTAAGATTTTTA---TA--TAAATA---TATA
TTAAGTCAAGGTGCAACAAATAATTATGAGTGAAGTGAATT--ACA-TTAATTTTA-ATG
ATATTT--TGATACTGAAAAAAAAA-----GT-TAGGATTTAATAGTAAAATA-TTAATA
------------------------------------------------------------
----------------------

#Ixodes_ricinus_AY945490.1
---------------------ATTATTTTA-AGCTTAATGTTGGTA--GTAAGTAA-AAA
TTATGAAATCATAAAATTTTGGCGGTATTTTAAGCTTGTTAGAGGAATTTGCTC-TATAA
TGGATACAACGCCTATATCTT-ACTTAATTTTGTAATTAAA-GTCAGTTTGTATACCACT
ATATTTAATTATATTGAATAATTA-TATTTAAGATTTTTA---TA--TAAATA---TATA
TTAAGTCAAGGTGCAACAAATAATTATGAGTGAAGTGAATT--ACA-TTAATTTTA-ATG
ATATTT--TGATATTGAAAAAAATA-----GT-TAGGATTTAATAGTAAAATA-TTAATA
------------------------------------------------------------
----------------------

#Ixodes_ricinus_AY945491.1
---------------------ATTATTTTA-AGCTTAATGTTGGTA--GTAAGTAA-AAT
TTATGAAATCATAAAATTTTGGCGGTATTTTAAGCTTGTTAGAGGAATTTGCTC-TATAA
TGGATACAACGCCTATATCTT-ACTTAATTTTGTAATTAAA-GTCAGTTTGTATACCACT
ATATTTAATTATATTGAATAATTA-TATTTAAGATTTTTA---TA--TAAATA---TATA
TTAAGTCAAGGTGCAACAAATAATTATGAGTGAAGTGAATT--ACA-TTAATTTTA-ATG
ATATTT--TGATACTGAAAAAAAAG------T-TAGGATTTAATAGTAAAATA-TTAATA
------------------------------------------------------------
----------------------

#Ixodes_ricinus_AY945492.1
---------------------ATTATTTTA-AGCTTAATGTTGGTA--GTAAGTAA-AAT
TTATGAAATCATAAAATTTTGGCGGTATTTTAAGCTTGTTAGAGGAATTTGCTC-TATAA
TGGATACAACGCCTACATCTT-ACTTAATTTTGTAATTAAA-GTCAGTTTGTATACCACT
ATATTTAATTATATTGAATAATTA-TATTTAAGATTTTTA---TA--TAAATA---TATA
TTAAGTCAAGGTGCAACAAATAATTATGAGTGAAGTGAATT--ACA-TTAATTTTA-ATG
ATATTT--TGATACTGAAAAAAAAA-----GT-TAGGATTTAATAGTAAAATA-TTAATA
------------------------------------------------------------
----------------------

#Ixodes_ricinus_AY945493.1
---------------------ATTATTTTA-AGCTTAATGTTGGTA--GTAAGTAA-AAA
TTATGAAATCATAAAATTTTGGCGGTATTTTAAGCTTGTTAGAGGAATTTGCTC-TATAA
TGGATACAACGCCTATATCTT-ACTTAATTTTGTAATTAAA-GTCAGTTTGTATACCACT
ATATTTAATTATATTGAATAATTA-TATTTAAGATTTTTA---TA--TAAATA---TATA
TTAAGTCAAGGTGCAACAAATAATTATGATTGAAGTGAATT--ACA-TTAATTTTA-ATG
ATATTT--TGATACTGAAAAAAAA------GT-TAGGATTTAATAGTAAAATA-TTAATA
------------------------------------------------------------
----------------------

#Ixodes_ricinus_AY945494.1
---------------------ATTATTTTA-AGCTTAATGTTGGTA--GTAAGTAA-AAA
TTATGAAATCATAAAATTTTGGCGGTATTTTAAGCTTGTTAGAGGAATTTGCTC-TATAA
TGGATACAACGCCTATATCTT-ACTTAATTTTGTAATTAAA-GTCAGTTTGTATACCACT
ATATTTAATTATATTGAATAATTA-TATTTAAGATTTTTA---TA--CAAATA---TATA
TTAAGTCAAGGTGCAACAAATAATTATGATTGAAGTGAATT--ACA-TTAATTTTA-ATG
ATATTT--TGATACTGAAAAAAAA------GT-TAGGATTTAATAGTAAAATA-TTAATA
------------------------------------------------------------
----------------------

#Ixodes_ricinus_AY945495.1
---------------------ATTATTTTA-AGCTTAATGTTGGTA--GTAAGTAA-AAT
TTATGAAATCATAAAATTTTGGCGGTATTTTAAGCTTGTTAGAGGAATTTGCTC-TATAA
TGGATACAACGCCTATATCTT-ACTTAATTTTGTAATTAAA-GTCAGTTTGTATACCACT
ATATTTAATTATATTGAATAATTA-TATTTAAGATTTTTA---TA--TAAATA---TATA
TTAAGTCAAGGTGCAACAAATAATTATGAGTGAAGTGAATT--ACA-TTAATTTTA-ATG
ATATTT--TGATACTGAAAAAAAAA-----GT-TAGGATTTAATAGTAAAATA-TTAATA
------------------------------------------------------------
----------------------

#Ixodes_ricinus_AY945496.1
---------------------ATTATTTTA-AGCTTAATGTTGGTA--GTAAGTAA-AAT
TTATGAAATCATAAAATTTTGGCGGTATTTTAAGCTTGTTAGAGGAATTTGCTC-TATAA
TGGATACAACGCCTATATCTT-ACTTAATTTTGTAATTAAA-GTCAGTTTGTATACCACT
ATATTTAATTATATTGAATAATTA-TATTTAAGATTTTTA---TA--TAAATA---TATA
TTAAGTCAAGGTGCAACAAATAATTATGAGTGAAGTGAATT--ACA-TTAATTTTA-ATG
ATATTT--TGATACTGAAAAAAAAA-----GT-TAGGATTTAATAGTAAAATA-TTAATA
------------------------------------------------------------
----------------------

#Ixodes_ricinus_AY945497.1
---------------------ATTATTTTA-AGCTTAATGTTGGTA--GTAAGTAA-AAA
TTATGAAATCATAAAATTTTGGCGGTATTTTAAGCTTGTTAGAGGAATTTGCTC-TATAA
TGGATACAACGCCTATATCTT-ACTTAATTTTGTAATTAAA-GTCAGTTTGTATACCACT
ATATTTAATTATATTGAATAATTA-TATTTAAGATTTTTA---TA--TAAATA---TATA
TTAAGTCAAGGTGCAACAAATAATTATGAGTGAAGTGAATT--ACA-TTAATTTTA-ATG
ATATTT--TGATACTGAAAAAAAAA-----GT-TAGGATTTAATAGTAAAATA-TTAATA
------------------------------------------------------------
----------------------

#Ixodes_ricinus_AY945498.1
---------------------ATTATTTTA-AGCTTAATGTTGGTA--GTAAGTAA-AAT
TTATGAAATCATAAAATTTTGGCGGTATTTTAAGCTTGTTAGAGGAATTTGCTC-TATAA
TGGATACAACGCCTATATCTT-ACTTAATTTTGTAATTAAA-GTCAGTTTGTATACCACT
ATATTTAATTATATTGAATAATTA-TATTTAAGATTTTTA---TA--TAAATA---TATA
TTAAGTCAAGGTGCAACAAATAATTATGAGTGAAGTGAATT--ACA-TTAATTTTA-ATG
ATATTT--TGATACTGAAAAAAAAA-----GT-TAGGATTTAATAGTAAAATA-TTAATA
------------------------------------------------------------
----------------------

#Ixodes_ricinus_AY945499.1
---------------------ATTATTTTA-AGCTTAATGTTGGTA--GTAAGTAA-AAT
TTATGAAATCATAAAATTTTGGCGGTATTTTAAGCTTGTTAGAGGAATTTGCTC-TATAA
TGGATACAACGCCTATATCTT-ACTTAATTTTGTAATTAAA-GTCAGTTTGTATACCACT
ATATTTAATTATATTGAATAATTA-TATTTAAGATTTTTA---TA--TAAATA---TATA
TTAAGTCAAGGTGCAACAAATAATTATGAGTGAAGTGAATT--ACA-TTAATTTTA-ATG
ATATTT--TGATACTGAAAAAAAAA--A--GT-TAGGATTTAATAGTAAAATA-TTAATA
------------------------------------------------------------
----------------------

#Ixodes_ricinus_JX983206.1
TAAACTAGGATTAGATACCCTATTATTTTA-AGCTTAATGTTGGTA--GTAAGTAA-AAA
TTATGAAATCATAAAATTTTGGCGGTATTTTAAGCTTGTTAGAGGAATTTGCTC-TATAA
TGGATACAACGCCTATATCTT-ACTTAATTTTGTAATTAAA-GTCAGTTTGTATACCACT
ATATTTAATTATATTGAATAATTA-TATTTAAGATTTTTA---TA--TAAATA---TATA
TTAAGTCAAGGTGCAACAAATAATTATGAGTGAAGTGAATT--ACA-TTAATTTTA-ATG
ATATTT--AGATAC-GAAAAAAAA------GT-TAGGATTTAATAGTAAAATA-TTAATA
TAATAAT-----------------------------------------------------
----------------------

#Ixodes_ricinus_L43903.1
-AAACTAGGATTAGATACCCTATTATTTTA-AGCTTAATGTTGGTA--GTAAGTAA-AAT
TTATGAAATCATAAAATTTTGGCGGTATTTTAAGCTTGTTAGAGGAATTTGCTC-TATAA
TGGATACAACGCCTATATCTTCACTTAATTTTGTAATTAAA-GTCAGTTTGTATACCACT
ATATTTAATTATATTGAATAATTA-TATTTAAGATTTTTA---TA--TAAATA---TATA
TTAAGTCAAGGTGCAACAAATAATTATGAGTGAAGTGAATT--ACA-TTAATTTTA-ATG
ATATTT--TGATACTGAAAAAAAAA-----GT-TAGGATTTAATAGTAAAATA-TTAATA
TAATGAATATTTGAATTAAGCTCTAAAATATGCACATATCGCCCGTCGCTCTCAGCCGT-
GAGATAAGTCGTAACATAGTA-

#Ixodes_scapularis_AF150030.1
---------------------ATTATTTTA-AGCTATATATTAGGA--GTAAATAA-AAT
TTATGAAATTAAAAAATTTTGGCGGTATTTTAAGCTTATTAGAGGAATTTGCTC-TGTGA
TGGACACAACGCCTTAATCTT-ACTTAATTTAGTAATTTAA-ATCAGTTTGTATACCACT
ATATT-AATTATATTGAATAGTTA-TATTTAAAATTTTTTTAAAA--AAA------TATA
TTAAGTCAAGGTGCATCTAATAATTATGAATGAAGTGAATT--ACA-TTAATTTTA-ATG
TAATTTTTT--ACATGAAAAAATTA-----ATT-AGGATTTAATAGTAAAATA-CTAATA
TTATGAGTATTTGAATCAAGCTCTAAAATATGCAC-------------------------
----------------------

#Ixodes_scapularis_L43878.1
-AAACTAGGATTAGATACCCTATTATTTTA-AGTTATATATTGGGA--GTAAATAA-AAT
TTATGAAATCAAAAAATTTTGGCGGTATTTTAAGCTTATTAGAGGAATTTGCTC-TATAA
TGGACACAACGCCTAAATCTT-ACTTAATTTAGTAATTTAA-ATCAGTTTGTATACCACT
ATATT-AATTATATTGAATAGTAA-TATTTAAAAATTTTTTATAA--AAAA-----TATA
TTAAGTCAAGGTGCATCAAATAATTATGAATGAGGTGAATT--ACA-TTAATTTTA-ATG
TAATTTTTTTT-GTTGAAAAAATTT-----TTTTAGGATTTAATAGTAAAATA-CTAATA
TTATGAGTATTTGAATCAAGCTCTAAAATATGCACATATCG-CCCGTCGCTCTCAGAAG-
TGAGATAAGTCGTAACATAGTA

#Ixodes_scapularis_L43879.1
-AAACTAGGATTAGATACCCTATTATTTTA-AGTTATATATTGGGA--GTAAATAA-AAT
TTATGAAATCAAAAAATTTTGGCGGTATTTTAAGCTTATTAGAGGAATTTGCTC-TATAA
TGGACACAACGCCTTAATCTT-ACTTAATTTAGTAATTTAA-ATCAGTTTGTATACCACT
ATATT-AATTATATTGAATAGTAA-TATTTAAAAATTTTTTATAA--AAAA-----TATA
TTAAGTCAAGGTGCATCAAATAATTATGAATGAGGTGAATT--ACA-TTAATTTTA-ATG
TAATTTTTTTTTGTTGAAAAAATTT-----TTTTAGGATTTAATAGTAAAATA-CTAATA
TTATGAGTATTTGAATCAAGCTCTAAAATATGCACATATCG-CCCGTCGCTCTCAGAAG-
TGAGATAAGTCGTAACATAGTA

#Ixodes_scapularis_L43880.1
-AAACTAGGATTAGATACCCTATTATTTTA-AGCTATATATTAGGA--GTAAATAA-AAT
TTATGAAATTAAAAAATTTTGGCGGTATTTTAAGCTTATTAGAGGAATTTGCTC-TGTAA
TGGACACAACGCCTTAATCTT-ACTTAATTTAGTAATTTAA-ATCAGTTTGTATACCACT
ATACT-AATTATATTGAATAGTTA-TATTTAAAATTTTTTTTTAA--AATA-----TATA
TTAAGTCAAGGTGCATCTAATAATTATGAATGAAGTGAATT--ACA-TTAATTTTA-ATG
TAATTTTTT---CATGTAAAAATTA-----ATT-AGGATTTAATAGTAAAATA-CTAATA
TTATGAGTATTTGAATCAAGCTCTAAAATATGCACATATCG-CCCGTCGCTCTCAGACG-
TGAGATAAGTCGTAACATAGTA

#Ixodes_scapularis_L43881.1
-AAACTAGGATTAGATACCCTATTATTTTA-AGCTATATATTAGGA--GTAAATAA-AAT
TTATGAAATTAAAAAATTTTGGCGGTATTTTAAGCTTATTAGAGGAATTTGCTC-TGTAA
TGGACACAACGCCTTAATCTT-ACTTAATTTAGTAATTTAA-ATCAGTTTGTATACCACT
ATATT-AATTATATTGAATAGTTA-TATTTAAAATTTTTTTTTAA--AAAG-----TATA
TTAAGTCAAGGTGCATCTAATAATTATGAATGAAGTGAATT--ACA-TTAATTTTA-ATG
TAATTTTTT---CATGTAAAAATTA-----ATT-AGGATTTAATAGTAAAATA-CTAATA
TTATGAGTATTTGAATCAAGCTCTAAAATATGCACATATCG-CCCGTCGCTCTCAGAAG-
TGAGATAAGTCGTAACATAGTA

#Ixodes_scapularis_L43882.1
-AAACTAGGATTAGATACCCTATTATTTTA-AGTTATATATTAGGA--GTAAATAA-AAT
TTATGAAATCAAAAAATTTTGGCGGTATTTTAAGCTTATTAGAGGAATTTGCTC-TGTAA
TGGACACAACGCCTTAATCTT-ACTTAATTTAGTAATTAAA-ATCAGTTTGTATACCACT
ATATA-AATTATATTGAATAGTTA-TATTTAAAATTTTTTTTAAA--AAAAA----TATA
TTAAGTCAAGGTGCATCAAATAATTATGAATGAGGTGAATT--ACA-TTAATTTTA-ATG
TAATTTTTTTT-GTTGAAAGAATTT-----TT--AGGATTTAATAGTAAAATA-CTAATA
TTATGAGTATTTGAATCAAGCTCTAAAATATGCACATATCG-CCCGTCGCTCTCAGAAG-
TGAGATAAGTCGTAACATAGTA

#Ixodes_scapularis_L43883.1
-AAACTAGGATTAGATACCCTATTATTTTA-AGCTATATATTAGGA--GTAAATAA-AAT
TTATGAAATTAAAAAATTTTGGCGGTATTTTAAGCTTATTAGAGGAATTTGCTC-TGTGA
TGGACACAACGCCTTAATCTT-ACTTAATTTAGTAATTTAA-ATCAGTTTGTATACCACT
ATATT-AATTATATTGAATAGTTA-TATTTAAAATTTTTTTAAAA--AAAA-----TATA
TTAAGTCAAGGTGCATCTAATAATTATGAATGAAGTGAATT--ACA-TTAATTTTA-ATG
TAATTTTTT--ACATGAAAAAATTA-----ATT-AGGATTTAATAGTAAAATA-CTAATA
TTATGAGTATTTGAATCAAGCTCTAAAATATGCACATATCG-CC-GTCGCTCTCAGAAG-
TGAGATAAGTCGTAACATAGTA

#Ixodes_scapularis_L43884.1
-AAACTAGGATTAGATACCCTATTATTTTA-AGCTATATATTAGGA--GTAAATAA-AAT
TTATGAAATTAAAAAATTTTGGCGGTATTTTAAGCTTATTAGAGGAATTTGCTC-TGTGA
TGGACACAACGCCTTAATCTT-ACTTAATTTAGTAATTTAA-ATCAGTTTGTATACCACT
ATATT-AATTATATTGAATAGTTA-TATTTAAAATTTTTTTAAAA--AAAA-----TATA
TTAAGTCAAGGTGCATCTAATAATTATGAATGAAGTGAATT--ACA-TTAATTTTA-ATG
TAATTTTTT--ACATGAAAAAATTA-----ATT-AGGATTTAATAGTAAAATA-CTAATA
TTATGAGTATTTGAATCAAGCTCTAAAATATGCACATATCG-CC-GTCGCTCTCAGAAG-
TGAGATAAGTCGTAACATAGTA

#Ixodes_scapularis_L43885.1
-AAACTAGGATTAGATACCCTATTATTTTA-AGCTATATATTAGGA--GTAAATAA-AAT
TTATGAAATTAAAAAATTTTGGCGGTATTTTAAGCTTATTAGAGGAATTTGCTC-TGTGA
TGGACACAACGCCTTAATCTT-ACTTAATTTAGTAATTTAA-ATCAGTTTGTATACCACT
ATATT-AATTATATTGAATAGTTA-TATTTAAAATTTTTTTAAAA--AAA------TATA
TTAAGTCAAGGTGCATCTAATAATTATGAATGAAGTGAATT--ACA-TTAATTTTA-ATG
TAATTTTTT--ACATGAAAAAATTA-----ATT-AGGATTTAATAGTAAAATA-CTAATA
TTATGAGTATTTGAATCAAGCTCTAAAATATGCACATATCG-CCCGTCGCTCTCAGAAG-
TGAGATAAGTCGTAACATAGTA

#Ixodes_scapularis_L43886.1
-AAACTAGGATTAGATACCCTATTATTTTA-AGTTATATATTAGGA--GTAAATAA-AAT
TTATGAAATTAAAAAATTTTGGCGGTATTTTAAGCTTATTAGAGGAATTTGCTC-TGTGA
TGGACACAACGCCTTAATCTT-ACTTAATTTAGTAATTTAA-ATCAGTTTGTATACCACT
ATATT-AATTATATTGAATAGTTA-TATTTAATATTTTTTTTAAA--AAAA-----TATA
TTAAGTCAAGGTGCATCTAATAATTATGAATGAAGTGAATT--ACA-TTAATTTTA-ATG
TAATTTTTT--ACATGAAAAAATTA-----ATT-AGGATTTAATAGTAAAATA-CTAATA
TTATGAGTATTTGAATCAAGCTCTAAAATATGCACATATCG-CCCGTCGCTCTCAGAAG-
TGAGATAAGTCGTAACATAGTA

#Ixodes_scapularis_L43887.1
-AAACTAGGATTAGATACCCTATTATTTTA-AGTTATATATTGGGA--GTAAATAA-AAT
TTATGAAATCAAAAAATTTTGGCGGTATTTTAAGCTTATTAGAGGAATTTGCTC-TGTAA
TGGACACAACGCCTTAATCTT-ACTTAATTTAGTAATTAAA-ATCAGTTTGTATACCACT
ATATA-AATTATATTGAATAGTTA-TATTTAAAATTTTTTTTTTA--AAAA-----TATA
TTAAGTCAAGGTGCATCAAATAATTATGAATGAGGTGAATT--ACA-TTAATTTTA-ATG
TAATTTTTTT--GTTGAAAGAATTT-----TT--AGGATTTAATAGTAAAATA-CTAATA
TTATGAGTATTTGAATCAAGCTCTAAAATATGCACATATCG-GGCGTCGCTCTCAGAAG-
TAAGATAAGTCGTAACATAGTA

#Ixodes_scapularis_L43888.1
-AAACTAGGATTAGATACCCTATTATTTTA-AGTTATATATTGGGA--GTAAATAA-AAT
TTATGAAATCAAAAAATTTTGGCGGTATTTTAAGCTTATTAGAGGAATTTGCTC-TGTAA
TGGACACAACGCCTTAATCTT-ACTTAATTTAGTAATTAAA-ATCAGTTTGTATACCACT
ATATA-AATTATATTGAATAGTTA-TATTTAAAATTTTTTTTTTA--AAAA-----TATA
TTAAGTCAAGGTGCATCAAATAATTATGAATGAGGTGAATT--ACA-TTAATTTTA-ATG
TAATTTTTTT--GTTGAAAGAATTT-----TT--AGGATTTAATAGTAAAATA-CTAATA
TTATGAGTATTTGAATCAAGCTCTAAAATATGCACATATCGCGCCGTCGCTCTCAGAAG-
TAAGATAAGTCGTAACATAGTA

#Ixodes_scapularis_L43889.1
-AAACTAGGATTAGATACCCTATTATTTTA-AGTTATATATTGGGA--GTAAATAA-AAT
TTATGAAATCAAAAAATTTTGGCGGTATTTTAAGCTTATTAGAGGAATTTGCTC-TGTAA
TGGACACAACGCCTTAATCTT-ACTTAATTTAGTAATTAAA-ATCAGTTTGTATACCACT
ATATA-AATTATATTGAATAGTTA-TATTTAAAATTTTTTTTTTA--AAAA-----TATA
TTAAGTCAAGGTGCATCAAATAATTATGAATGAGGTGAATT--ACA-TTAATTTTA-ATG
TAATTTTTTT--GTTGAAAGAATTT-----TT--AGGATTTAATAGTAAAATA-CTAATA
TTATGAGTATTTGAATCAAGCTCTAAAATATGCACATATCG-CCCGTCGCTCTCAGACG-
TGAGATAAGTCGTAACATAGTA

#Ixodes_scapularis_L43890.1
-AAACTAGGATTAGATACCCTATTATTTTA-AGTTATATATTGGGA--GTAAATAA-AAT
TTATGAAATCAAAAAATTTTGGCGGTATTTTAAGCTTATTAGAGGAATTTGCTC-TGTAA
TGGACACAACGCCTTAATCTT-ACTTAATTTAGTAATTAAA-ATCAGTTTGTATACCACT
ATATA-AATTATATTGAATAGTTA-TATTTAAAATTTTTTTTTTA--AAAA-----TATA
TTAAGTCAAGGTGCATCTAATAATTATGAATGAGGTGAATT--ACA-TTAATTTTA-ATG
TAATTTTTTTC-ATGAAAAAATTAA-----TT--AGGATTTAATAGTAAAATA-CTAATA
TTATGAGTATTTGAATCAAGCTCTAAAATATGCACATATCG-CCCGTCGCTCTCAGACG-
TGAGATAAGTCGTAACATAGTA

#Ixodes_scapularis_L43891.1
-AAACTAGGATTAGATACCCTATTATTTTA-AGCTATATATTAGGA--GTAAATAA-AAT
TTATGAAATTAAAAAATTTTGGCGGTATTTTAAGCTTATTAGAGGAATTTGCTC-TGTGA
TGGACACAACGCCTTAATCTT-ACTTAATTTAGTAATTTAA-ATCAGTTTGTATACCACT
ATATT-AATTATATTGAATAGTTA-TATTTAAAATTTTTTTTAAA--AAA------TATA
TTAAGTCAAGGTGCATCTAATAATTATGAATGAAGTGAATT--ACA-TTAATTTTA-ATG
TAATTTTTAC-ATGAAAAAAAATTA-----ATT-AGGATTTAATAGTAAAATA-CTAATA
TTATGAGTATTTGAATCAAGCTCTAAAATATGCACATATCG-CCCGTCGCTCTCAGAAG-
TGAGATAAGTCGTAACATAGTA

#Ixodes_scapularis_L43892.1
-AAACTAGGATTAGATACCCTATTATTTTA-AGCTATATATTAGGA--GTAAATAA-AAT
TTATGAAATTAAAAAATTTTGGCGGTATTTTAAGCTTATTAGAGGAATTTGCTC-TGTGA
TGGACACAACGCCTTAATCTT-ACTTAATTTAGTAATTTAA-ATCAGTTTGTATACCACT
ATATT-AATTATATTGAATAGTTA-TATTTAAAATTTTTTTTAAA--AAA------TATA
TTAAGTCAAGGTGCATCTAATAATTATGAATGAAGTGAATT--ACA-TTAATTTTA-ATG
TAATTTTTAC-ATGAAAAAAAATTA-----ATT-AGGATTTAATAGTAAAATA-CTAATA
TTATGAGTATTTGAATCAAGCTCTAAAATATGCACATATCG-CCCGTCGCTCTCAGAAG-
TGAGATAAGTCGTAACATAGTA

#Ixodes_scapularis_L43893.1
-AAACTAGGATTAGATACCCTATTATTTTA-AGCTATATATTAGGA--GTAAATAA-AAT
TTATGAAATTAAAAAATTTTGGCGGTATTTTAAGCTTATTAGAGGAATTTGCTC-TGTAA
TGGACACAACGCCTTAATCTT-ACTTAATTTAGTAATTTAA-ATCAGTTTGTATACCACT
ATATT-AATTATATTGAATAGTTA-TATTTAATATTTTTTTAAAA--AAAA-----TATA
TTAAGTCAAGGTGCATCTAATAATTATGAATGAAGTGAATT--ACA-TTAATTTTA-ATG
TAATTTTTA---CATGAAAAAATTA-----ATT-AGGATTTAATAGTAAAATA-CTAATA
TTATGAGTATTTGAATCAAGCTCTAAAATATGCACATATCG-CCCGTCGCTCTCAGGAG-
TGAGATAAGTCGTAACATAGTA

#Ixodes_scapularis_L43894.1
-AAACTAGGATTAGATACCCTATTATTTTA-AGCTATATATTAGGA--GTAAATAA-AAT
TTATGAAATTAAAAAATTTTGGCGGTATTTTAAGCTTATTAGAGGAATTTGCTC-TGTGA
TGGACACAACGCCTTAATCTT-ACTTAATTTAGTAATTTAA-ATCAGTTTGTATACCACT
ATATT-AATTATATTGAATAGTTA-TATTTAAAATTTTTTTAAAA--AAAA-----TATA
TTAAGTCAAGGTGCATCTAATAATTATGAATGAAGTGAATT--ACA-TTAATTTTA-ATG
TAATTTTTTT-ACATGAAAAAATTA-----ATT-AGGATTTAATAGTAAAATA-CTAATA
TTATGAGTATTTGAATCAAGCTCTAAAATATGCACATATCG-CCCGTCGCTCTCAGAAG-
TGAGATAAGTCGTAACATAGTA

#Ixodes_scapularis_L43895.1
-AAACTAGGATTAGATACCCTATTATTTTA-AGCTATATATTAGGA--GTAAATAA-AAT
TTATGAAATTAAAAAATTTTGGCGGTATTTTAAGCTTATTAGAGGAATTTGCTC-TGTGA
TGGACGCAACGCCTTAATCTT-ACTTAATTTAGTAATTTAA-ATCAGTTTGTATACCACT
ATATT-AATTATATTGAATAGTTA-TATTTAAAATTTTTTTTAAA--AAAA-----TATA
TTAAGTCAAGGTGCATCTAATAATTATGAATGAAGTGAATT--ACA-TTAATTTTA-ATG
TAATTTTTT--ACATGAAAAAATTA-----ATT-AGGATTTAATAGTAAAATA-CTAATA
TTATGAGTATTTGAATCAAGCTCTAAAATATGCACATATCG-CCCGTCGCTCTCAGAAG-
TGAGATAAGTCGTAACATAGTA

#Ixodes_scapularis_L43896.1
-AAACTAGGATTAGATACCCTATTATTTTA-AGCTATATATTAGGA--GTAAATAA-AAT
TTATGAAATTAAAAAATTTTGGCGGTATTTTAAGCTTATTAGAGGAATTTGCTC-TGTGA
TGGACGCAACGCCTTAATCTT-ACTTAATTTAGTAATTTAA-ATCAGTTTGTATACCACT
ATATT-AATTATATTGAATAGTTA-TATTTAAAATTTTTTTTAAA--AAA------TATA
TTAAGTCAAGGTGCATCTAATAATTATGAATGAAGTGAATT--ACA-TTAATTTTA-ATG
TAATTTTTT--ACATGAAAAAATTA-----ATT-AGGATTTAATAGTAAAATA-CTAATA
TTATGAGTATTTGAATCAAGCTCTAAAATATGCACATATCG-CCCGTCGCTCTCAGAAG-
TGAGATAAGTCGTAACATAGTA

#Ixodes_scapularis_L43897.1
-AAACTAGGATTAGATACCCTATTATTTTA-AGCTATATATTGGGA--GTAAATAA-AAT
TTACGAAATCAAAAAATTTTGGCGGTATTTTAAGCTTATTAGAGGAATTTGCTC-TGTAA
TGGACACAACGCCTCAATCTT-ACTTAATTTTGTAATTTAA-ATCAGTTTGTATACCACT
ATATT-AATTATATTGAATAGTAA-TATTTGAAATTTTTTTTTTA--AAAAAG---CATA
TTAAGTCAAGGTGCATCAAATAATTATGAATGAGGTGAATT--ACA-TTAATTTTA-ATG
TAATTTTTTT--AATGAAAAAATTT-----TT--AGGATTTAATAGTAAAATA-CTAATA
TTATGAGTATTTGAATCAAGCTCTAAAATATGCACATCTCG-CCCGTCGCTCTCAGAAG-
TGAGATAAGTCGTAACATAGTA

#Ixodes_scapularis_L43898.1
-AAACTAGGATTAGATACCCTATTATTTTAAGGGTATATATTGGGA--GTAAATAA-AAT
TTATGAAATCAAAAAATTTTGGCGGTATTTTAAGCTTATTAGAGGAATTTGCTC-TGTAA
TGGACACAACGCCTTAATCTT-ACTTAATTTAGTAATTAAA-ATCAGTTTGTATACCACT
ATATA-AATTATATTGAATAGTTA-TATTTAAAATTTTTTTTTAA--AAAA-----TATA
TTAAGTCAAGGTGCATCAAATAATTATGAATGAGGTGAATT--ACA-TTAATTTTA-ATG
TAATTTTTTT--GTTGAAAGAATTT-----TA--AGGATTTAATAGTAAAATA-CTAATA
TTATGAGTATTTGAATCAAGCTCTAAAATATGCACATATCG-CCCGTCGCTCTCAGAAG-
TGAGATAAGTCGTAACATAGTA

#Ixodes_scapularis_L43899.1
-AAACTAGGATTAGATACCCTATTATTTTG-GGTTATATATTGGGA--GTAAATAA-AAT
TTATGAAATCAAAAAATTTTGGCGGTATTTTAAGCTTATTAGAGGAATTTGCTC-TGTAA
TGGACACAACGCCTTAATCTT-ACTTAATTTAGTAATTAAA-ATCAGTTTGTATACCACT
ATATA-AATTATATTGAATAGTTA-TATTTAAAATTTTTTTTTAA--AAAA-----TATA
TTAAGTCAAGGTGCATCAAATAATTATGAATGAGGTGAATT--ACA-TTAATTTTA-ATG
TAATTTTTTT--GTTGAAAGAATTT-----TT--AGGATTTAATAGTAAAATA-CTAATA
TTATGAGTATTTGAATCAAGCTCTAAAATATGCACATATCG-CCCGTCGCTCTCAGAAG-
TGAGATAAGTCGTAACATAGTA

#Ixodes_scapularis_L43900.1
-AAACTAGGATTAGATACCCTATTATTTTA-AGTTATATATTGGGA--GTAAATAA-AAT
TTATGAAATCAAAAAATTTTGGCGGTATTTTAAGCTTATTAGAGGAATTTGCTC-TGTAA
TGGACACAACGCCTTAATCTT-ACTTAATTTAGTAATTAAA-ATCAGTTTGTATACCACT
ATATA-AATTATATTGAATAGTTA-TATTTAAAATTTTTTTTTAA--AAAA-----TATA
TTAAGTCAAGGTGCATCAAATAATTATGAATGAGGTGAATT--ACA-TTAATTTTA-ATG
TAATTTTTTT--GTTGAAAGAATTT-----TT--AGGATTTAATAGTAAAATA-CTAATA
TTATGAGTATTTGAATCAAGCTCTAAAATATGCACATATCG-CC-GTCGCTCTCAGCAG-
TGAGATAAGTCGTAACATAGTA

#Ixodes_scapularis_L43901.1
-AAACTAGGATTAGATACCCTATTATTTTA-AGTTATATATTGGGA--GTAAATAA-AAT
TTATGAAATCAAAAAATTTTGGCGGTATTTTAAGCTTATTAGAGGAATTTGCTC-TGTAA
TGGACACAACGCCTTAATCTT-ACTTAATTTAGTAATTAAA-ATCAGTTTGTATACCACT
ATATA-AATTATATTGAATAGTTA-TATTTAAAATTTTTTTTAAA--AAAA-----TATA
TTAAGTCAAGGTGCATCAAATAATTATGAATGAGGTGAATT--ACA-TTAATTTTA-ATG
TAATTTTTTT--GTTGAAAGAATTT-----TT--AGGATTTAATAGTAAAATA-CTAATA
TTATGAGTATTTGAATCAAGCTCTAAAATATGCACATATCG-CC-GTCGCTCTCAGCAG-
TGAGATAAGTCGTAACATAGTA

#Ixodes_sculptus_U95902.1
-AAACTAGGATTAGATACCCTATTATTTTA-?GCTTTATGTTGTTA--GTAAATAA-AAA
TTATGAAATCATAAGATTTTGGCGGTATTTTAAGCTTTTTAGAGGAATTTGCTC-TGTAA
TGGATAAAACGCCTATATCTT-ACTTAATTTTGTTAG------CCAGTTTGTATACCCCT
ATATTTAATTATATTGAATAGAAA-TATTTGAGATTTTTTTATA----AAAAT---TATA
TTAAGTCAAGGTGCAATATAAAATTATGAATGAAGTGAATT--ACA-TTGATTTTA-ATT
AATTTT--AAAAAT-GAAAATTAAA-----GCT-AGGATTTAAAAGTAAATTG-TTAATA
TAATGAATAATTGAAATAAGCTCTAGAATATGCACATATCGCCCGTCG-CTCTCAATCT-
TAAGTCGTAACATAG-------

#Ixodes_spinipalpis_U96198.1
-AAACTAGGATTAGATACCCTATTATTTTA-AGCTATATGTTGGGTA-GTAAATAT-AAT
TTATGAAATCATGGGATTTTGGCGGTATTTTAAGCTTATTAGAGGAATTTGCCC-TGTGA
TGGATATAACGCCTGAATCTT-ACTTAATTTTGTAATTAAAGTTCAGTTTGTATACCACT
ATATTTAGATATATTGAATAATTA-TATTTTAGATTTTT---GTG--TAAAAAA--TATA
TTAAGTCAAGGTGCAACAAATAATTATGAATGAGGTGAATT--ACA-TTAATTTTA-ATG
TAAATT----ATTTTAAATGAAAAA--TTTTTTTAGGATTTAATAGTAAAATG-TTAATA
TTATGAATATTTGAATAGAGCTCTAAAATATGCACATACTCGCCCGTCG-TCTCAGGGG-
TGAGATAAGTCGTAACATAG--

#Ixodes_spinipalpis_U96199.1
-AAACTAGGATTAGATACCCTATTATTTTA--GCTATATGTTGG-TA-GTAAATAT-AAT
TTATGAAATCATAAGATTTTGGCGGTATTTTAAGCTTATTAGAGGAATTTGCCC-TGTAA
TGGATATAACGCCTGAATCTT-ACTTAATTTTGTAATTAAA-TTCAGTTTGTATACCACT
ATATTTAGATATATTGAATAATTA-TATTTTAGATTTTT---GTA--TAAAAAA--TATA
TTAAGTCAAGGTGCAACAAATAATTATGAATGAGGTGAATT--ACA-TTAATTTTA-ATG
TAAATT----ATTTTATATGAAAAA-TTTTTTTTAGGATTTAATAGTAAAATG-TTAATA
TTATGAATATTTGAATAGAGCTCTAAAATATGCACATA-TCGCCCGTCGCTCTCAGGGG-
TGAGATAAGTCGTAACATAG--

#Ixodes_spinipalpis_U96200.1
-AAACTAGGATTAGATACCCTATTATTTTA--GCTATATGTTGG-TA-GTAAATAT-AAT
TTATGAAATCATAAGATTTTGGCGGTATTTTAAGCTTATTAGAGGAATTTGCCC-TATAA
TGGATATAACGCCTGAATCTT-ACTTAATTTTGTAATTAAAATTCAGTTTGTATACCACT
ATATTTAGATATATTGAATAATTA-TATTTTAGATTTTTTT-GTA--CAAAAAA--TATA
TTAAGTCAAGGTGCAACAAATAATTATGAATGAGGTGAATT--ACA-TTAATTTTA-ATG
TAAATT----ATTTTAAATGAAAAA-ATTTTTTTAGGATTTAATAGTAAAATG-TTAATA
TTATGAATATTTGAATAGAGCTCTAAAATATGCACATA-TCGCCCGTCGCTCTCAGGGG-
TGAGATAAGTCGTAACATAG--

#Ixodes_spinipalpis_U96201.1
-AAACTAGGATTAGATACCCTATTATTTTA-AGCTATATGTTGG-TA-GTAAATAT-AAT
TTATGAAATCATAAGATTTTGGCGGTATTTTAAGCTTATTAGAGGAATTTGCCC-TATAA
TGGATATAACGCCTGAATCTT-ACTTAATTTTGTAATTAAA-TTCAGTTTGTATACCACT
ATATTTAGATATATTGAATAATTA-TATTTTAGATTTTT---GTA--TAAAAAA--TATA
TTAAGTCAAGGTGCAACAAATAATTATGAATGAGGTGAATT--ACA-TTAATTTTA-ATG
TAAATT----ATTTTAAATGAAAAA--TTTTTTTAGGATTTAATAGTAAAATG-TTAATA
TTATGAATATTTGAATAGAGCTCTAAAATATGCACATA-TCGCCCGTCGCTCTCAGGGG-
TGAGATAAGTCGTAACATAG--

#Ixodes_spinipalpis_U96202.1
-AAACTAGGATTAGATACCCTATTATTTTA-AGCTATATGTTGG-TA-GTAAATAT-AAT
TTATGAAATCATAAGATTTTGGCGGTATTTTAAGCTTATTAGAGGAATTTGCCC-TGTAA
TGGATATAACGCCTGAATCTT-TCTTAATTTTGTAATTAAA-TTCAGTTTGTATACCACT
ATATTTAGATATATTGAATAATTA-TATTTTAGATTTTTTT-GTA--CAAAAAA--TATA
TTAAGTCAAGGTGCAACAAATAATTATGAATGAGGTGAATT--ACA-TTAATTTTA-ATG
TAAATT----ATTTTAAATGAAAAA-ATTTTTTTAGGATTTAATAGTAAAATG-TTAATA
TTATGAA-ATTTGAATAGAGCTCTAAAATATGCACATA-TCGCCCGTCG-TCTCAGGGG-
TGG--TAAGTCGTAACATAG--

#Ixodes_spinipalpis_U96203.1
-AAACTAGGATTAGATACCCTATTATTTTA-AGCTATATGTTGG-TA-GTAAATAT-AAT
TTATGAAATCATAAGATTTTGGCGGTATTTTAAGCTTATTAGAGGAATTTGCCC-TGTAA
TGGATATAACGCCTGAATCTT-TCTTAATTTTGTAATTAAA-TTCAGTTTGTATACCACT
ATATTTAGATATATTGAATAATTA-TATTTTAGATTTTTTT-GTA--CAAAAAA--TATA
TTAAGTCAAGGTGCAACAAATAATTATGAATGAGGTGAATT--ACA-TTAATTTTA-ATG
TAAATT----ATTTTAAATGAAAAA-ATTTTTTTAGGATTTAATAGTAAAATG-TTAATA
TTATGAA-ATTTGAATAGAGCTCTAAAATATGCACATA-TCGCCCGTCG-TCTCAGGGG-
TGG--TAAGTCGTAACATAG--

#Ixodes_spinipalpis_U96204.1
-AAACTAGGATTAGATACCCTATTATTTTA--GCTATATGTTGG-TA-GTAAGTAT-AAT
TTATGAAATCATAAGATTTTGGCGGTATTTTAAGCTTATTAGAGGAATTTGCCC-TGTAA
TGGATATAACGCCTGAATCTT-ACTTAATTTTGTAATTAAA-TTCAGTTTGTATACCACT
ATATTTAGATATATTGAATAATTA-TATTTTAGATTTTT---GTA--TAAAAAA--TATA
TTAAGTCAAGGTGCAACAAATAATTATGAATGAGGTGAATT--ACA-TTAATTTTA-ATG
TAAATT----ATTTTATATGAAAAA-TTTTTTT-AGGATTTAATAGTAAAATG-TTAATA
TTATGAATATTTGAATAGAGCTCTAAAATATGCACATA-TCGCCCGTCGCTCTCAGGGG-
TGAGATAAGTCGTAACAAAG--

#Ixodes_spinipalpis_U96205.1
-AAACTAGGATTAGATACCCTATTATTTTA-AGCTATATGTTGG-TA-GTAAATAT-AAT
TTATGAAATCATAAGATTTTGGCGGTATTTTAAGCTTATTAGAGGAATTTGCCC-TGTAA
TGGATATAACGCCTGAATCTT-ACTTAATTTTGTAATTAAA-TTCAGTTTGTATACCACT
ATATTTAGATATATTGAATAATTA-TATTTTAGATTTTT---GTA--TAAAAAA--TATA
TTAAGTCAAGGTGCAACAAATAATTATGAATGAGGTGAATT--ACA-TTAATTTTA-ATG
TAAATT----ATTTTAAATGAAAAA--TTTTTTTAGGATTTAATAGTAAAATG-TTAATA
TTATGAATATTTGAATAGAGCTCTAAAATATGCACATA-TCGCCCGTCGCTCTCAGGGG-
TGAGATAAGTCGTAACATAG--

#Ixodes_spinipalpis_U96206.1
-AAACTAGGATTAGATACCCTATTATTTTA-AGCTATATGTTGG-TA-GTAAATAT-AAT
TTATGAAATCATAAGATTTTGGCGGTATTTTAAGCTTATTAGAGGAATTTGCCC-TGTAA
TGGATATAACGCCTGAATCTT-ACTTAATTTTGTAATTAAA-TTCAGTTTGTATACCACT
ATATTTAGATATATTGAATAATTA-TATTTTAGATTTTT---GTA--TAAAAAA--TATA
TTAAGTCAAGGTGCAACAAATAATTATGAATGAGGTGAATT--ACA-TTAATTTTA-ATG
TAAATT----ATTTTAAATGAAAAT-TTTTTTTTAGGATTTAATAGTAAAATG-TTAATA
TTATGAATATTTGAATAGAGCTCTAAAATATGCACATA-TCGCCCGTCGCTCTCAGGGG-
TGAGATAAGTCGTAACATAG--

#Ixodes_spinipalpis_U96207.1
-AAACTAGGATTAGATACCCTATTATTTTA--GCTATATGTTGG-TA-GTAAATAT-AAT
TTATGAAATCATAAGATTTTGGCGGTATTTTAAGCTTATTAGAGGAATTTGCCC-TGTAA
TGGATATAACGCCTGAATCTT-ACTTAATTTTGTAATTAAA-TTCAGTTTGTATACCACT
ATATTTAGATATATTGAATAATTA-TATTTTAGATTTTT---GTA--TAAAAAA--TATA
TTAAGTCAAGGTGCAACAAATAATTATGAATGAGGTGAATT--ACA-TTAATTTTA-ATG
TAAATT----ATTTTAAATGAAAAA--TTTTTTTAGGATTTAATAGTAAAATG-TTAATA
TTATGAATATTTGAATAGAGCTCTAAAATATGCACATA-TCGCCCGTCGCTCTCAGGGG-
TGAGATAAGTCGTAACATAG--

#Ixodes_spinipalpis_U96208.1
-AAACTAGGATTAGATACCC-ATATTTTAA--GCTATATGTTGG-TA-GTAAGTAT-AAT
TTATGAAATCATAAGATTTTGGCGGTATTTTAAGCTTATTAGAGGAATTTGCCC-TGTAA
TGGATATAACGCCTGAATCTT-ACTTAATTTTGTAATTAAA-TTCAGTTTGTATACCACT
ATATTTAGATATATTGAATAATTA-TATTTTAGATTTTT---GTA--TAAAAAA--TATA
TTAAGTCAAGGTGCAACAAATAATTATGAATGAGGTGAATGTGACACTTAATTTTA-ATG
TAAATT----ATTTTATATGAAAAA-TTTTTTTTAGGATTTAATAGTAAAATG-TTAATA
TTATGAATATTTGAATAGAGCTCTAAAATATGCACATA-TCGCC-GTCG-TCTCAGGGG-
TGAGATAAGTCGTAACATAG--

#Ixodes_spinipalpis_U96209.1
-AAACTAGGATTAGATACCCTATTATTTTA--GCTATATGTTGG-TA-GTAAATAT-AAT
TTATGAAATCAT--GATTTTGGCGGTATTTTAAGCTTATTAGAGGAATTTGCCC-TGTAA
TGGATATAACGCCTGAATCTT-TCTTAATTTTGTAATTAAA-TTCAGTTTGTATACCACT
ATATTTAGATATATTGAATAATTA-TATTTTAGATTTTTTT-GTA--CAAAAAA--TATA
TTAAGTCAAGGTGCAACAAATAATTATGAATGAGGTGAATT--ACA-TTAATTTTA-ATG
TAAATT----ATTTTAAATGAAAAA-ATTTTTTTAGGATTTAATAGTAAAATG-TTAATA
TTATGAATATTTGAATAGAGCTCTAAAATATGCACATA-TCGCCCGTCGCTCTCAGGGG-
TGAGATAAGTCGTAACATAG--

#Ixodes_spinipalpis_U96210.1
-AAACTAGGATTAGATACCCTATTATTTTA--GCTATA-GTTGG----GTAAATAT-AAT
TTATGAAATCAT--GATTTTGGCGGTATTTTAAGCTTATTAGAGGAATTTGCCC-TGTAA
TGGATATAACGCCTGAATCTT-ACTTAATTTTGTAATTAAA-TTCAGTTTGTATACCACT
ATATTTAGATATATTGAATAATTA-TATTTTAGATTTTT---GTA--TAAAAAA--TATA
TTAAGTCAAGGTGCAACAAATAATTATGAATGAGGTGAATT--ACA-TTAATTTTA-ATG
TAAATT----ATTTTAAATGAAAAA--TTTTTT-AGGATTTAATAGTAAAATG-TTAATA
TTATGAATATTTGAATAGAGCTCTAAAATATGCACATA-TCGCCCGTCGCTCTCAGGGG-
TGAGATAAGTCGTAACATAG--

#Ixodes_spinipalpis_U96211.1
-AAACTAGGATTAGATACCCTATTATTTTA--GCTATATGTTGG-TA-GTAAGTAT-AAT
TTATGAAATCATAAGATTTTGGCGGTATTTTAAGCTTATTAGAGGAATTTGCCC-TGTAA
TGGATATAACGCCTGAATCTT-ACTTAATTTTGTAATTAAA-TTCAGTTTGTATACCACT
ATATTTAGATATATTGAATAATTA-TATTTTAGATTTTT---GTA--TAAAAAA--TATA
TTAAGTCAAGGTGCAACAAATAATTATGAATGAGGTGAATT--ACA-TTAATTTTA-ATG
TAAATT----ATTTTATATGAAAAA-TTTTTTTTAGGATTTAATAGTAAAATG-TTAATA
TTATGAATATTTGAATAGAGCTCTAAAATATGCACATA-TCGCCCGTCGCTCTCAGGGG-
TGAGATAAGTCGTAACATAG--

#Ixodes_spinipalpis_U96212.1
-AAACTAGGATTAGATACCCTATTATTTT---GCTATATGTTGG-TA-GTAAATAT-AAT
TTATGAAATCATAAGATTTTGGCGGTATTTTAAGCTTATTAGAGGAATTTGCCC-TGTAA
TGGATATAACGCCTGAATCTT-ACTTAATTTTGTAATTAAA-TTCAGTTTGTATACCACT
ATATTTAGATATATTGAATAATTA-TATTTTAGATTTTT---GTA--TAAAAAA--TATA
TTAAGTCAAGG-GCAACAAATAATTATGAATGAGGTGAATT--ACA-TTAATTTTA-ATG
TAAATT----ATTTTAAATGAAAAA--TTTTTTTAGGATTTAATAGTAAAATG-TTAATA
TTATGAATATTTGAATAGAGCTCTAAAATATGCACATA-TCGCCCGTCGCTCTCAGGGG-
TGAGATAAGTCGTAACATAG--

#Ixodes_spinipalpis_U96213.1
-AAACTAGGATTAGATACCCTATTATTTTA--GCTATATGTTGG-TA-GTAAATAT-AAT
TTATGAAATCATAAGATTTTGGCGGTATTTTAAGCTTATTAGAGGAATTTGCCC-TGTAA
TGGATATAACGCCTGAATCTT-ACTTAATTTTGTAATTAAA-TTCAGTTTGTATACCACT
ATATTTAGATATATTGAATAATTA-TATTTTAGATTTTT---GTA--TAAAAAA--TATA
TTAAGTCAAGGTGCAACAAATAATTATGAATGAGGTGAATT--ACA-TTAATTTTA-ATG
TAAATT----ATTTTAAATGAAAAA--TTTTTTTAGGATTTAATAGTAAAATG-TTAATA
TTATGAATATTTGAATAGAGCTCTAAAATATGCACATA-TCGCCCGTCGCTCTCAGGGG-
TGAGATAAGTCGTAACATAG--

#Ixodes_spinipalpis_U96214.1
-AAACTAGGATTAGATACCCTATTATTTTA--GCTATATGTTGG-TA-GTAAATAT-AAT
TTATGAAATCATAAGATTTTGGCGGTATTTTAAGCTTATTAGAGGAATTTGCCC-TGTAA
TGGATATAACGCCTGAATCTT-ACTTAATTTTGTAATTAAA-TTCAGTTTGTATACCACT
ATATTTAGATATATTGAATAATTA-TATTTTAGATTTTT---GTA--TAAAAAA--TATA
TTAAGTCAAGGTGCAGCAAATAATTATGAATGAGGTGAATT--ACA-TTAATTTTA-ATG
TAAATT----ATTTTAAATGAAAAA-TTTTTTTTAGGATTTAATAGTAAAATG-TTAATA
TTATGAATATTTGAATAGAGCTCTAAAATATGCACATA-TCGCCCGTCGCTCTCAGGGG-
TGAGATAAGTCGTAACATAG--

#Ixodes_spinipalpis_U96215.1
-AAACTAGGATTAGATACCCTATTATTTT---GCTATATGTTGG-A--GTAAATAT-AAT
TTATGAAATCAT--GATTTTGGCGGTATTTTAAGCTTATTAGAGGAATTTGCCC-TGTAA
TGGATATAACGCCTGAATCTT-ACTTAATTTTGTAATTAAA-TTCAGTTTGTATACCACT
ATATTTAGATATATTGAATAATTA-TATTTTAGATTTTT---GTA--TAAAAAA--TATA
TTAAGTCAAGGTGCAACAAATAATTATGAATGAGGTGAATT--ACA-TTAATTTTA-ATG
TAAATT----ATTTTAAATGAAAAA--TTTTTTTAGGATTTAATAGTAAAATG-TTAATA
TTATGAATATTTGAATAGAGCTCTAAAATATGCACATA-TCGCCCGTCGCTCTCAGGGG-
TGAGATAAGTCGTAACATAG--

#Ixodes_uriae_AM410581.1
--------------------------TGTA-AGGTATATTTTGTTA--GTATATAT-TAA
TTATGAAATCAAAAAGTTTTGGCGGTATTTTAAGCTTTTTAGAGGAATTTGCTC-TGTAA
TGGATAAAACCCCTAAATCTT-ACTTAATTTTGTGAAGT-----CAGTTTGTATACCCCT
ATAATTAATAATATTGAATAATTAATTATTATAATTTTATT-CAA--GAAAGA----AAA
TTAAGTCAAGGTGCAACAAAAAATTATGAGTGAAGTGAATT--ACA-TTAATTTTT-ATT
ATAT---AATTAATTGAAATATTTT-----AATTAGGATTTAAAAGTAAAAGGGAGAATA
TAATGCTTTTTTGAAAAAAG----------------------------------------
----------------------

#Ixodes_granulatus_DQ003014.1
-AAACTAGGATTAGATACCCTATTATTTTA-AGCTATAAATT-GTTA-GTAATTAA-AAT
TTATGAAATCATAAGATTTTGGCGGTATTTTAAGCTTTTTAGAGGAATTTGCCC-TGTAA
TGGATATAACACCTAAATCTT-ACTTAATTTTGTTAAAA-----CAGTTTGTATACCACT
ATATATAATTATATTGAATAATTA-TTATTAATATTTTTAT---A--TAAAAATA-GATA
TTAAGTCAAGGTGCAACATATAATTATGAATGAGGTGAATT--WMYATTAATTTTTTATG
AAATTT--TTAAATGAAAAATTT-------TTT-AGGATT-AAAAGTAAAATA-TTAATA
TTATGAATATTTGAAAAGAGCTCTGAAATATGCACACATCGCCCGTCGCTCTCATT----
----------------------

#Ixodes_granulatus_JF758625.1
---------------------ATTATTTTA-AGCTATAAATTTGTTAAGTAATTAA-AAT
TTATGAAATCATAAGATTTTGGCGGTATTTTAAGCTTTTTAGAGGAATTTGCCC-TGTAA
TGGATATAACACCTAAATCTT-ACTTAATTTTGTTAAAA-----CAGTTTGTATACCACT
ATAT-TAATTATATTGAATAATTA-TTATTAATATTTTTAT---A--TAAAAATA-GATA
TTAAGTCAAGGTGCAACTTATAATTATGAATGAGGTGAATT--AC-ATTAATTTTT-ATG
AAATTT--T-AAATGAAAAATTT-------TTT-AGGATTTAAAAGTAAAATA-TTAATA
TTATGAATATTTGAAAAGAGCTCTGAAATATGCAC-------------------------
----------------------

#Ixodes_granulatus_JQ625667.1
---------------------ATTATTTTA-AGCTATAAATT-GTTA-GTAATTAA-AAT
TTATGAAATCATAAGATTTTGGCGGTATTTTAAGCTTTTTAGAGGAATTTGCCC-TGTAA
TGGATATAACACCTAAATCTT-ACTTAATTTTGTTAAAA-----CAGTTTGTATACCACT
ATAT-TAATTATATTGAATAATTA-TTATTAATATTTTTAT---A--TAAAAATA-GATA
TTAAGTCAAGGTGCAACATATAATTATGAATGAGGTGAATT--AC-ATTAATTTTT-ATG
AAATTT--T-AAATGAAAAATTT-------TTTTAGGATTTAAAAGTAAAATA-TTAATA
TTATGAATATTTGAAAAGAGCTCTGAAATATGCAC-------------------------
----------------------

#Ixodes_granulatus_JQ625668.1
---------------------ATTATTTTA-AGCTATAAATT-GTTA-GTAATTAA-AAT
TTATGAA-TCATAAGATTTTGGCGGTATTTTAAGCTTTTTAGAGGAATTTGCCC-TGTAA
TGGATATAACACCTAAATCTT-ACTTAATTTTGTAAAAA-----CAGTTTGTATACCACT
ATAT-TAATTATATTGAATAATTA-TTATTAATATTTTTAT---A--TAAAAATA-GATA
TTAAGTCAAGGTGCAACATATAATTATGAATGAGGTGAATT--AC-ATTAATTTTT-ATG
AAATTT--T-AAATGAAAAATTT-------TTT-AGGATTTAAAAGTAAAATA-TTAATA
TTATGAATATTTGAAAAAAGCTCTGAAATATGCAC-------------------------
----------------------

#Ixodes_granulatus_U95884.1
-AAACTAGGATTAGATACCCTATTATTTTT-AGCTGAAAATTGTTAG--TAATTAAAATT
TATGAAA-TCATAAGATTTTGGCGGTATTTTAAGCTTTTTAGAGGAATTTGCCC-TGTAA
TGGATATAACACCTAAATCTT-ACTTAATTTGTT---AG-----CAGTTTGTATACCACT
ATATT-AATTATATTGAATAATTA-TTATTAATATTTTTTT---A--TAAAAGGG--ATA
TTAAGTCAAGGTGCAACATATGATTATGAATGAGGTGAATT--AC-ATTAATTTTT-ATG
AATTTT-TGAAATTGAAAATAAA------ATTTTAGGATTTAAAAGTAAAATA-TTAATA
TTATGAATATTTGAAAAAAGCTCTGAAATATGCACATATCGCCCGTCGCTCTCATTATTG
AG-TAAGTCGTAACATAG----

#Ixodes_uriae_U95907.1
-AAACTAGGATTAGATACCCTATTATTGTA-AGGTATATTTTGTTA--GTATATAT-TAA
TTATGAAATCAAAAAGTTTTGGCGGTATTTTAAGCTTGTTAGAGGAATTTGCTC-TGTAA
TGGACGAGACCCCTAAATCTT-ACTTAATTTTGTGAGG------CAGTTTGTATACCACT
ATAATTAATAATATTGAATAATTAATTATTATAATTTTTTAACAA--GAAAGA----AAA
TTAAGTCAAGGTGCATCAAAAA-TTATGAGTGAAGTGAATT--ACA-TTAATTTTT-ATT
ATTTTT-AAGAAATTGAAATTTATT-----AATTAGGATTTAAAAGTAAAAAG-AGAATA
TAATGCTTTTTTGAAAAAAGCTCTAAAATATGCACATATCGCCCGTCGGCTCTTTTTT--
----------------------
