# Supplementary material for: Assessment of four DNA fragments (COI, 16S rDNA, ITS2, 12S rDNA) for species identification of the Ixodida (Acari: Ixodida)
Source: Parasit Vectors. 2014 Mar 3;7:93. doi: 10.1186/1756-3305-7-93 (PMC3945964; doi:10.1186/1756-3305-7-93)
Supplement: Additional file 5 — Appendix S2. The data sets 1 to 3 utilized in this manuscript. [file 1756-3305-7-93-S5.zip › Appendix.S2/data set 1/12S rDNA/Ornithodoros.meg]

#mega
!Title ;
!Format DataType=DNA indel=-;

#Ornithodoros_moubata_AB073679.1
GTTTAAATTAGGATTAGATACCCTATTATTCA-AGAACTTTAAGTTGGTAGTATTTTTTA
AGTTTTGAAATCTAAAGATTATGGCGGTATTTTAAGCTATTTAGAGGAATTTATTCTTTA
ATGGATAAAGCTCAGGGATCTTACTTGGATTGGTTAAGCAGTTTGTATATCGCTATCAT-
-AGAATAA-TGTTGATTAATTAATAATTAGAATTA--TATTTTGTAAGAATGTTAGGTCA
AAATGCAGCAAAAATTTAAGGTTGAAATAAATTACTTTTATTTATATATGAGTTTTTGAA
AATAGGGT--TTAGGATTTAAAAGTAAATTTGAATTATAATGTTTAGTTGAATTTAGCTC
TAAAATATGCACATATCGCCCGTCACTCTCA------GTGATGAGATAAGTCGTAACAAA
GTAAAAGTACCGGAAGGTGTTTTT

#Ornithodoros_moubata_U95911.1
----AAACTAGGATTAGATACCCTATTATTCG-AGAACTTTAAGTTGGTAGTATTTTTTA
ATTTTTGAAATCTAAAGATTATGGCGGTATTTTAAGCTATTTAGAGGAATTTACTCTTTA
ATGGATAAGGCTCAGGGATCTTACTTGGATTTGT--AGCAGTTTGTATATCGCTATCAT-
-GGAATAAGTCTTGATTAATTAATAATTGGAATTATTTATTTTGTAAGAATGTTAGGTCA
AAATGCAGCAAAAATTTAAGGTTGAAATGAATTACTTTTATTTATATATGTGTTTGAGAA
AATAGGGTAATTAGGATTTAAAAGTAAATTTAAATTATAATGTTTAGTTGAATTTAGCTC
TAAAATATGCACATATCGCCCGTCACTCTCA------GATA-GAGATAAGTCGTAACATA
G-----------------------

#Ornithodoros_porcinus_AB105451.1
ATTTAAATTAGGATTAGATACCCTATTATTCA-GTAATTTGAAATTGGTAGTATTTTTAG
GTTCTTTAAATCTAAAGATTATGGCGGTATTTTAAGCTTTTTAGAGGAATTTGTTCTTTA
ATGGATAAAACTCAAAAATCTTACTTGGGTTGGTTAAGCAGTTTGTATATCGCTATCAT-
-AGAATAA-TGTTGATTGATTAATAATTAAGATTA--TCTTTAGTAAAAATGTTAGGTCA
AAATGCAGCAAAAATTTAAGGTTGAAATAAATTACTTTTATTTGTATATGGTTTTTTGAA
ATTAAGTT---TAGGATTTAAGAGTAAATTGAAATTATAATGTTCAGTTGAATTTAGCTC
TAAAATATGCACATATCGCCCGTCACTCTCA------GTGATGAGATAAGTCGTAACAAA
GTAAAAGTACCGGAAGGTGTTTTT

#Ornithodoros_turicata_U95912.1
----AAACTAGGATTAGATACCCTATTATTAATATAAGCTGAAATTGG-AGAATTTT---
AGGTATTAAATCTTAAGATTATGGCGGTATTCTAAGCT-TTTAGAGGAATTCATTCTTTG
ATTGATAAAACTCAAAAATCTTACTTAATTTTGTTAGGCAGTTTGTATATCGCTATCATT
TATAATTA-TACTATTTGGTTA-TGATTTTAATTAT-TTTATTTTAAAAATGTTAGGTCA
AAATGCAGTGTAAAATTAAGGTTGAAATGGGTTACATTTATTGATATATGTGGATTTGAA
ATATTATT---AAGGATTTAATAGTAAGTTAAAATTATAATGTTTAACTGAAAGAAGCTC
TAGGATATACACATATCGCC-GTCGCTCTCACTTGAGATAGCGAGATAAGTCGTAACATA
G-----------------------
