# Supplementary material for: Assessment of four DNA fragments (COI, 16S rDNA, ITS2, 12S rDNA) for species identification of the Ixodida (Acari: Ixodida)
Source: Parasit Vectors. 2014 Mar 3;7:93. doi: 10.1186/1756-3305-7-93 (PMC3945964; doi:10.1186/1756-3305-7-93)
Supplement: Additional file 5 — Appendix S2. The data sets 1 to 3 utilized in this manuscript. [file 1756-3305-7-93-S5.zip › Appendix.S2/data set 1/16S rDNA sequences/Hyalomma.meg]

#mega
!Title ;
!Format DataType=DNA indel=-;

#Hyalomma_asiaticum_asiaticum(JF979380.1)
---------------------------------------------CAAAGGTATTGTAAT
AAGATTTTAATTGAATGCTAAAAGAATGGAAGTTTAAAAAAATTCTTTTTTAAAATTAAA
AATTGAATTTTTTTTAATTTGTGAATAAACAATTATAAAAATTAAAGACAAGAAGACCCT
AAGAATTTGAAGATCAAATAAATAAAAAATTTTTTATTTATTTGATCTTGATTGGGGCGA
TCAAAAAATATTAATAACTTTTT-AA-ATTAAAATGATCTATTAATAATAAACTAATGAA
ATAAATACTCTAGGGATAACAGCGTAATAATTTTTGATAGATCTTATAGACAAAATAGTT
TGCGACCTCGATGTTGGATTAGGATTCTTATTTAATGAAGATGTTAAATAAAGAAGTTTG
TTCAACTTTTAAATTCCTACTTGATCTG------------------

#Hyalomma_asiaticum_kozlovi(JF979376.1)
---------------------------------------------CAAAGGTATTGTAAT
AAGATTTTAATTGAATGCTAAAAGAATGGAAGTTTAAAAAAATTCTTTTTTAAAATTAAA
AATTGAATTTTTTTTAATTTGTGAATAAACAATTATAAAAATTAAAGACAAGAAGACCCT
AAGAATTTGAAGATCAAATAAATAAAAAATTTATTATTTATTTAATCTTGATTGGGGCGA
TCAAAAAATATTAATAACTTTTT-AA-ATTAAAATGATCTATTAATAATAAACTAATGAA
ATAAATACTCTAGGGATAACAGCGTAATAATTTTTGATAGATCTTATAGACAAAATAGTT
TGCGACCTCGATGTTGGATTAGGATTCTTATTTAATGAAGATGTTAAATAAAGAAGTTTG
TTCAACTTTTAAATTCCTACTTGATCTG------------------

#Hyalomma_dromedarii(L34306.1)
---------------------------------------------CAAAGGTATTGTAAT
AAGATTTTAATTGAATGCTAAAAGAATGGAAGTTTAAGAAAAAACTTTTTTAAAAATAAA
AATTAAATTTTTTTTAATTTGTGCAAAACCAATTATTTATATTAAAGACAAGAAGACCCT
ATGAATTT-ATGATTAAATAAACTAAAAATTTTTAGTTTATTTAATCTTGATTGGGGCAA
TCAAAAAATATTAATAACTTTTTTAA-ATTTAAATGATCTATTATTAATAATCTAATGGA
ATAAATACTCTAGGGATAACAGCGTAATAATTTTTGATAGATCTTATAGACAAAATAGTT
TGCGACCTCGATGTTGGATTAGGATTCTTTTTTAATGAAGATGTTAAAACAAGAAGTTTG
TTCAACTTTTAAATTCCTACTTGATCTG------------------

#Hyalomma_marginatum(L34307.1)
---------------------------------------------CAAAGGTATTGTAAT
AAGATTTTAATTGAATGCTAAAAGAATGGAAATTTAAAAAAAAACTTTTTTAAAAATAAA
AATTGAATTTTTTTTAATTTGTGCAAAAACAATTATACTTATTAAAGACAAGAAGACCCT
AAGAATTT-AAGATTT--TACAATTAAAAAG-TTTTTTTTTAAAATCTTGATTGGGGCGA
TCAAAAAATATTAATAACTTTTTAAAATTTAAATTGATCTATTATTAATAAACTAATGAA
TTAAATACTCTAGGGATAACAGCGTAATAATTTTTGATAGATCTTATTGACAAAATAGTT
TGCGACCTCGATGTTGGATTAGGATTCTTTTTTAATGAAGAAGTTAAAAAAAGAAGTTTG
TTCAACTTTTAAATTCCTACTTGATCTG------------------

#34_sample_Hyalomma_asiaticum
---------------------------------------------CAAAGGTATTGTAAT
AAGATTTTAATTGAATGCTAAAAGAATGGAAGTTTAAAAAAATTCTTTTTTAAAATTAAA
AATTGAATTTTTTTTAATTTGTGAATAAACAATTATAAAAATTAAAGACAAGAAGACCCT
AAGAATTTGAAGATCAAATAAATAAAAAATTTTTTATTTATTTGATCTTGATTGGGGCGA
TCAAAAAATATTAATAACTTTTT-AA-ATTAAAATGATCTATTAATAATAAACTAATGAA
ATAAATACTCTAGGGATAACAGCGTAATAATTTTTGATAGATCTTATAGACAAAATAGTT
TGCGACCTCGATGTTGGATTAGGATTCTTATTTAATGAAGATGTTAAATAAAGAAGTTTG
TTCAACTTTTAAATTCCTACTTGATCTG------------------

#35_sample_Hyalomma_asiaticum
---------------------------------------------CAAAGGTATTGTAAT
AAGATTTTAATTGAATGCTAAAAGAATGGAAGTTTAAAAAAATTCTTTTTTAAAATTAAA
AATTGAATTTTTTTTAATTTGTGAATAAACAATTATAAAAATTAAAGACAAGAAGACCCT
AAGAATTTGAAGATCAAATAAATAAAAAATTTTTTATTTATTTGATCTTGATTGGGGCGA
TCAAAAAATATTAATAACTTTTT-AA-ATTAAAATGATCTATTAATAATAAACTAATGAA
ATAAATACTCTAGGGATAACAGCGTAATAATTTTTGATAGATCTTATAGACAAAATAGTT
TGCGACCTCGATGTTGGATTAGGATTCTTATTTAATGAAGATGTTAAATAAAGAAGTTTG
TTCAACTTTTAAATTCCTACTTGATCTG------------------

#36_sample_Hyalomma_asiaticum
---------------------------------------------CAAAGGTATTGTAAT
AAGATTTTAATTGAATGCTAAAAGAATGGAATTTTAAAAAAATTCTTTTTTAAAATTAAA
AATTGAATTTTTTTTAATTTGTGAATAAACAATTATAAAAATTAAAGACAAGAAGACCCT
AAGAATTTGAAGATCAAATAAATAAAAAATTTTTTATTTATTTGATCTTGATTGGGGCGA
TCAAAAAATATTAATAACTTTTT-AA-ATTAAAATGATCTATTAATAATAAACTAATGAA
ATAAATACTCTAGGGATAACAGCGTAATAATTTTTGATAGATCTTATAGACAAAATAGTT
TGCGACCTCGATGTTGGATTAGGATTCTTATTTAATGAAGATGTTAAATAAAGAAGTTTG
TTCAACTTTTAAATTCCTACTTGATCTG
------------------
#37_sample_Hyalomma_asiaticum
-----CTCAATG-ATTTTTTAAATTGCTGTAGTATTTTGACTATACAAAGGTATTGTAAT
AAGATTTTAATTGAATGCTAAAAGAATGGAATTTTAAAAAAATTCTTTTTTAAAATTAAA
AATTGAATTTTTTTTAATTTGTGAATAAACAATTATAAAAATTAAAGACAAGAAGACCCT
AAGAATTTGAAGATCAAATAAATAAAAAATTTTTTATTTATTTGATCTTGATTGGGGCGA
TCAAAAAATATTAATAACTTTTT-AA-ATTAAAATGATCTATTAATAATAAACTAATGAA
ATAAATACTCTAGGGATAACAGCGTAATAATTTTTGATAGATCTTATAGACAAAATAGTT
TGCGACCTCGATGTTGGATTAGGATTCTTATTTAATGAAGATGTTAAATAAAGAAGTTTG
TTCAACTTTTAAATTCCT----------
------------------
#38_sample_Hyalomma_asiaticum
---------------------------------------------CAAAGGTATTGTAAT
AAGATTTTAATTGAATGCTAAAAGAATGGAAGTTTAAAAAAATTCTTTTTTAAAATTAAA
AATTGAATTTTTTTTAATTTGTGAATAAACAATTATAAAAATTAAAGACAAGAAGACCCT
AAGAATTTGAAGATCAAATAAATAAAAAATTTATTATTTATTTGATCTTGATTGGGGCGA
TCAAAAAATATTAATAACTTTTT-AA-ATTAAAATGATCTATTAATAATAAACTAATGAA
ATAAATACTCTAGGGATAACAGCGTAATAATTTTTGATAGATCTTATAGACAAAATAGTT
TGCGACCTCGATGTTGGATTAGGATTCTTATTTAATGAAGATGTTAAATAAAGAAGTTTG
TTCAACTTTTAAATTCCTACTTGATCTG------------------

#39_sample_Hyalomma_asiaticum
---------------------------------------------CAAAGGTATTGTAAT
AAGATTTTAATTGAATGCTAAAAGAATGGAAGTTTAAAAAAATTCTTTTTTAAAATTAAA
AATTGAATTTTTTTTAATTTGTGAATAAACAATTATAAAAATTAAAGACAAGAAGACCCT
AAGAATTTGAAGATCAAATAAATAAAAAATTTTTTATTTATTTGATCTTGATTGGGGCGA
TCAAAAAATATTAATAACTTTTT-AA-ATTAAAATGATCTATTAATAATAAACTAATGAA
ATAAATACTCTAGGGATAACAGCGTAATAATTTTTGATAGATCTTATAGACAAAATAGTT
TGCGACCTCGATGTTGGATTAGGATTCTTATTTAATGAAGATGTTAAATAAAGAAGTTTG
TTCAACTTTTAAATTCCTACTTGATCTG------------------

#41_sample_Hyalomma_asiaticum
---------------------------------------------CAAAGGTATTGTAAT
AAGATTTTAATTGAATGCTAAAAGAATGGAAGTTTAAAAAAATTCTTTTTTAAAATTAAA
AATTGAATTTTTTTTAATTTGTGAATAAACAATTATAAAAATTAAAGACAAGAAGACCCT
AAGAATTTGAAGATCAAATAAATAAAAAATTTTTTATTTATTTGATCTTGATTGGGGCGA
TCAAAAAATATTAATAACTTTTT-AA-ATTAAAATGATCTATTAATAATAAACTAATGAA
ATAAATACTCTAGGGATAACAGCGTAATAATTTTTGATAGATCTTATAGACAAAATAGTT
TGCGACCTCGATGTTGGATTAGGATTCTTATTTAATGAAGATGTTAAATAAAGAAGTTTG
TTCAACTTTTAAATTCCTACTTGATCTG------------------

#42_sample_Hyalomma_asiaticum
---------------------------------------------CAAAGGTATTGTAAT
AAGATTTTAATTGAATGCTAAAAGAATGGAAGTTTAAAAAAATTCTTTTTTAAAATTAAA
AATTGAATTTTTTTTAATTTGTGAATAAACAATTATAAAAATTAAAGACAAGAAGACCCT
AAGAATTTGAAGATCAAATAAATAATAAATTTTTTATTTATTTGATCTTGATTGGGGCGA
TCAAAAAATATTAATAACTTTTT-AA-ATTAAAATGATCTATTAATAATAAACTAATGAA
ATAAATACTCTAGGGATAACAGCGTAATAATTTTTGATAGATCTTATAGACAAAATAGTT
TGCGACCTCGATGTTGGATTAGGATTCTTATTTAATGAAGATGTTAAATAAAGAAGTTTG
TTCAACTTTTAAATTCCTACTTGATCTG------------------

#43_sample_Hyalomma_asiaticum
---------------------------------------------CAAAGGTATTGTAAT
AAGATTTTAATTGAATGCTAAAAGAATGGAAGTTTAAAAAAATTCTTTTTTAAAATTAAA
AATTGAATTTTTTTTAATTTGTGAATAAACAATTATAAAAATTAAAGACAAGAAGACCCT
AAGAATTTGAAGATCAAATAAATAAAAAATTTTTTATTTATTTGATCTTGATTGGGGCGA
TCAAAAAATATTAATAACTTTTT-AA-ATTAAAATGATCTATTAATAATAAACTAATGAA
ATAAATACTCTAGGGATAACAGCGTAATAATTTTTGATAGATCTTATAGACAAAATAGTT
TGCGACCTCGATGTTGGATTAGGATTCTTATTTAATGAAGATGTTAAATAAAGAAGTTTG
TTCAACTTTTAAATTCCTACTTGATCTG------------------

#44_sample_Hyalomma_asiaticum
---------------------------------------------CAAAGGTATTGTAAT
AAGATTTTAATTGAATGCTAAAAGAATGGAAGTTTAAAAAAATTCTTTTTTAAAATTAAA
AATTGAATTTTTTTTAATTTGTGAATAAACAATTATAAAAATTAAAGACAAGAAGACCCT
AAGAATTTGAAGATCAAATAAATAAAAAATTTTTTATTTATTTGATCTTGATTGGGGCGA
TCAAAAAATATTAATAACTTTTT-AA-ATTAAAATGATCTATTAATAATAAACTAATGAA
ATAAATACTCTAGGGATAACAGCGTAATAATTTTTGATAGATCTTATAGACAAAATAGTT
TGCGACCTCGATGTTGGATTAGGATTCTTATTTAATGAAGATGTTAAATAAAGAAGTTTG
TTCAACTTTTAAATTCCTACTTGATCTG------------------

#45_sample_Hyalomma_asiaticum
---------------------------------------------CAAAGGTATTGTAAT
AAGATTTTAATTGAATGCTAAAAGAATGGAAGTTTAAAAAAATTCTTTTTTAAAATTAAA
AATTGAATTTTTTTTAATTTGTGAATAAACAATTATAAAAATTAAAGACAAGAAGACCCT
AAGAATTTGAAGATCAAATAAATAAAAAATTTTTTATTTATTTGATCTTGATTGGGGCGA
TCAAAAAATATTAATAACTTTTT-AA-ATTAAAATGATCTATTAATAATAAACTAATGAA
ATAAATACTCTAGGGATAACAGCGTAATAATTTTTGATAGATCTTATAGACAAAATAGTT
TGCGACCTCGATGTTGGATTAGGATTCTTATTTAATGAAGATGTTAAATAAAGAAGTTTG
TTCAACTTTTAAATTCCTACTTGATCTG------------------

#46_sample_Hyalomma_asiaticum
---------------------------------------------CAAAGGTATTGTAAT
AAGATTTTAATTGAATGCTAAAAGAATGGAAGTTTAAAAAAATTCTTTTTTAAAATTAAA
AATTGAATTTTTTTTAATTTGTGAATAAACAATTATAAAAATTAAAGACAAGAAGACCCT
AAGAATTTGAAGATCAAATAAATAAAAAATTTATTATTTATTTGATCTTGATTGGGGCGA
TCAAAAAATATTAATAACTTTTT-AA-ATTAAAATGATCTATTAATAATAAACTAATGAA
ATAAATACTCTAGGGATAACAGCGTAATAATTTTTGATAGATCTTATAGACAAAATAGTT
TGCGACCTCGATGTTGGATTAGGATTCTTATTTAATGAAGATGTTAAATAAAGAAGTTTG
TTCAACTTTTAAATTCCTACTTGATCTG------------------

#47_sample_Hyalomma_asiaticum
---------------------------------------------CAAAGGTATTGTAAT
AAGATTTTAATTGAATGCTAAAAGAATGGAAGTTTAAAAAAATTCTTTTTTAAAATTAAA
AATTGAATTTTTTTTAATTTGTGAATAAACAATTATAAAAATTAAAGACAAGAAGACCCT
AAGAATTTGAAGATCAAATAAATAAAAAATTTTTTATTTATTTGATCTTGATTGGGGCGA
TCAAAAAATATTAATAACTTTTT-AA-ATTAAAATGATCTATTAATAATAAACTAATGAA
ATAAATACTCTAGGGATAACAGCGTAATAATTTTTGATAGATCTTATAGACAAAATAGTT
TGCGACCTCGATGTTGGATTAGGATTCTTATTTAATGAAGATGTTAAATAAAGAAGTTTG
TTCAACTTTTAAATTCCTACTTGATCTG------------------

#48_sample_Hyalomma_asiaticum
---------------------------------------------CAAAGGTATTGTAAT
AAGATTTTAATTGAATGCTAAAAGAATGGAAGTTTAAAAAAATTCTTTTTTAAAATTAAA
AATTGAATTTTTTTTAATTTGTGAATAAACAATTATAAAAATTAAAGACAAGAAGACCCT
AAGAATTTGAAGATCAAATAAATAAAAAATTTTTTATTTATTTGATCTTGATTGGGGCGA
TCAAAAAATATTAATAACTTTTT-AA-ATTAAAATGATCTATTAATAATAAACTAATGAA
ATAAATACTCTAGGGATAACAGCGTAATAATTTTTGATAGATCTTATAGACAAAATAGTT
TGCGACCTCGATGTTGGATTAGGATTCTTATTTAATGAAGATGTTAAATAAAGAAGTTTG
TTCAACTTTTAAATTCCTACTTGATCTG------------------

#49_sample_Hyalomma_asiaticum
---------------------------------------------CAAAGGTATTGTAAT
AAGATTTTAATTGAATGCTAAAAGAATGGAAGTTTAAAAAAATTCTTTTTTAAAATTAAA
AATTGAATTTTTTTTAATTTGTGAATAAACAATTATAAAAATTAAAGACAAGAAGACCCT
AAGAATTTGAAGATCAAATAAATAATAAATTTTTTATTTATTTGATCTTGATTGGGGCGA
TCAAAAAATATTAATAACTTTTT-AA-ATTAAAATGATCTATTAATAATAAACTAATGAA
ATAAATACTCTAGGGATAACAGCGTAATAATTTTTGATAGATCTTATAGACAAAATAGTT
TGCGACCTCGATGTTGGATTAGGATTCTTATTTAATGAAGATGTTAAATAAAGAAGTTTG
TTCAACTTTTAAATTCCTACTTGATCTG------------------

#50_sample_Hyalomma_asiaticum
---------------------------------------------CAAAGGTATTGTAAT
AAGATTTTAATTGAATGCTAAAAGAATGGAAGTTTAAAAAAATTCTTTTTTAAAATTAAA
AATTGAATTTTTTTTAATTTGTGAATAAACAATTATAAAAATTAAAGACAAGAAGACCCT
AAGAATTTGAAGATCAAATAAATAAAAAATTTATTATTTATTTGATCTTGATTGGGGCGA
TCAAAAAATATTAATAACTTTTT-AA-ATTAAAATGATCTATTAATAATAAACTAATGAA
ATAAATACTCTAGGGATAACAGCGTAATAATTTTTGATAGATCTTATAGACAAAATAGTT
TGCGACCTCGATGTTGGATTAGGATTCTTATTTAATGAAGATGTTAAATAAAGAAGTTTG
TT--------------------------------------------

#51_sample_Hyalomma_asiaticum
---------------------------------------------CAAAGGTATTGTAAT
AAGATTTTAATTGAATGCTAAAAGAATGGAAGTTTAAAAAAATTCTTTTTTAAAATTAAA
AATTGAATTTTTTTTAATTTGTGAATAAACAATTATAAAAATTAAAGACAAGAAGACCCT
AAGAATTTGAAGATCAAATAAATAATAAATTTTTTATTTATTTGATCTTGATTGGGGCGA
TCAAAAAATATTAATAACTTTTT-AA-ATTAAAATGATCTATTAATAATAAACTAATGAA
ATAAATACTCTAGGGATAACAGCGTAATAATTTTTGATAGATCTTATAGACAAAATAGTT
TGCGACCTCGATGTTGGATTAGGATTCTTATTTAATGAAGATGTTAAATAAAGAAGTTTG
TTCAACTTTTAAATTCCTACTTGATCTG------------------

#53_sample_Hyalomma_asiaticum
---------------------------------------------CAAAGGTATTGTAAT
AAGATTTTAATTGAATGCTAAAAGAATGGAAGTTTAAAAAAATTCTTTTTTAAAATTAAA
AATTGAATTTTTTTTAATTTGTGAATAAACAATTATAAAAATTAAAGACAAGAAGACCCT
AAGAATTTGAAGATCAAATAAATAAAAAATTTTTTATTTATTTGATCTTGATTGGGGCGA
TCAAAAAATATTAATAACTTTTT-AA-ATTAAAATGATCTATTAATAATAAACTAATGAA
ATAAATACTCTAGGGATAACAGCGTAATAATTTTTGATAGATCTTATAGACAAAATAGTT
TGCGACCTCGATGTTGGATTAGGATTCTTATTTAATGAAGATGTTAAATAAAGAAGTTTG
TTCAACTTTTAAATTCCTACTTGATCTG------------------

#54_sample_Hyalomma_asiaticum
---------------------------------------------CAAAGGTATTGTAAT
AAGATTTTAATTGAATGCTAAAAGAATGGAAGTTTAAAAAAATTCTTTTTTAAAATTAAA
AATTGAATTTTTTTTAATTTGTGAATAAACAATTATAAAAATTAAAGACAAGAAGACCCT
AAGAATTTGAAGATCAAATAAATAAAAAATTTTTTATTTATTTGATCTTGATTGGGGCGA
TCAAAAAATATTAATAACTTTTT-AA-ATTAAAATGATCTATTAATAATAAACTAATGAA
ATAAATACTCTAGGGATAACAGCGTAATAATTTTTGATAGATCTTATAGACAAAATAGTT
TGCGACCTCGATGTTGGATTAGGATTCTTATTTAATGAAGATGTTAAATAAAGAAGTTTG
TTCAACTTTTAAATTCCTACTTGATCTG------------------

#55_sample_Hyalomma_asiaticum
---------------------------------------------CAAAGGTATTGTAAT
AAGATTTTAATTGAATGCTAAAAGAATGGAAGTTTAAAAAAATTCTTTTTTAAAATTAAA
AATTGAATTTTTTTTAATTTGTGAATAAACAATTATAAAAATTAAAGACAAGAAGACCCT
AAGAATTTGAAGATCAAATAAATAAAAAATTTTTTATTTATTTGATCTTGATTGGGGCGA
TCAAAAAATATTAATAACTTTTT-AA-ATTAAAATGATCTATTAATAATAAACTAATGAA
ATAAATACTCTAGGGATAACAGCGTAATAATTTTTGATAGATCTTATAGACAAAATAGTT
TGCGACCTCGATGTTGGATTAGGATTCTTATTTAATGAAGATGTTAAATAAAGAAGTTTG
TTCAACTTTTAAATTCCTACTTGATCTG------------------

#63_sample_Hyalomma_anatolicum
------------GGTAGTTTAAATTGGTGTAGTATTTGGGCTATACAAAGGTATTGTAAT
AAGATTTTAATTGAATGCTAAAAGAATGGAAATTTAAAAAAAAACTTTTTTAAAAATAAA
AATTGAATTTTTTTTAATTTGTGCAAAAACAATTATTATTATTAAAGACAAGAAGACCCT
AAGAATTT-ATGATTT--TGCAATTAGAAT--TTTTTTCAAAAAATCTTGATTGGGGCGA
TCAAAAAATATTAATAACTTTTTAAA-TTTAAATTGATCTATTATTAATAAACTAATGAA
TTAAATACTCTAGGGATAACAGCGTAATAATTTTTGATAGATCTTATTGACAAAATAGTT
TGCGACCTCGATGTTGGATTAGGATCCTTTTTTAATGAACAAGTTAAAAAAAGAAGTTTG
TTCAACTTTTAAATTCCTACATGTTCTGAGTTCATACCGGACAA--

#74_sample_Hyalomma_anatolicum
---------------------------CTTAGTATTTTGACTATACAAAGGTATTGTAAT
AAGATTTTAATTGAATGCTAAAAGAATGGAAATTTAAAAAAAAACTTTTTTAAAAATAAA
AATTGAATTTTTTTTAATTTGTGCAAAAACAATTATTATTATTAAAGACAAGAAGACCCT
AAGAATTT-ATGATTT--TGCAATTAGAAT--TTTTTTCAAAAAATCTTGATTGGGGCGA
TCAAAAAATATTAATAACTTTTTAAA-TTTAAATTGATCTATTATTAATAAACTAATGAA
TTAAATACTCTAGGGATAACAGCGTAATAATTTTTGATAGATCTTATTGACAAAATAGTT
TGCGACCTCGATGTTGGATTAGGATCCTTTTTTAATGAAGAAGTTAAAAAAAGAAGTTTG
TTCAACTTTTAAATTCCTACATGTTCTGAGTTCAGACCGGAAAA--

#76_sample_Hyalomma_anatolicum
-----------------TTTAAATTGCTGTAGTATTTTGACTATACAAAGGTATTGTAAT
AAGATTTTAATTGAATGCTAAAAGAATGGAAATTTAAAAAAAAACTTTTTAAAAAATAAA
AATTGAATTTTTTTTAATTTGTGCAAAAACAATTATTATTATTAAAGACAAGAAGACCCT
AAGAATTT-ATGATTT--TGCAATTAGAAT--TTTTTTCAAAAAATCTTGATTGGGGCGA
TCAAAAAATATTAATAACTTTTTAAA-TTTAAATTGATCTATTATTAATAAACTAATGAA
TTAAATACTCTAGGGATAACAGCGTAATAATTTTTGATAGATCTTATTGACAAAATAGTT
TGCGACCTCGATGTTGGATTAGGATCCTTTTTTAATGAAGAAGTTAAAAAAAGAAGTTTG
TTCAACTTTTAAATTCCTACATGTTCTGAGTTCAGACCGGA-----

#142_sample_Hyalomma_detritum
-----------------TTTAAATTGGCTTAGTATTTTGACTATACAAAGGTATTGTAAT
AAGATTTTAATTGAATGCTAAAAGAATGGAAATTTAGAAAAAAACTTTTTTGAAATTAAA
AATTGAATTTTTTTTAATTTGTGCAGAAACAATTATTTATATTAAAGACAAGAAGACCCT
ATGAATTT-AAAGATTAATTTAATTAATATAATTAACTGAATTAATCTTGATTGGGGCGA
TCAAAAAATATTAATAACTTTTTTAA-ATTAAAATGATCTATTATTAATAAAATAATGAA
ATAAATACTCTAGGGATAACAGCGTAATAATTTTTGATAGATCTTATAGACAAAATAGTT
TGCGACCTCGATGTTGGATTAGGATTCTTTTTTAATGAAGATGTTAAAAAAAGAAGTTTG
TTCAACTTTTAAATTCCTACATGATCTGAGTTCAGACCGGAAA---

#144_sample_Hyalomma_detritum
---------------------------CTTAGTATTTTGACTATACAAAGGTATTGTAAT
AAGATTTTAATTGAATGCTAAAAGAATGGAAATTTAGAAAAAAACTTTTTTGAAATTAAA
AATTGAATTTTTTTTAATTTGTGCAGAAACAATTATTTATATTAAAGACAAGAAGACCCT
ATGAATTT-AAAGATTAATTTAATTAATATAATTAACTGAATTAATCTTGATTGGGGCGA
TCAAAAAATATTAATAACTTTTTTAA-ATTAAAATGATCTATTATTAATAAAATAATGAA
ATAAATACTCTAGGGATAACAGCGTAATAATTTTTGATAGATCTTATAGACAAAATAGTT
TGCGACCTCGATGTTGGATTAGGATTCTTTTTTAATGAAGATGTTAAAAAAAGAAGTTTG
TTCAACTTTTAAATTCCTACATGATCTGAGTTCAAAACGGAAAAA-

#145_sample_Hyalomma_detritum
----------------------------CGAGTATTTTGACTATACAAAGGTATTGTAAT
AAGATTTTAATTGAATGCTAAAAGAATGGAAATTTAGAAAAAAACTTTTTTGAAATTAAA
AATTGAATTTTTTTTAATTTGTGCAGAAACAATTATTTATATTAAAGACAAGAAGACCCT
ATGAATTT-AAAGATTAATTTAATTAATATAATTAACTGAATTAATCTTGATTGGGGCGA
TCAAAAAATATTAATAACTTTTTTAA-ATTAAAATGATCTATTATTAATAAAATAATGAA
ATAAATACTCTAGGGATAACAGCGTAATAATTTTTGATAGATCTTATAGACAAAATAGTT
TGCGACCTCGATGTTGGATTAGGATTCTTTTTTAATGAAGATGTTAAAAAAAGAAGTTTG
TTCAACTTTTAAATTCCTACATGATCTGA-TTCAGACCGGATAAA-

#150_sample_Hyalomma_detritum
----------------TTTAAATTTGGCTTAGTATTTTGACTATACAAAGGTATTGTAAT
AAGATTTTAATTGAATGCTAAAAGAATGGAAATTTAGAAAAAAACTTTTTTGAAATTAAA
AATTGAATTTTTTTTAATTTGTGCAGAAACAATTATTTATATTAAAGACAAGAAGACCCT
ATGAATTT-AAAGATTAATTTAATTAATATAATTAACTGAATTAATCTTGATTGGGGCGA
TCAAAAAATATTAATAACTTTTTTAA-ATTAAAATGATCTATTATTAATAAAATAATGAA
ATAAATACTCTAGGGATAACAGCGTAATAATTTTTGATAGATCTTATAGACAAAATAGTT
TGCGACCTCGATGTTGGATTAGGATTCTTTTTTAATGAAGATGTTAAAAAAAGAAGTTTG
TTCAACTTTTAAATTCCTACATGATCTGAGTTCAGACCGGAAAAA-

#187_sample_Hyalomma_anatolicum_anatolicum
TGTGTCTCAATGTGATTTT-AAATTGCTGTAGTATTTTGACTATACAAAGGTATTGTAAT
AAGATTTTAATTGAATGCTAAAAGAATGGAAATTTAAAAAAAAACTTTTTTAAAAATAAA
AATTGAATTTTTTTTAATTTGTGCAAAAACAATTATTATTATTAAAGACAAGAAGACCCT
AAGAATTT-ATGATTT--TGCAATTAGAAT--TTTTTTCAAAAAATCTTGATTGGGGCGA
TCAAAAAATATTAATAACTTTTTAAA-TTTAAATTGATCTATTATTAATAAACTAATGAA
TTAAATACTCTAGGGATAACAGCGTAATAATTTTTGATAGATCTTATTGACAAAATAGTT
TGCGACCTCGATGTTGGATTAGGATCCTTTTTTAATGAAGAAGTTAAAAAAAGAAGTTTG
TTCAACTTTTAAATTCCTACTTGATCTGA-----------------

#189_sample_Hyalomma_asiaticum
---------------ATTTTAAATTGCTGTAGTATTTTGACTATACAAAGGTATTGTAAT
AAGATTTTAATTGAATGCTAAAAGAATGGAAGTTTAAAAAAATTCTTTTTTAAAATTAAA
AATTGAATTTTTTTTAATTTGTGAATAAACAATTATAAAAATTAAAGACAAGAAGACCCT
AAGAATTTGAAGATCAAATAAATAAAAAATTTTTTATTTATTTGATCTTGATTGGGGCGA
TCAAAAAATATTAATAACTTTTT-AA-ATTAAAATGATCTATTAATAATAAACTAATGAA
ATAAATACTCTAGGGATAACAGCGTAATAATTTTTGATAGATCTTATAGACAAAATAGTT
TGCGACCTCGATGTTGGATTAGGATTCTTATTTAATGAAGATGTTAAATAAAGAAGTTTG
TTCAACTTTTAAATTCCTACTTGATCTGAG----------------

#190_sample_Hyalomma_anatolicum_anatolicum
--TGTCTCAATGGAATTTTTAAATTGCTGTAGTATTTTGACTATACAAAGGTATTGTAAT
AAGATTTTAATTGAATGCTAAAAGAATGGAAATTTAAAAAAAAACTTTTTTAAAAATAAA
AATTGAATTTTTTTTAATTTGTGCAAAAACAATTATTATTATTAAAGACAAGAAGACCCT
AAGAATTT-ATGATTT--TGCAATTAGAAT--TTTTTTCAAAAAATCTTGATTGGGGCGA
TCAAAAAATATTAATAACTTTTTAAA-TTTAAATTGATCTATTATTAATAAACTAATGAA
TTAAATACTCTAGGGATAACAGCGTAATAATTTTTGATAGATCTTATTGACAAAATAGTT
TGCGACCTCGATGTTGGATTAGGATCCTTTTTTAATGAAGAAGTTAAAAAAAGAAGTTTG
TTCAACTTTTAAATTCCTACTTGATCTG------------------

#191_sample_Hyalomma_asiaticum
-------------GAATTTTAAATTGCTGTAGTATTTTGACTATACAAAGGTATTGTAAT
AAGATTTTAATTGAATGCTAAAAGAATGGAAGTTTAAAAAAATTCTTTTTTAAAATTAAA
AATTGAATTTTTTTTAATTTGTGAATAAACAATTATAAAAATTAAAGACAAGAAGACCCT
AAGAATTTGAAGATCAAATAAATAAAAAATTTTTTATTTATTTGATCTTGATTGGGGCGA
TCAAAAAATATTAATAACTTTTT-AA-ATTAAAATGATCTATTAATAATAAACTAATGAA
ATAAATACTCTAGGGATAACAGCGTAATAATTTTTGATAGATCTTATAGACAAAATAGTT
TGCGACCTCGATGTTGGATTAGGATTCTTATTTAATGAAGATGTTAAATAAAGAAGTTTG
TTCAACTTTTAAATTCCTACTTGATCTGAG----------------

#192_sample_Hyalomma_asiaticum
---------------ATTTTAAATTGCTGTAGTATTTTGACTATACAAAGGTATTGTAAT
AAGATTTTAATTGAATGCTAAAAGAATGGAAGTTTAAAAAAATTCTTTTTTAAAATTAAA
AATTGAATTTTTTTTAATTTGTGAATAAACAATTATAAAAATTAAAGACAAGAAGACCCT
AAGAATTTGAAGATCAAATAAATAAAAAATTTTTTATTTATTTGATCTTGATTGGGGCGA
TCAAAAAATATTAATAACTTTTT-AA-ATTAAAATGATCTATTAATAATAAACTAATGAA
ATAAATACTCTAGGGATAACAGCGTAATAATTTTTGATAGATCTTATAGACAAAATAGTT
TGCGACCTCGATGTTGGATTAGGATTCTTATTTAATGAAGATGTTAAATAAAGAAGTTTG
TTCAACTTTTAAATTCCTACTTGATCTGAGTC--------------

#Hyalomma_marginatum(JQ675356.1)
--------------------------------TATTTTGACTATACAAAGGTATTGTAAT
AAGATTTTAATTGAATGCTAAAAGAATGGAAATTTAAAAAAAAACTTTTTTAAAAATAAA
AATTGAATTTTTTTTAATTTGTGCAAAAACAATTATACTTATTAAAGACAAGAAGACCCT
AAGAATTT-AAGATTT--TACAATTAAAAAG-TTTTTTTTTAAAATCTTGATTGGGGCGA
TCAAAAAATATTAATAACTTTTTAAAATTTAAATTGATCTATTATTAATAAACTAATGAA
TTAAATAC----------------------------------------------------
------------------------------------------------------------
----------------------------------------------

#Hyalomma_anatolicum(HM176656.1)
---------------------------------------------CAAAGGTATTGTAAT
AAGATTTTAATTGAATGCTAAAAGAATGGAAATTTAAAAAAAAACTTTTTTAAAAATAAA
AATTGAATTTTTTTTAATTTGTGCAAAAACAATTATTATTATTAAAGACAAGAAGACCCT
AAGAATTT-ATGATTT--TGCAATTAGAAT--TTTTTTCAAAAAATCTTGATTGGGGCGA
TCAAAAAATATTAATAACTTTTTAAA-TTTAAATTGATCTATTATTAATAAACTAATGAA
TTAAATACTCTAGGGATAACAGCGTAATAATTTTTGATAGATCTTATTGACAAAATAGTT
TGCGACCTCGATGTTGGATTAGGATCCTTTTTTAATGAAGAAGTTAAAAAAAGAAGTTTG
TTCAACTTTTAAATTCCTACTTGATCTG------------------

#Hyalomma_anatolicum(HM176657.1)
---------------------------------------------CAAAGGTATTGTAAT
AAGATTTTAATTGAATGCTAAAAGAATGGAAATTTAAAAAAAAACTTTTTTAAAAATAAA
AATTGAATTTTTTTTAATTTGTGCAAAAACAATTATTATTATTAAAGACAAGAAGACCCT
AAGAATTT-ATGATTT--TGCAATTAGAAT--TTTTTCCAAAAAATCTTGATTGGGGCGA
TCAAAAAATATTAATAACTTTTTAAA-TTTAAATTGATCTATTATTAATAAACTAATGAA
TTAAATACTCTAGGGATAACAGCGTAATAATTTTTGATAGATCTTATTGACAAAATAGTT
TGCGACCTCGATGTTGGATTAGGATCCTTTTTTAATGAAGAAGTTAAAAAAAGAAGTTTG
TTCAACTTTTAAATTCCTACTTGATCTG------------------

#Hyalomma_anatolicum(HM176658.1)
---------------------------------------------CAAAGGTATTGTAAT
AAGATTTTAATTGAATGCTAAAAGAATGGAAATTTAAAAAAAAACTTTTTTAAAAATAAA
AATTGAATTTTTTTTAATTTGTGCAAAAACAATTATTATTATTAAAGACAAGAAGACCCT
AAGAATTT-ATGATTT--TGCAATTAGAAT--TTTTTCCAAAAAATCTTGATTGGGGCGA
TCAAAAAATATTAATAACTTTTTAAA-TTTAAATTGATCTATTATTAATAAACTAATGAA
TTAAATACTCTAGGGATAACAGCGTAATAATTTTTGATAGATCTTATTGACAAAATAGTT
TGCGACCTCGATGTTGGATTAGGATCCTTTTTTAATGAAGAAGTTAAAAAAAGAAGTTTG
TTCAACTTTTAAATTCCTACTTGATCTG------------------

#Hyalomma_anatolicum_anatolicum(JX392007.1)
----GCTCAATG-ATTTTTTAAATTGCTGTAGTATTTTGACTATACAAAGGTATTGTAAT
AAGATTTTAATTGAATGCTAAAAGAATGGAAATTTAAAAAAAAACTTTTTTAAAAATAAA
AATTGAATTTTTTTTAATTTGTGCAAAAACAATTATTATTATTAAAGACAAGAAGACCCT
AAGAATTT-ATGATTT--TGCAATTAGAAT--TTTTTTCAAAAAATCTTGATTGGGGCGA
TCAAAAAATATTAATAACTTTTTAAA-TTTAAATTGATCTATTATTAATAAACTAATGAA
TTAAATACTCTAGGGATAACAGCGTAATAATTTTTGATAGATCTTATTGACAAAATAGTT
TGCGACCTCGATGTTGGATTAGGATCCTTTTTTAATGAAGAAGTTAAAAAAAGAAGTTTG
TTCAACTTTTAAATTCCTACTTGATCTGAGTTCAGACCGG------

#Hyalomma_anatolicum_anatolicum(JX392005.1)
----GCTCAATG-ATTTTTTAAATTGCTGTAGTATTTTGACTATACAAAGGTATTGTAAT
AAGATTTTAATTGAATGCTAAAAGAATGGAAATTTAAAAAAAAACTTTTTTAAAAATAAA
AATTGAATTTTTTTTAATTTGTGCAAAAACAATTATTATTATTAAAGACAAGAAGACCCT
AAGAATTT-ATGATTT--TGCAATTAGAAT--TTTTTTCAAAAAATCTTGATTGGGGCGA
TCAAAAAATATTAATAACTTTTTAAA-TTTAAATTGATCTATTATTAATAAACTAATGAA
TTAAATACTCTAGGGATAACAGCGTAATAATTTTTGATAGATCTTATTGACAAAATAGTT
TGCGACCTCGATGTTGGATTAGGATCCTTTTTTAATGAAGAAGTTAAAAAAAGAAGTTTG
TTCAACTTTTAAATTCCTACTTGATCTGAGTTCAGACCGG------

#Hyalomma_anatolicum_anatolicum(JX392003.1)
----GCTCAATG-ATTTTTTAAATTGCTGTAGTATTTTGACTATACAAAGGTATTGTAAT
AAGATTTTAATTGAATGCTAAAAGAATGGAAATTTAAAAAAAAACTTTTTTAAAAATAAA
AATTGAATTTTTTTTAATTTGTGCAAAAACAATTATTATTATTAAAGACAAGAAGACCCT
AAGAATTT-ATGATTT--TGCAATTAGAAT--TTTTTTCAAAAAATCTTGATTGGGGCGA
TCAAAAAATATTAATAACTTTTTAAA-TTTAAATTGATCTATTATTAATAAACTAATGAA
TTAAATACTCTAGGGATAACAGCGTAATAATTTTTGATAGATCTTATTGACAAAATAGTT
TGCGACCTCGATGTTGGATTAGGATCCTTTTTTAATGAAGAAGTTAAAAAAAGAAGTTTG
TTCAACTTTTAAATTCCTACTTGATCTGAGTTCAGATCGG------

#Hyalomma_anatolicum_anatolicum(JX392001.1)
----GCTCAATG-ATTTTTTAAATTGCTGTAGTATTTTGACTATACAAAGGTATTGTAAT
AAGATTTTAATTGAATGCTAAAAGAATGGAAATTTAAAAAAAAACTTTTTTAAAAATAAA
AATTGAATTTTTTTTAATTTGTGCAAAAACAATTATTATTATTAAAGACAAGAAGACCCT
AAGAATTT-ATGATTT--TGCAATTAGAAT--TTTTTTCAAAAAATCTTGATTGGGGCGA
TCAAAAAATATTAATAACTTTTTAAA-TTTAAATTGATCTATTATTAATAAACTAATGAA
TTAAATACTCTAGGGATAACAGCGTAATAATTTTTGATAGATCTTATTGACAAAATAGTT
TGCGACCTCGATGTTGGATTAGGATCCTTTTTTAATGAAGAAGTTAAAAAAAGAAGTTTG
TTCAACTTTTAAATTCCTACTTGATCTGAGTTCAGACCGG------

#Hyalomma_anatolicum_anatolicum(JX391999.1)
----GCTCAATG-ATTTTTTAAATTGCTGTAGTATTTTGACTATACAAAGGTATTGTAAT
AAGATTTTAATTGAATGCTAAAAGAATGGAAATTTAAAAAAAAACTTTTTTAAAAATAAA
AATTGAATTTTTTTTAATTTGTGCAAAAACAATTATTATTATTAAAGACAAGAAGACCCT
AAGAATTT-ATGATTT--TGCAATTAGAAT--TTTTTTCAAAAAATCTTGATTGGGGCGA
TCAAAAAATATTAATAACTTTTTAAA-TTTAAATTGATCTATTATTAATAAACTAATGAA
TTAAATACTCTAGGGATAACAGCGTAATAATTTTTGATAGATCTTATTGACAAAATAGTT
TGCGACCTCGATGTTGGATTAGGATCCTTTTTTAATGAAGAAGTTAAAAAAAGAAGTTTG
TTCAACTTTTAAATTCCTACTTGATCTGAGTTCAGACCGG------

#Hyalomma_anatolicum_anatolicum(JX391997.1)
----GCTCAATG-ATTTTTTAAATTGCTGTAGTATTTTGACTATACAAAGGTATTGTAAT
AAGATTTTAATTGAATGCTAAAAGAATGGAAATTTAAAAAAAAACTTTTTTAAAAATAAA
AATTGAATTTTTTTTAATTTGTGCAAAAACAATTATTATTATTAAAGACAAGAAGACCCT
AAGAATTT-ATGATTT--TGCAATTAGAAT--TTTTTTCAAAAAATCTTGATTGGGGCGA
TCAAAAAATATTAATAACTTTTTAAA-TTTAAATTGATCTATTATTAATAAACTAATGAA
TTAAATACTCTAGGGATAACAGCGTAATAATTTTTGATAGATCTTATTGACAAAATAGTT
TGCGACCTCGATGTTGGATTAGGATCCTTTTTTAATGAAGAAGTTAAAAAAAGAAGTTTG
TTCAACTTTTAAATTCCTACTTGATCTGAGTTCAGACCGG------

#Hyalomma_anatolicum_anatolicum(JX391995.1)
----GCTCAATG-ATTTTTTAAATTGCTGTAGTATTTTGACTATACAAAGGTATTGTAAT
AAGATTTTAATTGAATGCTAAAAGAATGGAAATTTAAAAAAAAACTTTTTTAAAAATAAA
AATTGAATTTTTTTTAATTTGTGCAAAAACAATTATTATTATTAAAGACAAGAAGACCCT
AAGAATTT-ATGATTT--TGCAATTAGAAT--TTTTTTCAAAAAATCTTGATTGGGGCGA
TCAAAAAATATTAATAACTTTTTAAA-TTTAAATTGATCTATTATTAATAAACTAATGAA
TTAAATACTCTAGGGATAACAGCGTAATAATTTTTGATAGATCTTATTGACAAAATAGTT
TGCGACCTCGATGTTGGATTAGGATCCTTTTTTAATGAAGAAGTTAAAAAAAGAAGTTTG
TTCAACTTTTAAATTCCTACTTGATCTGAGTTCAGACCGG------

#Hyalomma_anatolicum_anatolicum(JX392006.1)
----GCTCAATG-ATTTTTTAAATTGCTGTAGTATTTTGACTATACAAAGGTATTGTAAT
AAGATTTTAATTGAATGCTAAAAGAATGGAAATTTAAAAAAAAACTTTTTTAAAAATAAA
AATTGAATTTTTTTTAATTTGTGCAAAAACAATTATTATTATTAAAGACAAGAAGACCCT
AAGAATTT-ATGATTT--TGCAATTAGAAT--TTTTTTCAAAAAATCTTGATTGGGGCGA
TCAAAAAATATTAATAACTTTTTAAA-TTTAAATTGATCTATTATTAATAAACTAATGAA
TTAAATACTCTAGGGATAACAGCGTAATAATTTTTGATAGATCTTATTGACAAAATAGTT
TGCGACCTCGATGTTGGATTAGGATCCTTTTTTAATGAAGAAGTTAAAAAAAGAAGTTTG
TTCAACTTTTAAATTCCTACTTGATCTGAGTTCAGACCGG------

#Hyalomma_anatolicum_anatolicum(JX392004.1)
----GCTCAATG-ATTTTTTAAATTGCTGTAGTATTTTGACTATACAAAGGTATTGTAAT
AAGATTTTAATTGAATGCTAAAAGAATGGAAATTTAAAAAAAAACTTTTTTAAAAATAAA
AATTGAATTTTTTTTAATTTGTGCAAAAACAATTATTATTATTAAAGACAAGAAGACCCT
AAGAATTT-ATGATTT--TGCAATTAGAAT--TTTTTTCAAAAAATCTTGATTGGGGCGA
TCAAAAAATATTAATAACTTTTTAAA-TTTAAATTGATCTATTATTAATAAACTAATGAA
TTAAATACTCTAGGGATAACAGCGTAATAATTTTTGATAGATCTTATTGACAAAATAGTT
TGCGACCTCGATGTTGGATTAGGATCCTTTTTTAATGAAGAAGTTAAAAAAAGAAGTTTG
TTCAACTTTTAAATTCCTACTTGATCTGAGTTCAGACCGG------

#Hyalomma_anatolicum_anatolicum(JX392002.1)
----GCTCAATG-ATTTTTTAAATTGCTGTAGTATTTTGACTATACAAAGGTATTGTAAT
AAGATTTTAATTGAATGCTAAAAGAATGGAAATTTAAAAAAAAACTTTTTTAAAAATAAA
AATTGAATTTTTTTTAATTTGTGCAAAAACAATTATTATTATTAAAGACAAGAAGACCCT
AAGAATTT-ATGATTT--TGCAATTAGAAT--TTTTTTCAAAAAATCTTGATTGGGGCGA
TCAAAAAATATTAATAACTTTTTAAA-TTTAAATTGATCTATTATTAATAAACTAATGAA
TTAAATACTCTAGGGATAACAGCGTAATAATTTTTGATAGATCTTATTGACAAAATAGTT
TGCGACCTCGATGTTGGATTAGGATCCTTTTTTAATGAAGAAGTTAAAAAAAGAAGTTTG
TTCAACTTTTAAATTCCTACTTGATCTGAGTTCAGACCGG------

#Hyalomma_anatolicum_anatolicum(JX392000.1)
----GCTCAATG-ATTTTTTAAATTGCTGTAGTATTTTGACTATACAAAGGTATTGTAAT
AAGATTTTAATTGAATGCTAAAAGAATGGAAATTTAAAAAAAAACTTTTTTAAAAATAAA
AATTGAATTTTTTTTAATTTGTGCAAAAACAATTATTATTATTAAAGACAAGAAGACCCT
AAGAATTT-ATGATTT--TGCAATTAGAAT--TTTTTTCAAAAAATCTTGATTGGGGCGA
TCAAAAAATATTAATAACTTTTTAAA-TTTAAATTGATCTATTATTAATAAACTAATGAA
TTAAATACTCTAGGGATAACAGCGTAATAATTTTTGATAGATCTTATTGACAAAATAGTT
TGCGACCTCGATGTTGGATTAGGATCCTTTTTTAATGAAGAAGTTAAAAAAAGAAGTTTG
TTCAACTTTTAAATTCCTACTTGATCTGAGTTCAGACCGG------

#Hyalomma_anatolicum_anatolicum(JX391998.1)
----GCTCAATG-ATTTTTTAAATTGCTGTAGTATTTTGACTATACAAAGGTATTGTAAT
AAGATTTTAATTGAATGCTAAAAGAATGGAAATTTAAAAAAAAACTTTTTTAAAAATAAA
AATTGAATTTTTTTTAATTTGTGCAAAAACAATTATTATTATTAAAGACAAGAAGACCCT
AAGAATTT-ATGATTT--TGCAAAAAGAAT--TTTTTTCAAAAAATCTTGATTGGGGCGA
TCAAAAAATATTAATAACTTTTTAAA-TTTAAATTGATCTATTATTAATAAACTAATGAA
TTAAATACTCTAGGGATAACAGCGTAATAATTTTTGATAGATCTTATTGACAAAATAGTT
TGCGACCTCGATGTTGGATTAGGATCCTTTTTTAATGAAGAAGTTAAAAAAAGAAGTTTG
TTCAACTTTTAAATTCCTACTTGATCTGAGTTCAGACCGG------

#Hyalomma_anatolicum_anatolicum(JX391996.1)
----GCTCAAAGAATTTTTTAAAT-GCTGTAGTTTTTTGACTAATCCAAAGTTTTGTTAT
TAGAATTTAAATGAATGGTTAAAGAATGGAAAATTTAAAAAAAACTTTTTTTAAAATTAA
AAATGAATTTTTTTTAATTTGTGCAAAAACAATTATTATTATTAAAGACAAGAAGACCCT
AAGAATTT-ATGATTT--TGCAATTAGAAT--TTTTTTCAAAAAATCTTGATTGGGGCGA
TCAAAAAATATTAATAACTTTTTAAA-TTTAAATTGATCTATTATTAATAAACTAATGAA
TTAAATACTCTAGGGATAACAGCGTAATAATTTTTGATAGATCTTATTGACAAAATAGTT
TGCGACCTCGATGTTGGATTAGGATCCTTTTTTAATGAAGAAGTTAAAAAAAGAAGTTTG
TTCAACTTTTAAATTCCTACTTGATCTGAGTTCAGACCGG------

#Hyalomma_anatolicum_anatolicum(JQ659212.1)
----GCTCAATG-ATTTTTTAAATTGCTGTAGTATTTTGACTATACAAAGGTATTGTAAT
AAGATTTTAATTGAATGCTAAAAGAATGGAAATTTAAAAAAAAACTTTTTTAAAAATAAA
AATTGAATTTTTTTTAATTTGTGCAAAAACAATTATTATTATTAAAGACAAGAAGACCCT
AAGAATTT-ATGATTT--TGCAATTAGAAT--TTTTTTCAAAAAATCTTGATTGGGGCGA
TCAAAAAATATTAATAACTTTTTAAA-TTTAAATTGATCTATTATTAATAAACTAATGAA
TTAAATACTCTAGGGATAACAGCGTAATAATTTTTGATAGATCTTATTGACAAAATAGTT
TGCGACCTCGATGTTGGATTAGGATCCTTTTTTAATGAAGAAGTTAAAAAAAGAAGTTTG
TTCAACTTTTAAATTCCTACTTGATCTGAGTTCAGACCGG------

#Hyalomma_anatolicum_anatolicum(JQ659210.1)
----GCTCAATG-ATTTTTTAAATTGCTGTAGTATTTTGACTATACAAAGGTATTGTAAT
AAGATTTTAATTGAATGCTAAAAGAATGGAAATTTAAAAAAAAACTTTTTTAAAAATAAA
AATTGAATTTTTTTTAATTTGTGCAAAAACAATTATTATTATTAAAGACAAGAAGACCCT
AAGAATTT-ATGATTT--TGCAATTAGAAT--TTTTTTCAAAAAATCTTGATTGGGGCGA
TCAAAAAATATTAATAACTTTTTAAA-TTTAAATTGATCTATTATTAATAAACTAATGAA
TTAAATACTCTAGGGATAACAGCGTAATAATTTTTGATAGATCTTATTGACAAAATAGTT
TGCGACCTCGATGTTGGATTAGGATCCTTTTTTAATGAAGAAGTTAAAAAAAGAAGTTTG
TTCAACTTTTAAATTCCTACTTGATCTGAGTTCAGACCGG------

#Hyalomma_anatolicum_anatolicum(JQ659213.1)
----GCTCAATG-ATTTTTTAAATTGCTGTAGTATTTTGACTATACAAAGGTATTGTAAT
AAGATTTTAATTGAATGCTAAAAGAATGGAAATTTAAAAAAAAACTTTTTTAAAAATAAA
AATTGAATTTTTTTTAATTTGTGCAAAAACAATTATTATTATTAAAGACAAGAAGACCCT
AAGAATTT-ATGATTT--TGCAATTAGAAT--TTTTTTCAAAAAATCTTGATTGGGGCGA
TCAAAAAATATTAATAACTTTTTAAA-TTTAAATTGATCTATTATTAATAAACTAATGAA
TTAAATACTCTAGGGATAACAGCGTAATAATTTTTGATAGATCTTATTGACAAAATAGTT
TGCGACCTCGATGTTGGATTAGGATCCTTTTTTAATGAAGAAGTTAAAAAAAGAAGTTTG
TTCAACTTTTAAATTCCTACTTGATCTGAGTTCAGACCGG------

#Hyalomma_anatolicum_anatolicum(JQ659211.1)
----GCTCAATG-ATTTTTTAAATTGCTGTAGTATTTTGACTATACAAAGGTATTGTAAT
AAGATTTTAATTGAATGCTAAAAGAATGGAAATTTAAAAAAAAACTTTTTTAAAAATAAA
AATTGAATTTTTTTTAATTTGTGCAAAAACAATTATTATTATTAAAGACAAGAAGACCCT
AAGAATTT-ATGATTT--TGCAATTAGAAT--TTTTTTCAAAAAATCTTGATTGGGGCGA
TCAAAAAATATTAATAACTTTTTAAA-TTTAAATTGATCTATTATTAATAAACTAATGAA
TTAAATACTCTAGGGATAACAGCGTAATAATTTTTGATAGATCTTATTGACAAAATAGTT
TGCGACCTCGATGTTGGATTAGGATCCTTTTTTAATGAAGAAGTTAAAAAAAGAAGTTTG
TTCAACTTTTAAATTCCTACTTGATCTGAGTTCAGACCGG------

#Hyalomma_anatolicum_anatolicum(JQ659209.1)
----GCTCAATG-ATTTTTTAAATTGCTGTAGTATTTTGACTATACAAAGGTATTGTAAT
AAGATTTTAATTGAATGCTAAAAGAATGGAAATTTAAAAAAAAACTTTTTTAAAAATAAA
AATTGAATTTTTTTTAATTTGTGCAAAAACAATTATTATTATTAAAGACAAGAAGACCCT
AAGAATTT-ATGATTT--TGCAATTAGAAT--TTTTTTCAAAAAATCTTGATTGGGGCGA
TCAAAAAATATTAATAACTTTTTAAA-TTTAAATTGATCTATTATTAATAAACTAATGAA
TTAAATACTCTAGGGATAACAGCGTAATAATTTTTGATAGATCTTATTGACAAAATAGTT
TGCGACCTCGATGTTGGATTAGGATCCTTTTTTAATGAAGAAGTTAAAAAAAGAAGTTTG
TTCAACTTTTAAATTCCTACTTGATCTGAGTTCAGACCGG------

#Hyalomma_anatolicum_anatolicum(JQ219846.1)
----GCTCAATG-ATTTTTTAAATTGCTGTAGTATTTTGACTATACAAAGGTATTGTAAT
AAGATTTTAATTGAATGCTAAAAGAATGGAAATTTAAAAAAAAACTTTTTTAAAAATAAA
AATTGAATTTTTTTTAATTTGTGCAAAAACAATTATTATTATTAAAGACAAGAAGACCCT
AAGAATTT-ATGATTT--TGCAATTAGAAT--TTTTTTCAAAAAATCTTGATTGGGGCGA
TCAAAAAATATTAATAACTTTTTAAA-TTTAAATTGATCTATTATTAATAAACTAATGAA
TTAAATACTCTAGGGATAACAGCGTAATAATTTTTGATAGATCTTATTGACAAAATAGTT
TGCGACCTCGATGTTGGATTAGGATTCTTTTTTAATGAAGAAGTTAAAAAAAGAAGTTTG
TTCAACTTTTAAATTCCTACTTGATCTGAGTTCAGACCGG------

#Hyalomma_anatolicum_anatolicum(JQ219847.1)
----GCTCAATG-ATTTTTTAAATTGCTGTAGTATTTTGACTATACAAAGGTATTGTAAT
AAGATTTTAATTGAATGCTAAAAGAATGGAAATTTAAAAAAAAACTTTTTTAAAAATAAA
AATTGAATTTTTTTTAATTTGTGCAAAAACAATTATTATTATTAAAGACAAGAAGACCCT
AAGAATTT-ATGATTT--TGCAAAAAGAAT--TTTTTTCAAAAAATCTTGATTGGGGCGA
TCAAAAAATATTAATAACTTTTTAAA-TTTAAATTGATCTATTATTAATAAACTAATGAA
TTAAATACTCTAGGGATAACAGCGTAATAATTTTTGATAGATCTTATTGACAAAATAGTT
TGCGACCTCGATGTTGGATTAGGATCCTTTTTTAATGAAGAAGTTAAAAAAAGAAGTTTG
TTCAACTTTTAAATTCCTACTTGATCTGAGTTCAGACCGG------
