# Supplementary material for: Assessment of four DNA fragments (COI, 16S rDNA, ITS2, 12S rDNA) for species identification of the Ixodida (Acari: Ixodida)
Source: Parasit Vectors. 2014 Mar 3;7:93. doi: 10.1186/1756-3305-7-93 (PMC3945964; doi:10.1186/1756-3305-7-93)
Supplement: Additional file 5 — Appendix S2. The data sets 1 to 3 utilized in this manuscript. [file 1756-3305-7-93-S5.zip › Appendix.S2/data set 1/COI sequences/Argase Carios Orthriocroton.meg]

#mega
!Title Phylogenetic Analysis;
!Format DataType=DNA indel=- CodeTable=Standard;

!Domain=Data property=Coding CodonStart=1;
#Ornithodoros_moubata(AB073679.1)
ATTTTACCGCGATGATTTTATTCAACAAACCACAAAGACATTGGAACTATATACTTACTA
TTGGGGTCTTGATCAATAATAATTGGGATATCACTAAGAATTTTAATTCGAGTTGAACTT
GGACAACCTGGTTCATTTATTGGTAATGACCAAGTTTATAACGTTATTGTTACAGCTCAC
GCCTTTGTTATAATTTTTTTTATAGTAATACCAATCATAATTGGTGGATTTGGAAACTGG
CTTATTCCAATTATACTTGGAACTCCTGATATAGCCTTTCCTCGAATAAATAATATAAGA
TTTTGACTTTTACCACCCTCTTTAAGTCTTTTATTAACTTCATCCATAGTAGAAAATGGG
GCAGGAACTGGTTGAACAGTATACCCCCCCCTAGCTTCAAACATATCTCACTCTGGGATG
TCCGTTGATCTAGCAATTTTTAGCTTACATCTAGCTGGAATTTCATCCATTTTAGGTTCT
ATCAACTTTATCACAACTATTATAAATATACGACCAAAAGGAATAACTCTTGAACGAATC
CCACTATTTTTATGATCAACTTTAATTACAACAATTTTATTACTTTTATCACTACCTGTT
TTAGCAGGAGCTATCACTATACTTGTAACAGATCGAAATTTCAACACATCTTTTTTCGAC
CCAGCAGGGGGAGGAGACCCTATTTTATATCAACATTTATTTTGGTTTTTTGGTCACCCA
GAGGTATACATTTTAATTCTTCCCGGATTTGGAATAATCTCTCATATTATCTGTTTCCAA
ACAGGAAAACGCGAGCCGTTTGGAACCCTAGGTATAATCT--------------------
------------------------------------------------------------
------------------------------------------------------------
------------------------------------------------------------
------------------------------------------------------------
------------------------------------------------------------
------------------------------------------------------------
------------------------------------------------------------
------------------------------------------------------------
------------------------------------------------------------
------------------------------------------------------------
------------------------------------------------------------
---------------------------------------

#Ornithodoros_moubata(NC_004357.1)
------CCGCGATGATTTTATTCAACAAACCACAAAGACATTGGAACTATATACTTACTA
TTGGGGTCTTGATCAATAATAATTGGGATATCACTAAGAATTTTAATTCGAGTTGAACTT
GGACAACCTGGTTCATTTATTGGTAATGACCAAGTTTATAACGTTATTGTTACAGCTCAC
GCCTTTGTTATAATTTTTTTTATAGTAATACCAATCATAATTGGTGGATTTGGAAACTGG
CTTATTCCAATTATACTTGGAACTCCTGATATAGCCTTTCCTCGAATAAATAATATAAGA
TTTTGACTTTTACCACCCTCTTTAAGTCTTTTATTAACTTCATCCATAGTAGAAAATGGG
GCAGGAACTGGTTGAACAGTATACCCCCCCCTAGCTTCAAACATATCTCACTCTGGGATG
TCCGTTGATCTAGCAATTTTTAGCTTACATCTAGCTGGAATTTCATCCATTTTAGGTTCT
ATCAACTTTATCACAACTATTATAAATATACGACCAAAAGGAATAACTCTTGAACGAATC
CCACTATTTTTATGATCAACTTTAATTACAACAATTTTATTACTTTTATCACTACCTGTT
TTAGCAGGAGCTATCACTATACTTGTAACAGATCGAAATTTCAACACATCTTTTTTCGAC
CCAGCAGGGGGAGGAGACCCTATTTTATATCAACATTTATTTTGGTTTTTTGGTCACCCA
GAGGTATACATTTTAATTCTTCCCGGATTTGGAATAATCTCTCATATTATCTGTTTCCAA
ACAGGAAAACGCGAGCCGTTTGGAACCCTAGGTATAATCTATGCAATGTTAGCAATTGGT
CTTTTAGGTTTTATTGTATGAGCTCACCATATATTCACTGTTGGAATAGATGTTGATACC
CGAG--------------------------------------------------------
------------------------------------------------------------
------------------------------------------------------------
------------------------------------------------------------
------------------------------------------------------------
------------------------------------------------------------
------------------------------------------------------------
------------------------------------------------------------
------------------------------------------------------------
------------------------------------------------------------
---------------------------------------

#Ornithodoros_porcinus(NC_005820.1)
ATTTTACCGCGATGATTTTATTCTACAAACCATAAAGACATTGGTACTATATACTTATTA
TTTGGAACCTGATCAATAATAGTAGGAATATCATTAAGCATTTTAATTCGAATTGAACTA
GGACAACCAGGCTCATTTATTGGTGATGACCAAATTTATAATGTAATTGTAACAGCGCAC
GCTTTCGTCATAATTTTCTTTATAGTCATGCCTATTATAATTGGGGGTTTTGGTAATTGA
CTTATTCCAATTATACTCGGGACTCCTGACATAGCTTTTCCCCGAATAAATAATATAAGA
TTTTGACTTTTACCTCCATCTTTGAGTCTTTTGTTAACATCCTCCCTTGTAGAAAATGGA
GCAGGAACCGGATGAACAGTATATCCTCCCTTAGCCTCAAACATCTCCCATTCTGGGATA
GCCGTTGATTTAGCAATCTTTAGTTTGCATCTAGCAGGAATTTCCTCCATTTTAGGGTCT
ATTAATTTTATCACAACTATTATAAACATACGGCCCAAGGGAATAACCCTTGAACGAATC
CCCTTATTTCTATGATCGGCATTAGTGACAACAATTTTATTGCTTTTATCTTTACCTGTC
CTGGCAGGTGCCATTACTATACTCCTAACAGATCGCAATTTCAATACATCCTTTTTTGAC
CCGGGTGGGGGTGGTGATCCTATTTTATATCAACACTTATTTTGATTTTTTGGACACCCG
GAGGTATACATTCTTATTCTCCCCGGGTTTGGGATAATTTCCCACATTATTTGTTTTCAA
ACAGGGAAACGAGAGCCATTCGGTACCTTAGGAATAATTTATGCAATACTAGCAATTGGT
CTTTTAGGATTCATCGTATGGGCGCATCATATATTTACTGTTGGAATAGATGTAGATACC
CGAGCCTATTTCACAGCAGCCACCATAATCATTGCTGTTCCAACAGGAATTAAAATTTTT
AGTTGACTAGCAACACTTCATGGAGTTCGAATACAATTCGATACACCCCTTTTATGATCA
CTAGGATTTGTTTTTCTATTTACTATCGGAGGTCTAACTGGAATTATTTTGGCTAATTCA
TCAATTGATATTATTTTACATGATACCTACTATGTCGTAGCACATTTTCATTATGTTTTG
TCAATAGGAGCCGTCTTTGCTATTTTAGGAGGAATTACTCATTGATTTCCAATATTTTTT
GGTTTTTCACTCAATTCAATTTTACTAAAAATCCATTTTTTCTCTATGTTTCTAGGTGTT
AATTTAACCTTCTTTCCTCAACATTTTTTAGGTTTAGCAGGAATACCACGACGGTACTCT
GACTATCCAGATTTTTTTACAAAATGAAATATCCTATCATCCATTGGGTCTTTAATTTCC
TTTGTTAGAGTTATAACTTTCATCTTTATTTTATGGGAAAGCCTAACCCGTAAACAACTT
ATTATATCAACACAATTTATTCAAACTTCAATTGAATGACAACTTAATTACCCCCCTGCT
GATCACACATTCAATCAAATTAACATTCTAATTAAATAG

#Ornithodoros_porcinus(AB105451.1)
ATTTTACCGCGATGATTTTATTCTACAAACCATAAAGACATTGGTACTATATACTTATTA
TTTGGAACCTGATCAATAATAGTAGGAATATCATTAAGCATTTTAATTCGAATTGAACTA
GGACAACCAGGCTCATTTATTGGTGATGACCAAATTTATAATGTAATTGTAACAGCGCAC
GCTTTCGTCATAATTTTCTTTATAGTCATGCCTATTATAATTGGGGGTTTTGGTAATTGA
CTTATTCCAATTATACTCGGGACTCCTGACATAGCTTTTCCCCGAATAAATAATATAAGA
TTTTGACTTTTACCTCCATCTTTGAGTCTTTTGTTAACATCCTCCCTTGTAGAAAATGGA
GCAGGAACCGGATGAACAGTATATCCTCCCTTAGCCTCAAACATCTCCCATTCTGGGATA
GCCGTTGATTTAGCAATCTTTAGTTTGCATCTAGCAGGAATTTCCTCCATTTTAGGGTCT
ATTAATTTTATCACAACTATTATAAACATACGGCCCAAGGGAATAACCCTTGAACGAATC
CCCTTATTTCTATGATCGGCATTAGTGACAACAATTTTATTGCTTTTATCTTTACCTGTC
CTGGCAGGTGCCATTACTATACTCCTAACAGATCGCAATTTCAATACATCCTTTTTTGAC
CCGGGTGGGGGTGGTGATCCTATTTTATATCAACACTTATTTTGATTTTTTGGACACCCG
GAGGTATACATTCTTATTCTCCCCGGGTTTGGGATAATTTCCCACATTATTTGTTTTCAA
ACAGGGAAACGAGAGCCATTCGGTACCTTAGGAATAATTT--------------------
------------------------------------------------------------
------------------------------------------------------------
------------------------------------------------------------
------------------------------------------------------------
------------------------------------------------------------
------------------------------------------------------------
------------------------------------------------------------
------------------------------------------------------------
------------------------------------------------------------
------------------------------------------------------------
------------------------------------------------------------
---------------------------------------

#Argas_persicus(FN394341.1)
------------------------------------------GGAACAATATATTTAATT
TTTGGGGCATGATCAATAATAATCGGAATATCCTTAAGAGTTTTAATTCGAGCTGAATTG
GGGCAACCAGGCTCAATAATTGGAGATGATCAAATTTATAATGTTATTGTCACCGCTCAC
GCCTTTATTATAATTTTCTTTATAGTTATGCCTATTATAATTGGGGGATTTGGAAATTGA
TTAGTACCAATCATACTAGGAGTCCCAGATATAGCATTCCCCCGAATAAATAATATAAGA
TTTTGACTTCTTCCCCCCTCCTTATTATTATTAATCTCATCCTCTCTAGTCGAGAGAGGA
GCTGGAACTGGGTGAACTGTTTACCCTCCCTTAGCCAGAAATATCTCCCACTCAGGCATA
TCTGTTGATCTAGCCATTTTTTCTCTTCACATAGCCGGAATCTCATCTATTCTAGGAGCA
ATTAACTTCATTTCTACTATTATAAATATACGATCCGATGGAATAATCCTCGAACGAATC
CCTTTATTTTTATGATCAGTCATAATTACAGCAATTCTTCTTTTATTATCCTTACCTGTC
CTCGCAGGTGCCATTACTATACTTTTAACCGACCGAAACTTCAATACGTCCTTCTTTGAC
CCCGCAGGGGGAGGTGATCCAATTCTTTATCAACACCTATTTTGATTTTTTGGCCACCCA
GAGGTCTACATTCTTATTCTTCCAGGATTTGGAATCATCTCTCATGTTATTTGTTTTCAA
ACAGGAAAAAAGGAGCCATTCGGCAGCTTAGGAATAATTT--------------------
------------------------------------------------------------
------------------------------------------------------------
------------------------------------------------------------
------------------------------------------------------------
------------------------------------------------------------
------------------------------------------------------------
------------------------------------------------------------
------------------------------------------------------------
------------------------------------------------------------
------------------------------------------------------------
------------------------------------------------------------
---------------------------------------

#Carios_capensis(AB075953.1)
ATTTTACCGCGATGAATATTTTCAACAAATCATAAAGACATTGGAACAATATATTTAATA
TTAGGAGCATGATCCATAATAGTAGGAATATCCCTAAGTATACTAATTCGAACAGAATTA
GGACAACCAGGATCATTAATTGGAGATGACCAAATTTATAACGTTATTGTCACTTCTCAT
GCCTTTGTAATAATTTTCTTTATAGTTATACCTATTATAATCGGAGGCTTTGGAAATTGA
CTCATTCCAATCATACTTGGCAGTCCTGATATAGCCTTTCCACGAATAAATAACATAAGA
TTTTGACTCCTTCCTCCTTCTTTATTTTTATTATTAGCATCTTCCTTGACAGAAAGAGGT
GTAGGAACAGGATGAACTGTCTATCCTCCCCTTGCCTCAAACCTTGCCCATTCAGGAGCA
GCTGTTGATTTAGCAATTTTCAGCCTACATATAGCAGGAATTTCCTCAATCCTAGGCTCA
ATTAACTTTATTACAACCATCATAAACATACGACCAAAAGCAATAAAATTAGAACAAATT
CCACTCTTTTTGTGATCTGTAATAATCACTACAATTTTACTCTTATTATCCCTTCCAGTC
CTTGCCGGCGCAATTACTATATTATTAACCGATCGAAACTTTAACACTTCCTTTTTCGAT
CCTGCCGGAGGTGGAGATCCAATCTTATATCAACATTTATTCTGATTTTTCGGACATCCA
GAGGTCTACATTTTAATTTTACCAGGATTTGGAATAATCTCCCACGTCATTTGTTTCCAA
ACAGGAAAAAAAGAACCCTTTGGTACTCTAGGAATAATCT--------------------
------------------------------------------------------------
------------------------------------------------------------
------------------------------------------------------------
------------------------------------------------------------
------------------------------------------------------------
------------------------------------------------------------
------------------------------------------------------------
------------------------------------------------------------
------------------------------------------------------------
------------------------------------------------------------
------------------------------------------------------------
---------------------------------------

#Carios_capensis(NC_005291.1)
------CCGCGATGAATATTTTCAACAAATCATAAAGACATTGGAACAATATATTTAATA
TTAGGAGCATGATCCATAATAGTAGGAATATCCCTAAGTATACTAATTCGAACAGAATTA
GGACAACCAGGATCATTAATTGGAGATGACCAAATTTATAACGTTATTGTCACTTCTCAT
GCCTTTGTAATAATTTTCTTTATAGTTATACCTATTATAATCGGAGGCTTTGGAAATTGA
CTCATTCCAATCATACTTGGCAGTCCTGATATAGCCTTTCCACGAATAAATAACATAAGA
TTTTGACTCCTTCCTCCTTCTTTATTTTTATTATTAGCATCTTCCTTGACAGAAAGAGGT
GTAGGAACAGGATGAACTGTCTATCCTCCCCTTGCCTCAAACCTTGCCCATTCAGGAGCA
GCTGTTGATTTAGCAATTTTCAGCCTACATATAGCAGGAATTTCCTCAATCCTAGGCTCA
ATTAACTTTATTACAACCATCATAAACATACGACCAAAAGCAATAAAATTAGAACAAATT
CCACTCTTTTTGTGATCTGTAATAATCACTACAATTTTACTCTTATTATCCCTTCCAGTC
CTTGCCGGCGCAATTACTATATTATTAACCGATCGAAACTTTAACACTTCCTTTTTCGAT
CCTGCCGGAGGTGGAGATCCAATCTTATATCAACATTTATTCTGATTTTTCGGACATCCA
GAGGTCTACATTTTAATTTTACCAGGATTTGGAATAATCTCCCACGTCATTTGTTTCCAA
ACAGGAAAAAAAGAACCCTTTGGTACTCTAGGAATAATCT--------------------
------------------------------------------------------------
------------------------------------------------------------
------------------------------------------------------------
------------------------------------------------------------
------------------------------------------------------------
------------------------------------------------------------
------------------------------------------------------------
------------------------------------------------------------
------------------------------------------------------------
------------------------------------------------------------
------------------------------------------------------------
---------------------------------------
