# Supplementary material for: Assessment of four DNA fragments (COI, 16S rDNA, ITS2, 12S rDNA) for species identification of the Ixodida (Acari: Ixodida)
Source: Parasit Vectors. 2014 Mar 3;7:93. doi: 10.1186/1756-3305-7-93 (PMC3945964; doi:10.1186/1756-3305-7-93)
Supplement: Additional file 5 — Appendix S2. The data sets 1 to 3 utilized in this manuscript. [file 1756-3305-7-93-S5.zip › Appendix.S2/data set 1/COI sequences/Bothriocroton Amblyomma.meg]

#mega
!Title 1;
!Format DataType=DNA indel=- CodeTable=Standard;

!Domain=Data property=Coding CodonStart=1;
#Nosomma_monstrosum_AF132832
TGGAATCTTAGGCCTAATAATAAGAATACTAATCCGAATGGAATTAGCTCAACCTGGTTC
TTTAATTGGAAATGATCAAATTTATAATGTAATTGTAACAGCACATGCATTTATTATAAT
TTTCTTTATAGTTATACCTATTATAATTGGAGGCTTTGGAAATTGATTAGTTCCAATTAT
ATTAGGAGCCCCAGATATAGCTTTCCCACGAATAAATAATATAAGATTTTGACTTCTTCC
TCCTTCTTTATTCCTTTTAATTAATTCTTCATTAATTGAATCTGGCGCAGGAACAGGGTG
AACAGTTTATCCACCACTTTCCTCAAATCTTTCACACTACGGCCCTTCTGTTGATATAGC
AATTTTCTCATTACACCTCGCAGGTGCATCTTCAATTTTAGGAGCAATCAATTTCATCAC
AACAATTATCAATATACGATTAATCGGAATAACATTAGAACGAATACCTTTATTTGTTTG
ATCTGTATTAATTACAGCAATTCTTCTTCTTTTATCTTTACCAGTTCTTGCAGGAGCAAT
TACTATGTTATTAACCGATCGAAATTTTAATACTTCCTTCTTTGACCCATCAGGAGGGGG
AGATCCTA------------------------------

#Bothriocroton_hydrosauri_FJ584426
--------TGGGACTTTCCATAAGAATTTTAATTCGAATAGAATTAGGACATCCAGGAAG
CCTTATTGGTAACGATCAAATTTATAATGTAATTGTAACAGCCCATGCTTTTATTATAAT
TTTTTTTATAGTTATACCCATTATAATTGGCGGATTTGGAAATTGACTTATCCCTATTAT
ATTAGGAGCCCCAGATATAGCATTCCCTCGTATAAATAATATAAGATTTTGACTTCTACC
CCCATCTTTATTTATGCTCATTAATTCGTCTCTAGTAGAAAGAGGGGCAGGAACAGGATG
AACTGTTTATCCTCCATTATCCTCAAATCTTTCTCATTACGGCCCCTCAGTAGATATAGC
TATTTTTTCGCTTCACCTTGCCGGGGCAAGATCAATTTTAGGAGCAATTAACTTTATTAC
TACTATTATCAATATACGATCTTTAGGAATGACTATAGAACGCATGCCTTTATTTGTTTG
ATCAGTTTTTATTACTGCCATCCTTCTTTTGTTATCTCTACCAGTTTTAGCTGGAGCTAT
TACTATATTGTTAACAGATCGAAACTTTAATACTTCATTTTTTGATCCGTCGGGGGGGGG
AGATCCTA------------------------------

#Bothriocroton_hydrosauri_FJ584427
--------TGGGACTTTCCATAAGAATTTTAATTCGAATAGAATTAGGCCATCCAGGAAG
CCTTATTGGTAACGATCAAATTTATAATGTAATTGTAACAGCCCATGCTTTTATTATAAT
TTTTTTTATAGTTATACCCATTATAATTGGCGGATTTGGAAATTGACTTATCCCTATTAT
ATTAGGAGCCCCAGATATAGCATTCCCTCGTATAAATAATATAAGATTTTGACTTCTACC
CCCATCTTTATTTATGCTCATTAATTCGTCTCTAGTAGAAAGAGGGGCAGGAACAGGATG
AACTGTTTATCCTCCATTATCCTCAAATCTTTCTCATTACGGCCCCTCAGTAGATATAGC
TATTTTTTCGCTTCACCTTGCCGGGGCAAGATCAATTTTAGGAGCAATTAACTTTATTAC
TACTATTATCAATATACGATCTTTAGGAATGACTATAGAACGCATGCCTTTATTTGTTTG
ATCAGTTTTTATTACTGCCATCCTTCTTTTGTTATCTCTACCAGTTTTAGCTGGAGCTAT
TACTATATTGTTAACAGATCGAAACTTTAATACTTCATTTTTTGATCCCTCGGGGGGGGG
AGATCCTA------------------------------

#Bothriocroton_hydrosauri_FJ584424
AGGAATAATGGGACTTTCCATAAGAATTTTAATTCGAATAGAATTAGGACATCCAGGAAG
CCTTATTGGTAATGATCAAATTTATAATGTAATTGTAACAGCCCATGCTTTTATTATAAT
TTTTTTTATAGTTATACCCATTATAATTGGCGGATTTGGAAATTGACTTATCCCTATTAT
ATTAGGAGCCCCAGATATAGCATTCCCTCGTATAAATAATATAAGATTTTGACTTCTACC
CCCATCTTTATTTATGCTCATTAATTCGTCTCTAGTAGAAAGAGGGGCAGGAACAGGATG
AACTGTTTATCCTCCATTATCCTCAAATCTTTCTCATTACGGCCCCTCAGTAGATATAGC
TATTTTTTCGCTTCACCTTGCCGGGGCAAGATCAATTTTAGGAGCAATTAACTTTATTAC
TACTATTATCAATATACGATCTTTAGGAATGACTATAGAACGCATGCCTTTATTTGTTTG
ATCAGTTTTTATTACTGCCATCCTTCTTTTGTTATCTCTACCAGTTTTAGCTGGAGCTAT
TACTATATTGTTAACAGATCGAAACTTTAATACTTCATTTTTTGATCCGTCGGGGGGGGG
AGATCCTA------------------------------

#Bothriocroton_hydrosauri_FJ584422
AGGAATAATGGGACTTTCCATAAGAATTTTAATTCGAATAGAATTAGGCCATCCAGGAAG
CCTTATTGGTAACGATCAAATTTATAATGTAATTGTAACAGCCCATGCTTTTATTATAAT
TTTTTTTATAGTTATACCCATTATAATTGGCGGATTTGGAAATTGACTTATCCCTATTAT
ATTAGGAGCCCCAGATATAGCATTCCCTCGTATAAATAATATAAGATTTTGACTTCTACC
CCCATCTTTATTTATGCTCATTAATTCGTCTCTAGTAGAAAGAGGGGCAGGAACAGGATG
AACTGTTTATCCTCCATTATCCTCAAATCTTTCTCATTACGGCCCCTCAGTAGATATAGC
TATTTTTTCGCTTCACCTTGCCGGGGCAAGATCAATTTTAGGAGCAATTAACTTTATTAC
TACTATTATCAATATACGATCTTTAGGAATGACTATAGAACGCATGCCTTTATTTGTTTG
ATCAGTTTTTATTACTGCCATCCTTCTTTTGTTATCTCTACCAGTTTTAGCTGGAGCTAT
TACTATATTGTTAACAGATCGAAACTTTAATACTTCATTTTTTGATCCGTCAGGGGGGGG
AGATCCTA------------------------------

#Bothriocroton_hydrosauri_FJ584423
AGGAATAATGGGACTTTCCATAAGAATTTTAATTCGAATAGAATTAGGCCATCCAGGAAG
CCTTATTGGTAACGATCAAATTTATAATGTAATTGTAACAGCCCATGCTTTTATTATAAT
TTTTTTTATAGTTATACCCATTATAATTGGCGGATTTGGAAATTGACTTATCCCTATTAT
ATTAGGAGCCCCAGATATAGCATTCCCTCGTATAAATAATATAAGATTTTGACTTCTACC
CCCATCTTTATTTATGCTCATTAATTCGTCTCTAGTAGAAAGAGGGGCAGGAACAGGATG
AACTGTTTATCCTCCATTATCCTCAAATCTTTCTCATTACGGCCCCTCAGTAGATATAGC
TATTTTTTCGCTTCACCTTGCCGGGGCAAGATCAATTTTAGGAGCAATTAACTTTATTAC
TACTATTATCAATATACGATCTTTAGGAATGACTATAGAACGCATGCCTTTATTTGTTTG
ATCAGTTTTTATTACTGCCATCCTTCTTTTGTTATCTCTACCAGTTTTAGCTGGAGCTAT
TACTATATTGTTAACAGATCGAAACTTTAATACTTCATTTTTTGATCCGTCGGGGGGGGG
AGATCCTA------------------------------

#Bothriocroton_hydrosauri_FJ584425
AGGAATAATGGGACTTTCCATAAGAATTTTAATTCGAATAGAATTAGGCCATCCAGGAAG
CCTTATTGGTAACGATCAAATTTATAATGTAATTGTAACAGCCCATGCTTTTATTATAAT
TTTTTTTATAGTTATACCCATTATAATTGGCGGATTTGGAAATTGGCTTATCCCTATTAT
ATTAGGAGCCCCAGATATAGCATTCCCTCGTATAAATAATATAAGATTTTGACTTCTACC
CCCATCTTTATTTATGCTCATTAATTCGTCTCTAGTAGAAAGAGGGGCAGGAACAGGATG
AACTGTTTATCCTCCATTATCCTCAAATCTTTCTCATTACGGCCCCTCAGTAGATATAGC
TATTTTTTCGCTTCACCTTGCCGGGGCAAGATCAATTTTAGGAGCAATTAACTTTATTAC
TACTATTATCAATATACGATCTTTAGGAATGACTATAGAACGCATGCCTTTATTTGTTTG
ATCAGTTTTTATTACTGCCATCCTTCTTTTGTTATCTCTACCAGTAATAGCTGGAGCTAT
TACTATATTGTTAACAGATCGAAACTTTAATACTTCATTTTTTGATCCGTCAGGGGGGGG
AGATCCTA------------------------------

#Bothriocroton_concolor_NC_017756
AGGTATAATAGGACTATCAATAAGAATTTTAATTCGCATAGAATTAGGCCAACCTGGCAG
AATAATTGGCAATGACCAAATTTATAATGTAATTGTAACAGCCCATGCTTTCATCATAAT
TTTTTTTATAGTGATACCTATTATAATCGGAGGCTTTGGAAATTGACTTGTTCCAATTAT
ATTAGGAGCCCCAGACATAGCATTCCCCCGAATAAATAATATAAGATTTTGACTCTTACC
CCCCTCTTTATTTATACTTGTAAACTCCTCCCTAGTTGAAAGAGGAGCAGGGACAGGGTG
AACTGTTTACCCTCCTCTTTCCTCTAATCTTTCCCATTATGGGCCATCTGTAGATATAGC
TATTTTTTCTTTACATCTAGCTGGAGCTAGATCAATTTTAGGTGCAATCAATTTTATTAC
TACTATTGTAAACATACGCTCTTTAGGTTTAACTATAGAACGAATACCTTTATTTGTATG
ATCAGTTTTAATTACTGCTATTCTCCTTCTTCTTTCCCTTCCGGTTTTAGCCGGGGCTAT
TACCATACTTTTAACTGATCGAAATTTTAACACCTCTTTTTTTGACCCCTCAGGGGGTGG
GGATCCAA------------------------------

#Bothriocroton_undatum_JN863728
AGGAATAACAGGCCTTTCTATAAGAATTTTAATCCGAATAGAATTAGGCCAACCTGGAAG
ATTAATTGGAAATGACCAAATTTATAATGTTATTGTAACTGCTCATGCTTTTATTATAAT
TTTTTTTATAGTTATACCAATTATAATTGGTGGATTTGGTAATTGACTTGTACCAATCAT
ATTGGGGGCTCCAGATATGGCATTTCCTCGGATAAATAATATAAGATTTTGGCTTCTTCC
CCCCGCATTATTTATACTCATGAATTCTTCCTTAATTGAAAGAGGAGCAGGAACAGGATG
AACTGTTTATCCTCCTCTTTCTTCTAATCTCTCACATTATGGCCCCTCAGTGGATATGGC
TATTTTCTCTCTTCATCTCGCAGGCGCGAGATCAATTTTAGGGGCTATTAATTTCATCAC
TACTATTATAAATATACGCTCATTAGGTATATCTTTAGAGCGGATACCTTTATTTGTTTG
ATCAGTTCTCATTACAGCCGTTCTTCTTTTATTGTCCCTCCCAGTATTAGCAGGAGCCAT
TACCATACTCTTAACTGACCGTAATTTTAATACTTCTTTTTTTGACCCTTCCGGGGGGGG
AGATCCAA------------------------------

#Bothriocroton_undatum_NC_017757
AGGAATAACAGGCCTTTCTATAAGAATTTTAATCCGAATAGAATTAGGCCAACCTGGAAG
ATTAATTGGAAATGACCAAATTTATAATGTTATTGTAACTGCTCATGCTTTTATTATAAT
TTTTTTTATAGTTATACCAATTATAATTGGTGGATTTGGTAATTGACTTGTACCAATCAT
ATTGGGGGCTCCAGATATGGCATTTCCTCGGATAAATAATATAAGATTTTGGCTTCTTCC
CCCCGCATTATTTATACTCATGAATTCTTCCTTAATTGAAAGAGGAGCAGGAACAGGATG
AACTGTTTATCCTCCTCTTTCTTCTAATCTCTCACATTATGGCCCCTCAGTGGATATGGC
TATTTTCTCTCTTCATCTCGCAGGCGCGAGATCAATTTTAGGGGCTATTAATTTCATCAC
TACTATTATAAATATACGCTCATTAGGTATATCTTTAGAGCGGATACCTTTATTTGTTTG
ATCAGTTCTCATTACAGCCGTTCTTCTTTTATTGTCCCTCCCAGTATTAGCAGGAGCCAT
TACCATACTCTTAACTGACCGTAATTTTAATACTTCTTTTTTTGACCCTTCCGGGGGGGG
AGATCCAA------------------------------

#Bothriocroton_concolor_JN863727
AGGTATAATAGGACTATCAATAAGAATTTTAATTCGCATAGAATTAGGCCAACCTGGCAG
AATAATTGGCAATGACCAAATTTATAATGTAATTGTAACAGCCCATGCTTTCATCATAAT
TTTTTTTATAGTGATACCTATTATAATCGGAGGCTTTGGAAATTGACTTGTTCCAATTAT
ATTAGGAGCCCCAGACATAGCATTCCCCCGAATAAATAATATAAGATTTTGACTCTTACC
CCCCTCTTTATTTATACTTGTAAACTCCTCCCTAGTTGAAAGAGGAGCAGGGACAGGGTG
AACTGTTTACCCTCCTCTTTCCTCTAATCTTTCCCATTATGGGCCATCTGTAGATATAGC
TATTTTTTCTTTACATCTAGCTGGAGCTAGATCAATTTTAGGTGCAATCAATTTTATTAC
TACTATTGTAAACATACGCTCTTTAGGTTTAACTATAGAACGAATACCTTTATTTGTATG
ATCAGTTTTAATTACTGCTATTCTCCTTCTTCTTTCCCTTCCGGTTTTAGCCGGGGCTAT
TACCATACTTTTAACTGATCGAAATTTTAACACCTCTTTTTTTGACCCCTCAGGGGGTGG
GGATCCAA------------------------------

#Amblyomma_americanum(DQ168131)
-----TAGCGGGATTATCTATAAGAATTTTAATTCGAATAGAACTAGGCCAACCCGGTAC
ATTAATTGGAAATGATCAAATTTATAATGTTATTGTAACAGCCCATGCATTTATTATAAT
TTTTTTTATAGTTATACCAATTATAATCGGAGGATTCGGAAACTGGCTTGTACCCATTAT
GCTTGGAGCTCCAGATATAGCTTTTCCTCGGATAAATAATATAAGTTTTTGACTTCTTCC
CCCATCTCTTTGTCTTTTAATCAACTCTTCTCTTGTGGAATCCGGAGCCGGAACCGGCTG
AACAGTTTACCCCCCATTGTCATCAAACATTTCTCATTATGGTCCTTCAGTGGATTTAGC
TATTTTTTCACTTCATTTAGCTGGGGCTTCATCTATTTTAGGTTCAATTAATTTTATTAC
TACAATTATTAATATACGCTCCATTGGAATGACAATAGAGCGAATTCCTTTATTTGTATG
ATCAGTGTTTATTACTACCATTCTCCTCCTCCTGTCTCTCCCAGTTTTAGCTGGAGCAAT
TACCATATTACTTACAGATCGGAATTTTAATACCTCATTTTTTGATCCTTCAGGGGGAGG
AGATCCAATTTTATATCAACATTTATTTTGATTTTTTG

#Amblyomma_sphenodonti(NC_017745.1)
-----TAATTGGTTTATCCATAAGAATTATAATTCGAATAGAATTAGGCCAACCTGGAAG
ATTAATTGGAAACGACCAAACTTATAATGTTATTGTTACAGCACACGCCTTTATTATAAT
TTTTTTTATAGTAATACCATTAATAATTGGAGGATTTGGAAATTGACTTATCCCTATCAT
ATTGGGGGCTCCAGATATAGCATTCCCACGAATAAATAACATAAGATTTTGACTTTTACC
CCCTTCTTTATTTTTACTAATTAATTCTTCTTTAGTAGAAAGTGGAGCAGGAACTGGATG
AACAGTTTATCCCCCTTTATCCTCTAATATTTCCCATTATGGACCATCCGTAGATATGGC
AATTTTTTCCCTTCATTTAGCCGGAGCTTCATCAATTCTAGGTGCAATTAATTTTATCAC
AACAATTGTTAACATACGATCAATTGGTATAACATTAGAATGCATACCCCTATTTGTATG
ATCAGTATTTTTAACCGCTATTCTTTTATTGCTCTCTCTTCCTGTCCTAGCCGGAGCAAT
TACTATATTATTAACTGACCGTAACTTCAATACTTCATTTTTTGATCCTTCAGGTGGAGG
AGATCCAATTTTATACCAACATCTTTTTTGATTCTTTG

#Amblyomma_sphenodonti(JN863731.1)
-----TAATTGGTTTATCCATAAGAATTATAATTCGAATAGAATTAGGCCAACCTGGAAG
ATTAATTGGAAACGACCAAACTTATAATGTTATTGTTACAGCACACGCCTTTATTATAAT
TTTTTTTATAGTAATACCATTAATAATTGGAGGATTTGGAAATTGACTTATCCCTATCAT
ATTGGGGGCTCCAGATATAGCATTCCCACGAATAAATAACATAAGATTTTGACTTTTACC
CCCTTCTTTATTTTTACTAATTAATTCTTCTTTAGTAGAAAGTGGAGCAGGAACTGGATG
AACAGTTTATCCCCCTTTATCCTCTAATATTTCCCATTATGGACCATCCGTAGATATGGC
AATTTTTTCCCTTCATTTAGCCGGAGCTTCATCAATTCTAGGTGCAATTAATTTTATCAC
AACAATTGTTAACATACGATCAATTGGTATAACATTAGAATGCATACCCCTATTTGTATG
ATCAGTATTTTTAACCGCTATTCTTTTATTGCTCTCTCTTCCTGTCCTAGCCGGAGCAAT
TACTATATTATTAACTGACCGTAACTTCAATACTTCATTTTTTGATCCTTCAGGTGGAGG
AGATCCAATTTTATACCAACATCTTTTTTGATTCTTTG

#Amblyomma_triguttatum(NC_005963)
-----TAGTTGGGTTGTCTATAAGACTTTTAATTCGCATAGAATTAGGTCAACCAGGCTC
CTTAATTGGGAATGACCAAATTTACAATGTAATTGTAACAGCCCATGCATTTATTATAAT
TTTTTTTATGGTTATACCTATTATAATTGGGGGATTTGGAAATTGACTAATTCCTATTAT
ATTAGGTGCTCCTGATATAGCATTTCCTCGCATAAACAATATAAGATTTTGGTTACTCCC
GCCCTCATTATGTTTACTAATCAATTCTTCATTGATTGAATCGGGAACAGGTACAGGATG
AACAGTTTATCCCCCCCTATCTTCCAATCTTTCTCATTACGGGCCTTCAGTTGACATAGC
TATTTTTTCTTTACATCTAGCAGGAGCATCTTCTATTTTAGGATCAATTAATTTTATTAC
TACTATTATTAACATACGTTCTATAGGAATAACTTTAGAGCGAATACCTCTTTTTGTATG
ATCAGTTTTTATTACAACTATTCTTCTTCTTTTATCACTACCAGTATTAGCAGGGGCAAT
TACTATATTACTTACAGATCGAAATTTTAATACTTCATTTTTTGACCCCTCTGGAGGAGG
TGACCCTATTTTATATCAACATTTATTTTGATTTTTTG

#Amblyomma_variegatum(GU062743.1)
-----TTTCAGGGTTGTCAATAAGAATTTTAATTCGAATAGAACTAGGCCAACCAGGAAC
ATTGATTGGTAATGACCAAATTTACAATGTAATCGTAACAGCACATGCATTTATTATAAT
TTTTTTTATAGTTATACCAATTATAATTGGGGGGTTTGGAAATTGATTAATTCCTATTAT
ACTAGGAGCTCCAGACATAGCCTTTCCTCGTATAAATAACATAAGATTTTGACTTCTCCC
CCCTTCTCTTTGCCTATTAATTAATTCATCTTTAGTTGAATCAGGGGCCGGGACTGGATG
AACTGTTTATCCACCCTTGTCTTCTAATCTCTCGCATTATGGCCCGTCAGTAGATATAGC
AATTTTTTCTTTACATTTAGCAGGGGCATCATCTATTTTAGGATCAATTAATTTCATCAC
AACTATTATTAATATACGGTCAATTGGTATAACAATAGAACGAATCCCTTTATTTGTTTG
GTCTGTTTTAACTACGACAATTCTACTTCTTCTTTCTCTTCCGGTTTTAGCGGGAGCCAT
TACAATATTATTAACAGATCGAAATTTTAACACGTCATTTTTTGACCCGTCAGGGGGAGG
AGATCCTATTTTATACCAACATTTATTT----------

#Amblyomma_elaphense(NC_017758.1)
-----TAATCGGTTTATCAATAAGAATTCTAATTCGAATAGAATTAAGACAGCCTGGTAG
CATAATTAATAATGATCAAGTATATAATACAATTGTAACATCTCATGCCTTCATTATAAT
TTTTTTTATGGTCATACCAATTATAATTGGAGGCTTTGGTAATTGATTAATTCCGATTAT
ATTAGGAGCTCCAGATATAGCATTTCCTCGTATAAATAATATAAGTTTTTGATTATTACC
TCCTTCTTTATTCTTATTAATAAATTCATCATTAGTAGAAAGAGGAGCAGGAACAGGATG
AACAATTTATCCACCATTATCCTCTAATATTTCACACTACGGACCTTCAGTAGATATAGT
AATTTTCTCTCTTCATTTAGCTGGTGTATCTTCGATTCTTGGTTCAATTAATTTTATTAC
TACAATTTTTAATATACGAATATTAGGAATAACTATAGAACGAATACCTTTATTTGTTTG
ATCAGTTCTAATTACCACTATTTTACTTCTTTTATCCTTACCTGTTCTTGCTGGTGCAAT
TACAATATTATTAACCGATCGAAATTTCAATACCTCGTTCTTTGATCCATCAGGAGGTGG
AGATCCTATTTTATATCAACATTTATTTTGATTTTTTG

#Amblyomma_elaphense(JN863729.1)
-----TAATCGGTTTATCAATAAGAATTCTAATTCGAATAGAATTAAGACAGCCTGGTAG
CATAATTAATAATGATCAAGTATATAATACAATTGTAACATCTCATGCCTTCATTATAAT
TTTTTTTATGGTCATACCAATTATAATTGGAGGCTTTGGTAATTGATTAATTCCGATTAT
ATTAGGAGCTCCAGATATAGCATTTCCTCGTATAAATAATATAAGTTTTTGATTATTACC
TCCTTCTTTATTCTTATTAATAAATTCATCATTAGTAGAAAGAGGAGCAGGAACAGGATG
AACAATTTATCCACCATTATCCTCTAATATTTCACACTACGGACCTTCAGTAGATATAGT
AATTTTCTCTCTTCATTTAGCTGGTGTATCTTCGATTCTTGGTTCAATTAATTTTATTAC
TACAATTTTTAATATACGAATATTAGGAATAACTATAGAACGAATACCTTTATTTGTTTG
ATCAGTTCTAATTACCACTATTTTACTTCTTTTATCCTTACCTGTTCTTGCTGGTGCAAT
TACAATATTATTAACCGATCGAAATTTCAATACCTCGTTCTTTGATCCATCAGGAGGTGG
AGATCCTATTTTATATCAACATTTATTTTGATTTTTTG

#Aponomma_fimbriatum(NC_017759.1)
-----TTATAGGTTTATCCATAAGAATTTTAATCCGTCTTGAACTCAGCCAACCTGGTTC
ATTAATTGGAAATGACCAAATTTATAACGTAATTGTGACCGCTCACGCCTTTATTATAAT
TTTTTTTATAGTTATACCAATTATAATTGGAGGGTTTGGAAATTGACTAGTGCCCATTAT
AATCGGTGCCCCTGATATAGCATTCCCTCGGATAAACAATATAAGATTTTGATTATTACC
GCCTTCATTATGCTTACTAATTAATTCCTCATTAGTAGAATCCGGGGCTGGGACTGGATG
AACTGTTTATCCCCCCTTGTCCTCAAATCTTTCTCATTATGGTCCTTCAGTGGACTTAGC
TATTTTTTCCCTTCATTTGGCAGGAGCTTCCTCAATTTTAGGCTCGATTAACTTTATTAC
AACTATTATTAATATACGGTCTATTGGCATAACCATAGAACGAGTTCCTCTTTTTGTTTG
ATCTGTTCTAACTACTACAATTCTTCTCCTGCTTTCTTTACCTGTTTTAGCAGGAGCTAT
CACTATACTTCTTACAGACCGAAACTTTAATACCTCATTCTTTGACCCATCAGGGGGAGG
TGATCCAATTTTATATCAACACTTATTTTGATTTTTTG

#Aponomma_fimbriatum(JN863730.1)
-----TTATAGGTTTATCCATAAGAATTTTAATCCGTCTTGAACTCAGCCAACCTGGTTC
ATTAATTGGAAATGACCAAATTTATAACGTAATTGTGACCGCTCACGCCTTTATTATAAT
TTTTTTTATAGTTATACCAATTATAATTGGAGGGTTTGGAAATTGACTAGTGCCCATTAT
AATCGGTGCCCCTGATATAGCATTCCCTCGGATAAACAATATAAGATTTTGATTATTACC
GCCTTCATTATGCTTACTAATTAATTCCTCATTAGTAGAATCCGGGGCTGGGACTGGATG
AACTGTTTATCCCCCCTTGTCCTCAAATCTTTCTCATTATGGTCCTTCAGTGGACTTAGC
TATTTTTTCCCTTCATTTGGCAGGAGCTTCCTCAATTTTAGGCTCGATTAACTTTATTAC
AACTATTATTAATATACGGTCTATTGGCATAACCATAGAACGAGTTCCTCTTTTTGTTTG
ATCTGTTCTAACTACTACAATTCTTCTCCTGCTTTCTTTACCTGTTTTAGCAGGAGCTAT
CACTATACTTCTTACAGACCGAAACTTTAATACCTCATTCTTTGACCCATCAGGGGGAGG
TGATCCAATTTTATATCAACACTTATTTTGATTTTTTG

#Amblyomma_sphenodonti(DQ507239)
-----TAATTGGTTTATCCATAAGAATTATAATTCGAATAGAATTAGGCCAACCCGGAAG
ATTAATTGGAAACGACCAAACTTATAATGTTATTGTTACAGCACACGCCTTTATTATAAT
TTTTTTTATAGTAATACCATTAATAATTGGGGGATTTGGAAATTGACTTATCCCCATCAT
ATTGGGGGCTCCAGATATAGCATTTCCACGAATAAATAACATAAGATTTTGACTTTTACC
CCCTTCTTTATTTTTACTAATTAATTCTTCTTTGGTAGAAAGTGGAGCAGGAACTGGATG
AACAGTATATCCCCCTTTATCCTCTAATATTTCCCATTATGGACCATCCGTAGATATGGC
AATTTTTTCCCTCCACTTAGCCGGAGCTTCATCAATTCTAGGTGCAATTAATTTTATCAC
AACAATTGTTAACATACGATCAATTGGTATAACATTAGAACGCATACCCCTATTTGTATG
ATCAGTATTTTTAACCGCTATTCTTTTATTGCTCTCTCTTCCTGTCCTAGCAGGAGCAAT
TACTATATTATTAACTGACCGTAACTTCAATACTTCATTTTTTGATCCTTCAGGTGGGGG
AGAT----------------------------------

#Amblyomma_sphenodonti(DQ507240)
-----TAATTGGTTTATCCATAAGAATTATAATTCGAATAGAATTATGCCAACCCGGAAG
ATTAATTGGAAACGACCAAACTTATAATGTTATTGTTACAGCACACGCCTTTATTATAAT
TTTTTTTATAGTAATACCATTAATAATTGGGGGATTTGGAAATTGACTTATCCCTATCAT
ATTGGGGGCTCCAGATATAGCATTCCCACGAATAAATAACATAAGATTTTGACTTTTACC
CCCTTCTTTATTTTTACTAATTAATTCTTCTTTAGTAGAAAGTGGAGCAGGAACTGGATG
AACAGTATATCCCCCTTTATCCTCTAATATTTCTCATTATGGACCATCAGTAGATATGGC
AATTTTTTCCCTTCACTTAGCCGGAGCTTCATCAATTCTAGGTGCAATTAATTTTATCAC
AACAATTGTTAACATACGATCAATTGGTATAACATTAGAACGCATACCCCTATTTGTATG
ATCAGTATTTTTAACCGCTATTCTTTTATTGCTCTCTCTTCCTGTCCTAGCCGGAGCAAT
TACTATATTATTAACTGACCGTAACTTCAATACTTCATTTTTTGATCCTTCAGGTGGAGG
AGAT----------------------------------

#Amblyomma_sphenodonti(DQ507241)
-----TAATTGGTTTATCCATAAGAATTATAATTCGAATAGAATTAGGCCAACCCGGAAG
ATTAATTGGAAACGACCAAACTTATAATGTTATTGTTACAGCACACGCCTTTATTATAAT
TTTTTTTATAGTAATACCATTAATAATTGGGGGATTTGGAAATTGACTTATCCCTATCAT
ATTGGGGGCTCCAGATATAGCATTCCCACGAATAAATAACATAAGATTTTGACTTTTACC
CCCTTCTTTATTTTTACTAATTAATTCTTCTTTAGTAGAAAGTGGAGCAGGAACTGGATG
AACAGTATATCCCCCTTTATCCTCTAATATTTCTCATTATGGACCATCAGTAGATATGGC
AATTTTTTCCCTTCACTTAGCCGGAGCTTCATCAATTCTAGGTGCAATTAATTTTATCAC
AACAATTGTTAACATACGATCAATTGGTATAACATTAGAACGCATACCCCTATTTGTATG
ATCAGTATTTTTAACCGCTATTCTTTTATTGCTCTCTCTTCCTGTCCTAGCCGGAGCAAT
TACTATATTATTAACTGACCGTAACTTCAATACTTCATTTTTTGATCCTTCAGGTGGAGG
AGAT----------------------------------

#Amblyomma_sphenodonti(DQ507242)
-----TAATTGGTTTATCCATAAGAATTATAATTCGAATAGAATTAGGCCAACCCGGAAG
ATTAATTGGAAACGACCAAACTTATAATGTTATTGTTACAGCACACGCCTTTATTATAAT
TTTTTTTATAGTAATACCATTAATAATTGGGGGATTTGGAAATTGACTTATCCCCATCAT
ATTGGGGGCTCCAGATATAGCATTCCCACGAATAAATAACATAAGATTTTGACTTTTACC
CCCTTCTTTATTTTTACTAATTAATTCTTCTTTGGTAGAAAGTGGTGCAGGAACTGGATG
AACAGTATATCCCCCTTTATCCTCTAATATTTCCCATTATGGACCATCAGTAGATATGGC
AATTTTTTCCCTCCACTTAGCCGGAGCTTCATCAATTCTAGGTGCAATTAATTTTATCAC
AACAATTGTTAACATACGATCAATTGGTATAACATTAGAACGCATACCCCTATTTGTATG
ATCAGTATTTTTAACCGCTATTCTTTTATTGCTCTCTCTTCCTGTCCTAGCCGGAGCAAT
TACTATATTATTAACTGACCGTAACTTCAATACTTCATTTTTTGATCCTTCAGGTGGGGG
AGAT----------------------------------

#Amblyomma_sphenodonti(DQ507243)
-----TAATTGGTTTATCCATAAGAATTATAATTCGAATAGAATTAGGCCAACCTGGAAG
ATTAATTGGAAACGACCAAACTTATAATGTTATTGTTACAGCACACGCCTTTATTATAAT
TTTTTTTATAGTAATACCATTAATAATTGGGGGATTTGGAAATTGACTTATCCCTATCAT
ATTGGGGGCTCCAGATATAGCATTCCCACGAATAAATAACATAAGATTTTGACTTTTACC
CCCTTCTTTATTTTTACTAATTAATTCTTCTTTAGTAGAAAGTGGAGCAGGAACTGGATG
AACAGTTTATCCCCCTTTATCCTCTAATATTTCCCATTATGGACCATCCGTAGATATGGC
AATTTTTTCCCTTCATTTAGCCGGAGCTTCATCAATTCTAGGTGCAATTAATTTTATCAC
AACAATTGTTAACATACGATCAATTGGTATAACATTAGAATGCATACCCCTATTTGTATG
ATCAGTATTTTTAACCGCTATTCTTTTATTGCTCTCTCTTCCTGTCCTAGCCGGAGCAAT
TACTATATTATTAACTGACCGTAACTTCAATACTTCATTTTTTGATCCTTCAGGTGGAGG
AGAT----------------------------------

#Amblyomma_sphenodonti(DQ507244)
-----TAATTGGTTTATCCATAAGAATTATAATTCGAATAGAATTAGGCCAACCTGGAAG
ATTAATTGGAAACGACCAAACTTATAATGTTATTGTTACAGCACACGCCTTTATTATAAT
TTTTTTTATAGTAATACCATTAATAATTGGAGGATTTGGAAATTGACTTATCCCTATCAT
ATTGGGGGCTCCAGATATAGCATTCCCACGAATAAATAACATAAGATTTTGACTTTTACC
CCCTTCTTTATTTTTACTAATTAATTCTTCTTTAGTAGAAAGTGGAGCAGGAACTGGATG
AACAGTTTATCCCCCTTTATCCTCTAATATTTCCCATTATGGACCATCCGTAGATATGGC
AATTTTTTCCCTTCATTTAGCCGGAGCTTCATCAATTCTAGGTGCAATTAATTTTATCAC
AACAATTGTTAACATACGATCAATTGGTATAACATTAGAATGCATACCCCTATTTGTATG
ATCAGTATTTTTAACCGCTATTCTTTTATTGCTCTCTCTTCCTGTCCTAGCCGGAGCAAT
TACTATATTATTAACTGACCGTAACTTCAATACTTCATTTTTTGATCCTTCAGGTGGAGG
AGAT----------------------------------

#Amblyomma_triguttatum(AB113317.1)
-----TAGTTGGGTTGTCTATAAGACTTTTAATTCGCATAGAATTAGGTCAACCAGGCTC
CTTAATTGGGAATGACCAAATTTACAATGTAATTGTAACAGCCCATGCATTTATTATAAT
TTTTTTTATGGTTATACCTATTATAATTGGGGGATTTGGAAATTGACTAATTCCTATTAT
ATTAGGTGCTCCTGATATAGCATTTCCTCGCATAAACAATATAAGATTTTGGTTACTCCC
GCCCTCATTATGTTTACTAATCAATTCTTCATTGATTGAATCGGGAACAGGTACAGGATG
AACAGTTTATCCCCCCCTATCTTCCAATCTTTCTCATTACGGGCCTTCAGTTGACATAGC
TATTTTTTCTTTACATCTAGCAGGAGCATCTTCTATTTTAGGATCAATTAATTTTATTAC
TACTATTATTAACATACGTTCTATAGGAATAACTTTAGAGCGAATACCTCTTTTTGTATG
ATCAGTTTTTATTACAACTATTCTTCTTCTTTTATCACTACCAGTATTAGCAGGGGCAAT
TACTATATTACTTACAGATCGAAATTTTAATACTTCATTTTTTGACCCCTCTGGAGGAGG
TGACCCTATTTTATATCAACATTTATTTTGATTTTTTG

#Amblyomma_limbatum(FJ584428.1)
------------------------------------------------------------
------------------------------------------------------------
------------------------------------------------------------
-------------------GCATTTCCCCGAATAAACAACATAAGATTTTGATTACTTCC
TCCTTCACTATGCCTTCTAATTAATTCTTCATTAATTGAATCAGGAGCAGGAACTGGTTG
AACTGTTTATCCTCCTCTTTCTTCAAATCTTTCCCATTATGGACCCTCAGTAGACATAGC
AATTTTTTCTTTACATTTAGCAGGAGCATCATCAATTTTAGGTTCAATTAACTTCATTAC
TACTATTATTAATATACGTTCTTCAGGAATATCATTAGAACGTATACCTCTTTTTGTATG
ATCAGTATTTATTACTACAATTCTTCTTTTATTATCTTTACCTGTCCTTGCAGGAGCAAT
TACAATATTACTAACAGATCGAAATTTTAATACTTCATTTTTTGACCCTTCAGGGGGAGG
AGACCCCATTTTATACCAACATTTATTTTGATTTTTTG

#Amblyomma_limbatum(FJ584434.1)
------------------------------------------------------------
------------------------------------------------------------
------------------------------------------------------------
-------------------GCATTTCCCCGAATAAACAACATAAGATTTTGATTACTTCC
TCCTTCACTATGCCTTCTAATTAATTCTTCATTAATTGAATCAGGAGCAGGAACMGGTTG
AACMGTTTATCCTCCTCTTTCTTCAAATCTTTCCCATTATGGGCCCTCAGTAGACATAGC
AATTTTTTCTTTACATTTAGCAGGAGCATCATCAATTTTAGGTTCAATTAACTTCATTAC
TACTATTATTAATATACGTTCTTCAGGAATATCATTAGAACGTATACCTCTTTTTGTATG
ATCAGTATTTATTACTACAATTCTTCTTTTATTATCTTTACCTGTCCTTGCAGGAGCAAT
TACAATATTACTAACAGATCGAAATTTTAATACTTCATTCTTTGACCCTTCAGGGGGAGG
AGACCCCATTTTATACCAACATTTATTTTGATTTTTTG

#Amblyomma_limbatum(FJ584430.1)
------------------------------------------------------------
------------------------------------------------------------
------------------------------------------------------------
-------------------GCATTTCCCCGAATAAACAACATAAGATTTTGATTACTTCC
TCCTTCACTAWGCCTTCTAATTAATTCTTCATTAATMGAATCAGGAGCAGGAACMGGTTG
AACTGTTTATCCTCCTCTTTCTTCAAATCTTTCCCATTAWGGACCCTCAGTAGACATAGC
AATTTTTTCTTTACATTTAGCAGGAGCATCATCAATTTTAGGTTCAATTAACTTCATTAC
TACTATTATTAATATACGTTCTTCAGGAATATCATTAGAACGTATACCTCTTTTTGTATG
ATCAGTATTTATTACTACAATTCTTCTTTTATTATCTTTACCTGTCCTTGCAGGAGCAAT
TACAATATTACTAACAGATCGAAATTTTAATACTTCATTCTTTGACCCTTCAGGGGGAGG
AGACCCCATTTTATACCAACATTTATTTTGATTTTTTG

#Amblyomma_limbatum(FJ584432.1)
------------------------------------------------------------
------------------------------------------------------------
------------------------------------------------------------
-------------------GCATTTCCCCGAATAAACAACATAAGATTTTGATTACTTCC
TCCTTCACTATGCCTTCTAATTAATTCTTCATTAATTGAATCAGGAGCAGGAACTGGTTG
AACTGTTTATCCTCCTCTTTCTTCAAATCTTTCCCATTATGGACCCTCAGTAGACATAGC
AATTTTTTCTTTACATTTAGCAGGAGCATCATCAATTTTAGGTTCAATTAACTTCATTAC
TACTATTATTAATATACGTTCTTCAGGAATATCATTAGAACGTATACCTCTTTTTGTATG
ATCAGTATTTATTACTACAATTCTTCTTTTATTATCTTTACCTGTCCTTGCAGGAGCAAT
TACAATATTACTAACAGATCGAAATTTTAATACTTCATTTTTTGACCCTTCAGGGGGAGG
AGACCCCATTTTATACCAACATTTATTTTGATTTTTTG

#Amblyomma_limbatum(FJ584431.1)
------------------------------------------------------------
------------------------------------------------------------
------------------------------------------------------------
-------------------GCATTTCCCCGAATAAACAACATAAGATTTTGATTACTTCC
TCCTTCACTATGCCTTCTAATTAATTCTTCATTAATTGAATCAGGAGCAGGAACTGGTTG
AACTGTTTATCCTCCTCTTTCTTCAAATCTTTCCCATTATGGACCCTCAGTAGACATAGC
AATTTTTTCTTTACATTTAGCAGGAGCATCATCAATTTTAGGTTCAATTAACTTCATTAC
TACTATTATTAATATACGTTCTTCAGGAATATCATTAGAACGTATACCTCTTTTTGTATG
ATCAGTATTTATTACTACAATTCTTCTTTTATTATCTTTACCTGTCCTTGCAGGAGCAAT
TACAATATTACTAACAGATCGAAATTTTAATACTTCATTCTTTGACCCTTCAGGGGGAGG
AAACCCCATTTTATACCAACATTTATTTTGATTTTTTG

#Amblyomma_limbatum(FJ584429.1)
------------------------------------------------------------
------------------------------------------------------------
------------------------------------------------------------
-------------------GCATTTCCCCGAATAAACAACATAAGATTTTGATTACTTCC
TCCTTCACTATGCCTTCTAATTAATTCTTCATTAATTGAATCAGGAGCAGGAACMGGTMG
AACMGTTTATCCTCCTCTTTCTTCAAATCTTTCCCATTAWGGACCCTCAGTAGACATAGC
AATTTTTTCTTTACATTTAGCAGGAGCATCATCAATTTTAGGTTCAATTAACTTCATTAC
TACTATTATTAATATACGTTCTTCAGGAATATCATTAGAACGTATACCTCTTTTTGTATG
ATCAGTATTTATTACTACAATTCTTCTTTTATTATCTTTACCTGTCCTTGCAGGAGCAAT
TACAATATTACTAACAGATCGAAATTTTAATACTTCATTTTTTGACCCTTCAGGGGGAGG
AGACCCCATTTTATACCAACATTTATTTTGATTTTTTG

#Amblyomma_limbatum(FJ584433.1)
------------------------------------------------------------
------------------------------------------------------------
------------------------------------------------------------
-------------------GCATTTCCCCGAATAAACAACATAAGATTTTGATTACTTCC
TCCTTCACTATGCCTTCTAATTAATTCTTCATTAATTGAATCAGGAGCAGGAACTGGTTG
AACTGTTTATCCTCCTCTTTCTTCAAATCTTTCCCATTATGGACCCTCAGTAGACATAGC
AATTTTTTCTTTACATTTAGCAGGAGCATCATCAATTTTAGGTTCAATTAACTTCATTAC
TACTATTATTAATATACGTTCTTCAGGAATATCATTAGAACGTATACCTCTTTTTGTATG
ATCAGTATTTATTACTACAATTCTTCTTTTATTATCTTTACCTGTCCTTGCAGGAGCAAT
TACAATATTACTAACAGATCGAAATTTTAATACTTCATTTTTTGACCCTTCAGGGGGAGG
AGACCCCATTTTATACCAACATTTATTTTGATTTTTTG

#Amblyomma_limbatum(FJ584435.1)
------------------------------------------------------------
------------------------------------------------------------
------------------------------------------------------------
-------------------GCATTTCCCCGAATAAACAACATAAGATTTTGATTACTTCC
TCCTTCACTATGCCTTCTAATTAATTCTTCATTAATTGAATCAGGAGCAGGAACTGGTTG
AACTGTTTATCCTCCTCTTTCTTCAAATCTTTCCCATTATGGACCCTCAGTAGACATAGC
AATTTTTTCTTTACATTTAGCAGGAGCATCATCAATTTTAGGTTCAATTAACTTCATTAC
TACTATTATTAATATACGTTCTTCAGGAATATCATTAGAACGTATACCTCTTTTTGTATG
ATCAGTATTTATTACTACAATTCTTCTTTTATTATCTTTACCTGTCCTTGCAGGAGCAAT
TACAATATTACTAACAGATCGAAATTTTAATACTTCATTCTTTGACCCTTCAGGGGGAGG
AGACCCCATTTTATACCAACATTTATTTTGATTTTTTG
