# Supplementary material for: Assessment of four DNA fragments (COI, 16S rDNA, ITS2, 12S rDNA) for species identification of the Ixodida (Acari: Ixodida)
Source: Parasit Vectors. 2014 Mar 3;7:93. doi: 10.1186/1756-3305-7-93 (PMC3945964; doi:10.1186/1756-3305-7-93)
Supplement: Additional file 5 — Appendix S2. The data sets 1 to 3 utilized in this manuscript. [file 1756-3305-7-93-S5.zip › Appendix.S2/data set 1/ITS2 sequences/Bothriocroton Amblyomma.meg]

#mega
!Title ;
!Format DataType=DNA indel=-;

#Bothriocroton_concolor(AF199116.1)
CGTGAGGCGCGGGGGCCAGTCTTCCGATGCAGTGCGCGCAGCCGCCGCCGCCCTTCTGGG
CACCTCTTCAGGATGATTCGGATGTTCCTGGAGGTGCGAGACGGAGACGAAGGCGCAAAA
GCGGAACGCAAAGGCACGGTTGGAAGCGAGACGTCGCGACAGAGACGGGATCG--CCCTT
CCGGGCACCC-----CTGCAGGATGATTCGGA--TGTTCCTGCGGACG---GTGTGG--T
CGGGGA----AGCGGCGTGAGCG----CGCGACGAATGCGGT-GCTGTGTGAGAAATAGA
CGCCCGGAATCTTGCCGTAGATGTTGGGCAAAGAGAAAAGGCTTTGTCATCGCTTGGCCG
CTAGAGACGGGATCGCCACTGGATTCTCGTTTTGCCCTTCGGGACGGTGTTCCCGGGGCG
ACGGGGAGGTGAGCGTGAAACAGCGGAACGCGACGGACAAACGGCCACCGCTAGAAGCGG
GATCGTTGCAAATGCCCTTCGTGTTGCTCAGCTTGGTCGGGACGGTGT-TCCTGGAGCGC
GG--CAACGAGACGAAGGTGCGCGGCGTGAAA-CAGCGGTGTCGATTGGTGCCTTTTTTT
TCTCTTTTCTTATCGGCGTGACGCTTTAGACTGCACCCTTCTGGCCGCCAACACGGGACG
GTGTTCCCGGGGCGTGCGGTGGACGAG--AAGGTCGGTGTGCCAGTCTTCAG---CAGCC
GAAAGAAGTGCGCCGCTGGGCTCCTTCTAG-ATGCCCCCGCGGGACGGTGTTTCCCCCGG
GGTGCAATCTGAAGAAGAGCGTAGCGTGGAAGCGGAGCGCTGCAGCCATCTGTGTGCTTT
CTCTGA-TGAGGGAATGTGGAGTTCGAGCGAAAGAGAACGA--CGCACGCGTCGTAGTCC
GCCGTCGGTCTAAGTGCTTCGCAGTCTCTG-CCCGAGATAA--CTGGGCCACTCCAGTTG
GGGCGGGGGCGTTGC---------TGTTACGATGCCCG---CTCCCGGTCGCGTTATCGG
CTTGCGTTGGCGGCGCCTGAAGGTGGCTGCCTGCTTGAC--GGCGACCGCGGTAGCAAAC
GGGCTTGACGCAC---GTTCCATCTTTTTTTTTTC-CGAGAGCTGTGCAGGCCGAATAGC
GCCGTCCAAGCGCCGGCAGTGGGAAAAAGACATCTTACCGTGTTCCTTCGTGGATCCTTC
CAATGGTCGGTGGGAAGGGCACGGTATATTAGTGTTTGTTCCCGCCGTCCGCAGT-GCGC
GTCCTCCGTTCGA----CCGGTGTGTCGACGGTGTTCGTGTCGCGCCAG--GCGGAGCCG
GAGATGGGGACGGACGTGCGCCAC

#Amblyomma_fimbriatum(AF199113.1)
TCATATATCAAGAGAGCTGCCGGCGCCCGGGGATGGTGCGGCCGGCCGC-TCGTTTTGAC
CGTGTCGGCATGGAAAACAGGACGGCTGCG---AAG---AGCG---CCGAAGAT-CCCTG
AAAAGACTTTT--GCGAATAAGGAGAAAGGC---------------GGGTAGAGAGCCCT
TCGACCGCGC---AAGTGCGGTGCGAGTCGGG-TCGCCC-TGCGCTG----ACGTATATC
CGTGTGTGCCAACCGACTATTC-----GGCCG-CTAAACGT--CCAGCCTCTGA-C-TGG
AGACTTTGCCGCAGGG--AGGGATTACCTGCAGGGAAAGAGCAAGTCC------------
------------------------------------------------------------
--------------------------------------------------CAAAAAGAGC
GA-CGAGGC-ACGGGGCG--GGGTGGCAAA----GAATGGAGTGCTGG-TCCACGGAAG-
AG--CGTCTGAA--CTGCT--GCAAAGA-----CCGCAGA-------GACGGGAGCGC-C
---ATGTCGCGGGCAC--GGCCGCGCGAGACGAAG-------GGAAGTTCTCGCGCAG-A
G----TGCGGGGAGTGCGACAGGCGT---GAACGCGGTG--TGAGC-GGCGT---CGGTT
C-G---AATGCGCGG-GTTGTTC---CGCA-GCGCGGTGACGAAGGGATATCCTCGTCTG
GCGTG--CCCAGA------------AGGAGCGGG-CACGCCTCCTTGAGT-GGGCGCAA-
---------AAGTCGAGTACGGGTCGAACGAAGGCGGT-----TTTTCGA-GCGCAGTCC
GCCGTCGGTCCAAGTGCTACGTAGTTCCCGCCCGCGAACAAAACTGGGCCACTCCAGTTG
GGGCGGGGGCGATGTCTA---CATGTGTATGATGCCTC-TACGCCAGGTCG-ATGGCCGC
TTTTTTTTCGAGGGA-AAGAAAAAAAACGGCAGGGAATTTATTCGGCCGCGGCAATTGGA
GGCCTAT---------TTCGCGCCACGCT--TTTC-CGCG-CGAGCGCACGC-GCGT---
-TGTCC-AATCG----CCAG--CCTGCGTACGTGCTTCCAGTCTCGCTTGCAGAGTGTCA
GGGAGGGCCCTGCA---GACTGCGCAA---ACAAGCGAGGAATG--GGCGGAAGT-GCG-
-GCGGCCGAAAGG-----CGAAA--AGGATGCGC-GCGCG-CGCGCGA----GCGCGACG
--CAAGCGAGCGTGAAAG---TGC

#Amblyomma_variegatum(HQ856821.1)
----------------------------------------GCCGGCGAC-TCGTTTTGAC
CGTGTCGGCA---AAGA--GGACGGCTCA----AAG--AAACG---CCGAAGAT-CCCTC
GAAAGACTTT---GCGAAAGAGGAGGAGAGT---------------GGGTCGA-ACCCTT
CTGACCGCGT---CAAAGCGGC-TGAGTCGGG-TCGCCC-TGCGCTG----ACGTAA---
CGTGGA--CCGGCGGTTTGCTT-----AGCCG-CAGAACGG--CCAGCCTCTGA-AGTGA
CGACC--GCCGCAGGA--AGGGATTACCTGCAGGGAAAGAGCGGTCTTCCACAAGGGAGA
CGAGGCACGGGTCGAGTGGCAAGAGCGTCGCTTAAACCGCAGAACGGCCAGCCTC---TG
AAGTGAAGGCCGCCGCAGGAAGGGATTACCTGCAGGGAAAGAGCGGTCTTCCAGAAGGGA
GA-CGAGGC-ACGGGTC---GAGTGGCAAG---AGCGTCGGCTGCTGG-TCTACGGATA-
AG--TATCCAAA--CTGCT--GCGATC------C-GCAGA-------GACGGGAGCGC-C
---CTGTC-CGGGCAC--GCCCGCGCGAGAAGAA--------GGGAGATCTCGCGCGG-G
G----TGCGGGGAG-GCGACGGGCGT---GAACGCG-T---CGAG--AGCAG---CAGTT
C-G---GAGGCGCAGAGGCGCGT---CGCG-ACGCGGCGAAAGAAGGG-ATCCTC---CG
GA-----CCTGAT------------GGGATAGGG-TCCGCCTCCCTGAAT-GGGCGCG--
---------AAGTCGAGTACAGGTCGAACGGACGCAGT------TT-CGA-GCGCAGTCC
GCCGTCGGTCTAAGTGCTTCGCAGTCTCTGCCCCGAGAAAAA-CTGGGCCACTCCAGTTG
GGGCGGGGGCGACGCAAA---CCTTTTGACGATGCCCC-TACGCCAGGCCG-AGGC-CGC
TCTCT---CGAGGGA-AAGAGGG---ACGGCAGGGAATT-ATTCGGCCGCGGCGGTCGGG
GGTTTCA---------TCTCTGCGGTTCTTGTCTC-CGCG-CATTCGCATGC-GCGC---
-TGTCCTTAGCG----CCGG--CCAGCGG-CGC-CTTCCAGTCTCGCTCGCAG----TCG
CCGAGGGTGTTGCC---GACTG--------AGAGC-GGGGAACG--GGCGGAAG--GCG-
-TCGG-CCGGAGA-----TGGGG--TGAGG-----ACGCG-CGCTCGA----GAGCGCCG
--GAGATGGACGGGAGAA---TGC

#Amblyomma_variegatum(HQ856819.1)
----------------------------------------GCCGGCGAC-TCGTTTTGAC
CGTGTCGGCA---AAGA--GGACGGCTCA----AAG--AAACG---CCGAAGAT-CCCTC
GAAAGACTTT---GCGAAAGAGGAGGAGAGT---------------GGGTCGA-ACCCTT
CTGACCGCGT---CAAAGCGGC-TGAGTCGGG-TCGCCC-TGCGCTG----ACGTAA---
CGTGGA--CCGGCGGTTTGCTT-----AGCCG-CAGAACGG--CCAGCCTCTGA-AGTGA
CGACC--GCCGCAGGA--AGGGATTACCTGCAGGGAAAGAGCGGTCTTCCACAAGGGAGA
CGAGGCACGGGTCGAGTGGCAAGAGCGTCGCTTAAACCGCAGAACGGCCAGCCTC---TG
AAGTGAAGGCCGCCGCAGGAAGGGATTACCTGCAGGGAAAGAGCGGTCTTCCAGAAGGGA
GA-CGAGGC-ACGGGTC---GAGTGGCAAG---AGCGTCGGCTGCTGG-TCTACGGATA-
AG--TATCCAAA--CTGCT--GCGATC------C-GCAGA-------GACGGGAGCGC-C
---CTGTC-CGGGCAC--GCCCGCGCGAGAAGAA--------GGGAGATCTCGCGCGG-G
G----TGCGGGGAG-GCGACGGGCGT---GAACGCG-T---CGAG--AGCAG---CAGTT
C-G---GAGGCGCAGAGGCGCGT---CGCG-ACGCGGCGAAAGAAGGG-ATCCTC---CG
GA-----CCTGAT------------GGGATAGGG-TCCGCCTCCCTGAAT-GGGCGCG--
---------AAGTCGAGTACAGGTCGAACGGACGCAGT------TT-CGA-GCGCAGTCC
GCCGTCGGTCTAAGTGCTTCGCAGTCTCTGCCCCGAGAAAAA-CTGGGCCACTCCAGTTG
GGGCGGGGGCGACGCAAA---CCTTTTGACGATGCCCC-TACGCCAGGCCG-AGGC-CGC
TCTCT---CGAGGGA-AAGAGGG---ACGGCAGGGAATT-ATTCGGCCGCGGCGGTCGGG
GGTTTCA---------TCTCTGCGGTTCTTGTCTC-CGCG-CATTCGCATGC-GCGC---
-TGTCCTTAGCG----CCGG--CCAGCGG-CGC-CTTCCAGTCTCGCTCGCAG----TCG
CCGAGGGTGTTGCC---GACTG--------AGAGC-GGGGAACG--GGCGGAAG--GCG-
-TCGG-CCGGAGA-----TGGGG--TGAGG-----ACGCG-CGCTCGA----GAGCGCCG
--GAGATGGACGGGAGAA---TGC

#Amblyomma_variegatum(HQ856917.1)
----------------------------------------GCCGGCGAC-TCGTTTTGAC
CGTGTCGGCA---AAGA--GGACGGCTCA----AAG--AAACG---CCGAAGAT-CCCTC
GAAAGACTTT---GCGAAAGAGGAGGAGAGT---------------GGGTCGA-ACCCTT
CTGACCGCGT---CAAAGCGGC-TGAGTCGGG-TCGCCC-TGCGCTG----ACGTAA---
CGTGGA--CCGGCGGTTTGCTT-----AGCCG-CAGAACGG--CCAGCCTCTGA-AGTGA
CGACC--GCCGCAGGA--AGGGATTACCTGCAGGGAAAGAGCGGTCTTCCACAAGGGAGA
CGAGGCACGGGTCGAGTGGCAAGAGCGTCGCTTAAACCGCAGAACGGCCAGCCTC---TG
AAGTGAAGGCCGCCGCAGGAAGGGATTACCTGCAGGGAAAGAGCGGTCTTCCAGAAGGGA
GA-CGAGGC-ACGGGTC---GAGTGGCAAG---AGCGTCGGCTGCTGG-TCTACGGATA-
AG--TATCCAAA--CTGCT--GCGATC------C-GCAGA-------GACGGGAGCGC-C
---CTGTC-CGGGCAC--GCCCGCGCGAGAAGAA--------GGGAGATCTCGCGCGG-G
G----TGCGGGGAG-GCGACGGGCGT---GAACGCG-T---CGAG--AGCAG---CAGTT
C-G---GAGGCGCAGAGGCGCGT---CGCG-ACGCGGCGAAAGAAGGG-ATCCTC---CG
GA-----CCTGAT------------GGGATAGGG-TCCGCCTCCCTGAAT-GGGCGCG--
---------AAGTCGAGTACAGGTCGAACGGACGCAGT------TT-CGA-GCGCAGTCC
GCCGTCGGTCTAAGTGCTTCGCAGTCTCTGCCCCGAGAAAAA-CTGGGCCACTCCAGTTG
GGGCGGGGGCGACGCAAA---CCTTTTGACGATGCCCC-TACGCCAGGCCG-AGGC-CGC
TCTCT---CGAGGGA-AAGAGGG---ACGGCAGGGAATT-ATTCGGCCGCGGCGGTCGGG
GGTTTCA---------TCTCTGCGGTTCTTGTCTC-CGCG-CATTCGCATGC-GCGC---
-TGTCCTTAGCG----CCGG--CCAGCGG-CGC-CTTCCAGTCTCGCTCGCAG----TCG
CCGAGGGTGTTGCC---GACTG--------AGAGC-GGGGAACG--GGCGGAAG--GCG-
-TCGG-CCGGAGA-----TGGGG--TGAGG-----ACGCG-CGCTCGA----GAGCGCCG
--GAGATGGACGGGAGAA---TGC

#Amblyomma_variegatum(HQ856815.1)
----------------------------------------GCCGGCGAC-TCGTTTTGAC
CGTGTCGGCA---AAGA--GGACGGCTCA----AAG--AAACG---CCGAAGAT-CCCTC
GAAAGACTTT---GCGAAAGAGGAGGAGAGT---------------GGGTCGA-ACCCTT
CTGACCGCGT---CAAAGCGGC-TGAGTCGGG-TCGCCC-TGCGCTG----ACGTAA---
CGTGGA--CCGGCGGTTTGCTT-----AGCCG-CAGAACGG--CCAGCCTCTGA-AGTGA
CGACC--GCCGCAGGA--AGGGATTACCTGCAGGGAAAGAGCGGTCTTCCACAAGGGAGA
CGAGGCACGGGTCGAGTGGCAAGAGCGTCGCTTAAACCGCAGAACGGCCAGCCTC---TG
AAGTGAAGGCCGCCGCAGGAAGGGATTACCTGCAGGGAAAGAGCGGTCTTCCAGAAGGGA
GA-CGAGGC-ACGGGTC---GAGTGGCAAG---AGCGTCGGCTGCTGG-TCTACGGATA-
AG--TATCCAAA--CTGCT--GCGATC------C-GCAGA-------GACGGGAGCGC-C
---CTGTC-CGGGCAC--GCCCGCGCGAGAAGAA--------GGGAGATCTCGCGCGG-G
G----TGCGGGGAG-GCGACGGGCGT---GAACGCG-T---CGAG--AGCAG---CAGTT
C-G---GAGGCGCAGAGGCGCGT---CGCG-ACGCGGCGAAAGAAGGG-ATCCTC---CG
GA-----CCTGAT------------GGGATAGGG-TCCGCCTCCCTGAAT-GGGCGCG--
---------AAGTCGAGTACAGGTCGAACGGACGCAGT------TT-CGA-GCGCAGTCC
GCCGTCGGTCTAAGTGCTTCGCAGTCTCTGCCCCGAGAAAAA-CTGGGCCACTCCAGTTG
GGGCGGGGGCGACGCAAA---CCTTTTGACGATGCCCC-TACGCCAGGCCG-AGGC-CGC
TCTCT---CGAGGGA-AAGAGGG---ACGGCAGGGAATT-ATTCGGCCGCGGCGGTCGGG
GGTTTCA---------TCTCTGCGGTTCTTGTCTC-CGCG-CATTCGCATGC-GCGC---
-TGTCCTTAGCG----CCGG--CCAGCGG-CGC-CTTCCAGTCTCGCTCGCAG----TCG
CCGAGGGTGTTGCC---GACTG--------AGAGC-GGGGAACG--GGCGGAAG--GCG-
-TCGG-CCGGAGA-----TGGGG--TGAGG-----ACGCG-CGCTCGA----GAGCGCCG
--GAGATGGACGGGAGAA---TGC

#Amblyomma_variegatum(HQ856813.1)
----------------------------------------GCCGGCGAC-TCGTTTTGAC
CGTGTCGGCA---AAGA--GGACGGCTCA----AAG--AAACG---CCGAAGAT-CCCTC
GAAAGACTTT---GCGAAAGAGGAGGAGAGT---------------GGGTCGA-ACCCTT
CTGACCGCGT---CAAAGCGGC-TGAGTCGGG-TCGCCC-TGCGCTG----ACGTAA---
CGTGGA--CCGGCGGTTTGCTT-----AGCCG-CAGAACGG--CCAGCCTCTGA-AGTGA
CGACC--GCCGCAGGA--AGGGATTACCTGCAGGGAAAGAGCGGTCTTCCACAAGGGAGA
CGAGGCACGGGTCGAGTGGCAAGAGCGTCGCTTAAACCGCAGAACGGCCAGCCTC---TG
AAGTGAAGGCCGCCGCAGGAAGGGATTACCTGCAGGGAAAGAGCGGTCTTCCAGAAGGGA
GA-CGAGGC-ACGGGTC---GAGTGGCAAG---AGCGTCGGCTGCTGG-TCTACGGATA-
AG--TATCCAAA--CTGCT--GCGATC------C-GCAGA-------GACGGGAGCGC-C
---CTGTC-CGGGCAC--GCCCGCGCGAGAAGAA--------GGGAGATCTCGCGCGG-G
G----TGCGGGGAG-GCGACGGGCGT---GAACGCG-T---CGAG--AGCAG---CAGTT
C-G---GAGGCGCAGAGGCGCGT---CGCG-ACGCGGCGAAAGAAGGG-ATCCTC---CG
GA-----CCTGAT------------GGGATAGGG-TCCGCCTCCCTGAAT-GGGCGCG--
---------AAGTCGAGTACAGGTCGAACGGACGCAGT------TT-CGA-GCGCAGTCC
GCCGTCGGTCTAAGTGCTTCGCAGTCTCTGCCCCGAGAAAAA-CTGGGCCACTCCAGTTG
GGGCGGGGGCGACGCAAA---CCTTTTGACGATGCCCC-TACGCCAGGCCG-AGGC-CGC
TCTCT---CGAGGGA-AAGAGGG---ACGGCAGGGAATT-ATTCGGCCGCGGCGGTCGGG
GGTTTCA---------TCTCTGCGGTTCTTGTCTC-CGCG-CATTCGCATGC-GCGC---
-TGTCCTTAGCG----CCGG--CCAGCGG-CGC-CTTCCAGTCTCGCTCGCAG----TCG
CCGAGGGTGTTGCC---GACTG--------AGAGC-GGGGAACG--GGCGGAAG--GCG-
-TCGG-CCGGAGA-----TGGGG--TGAGG-----ACGCG-CGCTCGA----GAGCGCCG
--GAGATGGACGGGAGAA---TGC

#Amblyomma_variegatum(HQ856811.1)
----------------------------------------GCCGGCGAC-TCGTTTTGAC
CGTGTCGGCA---AAGA--GGACGGCTCA----AAG--AAACG---CCGAAGAT-CCCTC
GAAAGACTTT---GCGAAAGAGGAGGAGAGT---------------GGGTCGA-ACCCTT
CTGACCGCGT---CAAAGCGGC-TGAGTCGGG-TCGCCC-TGCGCTG----ACGTAA---
CGTGGA--CCGGCGGTTTGCTT-----AGCCG-CAGAACGG--CCAGCCTCTGA-AGTGA
CGACC--GCCGCAGGA--AGGGATTACCTGCAGGGAAAGAGCGGTCTTCCACAAGGGAGA
CGAGGCACGGGTCGAGTGGCAAGAGCGTCGCTTAAACCGCAGAACGGCCAGCCTC---TG
AAGTGAAGGCCGCCGCAGGAAGGGATTACCTGCAGGGAAAGAGCGGTCTTCCAGAAGGGA
GA-CGAGGC-ACGGGTC---GAGTGGCAAG---AGCGTCGGCTGCTGG-TCTACGGATA-
AG--TATCCAAA--CTGCT--GCGATC------C-GCAGA-------GACGGGAGCGC-C
---CTGTC-CGGGCAC--GCCCGCGCGAGAAGAA--------GGGAGATCTCGCGCGG-G
G----TGCGGGGAG-GCGACGGGCGT---GAACGCG-T---CGAG--AGCAG---CAGTT
C-G---GAGGCGCAGAGGCGCGT---CGCG-ACGCGGCGAAAGAAGGG-ATCCTC---CG
GA-----CCTGAT------------GGGATAGGG-TCCGCCTCCCTGAAT-GGGCGCG--
---------AAGTCGAGTACAGGTCGAACGGACGCAGT------TT-CGA-GCGCAGTCC
GCCGTCGGTCTAAGTGCTTCGCAGTCTCTGCCCCGAGAAAAA-CTGGGCCACTCCAGTTG
GGGCGGGGGCGACGCAAA---CCTTTTGACGATGCCCC-TACGCCAGGCCG-AGGC-CGC
TCTCT---CGAGGGA-AAGAGGG---ACGGCAGGGAATT-ATTCGGCCGCGGCGGTCGGG
GGTTTCA---------TCTCTGCGGTTCTTGTCTC-CGCG-CATTCGCATGC-GCGC---
-TGTCCTTAGCG----CCGG--CCAGCGG-CGC-CTTCCAGTCTCGCTCGCAG----TCG
CCGAGGGTGTTGCC---GACTG--------AGAGC-GGGGAACG--GGCGGAAG--GCG-
-TCGG-CCGGAGA-----TGGGG--TGAGG-----ACGCG-CGCTCGA----GAGCGCCG
--GAGATGGACGGGAGAA---TGC

#Amblyomma_variegatum(HQ856809.1)
----------------------------------------GCCGGCGAC-TCGTTTTGAC
CGTGTCGGCA---AAGA--GGACGGCTCA----AAG--AAACG---CCGAAGAT-CCCTC
GAAAGACTTT---GCGAAAGAGGAGGAGAGT---------------GGGTCGA-ACCCTT
CTGACCGCGT---CAAAGCGGC-TGAGTCGGG-TCGCCC-TGCGCTG----ACGTAA---
CGTGGA--CCGGCGGTTTGCTT-----AGCCG-CAGAACGG--CCAGCCTCTGA-AGTGA
CGACC--GCCGCAGGA--AGGGATTACCTGCAGGGAAAGAGCGGTCTTCCACAAGGGAGA
CGAGGCACGGGTCGAGTGGCAAGAGCGTCGCTTAAACCGCAGAACGGCCAGCCTC---TG
AAGTGAAGGCCGCCGCAGGAAGGGATTACCTGCAGGGAAAGAGCGGTCTTCCAGAAGGGA
GA-CGAGGC-ACGGGTC---GAGTGGCAAG---AGCGTCGGCTGCTGG-TCTACGGATA-
AG--TATCCAAA--CTGCT--GCGATC------C-GCAGA-------GACGGGAGCGC-C
---CTGTC-CGGGCAC--GCCCGCGCGAGAAGAA--------GGGAGATCTCGCGCGG-G
G----TGCGGGGAG-GCGACGGGCGT---GAACGCG-T---CGAG--AGCAG---CAGTT
C-G---GAGGCGCAGAGGCGCGT---CGCG-ACGCGGCGAAAGAAGGG-ATCCTC---CG
GA-----CCTGAT------------GGGATAGGG-TCCGCCTCCCTGAAT-GGGCGCG--
---------AAGTCGAGTACAGGTCGAACGGACGCAGT------TT-CGA-GCGCAGTCC
GCCGTCGGTCTAAGTGCTTCGCAGTCTCTGCCCCGAGAAAAA-CTGGGCCACTCCAGTTG
GGGCGGGGGCGACGCAAA---CCTTTTGACGATGCCCC-TACGCCAGGCCG-AGGC-CGC
TCTCT---CGAGGGA-AAGAGGG---ACGGCAGGGAATT-ATTCGGCCGCGGCGGTCGGG
GGTTTCA---------TCTCTGCGGTTCTTGTCTC-CGCG-CATTCGCATGC-GCGC---
-TGTCCTTAGCG----CCGG--CCAGCGG-CGC-CTTCCAGTCTCGCTCGCAG----TCG
CCGAGGGTGTTGCC---GACTG--------AGAGC-GGGGAACG--GGCGGAAG--GCG-
-TCGG-CCGGAGA-----TGGGG--TGAGG-----ACGCG-CGCTCGA----GAGCGCCG
--GAGATGGACGGGAGAA---TGC

#Amblyomma_variegatum(HQ856807.1)
----------------------------------------GCCGGCGAC-TCGTTTTGAC
CGTGTCGGCA---AAGA--GGACGGCTCA----AAG--AAACG---CCGAAGAT-CCCTC
GAAAGACTTT---GCGAAAGAGGAGGAGAGT---------------GGGTCGA-ACCCTT
CTGACCGCGT---CAAAGCGGC-TGAGTCGGG-TCGCCC-TGCGCTG----ACGTAA---
CGTGGA--CCGGCGGTTTGCTT-----AGCCG-CAGAACGG--CCAGCCTCTGA-AGTGA
CGACC--GCCGCAGGA--AGGGATTACCTGCAGGGAAAGAGCGGTCTTCCACAAGGGAGA
CGAGGCACGGGTCGAGTGGCAAGAGCGTCGCTTAAACCGCAGAACGGCCAGCCTC---TG
AAGTGAAGGCCGCCGCAGGAAGGGATTACCTGCAGGGAAAGAGCGGTCTTCCAGAAGGGA
GA-CGAGGC-ACGGGTC---GAGTGGCAAG---AGCGTCGGCTGCTGG-TCTACGGATA-
AG--TATCCAAA--CTGCT--GCGATC------C-GCAGA-------GACGGGAGCGC-C
---CTGTC-CGGGCAC--GCCCGCGCGAGAAGAA--------GGGAGATCTCGCGCGG-G
G----TGCGGGGAG-GCGACGGGCGT---GAACGCG-T---CGAG--AGCAG---CAGTT
C-G---GAGGCGCAGAGGCGCGT---CGCG-ACGCGGCGAAAGAAGGG-ATCCTC---CG
GA-----CCTGAT------------GGGATAGGG-TCCGCCTCCCTGAAT-GGGCGCG--
---------AAGTCGAGTACAGGTCGAACGGACGCAGT------TT-CGA-GCGCAGTCC
GCCGTCGGTCTAAGTGCTTCGCAGTCTCTGCCCCGAGAAAAA-CTGGGCCACTCCAGTTG
GGGCGGGGGCGACGCAAA---CCTTTTGACGATGCCCC-TACGCCAGGCCG-AGGC-CGC
TCTCT---CGAGGGA-AAGAGGG---ACGGCAGGGAATT-ATTCGGCCGCGGCGGTCGGG
GGTTTCA---------TCTCTGCGGTTCTTGTCTC-CGCG-CATTCGCATGC-GCGC---
-TGTCCTTAGCG----CCGG--CCAGCGG-CGC-CTTCCAGTCTCGCTCGCAG----TCG
CCGAGGGTGTTGCC---GACTG--------AGAGC-GGGGAACG--GGCGGAAG--GCG-
-TCGG-CCGGAGA-----TGGGG--TGAGG-----ACGCG-CGCTCGA----GAGCGCCG
--GAGATGGACGGGAGAA---TGC

#Amblyomma_variegatum(HQ856805.1)
----------------------------------------GCCGGCGAC-TCGTTTTGAC
CGTGTCGGCA---AAGA--GGACGGCTCA----AAG--AAACG---CCGAAGAT-CCCTC
GAAAGACTTT---GCGAAAGAGGAGGAGAGT---------------GGGTCGA-ACCCTT
CTGACCGCGT---CAAAGCGGC-TGAGTCGGG-TCGCCC-TGCGCTG----ACGTAA---
CGTGGA--CCGGCGGTTTGCTT-----AGCCG-CAGAACGG--CCAGCCTCTGA-AGTGA
CGACC--GCCGCAGGA--AGGGATTACCTGCAGGGAAAGAGCGGTCTTCCACAAGGGAGA
CGAGGCACGGGTCGAGTGGCAAGAGCGTCGCTTAAACCGCAGAACGGCCAGCCTC---TG
AAGTGAAGGCCGCCGCAGGAAGGGATTACCTGCAGGGAAAGAGCGGTCTTCCAGAAGGGA
GA-CGAGGC-ACGGGTC---GAGTGGCAAG---AGCGTCGGCTGCTGG-TCTACGGATA-
AG--TATCCAAA--CTGCT--GCGATC------C-GCAGA-------GACGGGAGCGC-C
---CTGTC-CGGGCAC--GCCCGCGCGAGAAGAA--------GGGAGATCTCGCGCGG-G
G----TGCGGGGAG-GCGACGGGCGT---GAACGCG-T---CGAG--AGCAG---CAGTT
C-G---GAGGCGCAGAGGCGCGT---CGCG-ACGCGGCGAAAGAAGGG-ATCCTC---CG
GA-----CCTGAT------------GGGATAGGG-TCCGCCTCCCTGAAT-GGGCGCG--
---------AAGTCGAGTACAGGTCGAACGGACGCAGT------TT-CGA-GCGCAGTCC
GCCGTCGGTCTAAGTGCTTCGCAGTCTCTGCCCCGAGAAAAA-CTGGGCCACTCCAGTTG
GGGCGGGGGCGACGCAAA---CCTTTTGACGATGCCCC-TACGCCAGGCCG-AGGC-CGC
TCTCT---CGAGGGA-AAGAGGG---ACGGCAGGGAATT-ATTCGGCCGCGGCGGTCGGG
GGTTTCA---------TCTCTGCGGTTCTTGTCTC-CGCG-CATTCGCATGC-GCGC---
-TGTCCTTAGCG----CCGG--CCAGCGG-CGC-CTTCCAGTCTCGCTCGCAG----TCG
CCGAGGGTGTTGCC---GACTG--------AGAGC-GGGGAACG--GGCGGAAG--GCG-
-TCGG-CCGGAGA-----TGGGG--TGAGG-----ACGCG-CGCTCGA----GAGCGCCG
--GAGATGGACGGGAGAA---TGC

#Amblyomma_variegatum(HQ856803.1)
----------------------------------------GCCGGCGAC-TCGTTTTGAC
CGTGTCGGCA---AAGA--GGACGGCTCA----AAG--AAACG---CCGAAGAT-CCCTC
GAAAGACTTT---GCGAAAGAGGAGGAGAGT---------------GGGTCGA-ACCCTT
CTGACCGCGT---CAAAGCGGC-TGAGTCGGG-TCGCCC-TGCGCTG----ACGTAA---
CGTGGA--CCGGCGGTTTGCTT-----AGCCG-CAGAACGG--CCAGCCTCTGA-AGTGA
CGACC--GCCGCAGGA--AGGGATTACCTGCAGGGAAAGAGCGGTCTTCCACAAGGGAGA
CGAGGCACGGGTCGAGTGGCAAGAGCGTCGCTTAAACCGCAGAACGGCCAGCCTC---TG
AAGTGAAGGCCGCCGCAGGAAGGGATTACCTGCAGGGAAAGAGCGGTCTTCCAGAAGGGA
GA-CGAGGC-ACGGGTC---GAGTGGCAAG---AGCGTCGGCTGCTGG-TCTACGGATA-
AG--TATCCAAA--CTGCT--GCGATC------C-GCAGA-------GACGGGAGCGC-C
---CTGTC-CGGGCAC--GCCCGCGCGAGAAGAA--------GGGAGATCTCGCGCGG-G
G----TGCGGGGAG-GCGACGGGCGT---GAACGCG-T---CGAG--AGCAG---CAGTT
C-G---GAGGCGCAGAGGCGCGT---CGCG-ACGCGGCGAAAGAAGGG-ATCCTC---CG
GA-----CCTGAT------------GGGATAGGG-TCCGCCTCCCTGAAT-GGGCGCG--
---------AAGTCGAGTACAGGTCGAACGGACGCAGT------TT-CGA-GCGCAGTCC
GCCGTCGGTCTAAGTGCTTCGCAGTCTCTGCCCCGAGAAAAA-CTGGGCCACTCCAGTTG
GGGCGGGGGCGACGCAAA---CCTTTTGACGATGCCCC-TACGCCAGGCCG-AGGC-CGC
TCTCT---CGAGGGA-AAGAGGG---ACGGCAGGGAATT-ATTCGGCCGCGGCGGTCGGG
GGTTTCA---------TCTCTGCGGTTCTTGTCTC-CGCG-CATTCGCATGC-GCGC---
-TGTCCTTAGCG----CCGG--CCAGCGG-CGC-CTTCCAGTCTCGCTCGCAG----TCG
CCGAGGGTGTTGCC---GACTG--------AGAGC-GGGGAACG--GGCGGAAG--GCG-
-TCGG-CCGGAGA-----TGGGG--TGAGG-----ACGCG-CGTTCGA----GAGCGCCG
--GAGATGGACGGGAGAA---TGC

#Amblyomma_variegatum(HQ856801.1)
----------------------------------------GCCGGCGAC-TCGTTTTGAC
CGTGTCGGCA---AAGA--GGACGGCTCA----AAG--AAACG---CCGAAGAT-CCCTC
GAAAGACTTT---GCGAAAGAGGAGGAGAGT---------------GGGTCGA-ACCCTT
CTGACCGCGT---CAAAGCGGC-TGAGTCGGG-TCGCCC-TGCGCTG----ACGTAA---
CGTGGA--CCGGCGGTTTGCTT-----AGCCG-CAGAACGG--CCAGCCTCTGA-AGTGA
CGACC--GCCGCAGGA--AGGGATTACCTGCAGGGAAAGAGCGGTCTTCCAAAAGGGAGA
CGAGGCACGGGTCGAGTGGCAAGAGCGTCGCTTAAACCGCAGAACGGCCAGCCTC---TG
AAGTGAAGGCCGCCGCAGGAAGGGATTACCTGCAGGGAAAGAGCGGTCTTCCAGAAGGGA
GA-CGAGGC-ACGGGTC---GAGTGGCAAG---AGCGTCGGCTGCTGG-TCTACGGATA-
AG--TATCCAAA--CTGCT--GCGATC------C-GCAGA-------GACGGGAGCGC-C
---CTGTC-CGGGCAC--GCCCGCGCGAGAAGAA--------GGGAGATCTCGCGCGG-G
G----TGCGGGGAG-GCGACGGGCGT---GAACGCG-T---CGAG--AGCAG---CAGTT
C-G---GAGGCGCAGAGGCGCGT---CGCG-ACGCGGCGAAAGAAGGG-ATCCTC---TG
GA-----CCTGAT------------GGGATAGGG-TCCGCCTCCCTGAAT-GGGCGTG--
---------AAGTCGAGTACAGGTCGAACGGACGCAGT------TT-CGA-GCGCAGTCC
GCCGTCGGTCTAAGTGCTTCGCAGTCTCTGCCCCGAGAAAAA-CTGGGCCACTCCAGTTG
GGGCGGGGGCGACGCAAA---CCTTTTGACGATGCCCC-TACGCCAGGCCG-AGGC-CGC
TCTCT---CGAGGGA-AAGAGGG---ACGGCAGGGAATT-ATTCGGCCGCGGCGGTCGGG
GGTTTCA---------TCTCTGCGGTTCTTGTCTC-CGCG-CATTCGCATGC-GCGC---
-TGTCCTTAGCG----CCGG--CCAGCGG-CGC-CTTCCAGTCTCGCTCGCAG----TCG
CCGAGGGTGTTGCC---GACTG--------AGAGC-GGGGAACG--GGCGGAAG--GCG-
-TCGG-CCGGAGA-----TGGGG--TGAGG-----ACGCG-CGCTCGA----GAGCGCCG
--GAGATGGACGGGAGAA---TGC

#Amblyomma_variegatum(HQ856799.1)
----------------------------------------GCCGGCGAC-TCGTTTTGAC
CGTGTCGGCA---AAGA--GGACGGCTCA----AAG--AAACG---CCGAAGAT-CCCTC
GAAAGACTTT---GCGAAAGAGGAGGAGAGT---------------GGGTCGA-ACCCTT
CTGACCGCGT---CAAAGCGGC-TGAGTCGGG-TCGCCC-TGCGCTG----ACGTAA---
CGTGGA--CCGGCGGTTTGCTT-----AGCCG-CAGAACGG--CCAGCCTCTGA-AGTGA
CGACC--GCCGCAGGA--AGGGATTACCTGCAGGGAAAGAGCGGTCTTCCAAAAGGGAGA
CGAGGCACGGGTCGAGTGGCAAGAGCGTCGCTTAAACCGCAGAACGGCCAGCCTC---TG
AAGTGAAGGCCGCCGCAGGAAGGGATTACCTGCAGGGAAAGAGCGGTCTTCCAGAAGGGA
GA-CGAGGC-ACGGGTC---GAGTGGCAAG---AGCGTCGGCTGCTGG-TCTACGGATA-
AG--TATCCAAA--CTGCT--GCGATC------C-GCAGA-------GACGGGAGCGC-C
---CTGTC-CGGGCAC--GCCCGCGCGAGAAGAA--------GGGAGATCTCGCGCGG-G
G----TGCGGGGAG-GCGACGGGCGT---GAACGCG-T---CGAG--AGCAG---CAGTT
C-G---GAGGCGCAGAGGCGCGT---CGCG-ACGCGGCGAAAGAAGGG-ATCCTC---TG
GA-----CCTGAT------------GGGATAGGG-TCCGCCTCCCTGAAT-GGGCGTG--
---------AAGTCGAGTACAGGTCGAACGGACGCAGT------TT-CGA-GCGCAGTCC
GCCGTCGGTCTAAGTGCTTCGCAGTCTCTGCCCCGAGAAAAA-CTGGGCCACTCCAGTTG
GGGCGGGGGCGACGCAAA---CCTTTTGACGATGCCCC-TACGCCAGGCCG-AGGC-CGC
TCTCT---CGAGGGA-AAGAGGG---ACGGCAGGGAATT-ATTCGGCCGCGGCGGTCGGG
GGTTTCA---------TCTCTGCGGTTCTTGTCTC-CGCG-CATTCGCATGC-GCGC---
-TGTCCTTAGCG----CCGG--CCAGCGG-CGC-CTTCCAGTCTCGCTCGCAG----TCG
CCGAGGGTGTTGCC---GACTG--------AGAGC-GGGGAACG--GGCGGAAG--GCG-
-TCGG-CCGGAGA-----TGGGG--TGAGG-----ACGCG-CGCTCGA----GAGCGCCG
--GAGATGGACGGGAGAA---TGC

#Amblyomma_variegatum(HQ856797.1)
----------------------------------------GCCGGCGAC-TCGTTTTGAC
CGTGTCGGCA---AAGA--GGACGGCTCA----AAG--AAACG---CCGAAGAT-CCCTC
GAAAGACTTT---GCGAAAGAGGAGGAGAGT---------------GGGTCGA-ACCCTT
CTGACCGCGT---CAAAGCGGC-TGAGTCGGG-TCGCCC-TGCGCTG----ACGTAA---
CGTGGA--CCGGCGGTTTGCTT-----AGCCG-CAGAACGG--CCAGCCTCTGA-AGTGA
CGACC--GCCGCAGGA--AGGGATTACCTGCAGGGAAAGAGCGGTCTTCCAAAAGGGAGA
CGAGGCACGGGTCGAGTGGCAAGAGCGTCGCTTAAACCGCAGAACGGCCAGCCTC---TG
AAGTGAAGGCCGCCGCAGGAAGGGATTACCTGCAGGGAAAGAGCGGTCTTCCAGAAGGGA
GA-CGAGGC-ACGGGTC---GAGTGGCAAG---AGCGTCGGCTGCTGG-TCTACGGATA-
AG--TATCCAAA--CTGCT--GCGATC------C-GCAGA-------GACGGGAGCGC-C
---CTGTC-CGGGCAC--GCCCGCGCGAGAAGAA--------GGGAGATCTCGCGCGG-G
G----TGCGGGGAG-GCGACGGGCGT---GAACGCG-T---CGAG--AGCAG---CAGTT
C-G---GAGGCGCAGAGGCGCGT---CGCG-ACGCGGCGAAAGAAGGG-ATCCTC---TG
GA-----CCTGAT------------GGGATAGGG-TCCGCCTCCCTGAAT-GGGCGTG--
---------AAGTCGAGTACAGGTCGAACGGACGCAGT------TT-CGA-GCGCAGTCC
GCCGTCGGTCTAAGTGCTTCGCAGTCTCTGCCCCGAGAAAAA-CTGGGCCACTCCAGTTG
GGGCGGGGGCGACGCAAA---CCTTTTGACGATGCCCC-TACGCCAGGCCG-AGGC-CGC
TCTCT---CGAGGGA-AAGAGGG---ACGGCAGGGAATT-ATTCGGCCGCGGCGGTCGGG
GGTTTCA---------TCTCTGCGGTTCTTGTCTC-CGCG-CATTCGCATGC-GCGC---
-TGTCCTTAGCG----CCGG--CCAGCGG-CGC-CTTCCAGTCTCGCTCGCAG----TCG
CCGAGGGTGTTGCC---GACTG--------AGAGC-GGGGAACG--GGCGGAAG--GCG-
-TCGG-CCGGAGA-----TGGGG--TGAGG-----ACGCG-CGCTCGA----GAGCGCCG
--GAGATGGACGGGAGAA---TGC

#Amblyomma_variegatum(HQ856795.1)
----------------------------------------GCCGGCGAC-TCGTTTTGAC
CGTGTCGGCA---AAGA--GGACGGCTCA----AAG--AAACG---CCGAAGAT-CCCTC
GAAAGACTTT---GCGAAAGAGGAGGAGAGT---------------GGGTCGA-ACCCTT
CTGACCGCGT---CAAAGCGGC-TGAGTCGGG-TCGCCC-TGCGCTG----ACGTAA---
CGTGGA--CCGGCGGTTTGCTT-----AGCCG-CAGAACGG--CCAGCCTCTGA-AGTGA
CGACC--GCCGCAGGA--AGGGATTACCTGCAGGGAAAGAGCGGTCTTCCAAAAGGGAGA
CGAGGCACGGGTCGAGTGGCAAGAGCGTCGCTTAAACCGCAGAACGGCCAGCCTC---TG
AAGTGAAGGCCGCCGCAGGAAGGGATTACCTGCAGGGAAAGAGCGGTCTTCCAGAAGGGA
GA-CGAGGC-ACGGGTC---GAGTGGCAAG---AGCGTCGGCTGCTGG-TCTACGGATA-
AG--TATCCAAA--CTGCT--GCGATC------C-GCAGA-------GACGGGAGCGC-C
---CTGTC-CGGGCAC--GCCCGCGCGAGAAGAA--------GGGAGATCTCGCGCGG-G
G----TGCGGGGAG-GCGACGGGCGT---GAACGCG-T---CGAG--AGCAG---CAGTT
C-G---GAGGCGCAGAGGCGCGT---CGCG-ACGCGGCGAAAGAAGGG-ATCCTC---TG
GA-----CCTGAT------------GGGATAGGG-TCCGCCTCCCTGAAT-GGGCGTG--
---------AAGTCGAGTACAGGTCGAACGGACGCAGT------TT-CGA-GCGCAGTCC
GCCGTCGGTCTAAGTGCTTCGCAGTCTCTGCCCCGAGAAAAA-CTGGGCCACTCCAGTTG
GGGCGGGGGCGACGCAAA---CCTTTTGACGATGCCCC-TACGCCAGGCCG-AGGC-CGC
TCTCT---CGAGGGA-AAGAGGG---ACGGCAGGGAATT-ATTCGGCCGCGGCGGTCGGG
GGTTTCA---------TCTCTGCGGTTCTTGTCTC-CGCG-CATTCGCATGC-GCGC---
-TGTCCTTAGCG----CCGG--CCAGCGG-CGC-CTTCCAGTCTCGCTCGCAG----TCG
CCGAGGGTGTTGCC---GACTG--------AGAGC-GGGGAACG--GGCGGAAG--GCG-
-TCGG-CCGGAGA-----TGGGG--TGAGG-----ACGCG-CGCTCGA----GAGCGCCG
--GAGATGGACGGGAGAA---TGC

#Amblyomma_variegatum(HQ856793.1)
----------------------------------------GCCGGCGAC-TCGTTTTGAC
CGTGTCGGCA---AAGA--GGACGGCTCA----AAG--AAACG---CCGAAGAT-CCCTC
GAAAGACTTT---GCGAAAGAGGAGGAGAGT---------------GGGTCGA-ACCCTT
CTGACCGCGT---CAAAGCGGC-TGAGTCGGG-TCGCCC-TGCGCTG----ACGTAA---
CGTGGA--CCGGCGGTTTGCTT-----AGCCG-CAGAACGG--CCAGCCTCTGA-AGTGA
CGACC--GCCGCAGGA--AGGGATTACCTGCAGGGAAAGAGCGGTCTTCCAAAAGGGAGA
CGAGGCACGGGTCGAGTGGCAAGAGCGTCGCTTAAACCGCAGAACGGCCAGCCTC---TG
AAGTGAAGGCCGCCGCAGGAAGGGATTACCTGCAGGGAAAGAGCGGTCTTCCAGAAGGGA
GA-CGAGGC-ACGGGTC---GAGTGGCAAG---AGCGTCGGCTGCTGG-TCTACGGATA-
AG--TATCCAAA--CTGCT--GCGATC------C-GCAGA-------GACGGGAGCGC-C
---CTGTC-CGGGCAC--GCCCGCGCGAGAAGAA--------GGGAGATCTCGCGCGG-G
G----TGCGGGGAG-GCGACGGGCGT---GAACGCG-T---CGAG--AGCAG---CAGTT
C-G---GAGGCGCAGAGGCGCGT---CGCG-ACGCGGCGAAAGAAGGG-ATCCTC---TG
GA-----CCTGAT------------GGGATAGGG-TCCGCCTCCCTGAAT-GGGCGTG--
---------AAGTCGAGTACAGGTCGAACGGACGCAGT------TT-CGA-GCGCAGTCC
GCCGTCGGTCTAAGTGCTTCGCAGTCTCTGCCCCGAGAAAAA-CTGGGCCACTCCAGTTG
GGGCGGGGGCGACGCAAA---CCTTTTGACGATGCCCC-TACGCCAGGCCG-AGGC-CGC
TCTCT---CGAGGGA-AAGAGGG---ACGGCAGGGAATT-ATTCGGCCGCGGCGGTCGGG
GGTTTCA---------TCTCTGCGGTTCTTGTCTC-CGCG-CATTCGCATGC-GCGC---
-TGTCCTTAGCG----CCGG--CCAGCGG-CGC-CTTCCAGTCTCGCTCGCAG----TCG
CCGAGGGTGTTGCC---GACTG--------AGAGC-GGGGAACG--GGCGGAAG--GCG-
-TCGG-CCGGAGA-----TGGGG--TGAGG-----ACGCG-CGCTCGA----GAGCGCCG
--GAGATGGACGGGAGAA---TGC

#Amblyomma_variegatum(HQ856791.1)
----------------------------------------GCCGGCGAC-TCGTTTTGAC
CGTGTCGGCA---AAGA--GGACGGCTCA----AAG--AAACG---CCGAAGAT-CCCTC
GAAAGACTTT---GCGAAAGAGGAGGAGAGT---------------GGGTCGA-ACCCTT
CTGACCGCGT---CAAAGCGGC-TGAGTCGGG-TCGCCC-TGCGCTG----ACGTAA---
CGTGGA--CCGGCGGTTTGCTT-----AGCCG-CAGAACGG--CCAGCCTCTGA-AGTGA
CGACC--GCCGCAGGA--AGGGATTACCTGCAGGGAAAGAGCGGTCTTCCAAAAGGGAGA
CGAGGCACGGGTCGAGTGGCAAGAGCGTCGCTTAAACCGCAGAACGGCCAGCCTC---TG
AAGTGAAGGCCGCCGCAGGAAGGGATTACCTGCAGGGAAAGAGCGGTCTTCCAGAAGGGA
GA-CGAGGC-ACGGGTC---GAGTGGCAAG---AGCGTCGGCTGCTGG-TCTACGGATA-
AG--TATCCAAA--CTGCT--GCGATC------C-GCAGA-------GACGGGAGCGC-C
---CTGTC-CGGGCAC--GCCCGCGCGAGAAGAA--------GGGAGATCTCGCGCGG-G
G----TGCGGGGAG-GCGACGGGCGT---GAACGCG-T---CGAG--AGCAG---CAGTT
C-G---GAGGCGCAGAGGCGCGT---CGCG-ACGCGGCGAAAGAAGGG-ATCCTC---TG
GA-----CCTGAT------------GGGATAGGG-TCCGCCTCCCTGAAT-GGGCGTG--
---------AAGTCGAGTACAGGTCGAACGGACGCAGT------TT-CGA-GCGCAGTCC
GCCGTCGGTCTAAGTGCTTCGCAGTCTCTGCCCCGAGAAAAA-CTGGGCCACTCCAGTTG
GGGCGGGGGCGACGCAAA---CCTTTTGACGATGCCCC-TACGCCAGGCCG-AGGC-CGC
TCTCT---CGAGGGA-AAGAGGG---ACGGCAGGGAATT-ATTCGGCCGCGGCGGTCGGG
GGTTTCA---------TCTCTGCGGTTCTTGTCTC-CGCG-CATTCGCATGC-GCGC---
-TGTCCTTAGCG----CCGG--CCAGCGG-CGC-CTTCCAGTCTCGCTCGCAG----TCG
CCGAGGGTGTTGCC---GACTG--------AGAGC-GGGGAACG--GGCGGAAG--GCG-
-TCGG-CCGGAGA-----TGGGG--TGAGG-----ACGCG-CGCTCGA----GAGCGCCG
--GAGATGGACGGGAGAA---TGC

#Amblyomma_variegatum(HQ856789.1)
----------------------------------------GCCGGCGAC-TCGTTTTGAC
CGTGTCGGCA---AAGA--GGACGGCTCA----AAG--AAACG---CCGAAGAT-CCCTC
GAAAGACTTT---GCGAAAGAGGAGGAGAGT---------------GGGTCGA-ACCCTT
CTGACCGCGT---CAAAGCGGC-TGAGTCGGG-TCGCCC-TGCGCTG----ACGTAA---
CGTGGA--CCGGCGGTTTGCTT-----AGCCG-CAGAACGG--CCAGCCTCTGA-AGTGA
CGACC--GCCGCAGGA--AGGGATTACCTGCAGGGAAAGAGCGGTCTTCCACAAGGGAGA
CGAGGCACGGGTCGAGTGGCAAGAGCGTCGCTTAAACCGCAGAACGGCCAGCCTC---TG
AAGTGAAGGCCGCCGCAGGAAGGGATTACCTGCAGGGAAAGAGCGGTCTTCCAGAAGGGA
GA-CGAGGC-ACGGGTC---GAGTGGCAAG---AGCGTCGGCTGCTGG-TCTACGGATA-
AG--TATCCAAA--CTGCT--GCGATC------C-GCAGA-------GACGGGAGCGC-C
---CTGTC-CGGGCAC--GCCCGCGCGAGAAGAA--------GGGAGATCTCGCGCGG-G
G----TGCGGGGAG-GCGACGGGCGT---GAACGCG-T---CGAG--AGCAG---CAGTT
C-G---GAGGCGCAGAGGCGCGT---CGCG-ACGCGGCGAAAGAAGGG-ATCCTC---CG
GA-----CCTGAT------------GGGATAGGG-TCCGCCTCCCTGAAT-GGGCGCG--
---------AAGTCGAGTACAGGTCGAACGGACGCAGT------TT-CGA-GCGCAGTCC
GCCGTCGGTCTAAGTGCTTCGCAGTCTCTGCCCCGAGAAAAA-CTGGGCCACTCCAGTTG
GGGCGGGGGCGACGCAAA---CCTTTTGACGATGCCCC-TACGCCAGGCCG-AGGC-CGC
TCTCT---CGAGGGA-AAGAGGG---ACGGCAGGGAATT-ATTCGGCCGCGGCGGTCGGG
GGTTTCA---------TCTCTGCGGTTCTTGTCTC-CGCG-CATTCGCATGC-GCGC---
-TGTCCTTAGCG----CCGG--CCAGCGG-CGC-CTTCCAGTCTCGCTCGCAG----TCG
CCGAGGGTGTTGCC---GACTG--------AGAGC-GGGGAACG--GGCGGAAG--GCG-
-TCGG-CCGGAGA-----TGGGG--TGAGG-----ACGCG-CGCTCGA----GAGCGCCG
--GAGATGGACGGGAGAA---TGC

#Amblyomma_variegatum(HQ856787.1)
----------------------------------------GCCGGCGAC-TCGTTTTGAC
CGTGTCGGCA---AAGA--GGACGGCTCA----AAG--AAACG---CCGAAGAT-CCCTC
GAAAGACTTT---GCGAAAGAGGAGGAGAGT---------------GGGTCGA-ACCCTT
CTGACCGCGT---CAAAGCGGC-TGAGTCGGG-TCGCCC-TGCGCTG----ACGTAA---
CGTGGA--CCGGCGGTTTGCTT-----AGCCG-CAGAACGG--CCAGCCTCTGA-AGTGA
CGACC--GCCGCAGGA--AGGGATTACCTGCAGGGAAAGAGCGGTCTTCCACAAGGGAGA
CGAGGCACGGGTCGAGTGGCAAGAGCGTCGCTTAAACCGCAGAACGGCCAGCCTC---TG
AAGTGAAGGCCGCCGCAGGAAGGGATTACCTGCAGGGAAAGAGCGGTCTTCCAGAAGGGA
GA-CGAGGC-ACGGGTC---GAGTGGCAAG---AGCGTCGGCTGCTGG-TCTACGGATA-
AG--TATCCAAA--CTGCT--GCGATC------C-GCAGA-------GACGGGAGCGC-C
---CTGTC-CGGGCAC--GCCCGCGCGAGAAGAA--------GGGAGATCTCGCGCGG-G
G----TGCGGGGAG-GCGACGGGCGT---GAACGCG-T---CGAG--AGCAG---CAGTT
C-G---GAGGCGCAGAGGCGCGT---CGCG-ACGCGGCGAAAGAAGGG-ATCCTC---CG
GA-----CCTGAT------------GGGATAGGG-TCCGCCTCCCTGAAT-GGGCGCG--
---------AAGTCGAGTACAGGTCGAACGGACGCAGT------TT-CGA-GCGCAGTCC
GCCGTCGGTCTAAGTGCTTCGCAGTCTCTGCCCCGAGAAAAA-CTGGGCCACTCCAGTTG
GGGCGGGGGCGACGCAAA---CCTTTTGACGATGCCCC-TACGCCAGGCCG-AGGC-CGC
TCTCT---CGAGGGA-AAGAGGG---ACGGCAGGGAATT-ATTCGGCCGCGGCGGTCGGG
GGTTTCA---------TCTCTGCGGTTCTTGTCTC-CGCG-CATTCGCATGC-GCGC---
-TGTCCTTAGCG----CCGG--CCAGCGG-CGC-CTTCCAGTCTCGCTCGCAG----TCG
CCGAGGGTGTTGCC---GACTG--------AGAGC-GGGGAACG--GGCGGAAG--GCG-
-TCGG-CCGGAGA-----TGGGG--TGAGG-----ACGCG-CGCTCGA----GAGCGCCG
--GAGATGGACGGGAGAA---TGC

#Amblyomma_variegatum(HQ856785.1)
----------------------------------------GCCGGCGAC-TCGTTTTGAC
CGTGTCGGCA---AAGA--GGACGGCTCA----AAG--AAACG---CCGAAGAT-CCCTC
GAAAGACTTT---GCGAAAGAGGAGGAGAGT---------------GGGTCGA-ACCCTT
CTGACCGCGT---CAAAGCGGC-TGAGTCGGG-TCGCCC-TGCGCTG----ACGTAA---
CGTGGA--CCGGCGGTTTGCTT-----AGCCG-CAGAACGG--CCAGCCTCTGA-AGTGA
CGACC--GCCGCAGGA--AGGGATTACCTGCAGGGAAAGAGCGGTCTTCCACAAGGGAGA
CGAGGCACGGGTCGAGTGGCAAGAGCGTCGCTTAAACCGCAGAACGGCCAGCCTC---TG
AAGTGAAGGCCGCCGCAGGAAGGGATTACCTGCAGGGAAAGAGCGGTCTTCCAGAAGGGA
GA-CGAGGC-ACGGGTC---GAGTGGCAAG---AGCGTCGGCTGCTGG-TCTACGGATA-
AG--TATCCAAA--CTGCT--GCGATC------C-GCAGA-------GACGGGAGCGC-C
---CTGTC-CGGGCAC--GCCCGCGCGAGAAGAA--------GGGAGATCTCGCGCGG-G
G----TGCGGGGAG-GCGACGGGCGT---GAACGCG-T---CGAG--AGCAG---CAGTT
C-G---GAGGCGCAGAGGCGCGT---CGCG-ACGCGGCGAAAGAAGGG-ATCCTC---CG
GA-----CCTGAT------------GGGATAGGG-TCCGCCTCCCTGAAT-GGGCGCG--
---------AAGTCGAGTACAGGTCGAACGGACGCAGT------TT-CGA-GCGCAGTCC
GCCGTCGGTCTAAGTGCTTCGCAGTCTCTGCCCCGAGAAAAA-CTGGGCCACTCCAGTTG
GGGCGGGGGCGACGCAAA---CCTTTTGACGATGCCCC-TACGCCAGGCCG-AGGC-CGC
TCTCT---CGAGGGA-AAGAGGG---ACGGCAGGGAATT-ATTCGGCCGCGGCGGTCGGG
GGTTTCA---------TCTCTGCGGTTCTTGTCTC-CGCG-CATTCGCATGC-GCGC---
-TGTCCTTAGCG----CCGG--CCAGCGG-CGC-CTTCCAGTCTCGCTCGCAG----TCG
CCGAGGGTGTTGCC---GACTG--------AGAGC-GGGGAACG--GGCGGAAG--GCG-
-TCGG-CCGGAGA-----TGGGG--TGAGG-----ACGCG-CGCTCGA----GAGCGCCG
--GAGATGGACGGGAGAA---TGC

#Amblyomma_variegatum(HQ856783.1)
----------------------------------------GCCGGCGAC-TCGTTTTGAC
CGTGTCGGCA---AAGA--GGACGGCTCA----AAG--AAACG---CCGAAGAT-CCCTC
GAAAGACTTT---GCGAAAGAGGAGGAGAGT---------------GGGTCGA-ACCCTT
CTGACCGCGT---CAAAGCGGC-TGAGTCGGG-TCGCCC-TGCGCTG----ACGTAA---
CGTGGA--CCGGCGGTTTGCTT-----AGCCG-CAGAACGG--CCAGCCTCTGA-AGTGA
CGACC--GCCGCAGGA--AGGGATTACCTGCAGGGAAAGAGCGGTCTTCCACAAGGGAGA
CGAGGCACGGGTCGAGTGGCAAGAGCGTCGCTTAAACCGCAGAACGGCCAGCCTC---TG
AAGTGAAGGCCGCCGCAGGAAGGGATTACCTGCAGGGAAAGAGCGGTCTTCCAGAAGGGA
GA-CGAGGC-ACGGGTC---GAGTGGCAAG---AGCGTCGGCTGCTGG-TCTACGGATA-
AG--TATCCAAA--CTGCT--GCGATC------C-GCAGA-------GACGGGAGCGC-C
---CTGTC-CGGGCAC--GCCCGCGCGAGAAGAA--------GGGAGATCTCGCGCGG-G
G----TGCGGGGAG-GCGACGGGCGT---GAACGCG-T---CGAG--AGCAG---CAGTT
C-G---GAGGCGCAGAGGCGCGT---CGCG-ACGCGGCGAAAGAAGGG-ATCCTC---CG
GA-----CCTGAT------------GGGATAGGG-TCCGCCTCCCTGAAT-GGGCGCG--
---------AAGTCGAGTACAGGTCGAACGGACGCAGT------TT-CGA-GCGCAGTCC
GCCGTCGGTCTAAGTGCTTCGCAGTCTCTGCCCCGAGAAAAA-CTGGGCCACTCCAGTTG
GGGCGGGGGCGACGCAAA---CCTTTTGACGATGCCCC-TACGCCAGGCCG-AGGC-CGC
TCTCT---CGAGGGA-AAGAGGG---ACGGCAGGGAATT-ATTCGGCCGCGGCGGTCGGG
GGTTTCA---------TCTCTGCGGTTCTTGTCTC-CGCG-CATTCGCATGC-GCGC---
-TGTCCTTAGCG----CCGG--CCAGCGG-CGC-CTTCCAGTCTCGCTCGCAG----TCG
CCGAGGGTGTTGCC---GACTG--------AGAGC-GGGGAACG--GGCGGAAG--GCG-
-TCGG-CCGGAGA-----TGGGG--TGAGG-----ACGCG-CGCTCGA----GAGCGCCG
--GAGATGGACGGGAGAA---TGC

#Amblyomma_variegatum(HQ856781.1)
----------------------------------------GCCGGCGAC-TCGTTTTGAC
CGTGTCGGCA---AAGA--GGACGGCTCA----AAG--AAACG---CCGAAGAT-CCCTC
GAAAGACTTT---GCGAAAGAGGAGGAGAGT---------------GGGTCGA-ACCCTT
CTGACCGCGT---CAAAGCGGC-TGAGTCGGG-TCGCCC-TGCGCTG----ACGTAA---
CGTGGA--CCGGCGGTTTGCTT-----AGCCG-CAGAACGG--CCAGCCTCTGA-AGTGA
CGACC--GCCGCAGGA--AGGGATTACCTGCAGGGAAAGAGCGGTCTTCCACAAGGGAGA
CGAGGCACGGGTCGAGTGGCAAGAGCGTCGCTTAAACCGCAGAACGGCCAGCCTC---TG
AAGTGAAGGCCGCCGCAGGAAGGGATTACCTGCAGGGAAAGAGCGGTCTTCCAGAAGGGA
GA-CGAGGC-ACGGGTC---GAGTGGCAAG---AGCGTCGGCTGCTGG-TCTACGGATA-
AG--TATCCAAA--CTGCT--GCGATC------C-GCAGA-------GACGGGAGCGC-C
---CTGTC-CGGGCAC--GCCCGCGCGAGAAGAA--------GGGAGATCTCGCGCGG-G
G----TGCGGGGAG-GCGACGGGCGT---GAACGCG-T---CGAG--AGCAG---CAGTT
C-G---GAGGCGCAGAGGCGCGT---CGCG-ACGCGGCGAAAGAAGGG-ATCCTC---CG
GA-----CCTGAT------------GGGATAGGG-TCCGCCTCCCTGAAT-GGGCGCG--
---------AAGTCGAGTACAGGTCGAACGGACGCAGT------TT-CGA-GCGCAGTCC
GCCGTCGGTCTAAGTGCTTCGCAGTCTCTGCCCCGAGAAAAA-CTGGGCCACTCCAGTTG
GGGCGGGGGCGACGCAAA---CCTTTTGACGATGCCCC-TACGCCAGGCCG-AGGC-CGC
TCTCT---CGAGGGA-AAGAGGG---ACGGCAGGGAATT-ATTCGGCCGCGGCGGTCGGG
GGTTTCA---------TCTCTGCGGTTCTTGTCTC-CGCG-CATTCGCATGC-GCGC---
-TGTCCTTAGCG----CCGG--CCAGCGG-CGC-CTTCCAGTCTCGCTCGCAG----TCG
CCGAGGGTGTTGCC---GACTG--------AGAGC-GGGGAACG--GGCGGAAG--GCG-
-TCGG-CCGGAGA-----TGGGG--TGAGG-----ACGCG-CGCTCGA----GAGCGCCG
--GAGATGGACGGGAGAA---TGC

#Amblyomma_variegatum(HQ856779.1)
----------------------------------------GCCGGCGAC-TCGTTTTGAC
CGTGTCGGCA---AAGA--GGACGGCTCA----AAG--AAACG---CCGAAGAT-CCCTC
GAAAGACTTT---GCGAAAGAGGAGGAGAGT---------------GGGTCGA-ACCCTT
CTGACCGCGT---CAAAGCGGC-TGAGTCGGG-TCGCCC-TGCGCTG----ACGTAA---
CGTGGA--CCGGCGGTTTGCTT-----AGCCG-CAGAACGG--CCAGCCTCTGA-AGTGA
CGACC--GCCGCAGGA--AGGGATTACCTGCAGGGAAAGAGCGGTCTTCCACAAGGGAGA
CGAGGCACGGGTCGAGTGGCAAGAGCGTCGCTTAAACCGCAGAACGGCCAGCCTC---TG
AAGTGAAGGCCGCCGCAGGAAGGGATTACCTGCAGGGAAAGAGCGGTCTTCCAGAAGGGA
GA-CGAGGC-ACGGGTC---GAGTGGCAAG---AGCGTCGGCTGCTGG-TCTACGGATA-
AG--TATCCAAA--CTGCT--GCGATC------C-GCAGA-------GACGGGAGCGC-C
---CTGTC-CGGGCAC--GCCCGCGCGAGAAGAA--------GGGAGATCTCGCGCGG-G
G----TGCGGGGAG-GCGACGGGCGT---GAACGCG-T---CGAG--AGCAG---CAGTT
C-G---GAGGCGCAGAGGCGCGT---CGCG-ACGCGGCGAAAGAAGGG-ATCCTC---CG
GA-----CCTGAT------------GGGATAGGG-TCCGCCTCCCTGAAT-GGGCGCG--
---------AAGTCGAGTACAGGTCGAACGGACGCAGT------TT-CGA-GCGCAGTCC
GCCGTCGGTCTAAGTGCTTCGCAGTCTCTGCCCCGAGAAAAA-CTGGGCCACTCCAGTTG
GGGCGGGGGCGACGCAAA---CCTTTTGACGATGCCCC-TACGCCAGGCCG-AGGC-CGC
TCTCT---CGAGGGA-AAGAGGG---ACGGCAGGGAATT-ATTCGGCCGCGGCGGTCGGG
GGTTTCA---------TCTCTGCGGTTCTTGTCTC-CGCG-CATTCGCATGC-GCGC---
-TGTCCTTAGCG----CCGG--CCAGCGG-CGC-CTTCCAGTCTCGCTCGCAG----TCG
CCGAGGGTGTTGCC---GACTG--------AGAGC-GGGGAACG--GGCGGAAG--GCG-
-TCGG-CCGGAGA-----TGGGG--TGAGG-----ACGCG-CGCTCGA----GAGCGCCG
--GAGATGGACGGGAGAA---TGC

#Amblyomma_variegatum(HQ856777.1)
----------------------------------------GCCGGCGAC-TCGTTTTGAC
CGTGTCGGCA---AAGA--GGACGGCTCA----AAG--AAACG---CCGAAGAT-CCCTC
GAAAGACTTT---GCGAAAGAGGAGGAGAGT---------------GGGTCGA-ACCCTT
CTGACCGCGT---CAAAGCGGC-TGAGTCGGG-TCGCCC-TGCGCTG----ACGTAA---
CGTGGA--CCGGCGGTTTGCTT-----AGCCG-CAGAACGG--CCAGCCTCTGA-AGTGA
CGACC--GCCGCAGGA--AGGGATTACCTGCAGGGAAAGAGCGGTCTTCCACAAGGGAGA
CGAGGCACGGGTCGAGTGGCAAGAGCGTCGCTTAAACCGCAGAACGGCCAGCCTC---TG
AAGTGAAGGCCGCCGCAGGAAGGGATTACCTGCAGGGAAAGAGCGGTCTTCCAGAAGGGA
GA-CGAGGC-ACGGGTC---GAGTGGCAAG---AGCGTCGGCTGCTGG-TCTACGGATA-
AG--TATCCAAA--CTGCT--GCGATC------C-GCAGA-------GACGGGAGCGC-C
---CTGTC-CGGGCAC--GCCCGCGCGAGAAGAA--------GGGAGATCTCGCGCGG-G
G----TGCGGGGAG-GCGACGGGCGT---GAACGCG-T---CGAG--AGCAG---CAGTT
C-G---GAGGCGCAGAGGCGCGT---CGCG-ACGCGGCGAAAGAAGGG-ATCCTC---CG
GA-----CCTGAT------------GGGATAGGG-TCCGCCTCCCTGAAT-GGGCGCG--
---------AAGTCGAGTACAGGTCGAACGGACGCAGT------TT-CGA-GCGCAGTCC
GCCGTCGGTCTAAGTGCTTCGCAGTCTCTGCCCCGAGAAAAA-CTGGGCCACTCCAGTTG
GGGCGGGGGCGACGCAAA---CCTTTTGACGATGCCCC-TACGCCAGGCCG-AGGC-CGC
TCTCT---CGAGGGA-AAGAGGG---ACGGCAGGGAATT-ATTCGGCCGCGGCGGTCGGG
GGTTTCA---------TCTCTGCGGTTCTTGTCTC-CGCG-CATTCGCATGC-GCGC---
-TGTCCTTAGCG----CCGG--CCAGCGG-CGC-CTTCCAGTCTCGCTCGCAG----TCG
CCGAGGGTGTTGCC---GACTG--------AGAGC-GGGGAACG--GGCGGAAG--GCG-
-TCGG-CCGGAGA-----TGGGG--TGAGG-----ACGCG-CGCTCGA----GAGCGCCG
--GAGATGGACGGGAGAA---TGC

#Amblyomma_variegatum(HQ856775.1)
----------------------------------------GCCGGCGAC-TCGTTTTGAC
CGTGTCGGCA---AAGA--GGACGGCTCA----AAG--AAACG---CCGAAGAT-CCCTC
GAAAGACTTT---GCGAAAGAGGAGGAGAGT---------------GGGTCGA-ACCCTT
CTGACCGCGT---CAAAGCGGC-TGAGTCGGG-TCGCCC-TGCGCTG----ACGTAA---
CGTGGA--CCGGCGGTTTGCTT-----AGCCG-CAGAACGG--CCAGCCTCTGA-AGTGA
CGACC--GCCGCAGGA--AGGGATTACCTGCAGGGAAAGAGCGGTCTTCCACAAGGGAGA
CGAGGCACGGGTCGAGTGGCAAGAGCGTCGCTTAAACCGCAGAACGGCCAGCCTC---TG
AAGTGAAGGCCGCCGCAGGAAGGGATTACCTGCAGGGAAAGAGCGGTCTTCCAGAAGGGA
GA-CGAGGC-ACGGGTC---GAGTGGCAAG---AGCGTCGGCTGCTGG-TCTACGGATA-
AG--TATCCAAA--CTGCT--GCGATC------C-GCAGA-------GACGGGAGCGC-C
---CTGTC-CGGGCAC--GCCCGCGCGAGAAGAA--------GGGAGATCTCGCGCGG-G
G----TGCGGGGAG-GCGACGGGCGT---GAACGCG-T---CGAG--AGCAG---CAGTT
C-G---GAGGCGCAGAGGCGCGT---CGCG-ACGCGGCGAAAGAAGGG-ATCCTC---CG
GA-----CCTGAT------------GGGATAGGG-TCCGCCTCCCTGAAT-GGGCGCG--
---------AAGTCGAGTACAGGTCGAACGGACGCAGT------TT-CGA-GCGCAGTCC
GCCGTCGGTCTAAGTGCTTCGCAGTCTCTGCCCCGAGAAAAA-CTGGGCCACTCCAGTTG
GGGCGGGGGCGACGCAAA---CCTTTTGACGATGCCCC-TACGCCAGGCCG-AGGC-CGC
TCTCT---CGAGGGA-AAGAGGG---ACGGCAGGGAATT-ATTCGGCCGCGGCGGTCGGG
GGTTTCA---------TCTCTGCGGTTCTTGTCTC-CGCG-CATTCGCATGC-GCGC---
-TGTCCTTAGCG----CCGG--CCAGCGG-CGC-CTTCCAGTCTCGCTCGCAG----TCG
CCGAGGGTGTTGCC---GACTG--------AGAGC-GGGGAACG--GGCGGAAG--GCG-
-TCGG-CCGGAGA-----TGGGG--TGAGG-----ACGCG-CGCTCGA----GAGCGCCG
--GAGATGGACGGGAGAA---TGC

#Amblyomma_variegatum(HQ856773.1)
----------------------------------------GCCGGCGAC-TCGTTTTGAC
CGTGTCGGCA---AAGA--GGACGGCTCA----AAG--AAACG---CCGAAGAT-CCCTC
GAAAGACTTT---GCGAAAGAGGAGGAGAGT---------------GGGTCGA-ACCCTT
CTGACCGCGT---CAAAGCGGC-TGAGTCGGG-TCGCCC-TGCGCTG----ACGTAA---
CGTGGA--CCGGCGGTTTGCTT-----AGCCG-CAGAACGG--CCAGCCTCTGA-AGTGA
CGACC--GCCGCAGGA--AGGGATTACCTGCAGGGAAAGAGCGGTCTTCCACAAGGGAGA
CGAGGCACGGGTCGAGTGGCAAGAGCGTCGCTTAAACCGCAGAACGGCCAGCCTC---TG
AAGTGAAGGCCGCCGCAGGAAGGGATTACCTGCAGGGAAAGAGCGGTCTTCCAGAAGGGA
GA-CGAGGC-ACGGGTC---GAGTGGCAAG---AGCGTCGGCTGCTGG-TCTACGGATA-
AG--TATCCAAA--CTGCT--GCGATC------C-GCAGA-------GACGGGAGCGC-C
---CTGTC-CGGGCAC--GCCCGCGCGAGAAGAA--------GGGAGATCTCGCGCGG-G
G----TGCGGGGAG-GCGACGGGCGT---GAACGCG-T---CGAG--AGCAG---CAGTT
C-G---GAGGCGCAGAGGCGCGT---CGCG-ACGCGGCGAAAGAAGGG-ATCCTC---CG
GA-----CCTGAT------------GGGATAGGG-TCCGCCTCCCTGAAT-GGGCGCG--
---------AAGTCGAGTACAGGTCGAACGGACGCAGT------TT-CGA-GCGCAGTCC
GCCGTCGGTCTAAGTGCTTCGCAGTCTCTGCCCCGAGAAAAA-CTGGGCCACTCCAGTTG
GGGCGGGGGCGACGCAAA---CCTTTTGACGATGCCCC-TACGCCAGGCCG-AGGC-CGC
TCTCT---CGAGGGA-AAGAGGG---ACGGCAGGGAATT-ATTCGGCCGCGGCGGTCGGG
GGTTTCA---------TCTCTGCGGTTCTTGTCTC-CGCG-CATTCGCATGC-GCGC---
-TGTCCTTAGCG----CCGG--CCAGCGG-CGC-CTTCCAGTCTCGCTCGCAG----TCG
CCGAGGGTGTTGCC---GACTG--------AGAGC-GGGGAACG--GGCGGAAG--GCG-
-TCGG-CCGGAGA-----TGGGG--TGAGG-----ACGCG-CGCTCGA----GAGCGCCG
--GAGATGGACGGGAGAA---TGC

#Amblyomma_variegatum(HQ856771.1)
----------------------------------------GCCGGCGAC-TCGTTTTGAC
CGTGTCGGCA---AAGA--GGACGGCTCA----AAG--AAACG---CCGAAGAT-CCCTC
GAAAGACTTT---GCGAAAGAGGAGGAGAGT---------------GGGTCGA-ACCCTT
CTGACCGCGT---CAAAGCGGC-TGAGTCGGG-TCGCCC-TGCGCTG----ACGTAA---
CGTGGA--CCGGCGGTTTGCTT-----AGCCG-CAGAACGG--CCAGCCTCTGA-AGTGA
CGACC--GCCGCAGGA--AGGGATTACCTGCAGGGAAAGAGCGGTCTTCCACAAGGGAGA
CGAGGCACGGGTCGAGTGGCAAGAGCGTCGCTTAAACCGCAGAACGGCCAGCCTC---TG
AAGTGAAGGCCGCCGCAGGAAGGGATTACCTGCAGGGAAAGAGCGGTCTTCCAGAAGGGA
GA-CGAGGC-ACGGGTC---GAGTGGCAAA---AGCGTCGGCTGCTGG-TCTACGGATA-
AG--TATCCAAA--CTGCT--GCGATC------C-GCAGA-------GACGGGAGCGC-C
---CTGTC-CGGGCAC--GCCCGCGCGAGAAGAA--------GGGAGATCTCGCGCGG-G
G----TGCGGGGAG-GCGACGGGCGT---GAACGCG-T---CGAG--AGCAG---CAGTT
C-G---GAGGCGCAGAGGCGCGT---CGCG-ACGCGGCGAAAGAAGGG-ATCCTC---CG
GA-----CCTGAT------------GGGATAGGG-TCCGCCTCCCTGAAT-GGGCGCG--
---------AAGTCGAGTACAGGTCGAACGGACGCAGT------TT-CGA-GCGCAGTCC
GCCGTCGGTCTAAGTGCTTCGCAGTCTCTGCCCCGAGAAAAA-CTGGGCCACTCCAGTTG
GGGCGGGGGCGACGCAAA---CCTTTTGACGATGCCCC-TACGCCAGGCCG-AGGC-CGC
TCTCT---CGAGGGA-AAGAGGG---ACGGCAGGGAATT-ATTCGGCCGCGGCGGTCGGG
GGTTTCA---------TCTCTGCGGTTCTTGTCTC-CGCG-CATTCGCATGC-GCGC---
-TGTCCTTAGCG----CCGG--CCAGCGG-CGC-CTTCCAGTCTCGCTCGCAG----TCG
CCGAGGGTGTTGCC---GACTG--------AGAGC-GGGGAACG--GGCGGAAG--GCG-
-TCGG-CCGGAGA-----TGGGG--TGAGG-----ACGCG-CGCTCGA----GAGCGCCG
--GAGATGGACGGGAGAA---TGC

#Amblyomma_variegatum(HQ856769.1)
----------------------------------------GCCGGCGAC-TCGTTTTGAC
CGTGTCGGCA---AAGA--GGACGGCTCA----AAG--AAACG---CCGAAGAT-CCCTC
GAAAGACTTT---GCGAAAGAGGAGGAGAGT---------------GGGTCGA-ACCCTT
CTGACCGCGT---CAAAGCGGC-TGAGTCGGG-TCGCCC-TGCGCTG----ACGTAA---
CGTGGA--CCGGCGGTTTGCTT-----AGCCG-CAGAACGG--CCAGCCTCTGA-AGTGA
CGACC--GCCGCAGGA--AGGGATTACCTGCAGGGAAAGAGCGGTCTTCCACAAGGGAGA
CGAGGCACGGGTCGAGTGGCAAGAGCGTCGCTTAAACCGCAGAACGGCCAGCCTC---TG
AAGTGAAGGCCGCCGCAGGAAGGGATTACCTGCAGGGAAAGAGCGGTCTTCCAGAAGGGA
GA-CGAGGC-ACGGGTC---GAGTGGCAAA---AGCGTCGGCTGCTGG-TCTACGGATA-
AG--TATCCAAA--CTGCT--GCGATC------C-GCAGA-------GACGGGAGCGC-C
---CTGTC-CGGGCAC--GCCCGCGCGAGAAGAA--------GGGAGATCTCGCGCGG-G
G----TGCGGGGAG-GCGACGGGCGT---GAACGCG-T---CGAG--AGCAG---CAGTT
C-G---GAGGCGCAGAGGCGCGT---CGCG-ACGCGGCGAAAGAAGGG-ATCCTC---CG
GA-----CCTGAT------------GGGATAGGG-TCCGCCTCCCTGAAT-GGGCGCG--
---------AAGTCGAGTACAGGTCGAACGGACGCAGT------TT-CGA-GCGCAGTCC
GCCGTCGGTCTAAGTGCTTCGCAGTCTCTGCCCCGAGAAAAA-CTGGGCCACTCCAGTTG
GGGCGGGGGCGACGCAAA---CCTTTTGACGATGCCCC-TACGCCAGGCCG-AGGC-CGC
TCTCT---CGAGGGA-AAGAGGG---ACGGCAGGGAATT-ATTCGGCCGCGGCGGTCGGG
GGTTTCA---------TCTCTGCGGTTCTTGTCTC-CGCG-CATTCGCATGC-GCGC---
-TGTCCTTAGCG----CCGG--CCAGCGG-CGC-CTTCCAGTCTCGCTCGCAG----TCG
CCGAGGGTGTTGCC---GACTG--------AGAGC-GGGGAACG--GGCGGAAG--GCG-
-TCGG-CCGGAGA-----TGGGG--TGAGG-----ACGCG-CGCTCGA----GAGCGCCG
--GAGATGGACGGGAGAA---TGC

#Amblyomma_variegatum(HQ856767.1)
----------------------------------------GCCGGCGAC-TCGTTTTGAC
CGTGTCGGCA---AAGA--GGACGGCTCA----AAG--AAACG---CCGAAGAT-CCCTC
GAAAGACTTT---GCGAAAGAGGAGGAGAGT---------------GGGTCGA-ACCCTT
CTGACCGCGT---CAAAGCGGC-TGAGTCGGG-TCGCCC-TGCGCTG----ACGTAA---
CGTGGA--CCGGCGGTTTGCTT-----AGCCG-CAGAACGG--CCAGCCTCTGA-AGTGA
CGACC--GCCGCAGGA--AGGGATTACCTGCAGGGAAAGAGCGGTCTTCCACAAGGGAGA
CGAGGCACGGGTCGAGTGGCAAGAGCGTCGCTTAAACCGCAGAACGGCCAGCCTC---TG
AAGTGAAGGCCGCCGCAGGAAGGGATTACCTGCAGGGAAAGAGCGGTCTTCCAGAAGGGA
GA-CGAGGC-ACGGGTC---GAGTGGCAAG---AGCGTCGGCTGCTGG-TCTACGGATA-
AG--TATCCAAA--CTGCT--GCGATC------C-GCAGA-------GACGGGAGCGC-C
---CTGTC-CGGGCAC--GCCCGCGCGAGAAGAA--------GGGAGATCTCGCGCGG-G
G----TGCGGGGAG-GCGACGGGCGT---GAACGCG-T---CGAG--AGCAG---CAGTT
C-G---GAGGCGCAGAGGCGCGT---CGCG-ACGCGGCGAAAGAAGGG-ATCCTC---CG
GA-----CCTGAT------------GGGATAGGG-TCCGCCTCCCTGAAT-GGGCGCG--
---------AAGTCGAGTACAGGTCGAACGGACGCAGT------TT-CGA-GCGCAGTCC
GCCGTCGGTCTAAGTGCTTCGCAGTCTCTGCCCCGAGAAAAA-CTGGGCCACTCCAGTTG
GGGCGGGGGCGACGCAAA---CCTTTTGACGATGCCCC-TACGCCAGGCCG-AGGC-CGC
TCTCT---CGAGGGA-AAGAGGG---ACGGCAGGGAATT-ATTCGGCCGCGGCGGTCGGG
GGTTTCA---------TCTCTGCGGTTCTTGTCTC-CGCG-CATTCGCATGC-GCGC---
-TGTCCTTAGCG----CCGG--CCAGCGG-CGC-CTTCCAGTCTCGCTCGCAG----TCG
CCGAGGGTGTTGCC---GACTG--------AGAGC-GGGGAACG--GGCGGAAG--GCG-
-TCGG-CCGGAGA-----TGGGG--TGAGG-----ACGCG-CGCTCGA----GAGCGCCG
--GAGATGGACGGGAGAA---TGC

#Amblyomma_variegatum(HQ856765.1)
----------------------------------------GCCGGCGAC-TCGTTTTGAC
CGTGTCGGCA---AAGA--GGACGGCTCA----AAG--AAACG---CCGAAGAT-CCCTC
GAAAGACTTT---GCGAAAGAGGAGGAGAGT---------------GGGTCGA-ACCCTT
CTGACCGCGT---CAAAGCGGC-TGAGTCGGG-TCGCCC-TGCGCTG----ACGTAA---
CGTGGA--CCGGCGGTTTGCTT-----AGCCG-CAGAACGG--CCAGCCTCTGA-AGTGA
CGACC--GCCGCAGGA--AGGGATTACCTGCAGGGAAAGAGCGGTCTTCCACAAGGGAGA
CGAGGCACGGGTCGAGTGGCAAGAGCGTCGCTTAAACCGCAGAACGGCCAGCCTC---TG
AAGTGAAGGCCGCCGCAGGAAGGGATTACCTGCAGGGAAAGAGCGGTCTTCCAGAAGGGA
GA-CGAGGC-ACGGGTC---GAGTGGCAAG---AGCGTCGGCTGCTGG-TCTACGGATA-
AG--TATCCAAA--CTGCT--GCGATC------C-GCAGA-------GACGGGAGCGC-C
---CTGTC-CGGGCAC--GCCCGCGCGAGAAGAA--------GGGAGATCTCGCGCGG-G
G----TGCGGGGAG-GCGACGGGCGT---GAACGCG-T---CGAG--AGCAG---CAGTT
C-G---GAGGCGCAGAGGCGCGT---CGCG-ACGCGGCGAAAGAAGGG-ATCCTC---TG
GA-----CCTGAT------------GGGATAGGG-TCCGCCTCCCTGAAT-GGGCGCG--
---------AAGTCGAGTACAGGTCGAACGGACGCAGT------TT-CGA-GCGCAGTCC
GCCGTCGGTCTAAGTGCTTCGCAGTCTCTGCCCCGAGAAAAA-CTGGGCCACTCCAGTTG
GGGCGGGGGCGACGCAAA---CCTTTTGACGATGCCCC-TACGCCAGGCCG-AGGC-CGC
TCTCT---CGAGGGA-AAGAGGG---ACGGCAGGGAATT-ATTCGGCCGCGGCGGTCGGG
GGTTTCA---------TCTCTGCGGTTCTTGTCTC-CGCG-CATTCGCATGC-GCGC---
-TGTCCTTAGCG----CCGG--CCAGCGG-CGC-CTTCCAGTCTCGCTCGCAG----TCG
CCGAGGGTGTTGCC---GACTG--------AGAGC-GGGGAACG--GGCGGAAG--GCG-
-TCGG-CCGGAGA-----TGGGG--TGAGG-----ACGCG-CGCTCGA----GAGCGCCG
--GAGATGGACGGGAGAA---TGC

#Amblyomma_variegatum(HQ856763.1)
----------------------------------------GCCGGCGAC-TCGTTTTGAC
CGTGTCGGCA---AAGA--GGACGGCTCA----AAG--AAACG---CCGAAGAT-CCCTC
GAAAGACTTT---GCGAAAGAGGAGGAGAGT---------------GGGTCGA-ACCCTT
CTGACCGCGT---CAAAGCGGC-TGAGTCGGG-TCGCCC-TGCGCTG----ACGTAA---
CGTGGA--CCGGCGGTTTGCTT-----AGCCG-CAGAACGG--CCAGCCTCTGA-AGTGA
CGACC--GCCGCAGGA--AGGGATTACCTGCAGGGAAAGAGCGGTCTTCCACAAGGGAGA
CGAGGCACGGGTCGAGTGGCAAGAGCGTCGCTTAAACCGCAGAACGGCCAGCCTC---TG
AAGTGAAGGCCGCCGCAGGAAGGGATTACCTGCAGGGAAAGAGCGGTCTTCCAGAAGGGA
GA-CGAGGC-ACGGGTC---GAGTGGCAAG---AGCGTCGGCTGCTGG-TCTACGGATA-
AG--TATCCAAA--CTGCT--GCGATC------C-GCAGA-------GACGGGAGCGC-C
---CTGTC-CGGGCAC--GCCCGCGCGAGAAGAA--------GGGAGATCTCGCGCGG-G
G----TGCGGGGAG-GCGACGGGCGT---GAACGCG-T---CGAG--AGCAG---CAGTT
C-G---GAGGCGCAGAGGCGCGT---CGCG-ACGCGGCGAAAGAAGGG-ATCCTC---TG
GA-----CCTGAT------------GGGATAGGG-TCCGCCTCCCTGAAT-GGGCGCG--
---------AAGTCGAGTACAGGTCGAACGGACGCAGT------TT-CGA-GCGCAGTCC
GCCGTCGGTCTAAGTGCTTCGCAGTCTCTGCCCCGAGAAAAA-CTGGGCCACTCCAGTTG
GGGCGGGGGCGACGCAAA---CCTTTTGACGATGCCCC-TACGCCAGGCCG-AGGC-CGC
TCTCT---CGAGGGA-AAGAGGG---ACGGCAGGGAATT-ATTCGGCCGCGGCGGTCGGG
GGTTTCA---------TCTCTGCGGTTCTTGTCTC-CGCG-CATTCGCATGC-GCGC---
-TGTCCTTAGCG----CCGG--CCAGCGG-CGC-CTTCCAGTCTCGCTCGCAG----TCG
CCGAGGGTGTTGCC---GACTG--------AGAGC-GGGGAACG--GGCGGAAG--GCG-
-TCGG-CCGGAGA-----TGGGG--TGAGG-----ACGCG-CGCTCGA----GAGCGCCG
--GAGATGGACGGGAGAA---TGC

#Amblyomma_variegatum(HQ856761.1)
----------------------------------------GCCGGCGAC-TCGTTTTGAC
CGTGTCGGCA---AAGA--GGACGGCTCA----AAG--AAACG---CCGAAGAT-CCCTC
GAAAGACTTT---GCGAAAGAGGAGGAGAGT---------------GGGTCGA-ACCCTT
CTGACCGCGT---CAAAGCGGC-TGAGTCGGG-TCGCCC-TGCGCTG----ACGTAA---
CGTGGA--CCGGCGGTTTGCTT-----AGCCG-CAGAACGG--CCAGCCTCTGA-AGTGA
CGACC--GCCGCAGGA--AGGGATTACCTGCAGGGAAAGAGCGGTCTTCCACAAGGGAGA
CGAGGCACGGGTCGAGTGGCAAGAGCGTCGCTTAAACCGCAGAACGGCCAGCCTC---TG
AAGTGAAGGCCGCCGCAGGAAGGGATTACCTGCAGGGAAAGAGCGGTCTTCCAGAAGGGA
GA-CGAGGC-ACGGGTC---GAGTGGCAAG---AGCGTCGGCTGCTGG-TCTACGGATA-
AG--TATCCAAA--CTGCT--GCGATC------C-GCAGA-------GACGGGAGCGC-C
---CTGTC-CGGGCAC--GCCCGCGCGAGAAGAA--------GGGAGATCTCGCGCGG-G
G----TGCGGGGAG-GCGACGGGCGT---GAACGCG-T---CGAG--AGCAG---CAGTT
C-G---GAGGCGCAGAGGCGCGT---CGCG-ACGCGGCGAAAGAAGGG-ATCCTC---TG
GA-----CCTGAT------------GGGATAGGG-TCCGCCTCCCTGAAT-GGGCGCG--
---------AAGTCGAGTACAGGTCGAACGGACGCAGT------TT-CGA-GCGCAGTCC
GCCGTCGGTCTAAGTGCTTCGCAGTCTCTGCCCCGAGAAAAA-CTGGGCCACTCCAGTTG
GGGCGGGGGCGACGCAAA---CCTTTTGACGATGCCCC-TACGCCAGGCCG-AGGC-CGC
TCTCT---CGAGGGA-AAGAGGG---ACGGCAGGGAATT-ATTCGGCCGCGGCGGTCGGG
GGTTTCA---------TCTCTGCGGTTCTTGTCTC-CGCG-CATTCGCATGC-GCGC---
-TGTCCTTAGCG----CCGG--CCAGCGG-CGC-CTTCCAGTCTCGCTCGCAG----TCG
CCGAGGGTGTTGCC---GACTG--------AGAGC-GGGGAACG--GGCGGAAG--GCG-
-TCGG-CCGGAGA-----TGGGG--TGAGG-----ACGCG-CGCTCGA----GAGCGCCG
--GAGATGGACGGGAGAA---TGC

#Amblyomma_variegatum(HQ856759.1)
----------------------------------------GCCGGCGAC-TCGTTTTGAC
CGTGTCGGCA---AAGA--GGACGGCTCA----AAG--AAACG---CCGAAGAT-CCCTC
GAAAGACTTT---GCGAAAGAGGAGGAGAGT---------------GGGTCGA-ACCCTT
CTGACCGCGT---CAAAGCGGC-TGAGTCGGG-TCGCCC-TGCGCTG----ACGTAA---
CGTGGA--CCGGCGGTTTGCTT-----AGCCG-CAGAACGG--CCAGCCTCTGA-AGTGA
CGACC--GCCGCAGGA--AGGGATTACCTGCAGGGAAAGAGCGGTCTTCCACAAGGGAGA
CGAGGCACGGGTCGAGTGGCAAGAGCGTCGCTTAAACCGCAGAACGGCCAGCCTC---TG
AAGTGAAGGCCGCCGCAGGAAGGGATTACCTGCAGGGAAAGAGCGGTCTTCCAGAAGGGA
GA-CGAGGC-ACGGGTC---GAGTGGCAAG---AGCGTCGGCTGCTGG-TCTACGGATA-
AG--TATCCAAA--CTGCT--GCGATC------C-GCAGA-------GACGGGAGCGC-C
---CTGTC-CGGGCAC--GCCCGCGCGAGAAGAA--------GGGAGATCTCGCGCGG-G
G----TGCGGGGAG-GCGACGGGCGT---GAACGCG-T---CGAG--AGCAG---CAGTT
C-G---GAGGCGCAGAGGCGCGT---CGCG-ACGCGGCGAAAGAAGGG-ATCCTC---CG
GA-----CCTGAT------------GGGATAGGG-TCCGCCTCCCTGAAT-GGGCGCG--
---------AAGTCGAGTACAGGTCGAACGGACGCAGT------TT-CGA-GCGCAGTCC
GCCGTCGGTCTAAGTGCTTCGCAGTCTCTGCCCCGAGAAAAA-CTGGGCCACTCCAGTTG
GGGCGGGGGCGACGCAAA---CCTTTTGACGATGCCCC-TACGCCAGGCCG-AGGC-CGC
TCTCT---CGAGGGA-AAGAGGG---ACGGCAGGGAATT-ATTCGGCCGCGGCGGTCGGG
GGTTTCA---------TCTCTGCGGTTCTTGTCTC-CGCG-CATTCGCATGC-GCGC---
-TGTCCTTAGCG----CCGG--CCAGCGG-CGC-CTTCCAGTCTCGCTCGCAG----TCG
CCGAGGGTGTTGCC---GACTG--------AGAGC-GGGGAACG--GGCGGAAG--GCG-
-TCGG-CCGGAGA-----TGGGG--TGAGG-----ACGCG-CGCTCGA----GAGCGCCG
--GAGATGGACGGGAGAA---TGC

#Amblyomma_variegatum(HQ856757.1)
----------------------------------------GCCGGCGAC-TCGTTTTGAC
CGTGTCGGCA---AAGA--GGACGGCTCA----AAG--AAACG---CCGAAGAT-CCCTC
GAAAGACTTT---GCGAAAGAGGAGGAGAGT---------------GGGTCGA-ACCCTT
CTGACCGCGT---CAAAGCGGC-TGAGTCGGG-TCGCCC-TGCGCTG----ACGTAA---
CGTGGA--CCGGCGGTTTGCTT-----AGCCG-CAGAACGG--CCAGCCTCTGA-AGTGA
CGACC--GCCGCAGGA--AGGGATTACCTGCAGGGAAAGAGCGGTCTTCCACAAGGGAGA
CGAGGCACGGGTCGAGTGGCAAGAGCGTCGCTTAAACCGCAGAACGGCCAGCCTC---TG
AAGTGAAGGCCGCCGCAGGAAGGGATTACCTGCAGGGAAAGAGCGGTCTTCCAGAAGGGA
GA-CGAGGC-ACGGGTC---GAGTGGCAAG---AGCGTCGGCTGCTGG-TCTACGGATA-
AG--TATCCAAA--CTGCT--GCGATC------C-GCAGA-------GACGGGAGCGC-C
---CTGTC-CGGGCAC--GCCCGCGCGAGAAGAA--------GGGAGATCTCGCGCGG-G
G----TGCGGGGAG-GCGACGGGCGT---GAACGCG-T---CGAG--AGCAG---CAGTT
C-G---GAGGCGCAGAGGCGCGT---CGCG-ACGCGGCGAAAGAAGGG-ATCCTC---TG
GA-----CCTGAT------------GGGATAGGG-TCCGCCTCCCTGAAT-GGGCGCG--
---------AAGTCGAGTACAGGTCGAACGGACGCAGT------TT-CGA-GCGCAGTCC
GCCGTCGGTCTAAGTGCTTCGCAGTCTCTGCCCCGAGAAAAA-CTGGGCCACTCCAGTTG
GGGCGGGGGCGACGCAAA---CCTTTTGACGATGCCCC-TACGCCAGGCCG-AGGC-CGC
TCTCT---CGAGGGA-AAGAGGG---ACGGCAGGGAATT-ATTCGGCCGCGGCGGTCGGG
GGTTTCA---------TCTCTGCGGTTCTTGTCTC-CGCG-CATTCGCATGC-GCGC---
-TGTCCTTAGCG----CCGG--CCAGCGG-CGC-CTTCCAGTCTCGCTCGCAG----TCG
CCGAGGGTGTTGCC---GACTG--------AGAGC-GGGGAACG--GGCGGAAG--GCG-
-TCGG-CCGGAGA-----TGGGG--TGAGG-----ACGCG-CGCTCGA----GAGCGCCG
--GAGATGGACGGGAGAA---TGC

#Amblyomma_variegatum(HQ856755.1)
----------------------------------------GCCGGCGAC-TCGTTTTGAC
CGTGTCGGCA---AAGA--GGACGGCTCA----AAG--AAACG---CCGAAGAT-CCCTC
GAAAGACTTT---GCGAAAGAGGAGGAGAGT---------------GGGTCGA-ACCCTT
CTGACCGCGT---CAAAGCGGC-TGAGTCGGG-TCGCCC-TGCGCTG----ACGTAA---
CGTGGA--CCGGCGGTTTGCTT-----AGCCG-CAGAACGG--CCAGCCTCTGA-AGTGA
CGACC--GCCGCAGGA--AGGGATTACCTGCAGGGAAAGAGCGGTCTTCCACAAGGGAGA
CGAGGCACGGGTCGAGTGGCAAGAGCGTCGCTTAAACCGCAGAACGGCCAGCCTC---TG
AAGTGAAGGCCGCCGCAGGAAGGGATTACCTGCAGGGAAAGAGCGGTCTTCCAGAAGGGA
GA-CGAGGC-ACGGGTC---GAGTGGCAAG---AGCGTCGGCTGCTGG-TCTACGGATA-
AG--TATCCAAA--CTGCT--GCGATC------C-GCAGA-------GACGGGAGCGC-C
---CTGTC-CGGGCAC--GCCCGCGCGAGAAGAA--------GGGAGATCTCGCGCGG-G
G----TGCGGGGAG-GCGACGGGCGT---GAACGCG-T---CGAG--AGCAG---CAGTT
C-G---GAGGCGCAGAGGCGCGT---CGCG-ACGCGGCGAAAGAAGGG-ATCCTC---TG
GA-----CCTGAT------------GGGATAGGG-TCCGCCTCCCTGAAT-GGGCGCG--
---------AAGTCGAGTACAGGTCGAACGGACGCAGT------TT-CGA-GCGCAGTCC
GCCGTCGGTCTAAGTGCTTCGCAGTCTCTGCCCCGAGAAAAA-CTGGGCCACTCCAGTTG
GGGCGGGGGCGACGCAAA---CCTTTTGACGATGCCCC-TACGCCAGGCCG-AGGC-CGC
TCTCT---CGAGGGA-AAGAGGG---ACGGCAGGGAATT-ATTCGGCCGCGGCGGTCGGG
GGTTTCA---------TCTCTGCGGTTCTTGTCTC-CGCG-CATTCGCATGC-GCGC---
-TGTCCTTAGCG----CCGG--CCAGCGG-CGC-CTTCCAGTCTCGCTCGCAG----TCG
CCGAGGGTGTTGCC---GACTG--------AGAGC-GGGGAACG--GGCGGAAG--GCG-
-TCGG-CCGGAGA-----TGGGG--TGAGG-----ACGCG-CGCTCGA----GAGCGCCG
--GAGATGGACGGGAGAA---TGC

#Amblyomma_variegatum(HQ856753.1)
----------------------------------------GCCGGCGAC-TCGTTTTGAC
CGTGTCGGCA---AAGA--GGACGGCTCA----AAG--AAACG---CCGAAGAT-CCCTC
GAAAGACTTT---GCGAAAGAGGAGGAGAGT---------------GGGTCGA-ACCCTT
CTGACCGCGT---CAAAGCGGC-TGAGTCGGG-TCGCCC-TGCGCTG----ACGTAA---
CGTGGA--CCGGCGGTTTGCTT-----AGCCG-CAGAACGG--CCAGCCTCTGA-AGTGA
CGACC--GCCGCAGGA--AGGGATTACCTGCAGGGAAAGAGCGGTCTTCCACAAGGGAGA
CGAGGCACGGGTCGAGTGGCAAGAGCGTCGCTTAAACCGCAGAACGGCCAGCCTC---TG
AAGTGAAGGCCGCCGCAGGAAGGGATTACCTGCAGGGAAAGAGCGGTCTTCCAGAAGGGA
GA-CGAGGC-ACGGGTC---GAGTGGCAAG---AGCGTCGGCTGCTGG-TCTACGGATA-
AG--TATCCAAA--CTGCT--GCGATC------C-GCAGA-------GACGGGAGCGC-C
---CTGTC-CGGGCAC--GCCCGCGCGAGAAGAA--------GGGAGATCTCGCGCGG-G
G----TGCGGGGAG-GCGACGGGCGT---GAACGCG-T---CGAG--AGCAG---CAGTT
C-G---GAGGCGCAGAGGCGCGT---CGCG-ACGCGGCGAAAGAAGGG-ATCCTC---TG
GA-----CCTGAT------------GGGATAGGG-TCCGCCTCCCTGAAT-GGGCGCG--
---------AAGTCGAGTACAGGTCGAACGGACGCAGT------TT-CGA-GCGCAGTCC
GCCGTCGGTCTAAGTGCTTCGCAGTCTCTGCCCCGAGAAAAA-CTGGGCCACTCCAGTTG
GGGCGGGGGCGACGCAAA---CCTTTTGACGATGCCCC-TACGCCAGGCCG-AGGC-CGC
TCTCT---CGAGGGA-AAGAGGG---ACGGCAGGGAATT-ATTCGGCCGCGGCGGTCGGG
GGTTTCA---------TCTCTGCGGTTCTTGTCTC-CGCG-CATTCGCATGC-GCGC---
-TGTCCTTAGCG----CCGG--CCAGCGG-CGC-CTTCCAGTCTCGCTCGCAG----TCG
CCGAGGGTGTTGCC---GACTG--------AGAGC-GGGGAACG--GGCGGAAG--GCG-
-TCGG-CCGGAGA-----TGGGG--TGAGG-----ACGCG-CGCTCGA----GAGCGCCG
--GAGATGGACGGGAGAA---TGC

#Amblyomma_variegatum(HQ856751.1)
----------------------------------------GCCGGCGAC-TCGTTTTGAC
CGTGTCGGCA---AAGA--GGACGGCTCA----AAG--AAACG---CCGAAGAT-CCCTC
GAAAGACTTT---GCGAAAGAGGAGGAGAGT---------------GGGTCGA-ACCCTT
CTGACCGCGT---CAAAGCGGC-TGAGTCGGG-TCGCCC-TGCGCTG----ACGTAA---
CGTGGA--CCGGCGGTTTGCTT-----AGCCG-CAGAACGG--CCAGCCTCTGA-AGTGA
CGACC--GCCGCAGGA--AGGGATTACCTGCAGGGAAAGAGCGGTCTTCCACAAGGGAGA
CGAGGCACGGGTCGAGTGGCAAGAGCGTCGCTTAAACCGCAGAACGGCCAGCCTC---TG
AAGTGAAGGCCGCCGCAGGAAGGGATTACCTGCAGGGAAAGAGCGGTCTTCCAGAAGGGA
GA-CGAGGC-ACGGGTC---GAGTGGCAAG---AGCGTCGGCTGCTGG-TCTACGGATA-
AG--TATCCAAA--CTGCT--GCGATC------C-GCAGA-------GACGGGAGCGC-C
---CTGTC-CGGGCAC--GCCCGCGCGAGAAGAA--------GGGAGATCTCGCGCGG-G
G----TGCGGGGAG-GCGACGGGCGT---GAACGCG-T---CGAG--AGCAG---CAGTT
C-G---GAGGCGCAGAGGCGCGT---CGCG-ACGCGGCGAAAGAAGGG-ATCCTC---TG
GA-----CCTGAT------------GGGATAGGG-TCCGCCTCCCTGAAT-GGGCGTG--
---------AAGTCGAGTACAGGTCGAACGGACGCAGT------TT-CGA-GCGCAGTCC
GCCGTCGGTCTAAGTGCTTCGCAGTCTCTGCCCCGAGAAAAA-CTGGGCCACTCCAGTTG
GGGCGGGGGCGACGCAAA---CCTTTTGACGATGCCCC-TACGCCAGGCCG-AGGC-CGC
TCTCT---CGAGGGA-AAGAGGG---ACGGCAGGGAATT-ATTCGGCCGCGGCGGTCGGG
GGTTTCA---------TCTCTGCGGTTCTTGTCTC-CGCG-CATTCGCATGC-GCGC---
-TGTCCTTAGCG----CCGG--CCAGCGG-CGC-CTTCCAGTCTCGCTCGCAG----TCG
CCGAGGGTGTTGCC---GACTG--------AGAGC-GGGGAACG--GGCGGAAG--GCG-
-TCGG-CCGGAGA-----TGGGG--TGAGG-----ACGCG-CGCTCGA----GAGCGCCG
--GAGATGGACGGGAGAA---TGC

#Amblyomma_variegatum(HQ856749.1)
----------------------------------------GCCGGCGAC-TCGTTTTGAC
CGTGTCGGCA---AAGA--GGACGGCTCA----AAG--AAACG---CCGAAGAT-CCCTC
GAAAGACTTT---GCGAAAGAGGAGGAGAGT---------------GGGTCGA-ACCCTT
CTGACCGCGT---CAAAGCGGC-TGAGTCGGG-TCGCCC-TGCGCTG----ACGTAA---
CGTGGA--CCGGCGGTTTGCTT-----AGCCG-CAGAACGG--CCAGCCTCTGA-AGTGA
CGACC--GCCGCAGGA--AGGGATTACCTGCAGGGAAAGAGCGGTCTTCCACAAGGGAGA
CGAGGCACGGGTCGAGTGGCAAGAGCGTCGCTTAAACCGCAGAACGGCCAGCCTC---TG
AAGTGAAGGCCGCCGCAGGAAGGGATTACCTGCAGGGAAAGAGCGGTCTTCCAGAAGGGA
GA-CGAGGC-ACGGGTC---GAGTGGCAAG---AGCGTCGGCTGCTGG-TCTACGGATA-
AG--TATCCAAA--CTGCT--GCGATC------C-GCAGA-------GACGGGAGCGC-C
---CTGTC-CGGGCAC--GCCCGCGCGAGAAGAA--------GGGAGATCTCGCGCGG-G
G----TGCGGGGAG-GCGACGGGCGT---GAACGCG-T---CGAG--AGCAG---CAGTT
C-G---GAGGCGCAGAGGCGCGT---CGCG-ACGCGGCGAAAGAAGGG-ATCCTC---TG
GA-----CCTGAT------------GGGATAGGG-TCCGCCTCCCTGAAT-GGGCGCG--
---------AAGTCGAGTACAGGTCGAACGGACGCAGT------TT-CGA-GCGCAGTCC
GCCGTCGGTCTAAGTGCTTCGCAGTCTCTGCCCCGAGAAAAA-CTGGGCCACTCCAGTTG
GGGCGGGGGCGACGCAAA---CCTTTTGACGATGCCCC-TACGCCAGGCCG-AGGC-CGC
TCTCT---CGAGGGA-AAGAGGG---ACGGCAGGGAATT-ATTCGGCCGCGGCGGTCGGG
GGTTTCA---------TCTCTGCGGTTCTTGTCTC-CGCG-CATTCGCATGC-GCGC---
-TGTCCTTAGCG----CCGG--CCAGCGG-CGC-CTTCCAGTCTCGCTCGCAG----TCG
CCGAGGGTGTTGCC---GACTG--------AGAGC-GGGGAACG--GGCGGAAG--GCG-
-TCGG-CCGGAGA-----TGGGG--TGAGG-----ACGCG-CGCTCGA----GAGCGCCG
--GAGATGGACGGGAGAA---TGC

#Amblyomma_variegatum(HQ856747.1)
----------------------------------------GCCGGCGAC-TCGTTTTGAC
CGTGTCGGCA---AAGA--GGACGGCTCA----AAG--AAACG---CCGAAGAT-CCCTC
GAAAGACTTT---GCGAAAGAGGAGGAGAGT---------------GGGTCGA-ACCCTT
CTGACCGCGT---CAAAGCGGC-TGAGTCGGG-TCGCCC-TGCGCTG----ACGTAA---
CGTGGA--CCGGCGGTTTGCTT-----AGCCG-CAGAACGG--CCAGCCTCTGA-AGTGA
CGACC--GCCGCAGGA--AGGGATTACCTGCAGGGAAAGAGCGGTCTTCCACAAGGGAGA
CGAGGCACGGGTCGAGTGGCAAGAGCGTCGCTTAAACCGCAGAACGGCCAGCCTC---TG
AAGTGAAGGCCGCCGCAGGAAGGGATTACCTGCAGGGAAAGAGCGGTCTTCCAGAAGGGA
GA-CGAGGC-ACGGGTC---GAGTGGCAAG---AGCGTCGGCTGCTGG-TCTACGGATA-
AG--TATCCAAA--CTGCT--GCGATC------C-GCAGA-------GACGGGAGCGC-C
---CTGTC-CGGGCAC--GCCCGCGCGAGAAGAA--------GGGAGATCTCGCGCGG-G
G----TGCGGGGAG-GCGACGGGCGT---GAACGCG-T---CGAG--AGCAG---CAGTT
C-G---GAGGCGCAGAGGCGCGT---CGCG-ACGCGGCGAAAGAAGGG-ATCCTC---TG
GA-----CCTGAT------------GGGATAGGG-TCCGCCTCCCTGAAT-GGGCGTG--
---------AAGTCGAGTACAGGTCGAACGGACGCAGT------TT-CGA-GCGCAGTCC
GCCGTCGGTCTAAGTGCTTCGCAGTCTCTGCCCCGAGAAAAA-CTGGGCCACTCCAGTTG
GGGCGGGGGCGACGCAAA---CCTTTTGACGATGCCCC-TACGCCAGGCCG-AGGC-CGC
TCTCT---CGAGGGA-AAGAGGG---ACGGCAGGGAATT-ATTCGGCCGCGGCGGTCGGG
GGTTTCA---------TCTCTGCGGTTCTTGTCTC-CGCG-CATTCGCATGC-GCGC---
-TGTCCTTAGCG----CCGG--CCAGCGG-CGC-CTTCCAGTCTCGCTCGCAG----TCG
CCGAGGGTGTTGCC---GACTG--------AGAGC-GGGGAACG--GGCGGAAG--GCG-
-TCGG-CCGGAGA-----TGGGG--TGAGG-----ACGCG-CGCTCGA----GAGCGCCG
--GAGATGGACGGGAGAA---TGC

#Amblyomma_variegatum(HQ856745.1)
----------------------------------------GCCGGCGAC-TCGTTTTGAC
CGTGTCGGCA---AAGA--GGACGGCTCA----AAG--AAACG---CCGAAGAT-CCCTC
GAAAGACTTT---GCGAAAGAGGAGGAGAGT---------------GGGTCGA-ACCCTT
CTGACCGCGT---CAAAGCGGC-TGAGTCGGG-TCGCCC-TGCGCTG----ACGTAA---
CGTGGA--CCGGCGGTTTGCTT-----AGCCG-CAGAACGG--CCAGCCTCTGA-AGTGA
CGACC--GCCGCAGGA--AGGGATTACCTGCAGGGAAAGAGCGGTCTTCCACAAGGGAGA
CGAGGCACGGGTCGAGTGGCAAGAGCGTCGCTTAAACCGCAGAACGGCCAGCCTC---TG
AAGTGAAGGCCGCCGCAGGAAGGGATTACCTGCAGGGAAAGAGCGGTCTTCCAGAAGGGA
GA-CGAGGC-ACGGGTC---GAGTGGCAAG---AGCGTCGGCTGCTGG-TCTACGGATA-
AG--TATCCAAA--CTGCT--GCGATC------C-GCAGA-------GACGGGAGCGC-C
---CTGTC-CGGGCAC--GCCCGCGCGAGAAGAA--------GGGAGATCTCGCGCGG-G
G----TGCGGGGAG-GCGACGGGCGT---GAACGCG-T---CGAG--AGCAG---CAGTT
C-G---GAGGCGCAGAGGCGCGT---CGCG-ACGCGGCGAAAGAAGGG-ATCCTC---TG
GA-----CCTGAT------------GGGATAGGG-TCCGCCTCCCTGAAT-GGGCGTG--
---------AAGTCGAGTACAGGTCGAACGGACGCAGT------TT-CGA-GCGCAGTCC
GCCGTCGGTCTAAGTGCTTCGCAGTCTCTGCCCCGAGAAAAA-CTGGGCCACTCCAGTTG
GGGCGGGGGCGACGCAAA---CCTTTTGACGATGCCCC-TACGCCAGGCCG-AGGC-CGC
TCTCT---CGAGGGA-AAGAGGG---ACGGCAGGGAATT-ATTCGGCCGCGGCGGTCGGG
GGTTTCA---------TCTCTGCGGTTCTTGTCTC-CGCG-CATTCGCATGC-GCGC---
-TGTCCTTAGCG----CCGG--CCAGCGG-CGC-CTTCCAGTCTCGCTCGCAG----TCG
CCGAGGGTGTTGCC---GACTG--------AGAGC-GGGGAACG--GGCGGAAG--GCG-
-TCGG-CCGGAGA-----TGGGG--TGAGG-----ACGCG-CGCTCGA----GAGCGCCG
--GAGATGGACGGGAGAA---TGC

#Amblyomma_variegatum(HQ856743.1)
----------------------------------------GCCGGCGAC-TCGTTTTGAC
CGTGTCGGCA---AAGA--GGACGGCTCA----AAG--AAACG---CCGAAGAT-CCCTC
GAAAGACTTT---GCGAAAGAGGAGGAGAGT---------------GGGTCGA-ACCCTT
CTGACCGCGT---CAAAGCGGC-TGAGTCGGG-TCGCCC-TGCGCTG----ACGTAA---
CGTGGA--CCGGCGGTTTGCTT-----AGCCG-CAGAACGG--CCAGCCTCTGA-AGTGA
CGACC--GCCGCAGGA--AGGGATTACCTGCAGGGAAAGAGCGGTCTTCCACAAGGGAGA
CGAGGCACGGGTCGAGTGGCAAGAGCGTCGCTTAAACCGCAGAACGGCCAGCCTC---TG
AAGTGAAGGCCGCCGCAGGAAGGGATTACCTGCAGGGAAAGAGCGGTCTTCCAGAAGGGA
GA-CGAGGC-ACGGGTC---GAGTGGCAAG---AGCGTCGGCTGCTGG-TCTACGGATA-
AG--TATCCAAA--CTGCT--GCGATC------C-GCAGA-------GACGGGAGCGC-C
---CTGTC-CGGGCAC--GCCCGCGCGAGAAGAA--------GGGAGATCTCGCGCGG-G
G----TGCGGGGAG-GCGACGGGCGT---GAACGCG-T---CGAG--AGCAG---CAGTT
C-G---GAGGCGCAGAGGCGCGT---CGCG-ACGCGGCGAAAGAAGGG-ATCCTC---TG
GA-----CCTGAT------------GGGATAGGG-TCCGCCTCCCTGAAT-GGGCGCG--
---------AAGTCGAGTACAGGTCGAACGGACGCAGT------TT-CGA-GCGCAGTCC
GCCGTCGGTCTAAGTGCTTCGCAGTCTCTGCCCCGAGAAAAA-CTGGGCCACTCCAGTTG
GGGCGGGGGCGACGCAAA---CCTTTTGACGATGCCCC-TACGCCAGGCCG-AGGC-CGC
TCTCT---CGAGGGA-AAGAGGG---ACGGCAGGGAATT-ATTCGGCCGCGGCGGTCGGG
GGTTTCA---------TCTCTGCGGTTCTTGTCTC-CGCG-CATTCGCATGC-GCGC---
-TGTCCTTAGCG----CCGG--CCAGCGG-CGC-CTTCCAGTCTCGCTCGCAG----TCG
CCGAGGGTGTTGCC---GACTG--------AGAGC-GGGGAACG--GGCGGAAG--GCG-
-TCGG-CCGGAGA-----TGGGG--TGAGG-----ACGCG-CGCTCGA----GAGCGCCG
--GAGATGGACGGGAGAA---TGC

#Amblyomma_variegatum(HQ856741.1)
----------------------------------------GCCGGCGAC-TCGTTTTGAC
CGTGTCGGCA---AAGA--GGACGGCTCA----AAG--AAACG---CCGAAGAT-CCCTC
GAAAGACTTT---GCGAAAGAGGAGGAGAGT---------------GGGTCGA-ACCCTT
CTGACCGCGT---CAAAGCGGC-TGAGTCGGG-TCGCCC-TGCGCTG----ACGTAA---
CGTGGA--CCGGCGGTTTGCTT-----AGCCG-CAGAACGG--CCAGCCTCTGA-AGTGA
CGACC--GCCGCAGGA--AGGGATTACCTGCAGGGAAAGAGCGGTCTTCCACAAGGGAGA
CGAGGCACGGGTCGAGTGGCAAGAGCGTCGCTTAAACCGCAGAACGGCCAGCCTC---TG
AAGTGAAGGCCGCCGCAGGAAGGGATTACCTGCAGGGAAAGAGCGGTCTTCCAGAAGGGA
GA-CGAGGC-ACGGGTC---GAGTGGCAAG---AGCGTCGGCTGCTGG-TCTACGGATA-
AG--TATCCAAA--CTGCT--GCGATC------C-GCAGA-------GACGGGAGCGC-C
---CTGTC-CGGGCAC--GCCCGCGCGAGAAGAA--------GGGAGATCTCGCGCGG-G
G----TGCGGGGAG-GCGACGGGCGT---GAACGCG-T---CGAG--AGCAG---CAGTT
C-G---GAGGCGCAGAGGCGCGT---CGCG-ACGCGGCGAAAGAAGGG-ATCCTC---TG
GA-----CCTGAT------------GGGATAGGG-TCCGCCTCCCTGAAT-GGGCGCG--
---------AAGTCGAGTACAGGTCGAACGGACGCAGT------TT-CGA-GCGCAGTCC
GCCGTCGGTCTAAGTGCTTCGCAGTCTCTGCCCCGAGAAAAA-CTGGGCCACTCCAGTTG
GGGCGGGGGCGACGCAAA---CCTTTTGACGATGCCCC-TACGCCAGGCCG-AGGC-CGC
TCTCT---CGAGGGA-AAGAGGG---ACGGCAGGGAATT-ATTCGGCCGCGGCGGTCGGG
GGTTTCA---------TCTCTGCGGTTCTTGTCTC-CGCG-CATTCGCATGC-GCGC---
-TGTCCTTAGCG----CCGG--CCAGCGG-CGC-CTTCCAGTCTCGCTCGCAG----TCG
CCGAGGGTGTTGCC---GACTG--------AGAGC-GGGGAACG--GGCGGAAG--GCG-
-TCGG-CCGGAGA-----TGGGG--TGAGG-----ACGCG-CGCTCGA----GAGCGCCG
--GAGATGGACGGGAGAA---TGC

#Amblyomma_variegatum(HQ856739.1)
----------------------------------------GCCGGCGAC-TCGTTTTGAC
CGTGTCGGCA---AAGA--GGACGGCTCA----AAG--AAACG---CCGAAGAT-CCCTC
GAAAGACTTT---GCGAAAGAGGAGGAGAGT---------------GGGTCGA-ACCCTT
CTGACCGCGT---CAAAGCGGC-TGAGTCGGG-TCGCCC-TGCGCTG----ACGTAA---
CGTGGA--CCGGCGGTTTGCTT-----AGCCG-CAGAACGG--CCAGCCTCTGA-AGTGA
CGACC--GCCGCAGGA--AGGGATTACCTGCAGGGAAAGAGCGGTCTTCCACAAGGGAGA
CGAGGCACGGGTCGAGTGGCAAGAGCGTCGCTTAAACCGCAGAACGGCCAGCCTC---TG
AAGTGAAGGCCGCCGCAGGAAGGGATTACCTGCAGGGAAAGAGCGGTCTTCCAGAAGGGA
GA-CGAGGC-ACGGGTC---GAGTGGCAAG---AGCGTCGGCTGCTGG-TCTACGGATA-
AG--TATCCAAA--CTGCT--GCGATC------C-GCAGA-------GACGGGAGCGC-C
---CTGTC-CGGGCAC--GCCCGCGCGAGAAGAA--------GGGAGATCTCGCGCGG-G
G----TGCGGGGAG-GCGACGGGCGT---GAACGCG-T---CGAG--AGCAG---CAGTT
C-G---GAGGCGCAGAGGCGCGT---CGCG-ACGCGGCGAAAGAAGGG-ATCCTC---TG
GA-----CCTGAT------------GGGATAGGG-TCCGCCTCCCTGAAT-GGGCGCG--
---------AAGTCGAGTACAGGTCGAACGGACGCAGT------TT-CGA-GCGCAGTCC
GCCGTCGGTCTAAGTGCTTCGCAGTCTCTGCCCCGAGAAAAA-CTGGGCCACTCCAGTTG
GGGCGGGGGCGACGCAAA---CCTTTTGACGATGCCCC-TACGCCAGGCCG-AGGC-CGC
TCTCT---CGAGGGA-AAGAGGG---ACGGCAGGGAATT-ATTCGGCCGCGGCGGTCGGG
GGTTTCA---------TCTCTGCGGTTCTTGTCTC-CGCG-CATTCGCATGC-GCGC---
-TGTCCTTAGCG----CCGG--CCAGCGG-CGC-CTTCCAGTCTCGCTCGCAG----TCG
CCGAGGGTGTTGCC---GACTG--------AGAGC-GGGGAACG--GGCGGAAG--GCG-
-TCGG-CCGGAGA-----TGGGG--TGAGG-----ACGCG-CGCTCGA----GAGCGCCG
--GAGATGGACGGGAGAA---TGC

#Amblyomma_variegatum(HQ856737.1)
----------------------------------------GCCGGCGAC-TCGTTTTGAC
CGTGTCGGCA---AAGA--GGACGGCTCA----AAG--AAACG---CCGAAGAT-CCCTC
GAAAGACTTT---GCGAAAGAGGAGGAGAGT---------------GGGTCGA-ACCCTT
CTGACCGCGT---CAAAGCGGC-TGAGTCGGG-TCGCCC-TGCGCTG----ACGTAA---
CGTGGA--CCGGCGGTTTGCTT-----AGCCG-CAGAACGG--CCAGCCTCTGA-AGTGA
CGACC--GCCGCAGGA--AGGGATTACCTGCAGGGAAAGAGCGGTCTTCCACAAGGGAGA
CGAGGCACGGGTCGAGTGGCAAGAGCGTCGCTTAAACCGCAGAACGGCCAGCCTC---TG
AAGTGAAGGCCGCCGCAGGAAGGGATTACCTGCAGGGAAAGAGCGGTCTTCCAGAAGGGA
GA-CGAGGC-ACGGGTC---GAGTGGCAAG---AGCGTCGGCTGCTGG-TCTACGGATA-
AG--TATCCAAA--CTGCT--GCGATC------C-GCAGA-------GACGGGAGCGC-C
---CTGTC-CGGGCAC--GCCCGCGCGAGAAGAA--------GGGAGATCTCGCGCGG-G
G----TGCGGGGAG-GCGACGGGCGT---GAACGCG-T---CGAG--AGCAG---CAGTT
C-G---GAGGCGCAGAGGCGCGT---CGCG-ACGCGGCGAAAGAAGGG-ATCCTC---TG
GA-----CCTGAT------------GGGATAGGG-TCCGCCTCCCTGAAT-GGGCGCG--
---------AAGTCGAGTACAGGTCGAACGGACGCAGT------TT-CGA-GCGCAGTCC
GCCGTCGGTCTAAGTGCTTCGCAGTCTCTGCCCCGAGAAAAA-CTGGGCCACTCCAGTTG
GGGCGGGGGCGACGCAAA---CCTTTTGACGATGCCCC-TACGCCAGGCCG-AGGC-CGC
TCTCT---CGAGGGA-AAGAGGG---ACGGCAGGGAATT-ATTCGGCCGCGGCGGTCGGG
GGTTTCA---------TCTCTGCGGTTCTTGTCTC-CGCG-CATTCGCATGC-GCGC---
-TGTCCTTAGCG----CCGG--CCAGCGG-CGC-CTTCCAGTCTCGCTCGCAG----TCG
CCGAGGGTGTTGCC---GACTG--------AGAGC-GGGGAACG--GGCGGAAG--GCG-
-TCGG-CCGGAGA-----TGGGG--TGAGG-----ACGCG-CGCTCGA----GAGCGCCG
--GAGATGGACGGGAGAA---TGC

#Amblyomma_variegatum(HQ856735.1)
----------------------------------------GCCGGCGAC-TCGTTTTGAC
CGTGTCGGCA---AAGA--GGACGGCTCA----AAG--AAACG---CCGAAGAT-CCCTC
GAAAGACTTT---GCGAAAGAGGAGGAGAGT---------------GGGTCGA-ACCCTT
CTGACCGCGT---CAAAGCGGC-TGAGTCGGG-TCGCCC-TGCGCTG----ACGTAA---
CGTGGA--CCGGCGGTTTGCTT-----AGCCG-CAGAACGG--CCAGCCTCTGA-AGTGA
CGACC--GCCGCAGGA--AGGGATTACCTGCAGGGAAAGAGCGGTCTTCCACAAGGGAGA
CGAGGCACGGGTCGAGTGGCAAGAGCGTCGCTTAAACCGCAGAACGGCCAGCCTC---TG
AAGTGAAGGCCGCCGCAGGAAGGGATTACCTGCAGGGAAAGAGCGGTCTTCCAGAAGGGA
GA-CGAGGC-ACGGGTC---GAGTGGCAAG---AGCGTCGGCTGCTGG-TCTACGGATA-
AG--TATCCAAA--CTGCT--GCGATC------C-GCAGA-------GACGGGAGCGC-C
---CTGTC-CGGGCAC--GCCCGCGCGAGAAGAA--------GGGAGATCTCGCGCGG-G
G----TGCGGGGAG-GCGACGGGCGT---GAACGCG-T---CGAG--AGCAG---CAGTT
C-G---GAGGCGCAGAGGCGCGT---CGCG-ACGCGGCGAAAGAAGGG-ATCCTC---TG
GA-----CCTGAT------------GGGATAGGG-TCCGCCTCCCTGAAT-GGGCGCG--
---------AAGTCGAGTACAGGTCGAACGGACGCAGT------TT-CGA-GCGCAGTCC
GCCGTCGGTCTAAGTGCTTCGCAGTCTCTGCCCCGAGAAAAA-CTGGGCCACTCCAGTTG
GGGCGGGGGCGACGCAAA---CCTTTTGACGATGCCCC-TACGCCAGGCCG-AGGC-CGC
TCTCT---CGAGGGA-AAGAGGG---ACGGCAGGGAATT-ATTCGGCCGCGGCGGTCGGG
GGTTTCA---------TCTCTGCGGTTCTTGTCTC-CGCG-CATTCGCATGC-GCGC---
-TGTCCTTAGCG----CCGG--CCAGCGG-CGC-CTTCCAGTCTCGCTCGCAG----TCG
CCGAGGGTGTTGCC---GACTG--------AGAGC-GGGGAACG--GGCGGAAG--GCG-
-TCGG-CCGGAGA-----TGGGG--TGAGG-----ACGCG-CGCTCGA----GAGCGCCG
--GAGATGGACGGGAGAA---TGC

#Amblyomma_variegatum(HQ856733.1)
----------------------------------------GCCGGCGAC-TCGTTTTGAC
CGTGTCGGCA---AAGA--GGACGGCTCA----AAG--AAACG---CCGAAGAT-CCCTC
GAAAGACTTT---GCGAAAGAGGAGGAGAGT---------------GGGTCGA-ACCCTT
CTGACCGCGT---CAAAGCGGC-TGAGTCGGG-TCGCCC-TGCGCTG----ACGTAA---
CGTGGA--CCGGCGGTTTGCTT-----AGCCG-CAGAACGG--CCAGCCTCTGA-AGTGA
CGACC--GCCGCAGGA--AGGGATTACCTGCAGGGAAAGAGCGGTCTTCCACAAGGGAGA
CGAGGCACGGGTCGAGTGGCAAGAGCGTCGCTTAAACCGCAGAACGGCCAGCCTC---TG
AAGTGAAGGCCGCCGCAGGAAGGGATTACCTGCAGGGAAAGAGCGGTCTTCCAGAAGGGA
GA-CGAGGC-ACGGGTC---GAGTGGCAAG---AGCGTCGGCTGCTGG-TCTACGGATA-
AG--TATCCAAA--CTGCT--GCGATC------C-GCAGA-------GACGGGAGCGC-C
---CTGTC-CGGGCAC--GCCCGCGCGAGAAGAA--------GGGAGATCTCGCGCGG-G
G----TGCGGGGAG-GCGACGGGCGT---GAACGCG-T---CGAG--AGCAG---CAGTT
C-G---GAGGCGCAGAGGCGCGT---CGCG-ACGCGGCGAAAGAAGGG-ATCCTC---TG
GA-----CCTGAT------------GGGATAGGG-TCCGCCTCCCTGAAT-GGGCGCG--
---------AAGTCGAGTACAGGTCGAACGGACGCAGT------TT-CGA-GCGCAGTCC
GCCGTCGGTCTAAGTGCTTCGCAGTCTCTGCCCCGAGAAAAA-CTGGGCCACTCCAGTTG
GGGCGGGGGCGACGCAAA---CCTTTTGACGATGCCCC-TACGCCAGGCCG-AGGC-CGC
TCTCT---CGAGGGA-AAGAGGG---ACGGCAGGGAATT-ATTCGGCCGCGGCGGTCGGG
GGTTTCA---------TCTCTGCGGTTCTTGTCTC-CGCG-CATTCGCATGC-GCGC---
-TGTCCTTAGCG----CCGG--CCAGCGG-CGC-CTTCCAGTCTCGCTCGCAG----TCG
CCGAGGGTGTTGCC---GACTG--------AGAGC-GGGGAACG--GGCGGAAG--GCG-
-TCGG-CCGGAGA-----TGGGG--TGAGG-----ACGCG-CGCTCGA----GAGCGCCG
--GAGATGGACGGGAGAA---TGC

#Amblyomma_variegatum(HQ856731.1)
----------------------------------------GCCGGCGAC-TCGTTTTGAC
CGTGTCGGCA---AAGA--GGACGGCTCA----AAG--AAACG---CCGAAGAT-CCCTC
GAAAGACTTT---GCGAAAGAGGAGGAGAGT---------------GGGTCGA-ACCCTT
CTGACCGCGT---CAAAGCGGC-TGAGTCGGG-TCGCCC-TGCGCTG----ACGTAA---
CGTGGA--CCGGCGGTTTGCTT-----AGCCG-CAGAACGG--CCAGCCTCTGA-AGTGA
CGACC--GCCGCAGGA--AGGGATTACCTGCAGGGAAAGAGCGGTCTTCCACAAGGGAGA
CGAGGCACGGGTCGAGTGGCAAGAGCGTCGCTTAAACCGCAGAACGGCCAGCCTC---TG
AAGTGAAGGCCGCCGCAGGAAGGGATTACCTGCAGGGAAAGAGCGGTCTTCCAGAAGGGA
GA-CGAGGC-ACGGGTC---GAGTGGCAAG---AGCGTCGGCTGCTGG-TCTACGGATA-
AG--TATCCAAA--CTGCT--GCGATC------C-GCAGA-------GACGGGAGCGC-C
---CTGTC-CGGGCAC--GCCCGCGCGAGAAGAA--------GGGAGATCTCGCGCGG-G
G----TGCGGGGAG-GCGACGGGCGT---GAACGCG-T---CGAG--AGCAG---CAGTT
C-G---GAGGCGCAGAGGCGCGT---CGCG-ACGCGGCGAAAGAAGGG-ATCCTC---TG
GA-----CCTGAT------------GGGATAGGG-TCCGCCTCCCTGAAT-GGGCGCG--
---------AAGTCGAGTACAGGTCGAACGGACGCAGT------TT-CGA-GCGCAGTCC
GCCGTCGGTCTAAGTGCTTCGCAGTCTCTGCCCCGAGAAAAA-CTGGGCCACTCCAGTTG
GGGCGGGGGCGACGCAAA---CCTTTTGACGATGCCCC-TACGCCAGGCCG-AGGC-CGC
TCTCT---CGAGGGA-AAGAGGG---ACGGCAGGGAATT-ATTCGGCCGCGGCGGTCGGG
GGTTTCA---------TCTCTGCGGTTCTTGTCTC-CGCG-CATTCGCATGC-GCGC---
-TGTCCTTAGCG----CCGG--CCAGCGG-CGC-CTTCCAGTCTCGCTCGCAG----TCG
CCGAGGGTGTTGCC---GACTG--------AGAGC-GGGGAACG--GGCGGAAG--GCG-
-TCGG-CCGGAGA-----TGGGG--TGAGG-----ACGCG-CGCTCGA----GAGCGCCG
--GAGATGGACGGGAGAA---TGC

#Amblyomma_variegatum(HQ856729.1)
----------------------------------------GCCGGCGAC-TCGTTTTGAC
CGTGTCGGCA---AAGA--GGACGGCTCA----AAG--AAACG---CCGAAGAT-CCCTC
GAAAGACTTT---GCGAAAGAGGAGGAGAGT---------------GGGTCGA-ACCCTT
CTGACCGCGT---CAAAGCGGC-TGAGTCGGG-TCGCCC-TGCGCTG----ACGTAA---
CGTGGA--CCGGCGGTTTGCTT-----AGCCG-CAGAACGG--CCAGCCTCTGA-AGTGA
CGACC--GCCGCAGGA--AGGGATTACCTGCAGGGAAAGAGCGGTCTTCCACAAGGGAGA
CGAGGCACGGGTCGAGTGGCAAGAGCGTCGCTTAAACCGCAGAACGGCCAGCCTC---TG
AAGTGAAGGCCGCCGCAGGAAGGGATTACCTGCAGGGAAAGAGCGGTCTTCCAGAAGGGA
GA-CGAGGC-ACGGGTC---GAGTGGCAAG---AGCGTCGGCTGCTGG-TCTACGGATA-
AG--TATCCAAA--CTGCT--GCGATC------C-GCAGA-------GACGGGAGCGC-C
---CTGTC-CGGGCAC--GCCCGCGCGAGAAGAA--------GGGAGATCTCGCGCGG-G
G----TGCGGGGAG-GCGACGGGCGT---GAACGCG-T---CGAG--AGCAG---CAGTT
C-G---GAGGCGCAGAGGCGCGT---CGCG-ACGCGGCGAAAGAAGGG-ATCCTC---TG
GA-----CCTGAT------------GGGATAGGG-TCCGCCTCCCTGAAT-GGGCGCG--
---------AAGTCGAGTACAGGTCGAACGGACGCAGT------TT-CGA-GCGCAGTCC
GCCGTCGGTCTAAGTGCTTCGCAGTCTCTGCCCCGAGAAAAA-CTGGGCCACTCCAGTTG
GGGCGGGGGCGACGCAAA---CCTTTTGACGATGCCCC-CACGCCAGGCCG-AGGC-CGC
TCTCT---CGAGGGA-AAGAGGG---ACGGCAGGGAATT-ATTCGGCCGCGGCGGTCGGG
GGTTTCA---------TCTCTGCGGTTCTTGTCTC-CGCG-CATTCGCATGC-GCGC---
-TGTCCTTAGCG----CCGG--CCAGCGG-CGC-CTTCCAGTCTCGCTCGCAG----TCG
CCGAGGGTGTTGCC---GACTG--------AGAGC-GGGGAACG--GGCGGAAG--GCG-
-TCGG-CCGGAGA-----TGGGG--TGAGG-----ACGCG-CGCTCGA----GAGCGCCG
--GAGATGGACGGGAGAA---TGC

#Amblyomma_variegatum(HQ856727.1)
----------------------------------------GCCGGCGAC-TCGTTTTGAC
CGTGTCGGCA---AAGA--GGACGGCTCA----AAG--AAACG---CCGAAGAT-CCCTC
GAAAGACTTT---GCGAAAGAGGAGGAGAGT---------------GGGTCGA-ACCCTT
CTGACCGCGT---CAAAGCGGC-TGAGTCGGG-TCGCCC-TGCGCTG----ACGTAA---
CGTGGA--CCGGCGGTTTGCTT-----AGCCG-CAGAACGG--CCAGCCTCTGA-AGTGA
CGACC--GCCGCAGGA--AGGGATTACCTGCAGGGAAAGAGCGGTCTTCCACAAGGGAGA
CGAGGCACGGGTCGAGTGGCAAGAGCGTCGCTTAAACCGCAGAACGGCCAGCCTC---TG
AAGTGAAGGCCGCCGCAGGAAGGGATTACCTGCAGGGAAAGAGCGGTCTTCCAGAAGGGA
GA-CGAGGC-ACGGGTC---GAGTGGCAAG---AGCGTCGGCTGCTGG-TCTACGGATA-
AG--TATCCAAA--CTGCT--GCGATC------C-GCAGA-------GACGGGAGCGC-C
---CTGTC-CGGGCAC--GCCCGCGCGAGAAGAA--------GGGAGATCTCGCGCGG-G
G----TGCGGGGAG-GCGACGGGCGT---GAACGCG-T---CGAG--AGCAG---CAGTT
C-G---GAGGCGCAGAGGCGCGT---CGCG-ACGCGGCGAAAGAAGGG-ATCCTC---TG
GA-----CCTGAT------------GGGATAGGG-TCCGCCTCCCTGAAT-GGGCGCG--
---------AAGTCGAGTACAGGTCGAACGGACGCAGT------TT-CGA-GCGCAGTCC
GCCGTCGGTCTAAGTGCTTCGCAGTCTCTGCCCCGAGAAAAAACTGGGCCACTCCAGTTG
GGGCGGGGGCGACGCAAA---CCTTTTGACGATGCCCC-TACGCCAGGCCG-AGGC-CGC
TCTCT---CGAGGGA-AAGAGGG---ACGGCAGGGAATT-ATTCGGCCGCGGCGGTCGGG
GGTTTCA---------TCTCTGCGGTTCTTGTCTC-CGCG-CATTCGCATGC-GCGC---
-TGTCCTTAGCG----CCGG--CCAGCGG-CGC-CTTCCAGTCTCGCTCGCAG----TCG
CCGAGGGTGTTGCC---GACTG--------AGAGC-GGGGAACG--GGCGGAAG--GCG-
-TCGG-CCGGAGA-----TGGGG--TGAGG-----ACGCG-CGCTCGA----GAGCGCCG
--GAGATGGACGGGAGAA---TGC

#Amblyomma_variegatum(HQ856725.1)
----------------------------------------GCCGGCGAC-TCGTTTTGAC
CGTGTCGGCA---AAGA--GGACGGCTCA----AAG--AAACG---CCGAAGAT-CCCTC
GAAAGACTTT---GCGAAAGAGGAGGAGAGT---------------GGGTCGA-ACCCTT
CTGACCGCGT---CAAAGCGGC-TGAGTCGGG-TCGCCC-TGCGCTG----ACGTAA---
CGTGGA--CCGGCGGTTTGCTT-----AGCCG-CAGAACGG--CCAGCCTCTGA-AGTGA
CGACC--GCCGCAGGA--AGGGATTACCTGCAGGGAAAGAGCGGTCTTCCACAAGGGAGA
CGAGGCACGGGTCGAGTGGCAAGAGCGTCGCTTAAACCGCAGAACGGCCAGCCTC---TG
AAGTGAAGGCCGCCGCAGGAAGGGATTACCTGCAGGGAAAGAGCGGTCTTCCAGAAGGGA
GA-CGAGGC-ACGGGTC---GAGTGGCAAG---AGCGTCGGCTGCTGG-TCTACGGATA-
AG--TATCCAAA--CTGCT--GCGATC------C-GCAGA-------GACGGGAGCGC-C
---CTGTC-CGGGCAC--GCCCGCGCGAGAAGAA--------GGGAGATCTCGCGCGG-G
G----TGCGGGGAG-GCGACGGGCGT---GAACGCG-T---CGAG--AGCAG---CAGTT
C-G---GAGGCGCAGAGGCGCGT---CGCG-ACGCGGCGAAAGAAGGG-ATCCTC---TG
GA-----CCTGAT------------GGGATAGGG-TCCGCCTCCCTGAAT-GGGCGCG--
---------AAGTCGAGTACAGGTCGAACGGACGCAGT------TT-CGA-GCGCAGTCC
GCCGTCGGTCTAAGTGCTTCGCAGTCTCTGCCCCGAGAAAAA-CTGGGCCACTCCAGTTG
GGGCGGGGGCGACGCAAA---CCTTTTGACGATGCCCC-TACGCCAGGCCG-AGGC-CGC
TCTCT---CGAGGGA-AAGAGGG---ACGGCAGGGAATT-ATTCGGCCGCGGCGGTCGGG
GGTTTCA---------TCTCTGCGGTTCTTGTCTC-CGCG-CATTCGCATGC-GCGC---
-TGTCCTTAGCG----CCGG--CCAGCGG-CGC-CTTCCAGTCTCGCTCGCAG----TCG
CCGAGGGTGTTGCC---GACTG--------AGAGC-GGGGAACG--GGCGGAAG--GCG-
-TCGG-CCGGAGA-----TGGGG--TGAGG-----ACGCG-CGCTCGA----GAGCGCCG
--GAGATGGACGGGAGAA---TGC

#Amblyomma_variegatum(HQ856723.1)
----------------------------------------GCCGGCGAC-TCGTTTTGAC
CGTGTCGGCA---AAGA--GGACGGCTCA----AAG--AAACG---CCGAAGAT-CCCTC
GAAAGACTTT---GCGAAAGAGGAGGAGAGT---------------GGGTCGA-ACCCTT
CTGACCGCGT---CAAAGCGGC-TGAGTCGGG-TCGCCC-TGCGCTG----ACGTAA---
CGTGGA--CCGGCGGTTTGCTT-----AGCCG-CAGAACGG--CCAGCCTCTGA-AGTGA
CGACC--GCCGCAGGA--AGGGATTACCTGCAGGGAAAGAGCGGTCTTCCACAAGGGAGA
CGAGGCACGGGTCGAGTGGCAAGAGCGTCGCTTAAACCGCAGAACGGCCAGCCTC---TG
AAGTGAAGGCCGCCGCAGGAAGGGATTACCTGCAGGGAAAGAGCGGTCTTCCAGAAGGGA
GA-CGAGGC-ACGGGTC---GAGTGGCAAG---AGCGTCGGCTGCTGG-TCTACGGATA-
AG--TATCCAAA--CTGCT--GCGATC------C-GCAGA-------GACGGGAGCGC-C
---CTGTC-CGGGCAC--GCCCGCGCGAGAAGAA--------GGGAGATCTCGCGCGG-G
G----TGCGGGGAG-GCGACGGGCGT---GAACGCG-T---CGAG--AGCAG---CAGTT
C-G---GAGGCGCAGAGGCGCGT---CGCG-ACGCGGCGAAAGAAGGG-ATCCTC---TG
GA-----CCTGAT------------GGGATAGGG-TCCGCCTCCCTGAAT-GGGCGCG--
---------AAGTCGAGTACAGGTCGAACGGACGCAGT------TT-CGA-GCGCAGTCC
GCCGTCGGTCTAAGTGCTTCGCAGTCTCTGCCCCGAGAAAAA-CTGGGCCACTCCAGTTG
GGGCGGGGGCGACGCAAA---CCTTTTGACGATGCCCC-TACGCCAGGCCG-AGGC-CGC
TCTCT---CGAGGGA-AAGAGGG---ACGGCAGGGAATT-ATTCGGCCGCGGCGGTCGGG
GGTTTCA---------TCTCTGCGGTTCTTGTCTC-CGCG-CATTCGCATGC-GCGC---
-TGTCCTTAGCG----CCGG--CCAGCGG-CGC-CTTCCAGTCTCGCTCGCAG----TCG
CCGAGGGTGTTGCC---GACTG--------AGAGC-GGGGAACG--GGCGGAAG--GCG-
-TCGG-CCGGAGA-----TGGGG--TGAGG-----ACGCG-CGCTCGA----GAGCGCCG
--GAGATGGACGGGAGAA---TGC

#Amblyomma_variegatum(HQ856721.1)
----------------------------------------GCCGGCGAC-TCGTTTTGAC
CGTGTCGGCA---AAGA--GGACGGCTCA----AAG--AAACG---CCGAAGAT-CCCTC
GAAAGACTTT---GCGAAAGAGGAGGAGAGT---------------GGGTCGA-ACCCTT
CTGACCGCGT---CAAAGCGGC-TGAGTCGGG-TCGCCC-TGCGCTG----ACGTAA---
CGTGGA--CCGGCGGTTTGCTT-----AGCCG-CAGAACGG--CCAGCCTCTGA-AGTGA
CGACC--GCCGCAGGA--AGGGATTACCTGCAGGGAAAGAGCGGTCTTCCACAAGGGAGA
CGAGGCACGGGTCGAGTGGCAAGAGCGTCGCTTAAACCGCAGAACGGCCAGCCTC---TG
AAGTGAAGGCCGCCGCAGGAAGGGATTACCTGCAGGGAAAGAGCGGTCTTCCAGAAGGGA
GA-CGAGGC-ACGGGTC---GAGTGGCAAG---AGCGTCGGCTGCTGG-TCTACGGATA-
AG--TATCCAAA--CTGCT--GCGATC------C-GCAGA-------GACGGGAGCGC-C
---CTGTC-CGGGCAC--GCCCGCGCGAGAAGAA--------GGGAGATCTCGCGCGG-G
G----TGCGGGGAG-GCGACGGGCGT---GAACGCG-T---CGAG--AGCAG---CAGTT
C-G---GAGGCGCAGAGGCGCGT---CGCG-ACGCGGCGAAAGAAGGG-ATCCTC---TG
GA-----CCTGAT------------GGGATAGGG-TCCGCCTCCCTGAAT-GGGCGTG--
---------AAGTCGAGTACAGGTCGAACGGACGCAGT------TT-CGA-GCGCAGTCC
GCCGTCGGTCTAAGTGCTTCGCAGTCTCTGCCCCGAGAAAAA-CTGGGCCACTCCAGTTG
GGGCGGGGGCGACGCAAA---CCTTTTGACGATGCCCC-TACGCCAGGCCG-AGGC-CGC
TCTCT---CGAGGGA-AAGAGGG---ACGGCAGGGAATT-ATTCGGCCGCGGCGGTCGGG
GGTTTCA---------TCTCTGCGGTTCTTGTCTC-CGCG-CATTCGCATGC-GCGC---
-TGTCCTTAGCG----CCGG--CCAGCGG-CGC-CTTCCAGTCTCGCTCGCAG----TCG
CCGAGGGTGTTGCC---GACTG--------AGAGC-GGGGAACG--GGCGGAAG--GCG-
-TCGG-CCGGAGA-----TGGGG--TGAGG-----ACGCG-CGCTCGA----GAGCGCCG
--GAGATGGACGGGAGAA---TGC

#Amblyomma_variegatum(HQ856719.1)
----------------------------------------GCCGGCGAC-TCGTTTTGAC
CGTGTCGGCA---AAGA--GGACGGCTCA----AAG--AAACG---CCGAAGAT-CCCTC
GAAAGACTTT---GCGAAAGAGGAGGAGAGT---------------GGGTCGA-ACCCTT
CTGACCGCGT---CAAAGCGGC-TGAGTCGGG-TCGCCC-TGCGCTG----ACGTAA---
CGTGGA--CCGGCGGTTTGCTT-----AGCCG-CAGAACGG--CCAGCCTCTGA-AGTGA
CGACC--GCCGCAGGA--AGGGATTACCTGCAGGGAAAGAGCGGTCTTCCACAAGGGAGA
CGAGGCACGGGTCGAGTGGCAAGAGCGTCGCTTAAACCGCAGAACGGCCAGCCTC---TG
AAGTGAAGGCCGCCGCAGGAAGGGATTACCTGCAGGGAAAGAGCGGTCTTCCAGAAGGGA
GA-CGAGGC-ACGGGTC---GAGTGGCAAG---AGCGTCGGCTGCTGG-TCTACGGATA-
AG--TATCCAAA--CTGCT--GCGATC------C-GCAGA-------GACGGGAGCGC-C
---CTGTC-CGGGCAC--GCCCGCGCGAGAAGAA--------GGGAGATCTCGCGCGG-G
G----TGCGGGGAG-GCGACGGGCGT---GAACGCG-T---CGAG--AGCAG---CAGTT
C-G---GAGGCGCAGAGGCGCGT---CGCG-ACGCGGCGAAAGAAGGG-ATCCTC---TG
GA-----CCTGAT------------GGGATAGGG-TCCGCCTCCCTGAAT-GGGCGCG--
---------AAGTCGAGTACAGGTCGAACGGACGCAGT------TT-CGA-GCGCAGTCC
GCCGTCGGTCTAAGTGCTTCGCAGTCTCTGCCCCGAGAAAAA-CTGGGCCACTCCAGTTG
GGGCGGGGGCGACGCAAA---CCTTTTGACGATGCCCC-CACGCCAGGCCG-AGGC-CGC
TCTCT---CGAGGGA-AAGAGGG---ACGGCAGGGAATT-ATTCGGCCGCGGCGGTCGGG
GGTTTCA---------TCTCTGCGGTTCTTGTCTC-CGCG-CATTCGCATGC-GCGC---
-TGTCCTTAGCG----CCGG--CCAGCGG-CGC-CTTCCAGTCTCGCTCGCAG----TCG
CCGAGGGTGTTGCC---GACTG--------AGAGC-GGGGAACG--GGCGGAAG--GCG-
-TCGG-CCGGAGA-----TGGGG--TGAGG-----ACGCG-CGCTCGA----GAGCGCCG
--GAGACGGACGGGAGAA---TGC

#Amblyomma_variegatum(HQ856717.1)
----------------------------------------GCCGGCGAC-TCGTTTTGAC
CGTGTCGGCA---AAGA--GGACGGCTCA----AAG--AAACG---CCGAAGAT-CCCTC
GAAAGACTTT---GCGAAAGAGGAGGAGAGT---------------GGGTCGA-ACCCTT
CTGACCGCGT---CAAAGCGGC-TGAGTCGGG-TCGCCC-TGCGCTG----ACGTAA---
CGTGGA--CCGGCGGTTTGCTT-----AGCCG-CAGAACGG--CCAGCCTCTGA-AGTGA
CGACC--GCCGCAGGA--AGGGATTACCTGCAGGGAAAGAGCGGTCTTCCACAAGGGAGA
CGAGGCACGGGTCGAGTGGCAAGAGCGTCGCTTAAACCGCAGAACGGCCAGCCTC---TG
AAGTGAAGGCCGCCGCAGGAAGGGATTACCTGCAGGGAAAGAGCGGTCTTCCAGAAGGGA
GA-CGAGGC-ACGGGTC---GAGTGGCAAG---AGCGTCGGCTGCTGG-TCTACGGATA-
AG--TATCCAAA--CTGCT--GCGATC------C-GCAGA-------GACGGGAGCGC-C
---CTGTC-CGGGCAC--GCCCGCGCGAGAAGAA--------GGGAGATCTCGCGCGG-G
G----TGCGGGGAG-GCGACGGGCGT---GAACGCG-T---CGAG--AGCAG---CAGTT
C-G---GAGGCGCAGAGGCGCGT---CGCG-ACGCGGCGAAAGAAGGG-ATCCTC---TG
GA-----CCTGAT------------GGGATAGGG-TCCGCCTCCCTGAAT-GGGCGCG--
---------AAGTCGAGTACAGGTCGAACGGACGCAGT------TT-CGA-GCGCAGTCC
GCCGTCGGTCTAAGTGCTTCGCAGTCTCTGCCCCGAGAAAAA-CTGGGCCACTCCAGTTG
GGGCGGGGGCGACGCAAA---CCTTTTGACGATGCCCC-TACGCCAGGCCG-AGGC-CGC
TCTCT---CGAGGGA-AAGAGGG---ACGGCAGGGAATT-ATTCGGCCGCGGCGGTCGGG
GGTTTCA---------TCTCTGCGGTTCTTGTCTC-CGCG-CATTCGCATGC-GCGC---
-TGTCCTTAGCG----CCGG--CCAGCGG-CGC-CTTCCAGTCTCGCTCGCAG----TCG
CCGAGGGTGTTGCC---GACTG--------AGAGC-GGGGAACG--GGCGGAAG--GCG-
-TCGG-CCGGAGA-----TGGGG--TGAGG-----ACGCG-CGCTCGA----GAGCGCCG
--GAGATGGACGGGAGAA---TGC

#Amblyomma_variegatum(HQ856715.1)
----------------------------------------GCCGGCGAC-TCGTTTTGAC
CGTGTCGGCA---AAGA--GGACGGCTCA----AAG--AAACG---CCGAAGAT-CCCTC
GAAAGACTTT---GCGAAAGAGGAGGAGAGT---------------GGGTCGA-ACCCTT
CTGACCGCGT---CAAAGCGGC-TGAGTCGGG-TCGCCC-TGCGCTG----ACGTAA---
CGTGGA--CCGGCGGTTTGCTT-----AGCCG-CAGAACGG--CCAGCCTCTGA-AGTGA
CGACC--GCCGCAGGA--AGGGATTACCTGCAGGGAAAGAGCGGTCTTCCACAAGGGAGA
CGAGGCACGGGTCGAGTGGCAAGAGCGTCGCTTAAACCGCAGAACGGCCAGCCTC---TG
AAGTGAAGGCCGCCGCAGGAAGGGATTACCTGCAGGGAAAGAGCGGTCTTCCAGAAGGGA
GA-CGAGGC-ACGGGTC---GAGTGGCAAG---AGCGTCGGCTGCTGG-TCTACGGATA-
AG--TATCCAAA--CTGCT--GCGATC------C-GCAGA-------GACGGGAGCGC-C
---CTGTC-CGGGCAC--GCCCGCGCGAGAAGAA--------GGGAGATCTCGCGCGG-G
G----TGCGGGGAG-GCGACGGGCGT---GAACGCG-T---CGAG--AGCAG---CAGTT
C-G---GAGGCGCAGAGGCGCGT---CGCG-ACGCGGCGAAAGAAGGG-ATCCTC---TG
GA-----CCTGAT------------GGGATAGGG-TCCGCCTCCCTGAAT-GGGCGCG--
---------AAGTCGAGTACAGGTCGAACGGACGCAGT------TT-CGA-GCGCAGTCC
GCCGTCGGTCTAAGTGCTTCGCAGTCTCTGCCCCGAGAAAAA-CTGGGCCACTCCAGTTG
GGGCGGGGGCGACGCAAA---CCTTTTGACGATGCCCC-TACGCCAGGCCG-AGGC-CGC
TCTCT---CGAGGGA-AAGAGGG---ACGGCAGGGAATT-ATTCGGCCGCGGCGGTCGGG
GGTTTCA---------TCTCTGCGGTTCTTGTCTC-CGCG-CATTCGCATGC-GCGC---
-TGTCCTTAGCG----CCGG--CCAGCGG-CGC-CTTCCAGTCTCGCTCGCAG----TCG
CCGAGGGTGTTGCC---GACTG--------AGAGC-GGGGAACG--GGCGGAAG--GCG-
-TCGG-CCGGAGA-----TGGGG--TGAGG-----ACGCG-CGCTCGA----GAGCGCCG
--GAGATGGACGGGAGAA---TGC

#Amblyomma_variegatum(HQ856713.1)
----------------------------------------GCCGGCGAC-TCGTTTTGAC
CGTGTCGGCA---AAGA--GGACGGCTCA----AAG--AAACG---CCGAAGAT-CCCTC
GAAAGACTTT---GCGAAAGAGGAGGAGAGT---------------GGGTCGA-ACCCTT
CTGACCGCGT---CAAAGCGGC-TGAGTCGGG-TCGCCC-TGCGCTG----ACGTAA---
CGTGGA--CCGGCGGTTTGCTT-----AGCCG-CAGAACGG--CCAGCCTCTGA-AGTGA
CGACC--GCCGCAGGA--AGGGATTACCTGCAGGGAAAGAGCGGTCTTCCACAAGGGAGA
CGAGGCACGGGTCGAGTGGCAAGAGCGTCGCTTAAACCGCAGAACGGCCAGCCTC---TG
AAGTGAAGGCCGCCGCAGGAAGGGATTACCTGCAGGGAAAGAGCGGTCTTCCAGAAGGGA
GA-CGAGGC-ACGGGTC---GAGTGGCAAG---AGCGTCGGCTGCTGG-TCTACGGATA-
AG--TATCCAAA--CTGCT--GCGATC------C-GCAGA-------GACGGGAGCGC-C
---CTGTC-CGGGCAC--GCCCGCGCGAGAAGAA--------GGGAGATCTCGCGCGG-G
G----TGCGGGGAG-GCGACGGGCGT---GAACGCG-T---CGAG--AGCAG---CAGTT
C-G---GAGGCGCAGAGGCGCGT---CGCG-ACGCGGCGAAAGAAGGG-ATCCTC---TG
GA-----CCTGAT------------GGGATAGGG-TCCGCCTCCCTGAAT-GGGCGCG--
---------AAGTCGAGTACAGGTCGAACGGACGCAGT------TT-CGA-GCGCAGTCC
GCCGTCGGTCTAAGTGCTTCGCAGTCTCTGCCCCGAGAAAAA-CTGGGCCACTCCAGTTG
GGGCGGGGGCGACGCAAA---CCTTTTGACGATGCCCC-TACGCCAGGCCG-AGGC-CGC
TCTCT---CGAGGGA-AAGAGGG---ACGGCAGGGAATT-ATTCGGCCGCGGCGGTCGGG
GGTTTCA---------TCTCTGCGGTTCTTGTCTC-CGCG-CATTCGCATGC-GCGC---
-TGTCCTTAGCG----CCGG--CCAGCGG-CGC-CTTCCAGTCTCGCTCGCAG----TCG
CCGAGGGTGTTGCC---GACTG--------AGAGC-GGGGAACG--GGCGGAAG--GCG-
-TCGG-CCGGAGA-----TGGGG--TGAGG-----ACGCG-CGCTCGA----GAGCGCCG
--GAGATGGACGGGAGAA---TGC

#Amblyomma_variegatum(HQ856711.1)
----------------------------------------GCCGGCGAC-TCGTTTTGAC
CGTGTCGGCA---AAGA--GGACGGCTCA----AAG--AAACG---CCGAAGAT-CCCTC
GAAAGACTTT---GCGAAAGAGGAGGAGAGT---------------GGGTCGA-ACCCTT
CTGACCGCGT---CAAAGCGGC-TGAGTCGGG-TCGCCC-TGCGCTG----ACGTAA---
CGTGGA--CCGGCGGTTTGCTT-----AGCCG-CAGAACGG--CCAGCCTCTGA-AGTGA
CGACC--GCCGCAGGA--AGGGATTACCTGCAGGGAAAGAGCGGTCTTCCACAAGGGAGA
CGAGGCACGGGTCGAGTGGCAAGAGCGTCGCTTAAACCGCAGAACGGCCAGCCTC---TG
AAGTGAAGGCCGCCGCAGGAAGGGATTACCTGCAGGGAAAGAGCGGTCTTCCAGAAGGGA
GA-CGAGGC-ACGGGTC---GAGTGGCAAG---AGCGTCGGCTGCTGG-TCTACGGATA-
AG--TATCCAAA--CTGCT--GCGATC------C-GCAGA-------GACGGGAGCGC-C
---CTGTC-CGGGCAC--GCCCGCGCGAGAAGAA--------GGGAGATCTCGCGCGG-G
G----TGCGGGGAG-GCGACGGGCGT---GAACGCG-T---CGAG--AGCAG---CAGTT
C-G---GAGGCGCAGAGGCGCGT---CGCG-ACGCGGCGAAAGAAGGG-ATCCTC---TG
GA-----CCTGAT------------GGGATAGGG-TCCGCCTCCCTGAAT-GGGCGCG--
---------AAGTCGAGTACAGGTCGAACGGACGCAGT------TT-CGA-GCGCAGTCC
GCCGTCGGTCTAAGTGCTTCGCAGTCTCTGCCCCGAGAAAAA-CTGGGCCACTCCAGTTG
GGGCGGGGGCGACGCAAA---CCTTTTGACGATGCCCC-TACGCCAGGCCG-AGGC-CGC
TCTCT---CGAGGGA-AAGAGGG---ACGGCAGGGAATT-ATTCGGCCGCGGCGGTCGGG
GGTTTCA---------TCTCTGCGGTTCTTGTCTC-CGCG-CATTCGCATGC-GCGC---
-TGTCCTTAGCG----CCGG--CCAGCGG-CGC-CTTCCAGTCTCGCTCGCAG----TCG
CCGAGGGTGTTGCC---GACTG--------AGAGC-GGGGAACG--GGCGGAAG--GCG-
-TCGG-CCGGAGA-----TGGGG--TGAGG-----ACGCG-CGCTCGA----GAGCGCCG
--GAGATGGACGGGAGAA---TGC

#Amblyomma_variegatum(HQ856822.1)
----------------------------------------GCCGGCGAC-TCGTTTTGAC
CGTGTCGGCA---AAGA--GGACGGCTCA----AAG--AAACG---CCGAAGAT-CCCTC
GAAAGACTTT---GCGAAAGAGGAGGAGAGT---------------GGGTCGA-ACCCTT
CTGACCGCGT---CAAAGCGGC-TGAGTCGGG-TCGCCC-TGCGCTG----ACGTAA---
CGTGGA--CCGGCGGTTTGCTT-----AGCCG-CAGAACGG--CCAGCCTCTGA-AGTGA
CGACC--GCCGCAGGA--AGGGATTACCTGCAGGGAAAGAGCGGTCTTCCACAAGGGAGA
CGAGGCACGGGTCGAGTGGCAAGAGCGTCGCTTAAACCGCAGAACGGCCAGCCTC---TG
AAGTGAAGGCCGCCGCAGGAAGGGATTACCTGCAGGGAAAGAGCGGTCTTCCAGAAGGGA
GA-CGAGGC-ACGGGTC---GAGTGGCAAG---AGCGTCGGCTGCTGG-TCTACGGATA-
AG--TATCCAAA--CTGCT--GCGATC------C-GCAGA-------GACGGGAGCGC-C
---CTGTC-CGGGCAC--GCCCGCGCGAGAAGAA--------GGGAGATCTCGCGCGG-G
G----TGCGGGGAG-GCGACGGGCGT---GAACGCG-T---CGAG--AGCAG---CAGTT
C-G---GAGGCGCAGAGGCGCGT---CGCG-ACGCGGCGAAAGAAGGG-ATCCTC---CG
GA-----CCTGAT------------GGGATAGGG-TCCGCCTCCCTGAAT-GGGCGCG--
---------AAGTCGAGTACAGGTCGAACGGACGCAGT------TT-CGA-GCGCAGTCC
GCCGTCGGTCTAAGTGCTTCGCAGTCTCTGCCCCGAGAAAAA-CTGGGCCACTCCAGTTG
GGGCGGGGGCGACGCAAA---CCTTTTGACGATGCCCC-TACGCCAGGCCG-AGGC-CGC
TCTCT---CGAGGGA-AAGAGGG---ACGGCAGGGAATT-ATTCGGCCGCGGCGGTCGGG
GGTTTCA---------TCTCTGCGGTTCTTGTCTC-CGCG-CATTCGCATGC-GCGC---
-TGTCCTTAGCG----CCGG--CCAGCGG-CGC-CTTCCAGTCTCGCTCGCAG----TCG
CCGAGGGTGTTGCC---GACTG--------AGAGC-GGGGAACG--GGCGGAAG--GCG-
-TCGG-CCGGAGA-----TGGGG--TGAGG-----ACGCG-CGCTCGA----GAGCGCCG
--GAGATGGACGGGAGAA---TGC

#Amblyomma_variegatum(HQ856820.1)
----------------------------------------GCCGGCGAC-TCGTTTTGAC
CGTGTCGGCA---AAGA--GGACGGCTCA----AAG--AAACG---CCGAAGAT-CCCTC
GAAAGACTTT---GCGAAAGAGGAGGAGAGT---------------GGGTCGA-ACCCTT
CTGACCGCGT---CAAAGCGGC-TGAGTCGGG-TCGCCC-TGCGCTG----ACGTAA---
CGTGGA--CCGGCGGTTTGCTT-----AGCCG-CAGAACGG--CCAGCCTCTGA-AGTGA
CGACC--GCCGCAGGA--AGGGATTACCTGCAGGGAAAGAGCGGTCTTCCACAAGGGAGA
CGAGGCACGGGTCGAGTGGCAAGAGCGTCGCTTAAACCGCAGAACGGCCAGCCTC---TG
AAGTGAAGGCCGCCGCAGGAAGGGATTACCTGCAGGGAAAGAGCGGTCTTCCAGAAGGGA
GA-CGAGGC-ACGGGTC---GAGTGGCAAG---AGCGTCGGCTGCTGG-TCTACGGATA-
AG--TATCCAAA--CTGCT--GCGATC------C-GCAGA-------GACGGGAGCGC-C
---CTGTC-CGGGCAC--GCCCGCGCGAGAAGAA--------GGGAGATCTCGCGCGG-G
G----TGCGGGGAG-GCGACGGGCGT---GAACGCG-T---CGAG--AGCAG---CAGTT
C-G---GAGGCGCAGAGGCGCGT---CGCG-ACGCGGCGAAAGAAGGG-ATCCTC---CG
GA-----CCTGAT------------GGGATAGGG-TCCGCCTCCCTGAAT-GGGCGCG--
---------AAGTCGAGTACAGGTCGAACGGACGCAGT------TT-CGA-GCGCAGTCC
GCCGTCGGTCTAAGTGCTTCGCAGTCTCTGCCCCGAGAAAAA-CTGGGCCACTCCAGTTG
GGGCGGGGGCGACGCAAA---CCTTTTGACGATGCCCC-TACGCCAGGCCG-AGGC-CGC
TCTCT---CGAGGGA-AAGAGGG---ACGGCAGGGAATT-ATTCGGCCGCGGCGGTCGGG
GGTTTCA---------TCTCTGCGGTTCTTGTCTC-CGCG-CATTCGCATGC-GCGC---
-TGTCCTTAGCG----CCGG--CCAGCGG-CGC-CTTCCAGTCTCGCTCGCAG----TCG
CCGAGGGTGTTGCC---GACTG--------AGAGC-GGGGAACG--GGCGGAAG--GCG-
-TCGG-CCGGAGA-----TGGGG--TGAGG-----ACGCG-CGCTCGA----GAGCGCCG
--GAGATGGACGGGAGAA---TGC

#Amblyomma_variegatum(HQ856818.1)
----------------------------------------GCCGGCGAC-TCGTTTTGAC
CGTGTCGGCA---AAGA--GGACGGCTCA----AAG--AAACG---CCGAAGAT-CCCTC
GAAAGACTTT---GCGAAAGAGGAGGAGAGT---------------GGGTCGA-ACCCTT
CTGACCGCGT---CAAAGCGGC-TGAGTCGGG-TCGCCC-TGCGCTG----ACGTAA---
CGTGGA--CCGGCGGTTTGCTT-----AGCCG-CAGAACGG--CCAGCCTCTGA-AGTGA
CGACC--GCCGCAGGA--AGGGATTACCTGCAGGGAAAGAGCGGTCTTCCACAAGGGAGA
CGAGGCACGGGTCGAGTGGCAAGAGCGTCGCTTAAACCGCAGAACGGCCAGCCTC---TG
AAGTGAAGGCCGCCGCAGGAAGGGATTACCTGCAGGGAAAGAGCGGTCTTCCAGAAGGGA
GA-CGAGGC-ACGGGTC---GAGTGGCAAG---AGCGTCGGCTGCTGG-TCTACGGATA-
AG--TATCCAAA--CTGCT--GCGATC------C-GCAGA-------GACGGGAGCGC-C
---CTGTC-CGGGCAC--GCCCGCGCGAGAAGAA--------GGGAGATCTCGCGCGG-G
G----TGCGGGGAG-GCGACGGGCGT---GAACGCG-T---CGAG--AGCAG---CAGTT
C-G---GAGGCGCAGAGGCGCGT---CGCG-ACGCGGCGAAAGAAGGG-ATCCTC---CG
GA-----CCTGAT------------GGGATAGGG-TCCGCCTCCCTGAAT-GGGCGCG--
---------AAGTCGAGTACAGGTCGAACGGACGCAGT------TT-CGA-GCGCAGTCC
GCCGTCGGTCTAAGTGCTTCGCAGTCTCTGCCCCGAGAAAAA-CTGGGCCACTCCAGTTG
GGGCGGGGGCGACGCAAA---CCTTTTGACGATGCCCC-TACGCCAGGCCG-AGGC-CGC
TCTCT---CGAGGGA-AAGAGGG---ACGGCAGGGAATT-ATTCGGCCGCGGCGGTCGGG
GGTTTCA---------TCTCTGCGGTTCTTGTCTC-CGCG-CATTCGCATGC-GCGC---
-TGTCCTTAGCG----CCGG--CCAGCGG-CGC-CTTCCAGTCTCGCTCGCAG----TCG
CCGAGGGTGTTGCC---GACTG--------AGAGC-GGGGAACG--GGCGGAAG--GCG-
-TCGG-CCGGAGA-----TGGGG--TGAGG-----ACGCG-CGCTCGA----GAGCGCCG
--GAGATGGACGGGAGAA---TGC

#Amblyomma_variegatum(HQ856816.1)
----------------------------------------GCCGGCGAC-TCGTTTTGAC
CGTGTCGGCA---AAGA--GGACGGCTCA----AAG--AAACG---CCGAAGAT-CCCTC
GAAAGACTTT---GCGAAAGAGGAGGAGAGT---------------GGGTCGA-ACCCTT
CTGACCGCGT---CAAAGCGGC-TGAGTCGGG-TCGCCC-TGCGCTG----ACGTAA---
CGTGGA--CCGGCGGTTTGCTT-----AGCCG-CAGAACGG--CCAGCCTCTGA-AGTGA
CGACC--GCCGCAGGA--AGGGATTACCTGCAGGGAAAGAGCGGTCTTCCACAAGGGAGA
CGAGGCACGGGTCGAGTGGCAAGAGCGTCGCTTAAACCGCAGAACGGCCAGCCTC---TG
AAGTGAAGGCCGCCGCAGGAAGGGATTACCTGCAGGGAAAGAGCGGTCTTCCAGAAGGGA
GA-CGAGGC-ACGGGTC---GAGTGGCAAG---AGCGTCGGCTGCTGG-TCTACGGATA-
AG--TATCCAAA--CTGCT--GCGATC------C-GCAGA-------GACGGGAGCGC-C
---CTGTC-CGGGCAC--GCCCGCGCGAGAAGAA--------GGGAGATCTCGCGCGG-G
G----TGCGGGGAG-GCGACGGGCGT---GAACGCG-T---CGAG--AGCAG---CAGTT
C-G---GAGGCGCAGAGGCGCGT---CGCG-ACGCGGCGAAAGAAGGG-ATCCTC---CG
GA-----CCTGAT------------GGGATAGGG-TCCGCCTCCCTGAAT-GGGCGCG--
---------AAGTCGAGTACAGGTCGAACGGACGCAGT------TT-CGA-GCGCAGTCC
GCCGTCGGTCTAAGTGCTTCGCAGTCTCTGCCCCGAGAAAAA-CTGGGCCACTCCAGTTG
GGGCGGGGGCGACGCAAA---CCTTTTGACGATGCCCC-TACGCCAGGCCG-AGGC-CGC
TCTCT---CGAGGGA-AAGAGGG---ACGGCAGGGAATT-ATTCGGCCGCGGCGGTCGGG
GGTTTCA---------TCTCTGCGGTTCTTGTCTC-CGCG-CATTCGCATGC-GCGC---
-TGTCCTTAGCG----CCGG--CCAGCGG-CGC-CTTCCAGTCTCGCTCGCAG----TCG
CCGAGGGTGTTGCC---GACTG--------AGAGC-GGGGAACG--GGCGGAAG--GCG-
-TCGG-CCGGAGA-----TGGGG--TGAGG-----ACGCG-CGCTCGA----GAGCGCCG
--GAGATGGACGGGAGAA---TGC

#Amblyomma_variegatum(HQ856814.1)
----------------------------------------GCCGGCGAC-TCGTTTTGAC
CGTGTCGGCA---AAGA--GGACGGCTCA----AAG--AAACG---CCGAAGAT-CCCTC
GAAAGACTTT---GCGAAAGAGGAGGAGAGT---------------GGGTCGA-ACCCTT
CTGACCGCGT---CAAAGCGGC-TGAGTCGGG-TCGCCC-TGCGCTG----ACGTAA---
CGTGGA--CCGGCGGTTTGCTT-----AGCCG-CAGAACGG--CCAGCCTCTGA-AGTGA
CGACC--GCCGCAGGA--AGGGATTACCTGCAGGGAAAGAGCGGTCTTCCACAAGGGAGA
CGAGGCACGGGTCGAGTGGCAAGAGCGTCGCTTAAACCGCAGAACGGCCAGCCTC---TG
AAGTGAAGGCCGCCGCAGGAAGGGATTACCTGCAGGGAAAGAGCGGTCTTCCAGAAGGGA
GA-CGAGGC-ACGGGTC---GAGTGGCAAG---AGCGTCGGCTGCTGG-TCTACGGATA-
AG--TATCCAAA--CTGCT--GCGATC------C-GCAGA-------GACGGGAGCGC-C
---CTGTC-CGGGCAC--GCCCGCGCGAGAAGAA--------GGGAGATCTCGCGCGG-G
G----TGCGGGGAG-GCGACGGGCGT---GAACGCG-T---CGAG--AGCAG---CAGTT
C-G---GAGGCGCAGAGGCGCGT---CGCG-ACGCGGCGAAAGAAGGG-ATCCTC---CG
GA-----CCTGAT------------GGGATAGGG-TCCGCCTCCCTGAAT-GGGCGCG--
---------AAGTCGAGTACAGGTCGAACGGACGCAGT------TT-CGA-GCGCAGTCC
GCCGTCGGTCTAAGTGCTTCGCAGTCTCTGCCCCGAGAAAAA-CTGGGCCACTCCAGTTG
GGGCGGGGGCGACGCAAA---CCTTTTGACGATGCCCC-TACGCCAGGCCG-AGGC-CGC
TCTCT---CGAGGGA-AAGAGGG---ACGGCAGGGAATT-ATTCGGCCGCGGCGGTCGGG
GGTTTCA---------TCTCTGCGGTTCTTGTCTC-CGCG-CATTCGCATGC-GCGC---
-TGTCCTTAGCG----CCGG--CCAGCGG-CGC-CTTCCAGTCTCGCTCGCAG----TCG
CCGAGGGTGTTGCC---GACTG--------AGAGC-GGGGAACG--GGCGGAAG--GCG-
-TCGG-CCGGAGA-----TGGGG--TGAGG-----ACGCG-CGCTCGA----GAGCGCCG
--GAGATGGACGGGAGAA---TGC

#Amblyomma_variegatum(HQ856812.1)
----------------------------------------GCCGGCGAC-TCGTTTTGAC
CGTGTCGGCA---AAGA--GGACGGCTCA----AAG--AAACG---CCGAAGAT-CCCTC
GAAAGACTTT---GCGAAAGAGGAGGAGAGT---------------GGGTCGA-ACCCTT
CTGACCGCGT---CAAAGCGGC-TGAGTCGGG-TCGCCC-TGCGCTG----ACGTAA---
CGTGGA--CCGGCGGTTTGCTT-----AGCCG-CAGAACGG--CCAGCCTCTGA-AGTGA
CGACC--GCCGCAGGA--AGGGATTACCTGCAGGGAAAGAGCGGTCTTCCACAAGGGAGA
CGAGGCACGGGTCGAGTGGCAAGAGCGTCGCTTAAACCGCAGAACGGCCAGCCTC---TG
AAGTGAAGGCCGCCGCAGGAAGGGATTACCTGCAGGGAAAGAGCGGTCTTCCAGAAGGGA
GA-CGAGGC-ACGGGTC---GAGTGGCAAG---AGCGTCGGCTGCTGG-TCTACGGATA-
AG--TATCCAAA--CTGCT--GCGATC------C-GCAGA-------GACGGGAGCGC-C
---CTGTC-CGGGCAC--GCCCGCGCGAGAAGAA--------GGGAGATCTCGCGCGG-G
G----TGCGGGGAG-GCGACGGGCGT---GAACGCG-T---CGAG--AGCAG---CAGTT
C-G---GAGGCGCAGAGGCGCGT---CGCG-ACGCGGCGAAAGAAGGG-ATCCTC---CG
GA-----CCTGAT------------GGGATAGGG-TCCGCCTCCCTGAAT-GGGCGCG--
---------AAGTCGAGTACAGGTCGAACGGACGCAGT------TT-CGA-GCGCAGTCC
GCCGTCGGTCTAAGTGCTTCGCAGTCTCTGCCCCGAGAAAAA-CTGGGCCACTCCAGTTG
GGGCGGGGGCGACGCAAA---CCTTTTGACGATGCCCC-TACGCCAGGCCG-AGGC-CGC
TCTCT---CGAGGGA-AAGAGGG---ACGGCAGGGAATT-ATTCGGCCGCGGCGGTCGGG
GGTTTCA---------TCTCTGCGGTTCTTGTCTC-CGCG-CATTCGCATGC-GCGC---
-TGTCCTTAGCG----CCGG--CCAGCGG-CGC-CTTCCAGTCTCGCTCGCAG----TCG
CCGAGGGTGTTGCC---GACTG--------AGAGC-GGGGAACG--GGCGGAAG--GCG-
-TCGG-CCGGAGA-----TGGGG--TGAGG-----ACGCG-CGCTCGA----GAGCGCCG
--GAGATGGACGGGAGAA---TGC

#Amblyomma_variegatum(HQ856810.1)
----------------------------------------GCCGGCGAC-TCGTTTTGAC
CGTGTCGGCA---AAGA--GGACGGCTCA----AAG--AAACG---CCGAAGAT-CCCTC
GAAAGACTTT---GCGAAAGAGGAGGAGAGT---------------GGGTCGA-ACCCTT
CTGACCGCGT---CAAAGCGGC-TGAGTCGGG-TCGCCC-TGCGCTG----ACGTAA---
CGTGGA--CCGGCGGTTTGCTT-----AGCCG-CAGAACGG--CCAGCCTCTGA-AGTGA
CGACC--GCCGCAGGA--AGGGATTACCTGCAGGGAAAGAGCGGTCTTCCACAAGGGAGA
CGAGGCACGGGTCGAGTGGCAAGAGCGTCGCTTAAACCGCAGAACGGCCAGCCTC---TG
AAGTGAAGGCCGCCGCAGGAAGGGATTACCTGCAGGGAAAGAGCGGTCTTCCAGAAGGGA
GA-CGAGGC-ACGGGTC---GAGTGGCAAG---AGCGTCGGCTGCTGG-TCTACGGATA-
AG--TATCCAAA--CTGCT--GCGATC------C-GCAGA-------GACGGGAGCGC-C
---CTGTC-CGGGCAC--GCCCGCGCGAGAAGAA--------GGGAGATCTCGCGCGG-G
G----TGCGGGGAG-GCGACGGGCGT---GAACGCG-T---CGAG--AGCAG---CAGTT
C-G---GAGGCGCAGAGGCGCGT---CGCG-ACGCGGCGAAAGAAGGG-ATCCTC---CG
GA-----CCTGAT------------GGGATAGGG-TCCGCCTCCCTGAAT-GGGCGCG--
---------AAGTCGAGTACAGGTCGAACGGACGCAGT------TT-CGA-GCGCAGTCC
GCCGTCGGTCTAAGTGCTTCGCAGTCTCTGCCCCGAGAAAAA-CTGGGCCACTCCAGTTG
GGGCGGGGGCGACGCAAA---CCTTTTGACGATGCCCC-TACGCCAGGCCG-AGGC-CGC
TCTCT---CGAGGGA-AAGAGGG---ACGGCAGGGAATT-ATTCGGCCGCGGCGGTCGGG
GGTTTCA---------TCTCTGCGGTTCTTGTCTC-CGCG-CATTCGCATGC-GCGC---
-TGTCCTTAGCG----CCGG--CCAGCGG-CGC-CTTCCAGTCTCGCTCGCAG----TCG
CCGAGGGTGTTGCC---GACTG--------AGAGC-GGGGAACG--GGCGGAAG--GCG-
-TCGG-CCGGAGA-----TGGGG--TGAGG-----ACGCG-CGCTCGA----GAGCGCCG
--GAGATGGACGGGAGAA---TGC

#Amblyomma_variegatum(HQ856808.1)
----------------------------------------GCCGGCGAC-TCGTTTTGAC
CGTGTCGGCA---AAGA--GGACGGCTCA----AAG--AAACG---CCGAAGAT-CCCTC
GAAAGACTTT---GCGAAAGAGGAGGAGAGT---------------GGGTCGA-ACCCTT
CTGACCGCGT---CAAAGCGGC-TGAGTCGGG-TCGCCC-TGCGCTG----ACGTAA---
CGTGGA--CCGGCGGTTTGCTT-----AGCCG-CAGAACGG--CCAGCCTCTGA-AGTGA
CGACC--GCCGCAGGA--AGGGATTACCTGCAGGGAAAGAGCGGTCTTCCACAAGGGAGA
CGAGGCACGGGTCGAGTGGCAAGAGCGTCGCTTAAACCGCAGAACGGCCAGCCTC---TG
AAGTGAAGGCCGCCGCAGGAAGGGATTACCTGCAGGGAAAGAGCGGTCTTCCAGAAGGGA
GA-CGAGGC-ACGGGTC---GAGTGGCAAG---AGCGTCGGCTGCTGG-TCTACGGATA-
AG--TATCCAAA--CTGCT--GCGATC------C-GCAGA-------GACGGGAGCGC-C
---CTGTC-CGGGCAC--GCCCGCGCGAGAAGAA--------GGGAGATCTCGCGCGG-G
G----TGCGGGGAG-GCGACGGGCGT---GAACGCG-T---CGAG--AGCAG---CAGTT
C-G---GAGGCGCAGAGGCGCGT---CGCG-ACGCGGCGAAAGAAGGG-ATCCTC---CG
GA-----CCTGAT------------GGGATAGGG-TCCGCCTCCCTGAAT-GGGCGCG--
---------AAGTCGAGTACAGGTCGAACGGACGCAGT------TT-CGA-GCGCAGTCC
GCCGTCGGTCTAAGTGCTTCGCAGTCTCTGCCCCGAGAAAAA-CTGGGCCACTCCAGTTG
GGGCGGGGGCGACGCAAA---CCTTTTGACGATGCCCC-TACGCCAGGCCG-AGGC-CGC
TCTCT---CGAGGGA-AAGAGGG---ACGGCAGGGAATT-ATTCGGCCGCGGCGGTCGGG
GGTTTCA---------TCTCTGCGGTTCTTGTCTC-CGCG-CATTCGCATGC-GCGC---
-TGTCCTTAGCG----CCGG--CCAGCGG-CGC-CTTCCAGTCTCGCTCGCAG----TCG
CCGAGGGTGTTGCC---GACTG--------AGAGC-GGGGAACG--GGCGGAAG--GCG-
-TCGG-CCGGAGA-----TGGGG--TGAGG-----ACGCG-CGCTCGA----GAGCGCCG
--GAGATGGACGGGAGAA---TGC

#Amblyomma_variegatum(HQ856806.1)
----------------------------------------GCCGGCGAC-TCGTTTTGAC
CGTGTCGGCA---AAGA--GGACGGCTCA----AAG--AAACG---CCGAAGAT-CCCTC
GAAAGACTTT---GCGAAAGAGGAGGAGAGT---------------GGGTCGA-ACCCTT
CTGACCGCGT---CAAAGCGGC-TGAGTCGGG-TCGCCC-TGCGCTG----ACGTAA---
CGTGGA--CCGGCGGTTTGCTT-----AGCCG-CAGAACGG--CCAGCCTCTGA-AGTGA
CGACC--GCCGCAGGA--AGGGATTACCTGCAGGGAAAGAGCGGTCTTCCACAAGGGAGA
CGAGGCACGGGTCGAGTGGCAAGAGCGTCGCTTAAACCGCAGAACGGCCAGCCTC---TG
AAGTGAAGGCCGCCGCAGGAAGGGATTACCTGCAGGGAAAGAGCGGTCTTCCAGAAGGGA
GA-CGAGGC-ACGGGTC---GAGTGGCAAG---AGCGTCGGCTGCTGG-TCTACGGATA-
AG--TATCCAAA--CTGCT--GCGATC------C-GCAGA-------GACGGGAGCGC-C
---CTGTC-CGGGCAC--GCCCGCGCGAGAAGAA--------GGGAGATCTCGCGCGG-G
G----TGCGGGGAG-GCGACGGGCGT---GAACGCG-T---CGAG--AGCAG---CAGTT
C-G---GAGGCGCAGAGGCGCGT---CGCG-ACGCGGCGAAAGAAGGG-ATCCTC---CG
GA-----CCTGAT------------GGGATAGGG-TCCGCCTCCCTGAAT-GGGCGCG--
---------AAGTCGAGTACAGGTCGAACGGACGCAGT------TT-CGA-GCGCAGTCC
GCCGTCGGTCTAAGTGCTTCGCAGTCTCTGCCCCGAGAAAAA-CTGGGCCACTCCAGTTG
GGGCGGGGGCGACGCAAA---CCTTTTGACGATGCCCC-TACGCCAGGCCG-AGGC-CGC
TCTCT---CGAGGGA-AAGAGGG---ACGGCAGGGAATT-ATTCGGCCGCGGCGGTCGGG
GGTTTCA---------TCTCTGCGGTTCTTGTCTC-CGCG-CATTCGCATGC-GCGC---
-TGTCCTTAGCG----CCGG--CCAGCGG-CGC-CTTCCAGTCTCGCTCGCAG----TCG
CCGAGGGTGTTGCC---GACTG--------AGAGC-GGGGAACG--GGCGGAAG--GCG-
-TCGG-CCGGAGA-----TGGGG--TGAGG-----ACGCG-CGCTCGA----GAGCGCCG
--GAGATGGACGGGAGAA---TGC

#Amblyomma_variegatum(HQ856804.1)
----------------------------------------GCCGGCGAC-TCGTTTTGAC
CGTGTCGGCA---AAGA--GGACGGCTCA----AAG--AAACG---CCGAAGAT-CCCTC
GAAAGACTTT---GCGAAAGAGGAGGAGAGT---------------GGGTCGA-ACCCTT
CTGACCGCGT---CAAAGCGGC-TGAGTCGGG-TCGCCC-TGCGCTG----ACGTAA---
CGTGGA--CCGGCGGTTTGCTT-----AGCCG-CAGAACGG--CCAGCCTCTGA-AGTGA
CGACC--GCCGCAGGA--AGGGATTACCTGCAGGGAAAGAGCGGTCTTCCACAAGGGAGA
CGAGGCACGGGTCGAGTGGCAAGAGCGTCGCTTAAACCGCAGAACGGCCAGCCTC---TG
AAGTGAAGGCCGCCGCAGGAAGGGATTACCTGCAGGGAAAGAGCGGTCTTCCAGAAGGGA
GA-CGAGGC-ACGGGTC---GAGTGGCAAG---AGCGTCGGCTGCTGG-TCTACGGATA-
AG--TATCCAAA--CTGCT--GCGATC------C-GCAGA-------GACGGGAGCGC-C
---CTGTC-CGGGCAC--GCCCGCGCGAGAAGAA--------GGGAGATCTCGCGCGG-G
G----TGCGGGGAG-GCGACGGGCGT---GAACGCG-T---CGAG--AGCAG---CAGTT
C-G---GAGGCGCAGAGGCGCGT---CGCG-ACGCGGCGAAAGAAGGG-ATCCTC---CG
GA-----CCTGAT------------GGGATAGGG-TCCGCCTCCCTGAAT-GGGCGCG--
---------AAGTCGAGTACAGGTCGAACGGACGCAGT------TT-CGA-GCGCAGTCC
GCCGTCGGTCTAAGTGCTTCGCAGTCTCTGCCCCGAGAAAAA-CTGGGCCACTCCAGTTG
GGGCGGGGGCGACGCAAA---CCTTTTGACGATGCCCC-TACGCCAGGCCG-AGGC-CGC
TCTCT---CGAGGGA-AAGAGGG---ACGGCAGGGAATT-ATTCGGCCGCGGCGGTCGGG
GGTTTCA---------TCTCTGCGGTTCTTGTCTC-CGCG-CATTCGCATGC-GCGC---
-TGTCCTTAGCG----CCGG--CCAGCGG-CGC-CTTCCAGTCTCGCTCGCAG----TCG
CCGAGGGTGTTGCC---GACTG--------AGAGC-GGGGAACG--GGCGGAAG--GCG-
-TCGG-CCGGAGA-----TGGGG--TGAGG-----ACGCG-CGTTCGA----GAGCGCCG
--GAGATGGACGGGAGAA---TGC

#Amblyomma_variegatum(HQ856802.1)
----------------------------------------GCCGGCGAC-TCGTTTTGAC
CGTGTCGGCA---AAGA--GGACGGCTCA----AAG--AAACG---CCGAAGAT-CCCTC
GAAAGACTTT---GCGAAAGAGGAGGAGAGT---------------GGGTCGA-ACCCTT
CTGACCGCGT---CAAAGCGGC-TGAGTCGGG-TCGCCC-TGCGCTG----ACGTAA---
CGTGGA--CCGGCGGTTTGCTT-----AGCCG-CAGAACGG--CCAGCCTCTGA-AGTGA
CGACC--GCCGCAGGA--AGGGATTACCTGCAGGGAAAGAGCGGTCTTCCAAAAGGGAGA
CGAGGCACGGGTCGAGTGGCAAGAGCGTCGCTTAAACCGCAGAACGGCCAGCCTC---TG
AAGTGAAGGCCGCCGCAGGAAGGGATTACCTGCAGGGAAAGAGCGGTCTTCCAGAAGGGA
GA-CGAGGC-ACGGGTC---GAGTGGCAAG---AGCGTCGGCTGCTGG-TCTACGGATA-
AG--TATCCAAA--CTGCT--GCGATC------C-GCAGA-------GACGGGAGCGC-C
---CTGTC-CGGGCAC--GCCCGCGCGAGAAGAA--------GGGAGATCTCGCGCGG-G
G----TGCGGGGAG-GCGACGGGCGT---GAACGCG-T---CGAG--AGCAG---CAGTT
C-G---GAGGCGCAGAGGCGCGT---CGCG-ACGCGGCGAAAGAAGGG-ATCCTC---TG
GA-----CCTGAT------------GGGATAGGG-TCCGCCTCCCTGAAT-GGGCGTG--
---------AAGTCGAGTACAGGTCGAACGGACGCAGT------TT-CGA-GCGCAGTCC
GCCGTCGGTCTAAGTGCTTCGCAGTCTCTGCCCCGAGAAAAA-CTGGGCCACTCCAGTTG
GGGCGGGGGCGACGCAAA---CCTTTTGACGATGCCCC-TACGCCAGGCCG-AGGC-CGC
TCTCT---CGAGGGA-AAGAGGG---ACGGCAGGGAATT-ATTCGGCCGCGGCGGTCGGG
GGTTTCA---------TCTCTGCGGTTCTTGTCTC-CGCG-CATTCGCATGC-GCGC---
-TGTCCTTAGCG----CCGG--CCAGCGG-CGC-CTTCCAGTCTCGCTCGCAG----TCG
CCGAGGGTGTTGCC---GACTG--------AGAGC-GGGGAACG--GGCGGAAG--GCG-
-TCGG-CCGGAGA-----TGGGG--TGAGG-----ACGCG-CGCTCGA----GAGCGCCG
--GAGATGGACGGGAGAA---TGC

#Amblyomma_variegatum(HQ856800.1)
----------------------------------------GCCGGCGAC-TCGTTTTGAC
CGTGTCGGCA---AAGA--GGACGGCTCA----AAG--AAACG---CCGAAGAT-CCCTC
GAAAGACTTT---GCGAAAGAGGAGGAGAGT---------------GGGTCGA-ACCCTT
CTGACCGCGT---CAAAGCGGC-TGAGTCGGG-TCGCCC-TGCGCTG----ACGTAA---
CGTGGA--CCGGCGGTTTGCTT-----AGCCG-CAGAACGG--CCAGCCTCTGA-AGTGA
CGACC--GCCGCAGGA--AGGGATTACCTGCAGGGAAAGAGCGGTCTTCCAAAAGGGAGA
CGAGGCACGGGTCGAGTGGCAAGAGCGTCGCTTAAACCGCAGAACGGCCAGCCTC---TG
AAGTGAAGGCCGCCGCAGGAAGGGATTACCTGCAGGGAAAGAGCGGTCTTCCAGAAGGGA
GA-CGAGGC-ACGGGTC---GAGTGGCAAG---AGCGTCGGCTGCTGG-TCTACGGATA-
AG--TATCCAAA--CTGCT--GCGATC------C-GCAGA-------GACGGGAGCGC-C
---CTGTC-CGGGCAC--GCCCGCGCGAGAAGAA--------GGGAGATCTCGCGCGG-G
G----TGCGGGGAG-GCGACGGGCGT---GAACGCG-T---CGAG--AGCAG---CAGTT
C-G---GAGGCGCAGAGGCGCGT---CGCG-ACGCGGCGAAAGAAGGG-ATCCTC---TG
GA-----CCTGAT------------GGGATAGGG-TCCGCCTCCCTGAAT-GGGCGTG--
---------AAGTCGAGTACAGGTCGAACGGACGCAGT------TT-CGA-GCGCAGTCC
GCCGTCGGTCTAAGTGCTTCGCAGTCTCTGCCCCGAGAAAAA-CTGGGCCACTCCAGTTG
GGGCGGGGGCGACGCAAA---CCTTTTGACGATGCCCC-TACGCCAGGCCG-AGGC-CGC
TCTCT---CGAGGGA-AAGAGGG---ACGGCAGGGAATT-ATTCGGCCGCGGCGGTCGGG
GGTTTCA---------TCTCTGCGGTTCTTGTCTC-CGCG-CATTCGCATGC-GCGC---
-TGTCCTTAGCG----CCGG--CCAGCGG-CGC-CTTCCAGTCTCGCTCGCAG----TCG
CCGAGGGTGTTGCC---GACTG--------AGAGC-GGGGAACG--GGCGGAAG--GCG-
-TCGG-CCGGAGA-----TGGGG--TGAGG-----ACGCG-CGCTCGA----GAGCGCCG
--GAGATGGACGGGAGAA---TGC

#Amblyomma_variegatum(HQ856798.1)
----------------------------------------GCCGGCGAC-TCGTTTTGAC
CGTGTCGGCA---AAGA--GGACGGCTCA----AAG--AAACG---CCGAAGAT-CCCTC
GAAAGACTTT---GCGAAAGAGGAGGAGAGT---------------GGGTCGA-ACCCTT
CTGACCGCGT---CAAAGCGGC-TGAGTCGGG-TCGCCC-TGCGCTG----ACGTAA---
CGTGGA--CCGGCGGTTTGCTT-----AGCCG-CAGAACGG--CCAGCCTCTGA-AGTGA
CGACC--GCCGCAGGA--AGGGATTACCTGCAGGGAAAGAGCGGTCTTCCAAAAGGGAGA
CGAGGCACGGGTCGAGTGGCAAGAGCGTCGCTTAAACCGCAGAACGGCCAGCCTC---TG
AAGTGAAGGCCGCCGCAGGAAGGGATTACCTGCAGGGAAAGAGCGGTCTTCCAGAAGGGA
GA-CGAGGC-ACGGGTC---GAGTGGCAAG---AGCGTCGGCTGCTGG-TCTACGGATA-
AG--TATCCAAA--CTGCT--GCGATC------C-GCAGA-------GACGGGAGCGC-C
---CTGTC-CGGGCAC--GCCCGCGCGAGAAGAA--------GGGAGATCTCGCGCGG-G
G----TGCGGGGAG-GCGACGGGCGT---GAACGCG-T---CGAG--AGCAG---CAGTT
C-G---GAGGCGCAGAGGCGCGT---CGCG-ACGCGGCGAAAGAAGGG-ATCCTC---TG
GA-----CCTGAT------------GGGATAGGG-TCCGCCTCCCTGAAT-GGGCGTG--
---------AAGTCGAGTACAGGTCGAACGGACGCAGT------TT-CGA-GCGCAGTCC
GCCGTCGGTCTAAGTGCTTCGCAGTCTCTGCCCCGAGAAAAA-CTGGGCCACTCCAGTTG
GGGCGGGGGCGACGCAAA---CCTTTTGACGATGCCCC-TACGCCAGGCCG-AGGC-CGC
TCTCT---CGAGGGA-AAGAGGG---ACGGCAGGGAATT-ATTCGGCCGCGGCGGTCGGG
GGTTTCA---------TCTCTGCGGTTCTTGTCTC-CGCG-CATTCGCATGC-GCGC---
-TGTCCTTAGCG----CCGG--CCAGCGG-CGC-CTTCCAGTCTCGCTCGCAG----TCG
CCGAGGGTGTTGCC---GACTG--------AGAGC-GGGGAACG--GGCGGAAG--GCG-
-TCGG-CCGGAGA-----TGGGG--TGAGG-----ACGCG-CGCTCGA----GAGCGCCG
--GAGATGGACGGGAGAA---TGC

#Amblyomma_variegatum(HQ856796.1)
----------------------------------------GCCGGCGAC-TCGTTTTGAC
CGTGTCGGCA---AAGA--GGACGGCTCA----AAG--AAACG---CCGAAGAT-CCCTC
GAAAGACTTT---GCGAAAGAGGAGGAGAGT---------------GGGTCGA-ACCCTT
CTGACCGCGT---CAAAGCGGC-TGAGTCGGG-TCGCCC-TGCGCTG----ACGTAA---
CGTGGA--CCGGCGGTTTGCTT-----AGCCG-CAGAACGG--CCAGCCTCTGA-AGTGA
CGACC--GCCGCAGGA--AGGGATTACCTGCAGGGAAAGAGCGGTCTTCCAAAAGGGAGA
CGAGGCACGGGTCGAGTGGCAAGAGCGTCGCTTAAACCGCAGAACGGCCAGCCTC---TG
AAGTGAAGGCCGCCGCAGGAAGGGATTACCTGCAGGGAAAGAGCGGTCTTCCAGAAGGGA
GA-CGAGGC-ACGGGTC---GAGTGGCAAG---AGCGTCGGCTGCTGG-TCTACGGATA-
AG--TATCCAAA--CTGCT--GCGATC------C-GCAGA-------GACGGGAGCGC-C
---CTGTC-CGGGCAC--GCCCGCGCGAGAAGAA--------GGGAGATCTCGCGCGG-G
G----TGCGGGGAG-GCGACGGGCGT---GAACGCG-T---CGAG--AGCAG---CAGTT
C-G---GAGGCGCAGAGGCGCGT---CGCG-ACGCGGCGAAAGAAGGG-ATCCTC---TG
GA-----CCTGAT------------GGGATAGGG-TCCGCCTCCCTGAAT-GGGCGTG--
---------AAGTCGAGTACAGGTCGAACGGACGCAGT------TT-CGA-GCGCAGTCC
GCCGTCGGTCTAAGTGCTTCGCAGTCTCTGCCCCGAGAAAAA-CTGGGCCACTCCAGTTG
GGGCGGGGGCGACGCAAA---CCTTTTGACGATGCCCC-TACGCCAGGCCG-AGGC-CGC
TCTCT---CGAGGGA-AAGAGGG---ACGGCAGGGAATT-ATTCGGCCGCGGCGGTCGGG
GGTTTCA---------TCTCTGCGGTTCTTGTCTC-CGCG-CATTCGCATGC-GCGC---
-TGTCCTTAGCG----CCGG--CCAGCGG-CGC-CTTCCAGTCTCGCTCGCAG----TCG
CCGAGGGTGTTGCC---GACTG--------AGAGC-GGGGAACG--GGCGGAAG--GCG-
-TCGG-CCGGAGA-----TGGGG--TGAGG-----ACGCG-CGCTCGA----GAGCGCCG
--GAGATGGACGGGAGAA---TGC

#Amblyomma_variegatum(HQ856794.1)
----------------------------------------GCCGGCGAC-TCGTTTTGAC
CGTGTCGGCA---AAGA--GGACGGCTCA----AAG--AAACG---CCGAAGAT-CCCTC
GAAAGACTTT---GCGAAAGAGGAGGAGAGT---------------GGGTCGA-ACCCTT
CTGACCGCGT---CAAAGCGGC-TGAGTCGGG-TCGCCC-TGCGCTG----ACGTAA---
CGTGGA--CCGGCGGTTTGCTT-----AGCCG-CAGAACGG--CCAGCCTCTGA-AGTGA
CGACC--GCCGCAGGA--AGGGATTACCTGCAGGGAAAGAGCGGTCTTCCAAAAGGGAGA
CGAGGCACGGGTCGAGTGGCAAGAGCGTCGCTTAAACCGCAGAACGGCCAGCCTC---TG
AAGTGAAGGCCGCCGCAGGAAGGGATTACCTGCAGGGAAAGAGCGGTCTTCCAGAAGGGA
GA-CGAGGC-ACGGGTC---GAGTGGCAAG---AGCGTCGGCTGCTGG-TCTACGGATA-
AG--TATCCAAA--CTGCT--GCGATC------C-GCAGA-------GACGGGAGCGC-C
---CTGTC-CGGGCAC--GCCCGCGCGAGAAGAA--------GGGAGATCTCGCGCGG-G
G----TGCGGGGAG-GCGACGGGCGT---GAACGCG-T---CGAG--AGCAG---CAGTT
C-G---GAGGCGCAGAGGCGCGT---CGCG-ACGCGGCGAAAGAAGGG-ATCCTC---TG
GA-----CCTGAT------------GGGATAGGG-TCCGCCTCCCTGAAT-GGGCGTG--
---------AAGTCGAGTACAGGTCGAACGGACGCAGT------TT-CGA-GCGCAGTCC
GCCGTCGGTCTAAGTGCTTCGCAGTCTCTGCCCCGAGAAAAA-CTGGGCCACTCCAGTTG
GGGCGGGGGCGACGCAAA---CCTTTTGACGATGCCCC-TACGCCAGGCCG-AGGC-CGC
TCTCT---CGAGGGA-AAGAGGG---ACGGCAGGGAATT-ATTCGGCCGCGGCGGTCGGG
GGTTTCA---------TCTCTGCGGTTCTTGTCTC-CGCG-CATTCGCATGC-GCGC---
-TGTCCTTAGCG----CCGG--CCAGCGG-CGC-CTTCCAGTCTCGCTCGCAG----TCG
CCGAGGGTGTTGCC---GACTG--------AGAGC-GGGGAACG--GGCGGAAG--GCG-
-TCGG-CCGGAGA-----TGGGG--TGAGG-----ACGCG-CGCTCGA----GAGCGCCG
--GAGATGGACGGGAGAA---TGC

#Amblyomma_variegatum(HQ856792.1)
----------------------------------------GCCGGCGAC-TCGTTTTGAC
CGTGTCGGCA---AAGA--GGACGGCTCA----AAG--AAACG---CCGAAGAT-CCCTC
GAAAGACTTT---GCGAAAGAGGAGGAGAGT---------------GGGTCGA-ACCCTT
CTGACCGCGT---CAAAGCGGC-TGAGTCGGG-TCGCCC-TGCGCTG----ACGTAA---
CGTGGA--CCGGCGGTTTGCTT-----AGCCG-CAGAACGG--CCAGCCTCTGA-AGTGA
CGACC--GCCGCAGGA--AGGGATTACCTGCAGGGAAAGAGCGGTCTTCCAAAAGGGAGA
CGAGGCACGGGTCGAGTGGCAAGAGCGTCGCTTAAACCGCAGAACGGCCAGCCTC---TG
AAGTGAAGGCCGCCGCAGGAAGGGATTACCTGCAGGGAAAGAGCGGTCTTCCAGAAGGGA
GA-CGAGGC-ACGGGTC---GAGTGGCAAG---AGCGTCGGCTGCTGG-TCTACGGATA-
AG--TATCCAAA--CTGCT--GCGATC------C-GCAGA-------GACGGGAGCGC-C
---CTGTC-CGGGCAC--GCCCGCGCGAGAAGAA--------GGGAGATCTCGCGCGG-G
G----TGCGGGGAG-GCGACGGGCGT---GAACGCG-T---CGAG--AGCAG---CAGTT
C-G---GAGGCGCAGAGGCGCGT---CGCG-ACGCGGCGAAAGAAGGG-ATCCTC---TG
GA-----CCTGAT------------GGGATAGGG-TCCGCCTCCCTGAAT-GGGCGTG--
---------AAGTCGAGTACAGGTCGAACGGACGCAGT------TT-CGA-GCGCAGTCC
GCCGTCGGTCTAAGTGCTTCGCAGTCTCTGCCCCGAGAAAAA-CTGGGCCACTCCAGTTG
GGGCGGGGGCGACGCAAA---CCTTTTGACGATGCCCC-TACGCCAGGCCG-AGGC-CGC
TCTCT---CGAGGGA-AAGAGGG---ACGGCAGGGAATT-ATTCGGCCGCGGCGGTCGGG
GGTTTCA---------TCTCTGCGGTTCTTGTCTC-CGCG-CATTCGCATGC-GCGC---
-TGTCCTTAGCG----CCGG--CCAGCGG-CGC-CTTCCAGTCTCGCTCGCAG----TCG
CCGAGGGTGTTGCC---GACTG--------AGAGC-GGGGAACG--GGCGGAAG--GCG-
-TCGG-CCGGAGA-----TGGGG--TGAGG-----ACGCG-CGCTCGA----GAGCGCCG
--GAGATGGACGGGAGAA---TGC

#Amblyomma_variegatum(HQ856790.1)
----------------------------------------GCCGGCGAC-TCGTTTTGAC
CGTGTCGGCA---AAGA--GGACGGCTCA----AAG--AAACG---CCGAAGAT-CCCTC
GAAAGACTTT---GCGAAAGAGGAGGAGAGT---------------GGGTCGA-ACCCTT
CTGACCGCGT---CAAAGCGGC-TGAGTCGGG-TCGCCC-TGCGCTG----ACGTAA---
CGTGGA--CCGGCGGTTTGCTT-----AGCCG-CAGAACGG--CCAGCCTCTGA-AGTGA
CGACC--GCCGCAGGA--AGGGATTACCTGCAGGGAAAGAGCGGTCTTCCACAAGGGAGA
CGAGGCACGGGTCGAGTGGCAAGAGCGTCGCTTAAACCGCAGAACGGCCAGCCTC---TG
AAGTGAAGGCCGCCGCAGGAAGGGATTACCTGCAGGGAAAGAGCGGTCTTCCAGAAGGGA
GA-CGAGGC-ACGGGTC---GAGTGGCAAG---AGCGTCGGCTGCTGG-TCTACGGATA-
AG--TATCCAAA--CTGCT--GCGATC------C-GCAGA-------GACGGGAGCGC-C
---CTGTC-CGGGCAC--GCCCGCGCGAGAAGAA--------GGGAGATCTCGCGCGG-G
G----TGCGGGGAG-GCGACGGGCGT---GAACGCG-T---CGAG--AGCAG---CAGTT
C-G---GAGGCGCAGAGGCGCGT---CGCG-ACGCGGCGAAAGAAGGG-ATCCTC---CG
GA-----CCTGAT------------GGGATAGGG-TCCGCCTCCCTGAAT-GGGCGCG--
---------AAGTCGAGTACAGGTCGAACGGACGCAGT------TT-CGA-GCGCAGTCC
GCCGTCGGTCTAAGTGCTTCGCAGTCTCTGCCCCGAGAAAAA-CTGGGCCACTCCAGTTG
GGGCGGGGGCGACGCAAA---CCTTTTGACGATGCCCC-TACGCCAGGCCG-AGGC-CGC
TCTCT---CGAGGGA-AAGAGGG---ACGGCAGGGAATT-ATTCGGCCGCGGCGGTCGGG
GGTTTCA---------TCTCTGCGGTTCTTGTCTC-CGCG-CATTCGCATGC-GCGC---
-TGTCCTTAGCG----CCGG--CCAGCGG-CGC-CTTCCAGTCTCGCTCGCAG----TCG
CCGAGGGTGTTGCC---GACTG--------AGAGC-GGGGAACG--GGCGGAAG--GCG-
-TCGG-CCGGAGA-----TGGGG--TGAGG-----ACGCG-CGCTCGA----GAGCGCCG
--GAGATGGACGGGAGAA---TGC

#Amblyomma_variegatum(HQ856788.1)
----------------------------------------GCCGGCGAC-TCGTTTTGAC
CGTGTCGGCA---AAGA--GGACGGCTCA----AAG--AAACG---CCGAAGAT-CCCTC
GAAAGACTTT---GCGAAAGAGGAGGAGAGT---------------GGGTCGA-ACCCTT
CTGACCGCGT---CAAAGCGGC-TGAGTCGGG-TCGCCC-TGCGCTG----ACGTAA---
CGTGGA--CCGGCGGTTTGCTT-----AGCCG-CAGAACGG--CCAGCCTCTGA-AGTGA
CGACC--GCCGCAGGA--AGGGATTACCTGCAGGGAAAGAGCGGTCTTCCACAAGGGAGA
CGAGGCACGGGTCGAGTGGCAAGAGCGTCGCTTAAACCGCAGAACGGCCAGCCTC---TG
AAGTGAAGGCCGCCGCAGGAAGGGATTACCTGCAGGGAAAGAGCGGTCTTCCAGAAGGGA
GA-CGAGGC-ACGGGTC---GAGTGGCAAG---AGCGTCGGCTGCTGG-TCTACGGATA-
AG--TATCCAAA--CTGCT--GCGATC------C-GCAGA-------GACGGGAGCGC-C
---CTGTC-CGGGCAC--GCCCGCGCGAGAAGAA--------GGGAGATCTCGCGCGG-G
G----TGCGGGGAG-GCGACGGGCGT---GAACGCG-T---CGAG--AGCAG---CAGTT
C-G---GAGGCGCAGAGGCGCGT---CGCG-ACGCGGCGAAAGAAGGG-ATCCTC---CG
GA-----CCTGAT------------GGGATAGGG-TCCGCCTCCCTGAAT-GGGCGCG--
---------AAGTCGAGTACAGGTCGAACGGACGCAGT------TT-CGA-GCGCAGTCC
GCCGTCGGTCTAAGTGCTTCGCAGTCTCTGCCCCGAGAAAAA-CTGGGCCACTCCAGTTG
GGGCGGGGGCGACGCAAA---CCTTTTGACGATGCCCC-TACGCCAGGCCG-AGGC-CGC
TCTCT---CGAGGGA-AAGAGGG---ACGGCAGGGAATT-ATTCGGCCGCGGCGGTCGGG
GGTTTCA---------TCTCTGCGGTTCTTGTCTC-CGCG-CATTCGCATGC-GCGC---
-TGTCCTTAGCG----CCGG--CCAGCGG-CGC-CTTCCAGTCTCGCTCGCAG----TCG
CCGAGGGTGTTGCC---GACTG--------AGAGC-GGGGAACG--GGCGGAAG--GCG-
-TCGG-CCGGAGA-----TGGGG--TGAGG-----ACGCG-CGCTCGA----GAGCGCCG
--GAGATGGACGGGAGAA---TGC

#Amblyomma_variegatum(HQ856786.1)
----------------------------------------GCCGGCGAC-TCGTTTTGAC
CGTGTCGGCA---AAGA--GGACGGCTCA----AAG--AAACG---CCGAAGAT-CCCTC
GAAAGACTTT---GCGAAAGAGGAGGAGAGT---------------GGGTCGA-ACCCTT
CTGACCGCGT---CAAAGCGGC-TGAGTCGGG-TCGCCC-TGCGCTG----ACGTAA---
CGTGGA--CCGGCGGTTTGCTT-----AGCCG-CAGAACGG--CCAGCCTCTGA-AGTGA
CGACC--GCCGCAGGA--AGGGATTACCTGCAGGGAAAGAGCGGTCTTCCACAAGGGAGA
CGAGGCACGGGTCGAGTGGCAAGAGCGTCGCTTAAACCGCAGAACGGCCAGCCTC---TG
AAGTGAAGGCCGCCGCAGGAAGGGATTACCTGCAGGGAAAGAGCGGTCTTCCAGAAGGGA
GA-CGAGGC-ACGGGTC---GAGTGGCAAG---AGCGTCGGCTGCTGG-TCTACGGATA-
AG--TATCCAAA--CTGCT--GCGATC------C-GCAGA-------GACGGGAGCGC-C
---CTGTC-CGGGCAC--GCCCGCGCGAGAAGAA--------GGGAGATCTCGCGCGG-G
G----TGCGGGGAG-GCGACGGGCGT---GAACGCG-T---CGAG--AGCAG---CAGTT
C-G---GAGGCGCAGAGGCGCGT---CGCG-ACGCGGCGAAAGAAGGG-ATCCTC---CG
GA-----CCTGAT------------GGGATAGGG-TCCGCCTCCCTGAAT-GGGCGCG--
---------AAGTCGAGTACAGGTCGAACGGACGCAGT------TT-CGA-GCGCAGTCC
GCCGTCGGTCTAAGTGCTTCGCAGTCTCTGCCCCGAGAAAAA-CTGGGCCACTCCAGTTG
GGGCGGGGGCGACGCAAA---CCTTTTGACGATGCCCC-TACGCCAGGCCG-AGGC-CGC
TCTCT---CGAGGGA-AAGAGGG---ACGGCAGGGAATT-ATTCGGCCGCGGCGGTCGGG
GGTTTCA---------TCTCTGCGGTTCTTGTCTC-CGCG-CATTCGCATGC-GCGC---
-TGTCCTTAGCG----CCGG--CCAGCGG-CGC-CTTCCAGTCTCGCTCGCAG----TCG
CCGAGGGTGTTGCC---GACTG--------AGAGC-GGGGAACG--GGCGGAAG--GCG-
-TCGG-CCGGAGA-----TGGGG--TGAGG-----ACGCG-CGCTCGA----GAGCGCCG
--GAGATGGACGGGAGAA---TGC

#Amblyomma_variegatum(HQ856784.1)
----------------------------------------GCCGGCGAC-TCGTTTTGAC
CGTGTCGGCA---AAGA--GGACGGCTCA----AAG--AAACG---CCGAAGAT-CCCTC
GAAAGACTTT---GCGAAAGAGGAGGAGAGT---------------GGGTCGA-ACCCTT
CTGACCGCGT---CAAAGCGGC-TGAGTCGGG-TCGCCC-TGCGCTG----ACGTAA---
CGTGGA--CCGGCGGTTTGCTT-----AGCCG-CAGAACGG--CCAGCCTCTGA-AGTGA
CGACC--GCCGCAGGA--AGGGATTACCTGCAGGGAAAGAGCGGTCTTCCACAAGGGAGA
CGAGGCACGGGTCGAGTGGCAAGAGCGTCGCTTAAACCGCAGAACGGCCAGCCTC---TG
AAGTGAAGGCCGCCGCAGGAAGGGATTACCTGCAGGGAAAGAGCGGTCTTCCAGAAGGGA
GA-CGAGGC-ACGGGTC---GAGTGGCAAG---AGCGTCGGCTGCTGG-TCTACGGATA-
AG--TATCCAAA--CTGCT--GCGATC------C-GCAGA-------GACGGGAGCGC-C
---CTGTC-CGGGCAC--GCCCGCGCGAGAAGAA--------GGGAGATCTCGCGCGG-G
G----TGCGGGGAG-GCGACGGGCGT---GAACGCG-T---CGAG--AGCAG---CAGTT
C-G---GAGGCGCAGAGGCGCGT---CGCG-ACGCGGCGAAAGAAGGG-ATCCTC---CG
GA-----CCTGAT------------GGGATAGGG-TCCGCCTCCCTGAAT-GGGCGCG--
---------AAGTCGAGTACAGGTCGAACGGACGCAGT------TT-CGA-GCGCAGTCC
GCCGTCGGTCTAAGTGCTTCGCAGTCTCTGCCCCGAGAAAAA-CTGGGCCACTCCAGTTG
GGGCGGGGGCGACGCAAA---CCTTTTGACGATGCCCC-TACGCCAGGCCG-AGGC-CGC
TCTCT---CGAGGGA-AAGAGGG---ACGGCAGGGAATT-ATTCGGCCGCGGCGGTCGGG
GGTTTCA---------TCTCTGCGGTTCTTGTCTC-CGCG-CATTCGCATGC-GCGC---
-TGTCCTTAGCG----CCGG--CCAGCGG-CGC-CTTCCAGTCTCGCTCGCAG----TCG
CCGAGGGTGTTGCC---GACTG--------AGAGC-GGGGAACG--GGCGGAAG--GCG-
-TCGG-CCGGAGA-----TGGGG--TGAGG-----ACGCG-CGCTCGA----GAGCGCCG
--GAGATGGACGGGAGAA---TGC

#Amblyomma_variegatum(HQ856782.1)
----------------------------------------GCCGGCGAC-TCGTTTTGAC
CGTGTCGGCA---AAGA--GGACGGCTCA----AAG--AAACG---CCGAAGAT-CCCTC
GAAAGACTTT---GCGAAAGAGGAGGAGAGT---------------GGGTCGA-ACCCTT
CTGACCGCGT---CAAAGCGGC-TGAGTCGGG-TCGCCC-TGCGCTG----ACGTAA---
CGTGGA--CCGGCGGTTTGCTT-----AGCCG-CAGAACGG--CCAGCCTCTGA-AGTGA
CGACC--GCCGCAGGA--AGGGATTACCTGCAGGGAAAGAGCGGTCTTCCACAAGGGAGA
CGAGGCACGGGTCGAGTGGCAAGAGCGTCGCTTAAACCGCAGAACGGCCAGCCTC---TG
AAGTGAAGGCCGCCGCAGGAAGGGATTACCTGCAGGGAAAGAGCGGTCTTCCAGAAGGGA
GA-CGAGGC-ACGGGTC---GAGTGGCAAG---AGCGTCGGCTGCTGG-TCTACGGATA-
AG--TATCCAAA--CTGCT--GCGATC------C-GCAGA-------GACGGGAGCGC-C
---CTGTC-CGGGCAC--GCCCGCGCGAGAAGAA--------GGGAGATCTCGCGCGG-G
G----TGCGGGGAG-GCGACGGGCGT---GAACGCG-T---CGAG--AGCAG---CAGTT
C-G---GAGGCGCAGAGGCGCGT---CGCG-ACGCGGCGAAAGAAGGG-ATCCTC---CG
GA-----CCTGAT------------GGGATAGGG-TCCGCCTCCCTGAAT-GGGCGCG--
---------AAGTCGAGTACAGGTCGAACGGACGCAGT------TT-CGA-GCGCAGTCC
GCCGTCGGTCTAAGTGCTTCGCAGTCTCTGCCCCGAGAAAAA-CTGGGCCACTCCAGTTG
GGGCGGGGGCGACGCAAA---CCTTTTGACGATGCCCC-TACGCCAGGCCG-AGGC-CGC
TCTCT---CGAGGGA-AAGAGGG---ACGGCAGGGAATT-ATTCGGCCGCGGCGGTCGGG
GGTTTCA---------TCTCTGCGGTTCTTGTCTC-CGCG-CATTCGCATGC-GCGC---
-TGTCCTTAGCG----CCGG--CCAGCGG-CGC-CTTCCAGTCTCGCTCGCAG----TCG
CCGAGGGTGTTGCC---GACTG--------AGAGC-GGGGAACG--GGCGGAAG--GCG-
-TCGG-CCGGAGA-----TGGGG--TGAGG-----ACGCG-CGCTCGA----GAGCGCCG
--GAGATGGACGGGAGAA---TGC

#Amblyomma_variegatum(HQ856780.1)
----------------------------------------GCCGGCGAC-TCGTTTTGAC
CGTGTCGGCA---AAGA--GGACGGCTCA----AAG--AAACG---CCGAAGAT-CCCTC
GAAAGACTTT---GCGAAAGAGGAGGAGAGT---------------GGGTCGA-ACCCTT
CTGACCGCGT---CAAAGCGGC-TGAGTCGGG-TCGCCC-TGCGCTG----ACGTAA---
CGTGGA--CCGGCGGTTTGCTT-----AGCCG-CAGAACGG--CCAGCCTCTGA-AGTGA
CGACC--GCCGCAGGA--AGGGATTACCTGCAGGGAAAGAGCGGTCTTCCACAAGGGAGA
CGAGGCACGGGTCGAGTGGCAAGAGCGTCGCTTAAACCGCAGAACGGCCAGCCTC---TG
AAGTGAAGGCCGCCGCAGGAAGGGATTACCTGCAGGGAAAGAGCGGTCTTCCAGAAGGGA
GA-CGAGGC-ACGGGTC---GAGTGGCAAG---AGCGTCGGCTGCTGG-TCTACGGATA-
AG--TATCCAAA--CTGCT--GCGATC------C-GCAGA-------GACGGGAGCGC-C
---CTGTC-CGGGCAC--GCCCGCGCGAGAAGAA--------GGGAGATCTCGCGCGG-G
G----TGCGGGGAG-GCGACGGGCGT---GAACGCG-T---CGAG--AGCAG---CAGTT
C-G---GAGGCGCAGAGGCGCGT---CGCG-ACGCGGCGAAAGAAGGG-ATCCTC---CG
GA-----CCTGAT------------GGGATAGGG-TCCGCCTCCCTGAAT-GGGCGCG--
---------AAGTCGAGTACAGGTCGAACGGACGCAGT------TT-CGA-GCGCAGTCC
GCCGTCGGTCTAAGTGCTTCGCAGTCTCTGCCCCGAGAAAAA-CTGGGCCACTCCAGTTG
GGGCGGGGGCGACGCAAA---CCTTTTGACGATGCCCC-TACGCCAGGCCG-AGGC-CGC
TCTCT---CGAGGGA-AAGAGGG---ACGGCAGGGAATT-ATTCGGCCGCGGCGGTCGGG
GGTTTCA---------TCTCTGCGGTTCTTGTCTC-CGCG-CATTCGCATGC-GCGC---
-TGTCCTTAGCG----CCGG--CCAGCGG-CGC-CTTCCAGTCTCGCTCGCAG----TCG
CCGAGGGTGTTGCC---GACTG--------AGAGC-GGGGAACG--GGCGGAAG--GCG-
-TCGG-CCGGAGA-----TGGGG--TGAGG-----ACGCG-CGCTCGA----GAGCGCCG
--GAGATGGACGGGAGAA---TGC

#Amblyomma_variegatum(HQ856778.1)
----------------------------------------GCCGGCGAC-TCGTTTTGAC
CGTGTCGGCA---AAGA--GGACGGCTCA----AAG--AAACG---CCGAAGAT-CCCTC
GAAAGACTTT---GCGAAAGAGGAGGAGAGT---------------GGGTCGA-ACCCTT
CTGACCGCGT---CAAAGCGGC-TGAGTCGGG-TCGCCC-TGCGCTG----ACGTAA---
CGTGGA--CCGGCGGTTTGCTT-----AGCCG-CAGAACGG--CCAGCCTCTGA-AGTGA
CGACC--GCCGCAGGA--AGGGATTACCTGCAGGGAAAGAGCGGTCTTCCACAAGGGAGA
CGAGGCACGGGTCGAGTGGCAAGAGCGTCGCTTAAACCGCAGAACGGCCAGCCTC---TG
AAGTGAAGGCCGCCGCAGGAAGGGATTACCTGCAGGGAAAGAGCGGTCTTCCAGAAGGGA
GA-CGAGGC-ACGGGTC---GAGTGGCAAG---AGCGTCGGCTGCTGG-TCTACGGATA-
AG--TATCCAAA--CTGCT--GCGATC------C-GCAGA-------GACGGGAGCGC-C
---CTGTC-CGGGCAC--GCCCGCGCGAGAAGAA--------GGGAGATCTCGCGCGG-G
G----TGCGGGGAG-GCGACGGGCGT---GAACGCG-T---CGAG--AGCAG---CAGTT
C-G---GAGGCGCAGAGGCGCGT---CGCG-ACGCGGCGAAAGAAGGG-ATCCTC---CG
GA-----CCTGAT------------GGGATAGGG-TCCGCCTCCCTGAAT-GGGCGCG--
---------AAGTCGAGTACAGGTCGAACGGACGCAGT------TT-CGA-GCGCAGTCC
GCCGTCGGTCTAAGTGCTTCGCAGTCTCTGCCCCGAGAAAAA-CTGGGCCACTCCAGTTG
GGGCGGGGGCGACGCAAA---CCTTTTGACGATGCCCC-TACGCCAGGCCG-AGGC-CGC
TCTCT---CGAGGGA-AAGAGGG---ACGGCAGGGAATT-ATTCGGCCGCGGCGGTCGGG
GGTTTCA---------TCTCTGCGGTTCTTGTCTC-CGCG-CATTCGCATGC-GCGC---
-TGTCCTTAGCG----CCGG--CCAGCGG-CGC-CTTCCAGTCTCGCTCGCAG----TCG
CCGAGGGTGTTGCC---GACTG--------AGAGC-GGGGAACG--GGCGGAAG--GCG-
-TCGG-CCGGAGA-----TGGGG--TGAGG-----ACGCG-CGCTCGA----GAGCGCCG
--GAGATGGACGGGAGAA---TGC

#Amblyomma_variegatum(HQ856776.1)
----------------------------------------GCCGGCGAC-TCGTTTTGAC
CGTGTCGGCA---AAGA--GGACGGCTCA----AAG--AAACG---CCGAAGAT-CCCTC
GAAAGACTTT---GCGAAAGAGGAGGAGAGT---------------GGGTCGA-ACCCTT
CTGACCGCGT---CAAAGCGGC-TGAGTCGGG-TCGCCC-TGCGCTG----ACGTAA---
CGTGGA--CCGGCGGTTTGCTT-----AGCCG-CAGAACGG--CCAGCCTCTGA-AGTGA
CGACC--GCCGCAGGA--AGGGATTACCTGCAGGGAAAGAGCGGTCTTCCACAAGGGAGA
CGAGGCACGGGTCGAGTGGCAAGAGCGTCGCTTAAACCGCAGAACGGCCAGCCTC---TG
AAGTGAAGGCCGCCGCAGGAAGGGATTACCTGCAGGGAAAGAGCGGTCTTCCAGAAGGGA
GA-CGAGGC-ACGGGTC---GAGTGGCAAG---AGCGTCGGCTGCTGG-TCTACGGATA-
AG--TATCCAAA--CTGCT--GCGATC------C-GCAGA-------GACGGGAGCGC-C
---CTGTC-CGGGCAC--GCCCGCGCGAGAAGAA--------GGGAGATCTCGCGCGG-G
G----TGCGGGGAG-GCGACGGGCGT---GAACGCG-T---CGAG--AGCAG---CAGTT
C-G---GAGGCGCAGAGGCGCGT---CGCG-ACGCGGCGAAAGAAGGG-ATCCTC---CG
GA-----CCTGAT------------GGGATAGGG-TCCGCCTCCCTGAAT-GGGCGCG--
---------AAGTCGAGTACAGGTCGAACGGACGCAGT------TT-CGA-GCGCAGTCC
GCCGTCGGTCTAAGTGCTTCGCAGTCTCTGCCCCGAGAAAAA-CTGGGCCACTCCAGTTG
GGGCGGGGGCGACGCAAA---CCTTTTGACGATGCCCC-TACGCCAGGCCG-AGGC-CGC
TCTCT---CGAGGGA-AAGAGGG---ACGGCAGGGAATT-ATTCGGCCGCGGCGGTCGGG
GGTTTCA---------TCTCTGCGGTTCTTGTCTC-CGCG-CATTCGCATGC-GCGC---
-TGTCCTTAGCG----CCGG--CCAGCGG-CGC-CTTCCAGTCTCGCTCGCAG----TCG
CCGAGGGTGTTGCC---GACTG--------AGAGC-GGGGAACG--GGCGGAAG--GCG-
-TCGG-CCGGAGA-----TGGGG--TGAGG-----ACGCG-CGCTCGA----GAGCGCCG
--GAGATGGACGGGAGAA---TGC

#Amblyomma_variegatum(HQ856774.1)
----------------------------------------GCCGGCGAC-TCGTTTTGAC
CGTGTCGGCA---AAGA--GGACGGCTCA----AAG--AAACG---CCGAAGAT-CCCTC
GAAAGACTTT---GCGAAAGAGGAGGAGAGT---------------GGGTCGA-ACCCTT
CTGACCGCGT---CAAAGCGGC-TGAGTCGGG-TCGCCC-TGCGCTG----ACGTAA---
CGTGGA--CCGGCGGTTTGCTT-----AGCCG-CAGAACGG--CCAGCCTCTGA-AGTGA
CGACC--GCCGCAGGA--AGGGATTACCTGCAGGGAAAGAGCGGTCTTCCACAAGGGAGA
CGAGGCACGGGTCGAGTGGCAAGAGCGTCGCTTAAACCGCAGAACGGCCAGCCTC---TG
AAGTGAAGGCCGCCGCAGGAAGGGATTACCTGCAGGGAAAGAGCGGTCTTCCAGAAGGGA
GA-CGAGGC-ACGGGTC---GAGTGGCAAG---AGCGTCGGCTGCTGG-TCTACGGATA-
AG--TATCCAAA--CTGCT--GCGATC------C-GCAGA-------GACGGGAGCGC-C
---CTGTC-CGGGCAC--GCCCGCGCGAGAAGAA--------GGGAGATCTCGCGCGG-G
G----TGCGGGGAG-GCGACGGGCGT---GAACGCG-T---CGAG--AGCAG---CAGTT
C-G---GAGGCGCAGAGGCGCGT---CGCG-ACGCGGCGAAAGAAGGG-ATCCTC---CG
GA-----CCTGAT------------GGGATAGGG-TCCGCCTCCCTGAAT-GGGCGCG--
---------AAGTCGAGTACAGGTCGAACGGACGCAGT------TT-CGA-GCGCAGTCC
GCCGTCGGTCTAAGTGCTTCGCAGTCTCTGCCCCGAGAAAAA-CTGGGCCACTCCAGTTG
GGGCGGGGGCGACGCAAA---CCTTTTGACGATGCCCC-TACGCCAGGCCG-AGGC-CGC
TCTCT---CGAGGGA-AAGAGGG---ACGGCAGGGAATT-ATTCGGCCGCGGCGGTCGGG
GGTTTCA---------TCTCTGCGGTTCTTGTCTC-CGCG-CATTCGCATGC-GCGC---
-TGTCCTTAGCG----CCGG--CCAGCGG-CGC-CTTCCAGTCTCGCTCGCAG----TCG
CCGAGGGTGTTGCC---GACTG--------AGAGC-GGGGAACG--GGCGGAAG--GCG-
-TCGG-CCGGAGA-----TGGGG--TGAGG-----ACGCG-CGCTCGA----GAGCGCCG
--GAGATGGACGGGAGAA---TGC

#Amblyomma_variegatum(HQ856772.1)
----------------------------------------GCCGGCGAC-TCGTTTTGAC
CGTGTCGGCA---AAGA--GGACGGCTCA----AAG--AAACG---CCGAAGAT-CCCTC
GAAAGACTTT---GCGAAAGAGGAGGAGAGT---------------GGGTCGA-ACCCTT
CTGACCGCGT---CAAAGCGGC-TGAGTCGGG-TCGCCC-TGCGCTG----ACGTAA---
CGTGGA--CCGGCGGTTTGCTT-----AGCCG-CAGAACGG--CCAGCCTCTGA-AGTGA
CGACC--GCCGCAGGA--AGGGATTACCTGCAGGGAAAGAGCGGTCTTCCACAAGGGAGA
CGAGGCACGGGTCGAGTGGCAAGAGCGTCGCTTAAACCGCAGAACGGCCAGCCTC---TG
AAGTGAAGGCCGCCGCAGGAAGGGATTACCTGCAGGGAAAGAGCGGTCTTCCAGAAGGGA
GA-CGAGGC-ACGGGTC---GAGTGGCAAG---AGCGTCGGCTGCTGG-TCTACGGATA-
AG--TATCCAAA--CTGCT--GCGATC------C-GCAGA-------GACGGGAGCGC-C
---CTGTC-CGGGCAC--GCCCGCGCGAGAAGAA--------GGGAGATCTCGCGCGG-G
G----TGCGGGGAG-GCGACGGGCGT---GAACGCG-T---CGAG--AGCAG---CAGTT
C-G---GAGGCGCAGAGGCGCGT---CGCG-ACGCGGCGAAAGAAGGG-ATCCTC---CG
GA-----CCTGAT------------GGGATAGGG-TCCGCCTCCCTGAAT-GGGCGCG--
---------AAGTCGAGTACAGGTCGAACGGACGCAGT------TT-CGA-GCGCAGTCC
GCCGTCGGTCTAAGTGCTTCGCAGTCTCTGCCCCGAGAAAAA-CTGGGCCACTCCAGTTG
GGGCGGGGGCGACGCAAA---CCTTTTGACGATGCCCC-TACGCCAGGCCG-AGGC-CGC
TCTCT---CGAGGGA-AAGAGGG---ACGGCAGGGAATT-ATTCGGCCGCGGCGGTCGGG
GGTTTCA---------TCTCTGCGGTTCTTGTCTC-CGCG-CATTCGCATGC-GCGC---
-TGTCCTTAGCG----CCGG--CCAGCGG-CGC-CTTCCAGTCTCGCTCGCAG----TCG
CCGAGGGTGTTGCC---GACTG--------AGAGC-GGGGAACG--GGCGGAAG--GCG-
-TCGG-CCGGAGA-----TGGGG--TGAGG-----ACGCG-CGCTCGA----GAGCGCCG
--GAGATGGACGGGAGAA---TGC

#Amblyomma_variegatum(HQHQ856770.1)
----------------------------------------GCCGGCGAC-TCGTTTTGAC
CGTGTCGGCA---AAGA--GGACGGCTCA----AAG--AAACG---CCGAAGAT-CCCTC
GAAAGACTTT---GCGAAAGAGGAGGAGAGT---------------GGGTCGA-ACCCTT
CTGACCGCGT---CAAAGCGGC-TGAGTCGGG-TCGCCC-TGCGCTG----ACGTAA---
CGTGGA--CCGGCGGTTTGCTT-----AGCCG-CAGAACGG--CCAGCCTCTGA-AGTGA
CGACC--GCCGCAGGA--AGGGATTACCTGCAGGGAAAGAGCGGTCTTCCACAAGGGAGA
CGAGGCACGGGTCGAGTGGCAAGAGCGTCGCTTAAACCGCAGAACGGCCAGCCTC---TG
AAGTGAAGGCCGCCGCAGGAAGGGATTACCTGCAGGGAAAGAGCGGTCTTCCAGAAGGGA
GA-CGAGGC-ACGGGTC---GAGTGGCAAA---AGCGTCGGCTGCTGG-TCTACGGATA-
AG--TATCCAAA--CTGCT--GCGATC------C-GCAGA-------GACGGGAGCGC-C
---CTGTC-CGGGCAC--GCCCGCGCGAGAAGAA--------GGGAGATCTCGCGCGG-G
G----TGCGGGGAG-GCGACGGGCGT---GAACGCG-T---CGAG--AGCAG---CAGTT
C-G---GAGGCGCAGAGGCGCGT---CGCG-ACGCGGCGAAAGAAGGG-ATCCTC---CG
GA-----CCTGAT------------GGGATAGGG-TCCGCCTCCCTGAAT-GGGCGCG--
---------AAGTCGAGTACAGGTCGAACGGACGCAGT------TT-CGA-GCGCAGTCC
GCCGTCGGTCTAAGTGCTTCGCAGTCTCTGCCCCGAGAAAAA-CTGGGCCACTCCAGTTG
GGGCGGGGGCGACGCAAA---CCTTTTGACGATGCCCC-TACGCCAGGCCG-AGGC-CGC
TCTCT---CGAGGGA-AAGAGGG---ACGGCAGGGAATT-ATTCGGCCGCGGCGGTCGGG
GGTTTCA---------TCTCTGCGGTTCTTGTCTC-CGCG-CATTCGCATGC-GCGC---
-TGTCCTTAGCG----CCGG--CCAGCGG-CGC-CTTCCAGTCTCGCTCGCAG----TCG
CCGAGGGTGTTGCC---GACTG--------AGAGC-GGGGAACG--GGCGGAAG--GCG-
-TCGG-CCGGAGA-----TGGGG--TGAGG-----ACGCG-CGCTCGA----GAGCGCCG
--GAGATGGACGGGAGAA---TGC

#Amblyomma_variegatum(HQ856768.1)
----------------------------------------GCCGGCGAC-TCGTTTTGAC
CGTGTCGGCA---AAGA--GGACGGCTCA----AAG--AAACG---CCGAAGAT-CCCTC
GAAAGACTTT---GCGAAAGAGGAGGAGAGT---------------GGGTCGA-ACCCTT
CTGACCGCGT---CAAAGCGGC-TGAGTCGGG-TCGCCC-TGCGCTG----ACGTAA---
CGTGGA--CCGGCGGTTTGCTT-----AGCCG-CAGAACGG--CCAGCCTCTGA-AGTGA
CGACC--GCCGCAGGA--AGGGATTACCTGCAGGGAAAGAGCGGTCTTCCACAAGGGAGA
CGAGGCACGGGTCGAGTGGCAAGAGCGTCGCTTAAACCGCAGAACGGCCAGCCTC---TG
AAGTGAAGGCCGCCGCAGGAAGGGATTACCTGCAGGGAAAGAGCGGTCTTCCAGAAGGGA
GA-CGAGGC-ACGGGTC---GAGTGGCAAG---AGCGTCGGCTGCTGG-TCTACGGATA-
AG--TATCCAAA--CTGCT--GCGATC------C-GCAGA-------GACGGGAGCGC-C
---CTGTC-CGGGCAC--GCCCGCGCGAGAAGAA--------GGGAGATCTCGCGCGG-G
G----TGCGGGGAG-GCGACGGGCGT---GAACGCG-T---CGAG--AGCAG---CAGTT
C-G---GAGGCGCAGAGGCGCGT---CGCG-ACGCGGCGAAAGAAGGG-ATCCTC---TG
GA-----CCTGAT------------GGGATAGGG-TCCGCCTCCCTGAAT-GGGCGCG--
---------AAGTCGAGTACAGGTCGAACGGACGCAGT------TT-CGA-GCGCAGTCC
GCCGTCGGTCTAAGTGCTTCGCAGTCTCTGCCCCGAGAAAAA-CTGGGCCACTCCAGTTG
GGGCGGGGGCGACGCAAA---CCTTTTGACGATGCCCC-TACGCCAGGCCG-AGGC-CGC
TCTCT---CGAGGGA-AAGAGGG---ACGGCAGGGAATT-ATTCGGCCGCGGCGGTCGGG
GGTTTCA---------TCTCTGCGGTTCTTGTCTC-CGCG-CATTCGCATGC-GCGC---
-TGTCCTTAGCG----CCGG--CCAGCGG-CGC-CTTCCAGTCTCGCTCGCAG----TCG
CCGAGGGTGTTGCC---GACTG--------AGAGC-GGGGAACG--GGCGGAAG--GCG-
-TCGG-CCGGAGA-----TGGGG--TGAGG-----ACGCG-CGCTCGA----GAGCGCCG
--GAGATGGACGGGAGAA---TGC

#Amblyomma_variegatum(HQ856766.1)
----------------------------------------GCCGGCGAC-TCGTTTTGAC
CGTGTCGGCA---AAGA--GGACGGCTCA----AAG--AAACG---CCGAAGAT-CCCTC
GAAAGACTTT---GCGAAAGAGGAGGAGAGT---------------GGGTCGA-ACCCTT
CTGACCGCGT---CAAAGCGGC-TGAGTCGGG-TCGCCC-TGCGCTG----ACGTAA---
CGTGGA--CCGGCGGTTTGCTT-----AGCCG-CAGAACGG--CCAGCCTCTGA-AGTGA
CGACC--GCCGCAGGA--AGGGATTACCTGCAGGGAAAGAGCGGTCTTCCACAAGGGAGA
CGAGGCACGGGTCGAGTGGCAAGAGCGTCGCTTAAACCGCAGAACGGCCAGCCTC---TG
AAGTGAAGGCCGCCGCAGGAAGGGATTACCTGCAGGGAAAGAGCGGTCTTCCAGAAGGGA
GA-CGAGGC-ACGGGTC---GAGTGGCAAG---AGCGTCGGCTGCTGG-TCTACGGATA-
AG--TATCCAAA--CTGCT--GCGATC------C-GCAGA-------GACGGGAGCGC-C
---CTGTC-CGGGCAC--GCCCGCGCGAGAAGAA--------GGGAGATCTCGCGCGG-G
G----TGCGGGGAG-GCGACGGGCGT---GAACGCG-T---CGAG--AGCAG---CAGTT
C-G---GAGGCGCAGAGGCGCGT---CGCG-ACGCGGCGAAAGAAGGG-ATCCTC---CG
GA-----CCTGAT------------GGGATAGGG-TCCGCCTCCCTGAAT-GGGCGCG--
---------AAGTCGAGTACAGGTCGAACGGACGCAGT------TT-CGA-GCGCAGTCC
GCCGTCGGTCTAAGTGCTTCGCAGTCTCTGCCCCGAGAAAAA-CTGGGCCACTCCAGTTG
GGGCGGGGGCGACGCAAA---CCTTTTGACGATGCCCC-TACGCCAGGCCG-AGGC-CGC
TCTCT---CGAGGGA-AAGAGGG---ACGGCAGGGAATT-ATTCGGCCGCGGCGGTCGGG
GGTTTCA---------TCTCTGCGGTTCTTGTCTC-CGCG-CATTCGCATGC-GCGC---
-TGTCCTTAGCG----CCGG--CCAGCGG-CGC-CTTCCAGTCTCGCTCGCAG----TCG
CCGAGGGTGTTGCC---GACTG--------AGAGC-GGGGAACG--GGCGGAAG--GCG-
-TCGG-CCGGAGA-----TGGGG--TGAGG-----ACGCG-CGCTCGA----GAGCGCCG
--GAGATGGACGGGAGAA---TGC

#Amblyomma_variegatum(HQ856764.1)
----------------------------------------GCCGGCGAC-TCGTTTTGAC
CGTGTCGGCA---AAGA--GGACGGCTCA----AAG--AAACG---CCGAAGAT-CCCTC
GAAAGACTTT---GCGAAAGAGGAGGAGAGT---------------GGGTCGA-ACCCTT
CTGACCGCGT---CAAAGCGGC-TGAGTCGGG-TCGCCC-TGCGCTG----ACGTAA---
CGTGGA--CCGGCGGTTTGCTT-----AGCCG-CAGAACGG--CCAGCCTCTGA-AGTGA
CGACC--GCCGCAGGA--AGGGATTACCTGCAGGGAAAGAGCGGTCTTCCACAAGGGAGA
CGAGGCACGGGTCGAGTGGCAAGAGCGTCGCTTAAACCGCAGAACGGCCAGCCTC---TG
AAGTGAAGGCCGCCGCAGGAAGGGATTACCTGCAGGGAAAGAGCGGTCTTCCAGAAGGGA
GA-CGAGGC-ACGGGTC---GAGTGGCAAG---AGCGTCGGCTGCTGG-TCTACGGATA-
AG--TATCCAAA--CTGCT--GCGATC------C-GCAGA-------GACGGGAGCGC-C
---CTGTC-CGGGCAC--GCCCGCGCGAGAAGAA--------GGGAGATCTCGCGCGG-G
G----TGCGGGGAG-GCGACGGGCGT---GAACGCG-T---CGAG--AGCAG---CAGTT
C-G---GAGGCGCAGAGGCGCGT---CGCG-ACGCGGCGAAAGAAGGG-ATCCTC---TG
GA-----CCTGAT------------GGGATAGGG-TCCGCCTCCCTGAAT-GGGCGCG--
---------AAGTCGAGTACAGGTCGAACGGACGCAGT------TT-CGA-GCGCAGTCC
GCCGTCGGTCTAAGTGCTTCGCAGTCTCTGCCCCGAGAAAAAACTGGGCCACTCCAGTTG
GGGCGGGGGCGACGCAAA---CCTTTTGACGATGCCCC-TACGCCAGGCCG-AGGC-CGC
TCTCT---CGAGGGA-AAGAGGG---ACGGCAGGGAATT-ATTCGGCCGCGG--------
------------------------------------------------------------
------------------------------------------------------------
------------------------------------------------------------
------------------------------------------------------------
------------------------

#Amblyomma_variegatum(HQ856762.1)
----------------------------------------GCCGGCGAC-TCGTTTTGAC
CGTGTCGGCA---AAGA--GGACGGCTCA----AAG--AAACG---CCGAAGAT-CCCTC
GAAAGACTTT---GCGAAAGAGGAGGAGAGT---------------GGGTCGA-ACCCTT
CTGACCGCGT---CAAAGCGGC-TGAGTCGGG-TCGCCC-TGCGCTG----ACGTAA---
CGTGGA--CCGGCGGTTTGCTT-----AGCCG-CAGAACGG--CCAGCCTCTGA-AGTGA
CGACC--GCCGCAGGA--AGGGATTACCTGCAGGGAAAGAGCGGTCTTCCACAAGGGAGA
CGAGGCACGGGTCGAGTGGCAAGAGCGTCGCTTAAACCGCAGAACGGCCAGCCTC---TG
AAGTGAAGGCCGCCGCAGGAAGGGATTACCTGCAGGGAAAGAGCGGTCTTCCAGAAGGGA
GA-CGAGGC-ACGGGTC---GAGTGGCAAG---AGCGTCGGCTGCTGG-TCTACGGATA-
AG--TATCCAAA--CTGCT--GCGATC------C-GCAGA-------GACGGGAGCGC-C
---CTGTC-CGGGCAC--GCCCGCGCGAGAAGAA--------GGGAGATCTCGCGCGG-G
G----TGCGGGGAG-GCGACGGGCGT---GAACGCG-T---CGAG--AGCAG---CAGTT
C-G---GAGGCGCAGAGGCGCGT---CGCG-ACGCGGCGAAAGAAGGG-ATCCTC---TG
GA-----CCTGAT------------GGGATAGGG-TCCGCCTCCCTGAAT-GGGCGCG--
---------AAGTCGAGTACAGGTCGAACGGACGCAGT------TT-CGA-GCGCAGTCC
GCCGTCGGTCTAAGTGCTTCGCAGTCTCTGCCCCGAGAAAAA-CTGGGCCACTCCAGTTG
GGGCGGGGGCGACGCAAA---CCTTTTGACGATGCCCC-TACGCCAGGCCG-AGGC-CGC
TCTCT---CGAGGGA-AAGAGGG---ACGGCAGGGAATT-ATTCGGCCGCGGCGGTCGGG
GGTTTCA---------TCTCTGCGGTTCTTGTCTC-CGCG-CATTCGCATGC-GCGC---
-TGTCCTTAGCG----CCGG--CCAGCGG-CGC-CTTCCAGTCTCGCTCGCAG----TCG
CCGAGGGTGTTGCC---GACTG--------AGAGC-GGGGAACG--GGCGGAAG--GCG-
-TCGG-CCGGAGA-----TGGGG--TGAGG-----ACGCG-CGCTCGA----GAGCGCCG
--GAGATGGACGGGAGAA---TGC

#Amblyomma_variegatum(HQ856760.1)
----------------------------------------GCCGGCGAC-TCGTTTTGAC
CGTGTCGGCA---AAGA--GGACGGCTCA----AAG--AAACG---CCGAAGAT-CCCTC
GAAAGACTTT---GCGAAAGAGGAGGAGAGT---------------GGGTCGA-ACCCTT
CTGACCGCGT---CAAAGCGGC-TGAGTCGGG-TCGCCC-TGCGCTG----ACGTAA---
CGTGGA--CCGGCGGTTTGCTT-----AGCCG-CAGAACGG--CCAGCCTCTGA-AGTGA
CGACC--GCCGCAGGA--AGGGATTACCTGCAGGGAAAGAGCGGTCTTCCACAAGGGAGA
CGAGGCACGGGTCGAGTGGCAAGAGCGTCGCTTAAACCGCAGAACGGCCAGCCTC---TG
AAGTGAAGGCCGCCGCAGGAAGGGATTACCTGCAGGGAAAGAGCGGTCTTCCAGAAGGGA
GA-CGAGGC-ACGGGTC---GAGTGGCAAG---AGCGTCGGCTGCTGG-TCTACGGATA-
AG--TATCCAAA--CTGCT--GCGATC------C-GCAGA-------GACGGGAGCGC-C
---CTGTC-CGGGCAC--GCCCGCGCGAGAAGAA--------GGGAGATCTCGCGCGG-G
G----TGCGGGGAG-GCGACGGGCGT---GAACGCG-T---CGAG--AGCAG---CAGTT
C-G---GAGGCGCAGAGGCGCGT---CGCG-ACGCGGCGAAAGAAGGG-ATCCTC---TG
GA-----CCTGAT------------GGGATAGGG-TCCGCCTCCCTGAAT-GGGCGCG--
---------AAGTCGAGTACAGGTCGAACGGACGCAGT------TT-CGA-GCGCAGTCC
GCCGTCGGTCTAAGTGCTTCGCAGTCTCTGCCCCGAGAAAAA-CTGGGCCACTCCAGTTG
GGGCGGGGGCGACGCAAA---CCTTTTGACGATGCCCC-TACGCCAGGCCG-AGGC-CGC
TCTCT---CGAGGGA-AAGAGGG---ACGGCAGGGAATT-ATTCGGCCGCGGCGGTCGGG
GGTTTCA---------TCTCTGCGGTTCTTGTCTC-CGCG-CATTCGCATGC-GCGC---
-TGTCCTTAGCG----CCGG--CCAGCGG-CGC-CTTCCAGTCTCGCTCGCAG----TCG
CCGAGGGTGTTGCC---GACTG--------AGAGC-GGGGAACG--GGCGGAAG--GCG-
-TCGG-CCGGAGA-----TGGGG--TGAGG-----ACGCG-CGCTCGA----GAGCGCCG
--GAGATGGACGGGAGAA---TGC

#Amblyomma_variegatum(HQ856758.1)
----------------------------------------GCCGGCGAC-TCGTTTTGAC
CGTGTCGGCA---AAGA--GGACGGCTCA----AAG--AAACG---CCGAAGAT-CCCTC
GAAAGACTTT---GCGAAAGAGGAGGAGAGT---------------GGGTCGA-ACCCTT
CTGACCGCGT---CAAAGCGGC-TGAGTCGGG-TCGCCC-TGCGCTG----ACGTAA---
CGTGGA--CCGGCGGTTTGCTT-----AGCCG-CAGAACGG--CCAGCCTCTGA-AGTGA
CGACC--GCCGCAGGA--AGGGATTACCTGCAGGGAAAGAGCGGTCTTCCACAAGGGAGA
CGAGGCACGGGTCGAGTGGCAAGAGCGTCGCTTAAACCGCAGAACGGCCAGCCTC---TG
AAGTGAAGGCCGCCGCAGGAAGGGATTACCTGCAGGGAAAGAGCGGTCTTCCAGAAGGGA
GA-CGAGGC-ACGGGTC---GAGTGGCAAG---AGCGTCGGCTGCTGG-TCTACGGATA-
AG--TATCCAAA--CTGCT--GCGATC------C-GCAGA-------GACGGGAGCGC-C
---CTGTC-CGGGCAC--GCCCGCGCGAGAAGAA--------GGGAGATCTCGCGCGG-G
G----TGCGGGGAG-GCGACGGGCGT---GAACGCG-T---CGAG--AGCAG---CAGTT
C-G---GAGGCGCAGAGGCGCGT---CGCG-ACGCGGCGAAAGAAGGG-ATCCTC---TG
GA-----CCTGAT------------GGGATAGGG-TCCGCCTCCCTGAAT-GGGCGCG--
---------AAGTCGAGTACAGGTCGAACGGACGCAGT------TT-CGA-GCGCAGTCC
GCCGTCGGTCTAAGTGCTTCGCAGTCTCTGCCCCGAGAAAAA-CTGGGCCACTCCAGTTG
GGGCGGGGGCGACGCAAA---CCTTTTGACGATGCCCC-TACGCCAGGCCG-AGGC-CGC
TCTCT---CGAGGGA-AAGAGGG---ACGGCAGGGAATT-ATTCGGCCGCGGCGGTCGGG
GGTTTCA---------TCTCTGCGGTTCTTGTCTC-CGCG-CATTCGCATGC-GCGC---
-TGTCCTTAGCG----CCGG--CCAGCGG-CGC-CTTCCAGTCTCGCTCGCAG----TCG
CCGAGGGTGTTGCC---GACTG--------AGAGC-GGGGAACG--GGCGGAAG--GCG-
-TCGG-CCGGAGA-----TGGGG--TGAGG-----ACGCG-CGCTCGA----GAGCGCCG
--GAGATGGACGGGAGAA---TGC

#Amblyomma_variegatum(HQ856756.1)
----------------------------------------GCCGGCGAC-TCGTTTTGAC
CGTGTCGGCA---AAGA--GGACGGCTCA----AAG--AAACG---CCGAAGAT-CCCTC
GAAAGACTTT---GCGAAAGAGGAGGAGAGT---------------GGGTCGA-ACCCTT
CTGACCGCGT---CAAAGCGGC-TGAGTCGGG-TCGCCC-TGCGCTG----ACGTAA---
CGTGGA--CCGGCGGTTTGCTT-----AGCCG-CAGAACGG--CCAGCCTCTGA-AGTGA
CGACC--GCCGCAGGA--AGGGATTACCTGCAGGGAAAGAGCGGTCTTCCACAAGGGAGA
CGAGGCACGGGTCGAGTGGCAAGAGCGTCGCTTAAACCGCAGAACGGCCAGCCTC---TG
AAGTGAAGGCCGCCGCAGGAAGGGATTACCTGCAGGGAAAGAGCGGTCTTCCAGAAGGGA
GA-CGAGGC-ACGGGTC---GAGTGGCAAG---AGCGTCGGCTGCTGG-TCTACGGATA-
AG--TATCCAAA--CTGCT--GCGATC------C-GCAGA-------GACGGGAGCGC-C
---CTGTC-CGGGCAC--GCCCGCGCGAGAAGAA--------GGGAGATCTCGCGCGG-G
G----TGCGGGGAG-GCGACGGGCGT---GAACGCG-T---CGAG--AGCAG---CAGTT
C-G---GAGGCGCAGAGGCGCGT---CGCG-ACGCGGCGAAAGAAGGG-ATCCTC---TG
GA-----CCTGAT------------GGGATAGGG-TCCGCCTCCCTGAAT-GGGCGCG--
---------AAGTCGAGTACAGGTCGAACGGACGCAGT------TT-CGA-GCGCAGTCC
GCCGTCGGTCTAAGTGCTTCGCAGTCTCTGCCCCGAGAAAAA-CTGGGCCACTCCAGTTG
GGGCGGGGGCGACGCAAA---CCTTTTGACGATGCCCC-TACGCCAGGCCG-AGGC-CGC
TCTCT---CGAGGGA-AAGAGGG---ACGGCAGGGAATT-ATTCGGCCGCGGCGGTCGGG
GGTTTCA---------TCTCTGCGGTTCTTGTCTC-CGCG-CATTCGCATGC-GCGC---
-TGTCCTTAGCG----CCGG--CCAGCGG-CGC-CTTCCAGTCTCGCTCGCAG----TCG
CCGAGGGTGTTGCC---GACTG--------AGAGC-GGGGAACG--GGCGGAAG--GCG-
-TCGG-CCGGAGA-----TGGGG--TGAGG-----ACGCG-CGCTCGA----GAGCGCCG
--GAGATGGACGGGAGAA---TGC

#Amblyomma_variegatum(HQ856754.1)
----------------------------------------GCCGGCGAC-TCGTTTTGAC
CGTGTCGGCA---AAGA--GGACGGCTCA----AAG--AAACG---CCGAAGAT-CCCTC
GAAAGACTTT---GCGAAAGAGGAGGAGAGT---------------GGGTCGA-ACCCTT
CTGACCGCGT---CAAAGCGGC-TGAGTCGGG-TCGCCC-TGCGCTG----ACGTAA---
CGTGGA--CCGGCGGTTTGCTT-----AGCCG-CAGAACGG--CCAGCCTCTGA-AGTGA
CGACC--GCCGCAGGA--AGGGATTACCTGCAGGGAAAGAGCGGTCTTCCACAAGGGAGA
CGAGGCACGGGTCGAGTGGCAAGAGCGTCGCTTAAACCGCAGAACGGCCAGCCTC---TG
AAGTGAAGGCCGCCGCAGGAAGGGATTACCTGCAGGGAAAGAGCGGTCTTCCAGAAGGGA
GA-CGAGGC-ACGGGTC---GAGTGGCAAG---AGCGTCGGCTGCTGG-TCTACGGATA-
AG--TATCCAAA--CTGCT--GCGATC------C-GCAGA-------GACGGGAGCGC-C
---CTGTC-CGGGCAC--GCCCGCGCGAGAAGAA--------GGGAGATCTCGCGCGG-G
G----TGCGGGGAG-GCGACGGGCGT---GAACGCG-T---CGAG--AGCAG---CAGTT
C-G---GAGGCGCAGAGGCGCGT---CGCG-ACGCGGCGAAAGAAGGG-ATCCTC---TG
GA-----CCTGAT------------GGGATAGGG-TCCGCCTCCCTGAAT-GGGCGCG--
---------AAGTCGAGTACAGGTCGAACGGACGCAGT------TT-CGA-GCGCAGTCC
GCCGTCGGTCTAAGTGCTTCGCAGTCTCTGCCCCGAGAAAAA-CTGGGCCACTCCAGTTG
GGGCGGGGGCGACGCAAA---CCTTTTGACGATGCCCC-TACGCCAGGCCG-AGGC-CGC
TCTCT---CGAGGGA-AAGAGGG---ACGGCAGGGAATT-ATTCGGCCGCGGCGGTCGGG
GGTTTCA---------TCTCTGCGGTTCTTGTCTC-CGCG-CATTCGCATGC-GCGC---
-TGTCCTTAGCG----CCGG--CCAGCGG-CGC-CTTCCAGTCTCGCTCGCAG----TCG
CCGAGGGTGTTGCC---GACTG--------AGAGC-GGGGAACG--GGCGGAAG--GCG-
-TCGG-CCGGAGA-----TGGGG--TGAGG-----ACGCG-CGCTCGA----GAGCGCCG
--GAGATGGACGGGAGAA---TGC

#Amblyomma_variegatum(HQ856752.1)
----------------------------------------GCCGGCGAC-TCGTTTTGAC
CGTGTCGGCA---AAGA--GGACGGCTCA----AAG--AAACG---CCGAAGAT-CCCTC
GAAAGACTTT---GCGAAAGAGGAGGAGAGT---------------GGGTCGA-ACCCTT
CTGACCGCGT---CAAAGCGGC-TGAGTCGGG-TCGCCC-TGCGCTG----ACGTAA---
CGTGGA--CCGGCGGTTTGCTT-----AGCCG-CAGAACGG--CCAGCCTCTGA-AGTGA
CGACC--GCCGCAGGA--AGGGATTACCTGCAGGGAAAGAGCGGTCTTCCACAAGGGAGA
CGAGGCACGGGTCGAGTGGCAAGAGCGTCGCTTAAACCGCAGAACGGCCAGCCTC---TG
AAGTGAAGGCCGCCGCAGGAAGGGATTACCTGCAGGGAAAGAGCGGTCTTCCAGAAGGGA
GA-CGAGGC-ACGGGTC---GAGTGGCAAG---AGCGTCGGCTGCTGG-TCTACGGATA-
AG--TATCCAAA--CTGCT--GCGATC------C-GCAGA-------GACGGGAGCGC-C
---CTGTC-CGGGCAC--GCCCGCGCGAGAAGAA--------GGGAGATCTCGCGCGG-G
G----TGCGGGGAG-GCGACGGGCGT---GAACGCG-T---CGAG--AGCAG---CAGTT
C-G---GAGGCGCAGAGGCGCGT---CGCG-ACGCGGCGAAAGAAGGG-ATCCTC---TG
GA-----CCTGAT------------GGGATAGGG-TCCGCCTCCCTGAAT-GGGCGTG--
---------AAGTCGAGTACAGGTCGAACGGACGCAGT------TT-CGA-GCGCAGTCC
GCCGTCGGTCTAAGTGCTTCGCAGTCTCTGCCCCGAGAAAAA-CTGGGCCACTCCAGTTG
GGGCGGGGGCGACGCAAA---CCTTTTGACGATGCCCC-TACGCCAGGCCG-AGGC-CGC
TCTCT---CGAGGGA-AAGAGGG---ACGGCAGGGAATT-ATTCGGCCGCGGCGGTCGGG
GGTTTCA---------TCTCTGCGGTTCTTGTCTC-CGCG-CATTCGCATGC-GCGC---
-TGTCCTTAGCG----CCGG--CCAGCGG-CGC-CTTCCAGTCTCGCTCGCAG----TCG
CCGAGGGTGTTGCC---GACTG--------AGAGC-GGGGAACG--GGCGGAAG--GCG-
-TCGG-CCGGAGA-----TGGGG--TGAGG-----ACGCG-CGCTCGA----GAGCGCCG
--GAGATGGACGGGAGAA---TGC

#Amblyomma_variegatum(HQ856750.1)
----------------------------------------GCCGGCGAC-TCGTTTTGAC
CGTGTCGGCA---AAGA--GGACGGCTCA----AAG--AAACG---CCGAAGAT-CCCTC
GAAAGACTTT---GCGAAAGAGGAGGAGAGT---------------GGGTCGA-ACCCTT
CTGACCGCGT---CAAAGCGGC-TGAGTCGGG-TCGCCC-TGCGCTG----ACGTAA---
CGTGGA--CCGGCGGTTTGCTT-----AGCCG-CAGAACGG--CCAGCCTCTGA-AGTGA
CGACC--GCCGCAGGA--AGGGATTACCTGCAGGGAAAGAGCGGTCTTCCACAAGGGAGA
CGAGGCACGGGTCGAGTGGCAAGAGCGTCGCTTAAACCGCAGAACGGCCAGCCTC---TG
AAGTGAAGGCCGCCGCAGGAAGGGATTACCTGCAGGGAAAGAGCGGTCTTCCAGAAGGGA
GA-CGAGGC-ACGGGTC---GAGTGGCAAG---AGCGTCGGCTGCTGG-TCTACGGATA-
AG--TATCCAAA--CTGCT--GCGATC------C-GCAGA-------GACGGGAGCGC-C
---CTGTC-CGGGCAC--GCCCGCGCGAGAAGAA--------GGGAGATCTCGCGCGG-G
G----TGCGGGGAG-GCGACGGGCGT---GAACGCG-T---CGAG--AGCAG---CAGTT
C-G---GAGGCGCAGAGGCGCGT---CGCG-ACGCGGCGAAAGAAGGG-ATCCTC---TG
GA-----CCTGAT------------GGGATAGGG-TCCGCCTCCCTGAAT-GGGCGTG--
---------AAGTCGAGTACAGGTCGAACGGACGCAGT------TT-CGA-GCGCAGTCC
GCCGTCGGTCTAAGTGCTTCGCAGTCTCTGCCCCGAGAAAAA-CTGGGCCACTCCAGTTG
GGGCGGGGGCGACGCAAA---CCTTTTGACGATGCCCC-TACGCCAGGCCG-AGGC-CGC
TCTCT---CGAGGGA-AAGAGGG---ACGGCAGGGAATT-ATTCGGCCGCGGCGGTCGGG
GGTTTCA---------TCTCTGCGGTTCTTGTCTC-CGCG-CATTCGCATGC-GCGC---
-TGTCCTTAGCG----CCGG--CCAGCGG-CGC-CTTCCAGTCTCGCTCGCAG----TCG
CCGAGGGTGTTGCC---GACTG--------AGAGC-GGGGAACG--GGCGGAAG--GCG-
-TCGG-CCGGAGA-----TGGGG--TGAGG-----ACGCG-CGCTCGA----GAGCGCCG
--GAGATGGACGGGAGAA---TGC

#Amblyomma_variegatum(HQ856748.1)
----------------------------------------GCCGGCGAC-TCGTTTTGAC
CGTGTCGGCA---AAGA--GGACGGCTCA----AAG--AAACG---CCGAAGAT-CCCTC
GAAAGACTTT---GCGAAAGAGGAGGAGAGT---------------GGGTCGA-ACCCTT
CTGACCGCGT---CAAAGCGGC-TGAGTCGGG-TCGCCC-TGCGCTG----ACGTAA---
CGTGGA--CCGGCGGTTTGCTT-----AGCCG-CAGAACGG--CCAGCCTCTGA-AGTGA
CGACC--GCCGCAGGA--AGGGATTACCTGCAGGGAAAGAGCGGTCTTCCACAAGGGAGA
CGAGGCACGGGTCGAGTGGCAAGAGCGTCGCTTAAACCGCAGAACGGCCAGCCTC---TG
AAGTGAAGGCCGCCGCAGGAAGGGATTACCTGCAGGGAAAGAGCGGTCTTCCAGAAGGGA
GA-CGAGGC-ACGGGTC---GAGTGGCAAG---AGCGTCGGCTGCTGG-TCTACGGATA-
AG--TATCCAAA--CTGCT--GCGATC------C-GCAGA-------GACGGGAGCGC-C
---CTGTC-CGGGCAC--GCCCGCGCGAGAAGAA--------GGGAGATCTCGCGCGG-G
G----TGCGGGGAG-GCGACGGGCGT---GAACGCG-T---CGAG--AGCAG---CAGTT
C-G---GAGGCGCAGAGGCGCGT---CGCG-ACGCGGCGAAAGAAGGG-ATCCTC---TG
GA-----CCTGAT------------GGGATAGGG-TCCGCCTCCCTGAAT-GGGCGCG--
---------AAGTCGAGTACAGGTCGAACGGACGCAGT------TT-CGA-GCGCAGTCC
GCCGTCGGTCTAAGTGCTTCGCAGTCTCTGCCCCGAGAAAAA-CTGGGCCACTCCAGTTG
GGGCGGGGGCGACGCAAA---CCTTTTGACGATGCCCC-TACGCCAGGCCG-AGGC-CGC
TCTCT---CGAGGGA-AAGAGGG---ACGGCAGGGAATT-ATTCGGCCGCGGCGGTCGGG
GGTTTCA---------TCTCTGCGGTTCTTGTCTC-CGCG-CATTCGCATGC-GCGC---
-TGTCCTTAGCG----CCGG--CCAGCGG-CGC-CTTCCAGTCTCGCTCGCAG----TCG
CCGAGGGTGTTGCC---GACTG--------AGAGC-GGGGAACG--GGCGGAAG--GCG-
-TCGG-CCGGAGA-----TGGGG--TGAGG-----ACGCG-CGCTCGA----GAGCGCCG
--GAGATGGACGGGAGAA---TGC

#Amblyomma_variegatum(HQ856746.1)
----------------------------------------GCCGGCGAC-TCGTTTTGAC
CGTGTCGGCA---AAGA--GGACGGCTCA----AAG--AAACG---CCGAAGAT-CCCTC
GAAAGACTTT---GCGAAAGAGGAGGAGAGT---------------GGGTCGA-ACCCTT
CTGACCGCGT---CAAAGCGGC-TGAGTCGGG-TCGCCC-TGCGCTG----ACGTAA---
CGTGGA--CCGGCGGTTTGCTT-----AGCCG-CAGAACGG--CCAGCCTCTGA-AGTGA
CGACC--GCCGCAGGA--AGGGATTACCTGCAGGGAAAGAGCGGTCTTCCACAAGGGAGA
CGAGGCACGGGTCGAGTGGCAAGAGCGTCGCTTAAACCGCAGAACGGCCAGCCTC---TG
AAGTGAAGGCCGCCGCAGGAAGGGATTACCTGCAGGGAAAGAGCGGTCTTCCAGAAGGGA
GA-CGAGGC-ACGGGTC---GAGTGGCAAG---AGCGTCGGCTGCTGG-TCTACGGATA-
AG--TATCCAAA--CTGCT--GCGATC------C-GCAGA-------GACGGGAGCGC-C
---CTGTC-CGGGCAC--GCCCGCGCGAGAAGAA--------GGGAGATCTCGCGCGG-G
G----TGCGGGGAG-GCGACGGGCGT---GAACGCG-T---CGAG--AGCAG---CAGTT
C-G---GAGGCGCAGAGGCGCGT---CGCG-ACGCGGCGAAAGAAGGG-ATCCTC---TG
GA-----CCTGAT------------GGGATAGGG-TCCGCCTCCCTGAAT-GGGCGCG--
---------AAGTCGAGTACAGGTCGAACGGACGCAGT------TT-CGA-GCGCAGTCC
GCCGTCGGTCTAAGTGCTTCGCAGTCTCTGCCCCGAGAAAAA-CTGGGCCACTCCAGTTG
GGGCGGGGGCGACGCAAA---CCTTTTGACGATGCCCC-TACGCCAGGCCG-AGGC-CGC
TCTCT---CGAGGGA-AAGAGGG---ACGGCAGGGAATT-ATTCGGCCGCGGCGGTCGGG
GGTTTCA---------TCTCTGCGGTTCTTGTCTC-CGCG-CATTCGCATGC-GCGC---
-TGTCCTTAGCG----CCGG--CCAGCGG-CGC-CTTCCAGTCTCGCTCGCAG----TCG
CCGAGGGTGTTGCC---GACTG--------AGAGC-GGGGAACG--GGCGGAAG--GCG-
-TCGG-CCGGAGA-----TGGGG--TGAGG-----ACGCG-CGCTCGA----GAGCGCCG
--GAGATGGACGGGAGAA---TGC

#Amblyomma_variegatum(HQ856744.1)
----------------------------------------GCCGGCGAC-TCGTTTTGAC
CGTGTCGGCA---AAGA--GGACGGCTCA----AAG--AAACG---CCGAAGAT-CCCTC
GAAAGACTTT---GCGAAAGAGGAGGAGAGT---------------GGGTCGA-ACCCTT
CTGACCGCGT---CAAAGCGGC-TGAGTCGGG-TCGCCC-TGCGCTG----ACGTAA---
CGTGGA--CCGGCGGTTTGCTT-----AGCCG-CAGAACGG--CCAGCCTCTGA-AGTGA
CGACC--GCCGCAGGA--AGGGATTACCTGCAGGGAAAGAGCGGTCTTCCACAAGGGAGA
CGAGGCACGGGTCGAGTGGCAAGAGCGTCGCTTAAACCGCAGAACGGCCAGCCTC---TG
AAGTGAAGGCCGCCGCAGGAAGGGATTACCTGCAGGGAAAGAGCGGTCTTCCAGAAGGGA
GA-CGAGGC-ACGGGTC---GAGTGGCAAG---AGCGTCGGCTGCTGG-TCTACGGATA-
AG--TATCCAAA--CTGCT--GCGATC------C-GCAGA-------GACGGGAGCGC-C
---CTGTC-CGGGCAC--GCCCGCGCGAGAAGAA--------GGGAGATCTCGCGCGG-G
G----TGCGGGGAG-GCGACGGGCGT---GAACGCG-T---CGAG--AGCAG---CAGTT
C-G---GAGGCGCAGAGGCGCGT---CGCG-ACGCGGCGAAAGAAGGG-ATCCTC---TG
GA-----CCTGAT------------GGGATAGGG-TCCGCCTCCCTGAAT-GGGCGTG--
---------AAGTCGAGTACAGGTCGAACGGACGCAGT------TT-CGA-GCGCAGTCC
GCCGTCGGTCTAAGTGCTTCGCAGTCTCTGCCCCGAGAAAAA-CTGGGCCACTCCAGTTG
GGGCGGGGGCGACGCAAA---CCTTTTGACGATGCCCC-TACGCCAGGCCG-AGGC-CGC
TCTCT---CGAGGGA-AAGAGGG---ACGGCAGGGAATT-ATTCGGCCGCGGCGGTCGGG
GGTTTCA---------TCTCTGCGGTTCTTGTCTC-CGCG-CATTCGCATGC-GCGC---
-TGTCCTTAGCG----CCGG--CCAGCGG-CGC-CTTCCAGTCTCGCTCGCAG----TCG
CCGAGGGTGTTGCC---GACTG--------AGAGC-GGGGAACG--GGCGGAAG--GCG-
-TCGG-CCGGAGA-----TGGGG--TGAGG-----ACGCG-CGCTCGA----GAGCGCCG
--GAGATGGACGGGAGAA---TGC

#Amblyomma_variegatum(HQ856742.1)
----------------------------------------GCCGGCGAC-TCGTTTTGAC
CGTGTCGGCA---AAGA--GGACGGCTCA----AAG--AAACG---CCGAAGAT-CCCTC
GAAAGACTTT---GCGAAAGAGGAGGAGAGT---------------GGGTCGA-ACCCTT
CTGACCGCGT---CAAAGCGGC-TGAGTCGGG-TCGCCC-TGCGCTG----ACGTAA---
CGTGGA--CCGGCGGTTTGCTT-----AGCCG-CAGAACGG--CCAGCCTCTGA-AGTGA
CGACC--GCCGCAGGA--AGGGATTACCTGCAGGGAAAGAGCGGTCTTCCACAAGGGAGA
CGAGGCACGGGTCGAGTGGCAAGAGCGTCGCTTAAACCGCAGAACGGCCAGCCTC---TG
AAGTGAAGGCCGCCGCAGGAAGGGATTACCTGCAGGGAAAGAGCGGTCTTCCAGAAGGGA
GA-CGAGGC-ACGGGTC---GAGTGGCAAG---AGCGTCGGCTGCTGG-TCTACGGATA-
AG--TATCCAAA--CTGCT--GCGATC------C-GCAGA-------GACGGGAGCGC-C
---CTGTC-CGGGCAC--GCCCGCGCGAGAAGAA--------GGGAGATCTCGCGCGG-G
G----TGCGGGGAG-GCGACGGGCGT---GAACGCG-T---CGAG--AGCAG---CAGTT
C-G---GAGGCGCAGAGGCGCGT---CGCG-ACGCGGCGAAAGAAGGG-ATCCTC---TG
GA-----CCTGAT------------GGGATAGGG-TCCGCCTCCCTGAAT-GGGCGTG--
---------AAGTCGAGTACAGGTCGAACGGACGCAGT------TT-CGA-GCGCAGTCC
GCCGTCGGTCTAAGTGCTTCGCAGTCTCTGCCCCGAGAAAAA-CTGGGCCACTCCAGTTG
GGGCGGGGGCGACGCAAA---CCTTTTGACGATGCCCC-TACGCCAGGCCG-AGGC-CGC
TCTCT---CGAGGGA-AAGAGGG---ACGGCAGGGAATT-ATTCGGCCGCGGCGGTCGGG
GGTTTCA---------TCTCTGCGGTTCTTGTCTC-CGCG-CATTCGCATGC-GCGC---
-TGTCCTTAGCG----CCGG--CCAGCGG-CGC-CTTCCAGTCTCGCTCGCAG----TCG
CCGAGGGTGTTGCC---GACTG--------AGAGC-GGGGAACG--GGCGGAAG--GCG-
-TCGG-CCGGAGA-----TGGGG--TGAGG-----ACGCG-CGCTCGA----GAGCGCCG
--GAGATGGACGGGAGAA---TGC

#Amblyomma_variegatum(HQ856740.1)
----------------------------------------GCCGGCGAC-TCGTTTTGAC
CGTGTCGGCA---AAGA--GGACGGCTCA----AAG--AAACG---CCGAAGAT-CCCTC
GAAAGACTTT---GCGAAAGAGGAGGAGAGT---------------GGGTCGA-ACCCTT
CTGACCGCGT---CAAAGCGGC-TGAGTCGGG-TCGCCC-TGCGCTG----ACGTAA---
CGTGGA--CCGGCGGTTTGCTT-----AGCCG-CAGAACGG--CCAGCCTCTGA-AGTGA
CGACC--GCCGCAGGA--AGGGATTACCTGCAGGGAAAGAGCGGTCTTCCACAAGGGAGA
CGAGGCACGGGTCGAGTGGCAAGAGCGTCGCTTAAACCGCAGAACGGCCAGCCTC---TG
AAGTGAAGGCCGCCGCAGGAAGGGATTACCTGCAGGGAAAGAGCGGTCTTCCAGAAGGGA
GA-CGAGGC-ACGGGTC---GAGTGGCAAG---AGCGTCGGCTGCTGG-TCTACGGATA-
AG--TATCCAAA--CTGCT--GCGATC------C-GCAGA-------GACGGGAGCGC-C
---CTGTC-CGGGCAC--GCCCGCGCGAGAAGAA--------GGGAGATCTCGCGCGG-G
G----TGCGGGGAG-GCGACGGGCGT---GAACGCG-T---CGAG--AGCAG---CAGTT
C-G---GAGGCGCAGAGGCGCGT---CGCG-ACGCGGCGAAAGAAGGG-ATCCTC---TG
GA-----CCTGAT------------GGGATAGGG-TCCGCCTCCCTGAAT-GGGCGTG--
---------AAGTCGAGTACAGGTCGAACGGACGCAGT------TT-CGA-GCGCAGTCC
GCCGTCGGTCTAAGTGCTTCGCAGTCTCTGCCCCGAGAAAAA-CTGGGCCACTCCAGTTG
GGGCGGGGGCGACGCAAA---CCTTTTGACGATGCCCC-TACGCCAGGCCG-AGGC-CGC
TCTCT---CGAGGGA-AAGAGGG---ACGGCAGGGAATT-ATTCGGCCGCGGCGGTCGGG
GGTTTCA---------TCTCTGCGGTTCTTGTCTC-CGCG-CATTCGCATGC-GCGC---
-TGTCCTTAGCG----CCGG--CCAGCGG-CGC-CTTCCAGTCTCGCTCGCAG----TCG
CCGAGGGTGTTGCC---GACTG--------AGAGC-GGGGAACG--GGCGGAAG--GCG-
-TCGG-CCGGAGA-----TGGGG--TGAGG-----ACGCG-CGCTCGA----GAGCGCCG
--GAGATGGACGGGAGAA---TGC

#Amblyomma_variegatum(HQ856738.1)
----------------------------------------GCCGGCGAC-TCGTTTTGAC
CGTGTCGGCA---AAGA--GGACGGCTCA----AAG--AAACG---CCGAAGAT-CCCTC
GAAAGACTTT---GCGAAAGAGGAGGAGAGT---------------GGGTCGA-ACCCTT
CTGACCGCGT---CAAAGCGGC-TGAGTCGGG-TCGCCC-TGCGCTG----ACGTAA---
CGTGGA--CCGGCGGTTTGCTT-----AGCCG-CAGAACGG--CCAGCCTCTGA-AGTGA
CGACC--GCCGCAGGA--AGGGATTACCTGCAGGGAAAGAGCGGTCTTCCACAAGGGAGA
CGAGGCACGGGTCGAGTGGCAAGAGCGTCGCTTAAACCGCAGAACGGCCAGCCTC---TG
AAGTGAAGGCCGCCGCAGGAAGGGATTACCTGCAGGGAAAGAGCGGTCTTCCAGAAGGGA
GA-CGAGGC-ACGGGTC---GAGTGGCAAG---AGCGTCGGCTGCTGG-TCTACGGATA-
AG--TATCCAAA--CTGCT--GCGATC------C-GCAGA-------GACGGGAGCGC-C
---CTGTC-CGGGCAC--GCCCGCGCGAGAAGAA--------GGGAGATCTCGCGCGG-G
G----TGCGGGGAG-GCGACGGGCGT---GAACGCG-T---CGAG--AGCAG---CAGTT
C-G---GAGGCGCAGAGGCGCGT---CGCG-ACGCGGCGAAAGAAGGG-ATCCTC---TG
GA-----CCTGAT------------GGGATAGGG-TCCGCCTCCCTGAAT-GGGCGCG--
---------AAGTCGAGTACAGGTCGAACGGACGCAGT------TT-CGA-GCGCAGTCC
GCCGTCGGTCTAAGTGCTTCGCAGTCTCTGCCCCGAGAAAAA-CTGGGCCACTCCAGTTG
GGGCGGGGGCGACGCAAA---CCTTTTGACGATGCCCC-TACGCCAGGCCG-AGGC-CGC
TCTCT---CGAGGGA-AAGAGGG---ACGGCAGGGAATT-ATTCGGCCGCGGCGGTCGGG
GGTTTCA---------TCTCTGCGGTTCTTGTCTC-CGCG-CATTCGCATGC-GCGC---
-TGTCCTTAGCG----CCGG--CCAGCGG-CGC-CTTCCAGTCTCGCTCGCAG----TCG
CCGAGGGTGTTGCC---GACTG--------AGAGC-GGGGAACG--GGCGGAAG--GCG-
-TCGG-CCGGAGA-----TGGGG--TGAGG-----ACGCG-CGCTCGA----GAGCGCCG
--GAGATGGACGGGAGAA---TGC

#Amblyomma_variegatum(HQ856736.1)
----------------------------------------GCCGGCGAC-TCGTTTTGAC
CGTGTCGGCA---AAGA--GGACGGCTCA----AAG--AAACG---CCGAAGAT-CCCTC
GAAAGACTTT---GCGAAAGAGGAGGAGAGT---------------GGGTCGA-ACCCTT
CTGACCGCGT---CAAAGCGGC-TGAGTCGGG-TCGCCC-TGCGCTG----ACGTAA---
CGTGGA--CCGGCGGTTTGCTT-----AGCCG-CAGAACGG--CCAGCCTCTGA-AGTGA
CGACC--GCCGCAGGA--AGGGATTACCTGCAGGGAAAGAGCGGTCTTCCACAAGGGAGA
CGAGGCACGGGTCGAGTGGCAAGAGCGTCGCTTAAACCGCAGAACGGCCAGCCTC---TG
AAGTGAAGGCCGCCGCAGGAAGGGATTACCTGCAGGGAAAGAGCGGTCTTCCAGAAGGGA
GA-CGAGGC-ACGGGTC---GAGTGGCAAG---AGCGTCGGCTGCTGG-TCTACGGATA-
AG--TATCCAAA--CTGCT--GCGATC------C-GCAGA-------GACGGGAGCGC-C
---CTGTC-CGGGCAC--GCCCGCGCGAGAAGAA--------GGGAGATCTCGCGCGG-G
G----TGCGGGGAG-GCGACGGGCGT---GAACGCG-T---CGAG--AGCAG---CAGTT
C-G---GAGGCGCAGAGGCGCGT---CGCG-ACGCGGCGAAAGAAGGG-ATCCTC---TG
GA-----CCTGAT------------GGGATAGGG-TCCGCCTCCCTGAAT-GGGCGTG--
---------AAGTCGAGTACAGGTCGAACGGACGCAGT------TT-CGA-GCGCAGTCC
GCCGTCGGTCTAAGTGCTTCGCAGTCTCTGCCCCGAGAAAAA-CTGGGCCACTCCAGTTG
GGGCGGGGGCGACGCAAA---CCTTTTGACGATGCCCC-TACGCCAGGCCG-AGGC-CGC
TCTCT---CGAGGGA-AAGAGGG---ACGGCAGGGAATT-ATTCGGCCGCGGCGGTCGGG
GGTTTCA---------TCTCTGCGGTTCTTGTCTC-CGCG-CATTCGCATGC-GCGC---
-TGTCCTTAGCG----CCGG--CCAGCGG-CGC-CTTCCAGTCTCGCTCGCAG----TCG
CCGAGGGTGTTGCC---GACTG--------AGAGC-GGGGAACG--GGCGGAAG--GCG-
-TCGG-CCGGAGA-----TGGGG--TGAGG-----ACGCG-CGCTCGA----GAGCGCCG
--GAGATGGACGGGAGAA---TGC

#Amblyomma_variegatum(HQ856734.1)
----------------------------------------GCCGGCGAC-TCGTTTTGAC
CGTGTCGGCA---AAGA--GGACGGCTCA----AAG--AAACG---CCGAAGAT-CCCTC
GAAAGACTTT---GCGAAAGAGGAGGAGAGT---------------GGGTCGA-ACCCTT
CTGACCGCGT---CAAAGCGGC-TGAGTCGGG-TCGCCC-TGCGCTG----ACGTAA---
CGTGGA--CCGGCGGTTTGCTT-----AGCCG-CAGAACGG--CCAGCCTCTGA-AGTGA
CGACC--GCCGCAGGA--AGGGATTACCTGCAGGGAAAGAGCGGTCTTCCACAAGGGAGA
CGAGGCACGGGTCGAGTGGCAAGAGCGTCGCTTAAACCGCAGAACGGCCAGCCTC---TG
AAGTGAAGGCCGCCGCAGGAAGGGATTACCTGCAGGGAAAGAGCGGTCTTCCAGAAGGGA
GA-CGAGGC-ACGGGTC---GAGTGGCAAG---AGCGTCGGCTGCTGG-TCTACGGATA-
AG--TATCCAAA--CTGCT--GCGATC------C-GCAGA-------GACGGGAGCGC-C
---CTGTC-CGGGCAC--GCCCGCGCGAGAAGAA--------GGGAGATCTCGCGCGG-G
G----TGCGGGGAG-GCGACGGGCGT---GAACGCG-T---CGAG--AGCAG---CAGTT
C-G---GAGGCGCAGAGGCGCGT---CGCG-ACGCGGCGAAAGAAGGG-ATCCTC---TG
GA-----CCTGAT------------GGGATAGGG-TCCGCCTCCCTGAAT-GGGCGCG--
---------AAGTCGAGTACAGGTCGAACGGACGCAGT------TT-CGA-GCGCAGTCC
GCCGTCGGTCTAAGTGCTTCGCAGTCTCTGCCCCGAGAAAAA-CTGGGCCACTCCAGTTG
GGGCGGGGGCGACGCAAA---CCTTTTGACGATGCCCC-TACGCCAGGCCG-AGGC-CGC
TCTCT---CGAGGGA-AAGAGGG---ACGGCAGGGAATT-ATTCGGCCGCGGCGGTCGGG
GGTTTCA---------TCTCTGCGGTTCTTGTCTC-CGCG-CATTCGCATGC-GCGC---
-TGTCCTTAGCG----CCGG--CCAGCGG-CGC-CTTCCAGTCTCGCTCGCAG----TCG
CCGAGGGTGTTGCC---GACTG--------AGAGC-GGGGAACG--GGCGGAAG--GCG-
-TCGG-CCGGAGA-----TGGGG--TGAGG-----ACGCG-CGCTCGA----GAGCGCCG
--GAGATGGACGGGAGAA---TGC

#Amblyomma_variegatum(HQ856732.1)
----------------------------------------GCCGGCGAC-TCGTTTTGAC
CGTGTCGGCA---AAGA--GGACGGCTCA----AAG--AAACG---CCGAAGAT-CCCTC
GAAAGACTTT---GCGAAAGAGGAGGAGAGT---------------GGGTCGA-ACCCTT
CTGACCGCGT---CAAAGCGGC-TGAGTCGGG-TCGCCC-TGCGCTG----ACGTAA---
CGTGGA--CCGGCGGTTTGCTT-----AGCCG-CAGAACGG--CCAGCCTCTGA-AGTGA
CGACC--GCCGCAGGA--AGGGATTACCTGCAGGGAAAGAGCGGTCTTCCACAAGGGAGA
CGAGGCACGGGTCGAGTGGCAAGAGCGTCGCTTAAACCGCAGAACGGCCAGCCTC---TG
AAGTGAAGGCCGCCGCAGGAAGGGATTACCTGCAGGGAAAGAGCGGTCTTCCAGAAGGGA
GA-CGAGGC-ACGGGTC---GAGTGGCAAG---AGCGTCGGCTGCTGG-TCTACGGATA-
AG--TATCCAAA--CTGCT--GCGATC------C-GCAGA-------GACGGGAGCGC-C
---CTGTC-CGGGCAC--GCCCGCGCGAGAAGAA--------GGGAGATCTCGCGCGG-G
G----TGCGGGGAG-GCGACGGGCGT---GAACGCG-T---CGAG--AGCAG---CAGTT
C-G---GAGGCGCAGAGGCGCGT---CGCG-ACGCGGCGAAAGAAGGG-ATCCTC---TG
GA-----CCTGAT------------GGGATAGGG-TCCGCCTCCCTGAAT-GGGCGTG--
---------AAGTCGAGTACAGGTCGAACGGACGCAGT------TT-CGA-GCGCAGTCC
GCCGTCGGTCTAAGTGCTTCGCAGTCTCTGCCCCGAGAAAAA-CTGGGCCACTCCAGTTG
GGGCGGGGGCGACGCAAA---CCTTTTGACGATGCCCC-TACGCCAGGCCG-AGGC-CGC
TCTCT---CGAGGGA-AAGAGGG---ACGGCAGGGAATT-ATTCGGCCGCGGCGGTCGGG
GGTTTCA---------TCTCTGCGGTTCTTGTCTC-CGCG-CATTCGCATGC-GCGC---
-TGTCCTTAGCG----CCGG--CCAGCGG-CGC-CTTCCAGTCTCGCTCGCAG----TCG
CCGAGGGTGTTGCC---GACTG--------AGAGC-GGGGAACG--GGCGGAAG--GCG-
-TCGG-CCGGAGA-----TGGGG--TGAGG-----ACGCG-CGCTCGA----GAGCGCCG
--GAGATGGACGGGAGAA---TGC

#Amblyomma_variegatum(HQ856730.1)
----------------------------------------GCCGGCGAC-TCGTTTTGAC
CGTGTCGGCA---AAGA--GGACGGCTCA----AAG--AAACG---CCGAAGAT-CCCTC
GAAAGACTTT---GCGAAAGAGGAGGAGAGT---------------GGGTCGA-ACCCTT
CTGACCGCGT---CAAAGCGGC-TGAGTCGGG-TCGCCC-TGCGCTG----ACGTAA---
CGTGGA--CCGGCGGTTTGCTT-----AGCCG-CAGAACGG--CCAGCCTCTGA-AGTGA
CGACC--GCCGCAGGA--AGGGATTACCTGCAGGGAAAGAGCGGTCTTCCACAAGGGAGA
CGAGGCACGGGTCGAGTGGCAAGAGCGTCGCTTAAACCGCAGAACGGCCAGCCTC---TG
AAGTGAAGGCCGCCGCAGGAAGGGATTACCTGCAGGGAAAGAGCGGTCTTCCAGAAGGGA
GA-CGAGGC-ACGGGTC---GAGTGGCAAG---AGCGTCGGCTGCTGG-TCTACGGATA-
AG--TATCCAAA--CTGCT--GCGATC------C-GCAGA-------GACGGGAGCGC-C
---CTGTC-CGGGCAC--GCCCGCGCGAGAAGAA--------GGGAGATCTCGCGCGG-G
G----TGCGGGGAG-GCGACGGGCGT---GAACGCG-T---CGAG--AGCAG---CAGTT
C-G---GAGGCGCAGAGGCGCGT---CGCG-ACGCGGCGAAAGAAGGG-ATCCTC---TG
GA-----CCTGAT------------GGGATAGGG-TCCGCCTCCCTGAAT-GGGCGCG--
---------AAGTCGAGTACAGGTCGAACGGACGCAGT------TT-CGA-GCGCAGTCC
GCCGTCGGTCTAAGTGCTTCGCAGTCTCTGCCCCGAGAAAAA-CTGGGCCACTCCAGTTG
GGGCGGGGGCGACGCAAA---CCTTTTGACGATGCCCC-TACGCCAGGCCG-AGGC-CGC
TCTCT---CGAGGGA-AAGAGGG---ACGGCAGGGAATT-ATTCGGCCGCGGCGGTCGGG
GGTTTCA---------TCTCTGCGGTTCTTGTCTC-CGCG-CATTCGCATGC-GCGC---
-TGTCCTTAGCG----CCGG--CCAGCGG-CGC-CTTCCAGTCTCGCTCGCAG----TCG
CCGAGGGTGTTGCC---GACTG--------AGAGC-GGGGAACG--GGCGGAAG--GCG-
-TCGG-CCGGAGA-----TGGGG--TGAGG-----ACGCG-CGCTCGA----GAGCGCCG
--GAGATGGACGGGAGAA---TGC

#Amblyomma_variegatum(HQ856728.1)
----------------------------------------GCCGGCGAC-TCGTTTTGAC
CGTGTCGGCA---AAGA--GGACGGCTCA----AAG--AAACG---CCGAAGAT-CCCTC
GAAAGACTTT---GCGAAAGAGGAGGAGAGT---------------GGGTCGA-ACCCTT
CTGACCGCGT---CAAAGCGGC-TGAGTCGGG-TCGCCC-TGCGCTG----ACGTAA---
CGTGGA--CCGGCGGTTTGCTT-----AGCCG-CAGAACGG--CCAGCCTCTGA-AGTGA
CGACC--GCCGCAGGA--AGGGATTACCTGCAGGGAAAGAGCGGTCTTCCACAAGGGAGA
CGAGGCACGGGTCGAGTGGCAAGAGCGTCGCTTAAACCGCAGAACGGCCAGCCTC---TG
AAGTGAAGGCCGCCGCAGGAAGGGATTACCTGCAGGGAAAGAGCGGTCTTCCAGAAGGGA
GA-CGAGGC-ACGGGTC---GAGTGGCAAG---AGCGTCGGCTGCTGG-TCTACGGATA-
AG--TATCCAAA--CTGCT--GCGATC------C-GCAGA-------GACGGGAGCGC-C
---CTGTC-CGGGCAC--GCCCGCGCGAGAAGAA--------GGGAGATCTCGCGCGG-G
G----TGCGGGGAG-GCGACGGGCGT---GAACGCG-T---CGAG--AGCAG---CAGTT
C-G---GAGGCGCAGAGGCGCGT---CGCG-ACGCGGCGAAAGAAGGG-ATCCTC---TG
GA-----CCTGAT------------GGGATAGGG-TCCGCCTCCCTGAAT-GGGCGCG--
---------AAGTCGAGTACAGGTCGAACGGACGCAGT------TT-CGA-GCGCAGTCC
GCCGTCGGTCTAAGTGCTTCGCAGTCTCTGCCCCGAGAAAAA-CTGGGCCACTCCAGTTG
GGGCGGGGGCGACGCAAA---CCTTTTGACGATGCCCC-TACGCCAGGCCG-AGGC-CGC
TCTCT---CGAGGGA-AAGAGGG---ACGGCAGGGAATT-ATTCGGCCGCGGCGGTCGGG
GGTTTCA---------TCTCTGCGGTTCTTGTCTC-CGCG-CATTCGCATGC-GCGC---
-TGTCCTTAGCG----CCGG--CCAGCGG-CGC-CTTCCAGTCTCGCTCGCAG----TCG
CCGAGGGTGTTGCC---GACTG--------AGAGC-GGGGAACG--GGCGGAAG--GCG-
-TCGG-CCGGAGA-----TGGGG--TGAGG-----ACGCG-CGCTCGA----GAGCGCCG
--GAGATGGACGGGAGAA---TGC

#Amblyomma_variegatum(HQ856726.1)
----------------------------------------GCCGGCGAC-TCGTTTTGAC
CGTGTCGGCA---AAGA--GGACGGCTCA----AAG--AAACG---CCGAAGAT-CCCTC
GAAAGACTTT---GCGAAAGAGGAGGAGAGT---------------GGGTCGA-ACCCTT
CTGACCGCGT---CAAAGCGGC-TGAGTCGGG-TCGCCC-TGCGCTG----ACGTAA---
CGTGGA--CCGGCGGTTTGCTT-----AGCCG-CAGAACGG--CCAGCCTCTGA-AGTGA
CGACC--GCCGCAGGA--AGGGATTACCTGCAGGGAAAGAGCGGTCTTCCACAAGGGAGA
CGAGGCACGGGTCGAGTGGCAAGAGCGTCGCTTAAACCGCAGAACGGCCAGCCTC---TG
AAGTGAAGGCCGCCGCAGGAAGGGATTACCTGCAGGGAAAGAGCGGTCTTCCAGAAGGGA
GA-CGAGGC-ACGGGTC---GAGTGGCAAG---AGCGTCGGCTGCTGG-TCTACGGATA-
AG--TATCCAAA--CTGCT--GCGATC------C-GCAGA-------GACGGGAGCGC-C
---CTGTC-CGGGCAC--GCCCGCGCGAGAAGAA--------GGGAGATCTCGCGCGG-G
G----TGCGGGGAG-GCGACGGGCGT---GAACGCG-T---CGAG--AGCAG---CAGTT
C-G---GAGGCGCAGAGGCGCGT---CGCG-ACGCGGCGAAAGAAGGG-ATCCTC---TG
GA-----CCTGAT------------GGGATAGGG-TCCGCCTCCCTGAAT-GGGCGCG--
---------AAGTCGAGTACAGGTCGAACGGACGCAGT------TT-CGA-GCGCAGTCC
GCCGTCGGTCTAAGTGCTTCGCAGTCTCTGCCCCGAGAAAAA-CTGGGCCACTCCAGTTG
GGGCGGGGGCGACGCAAA---CCTTTTGACGATGCCCC-CACGCCAGGCCG-AGGC-CGC
TCTCT---CGAGGGA-AAGAGGG---ACGGCAGGGAATT-ATTCGGCCGCGGCGGTCGGG
GGTTTCA---------TCTCTGCGGTTCTTGTCTC-CGCG-CATTCGCATGC-GCGC---
-TGTCCTTAGCG----CCGG--CCAGCGG-CGC-CTTCCAGTCTCGCTCGCAG----TCG
CCGAGGGTGTTGCC---GACTG--------AGAGC-GGGGAACG--GGCGGAAG--GCG-
-TCGG-CCGGAGA-----TGGGG--TGAGG-----ACGCG-CGCTCGA----GAGCGCCG
--GAGATGGACGGGAGAA---TGC

#Amblyomma_variegatum(HQ856724.1)
----------------------------------------GCCGGCGAC-TCGTTTTGAC
CGTGTCGGCA---AAGA--GGACGGCTCA----AAG--AAACG---CCGAAGAT-CCCTC
GAAAGACTTT---GCGAAAGAGGAGGAGAGT---------------GGGTCGA-ACCCTT
CTGACCGCGT---CAAAGCGGC-TGAGTCGGG-TCGCCC-TGCGCTG----ACGTAA---
CGTGGA--CCGGCGGTTTGCTT-----AGCCG-CAGAACGG--CCAGCCTCTGA-AGTGA
CGACC--GCCGCAGGA--AGGGATTACCTGCAGGGAAAGAGCGGTCTTCCACAAGGGAGA
CGAGGCACGGGTCGAGTGGCAAGAGCGTCGCTTAAACCGCAGAACGGCCAGCCTC---TG
AAGTGAAGGCCGCCGCAGGAAGGGATTACCTGCAGGGAAAGAGCGGTCTTCCAGAAGGGA
GA-CGAGGC-ACGGGTC---GAGTGGCAAG---AGCGTCGGCTGCTGG-TCTACGGATA-
AG--TATCCAAA--CTGCT--GCGATC------C-GCAGA-------GACGGGAGCGC-C
---CTGTC-CGGGCAC--GCCCGCGCGAGAAGAA--------GGGAGATCTCGCGCGG-G
G----TGCGGGGAG-GCGACGGGCGT---GAACGCG-T---CGAG--AGCAG---CAGTT
C-G---GAGGCGCAGAGGCGCGT---CGCG-ACGCGGCGAAAGAAGGG-ATCCTC---TG
GA-----CCTGAT------------GGGATAGGG-TCCGCCTCCCTGAAT-GGGCGCG--
---------AAGTCGAGTACAGGTCGAACGGACGCAGT------TT-CGA-GCGCAGTCC
GCCGTCGGTCTAAGTGCTTCGCAGTCTCTGCCCCGAGAAAAA-CTGGGCCACTCCAGTTG
GGGCGGGGGCGACGCAAA---CCTTTTGACGATGCCCC-TACGCCAGGCCG-AGGC-CGC
TCTCT---CGAGGGA-AAGAGGG---ACGGCAGGGAATT-ATTCGGCCGCGGCGGTCGGG
GGTTTCA---------TCTCTGCGGTTCTTGTCTC-CGCG-CATTCGCATGC-GCGC---
-TGTCCTTAGCG----CCGG--CCAGCGG-CGC-CTTCCAGTCTCGCTCGCAG----TCG
CCGAGGGTGTTGCC---GACTG--------AGAGC-GGGGAACG--GGCGGAAG--GCG-
-TCGG-CCGGAGA-----TGGGG--TGAGG-----ACGCG-CGCTCGA----GAGCGCCG
--GAGATGGACGGGAGAA---TGC

#Amblyomma_variegatum(HQ856722.1)
----------------------------------------GCCGGCGAC-TCGTTTTGAC
CGTGTCGGCA---AAGA--GGACGGCTCA----AAG--AAACG---CCGAAGAT-CCCTC
GAAAGACTTT---GCGAAAGAGGAGGAGAGT---------------GGGTCGA-ACCCTT
CTGACCGCGT---CAAAGCGGC-TGAGTCGGG-TCGCCC-TGCGCTG----ACGTAA---
CGTGGA--CCGGCGGTTTGCTT-----AGCCG-CAGAACGG--CCAGCCTCTGA-AGTGA
CGACC--GCCGCAGGA--AGGGATTACCTGCAGGGAAAGAGCGGTCTTCCACAAGGGAGA
CGAGGCACGGGTCGAGTGGCAAGAGCGTCGCTTAAACCGCAGAACGGCCAGCCTC---TG
AAGTGAAGGCCGCCGCAGGAAGGGATTACCTGCAGGGAAAGAGCGGTCTTCCAGAAGGGA
GA-CGAGGC-ACGGGTC---GAGTGGCAAG---AGCGTCGGCTGCTGG-TCTACGGATA-
AG--TATCCAAA--CTGCT--GCGATC------C-GCAGA-------GACGGGAGCGC-C
---CTGTC-CGGGCAC--GCCCGCGCGAGAAGAA--------GGGAGATCTCGCGCGG-G
G----TGCGGGGAG-GCGACGGGCGT---GAACGCG-T---CGAG--AGCAG---CAGTT
C-G---GAGGCGCAGAGGCGCGT---CGCG-ACGCGGCGAAAGAAGGG-ATCCTC---TG
GA-----CCTGAT------------GGGATAGGG-TCCGCCTCCCTGAAT-GGGCGCG--
---------AAGTCAAGTACAGGTCGAACGGACGCAGT------TT-CGA-GCGCAGTCC
GCCGTCGGTCTAAGTGCTTCGCAGTCTCTGCCCCGAGAAAAA-CTGGGCCACTCCAGTTG
GGGCGGGGGCGACGCAAA---CCTTTTGACGATGCCCC-TACGCCAGGCCG-AGGC-CGC
TCTCT---CGAGGGA-AAGAGGG---ACGGCAGGGAATT-ATTCGGCCGCGGCGGTCGGG
GGTTTCA---------TCTCTGCGGTTCTTGTCTC-CGCG-CATTCGCATGC-GCGC---
-TGTCCTTAGCG----CCGG--CCAGCGG-CGC-CTTCCAGTCTCGCTCGCAG----TCG
CCGAGGGTGTTGCC---GACTG--------AGAGC-GGGGAACG--GGCGGAAG--GCG-
-TCGG-CCGGAGA-----TGGGG--TGAGG-----ACGCG-CGCTCGA----GAGCGCCG
--GAGATGGACGGGAGAA---TGC

#Amblyomma_variegatum(HQ856720.1)
----------------------------------------GCCGGCGAC-TCGTTTTGAC
CGTGTCGGCA---AAGA--GGACGGCTCA----AAG--AAACG---CCGAAGAT-CCCTC
GAAAGACTTT---GCGAAAGAGGAGGAGAGT---------------GGGTCGA-ACCCTT
CTGACCGCGT---CAAAGCGGC-TGAGTCGGG-TCGCCC-TGCGCTG----ACGTAA---
CGTGGA--CCGGCGGTTTGCTT-----AGCCG-CAGAACGG--CCAGCCTCTGA-AGTGA
CGACC--GCCGCAGGA--AGGGATTACCTGCAGGGAAAGAGCGGTCTTCCACAAGGGAGA
CGAGGCACGGGTCGAGTGGCAAGAGCGTCGCTTAAACCGCAGAACGGCCAGCCTC---TG
AAGTGAAGGCCGCCGCAGGAAGGGATTACCTGCAGGGAAAGAGCGGTCTTCCAGAAGGGA
GA-CGAGGC-ACGGGTC---GAGTGGCAAG---AGCGTCGGCTGCTGG-TCTACGGATA-
AG--TATCCAAA--CTGCT--GCGATC------C-GCAGA-------GACGGGAGCGC-C
---CTGTC-CGGGCAC--GCCCGCGCGAGAAGAA--------GGGAGATCTCGCGCGG-G
G----TGCGGGGAG-GCGACGGGCGT---GAACGCG-T---CGAG--AGCAG---CAGTT
C-G---GAGGCGCAGAGGCGCGT---CGCG-ACGCGGCGAAAGAAGGG-ATCCTC---TG
GA-----CCTGAT------------GGGATAGGG-TCCGCCTCCCTGAAT-GGGCGCG--
---------AAGTCGAGTACAGGTCGAACGGACGCAGT------TT-CGA-GCGCAGTCC
GCCGTCGGTCTAAGTGCTTCGCAGTCTCTGCCCCGAGAAAAA-CTGGGCCACTCCAGTTG
GGGCGGGGGCGACGCAAA---CCTTTTGACGATGCCCC-TACGCCAGGCCG-AGGC-CGC
TCTCT---CGAGGGA-AAGAGGG---ACGGCAGGGAATT-ATTCGGCCGCGGCGGTCGGG
GGTTTCA---------TCTCTGCGGTTCTTGTCTC-CGCG-CATTCGCATGC-GCGC---
-TGTCCTTAGCG----CCGG--CCAGCGG-CGC-CTTCCAGTCTCGCTCGCAG----TCG
CCGAGGGTGTTGCC---GACTG--------AGAGC-GGGGAACG--GGCGGAAG--GCG-
-TCGG-CCGGAGA-----TGGGG--TGAGG-----ACGCG-CGCTCGA----GAGCGCCG
--GAGATGGACGGGAGAA---TGC

#Amblyomma_variegatum(HQ856718.1)
----------------------------------------GCCGGCGAC-TCGTTTTGAC
CGTGTCGGCA---AAGA--GGACGGCTCA----AAG--AAACG---CCGAAGAT-CCCTC
GAAAGACTTT---GCGAAAGAGGAGGAGAGT---------------GGGTCGA-ACCCTT
CTGACCGCGT---CAAAGCGGC-TGAGTCGGG-TCGCCC-TGCGCTG----ACGTAA---
CGTGGA--CCGGCGGTTTGCTT-----AGCCG-CAGAACGG--CCAGCCTCTGA-AGTGA
CGACC--GCCGCAGGA--AGGGATTACCTGCAGGGAAAGAGCGGTCTTCCACAAGGGAGA
CGAGGCACGGGTCGAGTGGCAAGAGCGTCGCTTAAACCGCAGAACGGCCAGCCTC---TG
AAGTGAAGGCCGCCGCAGGAAGGGATTACCTGCAGGGAAAGAGCGGTCTTCCAGAAGGGA
GA-CGAGGC-ACGGGTC---GAGTGGCAAG---AGCGTCGGCTGCTGG-TCTACGGATA-
AG--TATCCAAA--CTGCT--GCGATC------C-GCAGA-------GACGGGAGCGC-C
---CTGTC-CGGGCAC--GCCCGCGCGAGAAGAA--------GGGAGATCTCGCGCGG-G
G----TGCGGGGAG-GCGACGGGCGT---GAACGCG-T---CGAG--AGCAG---CAGTT
C-G---GAGGCGCAGAGGCGCGT---CGCG-ACGCGGCGAAAGAAGGG-ATCCTC---TG
GA-----CCTGAT------------GGGATAGGG-TCCGCCTCCCTGAAT-GGGCGTG--
---------AAGTCGAGTACAGGTCGAACGGACGCAGT------TT-CGA-GCGCAGTCC
GCCGTCGGTCTAAGTGCTTCGCAGTCTCTGCCCCGAGAAAAA-CTGGGCCACTCCAGTTG
GGGCGGGGGCGACGCAAA---CCTTTTGACGATGCCCC-TACGCCAGGCCG-AGGC-CGC
TCTCT---CGAGGGA-AAGAGGG---ACGGCAGGGAATT-ATTCGGCCGCGGCGGTCGGG
GGTTTCA---------TCTCTGCGGTTCTTGTCTC-CGCG-CATTCGCATGC-GCGC---
-TGTCCTTAGCG----CCGG--CCAGCGG-CGC-CTTCCAGTCTCGCTCGCAG----TCG
CCGAGGGTGTTGCC---GACTG--------AGAGC-GGGGAACG--GGCGGAAG--GCG-
-TCGG-CCGGAGA-----TGGGG--TGAGG-----ACGCG-CGCTCGA----GAGCGCCG
--GAGATGGACGGGAGAA---TGC

#Amblyomma_variegatum(HQ856716.1)
----------------------------------------GCCGGCGAC-TCGTTTTGAC
CGTGTCGGCA---AAGA--GGACGGCTCA----AAG--AAACG---CCGAAGAT-CCCTC
GAAAGACTTT---GCGAAAGAGGAGGAGAGT---------------GGGTCGA-ACCCTT
CTGACCGCGT---CAAAGCGGC-TGAGTCGGG-TCGCCC-TGCGCTG----ACGTAA---
CGTGGA--CCGGCGGTTTGCTT-----AGCCG-CAGAACGG--CCAGCCTCTGA-AGTGA
CGACC--GCCGCAGGA--AGGGATTACCTGCAGGGAAAGAGCGGTCTTCCACAAGGGAGA
CGAGGCACGGGTCGAGTGGCAAGAGCGTCGCTTAAACCGCAGAACGGCCAGCCTC---TG
AAGTGAAGGCCGCCGCAGGAAGGGATTACCTGCAGGGAAAGAGCGGTCTTCCAGAAGGGA
GA-CGAGGC-ACGGGTC---GAGTGGCAAG---AGCGTCGGCTGCTGG-TCTACGGATA-
AG--TATCCAAA--CTGCT--GCGATC------C-GCAGA-------GACGGGAGCGC-C
---CTGTC-CGGGCAC--GCCCGCGCGAGAAGAA--------GGGAGATCTCGCGCGG-G
G----TGCGGGGAG-GCGACGGGCGT---GAACGCG-T---CGAG--AGCAG---CAGTT
C-G---GAGGCGCAGAGGCGCGT---CGCG-ACGCGGCGAAAGAAGGG-ATCCTC---TG
GA-----CCTGAT------------GGGATAGGG-TCCGCCTCCCTGAAT-GGGCGCG--
---------AAGTCGAGTACAGGTCGAACGGACGCAGT------TT-CGA-GCGCAGTCC
GCCGTCGGTCTAAGTGCTTCGCAGTCTCTGCCCCGAGAAAAA-CTGGGCCACTCCAGTTG
GGGCGGGGGCGACGCAAA---CCTTTTGACGATGCCCC-TACGCCAGGCCG-AGGC-CGC
TCTCT---CGAGGGA-AAGAGGG---ACGGCAGGGAATT-ATTCGGCCGCGGCGGTCGGG
GGTTTCA---------TCTCTGCGGTTCTTGTCTC-CGCG-CATTCGCATGC-GCGC---
-TGTCCTTAGCG----CCGG--CCAGCGG-CGC-CTTCCAGTCTCGCTCGCAG----TCG
CCGAGGGTGTTGCC---GACTG--------AGAGC-GGGGAACG--GGCGGAAG--GCG-
-TCGG-CCGGAGA-----TGGGG--TGAGG-----ACGCG-CGCTCGA----GAGCGCCG
--GAGATGGACGGGAGAA---TGC

#Amblyomma_variegatum(HQ856714.1)
----------------------------------------GCCGGCGAC-TCGTTTTGAC
CGTGTCGGCA---AAGA--GGACGGCTCA----AAG--AAACG---CCGAAGAT-CCCTC
GAAAGACTTT---GCGAAAGAGGAGGAGAGT---------------GGGTCGA-ACCCTT
CTGACCGCGT---CAAAGCGGC-TGAGTCGGG-TCGCCC-TGCGCTG----ACGTAA---
CGTGGA--CCGGCGGTTTGCTT-----AGCCG-CAGAACGG--CCAGCCTCTGA-AGTGA
CGACC--GCCGCAGGA--AGGGATTACCTGCAGGGAAAGAGCGGTCTTCCACAAGGGAGA
CGAGGCACGGGTCGAGTGGCAAGAGCGTCGCTTAAACCGCAGAACGGCCAGCCTC---TG
AAGTGAAGGCCGCCGCAGGAAGGGATTACCTGCAGGGAAAGAGCGGTCTTCCAGAAGGGA
GA-CGAGGC-ACGGGTC---GAGTGGCAAG---AGCGTCGGCTGCTGG-TCTACGGATA-
AG--TATCCAAA--CTGCT--GCGATC------C-GCAGA-------GACGGGAGCGC-C
---CTGTC-CGGGCAC--GCCCGCGCGAGAAGAA--------GGGAGATCTCGCGCGG-G
G----TGCGGGGAG-GCGACGGGCGT---GAACGCG-T---CGAG--AGCAG---CAGTT
C-G---GAGGCGCAGAGGCGCGT---CGCG-ACGCGGCGAAAGAAGGG-ATCCTC---TG
GA-----CCTGAT------------GGGATAGGG-TCCGCCTCCCTGAAT-GGGCGCG--
---------AAGTCGAGTACAGGTCGAACGGACGCAGT------TT-CGA-GCGCAGTCC
GCCGTCGGTCTAAGTGCTTCGCAGTCTCTGCCCCGAGAAAAA-CTGGGCCACTCCAGTTG
GGGCGGGGGCGACGCAAA---CCTTTTGACGATGCCCC-TACGCCAGGCCG-AGGC-CGC
TCTCT---CGAGGGA-AAGAGGG---ACGGCAGGGAATT-ATTCGGCCGCGGCGGTCGGG
GGTTTCA---------TCTCTGCGGTTCTTGTCTC-CGCG-CATTCGCATGC-GCGC---
-TGTCCTTAGCG----CCGG--CCAGCGG-CGC-CTTCCAGTCTCGCTCGCAG----TCG
CCGAGGGTGTTGCC---GACTG--------AGAGC-GGGGAACG--GGCGGAAG--GCG-
-TCGG-CCGGAGA-----TGGGG--TGAGG-----ACGCG-CGCTCGA----GAGCGCCG
--GAGATGGACGGGAGAA---TGC

#Amblyomma_variegatum(HQ856712.1)
----------------------------------------GCCGGCGAC-TCGTTTTGAC
CGTGTCGGCA---AAGA--GGACGGCTCA----AAG--AAACG---CCGAAGAT-CCCTC
GAAAGACTTT---GCGAAAGAGGAGGAGAGT---------------GGGTCGA-ACCCTT
CTGACCGCGT---CAAAGCGGC-TGAGTCGGG-TCGCCC-TGCGCTG----ACGTAA---
CGTGGA--CCGGCGGTTTGCTT-----AGCCG-CAGAACGG--CCAGCCTCTGA-AGTGA
CGACC--GCCGCAGGA--AGGGATTACCTGCAGGGAAAGAGCGGTCTTCCACAAGGGAGA
CGAGGCACGGGTCGAGTGGCAAGAGCGTCGCTTAAACCGCAGAACGGCCAGCCTC---TG
AAGTGAAGGCCGCCGCAGGAAGGGATTACCTGCAGGGAAAGAGCGGTCTTCCAGAAGGGA
GA-CGAGGC-ACGGGTC---GAGTGGCAAG---AGCGTCGGCTGCTGG-TCTACGGATA-
AG--TATCCAAA--CTGCT--GCGATC------C-GCAGA-------GACGGGAGCGC-C
---CTGTC-CGGGCAC--GCCCGCGCGAGAAGAA--------GGGAGATCTCGCGCGG-G
G----TGCGGGGAG-GCGACGGGCGT---GAACGCG-T---CGAG--AGCAG---CAGTT
C-G---GAGGCGCAGAGGCGCGT---CGCG-ACGCGGCGAAAGAAGGG-ATCCTC---TG
GA-----CCTGAT------------GGGATAGGG-TCCGCCTCCCTGAAT-GGGCGCG--
---------AAGTCGAGTACAGGTCGAACGGACGCAGT------TT-CGA-GCGCAGTCC
GCCGTCGGTCTAAGTGCTTCGCAGTCTCTGCCCCGAGAAAAA-CTGGGCCACTCCAGTTG
GGGCGGGGGCGACGCAAA---CCTTTTGACGATGCCCC-TACGCCAGGCCG-AGGC-CGC
TCTCT---CGAGGGA-AAGAGGG---ACGGCAGGGAATT-ATTCGGCCGCGGCGGTCGGG
GGTTTCA---------TCTCTGCGGTTCTTGTCTC-CGCG-CATTCGCATGC-GCGC---
-TGTCCTTAGCG----CCGG--CCAGCGG-CGC-CTTCCAGTCTCGCTCGCAG----TCG
CCGAGGGTGTTGCC---GACTG--------AGAGC-GGGGAACG--GGCGGAAG--GCG-
-TCGG-CCGGAGA-----TGGGG--TGAGG-----ACGCG-CGCTCGA----GAGCGCCG
--GAGATGGACGGGAGAA---TGC

#Amblyomma_naponense(AY887121.1)
-CATATATCAAGACAGACGCCGGCGCCCGGGGATGGCGCGGCCGGCGGC-TCGTTT-GAC
CGTGTCGGCA---AAGA--GGACGGCTCAGT--ACG--GGGCG---CCGAAGAT-CCCCC
GAAAGACTTG---GCAAAAGAGGAGGAGAGT---------------GGGTCGA-GCCCTT
C-ACCCGCGC---AAAGGCGGT-TGAGTCGGG-TCGCCC-TGCGCTG----ACGTAA---
CGAGGG--CCGACGG-CCGCT------AGCCG-TGTAGCGT--T-AGCCTCTGA-A--GG
TGACC--GCCGCAGGA--AGGGATTACCTGCAGGGAAAGAGTGGTC--------------
------------------------------------------------------------
---------------------------------------------------CGAAAGGGA
GA-CGAGGC-ATTGA-C---GAGCGGCAAAA---GCGGCGTCTGCTGGCCCCC-GGAGA-
AG--TGTCCGAA--TTGCT--GCGAAC------C-GCTGA-------GACGGGAGCGC-T
---CTGTC-TGGGCAC--GCCCGCGCGAGAAGAAA-------GGGATCTCTCGCGCGC-G
GAG--TGCGGGGAG-GCGACGGGCGT---GAACGCGGT---TGAG--CGCGG---CTTTT
C-G---GAGGCGCGGAGGCGCGC---CGCG-GCGCGGCGCC-GAAGGG-ATCCTC---CC
GGAC---CCCGAT------------GGAAAAGGG-ACCGCCTCCTTGAATTGGGCGCC--
---------AAGTCGAGTACGGGTCGAACGGACGCAGCCCT-GTTT-CGA-GCGCAGTCC
GCCGTCGGTCCAAGTGCTTCGCAGTCTCTGCCCCGAGAAAA-ACTGGGCCACTCCAGTTG
GGGCGGGGGCGACGCAAA--CCTTAATGACGATGCCCC-TACGCCAGGCCG-AGGT-CGT
TCTCT---CGAGGGATGAGAGAG---GCGGCAGGGAATC-ATTCGGCCGCGGCGGTTGGG
GGACGCC---------ACT---CAATGTTCGTTTC-TGCG-CGACAGCATGC-GCGC---
-CGTCC-GAGCG----CCGG--TCGCCGG-TGC-CTTCCAGTCTCGCTCACGG----TCG
CCGAGGGTGTTGCC---GACCG----------AGCCGGGGAATG--GGCGGAAG--GCG-
-CCGGCCCGGAGA-----TGGGGGAAAGGACGC--TCGCG-CGCTCGA----CCGCGCCT
--GAATCGAACGAGAGAA---TGC

#Amblyomma_cajennense(AF469605.1)
TCATATATCAAGAGAGGCGCCGGCGCCCGGGGATGGCGCGGCCGGCGAC-TCGTTTTGAC
CGTGTCGGCA--TAG-A--GGACGGCTCTGT--ACG--GAATG---CCGAAGAT-CCCTC
GAAAGACTTT-----GCGA-ATGAGGAGGA-----AAG--C-----GGGTCGA-ACCCTT
C-AGCCGCGC-GCAAA-GCGGC-AGAGTCGGG-TCGCCC-TGCGCTG----ACGT-A--A
CGCGGG--CCGGCGG-CTGCTA------GCCG-TAGAGCGT--CACGCCTCAGA-AA-GC
-GACC--GCCGCAGGA--AGGGATTACCTGCAGGGAAAGAGCGGTC--------------
------------------------------------------------------------
----------------------------------------------------CGACGGGA
GA-CGAGGCTGTTTGGAC--GGGCGGCGAA----GCGCTGCCTGCTGGCC-CGCGGAGA-
AG--TAGC--CAAACTGCT--GC------------GAGAAACGCAGAGACGGGAACGC-C
---CTGTTCCGGGCAC--GCCCGCGCGAGAAAAA--------GGGATACCTCGCGCGG-G
G----TGCAGGGAG-GTGACGGGCGC---GAATGCGGT--GTGCGC-AGCA----CAGTT
TGG--TAAAGCGCAGAGGCGCGC--CCGTGTGCGCGGCGACGAAGGGG--TCCCC---CG
GAC----CCTGCG------------GA---AAGGGACCGCCTCC-TCGAGTGGGCGCGA-
----------AGTCGAGTACGGGTCGAACGGAAGCGATCTC--GTTGTGA-GCGCAGTCC
GCCGTCGGTCTAAGTGCTTCGCAGTCTCTGCCCCGAGAAAAA-CTGGGCCACTCCAGTTG
GGGCGGGGGCGACGCAAA----ACTCTGACGATGCTCC-TACGCCAGGCCG-AGGT-CGT
TCTCT---CGAGGGA-AAGAGAG---GCGACAGGGAATTTATTCGGCCGCGGCGTTCGGG
GGTTC-ACAC------TCTCTGCGTTCAGTGTTCCGCGCG-CAACCGAATGC-GCGC---
-CGTCCCGAGCG----CCGGTCA--GAGG-TGC-CTTCCAGTCTCGCTCGCAG----TCG
CCGAGGGTGCTGCC---GACTGA--------GAGC-GGGGAATG--GGCGGAAG--GTG-
-CCGGCCGGA-GA----CGAGGGAAGGACGCGCGCGCGCG------------ACCGCGCC
G-GAATCGAACGAGAGAAAAATGC

#Amblyomma_coelebs(AY887110.1)
-CATATATCAAGAGAGACGCCGGCGCCCGGGGATGGCGCGGTCGGCGAC-TCGTTTTGAC
CGTGTCGGCA---AAAGA-GGACGGCTCTGA--GCGTCGAACAG--CCGAAGAT-CCCTC
GAAAGACTTTGC-GAAAAATAGGAGGAGAGC---------------GGGTCGA-ACCCAT
C-AGCCGCGC---AGAAGCGGT-CGAGTCGGG-TCGCCC-TGCGCTG----ACGTAA---
CTTGGG--CCAGCGG-CTGCTT-----TGCCG-CGGAGCGT--ACAGCCTCCGT-A-TGA
CGACC--GCCGCAGGA--AGGGATTACCTGCAGGGAAAGAGCGGCG--------------
------------------------------------------------------------
--------------------------------------------------CC-AAAGGGA
GA-CGAGGC-AAGGTAC---GGGTGGCAGA----GCTGCGTCTGCTGG-TCCTTGGAGA-
AG--TATCCGAAATCTGCT--GCGAAC------C-GCAAA-------GACGGGAGCGC-C
---GTGTC-CGGGCAC--GCCCGCGCGAGAAGAA--------GGGAGATCTCGCGCGG-C
G----TGCGGGGAG-GCGACTGGCGT---GAAAGCGGT---T-AG--CGCTG---CAGTT
C-G---GAAGCGCGGAGGCGCGC---CGCA-ACGCGGTGAC-GATGGG-ATCCTC---CG
GA-----CCCGA------------------AGGGGTCCGCCTCCTTGAA-------CG--
---------AAGTCGAGTACGGGTCGAACGGACGCAGTTTCGCTTTTCGA-GCGCTGTCC
GCCGTCGGTCTAAGTGCTTCGCAGTCTCTGCCCCGATAAAAA-CTGGGCCACTCCAGTTG
GGGCGGGGGCGACGCAAT---CCTTTTGACGATGCCCCCTACGCCAGGCCG-AGGTCGTC
GCTCT---CGAGGGA-AAGAGAG-CGGCGGCAGGGAATT-ATTCGGCCGCGGCGGTCGGG
GGCTCTT---------ACTCGTACGTTC--GTTTC-CGCG-CAAACGCATGC-GCGG---
-CGTCCTTAGCG----CCGG--CCAGGGGGTGC-CTTCCAGTCTCGCTCGCAG----TCG
CCGAGGGTGTTGCC---GACTG--------AGAGC-GGGGAATG--GGCGGAAG--GCG-
-CCGG-CCGGAGA-----TGGGGGAAAGGACGAA-GTGCG-CGCTCGA----CCGCGCCG
--GAATCGAGCAGAGAGAA--TGC

#Amblyomma_dubitatum(AY887116.1)
--------CAAGAGAGACGCCGGCGCCCGGGGATGGCGCGGCCGGCGAC-TCGTTTTGAC
CGTGTCGGCA---AAAGA-GGACGGCTCTGA--GCGTCGAACAG--CCGAAGAT-CCCTC
GAAAGACTTTGC-GAAAAAGAGGAGGAGAGC---------------GGGTCGA-ACCCAT
C-AGCCGCGC---AGAAGCGGT-CGAGTCGGG-TCGCCC-TGCGCTG----ACGTAA---
CTTGGG--CCAGCGG-CTGCTT-----TGCCG-CGGAGCGT--ACAGCCTCCGT-A-CGA
CGACC--GCCGCAGGA--AGGGATTACCTGCAGGGAAAGAGCGGCG--------------
------------------------------------------------------------
--------------------------------------------------CCGAAAGGGA
GA-CGAGGC-AAGGTAC---GGGTGGCAGA----GCTGTGTCTGCTGG-TCCTAGGAGA-
AG--TATCCGAAATCTGCT--GCGAAC------C-GCAGA-------GACGGGAGCGC-C
---GTGTC-CGGGCAC--GCCCGCGCGAGAAGAA--------GGGAGATCTCGCGCGG-G
G----TGCGGGGAG-GTGACTGGCGT---GAAAGCGGT---C-AG--CGCTG---CAGTT
C-G---GAAGCGCGGAGGCGCGC---CGCA-ACGCGGTGAC-GATGGG-ATCCTC---CG
GA-----CCCGA------------------AGGGGTCCGCTTCCTTGAAA-GAACGCG--
---------AAGTCGAGTACGGGTCGAACGGACGCAGTTTCGCTTT-CGA-GCGCTGTCC
GCCGTCGGTCTAAGTGCTTCGCAGTCTCTGCCCCGATAAAAA-CTGGGCCACTCCAGTTG
GGGCGGGGGCGACGCAAT---CCTTTTGACGATGCCCC-TACGCCAGGCCG-AGGTCGTT
GCTCT---CGAGGGA-AAGAGAGGCGGCGGCAGGGAATT-ATTTGGCCGCGGCGGTCGGG
GGCTCTT---------ACTCTTACGTTC--GTTTCGTGCG-CAACCGCATGC-GCGC---
-CGTCCTTAGCG----CCGG--CCAGGGG-TGC-CTTCCAGTCTCGCTCGCAG----TCG
CCGAGGGTGTTGCC---GACTG--------AGAGC-GGGGAATG--GGCGGAAG--GCG-
-CCGG-CCGGAGA-----TGGGGGAAAGGACGAA-AAGCG-CGCTCGAA---CCGCGCCG
--GAATCGAGCAGAGAGAA--TGC

#Amblyomma_humerale(AY887111.1)
-CATATATCAAGAGAGACGCCGGCGGCCGGGGATGGCACAGCCGGCGAC-TCGTTTTGAC
CGTGTCGGCA---AACA--GGACGGCTCTGT--AAG--AAACGG--CCGAAGAT-CCCTC
GAAAGACTTT---ACGAAAGAGGAGGAGAGT---------------GGGTCGA-ACCCTT
C-ATCCGCGT---CAAAGCGGC-TGAGTCGGG-TCGCCC-TGCGCTG----ACGTAA---
CGTGGG--CCGGTGGCT-GCTT-----AGCCG-CATAACGT--CCAGCCTCTGA-A-TGG
CGACC--GCCGCAGGA--AGGGATTACCTGCAGGGAAAGAGCGGTCC-------------
------------------------------------------------------------
--------------------------------------------------CAAAAAGGGA
GA-AGAGGC-ACGGGGC---GGGTGGCGAG---AGCGTTGCCCGCTGG-CCCACGGAGA-
AG--TATCCAAA--CTGCT--GCACAC------T-GCAGA-------GATGGAAGCGC-C
---CTGTC-CGGGCAC--GCCCGCGCGAGAAGAA--------GGGAGATCTCGAGCGG-G
G----TGCAGGGAG-GCGACGGGCGT---GAAAGCG-G---TGAG--CTCGG---CAGTT
C-G---GAGGCGCAGAGGCGCGT---CGCA-ACGCTGTGGC-GAAGGG-ATCCTC---CG
GG-----CCCGA-------------GGGAAAGGG-CCCGCCTTCTCGAAT-CGGCGTG--
---------AAGTCGAGTACAGGTCGATCGGATGCCGTCTC-GTTT-CGA-GCGCAGTCC
GCCGTCGGTCTAAGTGCTTCGCAGTCTCTGCCCCGAGAAAAA-CTGGGCCACTCCAGTTG
GGGCGGGGGCGACGCAAA---CCTTTTGACGATGCCCT-TACGCCAGGTCG-AGGC-CGT
TCTGT---CGAGGGA-AAGAGAG---ACGGCAGGGAATT-ATTCGGCCGCGGCGGTTGGG
GGCTCTA---------CT----CAATGTTCGTTTC-GGCG-CAACCGCAGGT-GCGC---
-AGTCCG-AGCG----CTGG--CGAGCGG-TGC-CTTCCAGTCTCGCTCGCAG----TCG
ACGAGGGTGTTGTC---GACTGC-------AGAGT-GGGGAATG--GGCGGAAG--GCG-
-CCGG-CCGGAGA-----TGGGG--AAGGACGC--GCGCG-CGCTCGA----CCGCGCCG
--GAACCGAACGAGAGAA---TGC

#Amblyomma_longirostre(AY887120.1)
-CATATATCAAGAGAGACGCCGGCGCCCGGGGATGGAGCGGCCGGCGAC-TCGTTTTGAC
CGTGTCGGCA---AAAAAAGGACGGCTCTGT--ACG--AGACG---CCGAAGAT-CCCTC
GAAAGACTTTT--GCGAAAAAGGAGGAGAGT---------------GGGTCGA-ACCCTT
C-ACCCGCG----AAAGGCGGT--GAGTCGGG-TCGCCC-TGTGCCA----ACGTAA---
CGAGGG--CCGACGGCCCGCT------AGCCG-TGTAGCGT--TCAGCCTCCGA-A--GG
CGACC--GCCGCAGGA--AGGGATTACCTGCAGGGAAAGTGCGGTC--------------
------------------------------------------------------------
---------------------------------------------------CAAA-GGGA
GA-CGAGGC-ATTGA-----GAACGAGCGGCGGAGCGGCGTCTGCTGG-TCCCCGGAGA-
CG--TATCCAAA--TTGCT--GCGAAC------C-GCAGA-------GACGGGAGCGT-C
---CTGTC-CGGGCACACGCCCGCGCGAGAAGAA--------GGGAGATCTCGCGCGC-G
GAGTGCGCGGGGAG-GCGACAGGCGC---GAACGCGGT----GAG--CGCGG---CAGTT
CTG---GAGGCGCAGTGGCGCGC---CGCG-ATGCGGTGGC-GAAGGG-ATCCTC---CG
GA-----CCCGAT------------AAAAAGGGA--CCGCCTCCTTGAGT-GGGCGCG--
---------AAGTCGAGTACGGGTTGAACGGACGCAGT-TTCGTTT-CGA-GCGCAGTCC
GCCGTCGGTCTAAGCGCTTCGCAGTCTCTGCCCCGAGAAAA-ACTGGGTCACTCCAGTTG
GGGCGGGGGCGACGCAAA---CCATTTGACGATGCCCC-TACGCCAGGCCG-AGGT-CGC
TCTCT---CGAGGGA-AAGAGGA---GCGGCAGGGAATT-ATTCGGCCGCGGCGGTTGGG
GGCTACA---------ACT---CCACGTTCGTTTC-TGCG-CAACCGCATGC-GCGC---
-TGTCC-GAGCG----CCGG--ATGGCGG-TGC-CTTCCAGTCTCGCTCACGG----TCG
CCGAGGGTGTTGCC---GACCG----------AGC-GGGGAACG--GGCGGAAG--GCG-
-CTCTACCGGAGA-----TGGGG--AAGGACGC--ACGCG-CGCTCGA----CCGCGCCG
A-GAATCGAACGAGAGAA---TGC

#Amblyomma_oblongoguttatum(AY887115.1)
-CATATATCAAGAGAGACGCCGGCGCCCGGGGATGGCGCGGCCGGCGAC-TCGTTTTGAC
CGTGTCGGCA--AAA-A--GGACGGCTCTGT--ACG--AAACG---CCGAAGAT-CCCTC
GAAAGACTGC-----GAAAGACGAGGAGAG-----GAGACT-----GGGTCGA-ACCCTT
C-AGCCGCGCTGTAAA-GCGGC-CGAGTCGGG-TCGCCC-TGCACTTGACTACGT-A--A
CGCGGG--ACGGCGG-CTGCTA------GCCG-TAGAGCGT--CTGGCCTCCGA-AG-GC
-GACC--GCCGCAGGA--AGGGATTACCTGCAGGGAAAGTGCGGTT--------------
------------------------------------------------------------
----------------------------------------------------GGGACCGG
TT----GGCCGTTTGGAC--GGGCGGCAAA----GCATTGCCGGCTGGCC-CGCGGAGA-
AG--TAGC--CGAACTGCT--GCTGCCAACGCTGCGTGAAACGCAGAGACGGGAGCGC-C
---CTGT-CCGGGCAC--GCCCGCGCGAGAAGAA--------GGGAGATCTCGCGCGG-G
G----TGCGGGGAG-GCGACGGGCGC---GAAAGCGTTTTGTGCGC-GGCGGTGGCAGTT
TCGGTCTGGGTGCAGAGGCGCGC--C-GTG-GCGCGGCGACAAAGGGG--TCCCC-----
---------------------------------GGACCGCCTCC-TCGATCGGACGCGA-
----------AGTCGAGTAAGGGTCGAACGGACGCGATCTC--GTTGCGAAGCGCAGTCC
GCCGTCGGTCTAAGTGCTTCGCAGTCTCTGCCCCGAGAAAAA-CTGGGCCACTCCAGTTG
GGGCGGGGGCGACGCAAA----ACT-TGACGATGCCCC-TACGCCAGGCCG-AGGT-CGC
TCTCT---CGAGGGA-AAGAGAG---GCGGCAGGGAAAC-ATTCGGTCGCGGCGGTCGGG
GGTTCGAAAC------TCTCTGCGTT---TTCCGCGCAGA-CCGCCATGCGC-GCGC---
-GGTCCCGAGCG----CCGGTCA--GAGG-CGC-CTTCCAGTCTCGCTCGCAG----TCG
CCGAGGGTGCTGCC---GACTGT--------GAGC-GGGGAATG--GGCGGAAG--GTG-
-TCGGCCGGACGA----CTGGGGAAGGACGCGCGCGCGCG-CGCGCTGG---AACGCGCC
G-GAATCGAACGCGAGAG---CGC

#Amblyomma_ovale(AY887119.1)
-CATATATCAAGAGAGGCGCCGGCGCCCGGGGATGGCGCGGCCGGCGAC-TCGTTTTGAC
CGTGTCGGCA---ATGA--GGACGGCTCTTT--ACG--AGACG---CCGAAGAT-CCCTC
GAAAGACTTT---GCGAATGAGGAGGAGAGT---------------GGGTCGA-ACCTTT
C-GTCCGCG----AAATGCGGT-TGAGTCGGG-TCGCCC-TGCGCTG----ACGTAA---
CGAGGG--CCCCTG--CTGCT------AGCCG-CATAGCGT--TCAGCCTCCGA-A--AG
AGACC--GTCGCAGGA--AGGGATTACCTGCAGGGAAAGTGCGGTC--------------
------------------------------------------------------------
---------------------------------------------------CGAA-GGGA
GA-CGAGGC-TTTCA-----GAACGA-------AGCGGAGTCTGCTGGGCCCCCGGAGA-
AG--TATCCAAA--GCGAT--GCGAAC------C-GCAGA-------GACGGGAGCGC-C
---ATGTC-CAGGCAC--GACCGCGCGAGAAGAA--------GGGAGATCTCGCGCGG-G
C----TGCAGGGAG-GTGACTGGCGT---GAAGGCGGT----GAG--CGCAG---CACTT
TTG---GAAGCGCAGAGGCGCGC---CGCG-ATGCGGTGGC-GAAAGG-ATCCTC---CG
GA-----CCCGAT------------AAAAAGGGA--CCGCCTCTTCGAAT-GGGCGCA--
---------AAGTCGAGTACAGGTCGAGCGGACGCAGT-TTTGTTT-CGA-GCGCAGTCC
GCCGTCGGTCTAAGTGCTTCGTAGTCTCTGCCCCGAGAAAA-ACTGGGTCACTCCAGTTG
GGGCGGGGGCGACGCAAA---ACTTCTGACGATGCCCC-TACGCCAGGCCG-AGGT-CGT
TCTCT---CGAGGGA-AAGAGAG---GCGGCAGGGAATT-ATTCGGTCGCGGCGGTTGGG
GGCTCAA---------AAC---TC-TGTTCGCTTC-TGTG-CAACCGCATGT-GCGC---
-TGTCCTGAGCG----CCGGGAAAAGCGG-TGC-CTTCCAGTCTCGCTCACGG----TCG
CCGAGGGTGTTGCC---GACCG----------AGC-GGGGAATG--GGCGGAAG--GCG-
-CTGTCCCGGAGA-----TGGGG--AAGGACGT--ACGCG-CGCTCGA----CCGCGCTG
--GAATCGAACGAGAAAA---TGC

#Amblyomma_parvum(AY887118.1)
-CATATATCACGAGAGACGCCGGCGCCCGGGGATGGTGCTGTCGGCGGC-TCGTTTTGAC
CGTGTCGGCA--AAAGA--GGACGGCTCCGTT-ACG--GAACG---CCGAAGAT-CCCTC
GAAAGACTTTTTTGCGAAAGCCTCTGAAAA---CGGAGTTC-----GAGTCGA-GCCCTT
C-AACCGCGC-ACAAAAGCGGT-TGAGTCGGG-TCGCCC-GGCGCCG--CGACTTGA--A
CGCGGG--TCGGCGG-CTGCTGCTGCTAGCCGATAGAGCGT--CTGGCCTCCGA-AA-GT
TGACC--GCCGCAGGA-AGGGATTTACCTGCAGGGAAAGTGCGGTC--------------
------------------------------------------------------------
----------------------------------------------------ATCAGGGA
GA-CGAGGCCGTGTGGAC--GGGCGGCACGTGCGGCAGCGTCTGCTGACTTCGCGGGAA-
AG-GTGGCCACGAGATGCC--GCT-----------GCGGAGC----AAACGGGAGCGCAC
---CTGT-CCGGGCAC--GCTCGCGCGAGAAGAA--------GGGAGATCTCGCGCGC-G
GCG--TGCGGGGAG-GAGACGGTTGTTGTGCGAGCGTTT-GTGCGC-GGCAG-ATTGGGC
CCG-CGCAGGTGCCGAGGCGAAA-GCCGCT-GCGCGTCGAGGAAGGGT--TCCTC---TG
GTC----CCCGAG------------GGTTAAAGGGACCTTC-CCGTTGAACGAGCGCGAC
GACGTAAAAAAGTCGAGTACGGGTCGAACGGAGGCGATGTCTCGTTTCGA-GCGCAGTCC
GCCGTCGGTCTAAGTGCTTCGCAGTCTCTGCCCCGCGAAAAA-CTGGGCCTCTCCAGTTG
GGGCGGGGGCGACGCAAA----ACCTTGACGATGCCCC-TACGCCAGGCCG-AGGT-CGT
TCTCT---CGAGGGA-AAGAGAG---ACGGCAGGGAATT-ATTCGGCCGCGGCGGTTGGG
GGTTCTCAAAACCTTTTTTTCTCTCTCGTTTTGGCACGCAACAGAATTGCGCAGAGCGT-
GGGTCCGGCGGTTTGCCCGGCCA--GCGG-TGC-CTTCCAGTCTCGCTCGCAGG--TC-G
ACGAGGGTGTTGTCA--GACTTTGCGAACTGAAGC-GGGGAATG--GGCGGAAG--GCGG
CCCGGCCGCGCGGGCGGCTGCTGCTAGCCGATAGAGCGTC-TGGCCTCC---GACAGTTG
A-CCGCCGCAGGA-AGGGATTTAC

#Amblyomma_pseudoconcolor(AY995180.1)
-CATATATCAAGAGAGACGCCGGCGCCCGGGGATGGTGCTGTCGGCGGC-TCGTTTTGAC
CGTGTCGGCA--AAAGA--GGACGGCTCCGTT-GCG--GAACG---CCGAAGAT-CCCTC
GAAAGACTTT----CAAAAGCCTCTGAAAAAAACGGAGTAAAAAAAGAGTCGA-GCCCTT
C-AACCGCGCCACAAAAGCGGT-TGAGTCGGG-TCGCCC-AGCGCA----GACTTGA--A
CGCGGG--TCGGCGG-CTGCCGCT---AGCCG-TAGAGCGT--CTGGCCTCCGA-AA-GT
TGACC--TCCGCAGGGGAAGGGATTACCTGCCGGC------TGGTC--------------
------------------------------------------------------------
----------------------------------------------------TTCAGGGA
GA-CGAGGCCGTTCGGAC--GGGCGGCACGAGCGGCGGCGCCTGCCGACTGCGCGGGAA-
AGAGTGGCTTCGAGATGCC--GCT-----------GCGGAGC----AAACGGGAGCGCAC
---CTGT-CCGGGCAC--GCTCGCGCGAGAAGAA--------GGGAGATCTCGCGCGC-G
GCG--TGCGGGGAG-AAGACGGTTGTTGTGCGAGCGTTT-GTGCGC-GGCAG-ATTGG--
CCA-CGCAGGTGCTGAGGCGAAAAGCCGCG-GTGCGTCGAGGAAGGGT--TCCTC---GA
GTC----CC-GAG------------GG--AAAGGGACAGGCTCCGTTGAATGAGAGCGAC
G------CAAAGTCGAGTACGGGTCGAACGGACGCGATGCC--GTTTCGA-GCGCAGTCC
GCCGTCGGTCTAAGTGCTTCGCAGTCTCTGCCCCGCGAAAAA-CTGGGCCACTCCAGTTG
GGGCGGGGGCGACGCAAA----ACCTTGACGATGCCCC-TACGCCAGGCCG-AGGT-CGT
TCTCT---CGAGGGA-AAGAGAG---ACGGCAGGGAATT-ATTCGGCCGCGGCGGTTGGG
GGTTTCCAAA-------CTTCTCTCTCGTTTCCGCGCGCAACAGAATTGCGCAGAGC---
AGGTCCGGCGGT--GGCCGGCCACAGCGG-TGC-CTTCCAGTCTCGCTCGCAGG--TTTG
ACGAGGGTGTTGTCA--GACTTGCGAAAACAGAGC-GGGGAACG--GGCGGAAG--GCGC
CCCGGCCGTGCGG-------CTGCTAGCCG-TAGAGCGTC-TGGCCTCC---GACAGTTG
A-CTGCCGCAGGGGAAGGGATTAC

#Amblyomma_scalpturatum(AY887113.1)
-CATATATCAAGAGAGACGCCGGCGCCCGGGGATGGCGCGGCCGGCGGC-TCGTTTTGAC
CGTGTCGGCA---AAGA--GGACGGCTCTGT--ACC--GGACG---CCGAAGATTCCCTC
GAAAGACTTT---GCGAATGAGGAGGAGAGT---------------GGGTCGA-ACCCTT
C-ACCCGTGC---CAGGGCGGT-TGAGTCGGG-TCGCCC-TGCGCTG----ACGTAA---
CGAGGGG-CCGACGG-CCGCT------AGCCG-TGTAGCGT--T-AGCCTCCGT-A--GG
TGACC--GCCGCAGGA--AGGGATTACCTGCCGGGAAAGAGCGGTC--------------
------------------------------------------------------------
---------------------------------------------------CGAC-GGGA
GA-CGAGGC-ATTGA-C---GAGCGGCAAG----GCGGCGTCTGGCTGCCCCCCGGAGA-
AG--TGTCCGAA--ATGCT--GCGATC------CCGCGGAA------AAGGGGAGCGC-C
---CCGTC-CGGGCAC--GCCCGCGCGAGAAGAA--------GGGAGATCTCGCGCGC-G
GAG--TGCAGGGAG-GCGACGGGCGT---GAACGCGGT---GGAG--CGCGG---CAGTT
C-G---GAGGCGCAGAGGCGCGC---CGCA-ACGCGGTGTC-GAAGGG-ATCCTC---CG
GTTC---CCCGAT------------GGAAAAGGG-ACCGCCTCCTTGAAT-GGGCGCG--
---------AAGTCGAGTACGGGTCGAACGGACGCAGTCCTCGTTT-CGA-GCGCTGTCC
GCCGTCGGTCTAAGTGCTTCGCAGTCTCTGCCCCGAGAAAAAACTGGGCCACTCCAGTTG
GGGCGGGGGCGACGCAAA--CCTTTGTGACGATGCCCC-TACGCCAGGCCG-TGGTTCGT
CCTCT---CGAGGGA-AAGAGAG---GCGACAGGGAATC-ATGCGGCCGCGGCGGTCGGG
GGCTACC---------ACT---CAATGTTCGCTTCATGCG-CAGCCGCATGC-GCGC---
-CGTCC-GAGCG----CCGG--GCGGCGG-TGC-CTTCCAGTCTCGCTTGCTG----TCG
CCGAGGGTGTTGCC---GACCG----------AGC-GGGGAATG--GGCGGAAG--GTG-
-CCGTCCCGGAGA-----AGGGG--AAGGACGC--ACGCG-CGCACGA----GCGCGCCG
--GATTCGAACAAGAGAA---TGC

#Amblyomma_triste(AY887114.1)
-CATATATCAAGAGAGGCGTCGGCGCCCGGGGATGGCGTCGCCGGCGAC-TCGTTTTGAC
CGTGTCGGCAT---CAA--GGACGGCTCTGT--ACG--AAACG---CCGAAGAT-CCCTC
GAAAGACTTT---GCGCAAATTGAGGAGGAGA-----------CGTGGGTCGA-ACCCTT
GCGCCCGCGC--GAAAGGCGGT-CGAGTCGGGGTCGCCC-TGCGCCAC---GCTTTGTGC
CGAGGGC-CGCGCAGGCTGCC------AGTTG-CGCGTCGTTCCGGGCCTCCGAGAGAGG
CGATT--GCCGCAGGA--AGGGATTACCTGCAGTG------CGGTCGCTC----------
------------------------------------------------------------
------------------------------------------------------AAGGGA
GA-CGAGGCCGGAAGGAC--GAGCGCCAGAG-CGGCATTTGCGGGCTGGCCTACGGAGAG
AGTGGAAACAAACTTTCCTC-GCGAAA------CGCGAGA-------GACGGGAGCGC--
---CTGGTCCGGGCAC--GCCCGCGCGAGAAGAA--------GGGAGATCTCGCGCCG-G
GTTG-TGCGGGGAAACGACCGGGTGT---GAACGCGTTGACGCTAG-AGGAG----AGTT
T-G---TAGGCGCAGAGGCGCGC-GCTGCC-GTGCGGCGCGCTAAAGGGATCCTCAC-CG
GC-----TCCGAG-------------GGAAAGGAGTCCCTCTGCTCAA-----GCATT--
-----------GTCTAGTACGGGTCGAACGGACGC-GTATCTCGCTACGA-GCGTTGTCC
GCCGTCGGTCTAAGTGCTTCGCAGTCTCTGTCCCGAAAAAAA-CTGGGCCACTCCAGTTG
GGGCAGGGGCGACGCAAAATCTTTTGTGAAGATGCCCC-TACGCCAGGTTGTACGTTCGC
CTCTCGCTCGAGGGA-AGGAGAC---GAGAGGCGGCATTCAGTCGACCGCGGCGGTCGGG
GGTTGCTTCTTCCT--ACTCAATGGTTCGTTTTCGGCGCAACCGATATGCGC-GCGC---
-CGTCCCGAGCG----CCGG-CCATGCGG-CGC-CTTCCAGTCTCGCTCGCACG---TCG
CCGAGGGTGTTGCC---GACTGCGAAAAA-AAAGC-GAGGAATG--GGCGGAAGGCGCGA
GCCGCGCAAAAAAAGG-GAGAAGGACGAGCGGAGCGCGCT-CGACCGCGCCGAAAAGTTA
TCGGACCGAGTTGGAGGACAATGC

#Amblyomma_varium(AY887117.1)
-CATATATCAAGAGAGACGCCGGCGCCCGGGGATGGCGCGGCCGGCGAC-TCGTTTTGAC
CGTGTCGGCA---ATGA--GGACGGCTCTGT--ACG--AGACG---CCGAAGAT-CCCTC
GAAAGACTTT---GCGAATGAGGAGGAGAGT---------------GGGTCGA-ACCCTT
C-GCCCGCG----AAAGGCGGT-TGAGTCGGG-TCGCCC-TGTGCTG----ACGTAA---
CGAGGG--CCGCTG--CTGCT------AGCCG-CATAGCGT--TCAGCCTCCGA-A--AG
AGACC--GCCGCAGGA--AGGGATTACCTGCAGGGAAAGTGCGGTC--------------
------------------------------------------------------------
---------------------------------------------------TGAA-GGGA
GA-CGAGGC-ATTGA-----GAACGA-------AGCGGCGTCTGCTGG-CCCCCGGAGA-
AG--TATCCAAA--GTGTT--GCAAAC------C-GCAGA-------GACGGGAGCGC-C
---GTGTC-CGGGCAC--GCCCGCGTGAGAAGAA--------GGGAGATCTCGCGCGG-G
C----TGCAGGGAG-GTGACGGGCGT---GAAGGCGGT----AAG--GGCGG---CACTT
TTG---GAAGCGCAGAGGCGCGC---CGCG-ATGCTGTGGC-GAAGAG-ATCCCC---CG
GA-----CCCGAT------------AAAAAGGGA--CCGCCTCCTCGAAT-GGGCGCG--
---------AAGTCGAGTACAGGTCGAACGGACGCAGT-TTCGTTT-CGA-GCGCAGTCC
GCCGTCGGTCTAAGTGCTTCGCAGTCTCTGCCCCGAGAAAA-ACTGGGTCACTCCAGTTG
GGGTGGGGGCGACGCAAA---CCTTCTGACGATGCCCC-TACGCCAGGCCG-AGGT-CGT
TCTCT---CGAGGGA-AAGAGAG---GCGGCAGGGAATT-ATTCGGTCGCGGCGGTTGGG
GGCTCCA---------A-C---TC-TGTTCGTTTC-TGTG-CAACCGCATGT-GCGC---
-TGTCC-GAGCG----CCGGGCAAAGCGG-TGC-CTTCCAGTCTCGCTCACGG----TCG
TCGAGGGTGTTGCC---GACCG----------AGC-GGGGAATG--GGCGGAAG--GCG-
-CTGGTCCGGAGA-----TGGGG--AAGGACGC--ACGCG-CGCTCGA----CCGCGCTG
--GAATCGAACTAGAGAA---TGC

#Amblyomma_vikirri(AF199112.1)
TCATATATCAAGTGAGACGCCGGCGCCCGGGGATGGCGCGGCCGGCGAC-TCGTTTTGAC
CGTGTCGGCA----AGAGAGGACGGCTCT----GTGCGAGATG---CCAACGATCTCTCG
AAAAGACTTT---GCGAAAGAGGAGGAGAGT---------------GGGTTGAGACCCTT
C-AGCCGCG------AGGCGGT-TGAGTCGGG-TCGCCCCTGCGCCG---AACGTAA---
CTAGAG--CCAGCTG-------------GCAG-TGTATAGCT-CAAGCCTCTGA-AAAGG
CGGCC--GCCGCAGAA-AAGGGATTATCTGCAGGGAAAGAGCGGTCCGCCCGACGGGAGA
CGAGGCA-----------------------------------------------------
---------------------------------------------------CGAAGACTA
TA-CGCGGC--CCGCCGG--GAGCGGT--------CGC--ATTGCTGGCTCTG-GGATA-
AG-CTATCCATG--CTGCT--GCCAAC-------CGCAGA-------GACGGGAGCGCAC
ACGCTGTC-CGGTCAC--GCTCGCGCGAGAGAGG---------GAAATCTTTGCGCGT-G
GCG--AGCTGGCAG-GTAAGTGGCGT---GAACGCGGTC----AG--AGCGG---CAGTT
CGG-AGAAGGTGCGGAGGCGCGC---TGCG-ACGCGGTGGGACGAAGGGATTCCCC--CG
GGCCC--GATGATA-----------AAGAAACGGGACCGCCTCCTCGAGA-GTGCGTA--
---------AAGTCGAGTACGAGTCGAACGGACGTATTTCG---CTTCGA-GCGCAGTCC
GCCGTCGGTCCAAGTGCTTCGCAGTCTCTGCCCCCGAGAAAAACTGGGTCACTCCAGTGG
GGGTAGGGGCGACGCAAACCATTTTCTGACGATGCCCC-TACGGCCAGCCG-AGGT-CGC
GCTCT---CGAGGGA-AAGAGAG---CCGCCAGGGAATT----TGGCTGCGCCGGTCGGG
GGTACGAAGTCTCTCTTTTAAACGCTTCGTTTTTC------TTTTCCCGCGCGGCGC---
-----CTAAGCGCCGGCCAG---CAATATGCCTTCCTTAAATGTCGCTCGCAG----TCG
CCGAGGGTGCTGCC---GACTCG-------AGTGC-AGGAAGGG--AGCGCAGGC-CGGA
GATGGGGAAAGGACG--CGAGCAGCTGGCGAGCAGCTGAG-CGCAGGAA---ATGAAATG
AAGCGACAGAGAGAGAGAATATAT

#Amblyomma_incisum(AY619577.1)
TCATATATCAAGAGAGACGCCGGCGCCCGGGGATGGCGCGGCCGGCGAC-TCGTTTTGAC
CGTGTCGGCA---AAGA--GGACGGCTCTGT--ACC--GGACG---CCGAAGAT-CCCTC
GAAAGACTTT---GCGAATGAGGAGGAGAGT---------------GGGTTGA-ACCCTT
C-ACCCGCGC---CAGAGCGGT-TGTGTCGGG-TCGCCC-TGCGCTG----ACGTAA---
CGAGGGG-CCGACGC-CCGCC------AGCCG-TGTAGCGT--T-AGCCTCCGT-A--GG
CGACC--GCCGCAGGA--AGGGATTACCTGCAGGGAAAGAGCGGTC--------------
------------------------------------------------------------
---------------------------------------------------CGAA-GGGA
GA-CAAGGC-ATTGA-C---GAGCGGCAAG----GCGGCGTCTGCCGGCCCCCCGGAGA-
AG--TGACCGAA--ATGCT--GCGATC------CCGCAGA-------GAGGAGAGCGC-C
---CTGTC-CGGGCAC--GCCCGCGCGAGAAGAA--------GGGAGATCTCGCGCGC-G
GAG--TGCGGGGAG-GCGACGGGCGT---GAACGCGGT---GGAG--CGCGG---CGGTT
C-G---GAGGCGCAGAGGCGCAC---CGCG-AAGCGGTGTG-CAAGGG-ATCCTC---CG
GACC---CCCAAT------------GGAAAAGGGGACCGCCTCCTTGAAT-GGGCGCA--
---------AAGTCGAGTACGGGTCGAACGGACGCAGTCTTCGTTT-CGA-GCGCTGTCC
GCCGTCGGTCTAAGTGCTTCGCAGTCTCTGCCCCGAGAAAA-ACTGGGCCACTCCAGTTG
GGGCGGGGGCGACGCAAAACCTTTTGTGACGATGCCCC-TACGCCAGGCCG-AGGTTCGT
TCTCT---CGAGGGA-AAGAGAG---GCGACAGGGAATT-ATTCGGCCGCGGCGGTTGGG
GGCTTCC---------ACT---CAACGTTCGCTTC-TGCG-CAACCGAGAGA-GCGC---
-CGTCC-GAGCG----CCGG--GCGACGG-TGC-CTTCCAGTCTCGCTCGCTG----TCG
CCGAGGGTGTTGGC---GACCG----------AGC-GGGGAATG--GGCGGAAG--GCG-
-CCGGCCCGGACA-----TGGGG--AAGGACGC--ACGCG-CGCTCGA----GCGCGCCT
--GATTCGAACGAGAGAA---TGC

#Amblyomma_incisum(AY619578.1)
TCATATATCAAGAGAGACGCCGGCGCCCGGGGATGGCGCGGCCGGCGAC-TCGTTTTGAC
CGTGTCGGCA---AAGA--GGACGGCTCTGT--ACC--GGACG---CCGAAGAT-CCCTC
GAAAGACTTT---GCGAATGAGGAGGAGAGT---------------GGGTTGA-ACCCTT
C-ACCCGCGC---CAGAGCGGT-TGTGTCGGG-TCGCCC-TGCGCTG----ACGTAA---
CGAGGGG-CCGACGC-CCGCC------AGCCG-TGTAGCGT--T-AGCCTCCGT-A--GG
CGACC--GCCGCAGGA--AGGGATTACCTGCAGGGAAAGAGCGGTC--------------
------------------------------------------------------------
---------------------------------------------------CGAA-GGGA
GA-CGAGGC-ATTGA-C---GAGCGGCAAG----GCGGCGTCTGCCGGCCCCCCGGAGA-
AG--TGACCGAA--ATGCT--GCGATC------CCGCAGA-------GAGGAGAGCGC-C
---CTGTC-CGGGCAC--GCCCGCGCGAGAAGAA--------GGGAGATCTCGCGCGC-G
GAG--TGCGGGGAG-GCGACGGGCGT---GAACGCGGT---GGAG--CGCGG---CGGTT
C-G---GAGGCGCAGAGGCGCAC---CGCG-AAGCGGTGTG-CAAGGG-ATCCTC---CG
GACC---CCCAAT------------GGAAAAGGGGACCGCCTCCTTGAAT-GGGCGCA--
---------AAGTCGAGTACGGGTCGAACGGACGCAGTCTTCGTTT-CGA-GCGCTGTCC
GCCGTCGGTCTAAGTGCTTCGCAGTCTCTGCCCCGAGAAAA-ACTGGGCCACTCCAGTTG
GGGCGGGGGCGACGCAAAACCTTTTGTGACGATGCCCC-TACGCCAGGCCG-AGGTTCGT
TCTCT---CGAGGGA-AAGAGAG---GCGACAGGGAATT-ATTCGGCCGCGGCGGTTGGG
GGCTTCC---------ACT---CAACGTTCGCTTC-TGCG-CAACCGAGAGA-GCGC---
-CGTCC-GAGCG----CCGG--GCGACGG-TGC-CTTCCAGTCTCGCTCGCTG----TCG
CCGAGGGTGTTGGC---GACCG----------AGC-GGGGAATG--GGCGGAAG--GCG-
-CCGGCCCGGACA-----TGGGG--AAGGACGC--ACGCG-CGCTCGA----GCGCGCCT
--GATTCGAACGAGAGAA---TGC

#Amblyomma_incisum(AY619576.1)
TCATATATCAAGAGAGACGCCGGCGCCCGGGGATGGCGCGGCCGGCGAC-TCGTTTTGAC
CGTGTCGGCA---AAGA--GGACGGCTCTGT--ACC--GGACG---CCGAAGAT-CCCTC
GAAAGACTTT---GCGAATGAGGAGGAGAGT---------------GGGTTGA-ACCCTT
C-ACCCGCGC---CAGGGCGGT-TGAGTCGGG-TCGCCC-TGCGCTG----ACGTAA---
CGAGGGG-CCGATGC-CCGCC------AGCCG-TGTAGCGT--T-AGCCTCCGT-A--GG
CGACC--GCCGCAGGA--AGGGATTACCTGCAGGGAAAGAGCGGTC--------------
------------------------------------------------------------
---------------------------------------------------CGAA-GGGA
GA-CGAGGC-ATTGA-C---GAGCGGCAAG----GCGGCGTCTGCCGGCCCCCCGGAGA-
AG--TGCCCGAA--ATGCT--GCGATC------CCGCAGA-------GAGGGGAGCGC-C
---CTGTC-CGGGCAC--GCCCGCGCGAGAAGAA--------GGGAGATCTCGCGCGC-G
GAG--TGCGGGGAG-GCGACGGGCGT---GAACGCGGT---GGAG--CGCGG---CAGTT
T-G---GAGGCGTAGAGGCGCGC---CGCG-ACGCGGTGTG-CAAGGG-ATCCTC---CG
GACC---CCCGAC------------GGAAAGGGGGACCGCCTCCTTGAAT-GGGCGCA--
---------AAGTCGAGTACGGGTCGAACGGACGCAGTCTTTGTTT-CGA-GCGCTGTCC
GCCGTCGGTCTAAGTGCTTCGCAGTCTCTGCCCCGAGAAAA-ACTGGGCCACTCCAGTTG
GGGCGGGGGCGACGCAAAACCTTTTGTGACGATGCCCC-TACGCCAGGCCG-AGGTTCGT
TCTCT---CGAGGGA-AAGAGAG---GCGACAGGGAATT-ATTCGGCCGCGGCGGTTGGG
GGCTTCC---------ACT---CAACGTTCGCTTC-TGCG-CAACCGCGAGC-GCGC---
-CGTCC-GAGTG----CCGG--GCGACGG-TGC-CTTCCAGTCTCGCTCGCTG----TCG
CCGAGGGTGTTGGC---GACAG----------AGC-GGGGAATG--GGCGGAAG--GCG-
-CCGGCCCGGAGA-----TGGGG--AAGGACGC--ACGCG-CGCTCGA----GCGCGCCT
--GATTCGAACGAGAGAA---TGC

#Amblyomma_latepunctatum(AY619569.1)
TCATATATCAAGAGAGACGCCGGCGCCCGGGGATGGCGCGGCCGGCGAC-TCGTTTTGAC
CGTGTCGGCA---AAGA--GGACGGCTCTGT--ACC--GGACG---CTGAAGAT-CCCTC
GAAAGACTTT---GCGAATGAGGAGGAGAGT---------------GGGTCGA-ACCCTT
C-ACCCGTGC---CAGGGCGGT-TGAGTCGGG-TCGCCC-TGCGCTG----ACGTAA---
CGAGGGG-CCGACGG-CCGCT------AGCCG-TGTAGCGT--T-AGCCTCCGT-A--AA
TGACC--GCCGCAGGA--AGGGATTACCTGCCGGGAAAGAGCGGTC--------------
------------------------------------------------------------
---------------------------------------------------CGAT-GGGA
GA-CGAGGC-ATTGA-C---GAGCGGCAAG----GCGGCGTCTGGCGGCCCCCCGGAGA-
AG--TGTCCGAA--ATGCT--GCGATC------CCGCGGAA------GAGGGGAGCGC-C
---CTGTC-CGGGCAC--GCCCGCGCGAGAAGAA--------GGGAGATCTCGCGCGC-G
GAG--TGCAGGGAG-GCGACGGGCGT---GAACGCGGT---GGAG--CGCAG---CAGTT
C-G---GAGGCGCAGAGGCGCAC---CGCA-ACGCGGTGTC-GAAGGG-ATCCTC---CG
GTTC---CCTGAT------------GGAAAAGGG-ACCGCCTCCTTGAAT-GGGCGCG--
---------AAGTCGAGTACGGGTCGAACGGATGCAGTCCTCGTTT-CGA-GCGCTGTCC
GCCGTCGGTCTAAGAGCTTCGCAGTCTCTGCCCCGAGAAA---CTGGGCCACTCCAGTTG
GGGCGGGGGCGACGCAAA--CCTTTGTGACGATGCCCC-TACGCCAGGCCG-TGGTTCGT
TCTCT---CGAGGGA-AAGAGAG---GCGACAGGGAATC-ATGCGGCCGCGGCGGTCGGG
GGCTACC---------ACT---CAATGTTCGCTTCATGCG-CAACCGCATGC-GCGC---
-CGTCC-GAGCG----CCGG--GCGGTGG-TGC-CTTCCAGTCTCGCTTGCTG----TCG
CCGAGGGTGTTGCC---GACCG----------AGC-GGGGAATG--GGTGGAAG--GTG-
-CCGCCCCGGAGA-----AGGGG--AAGGACGT--ACGCG-CGCATGA----GCGCGCCG
--AATTCGAACAAGAGAA---TGC

#Amblyomma_latepunctatum(AY619568.1)
TCATATATCAAGAGAGACGCCGGCGCCCGGGGATGGCGCGGCCGGCGAC-TCGTTTTGAC
CGTGTCGGCA---AAGA--GGACGGCTCTGT--ACC--GGACG---CTGAAGAT-CCCTC
GAAAGACTTT---GCGAATGAGGAGGAGAGT---------------GGGTCGA-ACCCTT
C-ACCCGTGC---CAGGGCGGT-TGAGTCGGG-TCGCCC-TGCGCTG----ACGTAA---
CGAGGGG-CCGACGG-CCGCT------AGCCG-TGTAGCGT--T-AGCCTCCGT-A--AA
TGACC--GCCGCAGGA--AGGGATTACCTGCCGGGAAAGAGCGGTC--------------
------------------------------------------------------------
---------------------------------------------------CGAT-GGGA
GA-CGAGGC-ATTGA-C---GAGCGGCAAG----GCGGCGTCTGGCGGCCCCCCGGAGA-
AG--TGTCCGAA--ATGCT--GCGATC------CCGCGGAA------GAGGGGAGCGC-C
---CTGTC-CGGGCAC--GCCCGCGCGAGAAGAA--------GGGAGATCTCGCGCGC-G
GAG--TGCAGGGAG-GCGACGGGCGT---GAACGCGGT---GGAG--CGCAG---CAGTT
C-G---GAGGCGCAGAGGCGCAC---CGCA-ACGCGGTGTC-GAAGGG-ATCCTC---CG
GTTC---CCTGAT------------GGAAAAGGG-ACCGCCTCCTTGAAT-GGGCGCG--
---------AAGTCGAGTACGGGTCGAACGGATGCAGTCCTCGTTT-CGA-GCGCTGTCC
GCCGTCGGTCTAAGAGCTTCGCAGTCTCTGCCCCGAGAAA---CTGGGCCATTCCAGTTG
GGGCGGGGGCGACGCAAA--CCTTTGTGACGATGCCCC-TACGCCAGGCCG-TGGTTCGT
TCTCT---CGAGGGA-AAGAGAG---GCGACAGGGAATC-ATGCGGCCGCGGCGGTCGGG
GGCTACC---------ACT---CAATGTTCGCTTCATGCG-CAACCGCATGC-GCGC---
-CGTCC-GAGCG----CCGG--GCGGTGG-TGC-CTTCCAGTCTCGCTTGCTG----TCG
CCGAGGGTGTTGCC---GACCG----------AGC-GGGGAATG--GGTGGAAG--GTG-
-CCGCCCCGGAGA-----AGGGG--AAGGACGT--ACGCG-CGCATGA----GCGCGCCG
--AATTCGAACAAGAGAA---TGC

#Amblyomma_latepunctatum(AY619572.1)
TCATATATCAAGAGAGACGCCGGCGCCCGGGGATGGCGCGGCCGGCGAC-TCGTTTTGAC
CGTGTCGGCA---AAGA--GGACGGCTCTGT--ACC--GGACG---CTGAAGAT-CCCTC
GAAAGACTTT---GCGAATGAGGAGGAGAGT---------------GGGTCGA-ACCCTT
C-ACCCGTGC---CAGGGCGGT-TGAGTCGGG-TCGCCC-TGCGCTG----ACGTAA---
CGAGGGG-CCGACGG-CCGCT------AGCCG-TGTAGCGT--T-AGCCTCCGT-A--AA
TGACC--GCCGCAGGA--AGGGATTACCTGCCGGGAAAGAGCGGTC--------------
------------------------------------------------------------
---------------------------------------------------CGAT-GGGA
GA-CGAGGC-ATTGA-C---GAGCGGCAAG----GCGGCGTCTGGCGGCCCCCCGGAGA-
AG--TGTCCGAA--ATGCT--GCGATC------CCGCGGAA------GAGGGGAGCGC-C
---CTGTC-CGGGCAC--GCCCGCGCGAGAAGAA--------GGGAGATCTCGCGCGC-G
GAG--TGCAGGGAG-GCGACGGGCGT---GAACGCGGT---GGAG--CGCAG---CAGTT
C-G---GAGGCGCAGAGGCGCAC---CGCA-ACGCGGTGTC-GAAGGG-ATCCTC---CG
GTTC---CCTGAT------------GGAAAAGGG-ACCGCCTCCTTGAAT-GGGCGCG--
---------AAGTCGAGTACGGGTCGAACGGATGCAGTCCTCGTTT-CGA-GCGCTGTCC
GCCGTCGGTCTAAGAGCTTCGCAGTCTCTGCCCCGAGAAA---CTGGGCCACTCCAGTTG
GGGCGGGGGCGACGCAAA--CCTTTGTGACGATGCCCC-TACGCCAGGCCG-TGGTTCGT
TCTCT---CGAGGGA-AAGAGAG---GCGACAGGGAATC-ATGCGGCCGCGGCGGTCGGG
GGCTACC---------ACT---CAAAGTTCGCTTCATGCG-CAACCGCATGC-GCGC---
-CGTCC-GAGCG----CCGG--GCGGTGG-TGC-CTTCCAGTCTCGCTTGCTG----TCG
CCGAGGGTGTTGCC---GACCG----------AGC-GGGGAATG--GGTGGAAG--GTG-
-CCGCCCCGGAGA-----AGGGG--AAGGACGT--ACGCG-CGCATGA----GCGCGCCG
--AATTCGAACAAGAGAA---TGC

#Amblyomma_latepunctatum(AY619571.1)
TCATATATCAAGAGAGACGCCGGCGCCCGGGGATGGCGCGGCCGGCGAC-TCGTTTTGAC
CGTGTCGGCA---AAGA--GGACGGCTCTGT--ACC--GGACG---CTGAAGAT-CCCTC
GAAAGACTTT---GCGAATGAGGAGGAGAGT---------------GGGTCGA-ACCCTT
C-ACCCGTGC---CAGGGCGGT-TGAGTCGGG-TCGCCC-TGCGCTG----ACGTAA---
CGAGGGG-CCGACGG-CCGCT------AGCCG-TGTAGCGT--T-AGCCTCCGT-A--AA
TGACC--GCCGCAGGA--AGGGATTACCTGCCGGGAAAGAGCGGTC--------------
------------------------------------------------------------
---------------------------------------------------CGAT-GGGA
GA-CGAGGC-ATTGA-C---GAGCGGCAAG----GCGGCGTCTGGCGGCCCCCCGGAGA-
AG--TGTCCGAA--ATGCT--GCGATC------CCGCGGAA------GAGGGGAGCGC-C
---CTGTC-CGGGCAC--GCCCGCGCGAGAAGAA--------GGGAGATCTCGCGCGC-G
GAG--TGCAGGGAG-GCGACGGGCGT---GAACGCGGT---GGAG--CGCAG---CAGTT
C-G---GAGGCGCAGAGGCGCAC---CGCA-ACGCGGTGTC-AAAGGG-ATCCTC---CG
GTTC---CCTGAT------------GGAAAAGGG-ACCGCCTCCTTGAAT-GGGCGCG--
---------AAGTCGAGTACGGGTCGAACGGATGCAGTCCTCGTTT-CGA-GCGCTGTCC
GCCGTCGGTCTAAGAGCTTCGCAGTCTCTGCCCCGAGAAAAAACTGGGCCACTCCAGTTG
GGGCGGGGGCGACGCAAA--CCTTTGTGACGATGCCCC-TACGCCAGGCCG-TGGTTCGT
TCTCT---CGAGGGA-AAGAGAG---GCGACAGGGAATC-ATGCGGCCGCGGCGGTCGGG
GGCTACC---------ACT---CAATGTTCGCTTCATGCG-CAACCGCATGC-GCGC---
-CGTCC-GAGCG----CCGG--GCGGTGG-TGC-CTTCCAGTCTCGCTTGCTG----TCG
CCGAGGGTGTTGCC---GACCG----------AGC-GGGGAATG--GGTGGAAG--GTG-
-CCGCCCCGGAGA-----AGGGG--AAGGACGT--ACGCG-CGCATGA----GCGCGCCG
--AATTCGAACAAGAGAA---TGC

#Amblyomma_latepunctatum(AY619570.1)
TCATATATCAAGAGAGACGCCGGCGCCCGGGGATGGCGCGGCCGGCGAC-TCGTTTTGAC
CGTGTCGGCA---AAGA--GGACGGCTCTGT--ACC--GGACG---CTGAAGAT-CCCTC
GAAAGACTTT---GCGAATGAGGAGGAGAGT---------------GGGTCGA-ACCCTT
C-ACCCGTGC---CAGGGCGGT-TGAGTCGGG-TCGCCC-TGCGCTG----ACGTAA---
CGAGGGG-CCGACGG-CCGCT------AGCCG-TGTAGCGT--T-AGCCTCCGT-A--AA
TGACC--GCCGCAGGA--AGGGATTACCTGCCGGGAAAGAGCGGTC--------------
------------------------------------------------------------
---------------------------------------------------CGAT-GGGA
GA-CGAGGC-ATTGA-C---GAGCGGCAAG----GCGGCGTCTGGCGGCCCCCCGGAGA-
AG--TGTCCGAA--ATGCT--GCGATC------CCGCGGAA------GAGGGGAGCGC-C
---CTGTC-CGGGCAC--GCCCGCGCGAGAAGAA--------GGGAGATCTCGCGCGC-G
GAG--TGCAGGGAG-GCGACGGGCGT---GAACGCGGT---GGAG--CGCAG---CAGTT
C-G---GAGGCGCAGAGGCGCAC---CGCA-ACGCGGTGTC-GAAGGG-ATCCTC---CG
GTTC---CCTGAT------------GGAAAAGGG-ACCGCCTCCTTGAAT-GGGCGCG--
---------AAGTCGAGTACGGGTCGAACGGATGCAGTCCTCGTTT-CGA-GCGCTGTCC
GCCGTCGGTCTAAGAGCTTCGCAGTCTCTGCCCCGAGAAAAAACTGGGCCACTCCAGTTG
GGGCGGGGGCGACGCAAA--CCTTTGTGACGATGCCCC-TACGCCAGGCCG-TGGTTCGT
TCTCT---CGAGGGA-AAGAGAG---GCGACAGGGAATC-ATGCGGCCGCGGCGGTCGGG
GGCTACC---------ACT---CAATGTTCGCTTCATGCG-CAACCGCATGC-GCGC---
-CGTCC-GAGCG----CCGG--GCGGTGG-TGC-CTTCCAGTCTCGCTTGCTG----TCG
CCGAGGGTGTTGCC---GACCG----------AGC-GGGGAATG--GGTGGAAG--GTG-
-CCGCCCCGGAGA-----AGGGG--AAGGACGT--ACGCG-CGCATGA----GCGCGCCG
--AATTCGAACAAGAGAA---TGC

#Amblyomma_latepunctatum(AY619567.1)
TCATATATCAAGAGAGACGCCGGCGCCCGGGGATGGCGCGGCCGGCGAC-TCGTTTTGAC
CGTGTCGGCA---AAGA--GGACGGCTCTGT--ACC--GGACG---CTGAAGAT-CCCTC
GAAAGACTTT---GCGAATGAGGAGGAGAGT---------------GGGTCGA-ACCCTT
C-ACCCGTGC---CAGGGCGGT-TGAGTCGGG-TCGCCC-TGCGCTG----ACGTAA---
CGAGGGG-CCGACGG-CCGCT------AGCCG-TGTAGCGT--T-AGCCTCCGT-A--AA
TGACC--GCCGCAGGA--AGGGATTACCTGCCGGGAAAGAGCGGTC--------------
------------------------------------------------------------
---------------------------------------------------CGAT-GGGA
GA-CGAGGC-ATTGA-C---GAGCGGCAAG----GCGGCGTCTGGCGGCCCCCCGGAGA-
AG--TGTCCGAA--ATGCC--GCGATC------CCGCGGAA------GAGGGGAGCGC-C
---CTGTC-CGGGCAC--GCCCGCGCGAGAAGAA--------GGGAGATCTCGCGCGC-G
GAG--TGCAGGGAG-GCGGCGGGCGT---GAACGCGGT---GGAG--CGCAG---CAGTT
C-G---GAGGCGCAGAGGCGCAC---CGCA-ACGCGGTGTC-GAAGGG-ATCCTC---CG
GTTC---CCTGAT------------GGAAAAGGG-ACCGCCTCCTTGAAT-GGGCGCG--
---------AAGTCGAGTACGGGTCGAACGGATGCAGTCCTCGTTT-CGA-GCGCTGTCC
GCCGTCGGTCTAAGAGCTTCGCAGTCTCTGCCCCGAGAAAAAACTGGGCCACTCCAGTTG
GGGCGGGGGCGACGCAAA--CCTTTGTGACGATGCCCC-TACGCCAGGCCG-TGGTTCGT
TCTCT---CGAGGGA-AAGAGAG---GCGACAGGGAATC-ATGCGGCCGCGGCGGTCGGG
GGCTACC---------ACT---CAATGTTCGCTTCATGCG-CAACCGCATGC-GCGC---
-CGTCC-GAGCG----CCGG--GCGGTGG-TGC-CTTCCAGTCTCGCTTGCTG----TCG
CCGAGGGTGTTGCC---GACCG----------AGC-GGGGAATG--GGTGGAAG--GTG-
-CCGCCCCGGAGA-----AGGGG--AAGGACGT--ACGCG-CGCATGA----GCGCGCCG
--AATTCGAACAAGAGAA---TGC

#Amblyomma_rotundatum(AY887112.1)
-CATATATCAAGAGAGACGCCGGCGCCCGGGGATGGCGCGGCCGGCGAC-TCGTTTTGAC
CGTGTCGGCA---AACA--GGACGGCTCT----GAG--AGACG---CCGAAGAT-CCCTC
GAAAGACTTT---GCGA---AGGAGGAGAGT---------------GGGTTGA-ACCCTT
C-ACCCGCGT---CAAGGCGGC-TGAGTCGGG-TCGCCC-TGCGCTG----ACGTAA---
CGCGGG--CCGGTGGCTTGCTT-----AGCCG-CGAAACGTT-CCAGCCTCTGA-ACGGA
GACCC--GCCGCAGGA--AGGGATTACCTGCAGGGAAAGAGCGGTC--------------
------------------------------------------------------------
---------------------------------------------------CCGAAGGGA
GA-CGAGGC-ACGGGAC---GCGTGGC-AG---AGCGTTGTCTGCTGG-CCCACGGAGA-
AG--TATCCAAA--CTGCT--GCCAAC------C-GCAGA-------GACGGGAGCGC-C
---CTGTC-CGGGCAC--GTCTGCGAGAGAAGAT--------GGGAGATCTCTCGCGG-C
G----TGCGGAGAG-GCGACGGGCGT---GAGCGCG-G---TGAG--CGCGG---CAGTT
C-G---GAGGTGCAGAGGCGCGT---CGCG-ACGCGGCGTC-GGAGGG-ATCCTC---CG
GA-----CCC-------------------CAGGG-TCCGCCTCCCCGAAA-GGACA----
---------AAGTCGAGTACGGGTCGAACGGACGCGGCT-----TT-CGA-GCGCAGTCC
GCCGTCGGTCTAAGTGCTTCGCAGTCTCTGCCCCGAGAAAAA-CTGGGCCACTCCAGTTG
GGGCGGGGGCGACGCAAAA--CCTTTTGACGATGTCCC-TATGCCAGGCCG-AGGC-CGT
TCTCT---CGAGGGA-TAGAGAG---ACGGCAGGGAATT-ATTCGGTCGCGGCGGTCGGG
GGCT-CA---------TCTCAAACGTTC--GTTTC-CGCG-CAACCGCATGC-GCGC---
-CGTCCG-AGCG----CCGG--CCTGCGG-TGC-CTTCCAGTCTCGCTTGCAG----TCG
CCGAGGGTGTTGCC---GACTGA-------CGAGC-GGGGAATG--GGCGGAAG--GCG-
-CCGG-CCGGAGA-----AGGGG--AAGGACTC--CCGCG-CGCTCGA----CCGCGCCG
--GAATCGAACGAGAGAAA--CGC

#Amblyomma_scalpturatum(AY619575.1)
TCATATATCAAGAGAGACGCCGGCGCCCGGGGATGGCGCGGCCGGCGAC-TCGTTTTGAC
CGTGTCGGCA---AAGA--GGACGGCTCTGT--ACC--GGACG---CCGAAGAT-CCCTC
GAAAGACTTT---GCGAATGAGGAGGAGAGT---------------GGGTCGA-ACCCTT
C-ACCCGTGC---CAGGGCGGT-TGAGTCGGG-TCGCCC-TGCGCTG----ACGTAA---
CGAGGGG-CCGACGG-CCGCT------AGCCG-TGTAGCGT--T-AGCCTCCGT-A--GG
TGACC--GCCGCAGGA--AGGGATTACCTGCCGGGAAAGAGCGGTC--------------
------------------------------------------------------------
---------------------------------------------------CGAC-GGGA
GA-CGAGGC-ATTGA-C---GAGCGGCAAG----GCGGCGTCTGGCTGCCCCCCGGAGA-
AG--TGTCCGAA--ATGCT--GCGATC------CCGCGGAA------AAGGGGAGCGC-C
---CCGTC-CGGGCAC--GCCCGCGCGAGAAGAA--------GGGAGATCTCGCGCGC-G
GAG--TGCAGGGAG-GCGACGGGCGT---GAACGCGGT---GGAG--CGCGG---CAGTT
C-G---GAGGCGCAGAGGCGCGC---CGCA-ACGCGGTGTC-GAAGGG-ATCCTC---CG
GTTC---CCCGAT------------GGAAAAGGG-ACCGCCTCCTTGAAT-GGGCGCG--
---------AAGTCGAGTACGGGTCGAACGGACGCAGTCCTCGTTT-CGA-GCGCTGTCC
GCCGTCGGTCTAAGTGCTTCGCAGTCTCTGCCCCGAGAAAAAACTGGGCCACTCCAGTTG
GGGCGGGGGCGACGCAAA--CCTTTGTGACGATGCCCC-TACGCCAGGCCG-TGGTTCGT
CCTCT---CGAGGGA-AAGAGAG---GCGACAGGGAATC-ATGCGGCCGCGGCGGTCGGG
GGCTACC---------ACT---CAATGTTCGCTTCATGCG-CAGCCGCATGC-GCGC---
-CGTCC-GAGCG----CCGG--GCGGCGG-TGC-CTTCCAGTCTCGCTTGCTG----TCG
CCGAGGGTGTTGCC---GACCG----------AGC-GGGGAATG--AGCGGAAG--GTG-
-CCGTCCCGGAGA-----AGGGG--AAGGACGC--ACGCG-CGCACGA----GCGCGCCG
--GATTCGAACAAGAGAA---TGC

#Amblyomma_scalpturatum(AY619574.1)
TCATATATCAAGAGAGACGCCGGCGCCCGGGGATGGCGCGGCCGGCGGC-TCGTTTTGAC
CGTGTCGGCA---AAGA--GGACGGCTCTGT--ACC--GGACG---CCGAAGAT-CCCTC
GAAAGACTTT---GCGAATGAGGAGGAGAGT---------------GGGTCGA-ACCCTT
C-ACCCGTGC---CAGGGCGGT-TGAGTCGGG-TCGCCC-TGCGCTG----ACGTAA---
CGAGGGG-CCGACGG-CCGCT------AGCCG-TGTAGCGT--T-AGCCTCCGT-A--GG
TGACC--GCCGCAGGA--AGGGATTACCTGCCGGGAAAGAGCGGTC--------------
------------------------------------------------------------
---------------------------------------------------CGAC-GGGA
GA-CGAGGC-ATTGA-C---GAGCGGCAAG----GCGGCGTCTGGCTGCCCCCCGGAGA-
AG--TGTCCGAA--ATGCT--GCGATC------CCGCGGAA------AAGGGGAGCGC-C
---CCGTC-CGGGCAC--GCCCGCGCGAGAAGAA--------GGGAGATCTCGCGCGC-G
GAG--TGCAGGGAG-GCGACGGGCGT---GAACGCGGT---GGAG--CGCGG---CAGTT
C-G---GAGGCGCAGAGGCGCGC---CGCA-ACGCGGTGTC-GAAGGG-ATCCTC---CG
GTTC---CCCGAT------------GGAAAAGGG-ACCGCCTCCTTGAAT-GGGCGCG--
---------AAGTCGAGTACGGGTCGAACGGACGCAGTCCTCGTTT-CGA-GCGCTGTCC
GCCGTCGGTCTAAGTGCTTCGCAGTCTCTGCCCCGAGAAAACACTGGGCCACTCCAGTTG
GGGCGGGGGCGACGCAAA--CCTTTGTGACGATGCCCC-TACGCCAGGCCG-TGGTTCGT
CCTCT---CGAGGGA-AAGAGAG---GCGACAGGGAATC-ATGCGGCCGCGGCGGTCGGG
GGCTACC---------ACT---CAATGTTCGCTTCATGCG-CAGCCGCATGC-GCGC---
-CGTCC-GAGCG----CCGG--GCGGCGG-TGC-CTTCCAGTCTCGCTTGCTG----TCG
CCGAGGGTGTTGCC---GACCG----------AGC-GGGGAATG--GGCGGAAG--GTG-
-CCGTCCCGGAGA-----AGGGG--AAGGACGC--ACGCG-CGCACGA----GCGCGCCG
--GATTCGAACAAGAGAA---TGC

#Amblyomma_scalpturatum(AY619573.1)
TCATATATCAAGAGAGACGCCGGCGCCCGGGGATGGCGCGGCCGGCGAC-TCGTTTTGAC
CGTGTCGGCA---AAGA--GGACGGCTCTGT--ACC--GGACG---CCGAAGAT-CCCTC
GAAAGACTTT---GCGAATGAGGAGGAGAGT---------------GGGTCGA-ACCCTT
C-ACCCGTGC---CAGGGCGGT-TGAGTCGGG-TCGCCC-TGCGCTG----ACGTAA---
CGAGGGG-CCGACGG-CCGCT------AGCCG-TGTAGCGT--T-AGCCTCCGT-A--GG
TGACC--GCCGCAGGA--AGGGATTACCTGCCGGGAAAGAGCGGTC--------------
------------------------------------------------------------
---------------------------------------------------CGAC-GGGA
GA-CGAGGC-ATTGA-C---GAGCGGCAAG----GCGGCGTCTGGCTGCCCCCCGGAGA-
AG--TGTCCGAA--ATGCT--GCGATC------CCGCGGAA------AAGGGGAGCGC-C
---CCGTC-CGGGCAC--GCCCGCGCGAGAAGAA--------GGGAGATCTCGCGCGC-G
GAG--TGCAGGGAG-GCGACGGGCGT---GAACGCGGT---GGAG--CGCGG---CAGTT
C-G---GAGGCGCAGAGGCGCGC---CGCA-ACGCGGTGTC-GAAGGG-ATCCTC---CG
GTTC---CCCGAT------------GGAAAAGGG-ACCGCCTCCTTGAAT-GGGCGCG--
---------AAGTCGAGTACGGGTCGAACGGACGCAGTCCTCGTTT-CGA-GCGCTGTCC
GCCGTCGGTCTAAGTGCTTCGCAGTCTCTGCCCCGAGAAAAAACTGGGCCACTCCAGTTG
GGGCGGGGGCGACGCAAA--CCTTTGTGACGATGCCCC-TACGCCAGGCCG-TGGTTCGT
CCTCT---CGAGGGA-AAGAGAG---GCGACAGGGAATC-ATGCGGCCGCGGCGGTCGGG
GGCTACC---------ACT---CAATGTTCGCTTCATGCG-CAGCCGCATGC-GCGC---
-CGTCC-GAGCG----CCGG--GCGGCGG-TGC-CTTCCAGTCTCGCTTGCTG----TCG
CCGAGGGTGTTGCC---GACCG----------AGC-GGGGAATG--GGCGGAAG--GTG-
-CCGTCCCGGAGA-----AGGGG--AAGGACGC--ACGCG-CGCACGA----GCGCGCCG
--GATTCGAACAAGAGAA---TGC
