# Supplementary material for: Assessment of four DNA fragments (COI, 16S rDNA, ITS2, 12S rDNA) for species identification of the Ixodida (Acari: Ixodida)
Source: Parasit Vectors. 2014 Mar 3;7:93. doi: 10.1186/1756-3305-7-93 (PMC3945964; doi:10.1186/1756-3305-7-93)
Supplement: Additional file 5 — Appendix S2. The data sets 1 to 3 utilized in this manuscript. [file 1756-3305-7-93-S5.zip › Appendix.S2/data set 1/ITS2 sequences/Hyalomma.meg]

#mega
!Title ;
!Format DataType=DNA indel=-;

#Hyalomma_anatolicum_anatolicum(HQ005303.1)
----------------------------------------------ATCACATATCAAGA
GAGACTTCGGCGCTCAAGGGAAACGTGCGCCGTCGACTCGTTTTGACCGTGTCGGCATCC
GTGGACAGTACGTTGAATGCCCGG-CCCCGCGAAACCGCGGGTGCGTGCTCGATGGGAGA
TGGCGGCGAAC--ACTCGCACGCCGTGCCGAA-AGAAAA-------TCCGGACAGGAAAC
GAGGCAACTCGCTGCCGTTGCGAGGCGAAAGCCTGCCTACCGAGGACTGCGCGCCGGGGA
AAAAGCGCCGCGGTCCGAGAGGGAGGATAAGCAGCGGTCTAGGGCGCATTCTGCGCGA-T
TCCCGTCAGCGTGAATCGCTCGCACGGGGGAAAAAGTGCGACAAGCGAGATAAACGCCGG
CCAAAGCTTCTGCGCACCTCCGCGTGTGTTTCGGAAGCG--GCCGCGGGATCGCGTGTTT
GCGCATGTTGCCATATCGGAGTACAGTCTC---GGTGCGCAAGTCTCCGGATCGGACGC-
CGTGCGACCGTCTCGGT-GTCGCGCCCCTC----TGCGCGCCCTGCTGCGCGAGCTTGT-
ACGCTCGCGCGCGGCGGCTAGGGGAGACACACTCTATGAGACGGTTCGAGGCGCTCGCGG
TCCGCGCGAAGACCTGTGGATTGAGGCACGCGCGA-GAGAGAGGATCG---CCGCCGCGG
GG-AAGCGGCAGTGCCGTCTCCCGTATTCGAGCGAGCGCACTCTGTTGGGTTTTGCCGGA
GCTCCGGCGCAACGTCGTAGTCCGCCGTCGGTCTAAGTGCTT-CGCAGTCGCCGTCCCGA
AGAAAA-CTGGGCCACTCCAGTTTGGGGCGGGGG-CGATGCTAC--TGAGACGATGCCTC
GCGCCAAGCCAATTA---------G-TCGCTTCTT--CCTTTGGCG-ATCCGGCTTCGGC
GCAATGGGGCAAACTCGGGA--GGTGCACGGTCGCTTATCACGCAACTGCTCGTACGGCG
CACGCGCGCAGGCGGTTACGCCAGCCAGCCTTGTCTATAAGTAGCCCCGTGTTTGGGCGA
AGGACTTGGTAGGGCGTCGTACTCGGTTGGTCGGTGGGTTTGCCGAACGTGCCACTTCCC
CGCACACGAAAAAGAAAAAGAAGAAAGGACGGTCGCTTATCACGCAACTGCTCGTACGGC
GCACGCGCGCAGGCGGTTACGCCAGCCAGCCTTGTCTATAAGTAGCCCCGTGCTTGGGCG
AAGGACCTGGTAGGGCGTCGTACTCGGTTGGTCGGTGGGTTTGCCGAACGTGCCTCTTTC
TTCTTCTCCGCACAAAA--CGAAACACGGTCGCTTATCACGCAACTGCTCGTACGGCGCA
CGCGCGCAGGCGGTTACGCCAGCCAGCCTTGTCTATAAGTAGCCCCGTGCTTGGGCGAAG
GACTTGGTAGGGCGCCGTACTCGGTTGGTCGGTGGGTTTGCCGAACGTGTCTCGCAAAAA
G-----------
---------------------------------------------------------------------------------------------------------------------------------------------------------------------------------------------
#187_sample_Hyalomma_anatolicum_anatolicum
--------------------------------------------------CATATCAAGA
GAGACTTCGGCGCTCAAGGGAAACGTGCGCCGTCGACTCGTTTTGACCGTGTCGGCATCC
GTGGACAGTACGTTGAATGCCCGG-CCCCGCGAAACCGCGGGTGCGTGCTCGATGGGAGA
TGGCGGCGAAC--ACTCGCACGCCGTGCCGAA-AGAAAA-------TCCGGACAGGAAAC
GAGGCAACTCGCTGCCGTTGCGAGGCGAAAGCCTGCCTACCGAGGACTGCGCGCCGGGGA
AAAAGCGCCGCGGTCCGAGAGGGAGGATAAGCAGCGGTCTAGGGCGCATTCTGCGCGA-T
TCCCGTCAGCGTGAATCGCTCGCACGGGGAAAAAAGTGCGACAAGCGAGATAAACGCCGG
CCAAAGCTTCTGCGCACCTCCGCGTGTGTTTCGGAAGCG--GCCGCGGGATCGCGTGTTT
GCGCATGTTGCCATATCGGAGTACAGTCTC---GGTGCGCAAGTCTCCGGATCGGACGC-
CGTGCGACCGTCTCGGT-GTCGCGCCCCTC----TGCGCGCCCTGCTGCGCGAGCTTGT-
ACGCTCGCGCGCGGCGGCTAGGGGAGACACACTCTATGAGACGGTTCGAGGCGCTCGCGG
TCCGCGCGAAGACCTGTGGATTGAGGCACGCGCGA-GAGAGAGGATCG---CCGCCGCGG
GG-AAGCGGCAGTGCCGTCTCCCGTATTCGAGCGAGCGCACTCTGTTGGGTTTTGCCGGA
GCTCCGGCGCAACGTCGTAGTCCGCCGTCGGTCTAAGTGCTT-CGCAGTCGCCGTCCCGA
AGAAAA-CTGGGCCACTCCAGTTTGGGGCGGGG--CGATGCTAC--TGAGACGATGCCTC
GCGCCAAGCCAATTA---------G-TCGCTTCTT--CCTTTGGCG-ATCCGGCTTCGGC
GCAATGGGGCAAACTCGGGA--GGTGCACGGTCGCTTATCACGCAACTGCTCGTACGGCG
CACGCGCGCAGGCGGTTACGCCAGCCAGCCTTGTCTATAAGTAGCCCCGTGTTTGGGCGA
AGGACTTGGTAGGGCGTCGTACTCGGTTGGTCGGTGGGTTTGCCGAACGTGCCACTTCCC
CGCACACGAAAAAGAAAAAGAAGAGAGGACGGTCGCTTATCACGCAACTGCTCGTACGGC
GCACGCGCGCAGGCGGTTACGCCAGCCAGCCTTGTCTATAAGTAGCCCCGTGCTTGGGCG
AAGGACCTGGTAGGGCGTCGTACTCGGTTGGTCGGTGGGTTTGCCGAACGTGCCTCTTTC
TTCTTCTCCGCACAAAA--CGAAACACGGTCGCTTATCACGCAACTGCTCGTACGGCGCA
CGCGCGCAGGCGGTTACGCCAGCCAGCCTTGTCTATAAGTAGCCCCGTGCTTGGGCGAAG
GACTTGGTAGGGCGCCGTACTCGGTTGGTCGGTGGGTTTGCCGAACGTGTCTCGCAAAAA
GCGAAAAGCGCG
---------------------------------------------------------------------------------------------------------------------------------------------------------------------------------------------
#190_sample_Hyalomma_anatolicum_anatolicum
--------------------------------------------------CATATCAAGA
GAGACTTCGGCGCTCAAGGGAAACGTGCGCCGTCGACTCGTTTTGACCGTGTCGGCATCC
GTGGACAGTACGTTGAATGCCCGG-CCCCGCGAAACCGCGGGTGCGTGCTCGATGGGAGA
TGGCGGCGAAC--ACTCGCACGCCGTGCCGAA-AGAAAA-------TCCGGACAGGAAAC
GAGGCAACTCGCTGCCGTTGCGAGGCGAAAGCCTGCCTACCGAGGACTGCGCGCCGGGGA
AAAAGCGCCGCGGTCCGAGAGGGAGGATAAGCAGCGGTCTAGGGCGCATTCTGCGCGA-T
TCCCGTCAGCGTGAATCGCTCGCACGGGGGAAAAAGTGCGACAAGCGAGATAAACGCCGG
CCAAAGCTTCTGCGCACCTCCGCGTGTGTTTCGGAAGCG--GCCGCGGGATCGCGTGTTT
GCGCATGTTGCCATATCGGAGTACAGTCTC---GGTGCGCAAGTCTCCGGATCGGACGC-
CGTGCGACCGTCTCGGT-GTCGCGCCCCTC----TGCGCGCCCTGCTGCGCGAGCTTGT-
ACGCTCGCGCGCGGCGGCTAGGGGAGACACACTCTATGAGACGGTTCGAGGCGCTCGCGG
TCCGCGCGAAGACCTGTGGATTGAGGCACGCGCGA-GAGAGAGGATCG---CCGCCGCGG
GG-AAGCGGCAGTGCCGTCTCCCGTATTCGAGCGAGCGCACTCTGTTGGGTTTTGCCGGA
GCTCCGGCGCAACGTCGTAGTCCGCCGTCGGTCTAAGTGCTT-CGCAGTCGCCGTCCCGA
AGAAAA-CTGGGCCACTCCAGTTTGGGGCGGGGG-CGATGCTAC--TGAGACGATGCCTC
GCGCCAAGCCAATTA---------G-TCGCTTCTT--CCTTTGGCG-ATCCGGCTTCGGC
GCAATGGGGCAAACTCGGGA--GGTGCACGGTCGCTTATCACGCAACTGCTCGTACGGCG
CACGCGCGCAGGCGGTTACGCCAGCCAGCCTTGTCTATAAGTAGCCCCGTGTTTGGGCGA
AGGACTTGGTAGGGCGTCGTACTCGGTTGGTCGGTGGGTTTGCCGAACGTGCCACTTCCC
CGCACACGAAAAAGAAAAAGAAGAAAGGACGGTCGCTTATCACGCAACTGCTCGTACGGC
GCACGCGCGCAGGCGGTTACGCCAGCCAGCCTTGTCTATAAGTAGCCCCGTGCTTGGGCG
AAGGACCTGGTAGGGCGTCGTACTCGGTTGGTCGGTGGGTTTGCCGAACGTGCCTCTTTC
TTCTTCTCCGCACAAAA--CGAAACACGGTCGCTTATCACGCAACTGCTCGTACGGCGCA
CGCGCGCAGGCGGTTACGCCAGCCAGCCTTGTCTATAAGTAGCCCCGTGCTTGGGCGAAG
GACTTGGTAGGGCGCCGTACTCGGTTGGTCGGTGGGTTTGCCGAACGTGTCTCGCAAAAA
GCGAAAAGCGCG
---------------------------------------------------------------------------------------------------------------------------------------------------------------------------------------------
#34_sample_Hyalomma_asiaticum_asiaticum
-------------------------------GTGTCGTTGAGTCGGATC-CATATCAAGA
GAGACTTCGGCGCTCAAGGGAAACGTGCGCCGTCGACTCGTTTTGACCGCGTCGGCATC-
ACGGACAGTACGTTGAACGCCTATACTCCACGCA-CCGCGG-TGCGTGCTCGATGGGAGA
TGGCGGCGAAAAAACGCTCACGCCGTGCCAAAAAAAAAAGGACACATCCGGACCGGAAAC
GAGGCAACTCGCTGCCGTTGCGAGGCGAAAGCCTGCCTACCGAAAACTGC-CGCTGGGGA
AGAAAGCTGGCGGTCCGAG--GAAGGATAAGCAGCGGTCTAGGGCGCATTCTGCGCGATT
TCCCGGAAGCGGGAATCGCTCGCACGGGG--AAAAGTGCGGCAAGCGAGAAAAACCCCGG
CCAG-GCTTTTGGCCACCTTCGCGTGTGTTTCGGAAGCGCGGCCGCGGGATCGCGTGGTT
GCGCATGTTGCTAT-TCGGAATACAGTCTTCGGAGTGCCCGGGTCTCCGGATCGGACGC-
TGTGCGACCGCGTGTGTCGTCGTGCCCCCT-GTCTGCGCGCCCTGCTGTGCGAGCTTGT-
ACGCTCGCGCGCGGCGCCGATGGGGGCGACACAC-ACGAGGCGGTTCGAAGCGCTCGCGG
TCCGCGCGA-GACCTTTT--TGGAGGCACGTGCGA-GAGAGGGGATCTCGCCCGCCGCGG
GGGAAGCGGCACAACCGTCTCCCGC--TCGAG--AGCGCGCTCTGC--GGGTTTGCCAGA
GCTCGGGCGTTCCGTCGTAGTCCGCCGTCGGTCTAAGTGCTT-CGCAGTCGCCGTCCCGA
AGAAAAACTGGGCCACTCCAGTTTTGGGGCGGGGGCGATGCTACA-CGAGACGATGCCTC
GCACCAAGCCATTAG--TCGCCCCGCTAATTTATT--GCCTTGGCG-ATCCGGCTTCGGT
GCTTTGGGGCAAACTTGGGG-GTGAGCACGGTCGCTTATCACGCAACTGCTCGTACGGCG
CACGCGCGCAGGCGGTTACGCCAGCCAGCCTTGTCTATAAGTAGCCCCGTGTTTGGGCGA
AG-ACTTG-TAGG-CGTCGTACTCGGTTGG-CAGTGGGTTTGCCGAACGTGCCATCCCCG
CACACCGCAAAAAAAAAAAGAAGAAAGGACGGTCGCTTATCACGCAACTGCTCGTACGGC
GCACGCGCGCAGGCGGTTACGCCAGCCAGCCTTGTCTATAAGTAGCCCCGTGCTTGGGCG
AAGGACCTGGTAGGGCGTCGTACTCGGTTGG-CAGTGGGTTTGCCGAACGTGCCTTTTTC
TTCTTCTCCGCACAAACCATGAAACACGGTCGCTTATCACGCAACTGCTCGTACGGCGCA
CGCGCGCAGGCGGTTACGCCAGCCAGCCTTGTCTATAAGTAGCCCCGTGCTTGGGCGAAG
GACCTGGTAGGGCGTCGTACTCGGTTGG-CAGTGGGTTTGCAGATTGTGCTTGCTTTGTT
TG----------
---------------------------------------------------------------------------------------------------------------------------------------------------------------------------------------------
#35_sample_Hyalomma_asiaticum_asiaticum
----------------------------------TCGTTGAGTCGGATCACATATCA-GA
GAGACTTCGGCGCTCAAGGGAAACGTGCGCCGTCGACTCGTTTTGACCGCGTCGGCATC-
ACGGACAGTACGTTGAACGCCTATACTCCACGCA-CCGCGG-TGCGTGCTCGATGGGAGA
TGGCGGCGAAAAAACGCTCACGCCGTGCCAAAAAAAAAAGGACACATCCGGACCGGAAAC
GAGGCAACTCGCTGCCGTTGCGAGGCGAAAGCCTGCCTACCGAAAACTGC-CGCTGGGGA
AGAAAGCTGGCGGTCCGAG--GAAGGATAAGCAGCGGTCTAGGGCGCATTCTGCGCGATT
TCCCGGAAGCGGGAATCGCTCGCACGGGG--AAAAGTGCGGCAAGCGAGAAAAACGCCGG
CCAG-GCTTCTGCGCACCTTCGCGTGTGTTTCGGAAGCGCGGCCGCGGGATCGCGTGTTT
GCGCATGTTGCTAT-TCGGAGTACAGTCTTCGGAGTGCCCGGGTCTCCGGATCGGACGC-
TGTGCGACCGCGTGTGTCGTCGTGCCCCCT-GTCTGCGCGCCCTGCTGTGCGAGCTTGT-
ACGCTCGCGCGCGGCGCCGATGGGGGCGACACAC-ACGAGGCGGTTCGAAGCGCTCGCGG
TCCGCGCGA-GACCTTTT--TGGAGGCACGTGCGA-GAGAGGGGATCTCGCCCGCCGCGG
GGGAAGCGGCACAACCGTCTCCCGC--TCGAG--AGCGCGCTCTGC--GGGTTTGCCAGA
GCTCGGGCGTTCCGTCGTAGTCCGCCGTCGGTCTAAGTGCTT-CGCAGTCGCCGTCCCGA
AGAAAAACTGGGCCACTCCAGTTTTGGGGCGGGGGCGATGCTACA-CGAGACGATGCCTC
GCACCAAGCCATTAG--TCGCCCCGCTAATTTATT--GCCTTGGCG-ATCCGGCTTCGGT
GCTTTGGGGCAAACTTGGGG-GTGAGCACGGTCGCTTATCACGCAACTGCTCGTACGGCG
CACGCGCGCAGGCGGTTACGCCAGCCAGCCTTGTCTATAAGTAGCCCCGTGTTTGGGCGA
AGGACTTGGTAGGGCGTCGTACTCGGTTGG-CAGTGGGTTTGCCGAACGTGCCATCCCCG
CACAC-GCAAAAAAAAAAAGAAGAAAGGACGGTCGCTTATCACGCAACTGCTCGTACGGC
GCACGCGCGCAGGCGGTTACGCCAGCCAGCCTTGTCTATAAGTAGCCCCGTGCTTGGGCG
AAGGACCTGGTAGGGCGTCGTACTCGGTTGG-CAGTGGGTTTGCCGAACGTGCCTTTTTC
TTCTTCTCCGCACAAACCATGAAACACGGTCGCTTATCACGCAACTGCTCGTACGGCGCA
CGCGCGCAGGCGGTTACGCCAGCCAGCCTTGTCTATAAGTAGCCCCGTGCTTGGGCGAAG
GACCTGGTAGGGCGTCGTACTCGGTTGG-CAGTGGGTTTGCAGATTGTGCTTGCTTTGTT
T-----------
---------------------------------------------------------------------------------------------------------------------------------------------------------------------------------------------
#36_sample_Hyalomma_asiaticum_asiaticum
------------------------------------------------T-TCTATCAGGA
GAGACTTCGGCGCTCA-GGGAAACGTGCGCCGTCGACTCGTTTTGACCGCGTCGGCATC-
ACGGACAGTACGTTGAACGCCTATACTCCACGCA-CCGCGG-TGCGTGCTCGATGGGAGA
TGGCGGCGAAAAAACGCTCACGCCGTGCCAAAAAAAAAAGGACACATCCGGACCGGAAAC
GAGGCAACTCGCTGCCGTTGCGAGGCGAAAGCCTGCCTACCGAAAACTGC-CGCTGGGGA
AGAAAGCTGGCGGTCCGAG--GAAGGATAAGCAGCGGTCTAGGGCGCATTCTGCGCGATT
TCCCGGAAGCGGGAATCGCTCGCACGGGG--AAAAGTGCGGCAAGCGAGAAAAACGCCGG
CCAG-GCTTCTGCGCACCTTCGCGTGTGTTTCGGAAGCGCGGCCGCGGGATCGCGTGTTT
GCGCATGTTGCTAT-TCGGAGTACAGTCTTCGGAGTGCCCGGGTCTCCGGATCGGACGC-
TGTGCGACCGCGTGTGTCGTCGTGCCCCCT-GTCTGCGCGCCCTGCTGTGCGAGCTTGT-
ACGCTCGCGCGCGGCGCCGATGGGGGCGACACAC-ACGAGGCGGTTCGAAGCGCTCGCGG
TCCGCGCGA-GACCTTTT--TGGAGGCACGTGCGA-GAGAGGGGATCTCGCCCGCCGCGG
GGGAAGCGGCACAACCGTCTCCCGC--TCGAG--AGCGCGCTCTGC--GGGTTTGCCAGA
GCTCGGGCGTTCCGTCGTAGTCCGCCGTCGGTCTAAGTGCTT-CGCAGTCGCCGTCCCGA
AGAAAAACTGGGCCACTCCAGTTTTGGGGCGGGGGCGATGCTACA-CGAGACGATGCCTC
GCACCAAGCCATTAG--TCGCCCCGCTAATTTATT--GCCTTGGCG-ATCCGGCTTCGGT
GCTTTGGGGCAAACTTGGGG-GTGAGCACGGTCGCTTATCACGCAACTGCTTGTACGGCG
CACGCGCGCAGGCGGTTTCGCCCACCAACCTTGTTTATAAGTAGCCCCGTGTTTGGGCGA
AGGACTTGGTAGGGGGTTGTACTCGGTTGG-CAGTGGGTTTGCCGAACGTGCCATCCCCG
CCC-CCGCAAAAAAAAAAAGAAGAAAGGACGGTCGCTTATCACGCAACTGCTCGTACGGC
GCACGCGCGCAGGCGGTTACGCCAGCCAGCCTTGTCTATAAGTAGCCCCGTGCTTGGGCG
AAGGACCTGGTAGGGCGTCGTACTCGGTTGG-CAGTGGGTTTGCCGAACGTGCCTTTTTC
TTCTTCTCCGCACAAACCATGAAACACGGTCGCTTATCACGCAACTGCTCGTACGGCGCA
CGCGCGCAGGCGGTTACGCCAGCCAGCCTTGTCTATAAGTAGCCCCGTGCTTGGGCGAAG
GACCTGGTAGGGCGTCGTACTCGGTTGG-CAGTGGGTTTGCAGATTGTGCTTGC------
------------
---------------------------------------------------------------------------------------------------------------------------------------------------------------------------------------------
#38_sample_Hyalomma_asiaticum_asiaticum
----------------------------------CGTTGAGGTCGGATC-CATATCAAGA
GAGACTTCGGCGCTCAAGGGAAACGTGCGCCGTCGACTCGTTTTGACCGCGTCGGCATC-
ACGGACAGTACGTTGAACGCCTATACTCCACGCA-CCGCGG-TGCGTGCTCGATGGGAGA
TGGCGGCGAAAAAACGCTCACGCCGTGCCAAAAAAAAAAGGACACATCCGGACCGGAAAC
GAGGCAACTCGCTGCCGTTGCGAGGCGAAAGCCTGCCTACCGAAAACTGC-CGCTGGGGA
AGAAAGCTGGCGGTCCGAG--GAAGGATAAGCAGCGGTCTAGGGCGCATTCTGCGCGATT
TCCCGGAAGCGGGAATCGCTCGCACGGGG--AAAAGTGCGGCAAGCGAGAAAAACGCCGG
CCAG-GCTTCTGCGCACCTTCGCGTGTGTTTCGGAAGCGCGGCCGCGGGATCGCGTGTTT
GCGCATGTTGCTAT-TCGGAGTACAGTCTTCGGAGTGCCCGGGTCTCCGGATCGGACGC-
TGTGCGACCGCGTGTGTCGTCGTGCCCCCT-GTCTGCGCGCCCTGCTGTGCGAGCTTGT-
ACGCTCGCGCGCGGCGCCGATGGGGGCGACACAC-ACGAGGCGGTTCGAAGCGCTCGCGG
TCCGCGCGA-GACCTTTT--TGGAGGCACGTGCGA-GAGAGGGGATCTCGCCCGCCGCGG
GGGAAGCGGCACAACCGTCTCCCGC--TCGAG--AGCGCGCTCTGC--GGGTTTGCCAGA
GCTCGGGCGTTCCGTCGTAGTCCGCCGTCGGTCTAAGTGCTT-CGCAGTCGCCGTCCCGA
AGAAAAACTGGGCCACTCCAGTTTTGGGGCGGGGGCGATGCTACA-CGAGACGATGCCTC
GCACCAAGCCATTAG--TCGCCCCGCTAATTTATT--GCCTTGGCG-ATCCGGCTTCGGT
GCTTTGGGGCAAACTTGGGG-GTGAGCACGGTCGCTTATCACGCAACTGCTCGTACGGCG
CACGCGCGCAGGCGGTTACGCCAGCCAGCCTTGTCTATAAGTAGCCCCGTGTTTGGGCGA
AGGACTTGGTAGG-CGTCGTACTCGGTTGG-CAGTGGGTTTGCCGAACGTGCCATCCCCG
CCC-CCGCAAAAAAAAAAAGAAGAAAGGACGGTCGCTTATCACGCAACTGCTCGTACGGC
GCACGCGCGCAGGCGGTTACGCCAGCCAGCCTTGTCTATAAGTAGCCCCGTGCTTGGGCG
AAGGACCTGGTAGGGCGTCGTACTCGGTTGG-CAGTGGGTTTGCCGAACGTGCCTTTTTC
TTCTTCTCCGCACAAACCATGAAACACGGTCGCTTATCACGCAACTGCTCGTACGGCGCA
CGCGCGCAGGCGGTTACGCCAGCCAGCCTTGTCTATAAGTAGCCCCGTGCTTGGGCGAAG
GACCTGGTAGGGCGTCGTACTCGGTTGG-CAGTGGGTTTGCAGATTGTGCTTGCTTTGTT
TGTGCCCGGAGT
---------------------------------------------------------------------------------------------------------------------------------------------------------------------------------------------
#39_sample_Hyalomma_asiaticum_asiaticum
-----------------------------------------------------------A
GAGACTTCGGCGCTCAAGGGAAACGTGCGCCGTCGACTCGTTTTGACCGCGTCGGCATC-
ACGGACAGTACGTTGAACGCCTATACTCCACGCA-CCGCGG-TGCGTGCTCGATGGGAGA
TGGCGGCGAAAAAACGCTCACGCCGTGCCAAAAAAAAAAGGACACATCCGGACCGGAAAC
GAGGCAACTCGCTGCCGTTGCGAGGCGAAAGCCTGCCTACCGAAAACTGC-CGCTGGGGA
AGAAAGCTGGCGGTCCGAG--GAAGGATAAGCAGCGGTCTAGGGCGCATTCTGCGCGATT
TCCCGGAAGCGGGAATCGCTCGCACGGGG--AAAAGTGCGGCAAGCGAGAAAAACGCCGG
CCAG-GCTTCTGCGCACCTTCGCGTGTGTTTCGGAAGCGCGGCCGCGGGATCGCGTGTTT
GCGCATGTTGCTAT-TCGGAGTACAGTCTTCGGAGTGCCCGGGTCTCCGGATCGGACGC-
TGTGCGACCGCGTGTGTCGTCGTGCCCCCT-GTCTGCGCGCCCTGCTGTGCGAGCTTGT-
ACGCTCGCGCGCGGCGCCGATGGGGGCGACACAC-ACGAGGCGGTTCGAAGCGCTCGCGG
TCCGCGCGA-GACCTTTT--TGGAGGCACGTGCGA-GAGAGGGGATCTCGCCCGCCGCGG
GGGAAGCGGCACAACCGTCTCCCGC--TCGAG--AGCGCGCTCTGC--GGGTTTGCCAGA
GCTCGGGCGTTCCGTCGTAGTCCGCCGTCGGTCTAAGTGCTT-CGCAGTCGCCGTCCCGA
AGAAAAACTGGGCCACTCCAGTTTTGGGGCGGGGGCGATGCTACA-CGAGACGATGCCTC
GCACCAAGCCATTAG--TCGCCCCGCTAATTTATT--GCCTTGGCG-ATCCGGCTTCGGT
GCTTTGGGGCAAACTTGGGG-GTGAGCACGGTCGCTTATCACGCAACTGCTTGTACGGCG
CACGCGCGCAGGCGGTTACGCCAGCCAGCCTTGTCTATAAGTAGCCCCGTGTTTGGGCGA
AGGACTTGGTAGGGGGTCGTACTCGGTTGG-CAGTGGGTTTGCCGAACGTGCCATCCCCG
CCC-CCGCAAAAAAAAAAAGAAGAAAGGACGGTCGCTTATCACGCAACTGCTCGTACGGC
GCACGCGCGCAGGCGGTTACGCCAGCCAGCCTTGTCTATAAGTAGCCCCGTGCTTGGGCG
AAGGACCTGGTAGGGCGTCGTACTCGGTTGG-CAGTGGGTTTGCCGAACGTGCCTTTTTC
TTCTTCTCCGCACAAACCATGAAACACGGTCGCTTATCACGCAACTGCTCGTACGGCGCA
CGCGCGCAGGCGGTTACGCCAGCCAGCCTTGTCTATAAGTAGCCCCGTGCTTGGGCGAAG
GACCTGGTAGGGCGTCGTACTCGGTTGG-CAGTGGGTTTGCAGATTGTGCTTGC------
------------
---------------------------------------------------------------------------------------------------------------------------------------------------------------------------------------------
#41_sample_Hyalomma_asiaticum_asiaticum
------------------------------------------------------TCAAGA
GAGACTTCGGCGCTCAAGGGAAACGTGCGCCGTCGACTCGTTTTGACCGCGTCGGCATC-
ACGGACAGTACGTTGAACGCCTATACTCCACGCA-CCGCGG-TGCGTGCTCGATGGGAGA
TGGCGGCGAAAAAACGCTCACGCCGTGCCAAAAAAAAAAGGACACATCCGGACCGGAAAC
GAGGCAACTCGCTGCCGTTGCGAGGCGAAAGCCTGCCTACCGAAAACTGC-CGCTGGGGA
AGAAAGCTGGCGGTCCGAG--GAAGGATAAGCAGCGGTCTAGGGCGCATTCTGCGCGATT
TCCCGGAAGCGGGAATCGCTCGCACGGGG--AAAAGTGCGGCAAGCGAGAAAAACGCCGG
CCAG-GCTTCTGCGCACCTTCGCGTGTGTTTCGGAAGCGCGGCCGCGGGATCGCGTGTTT
GCGCATGTTGCTAT-TCGGAGTACAGTCTTCGGAGTGCCCGGGTCTCCGGATCGGACGC-
TGTGCGACCGCGTGTGTCGTCGTGCCCCCT-GTCTGCGCGCCCTGCTGTGCGAGCTTGT-
ACGCTCGCGCGCGGCGCCGATGGGGGCGACACAC-ACGAGGCGGTTCGAAGCGCTCGCGG
TCCGCGCGA-GACCTTTT--TGGAGGCACGTGCGA-GAGAGGGGATCTCGCCCGCCGCGG
GGGAAGCGGCACAACCGTCTCCCGC--TCGAG--AGCGCGCTCTGC--GGGTTTGCCAGA
GCTCGGGCGTTCCGTCGTAGTCCGCCGTCGGTCTAAGTGCTT-CGCAGTCGCCGTCCCGA
AGAAAAACTGGGCCACTCCAGTTTTGGGGCGGGGGCGATGCTACA-CGAGACGATGCCTC
GCACCAAGCCATTAG--TCGCCCCGCTAATTTATT--GCCTTGGCG-ATCCGGCTTCGGT
GCTTTGGGGCAAACTTGGGG-GTGAGCACGGTCGCTTATCACGCAACTGCTTGTACGGCG
CACGCGCGCAGGCGGTTACGCCAGCCAGCCTTGTCTATAAGTAGCCCCGTGTTTGGGCGA
AGGACTTGGTAGGGGGTCGTACTCGGTTGG-CAGTGGGTTTGCCGAACGTGCCATCCCCG
CCC-CCGCAAAAAAAAAAAGAAGAAAGGACGGTCGCTTATCACGCAACTGCTCGTACGGC
GCACGCGCGCAGGCGGTTACGCCAGCCAGCCTTGTCTATAAGTAGCCCCGTGCTTGGGCG
AAGGACCTGGTAGGGCGTCGTACTCGGTTGG-CAGTGGGTTTGCCGAACGTGCCTTTTTC
TTCTTCTCCGCACAAACCATGAAACACGGTCGCTTATCACGCAACTGCTCGTACGGCGCA
CGCGCGCAGGCGGTTACGCCAGCCAGCCTTGTCTATAAGTAGCCCCGTGCTTGGGCGAAG
GACCTGGTAGGGCGTCGTACTCGGTTGG-CAGTGGGTTTGCAGATTGTGCTTGCTTTGTT
TGTGCCCGGAGT
---------------------------------------------------------------------------------------------------------------------------------------------------------------------------------------------
#44_sample_Hyalomma_asiaticum_asiaticum
--------------------------AACCTTCTCGTTGAGGTCGGATA-CATATCAAGA
GAGACTTCGGCGCTCAAGGGAAACGTGCGCCGTCGACTCGTTTTGACCGCGTCGGCATC-
ACGGACAGTACGTTGAACGCCTATACTCCACGCA-CCGCGG-TGCGTGCTCGATGGGAGA
TGGCGGCGAAAAAACGCTCACGCCGTGCCAAAAAAAAAAGGACACATCCGGACCGGAAAC
GAGGCAACTCGCTGCCGTTGCGAGGCGAAAGCCTGCCTACCGAAAACTGC-CGCTGGGGA
AGAAAGCTGGCGGTCCGAG--GAAGGATAAGCAGCGGTCTAGGGCGCATTCTGCGCGATT
TCCCGGAAGCGGGAATCGCTCGCACGGGG--AAAAGTGCGGCAAGCGAGAAAAACGCCGG
CCAG-GCTTCTGCGCACCTTCGCGTGTGTTTCGGAAGCGCGGCCGCGGGATCGCGTGTTT
GCGCATGTTGCTAT-TCGGAGTACAGTCTTCGGAGTGCCCGGGTCTCCGGATCGGACGC-
TGTGCGACCGCGTGTGTCGTCGTGCCCCCT-GTCTGCGCGCCCTGCTGTGCGAGCTTGT-
ACGCTCGCGCGCGGCGCCGATGGGGGCGACACAC-ACGAGGCGGTTCGAAGCGCTCGCGG
TCCGCGCGA-GACCTTTT--TGGAGGCACGTGCGA-GAGAGGGGATCTCGCCCGCCGCGG
GGGAAGCGGCACAACCGTCTCCCGC--TCGAG--AGCGCGCTCTGC--GGGTTTGCCAGA
GCTCGGGCGTTCCGTCGTAGTCCGCCGTCGGTCTAAGTGCTT-CGCAGTCGCCGTCCCGA
AGAAAAACTGGGCCACTCCAGTTTTGGGGCGGGGGCGATGCTACA-CGAGACGATGCCTC
GCACCAAGCCATTAG--TCGCCCCGCTAATTTATT--GCCTTGGCG-ATCCGGCTTCGGT
GCTTTGGGGCAAACTTGGGG-GTGAGCACGGTCGCTTATCACGCAACTGCTTGTACGGCG
CACGCGCGCAGGCGGTTACGCCAGCCAGCCTTGTCTATAAGTAGCCCCGTGTTTGGGCGA
AGGACTTGGTAGGGGGTCGTACTCGGTTGG-CAGTGGGTTTGCCGAACGTGCCATCCCCG
CCC-CCGCAAAAAAAAAAAGAAGAAAGGACGGTCGCTTATCACGCAACTGCTCGTACGGC
GCACGCGCGCAGGCGGTTACGCCAGCCAGCCTTGTCTATAAGTAGCCCCGTGCTTGGGCG
AAGGACCTGGTAGGGCGTCGTACTCGGTTGG-CAGTGGGTTTGCCGAACGTGCCTTTTTC
TTCTTCTCCGCACAAACCATGAAACACGGTCGCTTATCACGCAACTGCTCGTACGGCGCA
CGCGCGCAGGCGGTTACGCCAGCCAGCCTTGTCTATAAGTAGCCCCGTGCTTGGGCGAAG
GACCTGGTAGGGCGTCGTACTCGGTTGG-CAGTGGGTTTGCAGATTGTGCTTGCTTTGTT
TGTGCCCGGAGT
---------------------------------------------------------------------------------------------------------------------------------------------------------------------------------------------
#45_sample_Hyalomma_asiaticum_asiaticum
---------------------------------TCGTTGAGGTCGGATC-CATATCAAGA
GAGACTTCGGCGCTCAAGGGAAACGTGCGCCGTCGACTCGTTTTGACCGCGTCGGCATC-
ACGGACAGTACGTTGAACGCCTATACTCCACGCA-CCGCGG-TGCGTGCTCGATGGGAGA
TGGCGGCGAAAAAACGCTCACGCCGTGCCAAAAAAAAAAGGACACATCCGGACCGGAAAC
GAGGCAACTCGCTGCCGTTGCGAGGCGAAAGCCTGCCTACCGAAAACTGC-CGCTGGGGA
AGAAAGCTGGCGGTCCGAG--GAAGGATAAGCAGCGGTCTAGGGCGCATTCTGCGCGATT
TCCCGGAAGCGGGAATCGCTCGCACGGGG--AAAAGTGCGGCAAGCGAGAAAAACGCCGG
CCAG-GCTTCTGCGCACCTTCGCGTGTGTTTCGGAAGCGCGGCCGCGGGATCGCGTGTTT
GCGCATGTTGCTAT-TCGGAGTACAGTCTTCGGAGTGCCCGGGTCTCCGGATCGGACGC-
TGTGCGACCGCGTGTGTCGTCGTGCCCCCT-GTCTGCGCGCCCTGCTGTGCGAGCTTGT-
ACGCTCGCGCGCGGCGCCGATGGGGGCGACACAC-ACGAGGCGGTTCGAAGCGCTCGCGG
TCCGCGCGA-GACCTTTT--TGGAGGCACGTGCGA-GAGAGGGGATCTCGCCCGCCGCGG
GGGAAGCGGCACAACCGTCTCCCGC--TCGAG--AGCGCGCTCTGC--GGGTTTGCCAGA
GCTCGGGCGTTCCGTCGTAGTCCGCCGTCGGTCTAAGTGCTT-CGCAGTCGCCGTCCCGA
AGAAAAACTGGGCCACTCCAGTTTTGGGGCGGGGGCGATGCTACA-CGAGACGATGCCTC
GCACCAAGCCATTAG--TCGCCCCGCTAATTTATT--GCCTTGGCG-ATCCGGCTTCGGT
GCTTTGGGGCAAACTTGGGG-GTGAGCACGGTCGCTTATCACGCAACTGCTCGTACGGCG
CACGCGCGCAGGCGGTTACGCCAGCCAGCCTTGTCTATAAGTAGCCCCGTGTTTGGGCGA
AG-ACTTG-TAGG-CGTCGTACTCGGTTGG-CAGTGGGTTTGCCGAACGTGCCATCCCCG
CACACCGCAAAAAAAAAAAGAAGAAAGGACGGTCGCTTATCACGCAACTGCTCGTACGGC
GCACGCGCGCAGGCGGTTACGCCAGCCAGCCTTGTCTATAAGTAGCCCCGTGCTTGGGCG
AAGGACCTGGTAGGGCGTCGTACTCGGTTGG-CAGTGGGTTTGCCGAACGTGCCTTTTTC
TTCTTCTCCGCACAAACCATGAAACACGGTCGCTTATCACGCAACTGCTCGTACGGCGCA
CGCGCGCAGGCGGTTACGCCAGCCAGCCTTGTCTATAAGTAGCCCCGTGCTTGGGCGAAG
GACCTGGTAGGGCGTCGTACTCGGTTGG-CAGTGGGTTTGCAGATTGTGCTTGCTTTGTT
TG----------
---------------------------------------------------------------------------------------------------------------------------------------------------------------------------------------------
#47_sample_Hyalomma_asiaticum_asiaticum
------------------------------------GTTGAGTCGGATC-CATATCAAGA
GAGACTTCGGCGCTCAAGGGAAACGTGCGCCGTCGACTCGTTTTGACCGCGTCGGCATC-
ACGGACAGTACGTTGAACGCCTATTCTCCACGCA-CCGCGG-TGCGTGCTCGATGGGAGA
TGGCGGCGAAAAAACGCTCACGCCGTGCCAAAAAAAAAAGGACACATCCGGACCGGAAAC
GAGGCAACTCGCTGCCGTTGCGAGGCGAAAGCCTGCCTACCGAAAACTGC-CGCTGGGGA
AGAAAGCTGGCGGTCCGAG--GAAGGATAAGCAGCGGTCTAGGGCGCATTCTGCGCGATT
TCCCGGAAGCGGGAATCGCTCGCACGGGG--AAAAGTGCGGCAAGCGAGAAAAACGCCGG
CCAG-GCTTCTGCGCACCTTCGCGTGTGTTTCGGAAGCGCGGCCGCGGGATCGCGTGTTT
GCGCATGTTGCTAT-TCGGAGTACAGTCTTCGGAGTGCCCGGGTCTCCGGATCGGACGC-
TGTGCGACCGCGTGTGTCGTCGTGCCCCCT-GTCTGCGCGCCCTGCTGTGCGAGCTTGT-
ACGCTCGCGCGCGGCGCCGATGGGGGCGACACAC-ACGAGGCGGTTCGAAGCGCTCGCGG
TCCGCGCGA-GACCTTTT--TGGAGGCACGTGCGA-GAGAGGGGATCTCGCCCGCCGCGG
GGGAAGCGGCACAACCGTCTCCCGC--TCGAG--AGCGCGCTCTGC--GGGTTTGCCAGA
GCTCGGGCGTTCCGTCGTAGTCCGCCGTCGGTCTAAGTGCTT-CGCAGTCGCCGTCCCGA
AGAAAAACTGGGCCACTCCAGTTTTGGGGCGGGGGCGATGCTACA-CGAGACGATGCCTC
GCACCAAGCCATTAG--TCGCCCCGCTAATTTATT--GCCTTGGCG-ATCCGGCTTCGGT
GCTTTGGGGCAAACTTGGGG-GTGAGCACGGTCGCTTATCACGCAACTGCTCGTACGGCG
CACGCGCGCAGGCGGTTACGCCAGCCAGCCTTGTCTATAAGTAGCCCCGTGTTTGGGCGA
AG-ACTTG-TAGG-CGTCGTACTCGGTTGG-CAGTGGGTTTGCCGAACGTGCCATCCCCG
CACACCGCAAAAAAAAAAAGAAGAAAGGACGGTCGCTTATCACGCAACTGCTCGTACGGC
GCACGCGCGCAGGCGGTTACGCCAGCCAGCCTTGTCTATAAGTAGCCCCGTGCTTGGGCG
AAGGACCTGGTAGGGTGTTGTACTCGGTTGG-CAGTGGGTTTGCCGAACGTGCCTTTTTC
TTCTTCTCCGCACAAACCATGAAACACGGTCGCTTATCACGCAACTGTTCGTACGGCGCA
CGCGCGCAGGCGGTTACGCCAGCCAGCCTTGTCTATAAGTAGCCCCGTGCTTGGGCGAAG
GCCCTGGTAGGGCGTCGTACTCGGTTGG-CAGTGGGTTTGCAGATTGTGCTTGCTTT---
------------
---------------------------------------------------------------------------------------------------------------------------------------------------------------------------------------------
#48_sample_Hyalomma_asiaticum_asiaticum
------------------------------------------TCGGATC-CATATCAAGA
GAGACTTCGGCGCTCAAGGGAAACGTGCGCCGTCGACTCGTTTTGACCGCGTCGGCATC-
ACGGACAGTACGTTGAACGCCTATACTCCACGCA-CCGCGG-TGCGTGCTCGATGGGAGA
TGGCGGCGAAAAAACGCTCACGCCGTGCCAAAAAAAAAAGGACACATCCGGACCGGAAAC
GAGGCAACTCGCTGCCGTTGCGAGGCGAAAGCCTGCCTACCGAAAACTGC-CGCTGGGGA
AGAAAGCTGGCGGTCCGAG--GAAGGATAAGCAGCGGTCTAGGGCGCATTCTGCGCGATT
TCCCGGAAGCGGGAATCGCTCGCACGGGG--AAAAGTGCGGCAAGCGAGAAAAACGCCGG
CCAG-GCTTCTGCGCACCTTCGCGTGTGTTTCGGAAGCGCGGCCGCGGGATCGCGTGTTT
GCGCATGTTGCTAT-TCGGAGTACAGTCTTCGGAGTGCCCGGGTCTCCGGATCGGACGC-
TGTGCGACCGCGTGTGTCGTCGTGCCCCCT-GTCTGCGCGCCCTGCTGTGCGAGCTTGT-
ACGCTCGCGCGCGGCGCCGATGGGGGCGACACAC-ACGAGGCGGTTCGAAGCGCTCGCGG
TCCGCGCGA-GACCTTTT--TGGAGGCACGTGCGA-GAGAGGGGATCTCGCCCGCCGCGG
GGGAAGCGGCACAACCGTCTCCCGC--TCGAG--AGCGCGCTCTGC--GGGTTTGCCAGA
GCTCGGGCGTTCCGTCGTAGTCCGCCGTCGGTCTAAGTGCTT-CGCAGTCGCCGTCCCGA
AGAAAAACTGGGCCACTCCAGTTTTGGGGCGGGGGCGATGCTACA-CGAGACGATGCCTC
GCACCAAGCCATTAG--TCGCCCCGCTAATTTATT--GCCTTGGCG-ATCCGGCTTCGGT
GCTTTGGGGCAAACTTGGGG-GTGAGCACGGTCGCTTATCACGCAACTGCTCGTACGGCG
CACGCGCGCAGGCGGTTACGCCAGCCAGCCTTGTCTATAAGTAGCCCCGTGTTTGGGCGA
AG-ACTTG-TAGG-CGTCGTACTCGGTTGG-CAGTGGGTTTGCCGAACGTGCCATCCCCG
CCC-CCGCAAAAAAAAAAAGAAGAAAGGACGGTCGCTTATCACGCAACTGCTCGTACGGC
GCACGCGCGCAGGCGGTTACGCCAGCCAGCCTTGTCTATAAGTAGCCCCGTGCTTGGGCG
AAGGACCTGGTAGGGCGTCGTACTCGGTTGG-CAGTGGGTTTGCCGAACGTGCCTTTTTT
TTTTTCTCCGCACAAACCATGAAACACGGTCGCTTATCACGCAACTGCTCGTACGGCGCA
CGCGCGCAGGCGGTTACGCCAGCCAGCCTTGTCTATAAGTAGCCCCGTGCTTGGGCGAAG
GACCTGGTAGGGCGTCGTACTCGGTTGG-CAGTGGGTTTGCAGATTGTGCTTGCTTTGTT
TGTGCCCG----
---------------------------------------------------------------------------------------------------------------------------------------------------------------------------------------------
#49_sample_Hyalomma_asiaticum_asiaticum
-----------------------------------------GTCGGATC-CATATCAAGA
GAGACTTCGGCGCTCAAGGGAAACGTGCGCCGTCGACTCGTTTTGACCGCGTCGGCATC-
ACGGACAGTACGTTGAACGCCTATACTCCACGCA-CCGCGG-TGCGTGCTCGATGGGAGA
TGGCGGCAAAAAAACGCTCACGCCGTGCCAAAAAAAAAAGGACACATCCGGACCGGAAAC
GAGGCAACTCGCTGCCGTTGCGAGGCGAAAGCCTGCCTACCGAAAACTGC-CGCTGGGGA
AGAAAGCTGGCGGTCCGAG--GAAGGATAAGCAGCGGTCTAGGGCGCATTCTGCGCGATT
TCCCGGAAGCGGGAATCGCTCGCACGGGG--AAAAGGGCGGCAAGCGAGAAAAACGCCGG
CCAG-GCTTCTGCGCACCTTCGCGTGGGTTTCGGAAGCGCGGCCGCGGGATCGCGTGTTT
GCGCATGTTGCTAT-TCGGAGTACAGTCTTCGGAGTGCCCGGGTCTCCGGATCGGACGC-
TGTGCGACCGCGTGTGTCGTCGTGCCCCCT-GTCTGCGCGCCCTGCTGTGCGAGCTTGT-
ACGCTCGCGCGCGGCGCCGATGGGGGCGACACAC-ACGAGGCGGTTCGAAGCGCTCGCGG
TCCGCGCGA-GACCTTTT--TGGAGGCACGTGCGA-GAGAGGGGATCTCGCCCGCCGCGG
GGGAAGCGGCACAACCGTCTCCCGC--TCGAG--AGCGCGCTCTGC--GGGTTTGCCAGA
GCTCGGGCGTTCCGTCGTAGTCCGCCGTCGGTCTAAGTGCTT-CGCAGTCGCCGTCCCGA
AGAAAAACTGGGCCACTCCAGTTTTGGGGCGGGGGCGATGCTACA-CGAGACGATGCCTC
GCACCAAGCCATTAG--TCGCCCCGCTAATTTATT--GCCTTGGCG-ATCCGGCTTCGGT
GCTTTGGGGCAAACTTGGGG-GTGAGCACGGTCGCTTATCACGCAACTGCTCGTACGGCG
CACGCGCGCAGGCGGTTACGCCAGCCAGCCTTGTCTATAAGTAGCCCCGTGTTTGGGCGA
AG-ACTTG-TAGG-CGTCGTACTCGGTTGG-CAGTGGGTTTGCCGAACGTGCCATCCCCG
CACACCGCAAAAAAAAAAAGAAGAAAGGACGGTCGCTTATCACGCAACTGCTCGTACGGC
GCACGCGCGCAGGCGGTTACGCCAGCCAGCCTTGTCTATAAGTAGCCCCGTGCTTGGGCG
AAGGACCTGGTAGGGCGTCGTACTCGGTTGG-CAGTGGGTTTGCCGAACGTGCCTTTTTT
TTTTTCTCCGCACAAACCATGAAACACGGTCGCTTATCACGCAACTGCTCGTACGGCGCA
CGCGCGCAGGCGGTTACGCCAGCCAGCCTTGTCTATAAGTAGCCCCGTGCTTGGGCGAAG
GACCTGGTAGGGCGTCGTACTCGGTTGG-CAGTGGGTTTGCAGATTGTGCTTGCTT-GTT
TGTGCCCG----
---------------------------------------------------------------------------------------------------------------------------------------------------------------------------------------------
#50_sample_Hyalomma_asiaticum_asiaticum
-----------------------------------------GTCGGATC-CATATCAAGA
GAGACTTCGGCGCTCAAGGGAAACGTGCGCCGTCGACTCGTTTTGACCGCGTCGGCATC-
ACGGACAGTACGTTGAACGCCTATACTCCACGCA-CCGCGG-TGCGTGCTCGATGGGAGA
TGGCGGCAAAAAAACGCTCACGCCGTGCCAAAAAAAAAAGGACACATCCGGACCGGAAAC
GAGGCAACTCGCTGCCGTTGCGAGGCGAAAGCCTGCCTACCGAAAACTGC-CGCTGGGGA
AGAAAGCTGGCGGTCCGAG--GAAGGATAAGCAGCGGTCTAGGGCGCATTCTGCGCGATT
TCCCGGAAGCGGGAATCGCTCGCACGGGG--AAAAGTGCGGCAAGCGAGAAAAACGCCGG
CCAG-GCTTCTGCGCACCTTCGCGTGTGTTTCGAAAGCGCGGCCGCGGGATCGCGGGTTT
GCGCATGTTGCTAT-TCGGAGTACAGTCTTCGGAGTGCCCGGGTCTCCGGATCGGACGC-
TGTGCGACCGCGGGTGTCGTCGTGCCCCCT-GTCTGCGCGCCCTGCTGTGCGAGCTTGT-
ACCCTCGCGCGCGGCGCCAATGGGGGCGACACAC-ACGAGGCGGTTCGAAGCGCTCGCGG
TCCGCGCGA-GACCTTTT--TGGAGGCACGTGCGA-GAGAGGGGATCTCGCCCGCCGCGG
GGGAAGCGGCACAACCGTCTCCCGC--TCGAG--AGCGCGCTCTGC--GGGTTTGCCAGA
GCTCGGGCGTTCCGTCGTAGTCCGCCGTCGGTCTAAGTGCTT-CGCAGTCGCCGTCCCGA
AGAAAAACTGGGCCACTCCAGTTTTGGGGCGGGGGCGATGCTACA-CGAGACGATGCCTC
GCACCAAGCCATTAG--TCGCCCCGCTAATTTATT--GCCTTGGCG-ATCCGGCTTCGGT
GCTTTGGGGCAAACTTGGGG-GTGAGCACGGTCGCTTATCACGCAATTGCTCGTACGGCG
CACGCGCGCAGGCGGTTACGCCAGCCAGCCTTGTCTATAAGTAGCCCCGTGTTTGGGCGA
AGGACTTG-TAGG-CGTCGTACTCGGTTGC-CAGTGGGTTTGCCGAACGTGCCATCCCCG
CACACCGCAAAAAAAAAAAGAAGAAAGGACGGTCGCTTATCACGCAACTGCTCGTACGGC
GCACGCGCGCAGGCGGTTACGCCAGCCAGCCTTGTCTATAAGTAGCCCCGTGCTTGGGCG
AAGGACCTGGTAGGGCGTCGTACTCGGTTGG-CAGTGGGTTTGCCGAACGTGCCTTTTTT
TTTTTCTCCGCACAAACCATGAAACACGGTCGCTTATCACGCAACTGCTCGTACGGCGCA
CGCGCGCAGGCGGTTACGCCAGCCAGCCTTGTCTATAAGTAGCCCCGTGCTTGGGCGAAG
GACCTGGTAGGGCGTCGTACTCGGTTGG-CAGTGGGTTTGCAGATTGTGCT---------
------------
---------------------------------------------------------------------------------------------------------------------------------------------------------------------------------------------
#51_sample_Hyalomma_asiaticum_asiaticum
-----------------------------------------GTCGGATC-CATATCAAGA
GAGACTTCGGCGCTCAAGGGAAACGTGCGCCGTCGACTCGTTTTGACCGCGTCGGCATC-
ACGGACAGTACGTTGAACGCCTATACTCCACGCA-CCGCGG-TGCGTGCTCGATGGGAGA
TGGCGGCGAAAAAACGCTCACGCCGTGCCAAAAAAAAAAGGACACATCCGGACCGGAAAC
GAGGCAACTCGCTGCCGTTGCGAGGCGAAAGCCTGCCTACCGAAAACTGC-CGCTGGGGA
AGAAAGCTGGCGGTCCGAG--GAAGGATAAGCAGCGGTCTAGGGCGCATTCTGCGCGATT
TCCCGGAAGCGGGAATCGCTCGCACGGGG--AAAAGTGCGGCAAGCGAGAAAAACGCCGG
CCAG-GCTTCTGCGCACCTTCGCGTGTGTTTCGGAAGCGCGGCCGCGGGATCGCGTGTTT
GCGCATGTTGTTAT-TCGGAGTACAGTCTTCGGAGTGCCCGGGTCTCCGGATCGGACGC-
TGTGCGACCGCGTGTGTCGTCGTGCCCCCT-GTCTGCGCGCCCTGCTGTGCGAGCTTGT-
ACGCTCGCGCGCGGCGCCGATGGGGGCGACACAC-ACGAGGCGGTTCGAAGCGCTCGCGG
TCCGCGCGA-GACCTTTT--TGGAGGCACGTGCGA-GAGAGGGGATCTCGCCCGCCGCGG
GGGAAGCGGCACAACCGTCTCCCGC--TCGAG--AGCGCGCTCTGC--GGGTTTGCCAGA
GCTCGGGCGTTCCGTCGTAGTCCGCCGTCGGTCTAAGTGCTT-CGCAGTCGCCGTCCCGA
AGAAAAACTGGGCCACTCCAGTTTTGGGGCGGGGGCGATGCTACA-CGAGACGATGCCTC
GCACCAAGCCATTAG--TCGCCCCGCTAATTTATT--GCCTTGGCG-ATCCGGCTTCGGT
GCTTTGGGGCAAACTTGGGG-GTGAGCACGGTCGCTTATCACGCAACTGCTCGTACGGCG
CACGCGCGCAGGCGGTTACGCCAGCCAGCCTTGTTTATAAGTAGCCCCGTGTTTGGGGGA
AGGACTTGGTAGGGCGTCGTACTCGGTTGG-CAGTGGGTTTGCCGAACGTGCCCTCCCCG
CAC-CCGCAAAAAAAAAAAGAAGAAAGGACGGTCGCTTATCACGCAACTGCTCGTACGGC
GCACGCGCGCAGGCGGTTACGCCAGCCAGCCTTGTCTATAAGTAGCCCCGTGCTTGGGCG
AAGGACCTGGTAGGGCGTCGTACTCGGTTGG-CAGTGGGTTTGCCGAACGTGCCTTTTTC
TTCTTCTCCGCACAAACCATGAAACACGGTCGCTTATCACGCAACTGCTCGTACGGCGCA
CGCGCGCAGGCGGTTACGCCAGCCAGCCTTGTCTATAAGTAGCCCCGTGCTTGGGCGAAG
GACCTGGTAGGGCGTCGTACTCGGTTGG-CAGTGGGTTTGCAGATTGTGCTTGCTTTGTT
TGTGCCCGGAG-
---------------------------------------------------------------------------------------------------------------------------------------------------------------------------------------------
#53_sample_Hyalomma_asiaticum_asiaticum
--------------------------------------------------CATATCAAGA
GAGACTTCGGCGCTCAAGGGAAACGTGCGCCGTCGACTCGTTTTGACCGCGTCGGCATC-
ACGGACAGTACGTTGAACGCCTATACTCCACGCA-CCGCGG-TGCGTGCTCGATGGGAGA
TGGCGGCGAAAAAACGCTCACGCCGTGCCAAAAAAAAAAGGACACATCCGGACCGGAAAC
GAGGCAACTCGCTGCCGTTGCGAGGCGAAAGCCTGCCTACCGAAAACTGC-CGCTGGGGA
AGAAAGCTGGCGGTCCGAG--GAAGGATAAGCAGCGGTCTAGGGCGCATTCTGCGCGATT
TCCCGGAAGCGGGAATCGCTCGCACGGGG--AAAAGTGCGGCAAGCGAGAAAAACGCCGG
CCAG-GCTTCTGCGCACCTTCGCGTGTGTTTCGGAAGCGCGGCCGCGGGATCGCGTGTTT
GCGCATGTTGCTAT-TCGGAGTACAGTCTTCGGAGTGCCCGGGTCTCCGGATCGGACGC-
TGTGCGACCGCGTGTGTCGTCGTGCCCCCT-GTCTGCGCGCCCTGCTGTGCGAGCTTGT-
ACGCTCGCGCGCGGCGCCGATGGGGGCGACACAC-ACGAGGCGGTTCGAAGCGCTCGCGG
TCCGCGCGA-GACCTTTT--TGGAGGCACGTGCGA-GAGAGGGGATCTCGCCCGCCGCGG
GGGAAGCGGCACAACCGTCTCCCGC--TCGAG--AGCGCGCTCTGC--GGGTTTGCCAGA
GCTCGGGCGTTCCGTCGTAGTCCGCCGTCGGTCTAAGTGCTT-CGCAGTCGCCGTCCCGA
AGAAAAACTGGGCCACTCCAGTTTTGGGGCGGGGGCGATGCTACA-CGAGACGATGCCTC
GCACCAAGCCATTAG--TCGCCCCGCTAATTTATT--GCCTTGGCG-ATCCGGCTTCGGT
GCTTTGGGGCAAACTTGGGG-GTGAGCACGGTCGCTTATCACGCAACTGCTCGTACGGCG
CACGCGCGCAGGCGGTTACGCCAGCCAGCCTTGTCTATAAGTAGCCCCGTGTTTGGGCGA
AG-ACTTG-TAGG-CGTCGTACTCGGTTGG-CAGTGGGTTTGCCGAACGTGCCATCCCCG
CACACCGCAAAAAAAAAAAGAAGAAAGGACGGTCGCTTATCACGCAACTGCTCGTACGGC
GCACGCGCGCAGGCGGTTACGCCAGCCAGCCTTGTCTATAAGTAGCCCCGTGCTTGGGCG
AAGGACCTGGTAGGGCGTCGTACTCGGTTGG-CAGTGGGTTTGCCGAACGTGCCTTTTTC
TTCTTCTCCGCACAAACCATGAAACACGGTCGCTTATCACGCAACTGCTCGTACGGCGCA
CGCGCGCAGGCGGTTACGCCAGCCAGCCTTGTCTATAAGTAGCCCCGTGCTTGGGCGAAG
GACCTGGTAGGGCGTCGTACTCGGTTGG-CAGTGGGTTTGCAGATTGTGCTTGCTTTGTT
TGTGCCCGGAGT
---------------------------------------------------------------------------------------------------------------------------------------------------------------------------------------------
#54_sample_Hyalomma_asiaticum_asiaticum
-------------------------------GTGTCGTTGAGTCGGATC-CATATCAAGA
GAGACTTCGGCGCTCAAGGGAAACGTGCGCCGTCGACTCGTTTTGACCGCGTCGGCATC-
ACGGACAGTACGTTGAACGCCTATACTCCACGCA-CCGCGG-TGCGTGCTCGATGGGAGA
TGGCGGCGAAAAAACGCTCACGCCGTGCCAAAAAAAAAAGGACACATCCGGACCGGAAAC
GAGGCAACTCGCTGCCGTTGCGAGGCGAAAGCCTGCCTACCGAAAACTGC-CGCTGGGGA
AGAAAGCTGGGGGTCCGAG--GAAGGATAAGCAGCGGTCTAGGGCGCATTCTGCGCGATT
TCCCGGAAGCGGGAATCGCTCGCACGGGG--AAAAGTGCGGCAAGCGAGAAAAACGCCGG
CCAG-GCTTCTGCGCACCTTCCCGTGGGTTTCGGAAGCGCGGCCGCGGGATCGCGTGTTT
GCGCATGTTGCTAT-TCGGAGTACAGTCTTCGGAGTGCCCGGGTCTCCGGATCGGACGC-
TGTGCGACCGCGTGTGTCGTCGTGCCCCCT-GTCTGCGCGCCCTGCTGTGCGAGCTTGT-
ACGCTCGCGCGCGGCGCCGATGGGGGCGACACAC-ACGAGGCGGTTCGAAGCGCTCGCGG
TCCGCGCGA-GACCTTTT--TGGAGGCACGTGCGA-GAGAGGGGATCTCGCCCGCCGCGG
GGGAAGCGGCACAACCGTCTCCCGC--TCGAG--AGCGCGCTCTGC--GGGTTTGCCAGA
GCTCGGGCGTTCCGTCGTAGTCCGCCGTCGGTCTAAGTGCTT-CGCAGTCGCCGTCCCGA
AGAAAAACTGGGCCACTCCAGTTTTGGGGCGGGGGCGATGCTACA-CGAGACGATGCCTC
GCACCAAGCCATTAG--TCGCCCCGCTAATTTATT--GCCTTGGCG-ATCCGGCTTCGGT
GCTTTGGGGCAAACTTGGGG-GTGAGCACGGTCGCTTATCACGCAACTGCTCGTACGGCG
CACGCGCGCAGGCGGTTACGCCAGCCAGCCTTGTCTATAAGTAGCCCCGTGTTTGGGCGA
AGGACTTGGTAGGGCGTCGTACTCGGTTGG-CAGTGGGTTTGCCGAACGTGCCATCCCCG
CAC-ACGCAAAAAAAAAAAGAAGAAAGGACGGTCGCTTATCACGCAACTGCTCGTACGGC
GCACGCGCGCAGGCGGTTACGCCAGCCAGCCTTGTCTATAAGTAGCCCCGTGCTTGGGCG
AAGGACCTGGTAGGGCGTCGTACTCGGTTGG-CAGTGGGTTTGCCGAACGTGCCTTTTTC
TTCTTCTCCGCACAAACCATGAAACACGGTCGCTTATCACGCAACTGCTCGTACGGCGCA
CGCGCGCAGGCGGTTACGCCAGCCAGCCTTGTCTATAAGTAGCCCCGTGCTTGGGCGAAG
GACCTGGTAGGGCGTCGTACTCGGTTGG-CAGTGGGTTTGCAGATTGTGCTTGCTTTGTT
TGTGCCCGGAGT
---------------------------------------------------------------------------------------------------------------------------------------------------------------------------------------------
#55_sample_Hyalomma_asiaticum_asiaticum
----------------------------------TCGTTGAGTCGGATC-CATATCAAGA
GAGACTTCGGCGCTCAAGGGAAACGTGCGCCGTCGACTCGTTTTGACCGCGTCGGCATC-
ACGGACAGTACGTTGAACGCCTATACTCCACGCA-CCGCGG-TGCGTGCTCGATGGGAGA
TGGCGGCGAAAAAACGCTCACGCCGTGCCAAAAAAAAAAGGACACATCCGGACCGGAAAC
GAGGCAACTCGCTGCCGTTGCGAGGCGAAAGCCTGCCTACCGAAAACTGC-CGCTGGGGA
AAAAAGCTGGCGGTCCGAG--GAAGGATAAGCAGCGGTCTAGGGCGCATTCTGCGCGATT
TCCCGGAAGCGGGAATCGCTCGCACGGGG--AAAAGTGCGGCAAGCGAGAAAAACGCCGG
CCAG-GCTTCTGCGCACCTTCGCGTGTGTTTCGGAAGCGCGGCCGCGGGATCGCGTGTTT
GCGCATGTTGCTAT-TCGGAGTACAGTCTTCGGAGTGCCCGGGTCTCCGGATCGGACGC-
TGTGCGACCGCGTGTGTCGTCGTGCCCCCT-GTCTGCGCGCCCTGCTGTGCGAGCTTGT-
ACGCTCGCGCGCGGCGCCGATGGGGGCGACACAC-ACGAGGCGGTTCGAAGCGCTCGCGG
TCCGCGCGA-GACCTTTT--TGGAGGCACGTGCGA-GAGAGGGGATCTCGCCCGCCGCGG
GGGAAGCGGCACAACCGTCTCCCGC--TCGAG--AGCGCGCTCTGC--GGGTTTGCCAGA
GCTCGGGCGTTCCGTCGTAGTCCGCCGTCGGTCTAAGTGCTT-CGCAGTCGCCGTCCCGA
AGAAAAACTGGGCCACTCCAGTTTTGGGGCGGGGGCGATGCTACA-CGAGACGATGCCTC
GCACCAAGCCATTAG--TCGCCCCGCTAATTTATT--GCCTTGGCG-ATCCGGCTTCGGT
GCTTTGGGGCAAACTTGGGG-GTGAGCACGGTCGCTTATCACGCAACTGCTCGTACGGCG
CACGCGCGCAGGCGGTTACGCCAGCCAGCCTTGTCTATAAGTAGCCCCGTGTTTGGGCGA
ACGACTTGGTAGG-CGTCGTACTCGGTTGG-CAGTGGGTTTGCCGAACGTGCCATCCCCG
CACACCGCAAAAAAAAAAAGAAGAAAGGACGGTCGCTTATCACGCAACTGCTCGTACGGC
GCACGCGCGCAGGCGGTTACGCCAGCCAGCCTTGTCTATAAGTAGCCCCGTGCTTGGGCG
AAGGACCTGGTAGGGCGTCGTACTCGGTTGG-CAGTGGGTTTGCCGAACGTGCCTTTTTC
TTCTTCTCCGCACAAACCATGAAACACGGTCGCTTATCACGCAACTGCTCGTACGGCGCA
CGCGCGCAGGCGGTTACGCCAGCCAGCCTTGTCTATAAGTAGCCCCGTGCTTGGGCGAAG
GACCTGGTAGGGCGTCGTACTCGGTTGG-CAGTGGGTTTGCAGATTGTGCTTGCTTTGTT
TGTGCCCGGAG-
---------------------------------------------------------------------------------------------------------------------------------------------------------------------------------------------
#189_sample_Hyalomma_asiaticum_asiaticum
-----------------------------------------GTCGGATC-CATATCA-GA
GAGACTTCGGCGCTCAAGGGAAACGTGCGCCGTCGACTCGTTTTGACCGCGTCGGCATC-
ACGGACAGTACGTTGAACGCCTATACTCCACGCA-CCGCGG-TGCGTGCTCGATGGGAGA
TGGCGGCGAAAAAACGCTCACGCCGTGCCAAAAAAAAAAGGACACATCCGGACCGGAAAC
GAGGCAACTCGCTGCCGTTGCGAGGCGAAAGCCTGCCTACCGAAAACTGC-CGCTGGGGA
AGAAAGCTGGCGGTCCGAG--GAAGGATAAGCAGCGGTCTAGGGCGCATTCTGCGCGATT
TCCCGGAAGCGGGAATCGCTCGCACGGGG--AAAAGTGCGGCAAGCGAGAAAAACGCCGG
CCAG-GCTTCTGCGCACCTTCGCGTGTGTTTCGGAAGCGCGGCCGCGGGATCGCGTGTTT
GCGCATGTTGCTAT-TCGGAGTACAGTCTTCGGAGTGCCCGGGTCTCCGGATCGGACGC-
TGTGCGACCGCGTGTGTCGTCGTGCCCCCT-GTCTGCGCGCCCTGCTGTGCGAGCTTGT-
ACGCTCGCGCGCGGCGCCGATGGGGGCGACACAC-ACGAGGCGGTTCGAAGCGCTCGCGG
TCCGCGCGA-GACCTTTT--TGGAGGCACGTGCGA-GAGAGGGGATCTCGCCCGCCGCGG
GGGAAGCGGCACAACCGTCTCCCGC--TCGAG--AGCGCGCTCTGC--GGGTTTGCCAGA
GCTCGGGCGTTCCGTCGTAGTCCGCCGTCGGTCTAAGTGCTT-CGCAGTCGCCGTCCCGA
AGAAAAACTGGGCCACTCCAGTTTTGGGGCGGGGGCGATGCTACA-CGAGACGATGCCTC
GCACCAAGCCATTAG--TCGCCCCGCTAATTTATT--GCCTTGGCG-ATCCGGCTTCGGT
GCTTTGGGGCAAACTTGGGG-GTGAGCACGGTCGCTTATCACGCAACTGCTCGTACGGCG
CACGCGCGCAGGCGGTTACGCCAGCCAGCCTTGTCTATAAGTAGCCCCGTGTTTGGGCGA
AGGACTTGT--AGGCGTC-TACTCGGTTGG-CAGTGGGTTTGCCGAACGTGCCATCCCCG
CACACCGCAAAAAAAAAAAGAAGAAAGGACGGTCGCTTATCACGCAACTGCTCGTACGGC
GCACGCGCGCAGGCGGTTACGCCAGCCAGCCTTGTCTATAAGTAGCCCCGTGCTTGGGCG
AAGGACCTGGTAGGGCGTCGTACTCGGTTGG-CAGTGGGTTTGCCGAACGTGCCTTTTTC
TTCTTCTCCGCACAAACCATGAAACACGGTCGCTTATCACGCAACTGCTCGTACGGCGCA
CGCGCGCAGGCGGTTACGCCAGCCAGCCTTGTCTATAAGTAGCCCCGTGCTTGGGCGAAG
GACCTGGTAGGGCGTCGTACTCGGTTGG-CAGTGGGTTTGCAGATTGTGCTTGCT-----
------------
---------------------------------------------------------------------------------------------------------------------------------------------------------------------------------------------
#191_sample_Hyalomma_asiaticum_asiaticum
----------------------------CCGGTGTCGTTGAGTCGGATC-CATATCA-GA
GAGACTTCGGCGCTCAAGGGAAACGTGCGCCGTCGACTCGTTTTGACCGCGTCGGCATC-
ACGGACAGTACGTTGAACGCCTATACTCCACGCA-CCGCGG-TGCGTGCTCGATGGGAGA
TGGCGGCGAAAAAACGCTCACGCCGTGCCAAAAAAAAAAGGACACATCCGGACCGGAAAC
GAGGCAACTCGCTGCCGTTGCGAGGCGAAAGCCTGCCTACCGAAGACTGC-CGCTGGGGA
AGAAAGCTGGCGGTCCGAG--GAAGGATAAGCAGCGGTCTAGGGCGCATTCTGCGCGATT
TCCCGGAAGCGGGAATCGCTCGCACGGGG--AAAAGTGCGGCAAGCGAGAAAAACGCCGG
CCAG-GCTTCTGCGCACCTTCGCGTGTGTTTCGGAAGCGCGGCCGCGGGATCGCGTGTTT
GCGCATGTTGCTAT-TCGGAGTACAGTCTTCGGAGTGCCCGGGTCTCCGGATCGGACGC-
TGTGCGACCGCGTGTGTCGTCGTGCCCCCT-GTCTGCGCGCCCTGCTGTGCGAGCTTGT-
ACGCTCGCGCGCGGCGCCGATGGGGGCGACACAC-ACGAGGCGGTTCGAAGCGCTCGCGG
TCCGCGCGA-GACCTTTT--TGGAGGCACGTGCGA-GAGAGGGGATCTCGCCCGCCGCGG
GGGAAGCGGCACAACCGTCTCCCGC--TCGAG--AGCGCGCTCTGC--GGGTTTGCCAGA
GCTCGGGCGTTCCGTCGTAGTCCGCCGTCGGTCTAAGTGCTT-CGCAGTCGCCGTCCCGA
AGAAAAACTGGGCCACTCCAGTTTTGGGGCGGGGGCGATGCTACA-CGAGACGATGCCTC
GCACCAAGCCATTAG--TCGCCCCGCTAATTTATT--GCCTTGGCG-ATCCGGCTTCGGT
GCTTTGGGGCAAACTTGGGG-GTGAGCACGGTCGCTTATCACGCAACTGCTCGTACGGCG
CACGCGCGCAG-CGGTTACGCCAGCCAGCCTTGTCTATAAGTAGCCCCGTGTTTGGGCGA
AG-ACTTG-TAGG-CGTCGTACTCGGTTGG-CAGTGGGTTTGCCGAACGTGCCATCCCCG
CACACCGCAAAAAAAAAAAGAAGAAAGGACGGTCGCTTATCACGCAACTGCTCGTACGGC
GCACGCGCGCAGGCGGTTACGCCAGCCAGCCTTGTCTATAAGTAGCCCCGTGCTTGGGCG
AAGGACCTGGTAGGGCGTCGTACTCGGTTGG-CAGTGGGTTTGCCGAACGTGCCTTTTTC
TTCTTCTCCGCACAAACCATGAAACACGGTCGCTTATCACGCAACTGCTCGTACGGCGCA
CGCGCGCAGGCGGTTACGCCAGCCAGCCTTGTCTATAAGTAGCCCCGTGCTTGGGCGAAG
GACCTGGTAGGGCGTCGTACTCGGTTGG-CAGTGGGTTTGCAGATTGTGCTTGCTTTGTT
TGTGCCCGGAGT
---------------------------------------------------------------------------------------------------------------------------------------------------------------------------------------------
#192_sample_Hyalomma_asiaticum_asiaticum
----------------------------CCCGTGTCGTTGAGTCGGATC-CATATCA-GA
GAGACTTCGGCGCTCAAGGGAAACGTGCGCCGTCGACTCGTTTTGACCGCGTCGGCATC-
ACGGACAGTACGTTGAACGCCTATACTCCACGCA-CCGCGG-TGCGTGCTCGATGGGAGA
TGGCGGCGAAAAAACGCTCACGCCGTGCCAAAAAAAAAAGGACACATCCGGACCGGAAAC
GAGGCAACTCGCTGCCGTTGCGAGGCGAAAGCCTGCCTACCGAAAACTGC-CGCTGGGGA
AGAAAGCTGGCGGTCCGAG--GAAGGATAAGCAGCGGTCTAGGGCGCATTCTGCGCGATT
TCCCGGAAGCGGGAATCGCTCGCACGGGG--AAAAGTGCGGCAAGCGAGAAAAACGCCGG
CCAG-GCTTCTGCGCACCTTCGCGTGTGTTTCGGAAGCGCGGCCGCGGGATCGCGTGTTT
GCGCATGTTGCTAT-TCGGAGTACAGTCTTCGGAGTGCCCGGGTCTCCGGATCGGACGC-
TGTGCGACCGCGTGTGTCGTCGTGCCCCCT-GTCTGCGCGCCCTGCTGTGCGAGCTTGT-
ACGCTCGCGCGCGGCGCCGATGGGGGCGACACAC-ACGAGGCGGTTCGAAGCGCTCGCGG
TCCGCGCGA-GACCTTTT--TGGAGGCACGTGCGA-GAGAGGGGATCTCGCCCGCCGCGG
GGGAAGCGGCACAACCGTCTCCCGC--TCGAG--AGCGCGCTCTGC--GGGTTTGCCAGA
GCTCGGGCGTTCCGTCGTAGTCCGCCGTCGGTCTAAGTGCTT-CGCAGTCGCCGTCCCGA
AGAAAAACTGGGCCACTCCAGTTTTGGGGCGGGGGCGATGCTACA-CGAGACGATGCCTC
GCACCAAGCCATTAG--TCGCCCCGCTAATTTATT--GCCTTGGCG-ATCCGGCTTCGGT
GCTTTGGGGCAAACTTGGGG-GTGAGCACGGTCGCTTATCACGCAACTGCTCGTACGGCG
CACGCGCGCAGGCGGTTACGCCAGCCAGCCTTGTCTATAAGTAGCCCCGTGTTTGGGCGA
AG-ACTTG-TAGG-CGTCGTACTCGGT-GG-CAGTGGGTTTGCCGA-CGTGCCATCCTCG
CACACCGCAAAAAAAAAAAGAAGAAAGGACGGTCGCTTATCACGCAACTGCTCGTACGGC
GCACGCGCGCAGGCGGTTACGCCAGCCAGCCTTGTCTATAAGTAGCCCCGTGCTTGGGCG
AAGGACCTGGTAGGGCGTCGTACTCGGTTGG-CAGTGGGTTTGCCGAACGTGCCTTTTTC
TTCTTCTCCGCACAAACCATGAAACACGGTCGCTTATCACGCAACTGCTCGTACGGCGCA
CGCGCGCAGGCGGTTACGCCAGCCAGCCTTGTCTATAAGTAGCCCCGTGCTTGGGCGAAG
GACCTGGTAGGGCGTCGTACTCGGTTGG-CAGTGGGTTTGCAGATTGTGCTTGCTTTGTT
TGTGCCCGGAGT
---------------------------------------------------------------------------------------------------------------------------------------------------------------------------------------------
#142_sample_Hyalomma_detritum
-------------------------GCGGGGTCCTCGATGAGTCGGATCACATATCAAGA
GAGACTTCGGCGCTCAAGGGAAACGTGCGCCGTCGACTCGTTTTGACCGCGTCGGCATC-
ACGGACAGTACGTTGAACGCCTA--CGCCACGCA-CCGCGA-TGCGTGCTCGATGGGAGA
TGGCGGCGAAC--GCTC--ACGCCGTGCCGAACAAAAAA-------TCCGGACCGGAAAC
GAGGCAACTCGCTGCCGTTGCGAGGCGAAAGCCTGCCTACCGGAGACTGC-CGC--GGGG
TAAAGC-TGGCGGTCCGAG---GAGGATAAGCAGCGGTCTAGGGCGCATTCTGCGCGACT
TCCCGGCAGCGGGAATCGCTCGCACGGGG---AAAGTGCGGCAAGCGAG--AAACGCCGG
CCAG-GCTTCTGCGCACCTTTGCGTGTGTTTCGGAAGTG--GCCGCGGGATCGCGTGTTT
GCGCATGTTGCTAT-TCGGAGTACAGTCTC---GGTGC-CAGATCTCCGGATCGGACGC-
TGTGCGACCCGC---GT-GTCGTGCCCCTT-G--TGTGCGCCCTGCTGTGCGAGCTTGT-
ACGCTCGCGCGCGGCGCCGAGGGGCGACACTC-----GAAGCGGTTCGAAGCGCTCGCGG
TCCGCGCGA-GACCTG------GAGGCACGTGCGA-GAG-----GTCG---CCGCCGCGG
GG-AAGCGGCAGAACCGTCTCCCGC--TCGAG--AGCGCGCTCTGT-GGGTTTTGCCAGA
GCTCGGGCGTTCCGTCGTAGTCCGCCGTCGGTCTAAGTGCTT-CGCAGTCGCCGTCCCGA
AGAAAA-CTGGGCCACTCCAGTTTGGGGCGGGGGGCGATGCTACA-CGAGACGATGCCTC
GCGCCAAGCCATTAG--TCGCCCCG-CAACTTTAT--GCATTGGCG-ATCCGGCTTCGGC
GTGTTGGGGCAAACTGGGGGGCGGTGCACGGTCGCTTATCACGCAACTGCTCGTACGGCG
CACGCGCGCAGGCGGTTACGCCAGCCAGCCTTGTCTATAAGTAGCCCCTTGCTCGGGCGA
AGGACTTGGTAGGGCGTCGTACTCGGTTGG-CAGTGGGTTTGCCGAACGTGCC-TTTCCC
CACGCACACGACAGAAAGA---AAGAGGACGGTCGCTTATCACGCAACTGCTCGTACGGC
GCACGCGCGCAGGCGGTTACGCCAGCCAGCCTTGTCTATAAGTAGCCCCTTGCTCGGGCG
AAGGACTTGGTAGGGCGTCGTACTCGGTTGG-CAGTGGGTTTGCCGAACGT---CCGTTC
TTTTTCTCCGCACAAA---CGAAACACGGTCGCTTATCACGCAACTGCTCGTACGGCGCA
CGCGCGCAGGCGGTTACGCCAGCCAGCCTTGTCTATAAGTAGCCCCTTGCTTGGGCGAAG
GACTTGGTAGGGCGTCGTACTCGGTTGG-CAGTGGGTTTGCCGAACGTGTCTCTCGCAA-
--GCGAAGCGCG
---------------------------------------------------------------------------------------------------------------------------------------------------------------------------------------------
#144_sample_Hyalomma_detritum
---------------------------------------------------------AGA
GAGACTTCGGCGCTCAAGGGAAACGTGCGCCGTCGACTCGTTTTGACCGCGTCGGCATC-
ACGGACAGTACGTTGAACGCCTA--CGCCACGCA-CCGCGA-TGCGTGCTCGATGGGAGA
TGGCGGCGAAC--GCTC--ACGCCGTGCCGAACAAAAAA-------TCCGGACCGGAAAC
GAGGCAACTCGCTGCCGTTGCGAGGCGAAAGCCTGCCTACCGGAGACTGC-CGC--GGGG
TAAAGC-TGGCGGTCCGAG---GAGGATAAGCAGCGGTCTAGGGCGCATTCTGCGCGACT
TCCCGGCAGCGGGAATCGCTCGCACGGGG---AAAGTGCGGCAAGCGAG--AAACGCCGG
CCAG-GCTTCTGCGCACCTTTGCGTGTGTTTCGGAAGTG--GCCGCGGGATCGCGTGTTT
GCGCATGTTGCTAT-TCGGAGTACAGTCTC---GGTGC-CAGATCTCCGGATCGGACGC-
TGTGCGACCCGC---GT-GTCGTGCCCCTT-G--TGTGCGCCCTGCTGTGCGAGCTTGT-
ACGCTCGCGCGCGGCGCCGAGGGGCGACACTC-----GAAGCGGTTCGAAGCGCTCGCGG
TCCGCGCGA-GACCTG------GAGGCACGTGCGA-GAG-----GTCG---CCGCCGCGG
GG-AAGCGGCAGAACCGTCTCCCGC--TCGAG--AGCGCGCTCTGT-GGGTTTTGCCAGA
GCTCGGGCGTTCCGTCGTAGTCCGCCGTCGGTCTAAGTGCTT-CGCAGTCGCCGTCCCGA
AGAAAA-CTGGGCCACTCCAGTTTGGGGCGGGGG-CGATGCTACA-CGAGACGATGCCTC
GCGCCAAGCCATTAG--TCGCCCCG-CAACTTTAT--GCATTGGCG-ATCCGGCTTCGGC
GTGTTGGGGCAAACTGGGGG-CGGTGCACGGTCGCTTATCACGCAACTGCTCGTACGGCG
CACGCGCGCAGGCGGTTACGCCAGCCAGCCTTGTCTATAAGTAGCCCCTTGCTCGGGCGA
AGGACTTGGTAGGGCGTCGTACTCGGTTGG-CAGTGGGTTTGCCGAACGTGCC-TTTCCC
CACGCACACGACAGAAAGA---AAGCGGACGGTCGCTTATCACGCAACTGCTCGTACGGC
GCACGCGCGCAGGCGGTTACGCCAGCCAGCCTTGTCTATAAGTAGCCCCTTGCTCGGGCG
AAGGACTTGGTAGGGCGTCGTACTCGGTTGG-CAGTGGGTTTGCCGAACGT---CCGTTC
TTTTTCTCCGCACAAA---CGAAACACGGTCGCTTATCACGCAACTGCTCGTACGGCGCA
CGCGCGCAGGCGGTTACGCCAGCCAGCCTTGTCTATAAGTAGCCCCTTGCTTGGGCGAAG
GACTTGGTAGGGCGTCGTACTCGGTTGG-CAGTGGGTTTGCCGAACGTGTCTCTCGCAA-
--GCGAAGCGCG
---------------------------------------------------------------------------------------------------------------------------------------------------------------------------------------------
#145_sample_Hyalomma_detritum
---------------------------------------------------------AGA
GAGACTTCGGCGCTCAAGGGAAACGTGCGCCGTCGACTCGTTTTGACCGCGTCGGCATC-
ACGGACAGTACGTTGAACGCCTA--CGCCACGCA-CCGCGA-TGCGTGCTCGATGGGAGA
TGGCGGCGAAC--GCTC--ACGCCGTGCCGAACAAAAAA-------TCCGGACCGGAAAC
GAGGCAACTCGCTGCCGTTGCGAGGCGAAAGCCTGCCTACCGGAGACTGC-CGC--GGGG
TAAAGC-TGGCGGTCCGAG---GAGGATAAGCAGCGGTCTAGGGCGCATTCTGCGCGACT
TCCCGGCAGCGGGAATCGCTCGCACGGGG---AAAGTGCGGCAAGCGAG--AAACGCCGG
CCAG-GCTTCTGCGCACCTTTGCGTGTGTTTCGGAAGTG--GCCGCGGGATCGCGTGTTT
GCGCATGTTGCTAT-TCGGAGTACAGTCTC---GGTGC-CAGATCTCCGGATCGGACGC-
TGTGCGACCCGC---GT-GTCGTGCCCCTT-G--TGTGCGCCCTGCTGTGCGAGCTTGT-
ACGCTCGCGCGCGGCGCCGAGGGGCGACACTC-----GAAGCGGTTCGAAGCGCTCGCGG
TCCGCGCGA-GACCTG------GAGGCACGTGCGA-GAG-----GTCG---CCGCCGCGG
GG-AAGCGGCAGAACCGTCTCCCGC--TCGAG--AGCGCGCTCTGT-GGGTTTTGCCAGA
GCTCGGGCGTTCCGTCGTAGTCCGCCGTCGGTCTAAGTGCTT-CGCAGTCGCCGTCCCGA
AGAAAA-CTGGGCCACTCCAGTTTGGGGCGGGGG-CGATGCTACA-CGAGACGATGCCTC
GCGCCAAGCCATTAG--TCGCCCCG-CAACTTTAT--GCATTGGCG-ATCCGGCTTCGGC
GTGTTGGGGCAAACTGGGGG-CGGTGCACGGTCGCTTATCACGCAACTGCTCGTACGGCG
CACGCGCGCAGGCGGTTACGCCAGCCAGCCTTGTCTATAAGTAGCCCCTTGCTCGGGCGA
AGGACTTGGTAGGGCGTCGTACTCGGTTGG-CAGTGGGTTTGCCGAACGTGCC-TTTCCC
CACGCACACGACAGAAAGA---AAGCGGACGGTCGCTTATCACGCAACTGCTCGTACGGC
GCACGCGCGCAGGCGGTTACGCCAGCCAGCCTTGTCTATAAGTAGCCCCTTGCTCGGGCG
AAGGACTTGGTAGGGCGTCGTACTCGGTTGG-CAGTGGGTTTGCCGAACGT---CCGTTC
TTTTTCTCCGCACAAA---CGAAACACGGTCGCTTATCACGCAACTGCTCGTACGGCGCA
CGCGCGCAGGCGGTTACGCCAGCCAGCCTTGTCTATAAGTAGCCCCTTGCTTGGGCGAAG
GACTTGGTAGGGCGTCGTACTCGGTTGG-CAGTGGGTTTGCCGAACGTGTCTCTCGCAA-
--GCGAAGCGCG
---------------------------------------------------------------------------------------------------------------------------------------------------------------------------------------------
#143_sample_Hyalomma_detritum
--------------------------------------TGAGTCGGATCACATATCAAGA
GAGACTTCGGCGCTCAAGGGAAACGTGCGCCGTCGACTCGTTTTGACCGCGTCGGCATC-
ACGGACAGTACGTTGAACGCCTA--CGCCACGCA-CCGCGA-TGCGTGCTCGATGGGAGA
TGGCGGCGAAC--GCTC--ACGCCGTGCCGAACAAAAAA-------TCCGGACCGGAAAC
GAGGCAACTCGCTGCCGTTGCGAGGCGAAAGCCTGCCTACCGGAGACTGC-CGC--GGGG
TAAAGC-TGGCGGTCCGAG---GAGGATAAGCAGCGGTCTAGGGCGCATTCTGCGCGACT
TCCCGGCAGCGGGAATCGCTCGCACGGGG---AAAGTGCGGCAAGCGAG--AAACGCCGG
CCAG-GCTTCTGCGCACCTTTGCGTGTGTTTCGGAAGTG--GCCGCGGGATCGCGTGTTT
GCGCATGTTGCTAT-TCGGAGTACAGTCTC---GGTGC-CAGATCTCCGGATCGGACGC-
TGTGCGACCCGC---GT-GTCGTGCCCCTT-G--TGTGCGCCCTGCTGTGCGAGCTTGT-
ACGCTCGCGCGCGGCGCCGAGGGGCGACACTC-----GAAGCGGTTCGAAGCGCTCGCGG
TCCGCGCGA-GACCTG------GAGGCACGTGCGA-GAG-----GTCG---CCGCCGCGG
GG-AAGCGGCAGAACCGTCTCCCGC--TCGAG--AGCGCGCTCTGT-GGGTTTTGCCAGA
GCTCGGGCGTTCCGTCGTAGTCCGCCGTCGGTCTAAGTGCTT-CGCAGTCGCCGTCCCGA
AGAAAA-CTGGGCCACTCCAGTTTGGGGCGGGGGGCGATGCTACA-CGAGACGATGCCTC
GCGCCAAGCCATTAG--TCGCCCCG-CAACTTTAT--GCATTGGCG-ATCCGGCTTCGGC
GTGTTGGGGCAAACTGGGGGGCGGTGCACGGTCGCTTATCACGCAACTGCTCGTACGGCG
CACGCGCGCAGGCGGTTACGCCAGCCAGCCTTGTCTATAAGTAGCCCCTTGCTCGGGCGA
AGGACTTGGTAGGGCGTCGTACTCGGTTGG-CAGTGGGTTTGCCGAACGTGCC-TTTCCC
CACGCACACGACAGAAAGA---AAGAGGACGGTCGCTTATCACGCAACTGCTCGTACGGC
GCACGCGCGCAGGCGGTTACGCCAGCCAGCCTTGTCTATAAGTAGCCCCTTGCTCGGGCG
AAGGACTTGGTAGGGCGTCGTACTCGGTTGG-CAGTGGGTTTGCCGAACGT---CCGTTC
TTTTTCTCCGCACAAA---CGAAACACGGTCGCTTATCACGCAACTGCTCGTACGGCGCA
CGCGCGCAGGCGGTTACGCCAGCCAGCCTTGTCTATAAGTAGCCCCTTGCTTGGGCGAAG
GACTTGGTAGGGCGTCGTACTCGGTTGG-CAGTGGGTTTGCCGAACGTGTCTCTCGCAA-
--GCGAAGCGCG
---------------------------------------------------------------------------------------------------------------------------------------------------------------------------------------------
#150_sample_Hyalomma_detritum
-------------------------GGGGTTACTACGTTGAGTCGGATC-CATATCAAGA
GAGACTTCGGCGCTCAAGGGAAACGTGCGCCGTCGACTCGTTTTGACCGCGTCGGCATC-
ACGGACAGTACGTTGAACGCCTA--CGCCACGCA-CCGCGA-TGCGTGCTCGATGGGAGA
TGGCGGCGAAC--GCTC--ACGCCGTGCCGAACAAAAAA-------TCCGGACCGGAAAC
GAGGCAACTCGCTGCCGTTGCGAGGCGAAAGCCTGCCTACCGGAGACTGC-CGC--GGGG
TAAAGC-TGGCGGTCCGAG---GAGGATAAGCAGCGGTCTAGGGCGCATTCTGCGCGACT
TCCCGGCAGCGGGAATCGCTCGCACGGGG---AAAGTGCGGCAAGCGAG--AAACGCCGG
CCAG-GCTTCTGCGCACCTTTGCGTGTGTTTCGGAAGTG--GCCGCGGGATCGCGTGTTT
GCGCATGTTGCTAT-TCGGAGTACAGTCTC---GGTGC-CAGATCTCCGGATCGGACGC-
TGTGCGACCCGC---GT-GTCGTGCCCCTT-G--TGTGCGCCCTGCTGTGCGAGCTTGT-
ACGCTCGCGCGCGGCGCCGAGGGGCGACACTC-----GAAGCGGTTCGAAGCGCTCGCGG
TCCGCGCGA-GACCTG------GAGGCACGTGCGA-GAG-----GTCG---CCGCCGCGG
GG-AAGCGGCAGAACCGTCTCCCGC--TCGAG--AGCGCGCTCTGC-GGGTTTTGCCAGA
GCTCGGGCGTTCCGTCGTAGTCCGCCGTCGGTCTAAGTGCTT-CGCAGTCGCCGTCCCGA
AGAAAA-CTGGGCCACTCCAGTTTGGGGCGGGGG-CGATGCTACA-CGAGACGATGCCTC
GCGCCAAGCCATTAG--TCGCCCCG-CAACTTTAT--GCATTGGCG-ATCCGGCTTCGGC
GTCTTGGGGCAAACTGGGGG-CGGTGCACGGTCGCTTATCACGCAACTGCTCGTACGGCG
CACGCGCGCAGGCGGTTACGCCAGCCAGCCTTGTCTATAAGTAGCCCCGTGCTCGGGCGA
AGGACTTGGTAGGGCGTCGTACTCGGTTGG-CAGTGGGTTTGCCGAACGTGCC-TTTCCC
CACGCACACGACAGAAAGA---AAGAGGACGGTCGCTTATCACGCAACTGCTCGTACGGC
GCACGCGCGCAGGCGGTTACGCCAGCCAGCCTTGTCTATAAGTAGCCCCTTGCTCGGGCG
AAGGACTTGGTAGGGCGTCGTACTCGGTTGG-CAGTGGGTTTGCCGAACGT---CCCTTC
TTTTTCTCCGCACAAA---CGAAACACGGTCGCTTATCACGCAACTGCTCGTACGGCGCA
CGCGCGCAGGCGGTTACGCCAGCCAGCCTTGTCTATAAGTAGCCCCTTGCTTGGGCGAAG
GACTTGGTAGGGCGTCGTACTCGGTTGG-CAGTGGGTTTGCCGAACGTGTCTCTCGCAA-
--GCGAAGCGCG
---------------------------------------------------------------------------------------------------------------------------------------------------------------------------------------------
#Hyalomma_anatolicum_anatolicum(FJ593703.1)
--TGCGGCCTTGGGTCTTCCCTTGGCTTCGTCTGTCTGAGGGTCGGATCACATATCAAGA
GAGACTTCGGCGCTCAAGGGAAACGTGCGCCGTCGACTCGTTTTGACCGTGTCGGCATCC
GTGGACAGTACGTTGAATGCCCGG-CCCCGCGAAACCGCGGGTGCGTGCTCGATGGGAGA
TGGCGGCGAAC--ACTCGCACGCCGTGCCGAA-AGAAAA-------TCCGGACAGGAAAC
GAGGCAACTCGCTGCCGTTGCGAGGCGAAAGCCTGCCTACCGAGGACTGCGCGCCGGGGA
AAAAGCGCCGCGGTCCGAGAGGGAGGATAAGCAGCGGTCTAGGGCGCATTCTGCGCGA-T
TCCCGTCAGCGTGAATCGCTCGCACGGGG-AAAAAGTGCGACAAGCGAGATAAACGCCGG
CCAAAGCTTCTGCGCACCTCCGCGTGTGTTTCGGAAGCG--GCCGCGGGATCGCGTGTTT
GCGCATGTTGCCATATCGGAGTACAGTCTC---GGTGCGCAAGTCTCCGGATCGGACGC-
CGTGCGACCGTCTCGGT-GTCGCGCCCCTC----TGCGCGCCCTGCTGCGCGAGCTTGT-
ACGCTCGCGCGCGGCGGCTAGGGGAGACACACTCTATGAGACGGTTCGAGGCGCTCGCGG
TCCGCGCGAAGACCTGTGGATTGAGGCACGCGCGA-GAGAGAGGATCG---CCGCCGCGG
GG-AAGCGGCAGTGCCGTCTCCCGTATTCGAGCGAGCGCACTCTGTTGGGTTTTGCCGGA
GCTCCGGCGCAACGTCGTAGTCCGCCGTCGGTCTAAGTGCTT-CGCAGTCGCCGTCCCGA
AAAAAA-CTGGGCCACTCCAGTTTGGGGCGGGGG-CGATGCTAC--TGAAACGATGCCTC
GCGCCAAGCCAATTA---------G-TCGCTTCTT--CCTTTGGCG-ATCCGGCTTCGGC
GCAATGGGGCAAACTCTGGA--GGTGCACGGTCGCTTATCACGCAACTGCTC--------
------------------------------------------------------------
------------------------------------------------------------
------------------------------------------------------------
------------------------------------------------------------
------------------------------------------------------------
------------------------------------------------------------
------------------------------------------------------------
------------------------------------------------------------
------------------------------------------------------------
------------------------------------------------------------
------------------------------------------------------------
---------------------
