# Supplementary material for: Assessment of four DNA fragments (COI, 16S rDNA, ITS2, 12S rDNA) for species identification of the Ixodida (Acari: Ixodida)
Source: Parasit Vectors. 2014 Mar 3;7:93. doi: 10.1186/1756-3305-7-93 (PMC3945964; doi:10.1186/1756-3305-7-93)
Supplement: Additional file 5 — Appendix S2. The data sets 1 to 3 utilized in this manuscript. [file 1756-3305-7-93-S5.zip › Appendix.S2/data set 1/ITS2 sequences/Ixodes.meg]

#mega
!Title Phylogenetic Analysis;
!Format DataType=DNA indel=-;

#Ixodes_asanumai(D88836.1)
ATCA-TATATCAAGAGA-GGAGAATTTGTTT------T-CTACCTCGTTTTGACTGTGTC
GGATCGTGGGCA-GCACGCATGCTT-----ATAACTTC--CTTGCGTTGCGTTTTT----
-TTT-GTA-CACGTTTTCGGAGCAAGTACA---GAGAGTGCAAA-TGCACGAGTG----G
TGCGAT-GCACGCGT-GCGCAGACTTCCTATGTGGAGTCCTCCTTTTTTTGTTTTCGAAC
---ACTGCATGGAAAAA---GAATCTCGA-G-GAGACC--TGTTT----GTGGAAA--TC
CC--G--------AAATCTTTTCGCACGTTGAACGGCGCT-----GTGACGTCGGTGCGT
TTGGAAT-----CGGAGATCATGAAACGGAA-----------GATTGATTCT----TTTG
CT-------------G-TGGATGTTGTTCGAAACACGT---GGATGGACTATA-AAATAG
GGTTT-CGTTGGG-CGCGTT-GAAACGCGG-CGGCCGCTA-TGAAA-TCTCG-TGGCGTA
GATTTGCAC--------ACTTTTTCTTTGCGACGAGGTGAA-----------GGAGA-AA
AACGTTTCTGGGTGGAAAGTT--------------------------------------T
TTTT---GCGTCGTAGCCTTCCGTCAGTCTAAGACCTTCGAGT--CCCCGATGAATA-CT
GGAGCCATCCAGTAGGGGAA-TGCCGTTGGATT--GCGC-GCTTTCTTTTTCTTGTCGAA
TCGAAAGCGATGCAAA-GCGTGTGTACAACAA--------ACACCTTTTTCGCCATCCTT
TTT-----TTGA-----TAGGGTAAGGAGGC-----------GAAGTTTGT-------TT
GGAAAGCGCAAAAGATATTTACATTG----------------------------------
---------------

#Ixodes_asanumai(D88838.1)
ATCA-TATATCAAGAGA-GGAGAATTTGTTT------T-CTACCTCGTTTTGACTGTGTC
GGATCGTGGGCA-GCACGCATGCTT-----ATAACTTC--CTTGCGTTGCGTTTTT----
-TTT-GTA-CACGTTTTCGGAGCAAGTACA---GAGAGTGCAAA-TGCACGAGTG----G
TGCGAT-GCACGCGT-GCGCAGACTTCCTATGTGGAGTCCTCCTTTTTTTGTTTTCGAAC
---ACTGCATGGAAAAA---GAATCTCGA-G-GAGACC--TGTTT----GTGGAAA--TC
CC--G--------AAATCTTTTCGCACGTTGAACGGCGCT-----GTGACGTCGGTGCGT
TTGGAAT-----CGGAGATCATGAAACGGAA-----------GATTGATTCT----TTTG
CT-------------G-TGGATGTTGTTCGAAACACGT---GGATGGACTATA-AAATAG
GGTTT-CGTTGGG-CGCGTT-GAAACGCGG-CGGCCGCTA-TGAAA-TCTCG-TGGCGTA
GATTTGCAC--------ACTTTTTCTTTGCGACGAGGTGAA-----------GGAGA-AA
AACGTTTCTGGGTGGAAAGTT--------------------------------------T
TTTT---GCGTCGTAGCCTTCCGTCAGTCTAAGACCTTCGAGT--CCCCGATGAATA-CT
GGAGCCATCCAGTAGGGGAA-TGCCGTTGGATT--GCGC-GCTTTCTTTTTCTTGTCGAA
TCGAAAGCGATGCAAA-GCGTGTGTACAACAA--------ACACCTTTTTCGCCATCCTT
TTT-----TTGA-----TAGGGTAAGGAGGC-----------GAAGTTTGT-------TT
GGAAAGCGCAAAAGATATTTACATTG----------------------------------
---------------

#Ixodes_asanumai(D88839.1)
ATCA-TATATCAAGAGA-GGAGAATTTGTTT------T-CTACCTCGTTTTGACTGTGTC
GGATCGTGGGCA-GCACGCATGCTT-----ATAACTTC--CTTGCGTTGCGTTTTT----
-TTT-GTA-CACGTTTTCGGAGCAAGTACA---GAGAGTGCAAA-TGCACGAGTG----G
TGCGAT-GCACGCGT-GCGCAGACTTCCTATGTGGAGTCCTCCTTTTTTTGTTTTCGAAC
---ACTGCATGGAAAAA---GAATCTCGA-G-GAGACC--TGTTT----GTGGAAA--TC
CC--G--------AAATCTTTTCGCACGTTGAACGGCGCT-----GTGACGTCGGTGCGT
TTGGAAT-----CGGAGATCATGAAACGGAA-----------GATTGATTCT----TTTG
CT-------------G-TGGATGTTGTTCGAAACACGT---GGATGGACTATA-AAATAG
GGTTT-CGTTGGG-CGCGTT-GAAACGCGG-CGGCCGCTA-TGAAA-TCTCG-TGGCGTA
GATTTGCAC--------ACTTTTTCTTTGCGACGAGGTGAA-----------GGAGA-AA
AACGTTTCTGGGTGGAAAGTT--------------------------------------T
TTTT---GCGTCGTAGCCTTCCGTCAGTCTAAGACCTTCGAGT--CCCCGATGAATA-CT
GGAGCCATCCAGTAGGGGAA-TGCCGTTGGATT--GCGC-GCTTTCTTTTTCTTGTCGAA
TCGAAAGCGATGCAAA-GCGTGTGTACAACAA--------ACACCTTTTTCGCCATCCTT
TTT-----TTGA-----TAGGGTAAGGAGGC-----------GAAGTTTGT-------TT
GGAAAGCGCAAAAGATATTTACATTG----------------------------------
---------------

#Ixodes_asanumai(D88835.1)
ATCA-TATATCAAGAGA-GGAGAATTTGTTT------T-CTACCTCGTTTTGACTGTGTC
GGATCGTGGGCA-GCACGCATGCTT-----ATAACTCC--CTTGCGTTGCGTTTTT----
-TTT-GTA-CACGTTTTCGGAGCAAGTACA---GAGAGTGCAAA-TGCACGAGTG----G
TGCGAT-GCACGCGT-GCGCAGACTTCCTATGTGGAGTCCTCCTTTTTTTGTTTTCGAAC
---ACTGCATGGAAAAA---GAATCTCGA-G-GAGACC--TGTTT----GTGGAAA--TC
CC--G--------AAATCTTTTCGCACGTTGAACGGCGCT-----GTGACGTCGGTGCGT
TTGGAAT-----CGGAGATCATGAAACGGAA-----------GATTGATTCT----TTTG
CT-------------G-TGGATGTTGTTCGAAACACGT---GGATGGACTATA-AAATAG
GGTTT-CGTTGGG-CGCGTT-GAAACGCGG-CGGCCGCTA-TGAAA-TCTCG-TGGCGTA
GATTTGCAC--------ACTTTTTCTTTGCGACGAGGTGAA-----------GGAGA-AA
AACGTTTCTGGGTGGAAAGTT--------------------------------------T
TTTT---GCGTCGTAGCCTTCCGTCAGTCTAAGACCTTCGAGT--CCCCGATGAATA-CT
GGAGCCATCCAGTAGGGGAA-TGCCGTTGGATT--GCGC-GCTTTCTTTTTCTTGTCGAA
TCGAAAGCGATGCAAA-GCGTGTGTACAACAA--------ACACCTTTTTCGCCATCCTT
TTT-----TTGA-----TAGGGTAAGGAGGC-----------GAAGTTTGT-------TT
GGAAAGCGCAAAAGATATTTACATTG----------------------------------
---------------

#Ixodes_asanumai(D88837.1)
ATCA-TATATCAAGAGA-GGAGAATTTGTTT------T-CTACCTCGTTTTGACTGTGTC
GGATCGTTGGCA-GCACGCATGCTT-----ATAACTTC--CTTGCGTTGCGTTTTT----
-TTTTGTA-CACGTTTTCGGAGCAAGTACA---GAGAGTGCAAA-TGCACGAGTG----G
TGCGAT-GCACGCGT-GCGCAGACTTCCTATGTGGAGTCCTCCTTTTTTTGTTTTCGAAC
---ACTGCATGGAAAAA---GAATCTCGA-G-GAGACC--TGTTT----GTGGAAA--TC
CC--G--------AAATCTTTTCGCACGTTGAACGGCGCT-----GTGACGTCGGTGCGT
TTGGAAT-----CGGAGATCATGAAACGGAA-----------GATTGATTCT----TTTG
CT-------------G-TGGATGTTGTTCGAAACACGT---GGATGGACTATA-AAATAG
GGTTT-CGTTGGG-CGCGTT-GAAACGCGG-CGGCCGCTA-TGAAA-TCTCGCTGGCGTA
GATTTGCAC--------ACTTTTTCTTTGCGACGAGGTGAA-----------GGAGA-AA
AACGTTTCTGGGTGGAAAGTT--------------------------------------T
TTTT---GCGTCGTAGCCTTCCGTCAGTCTAAGACCTTCGAGT--CCCCGATGAATA-CT
GGAGCCATCCAGTAGGGGAA-TGCCGTTGGATT--GCGC-GCTTTCTTTTTCTTGTCGAA
TCGAAAGCGATGCAAA-GCGTGTGTACAACAA--------ACACCTTTTTCGCCATCCTT
TTT-----TTGA-----TAGGGTAAGGAGGC-----------GAAGTTTGT-------TT
GGAAAGCGCAAAAGATATTTACATTG----------------------------------
---------------

#Ixodes_cornuatus(HM581926.1)
------------------------------------------------------------
------------------------------------------------------------
------------------------------------------------------------
--GTGAAGTTG---TT-------GGCATTGCAGAATGCTTTATCACGCGACGAAAGCAAC
--GGCAACTTGAAGCTCTCCCGGAGAGGACG-----------TGCGCTTTCGCACGACAG
TAATGGAGCAAAGGAGATTGAGAGCTCGAGACGTGGGGATCGCGTAAAACATGCTCTCTC
TCCGATGCTTGGTCGAACTGTCGACGAAG-GCGTTGGC-------------------GTT
CTGGG----AGGCGCACGGCGAGTGATTCGCGTTTC--------TGTGTTGCCGAGGAAG
TTGTATCGTCGAGGTGTAAAGCAGCCTCTGCCTTC-ACGAACTCGTAGCCTGCAGAAACT
GACCTGCGGAAAT-ATTGGGTCGATTTTGCA-AGGGGCGAAGCGAAA-AATGCAGTGTGG
TGTGCTTGTC-CGAGTTGGAAGTT-----------------------TGTTTCGGCGTGT
TCCAAAGGCGTCG-TGGTCTCCGTCAGTCTAAGTGCTTCACAGTACCCCG-ATGAAAGCT
GGAGCAATCCAGTTGGGGGA-AACCGTTGGAAGT-GCGTTACCTGCCTGTGG-CGCTTGC
AAGGGCGTGGGGAAAG-G------------------------------------------
------------------------------------------------------------
------------------------------------------------------------
---------------

#Ixodes_cornuatus(AF364810.1)
------------------------------------------------------------
------------------------------------------------------------
-----------GCTTCGCATAAA--AGCGAGA-TCGACAGTACGTCGGACCGTTCGTAGC
TCGTGGAGTCG---TT-------GGCATCGTAGAATGCCCTTTCACGCGATGGAAACAAC
--GGCAACTTGGAACTCTCCCGGATAGGACGGCTGA---AAGTGCGCTTTCGCACGACAG
TTGC--ATCGAAAGAGATTGAGAGCTCGAGACGCGGGGATCGCGTATAACATGCTTTCTC
TCCGATGCTTGGTCAAACTGTCGATGAAGTGCGTTAGCAGGCCTTTCTTTCTTTTACGTC
CTGGG----AGGCGCGCGGCGAGTGAATCGCGTTCC--------TGCGTTGCCGAGGAAG
TTGTTTCGTCGTGGTGTAGGGCGGCCTCTGCCTTC-CCGAACTCCTGGCTCA---TAACG
GACCCGCGGAAAT-ATGGGGTCGATTTCGCA-AGGGGCGAAGCAAAA-AGTGCGGTGTGG
TGCGCTTGACACGAGGTGGACG--------------------------TTTTCAGCACGT
TCCGAAGGCGTCG-TGGTCTCCGTCAGTCTAAGTGCTTCGCAGTAACCCCGATGAAAGCT
GGAGCAATCCAGTTGGGGGA-AACCGTTGGAAGT-GCGTTACCTGCCTGTGG-CGCTCGC
AAGAGCGTGGGGTATG-GCACGGA------------------------------------
------------------------------------------------------------
------------------------------------------------------------
---------------

#Ixodes_dammini(L22271.1)
ATCA-TATATCAAGAGA-GGAGAATTTGTTT------T-CTACCCCGTTTTGACTGTGTC
GGATCGTGGGCA-GCACGCAGTTT------GATGCTTT--CTTGCGTTGCGTTT------
-TCT-----T--------------------------TGAGCAAA-TGCACGAGTG----G
TGCGATTGCACGCGT-GCGCTTAACCA-GTCCTCCTCCTCCTACGAGTTT-TTATCGAAC
---ACTGCATGGGAAAA--CGAAACTCGATG-GATACC--G-TTT----GTGGAAAA-TC
CC--GTACCAAAAAAA-TCTTTCGCACGTTGAACGGCGCT-----GTGACGTCGGTGCGT
TAGAAA------CGGAGATT-TGAAACGGTTTCTTT----TCGATCGATTCT---GTTTT
CTTT------GGC--G-TGGATGTTGTTCGAGT-------GGAAAAA-CCGTG-GGACGG
AGTTGGCGTTGG--GCCGTT-GAAACGCGG-CGTCGGCAAATGTAAATCTCG-TGGCGTT
GATTT------------GCAC------------AAAAAAAG-----------AAAAA---
--CGCTTCTGGGAGGAAAGTT---------------------------------------
TTTT---GCGTCGTAGCCTTCCGTCAGTCTAAGACCTTCGCGT--CCCCGATGAATA-CT
GGAGCCATCCAGTAGGGGAA-TGCCGTTGGATT--GCGC-GCTTTCTTTTT--TGTCGAA
TCGAAAGCGATGCAAA-GCGTGTGTACAACAA--------C-TGTTAGTTCGCCATCCTT
TTGTGTTTTTGA---CATGTGGTAAGGAGGC-----------GAAGTTTTT------GTT
GGAAAGCGCACA----AAATAAATTG----------------------------------
---------------

#Ixodes_dammini(L22266.1)
ATCA-TATATCAAGAGA-GGAGAATTTGTTT------T-CTACCTCGTTTTGACTGTGTC
GGATCGTGGGCA-GCACGCAGTTT------TATGCTTT--CTTGCGTTGCGTTT------
-TCT-----T--------------------------TGAGCAAA-TGCACGAGTG----G
TGCGATTGCACGCGT-GCGCTTAACCA-GTCCTCCTCCTCCTACGAGTTT-TTATCGAAC
---ACTGCATGGGAAAA--CGAAACTCGATG-GATACC--G-TTT----GTGGAAAA-TC
CC--GTACCAAAAAAA-TCTTTCGCACGTTGAACGGCGCT-----GTGACGTCGGTGCGT
TAGAAA------CGGAGATT-TGAAACGGTTTCTTT----TCGATCGATTCT---GTTTT
CTTT------GGC--G-TGGATGTTGTTCGAGT-------GGAAAAA-CCGTG-GGACGG
AGTTGGCGTTGG--GCCGTT-GAAACGCGG-CGTCGGCAAATGTAAATCTCG-TGGCGTT
GATTT------------GCAC-----------AAAAAAA-G-----------AAAAA---
--CGCTTCTGGGAGGAAAGTT---------------------------------------
TTTT---GCGTCGTAGCCTTCCGTCAGTCTAAGACCTTCGCGT--CCCCGATGAATA-CT
GGAGCCATCCAGTAGGGGAA-TGCCGTTGGATT--GCGC-GCTTTCTTTTT--TGTCGAA
TCGAAAGCGATGCAAA-GCGTGTGTACAACAA--------C-TGTTAGTTTGCCATCCTT
TTGTGTTTTTGA---CATGTGGTAAGGAGGC-----------GAAGTTTTT------GTT
GGAAAGCGCACA----AAATGAATTG----------------------------------
---------------

#Ixodes_dammini(L22272.1)
ATCA-TATATCAAGAGA-GGAGAATTTGTTT------T-CTACCTCGTTTTGACTGTGTC
GGATCGTGGGCA-GCACGCAGTTT------GATGCTTT--CTTGCGTTGCGTTT------
-TCT-----T--------------------------TGAGCAAA-TGCACGAGTG----G
TGCGATTGCACGTGT-GCGCTTAACCA-GTCCTCCTCCTCCTACGAGTTT-T-ATCGAAC
---ACTGCATGGGAAAA--CGAAACTCGATG-GATACC--G-TTT----GTGGAAAAATC
CC--GTACCAAAAAAAATCTTTCGCACGTTGAACGGCGCT-----GTGACGTCGGTGCGT
TAGAAA------CGGAGATT-TGAAACGGTTTCTTT----TCGATCGATTCT---GTTTT
CTTT------GGC--G-TGGATGTTGTTCGAGT-------GGAAAAA-CCTTG-GGACGG
AGTTGGCGTTGG--GCCGTT-GAAACGCGG-CGTCGGCAAATGTAAATCTCG-TGGCGTT
GATTT------------GCAC-----------AAAAAAAAG-----------AAAAA---
--CGCTTCTGGGAGGAAAGTT---------------------------------------
TTTT---GCGTCGTAGCCTTCCGTCAGTCTAAGACCTTCGCGT--CCCCGATGAATA-CT
GGAGCCATCCAGTAGGGGAA-TGCCGTTGGATT--GCGC-GCTTTCTTTTT--TGTCGAA
TCGAAAGCGATGCAAA-GCGTGTGTACAACAA--------C-TGTTAGTTCGCCATCCTT
TTGTGTTTTTGA---CATGTGGTAAGGAGGC-----------GAAGTTTTT------GTT
GGAAAGCGCACA----AAATGAATTG----------------------------------
---------------

#Ixodes_dammini(L22270.1)
ATCA-TATATCAAGAGA-GGAGAATTTGTTT------T-CTACCTCGTTTTGACTGTGTC
GGATCGTGGGCA-GCACGCAGTTT------GATGCTTT--CTTGCGTTGCGTTT------
-TCT-----T--------------------------TGAGCAAA-TGCACGAGTG----G
TGCGATTGCACGTGC-GCGCTTAACCA-GTCCTCCTCCTCCTACGAGTTT-TTATCGAAC
---ACTGCATGGGAAAA--CGAAACTCGATG-GATACC--GGTTT----GTGGAAAA-TC
CC--GTACCAAAAAAA-TCTTTCGCACGTTGAACGGCGCT-----GTGACGTCGGTGCGT
TAGAAA------CGGAGATT-TGAAACGGTTTCTTT----TCGATCGATTCT---GTTTT
CTTT------GGC--G-TGGATGTTGTTCGAGT-------GGAAAAA-CCGTG-GGACGG
AGTTGGCGTTGG---CCGTT-GAAACGCGG-CGTCGGCAAATGTAAATCTCG-TGGCGTT
GATTT------------GCACA----------AAAAAAAAG-----------AAAAA---
--CGCTTCTGGGAGGAAAGTT---------------------------------------
TTTT---GCGTCGTAGCCTTCCGTCAGTCTAAGACCTTCGCGT--CCCCGATGAATA-CT
GGAGCCATCCAGTAGGGGAA-TGCCGTTGGATT--GCGC-GCTTTCTTTTT--TGTCGAA
TCGAAAGCGACGCAAA-GCGTGTGTACAACAC--------C-TGTTAGTTCGCCATCCTT
TTGTGTTTTTGA---CATGTGGTAAGGAGGC-----------GAAGTTTTT------GTT
GGAAAGCGCACA----AAATGAATTG----------------------------------
---------------

#Ixodes_dammini(L22268.1)
ATCA-TATATCAAGAGA-GGAGAATTTGTTT------T-CTACCTCGTTTTGACTGTGTC
GGATCGTGGGCA-GCACGCAGTTT------TATGCTTT--CTTGCGTTGCGTTT------
-TCT-----T--------------------------TGAGCAAA-TGCACGAGTG----G
TGCGATTGCACGCGT-GCGCTTAACCA-GTCCTCCTCCTCCTACGAGTTT-TTATCGAAC
---ACTGCATGGGAAAA--CGAAACTCGATG-GATGCC--GGTTT----GTGGAAAATCC
CG--GTACCAAAAAAA-TCTTTCGCACGTTGAACGGCGCT-----GTGACGTCGGTGCGT
TAGAAA------CGGAGATT-TGAAACGGTTTCTTT----TCGATCGATTCT---GTTTT
CTTT------GGC--G-TGGATGTTGTTCGAGT-------GGAAAAA-CCGTG-GGACGG
AGTTGGCGTTGG---CCGTT-GAAACGCGG-CGTCGGCAAATGTAAATCTCG-TGGCGTT
GATTT------------GCACA----------AAAAAAAAG-----------AAAAA---
--CGCTTCTGGGAGGAAAGTT---------------------------------------
CTTT---GCGTCGTAGCCTTCCGTCAGTCTAAGACCCTCGCGT--CCCCGATGAATA-CT
GGAGCCATCCAGTAGGGGAA-TGCCGTTGGATT--GCGC-GCTTTCTTTTT--TGTCGAA
TCGAAAGCGATGCAAA-GCGTGTGTACAACAA--------C-TGTTAGTTCGCCATCCTT
TTGTGTTTTTGA---CATGTGGTAAGGAGGC-----------GAAGTTTTT------GTT
GGAAAGCGCACA----AAATAAATTG----------------------------------
---------------

#Ixodes_dammini(L22267.1)
ATCA-TATATCAAGAGA-GGAGAATTTGTTT------T-CTACCTCGTTTTGACTGTGCC
GGATCGTGGGCA-GCACGCAGTTT------GATGCTTT--CTTGCGTTGCGTTT------
-TCT-----T--------------------------TGAGCAAA-TGCACGAGTG----G
TGCGATTGCACGTGT-GCGCTTAACCA-GTCCTCCTCCTCCTACGAGTTT-T-ATCGAAC
---ACTGCATGGGAAAA--CGAAACTCGATG-GATACC--G-TTT----GTGGAAAAATC
CC--GTACCAAAAAAAATCTTTCGCACGTTGAACGGCGCT-----GTGACGTCGGTGCGT
TAGAAA------CGGAGATT-TGAAACGGTTTCTTT----TCGATCGATTCT---GTTTT
CTTT------GGC--G-TGGATGTTGTTCGAGT-------GGAAAAA-CCGTG-GGACGG
AGTTGGCGTTGG--GCCGTT-GAAACGCGG-CGTCGTCAAATGCAAATCTCG-TGGCGTT
GATTT------------GCAC-----------AAAAAAA-G-----------AAAAA---
--CGCTTCTGGGAGGAAAGTT---------------------------------------
TTTT---GCGTCGTAGCCTTCCGTCAGTCTAAGACCTTCGCGT--CCCCGATGAATA-CT
GGAGCCATCCAGTAGGGGAA-TGCCGTTGGATT--GCGC-GCTTTCTTTTT--TGTCGGA
TCGAAAGCGATGCAAA-GCGTGTGTACAACAA--------C-TGTTAGTTCGCCATCCTT
TTGTGTTTTTGTATCTATGTGGTAAGGAGGC-----------GAAGTTTTT------GTT
GGAAAGCGCACA----AAATGAATTG----------------------------------
---------------

#Ixodes_dammini(L22269.1)
ATCA-TATATCAAGAGA-GGAGAATTTGTTT------T-CTACCTCGTTTTGACTGTGCC
GGATCGTGGGCA-GCACGCAGTTT------GATGCTTT--CTTGCGTTGCGTTT------
-TCT-----T--------------------------TGAGCAAA-TGCACGAGTG----G
TGCGATTGCACGTGT-GCGCTTAACCA-GTCCTCCTCCTCCTACGAGTTT-T-ATCGAAC
---ACTGCATGGGAAAA--CGAAACTCGATG-GATACC--G-TTT----GTGGAAAAATC
CC--GTACCAAAAAAAATCTTTCGCACGTTGAACGGCGCT-----GTGACGTCGGTGCGT
TAGAAA------CGGAGATT-TGAAACGGTTTCTTT----TCGATCGATTCT---GTTTT
CTTT------GGC--G-TGGATGTTGTTCGAGT-------GGAAAAA-CCGTG-GGACGG
AGTTGGCGTTGG--GCCGTT-GAAACGCGG-CGTCGTCAAATGCAAATCTCG-TGGCGTT
GATTT------------GCAC-----------AAAAAAA-G-----------AAAAA---
--CGCTTCTGGGAGGAAAGTT---------------------------------------
TTTT---GCGTCGTAGCCTTCCGTCAGTCTAAGACCTTCGCGT--CCCCGATGAATA-CT
GGAGCCATCCAGTAGGGGAA-TGCCGTTGGATT--GCGC-GCTTTCTTTTT--TGTCGGA
TCGAAAGCGATGCAAA-GCGTGTGTACAACAA--------C-TGTTAGTTCGCCATCCTT
TTGTGTTTTTGTATCTATGTGGTAAGGAGGC-----------GAAGTTTTT------GTT
GGAAAGCGCACA----AAATGAATTG----------------------------------
---------------

#Ixodes_dammini(L22265.1)
ATCA-TATATCAAGAGA-GGAGAATTTGTTT------T-CTACCTCGTTTTGACTGTGTC
GGATCGTGGGCA-GCACGCAGTTT------TATGCTTT--CTTGCGTTGCGTTT------
-TCT-----T--------------------------TGAGCAAA-TGCACGAGTG----G
TGCGATTGCACGTGT-GCGCTTAACCA-GTCCTCCTCCTCCTACGAGTTT-T-ATCGAAC
---ACTGCATGGGAAAA--CGAAACTCGATG-GATACC--G-TTT----GTGGAAAAATC
CC--GTACCAAAAAAAATCTTTCGCACGTTGAACGGCGCT-----GTGACGTCGGTGCGT
TAGAAA------CGGAGATT-TGAAACGGTTTCTTT----TCGATCGATTCT---GTTTT
CTTT------GGC--G-TGGATGTTGTTCGAGT-------GGAAAAA-CCGTG-GGACGG
AGTTGGCGTTGG--GCCGTT-GAAACGCGG-CGTCGGCAAATGTAAATCTCG-TGGCGTT
GATTT------------GCAC-----------AAAAAAAAG-----------AAAAA---
--CGCTTCTGGGAGGAAAGTT---------------------------------------
TTTT---GCGTCGTAGCCTTCCGTCAGTCTAAGACCTTCGCGT--CCCCGATGAATA-CT
GGAGCCATCCAGTAGGGGAA-TGCCGTTGGATT--GCGC-GCTTTCTTTTT--TGTCGAA
TCGAAAGCGATGCAAA-GCGTGTGTACAACAA--------C-TGTTAGTTCGCCATCCTT
TTGTGTTTTTGA---CATGTGGTAAGGAGGC-----------GAAGTTTTT------GTT
AGAAAGCGCGCA----AAATAAAAAAAAGAATTG--------------------------
---------------

#Ixodes_granulatus_(HQ015706.1)
ATCA-TTTATCAAGAGA-GGAGAATTTTAT-------T-CTACCTCGTTTTGACCGTGTC
GGATCGTGGACA-GCACGCAGGTT------TATGCTTT--CTTGCGTTGCGTTTTC----
ATACATT--TTTCCGAGCGAGAAACGGAGA---GAGCGAGCAAA-TGCACGAGTG----G
-GTGAA-GTGTGCGA-ATGCACG--CGTGTGTTCGAACTACTCG------TCTGGATGAC
---GCTGCCCTAGAAAACTAAAAAGAGAAT--CTGGAC--CGTTT----GTGGATAA-TG
TT--GGGAT---------CCTTCGCACGATGGACGGCGCTCGAAAGAGACGTCGGTGCTT
TGGAAA------CCG-CATC--GAGACGGTTTCTTT---TTTCTCGGATTTTT--GCTTT
CTTTT----GGGC--G-TGGAAAGTGTCC-------------------CGGACTGAGTTT
CG---------AG-CGCGAC-GAAACGCGG-CGTCCGCATAATTTCTTTTCG-TGGCGTT
GATTTGCACGC--ACTCGGATGC-GTTCTTGCATGGGAG-------------AATGGAAA
--CGCTTCTGGGAGGAAAAGC---------------------------------------
ATT----GCGTCGTAGTCTTCCGTCGGTCTAAGACCTTCGCGT--CCCCGATGAATA-CT
GGAGCCATCCAGTAGGGGAT-TGCCGTTGGATT--GCGC-GCTTTCTTTAT--------A
TCGGAAGCGATGCAT-TGG-CGCATACC-CGTT--GTCTT--CTATTATACGCCATCCTC
-----------------GCAGGCGAGGAGACGAAAAAAAATTGAGCGACGTG-----GAT
GGGTAGCGCCTAAAAAATAAAAAGATTTGTCG----------------------------
---------------

#Ixodes_granulatus(D88841.1)
ATCA-TATATCAAGAGA-GGAGAATTTTTA-------TTCTACCTCGTTTTGACCGTGTC
GGATCGTGGACA-GCACGCAGGTT------TATGCTTT--CTTGCGTTGCGTTTTC----
ATACATT--TTTCCGAGCGAGAAACGGAGA---GAGCGAGCAAA-TGCACGAGTG----G
-GTGAA-GTGTGCGA-ATGCACG--CGTGTGTTCGAACTACTCG------TCTGGATGAC
---GCTGCCCTAGAAAACTAAAAAGAGAAT--CTGGAC--CGTTT----GTGGATAA-TG
TT--GGGAT---------CCTTCGCACGATGAACGGCGCTCGAAAGAGACGTCGGTGCTT
TGGAAA------CCG-CATC--GAGACGGTTCCTTT---TTTCTCGGATTTTT--GCTTT
CTTTT----GGGC--G-TGGAAAGTGTCC-------------------CGGACTGAGTTT
CG---------AG-CGCGAC-GAAACGCGG-CGTCCGCACAATTTCTTTTCG-TGGCGTT
GATTTGCACGC--ACTCGGATGC-GTTCTTGCATGGGAG-------------AATGGAAA
--CGCTTCTGGGAGGAAAAGC---------------------------------------
ATT----GCGTCGTAGTCTTCCGTCGGTCTAAGACCTTCGCGT--CCCCGATGAATA-CT
GGAGCCATCCAGTAGGGGAT-TGCCGTTGGATT--GCGC-GCTTTCTTTAT--------A
TCGGAAGCGATGCAT-TGG-CGCATACC-CGTC--GTCTT--CTTTTATACGTCATCCTC
-----------------GCAGGTGAGGAGACGAAAAAAAAGGGAGCGACGTG-----GAT
GGGTAGCGCCTAAA--ATGAAAAG-TTTG-------------------------------
---------------

#Ixodes_granulatus(D88840.1)
ATCA-TTTATCAAGAGA-GGAGAATTTTAT-------T-CTACCTCGTTTTGACCGTGTC
GGATCGTGGACA-GCACGCAGTTG------TATGCTTT--CTTGCGTTGCGTTTTC----
ATACATT--TTTCCGAGCGAGAAACGGAGA---GAGCGAGCAAA-TGCACGAGTG----G
-GTGAA-GTGTGCGA-ATGCACG--CGTGTGTTCGAACTACTCG------TCTGGATGAC
---GCTGCCCTAGAAAACTAAAAAGAGAAT--CTGGAC--CGTTT----GTGGATAA-TG
TT--GGGAT---------CCTTCGCACGATGAACGGCGCTCGAAAGAGACGTCGGTGCTT
TGGAAA------CCG-CATC--GAGACGGTTCTTTT---TTTCTCGGATTTTT--GCTTT
CTTTT----GGGC--G-TGGAAAGTGTCC-------------------CGGACTGAGTTT
CG---------AG-CGCGAC-GAAACGCGG-CGTCCGCACAATTTCTTTTCG-TGGCGTT
GATTTGCACGC--ACTCGGATGC-GTTCTTGCATGGGAG-------------AATGGAAA
--TGCTTCTGGGAGGAAAAGC---------------------------------------
ATT----GCGTCGTAGTCTTCCGTCGGTCTAAGACCTTCGCGT--CCCCGATGAATA-CT
GGAGCCATCCAGTAGGGGAT-TGCCGTTGGATT--GCGC-GCTTTCTTTAC--------G
TCGGAAGCGATGCAT-TGG-CGCATACC-CGTT--GTCTT--CTGTTGTACGCTATCCTC
-----------------GCAGGCGAGGAGACGGAAACGAATTGAGCGACGTG-----GAT
GGGTAGCGCCTAAAACATAAACAGATTTG-------------------------------
---------------

#Ixodes_granulatus(D88842.1)
ATCA-TATATCAAGAGA-GGAGAATTTTAT-------T-CTACCTCGTTTTGACCGTGTC
GGATCGTGGACA-GCACGCAGTTG------TATGCTTT--CTTGCGTTGCGTTTTC----
ATACATT--TTTCCGAGCGAGAAACGGAGA---GAGCGAGCAAA-TGCACGAGTG----G
-GTGAA-GTGTGCGA-ATGCACG--CGTGTGTTCGAACTACTCG------TCTGGATGAC
---GCTGCCCTAGAAAACTAAAAAGAGAAT--CTGGAC--CGTTT----GTGGATAA-TG
TT--GGGAT---------CCTTCGCACGATGAACGGCGCTCGAAAGAGACGTCGGTGCTT
TGGAAA------CCG-CATC--GAGACGGTTCTTTT---TTTCTCGGATTTTT--GCTTT
CTTTT----GGGC--G-TGGAAAGTGTCC-------------------CGGACTGAGTTT
CG---------AG-CGCGAC-GAAACGCGG-CGTCCGCACAATTTCTTTTCG-TGGCGTT
GATTTGCACGC--ACTCGGATGC-GTTCTTGCATGGGAG-------------AATGGAAA
--CGCTTCTGGGAGGAAAAGC---------------------------------------
ATT----GCGTCGTAGTCTTCCGTCGGTCTAAGACCTTCGCGT--CCCCGATGAATA-CT
GGAGCCATCCAGTAGGGGAT-TGCCGTTGGATT--GCGC-GCTTTCTTTAT--------A
TCGGAAGCGATGCAT-TGGGCGCATACC-CGTT--GTCTT--CTATTATACGCCATCCTC
-----------------GCAGGCGAGGAGACGAAAAAAAATTGAGCGACGTG-----GAT
GGGTAGCGCCTAAAAAATAAAAAGATTTG-------------------------------
---------------

#Ixodes_granulatus(HQ015702.1)
ATCA-TATATCAAGAGA-GGAGAATTTTAT-------T-CTACCTCGTTTTGACCGTGTC
GGATCGTGGACA-GCACGCAGGTT------TATGCTTT--CTTGCGTTGCGTTTTC----
ATACATT--TTTCCGAGCGAGAAACGGAGA---GAGTGAGCAAA-TGCACGAGTG----G
-GTGAA-GTGTGCGA-ATGCACG--CGTGTGTTCGAACTACTCG------TCTGGATGAC
---GCTGCCCTAGAAAACTAAAAAGAGAAT--CTGGAC--CGTTT----GTGGATAA-TG
TT--GGGAT---------CCTTCGCACGATGGACGGCGCTCGAAAGAGACGTCGGTGCTT
TGGAAA------CCG-CATC--GAGACGGTTTCTTT---TTTCTCGGATTTTT--GCTTT
CTTTT----GGGC--G-TGGAAAGTGTCC-------------------CGGACTGAGTTT
CG---------AG-CGCGAC-GAAACGCGG-CGTCCGCAAAATTTCTTTTCG-TGGCGTT
GATTTGCACGC--ACTCGGATGC-GTTCTTGCATGGGAG-------------AATGGAAA
--CGCTTCTGGGAGGAAAAGC---------------------------------------
ATT----GCGTCGTAATCTTCCGTCGGTCTAAGACCTTCGCGT--CCCCGATGAATA-CT
GGAGCCATCCAGTAGGGGAT-TGCCGTTGGATT--GCGC-GCTTTCTTTAT--------A
TCGGAAGCGATGCAT-TGG-CGCATACC-CGTT--GTCTT--CTATTATACGCCATCCTC
-----------------GCAGGCGAGGAGACGGAAAAGAATTGAGCGACGTG-----GAT
GGGTAGCGCCTAAAAAATAAAAAGATTTGTCGACCTCACATCAGGCGAGACAACCCCCTG
AATTTAAGCATAGAA

#Ixodes_granulatus(HQ015707.1)
ATCA-TTTATCAAGAGA-GGAGAATTTTAT-------T-CTACCTCGTTTTGACCGTGTC
GGATCGTGGACA-GCACGCAGGTT------TATGCTTT--CTTGCGTTGCGTTTTC----
ATACATT--TTTCCGAGCGAGAAACGGAGA---GAGTGAGCAAA-TGCACGAGTG----G
-GTGAA-GTGTGCGA-ATGCACG--CGTGTGTTCGAACTACTCG------TCTGGATGAC
---GCTGCCCTAGAAAACTAAAAAGAGAAT--CTGGAC--CGTTT----GTGGATAA-TG
TT--GGGAT---------CCTTCGCACGATGGACGGCGCTCGAAAGAGACGTCGGTGCTT
TGGAAA------CCG-CATC--GAGACGGTTCTTTT---TTTCTCGGATTTTT--GCTTT
CTTTT----GGGC--G-TGGAAAGTGTCC-------------------CGGACTGAGTTT
CG---------AG-CGCGAC-GAAACGCGG-CGTCCGCATAATTTCTTTTCG-TGGCGTT
GATTTGCACGC--ACTCGGATGC-GTTCTTGCATGGGAG-------------AATGGAAA
--CGCTTCTGGGAGGAAAAGC---------------------------------------
ATT----GCGTCGTAGTCTTCCGTCGGTCTAAGACCTTCGCGT--CCCCGATGAATA-CT
GGAGCCATCCAGTAGGGGAT-TGCCGTTGGATT--GCGC-GCTTTCTTTAT--------A
TCGGAAGCGATGCAT-TGG-CGCATACC-CGTT--GTCTT--CTTTTATACGTCATCCTC
-----------------GCAGGCGAGGAGACGGAAAAAAAGTGAGCGACGTG-----GAT
GGGTAGCGCCTAAAAAATAAAAAGATTTGTCGACCTCACATCAGGCGAGACAACCCCCTG
AATTTAAGCATAGAA

#Ixodes_granulatus(HQ015708.1)
ATCA-TTTATCAAGAGA-GGAGAATTTTAT-------T-CTACCTCGTTTTGACCGTGTC
GGATCGTGGACA-GCACGCAGGTG------TATGCTTT--CTTGCGTTGCGTTTTC----
ATACATT--TTTCCGAGCGAGAAACGGAGA---GAGTGAGCAAA-TGCACGAGTG----G
-GTGAA-GTGTGCGA-ATGCACG--CGTGTGTTCGAACTACTCG------TCTGGATGAC
---GCTGCCCTAGAAAACTAAAAAGAGAAT--CTGGAC--CGTTT----GTGGATAA-TG
TT--GGGAT---------CCTTCGCACGATGGACGGCGCTCGAAAGAGACGTCGGTGCTT
TGGAAA------CCG-CATC--GAGACGGTTCTTTT---TTTCTCGGATTTTT--GCTTT
CTTTT----GGGC--G-TGGAAAGTGTCC-------------------CGGACTGAGTTT
CG---------AG-CGCGAC-GAAACGCGG-CGTCCGCAAAATTTCTTTTCG-TGGCGTT
GATTTGCACGC--ACTCGGATGC-GTTCTTGCATGGGAG-------------AATGGAAA
--TGCTTCTGGGAGGAAAAGC---------------------------------------
ATT----GCGTCGTAATCTTCCGTCGGTCTAAGACCTTCGCGT--CCCCGATGAATA-CT
GGAGCCATCCAGTAGGGGAT-TGCCGTTGGATT--GCGC-GCTTTCTTTAT--------A
TCGGAAGCGATGCAT-TGG-CGCATACC-CGTT--GTCTT--CTATTATACGCCATCCTC
-----------------GCAGGCGAGGAGACGAAAAAAAATTGAGCGACGTG-----GAT
GGGTAGCGCCTAAAAAATAAAAAGATTTGTCGACCTCACATCAGGCGAGACAACCCCCTG
AATTTAAGCATAGAA

#Ixodes_granulatus(HQ015700.1)
ATCA-TTTATCAAGAGA-GGAGAATTTTAT-------TCCTACCTCGTTTTGACCGTGTC
GGATCGTGGACA-GCACGCAGGTT------TATGCTTT--CTTGCGTTGCGTTTTC----
ATACATT--TTTCCGAGCGAGAAACGGAGA---GAGTGAGCAAA-TGCACGAGTG----G
-GTGAA-GTGTGCGA-ATGCACG--CGTGTGTTCGAACTACTCG------TCTGGATGAC
---GCTGCCCTAGAAAACTAAAAAGAGAAT--CTGGAC--CGTTT----GTGGATAA-TG
TT--GGGAT---------CCTTCGCACGATGGACGGCGCTCGAAAGAGACGTCGGTGCTT
TGGAAA------CCG-CATC--GAGACGGTTCTTTT---TTTCTCGGATTTTT--GCTTT
CTTTT----GGGC--G-TGGAAAGTGTCC-------------------CGGACTGAGTTT
CG---------AG-CGCGAC-GAAACGCGG-CGTCCGCAGAATTTCTTTTCG-TGGCGTT
GATTTGCACGC--ACTCGGATGC-GTTCTTGCATGGGAG-------------AATGGAAA
--CGCTTCTGGGAGGAAAAGC---------------------------------------
ATT----GCGTCGTAGTCTTCCGTCGGTCTAAGACCTTCGCGT--CCCCGATGAATA-CT
GGAGCCATCCAGTAGGGGAT-TGCCGTTGGATT--GCGC-GCTTTCTTTAT--------A
TCGGAAGCGATGCAT-TGG-CGCATACC-CGTT--GTCTT--CTTTTATACGTCATCCTC
-----------------GCAGGTGAGGAGACGAAAAAAAATTGAGCGACGTG-----GAT
GGGTAGCGCCTAAAAAATAAAAAGATTTGTCGACCTCACATCAGGCGAGACAACCCCCTG
AATTTAAGCATAGAA

#Ixodes_granulatus(HQ015704.1)
ATCA-TTTATCAAGAGA-GGAGAATTTTAT-------TCCTACCTCGTTTTGACCGTGTC
GGATCGTGGACA-GCACGCAGGTT------TATGCTTT--CTTGCGTTGCGTTTTC----
ATACATT--TTTCCGAGCGAGAAACGGAGA---GAGTGAGCAAA-TGCACGAGTG----G
-GTGAA-GTGTGCGA-ATGCACG--CGTGTGTTCGAACTACTCG------TCTGGATGAC
---GCTGCCCTAGAAAACTAAAAAGAGAAT--CTGGAC--CGTTT----GTGGATAA-TG
TT--GGGAT---------CCTTCGCACGATGGACGGCGCTCGAAAGAGACGTCGGTGCTT
TGGAAA------CCG-CATC--GAGACGGTTCTTTT---TTTCCCGGAATTTT--GCTTT
CCTTT----GGGC--G-TGGAAAGGGTCC-------------------CGGAATGAATTT
CC---------AG-GCCGAC-CAAACCCGG-CGTCCGCAAAATTTCTTTTCC-TGGCGTT
GATTTGCACGC--ACTCCGATGC-CTTCTTGCCTGGGAG-------------AATGGAAA
--CGCTTCTGGGAGGAAAAGC---------------------------------------
ATT----GCCTCCTAATCCTCCGTCGGTCTAAGAACTTCCCGT--CCCCAATGAATA-CT
GGAGCCATCCAGTAGGGGAT-TGCCGTTGGATT--GCGC-GCTTTCTTTAT--------A
TCGGAAGCGATGCAT-TGG-CGCATACC-CGTT--GTCTT--CTATTATACGTTATCCTC
-----------------GCAGGCGAGGAGACGAAAAAAAAGTGAGCGACGTG-----GAT
GGGTAGCGCCTAAAAAATAAAAAGATTTGTCGACCTCACATCAGGCGAGACAACCCCCTG
AATTTAAGCATAGAA

#Ixodes_granulatus(HQ015705.1)
ATCA-TTTATCAAGAGA-GGAGAATTTAAT-------TTCTACCTCGTTTTGACCGTGTC
GGATCGTGGACA-GCACGCAGGTT------TATGCTTT--CTTGCGTTGCGTTTTC----
ATACATT--TTTCCGAGCGAGAAACGGAGA---GAGCGAGCAAA-TGCACGAGTG----G
-GTGAA-GTGTGCGA-ATGCACG--CGTGTGTTCGAACTACTCG------TCTGGATGAC
---GCTGCCCTAGAAAACTAAAAAGAGAAT--CTGGAC--CGTTT----GTGGATAA-TG
TT--GGGAT---------CCTTCGCACGATGGACGGCGCTCGAAAGAGACGTCGGTGCTT
TGGAAA------CCG-CATC--GAGACGGTTTTTTT---TTTCTCGGATTTTT--GCTTT
CTTTT----GGGC--G-GGGAAAGGGTCC-------------------CGGACTGAGTTT
CG---------AG-CGCGAC-AAAACGCGG-CGTCCGCAAAATTTCTTTTCG-GGGCGTT
GATTTGCACGC--CCTCGGATGC-GTTCTTGCAGGGGAA-------------AAGGGAAA
--TGCTTCTGGGAGGAAAAGC---------------------------------------
ATT----GCGTCGTATTCTTCCGTCGGTCTAAAACCTTCGCGT--CCCCGATGAATA-CT
GGAGCCATCCAGTAGGGGAT-TGCCGTTGGATT--GCGC-GCTTTCTTTAT--------A
TCGGAAGCGATGCAT-TGG-CGCATACC-CGTT--GTCTT--CTGTTATACGCTATCCTC
-----------------GCAGGCGAGGAGACGAAAAAAAATGGAGCGACGTG-----GAT
GGGTAGCGCCTAAAAAATAAAAAGATTTGTCGACCTCACATCAGGCGAGACAACCCCCTG
AATTTAAGCATAGAA

#Ixodes_granulatus(HQ015710.1)
ATCA-TATATCAAGAGA-GGAGAATTTTTA-------TTCTACCTCGTTTTGACCGTGTC
GGATCGGGGACA-GCACGCAGTTT------TATGCTTT--CTTGCGTTGCGTTTTC----
ATACATT--TTTCCAAGCGAGAAACGGAGA---GAGCGAGCAAA-TGCACGAGTG----G
-GTGAA-GTGTGCGA-ATGCCCG--CGTGTGTTCAAACTACTCG------TCGGGATGAC
---GCTGCCCTAAAAAACTAAAAAGAGAAT--CTGGAC--CGTTT----GTGGATAA-TG
TT--GGGAT---------CCTTCGCACGATGAACGGCGCTCGAAAGAGACGTCGGGGCTT
TGGAAA------CCG-CATC--GAGACGGTTCCTTT---TTTCTCGGATTTTT--GCTTT
CTTGT----GGGC--G-TGGAAAGTGTCC-------------------CGGACTGAGTTT
CG---------AG-CGCGAC-AAAACGCGG-CGTCCGCACAATTTCTTCTCG-TGGCGTA
GATTTGCACGC--ACTCGGATGC-GTTCTTGCGTGAGAG-------------AGTGGAAA
--TGCTTCTGGGAGAAAAAGC---------------------------------------
ATT----GCGTCATACTCTCCCGTCGGTCTAAGACCTTCGCGT--CCCAGATGAATA-CT
GGAGCCATCCAGTAGGGGAT-TGCCGTTGGATT--GCGC-GCTTTCTTTAT--------A
TCGGAAGCGATGCAT-TGG-CGCATACC-CGTT--GTCTT--CTATTATACGCTATCCTC
-----------------GCAGGCGAGGAGACGAAAACAAATTGAGCGACGTG-----GAT
GGGTAGCGCCTAAAAAATAAAAAGATTTGTCGACCTCACATCAGGCGAGACAACCCCCTG
AATTTAAGCATAGAA

#Ixodes_hexagonus(GU001679.1)
ATCA-TATATCAAGAGA-GGTAGACTTGTTT--------CTACTTCGTTTTGACTGTGTC
GGGTCGTGGGCA-GCACGCGATGG--------GTTTTC--CTTACGAAACCGACGAG--A
TCGGAGCAATGCCTATAAAAGCGATGCACG------TGTGCGCATTATCCGGGGTTTCTT
TGAGACCACTGCCAT-ATCGAAACGGATGAAAACCTCTCTC----------TCTTTTGAT
---AATCCAGATGGAGT-----ACTTCTCTG-GTGGCCTGCGAGG----GCGGAGAAATC
GT--T--------------CGGAGGATTGTGAACGGTTTACTTC-GCGCCGGCCGC-CGT
TGGGATTT----ACGAAATC--GAAAGGGTTTGATTGAAGTAAAGAGGTTGCC--GATTC
TTTTA----AGGC--GCTGAAAGTGGGTCGGAG----------------GAACCGGAGCG
ATTTT------TG-CGCGAC-GAAACACGG-CGTCTGTTTGTTGGGGCGATGTTGTTGCG
CGTTCTCGC-----------------------------------------TGTCGG----
--TGTGTTTGGGA--ATTGTT---------------------------------------
-------GCGCCGTAGCCTTCCGTCAGTCTAAGATCTTCGCGT--CCCCGATGAATA-CT
GGAGCTATCCAGTAGGGGAAATGCCGTTGGATT--GGGC-GCGCGCTCCCT--TGGTGTT
AGGCGAGCAATGCGCAATAGCGT-CACTCTTT----------CTCGTCTCTGC-ATCCTT
TATTTAAACGTG--------GGTAAGGAGC-------------GGAGTCGTTACGAAGTT
GTGACGCATACATACAATCTTG--------------------------------------
---------------

#Ixodes_hexagonus(GQ924083.1)
ATCA-TATATCAAGAGA-GGTAGACTTGTTT--------CTACTTCGTTTTGACTGTGTC
GGGTCGTGGGCA-GCACGCGATGG--------GTTTTC--CTTACGAAACCGACGAG--A
TCGGAGCAATGCCTATAAAAGCGATGCACG------TGTGCGCATTATCCGGGGTTTCTT
TGAGACCACTGCCAT-ATCGAAACGGATGAAAACCTCTCTC----------TCTTTTGAT
---AATCCAGATGGAGT-----ACTTCTCTG-GTGGCCTGCGAGG----GCGGAGAAATC
GT--T--------------CGGAGGATTGTGAACGGTTTACTTC-GCGCCGGCCGC-CGT
TGGGATTT----ACGAAATC--GAAAGGGTTTGATTGAAGTAAAGAGGTTGCC--GATTC
TTTTA----AGGC--GCTGAAAGTGGGTCGGAG----------------GAACCGGAGCG
ATTTT------TG-CGCGAC-GAAACACGG-CGTCTGTTTGTTGGGGCGATGTTGTTGCG
CGTTCTCGC-----------------------------------------TGTCGG----
--TGTGTTTGGGA--ATTGTT---------------------------------------
-------GCGTCGTAGCCTTCCGTCAGTCTAAGATCTTCGCGT--CCCCGATGAATA-CT
GGAGCTATCCAGTAGGGGAAATGCCGTTGGATT--GGGC-GCGCGCTCCCT--TGGTGTT
AGGCGAGCAATGCGCAATAGCGT-CACTCTTT----------CTCGTCTCTGC-ATCCTT
TATTTAAACGTG--------GGTAAGGAGC-------------GGAGTCGTTACGAAATT
GTGACGCATACATACAATCTTG--------------------------------------
---------------

#Ixodes_holocyclus(HM581931.1)
------------------------------------------------------------
------------------------------------------------------------
------------------------------------------CGTTGGTCTGTTTGTGGC
TGAGGAAGTCG---TT-------GGCATCGTAGAATGCTTTTTCACGCGACGGAAACAAC
--GGCAACTTGGAACTCTCCCGGAGAGGACGGCAGA---AAGTTCGCTTTCGCACGACGG
TTATGGAGCGAAGGAGATTGAGAGCTCGAGACGCGGGGATCGCGTATAATGCGCTCTCTC
TCCAATGCTTGGTCGAACTGTCGATGAAGTGCGTTTGCGGACGTTCCTGTA----GCGTC
CTGGG----AGGCACGCGGCGAGTGATTCGCGTTCC--------TGTGTTGCCGAGGAAG
TTGTTTCGTCGTCGTGAAAGGCGGCCTCTGCCTTC-ACGAACTCTTGGCGCG---GAATG
GACCAGCAGAAAT-ATTGGGTCGATTTTGCA-AGGGGCGAAGCGAGAGAGTGCGTTGTGG
TGCGCTTGAC-CGAGTTTGAAG--------------------------GTTTCGGCACGT
TCCGAAGGCGGGACTAGTCTCCGTCAGTCTAAGTGCTTCACAGTACCCCGTTTAAAAGCT
GGAGCAATCCAGCTGGGGGA-AACTGTTGGAAGT-GCGTTACCTGCCTGTGG-CGCTCGC
AAGGGCGTGGGGTAAG-G------------------------------------------
------------------------------------------------------------
------------------------------------------------------------
---------------

#Ixodes_holocyclus(HM581927.1)
------------------------------------------------------------
------------------------------------------------------------
------------------------------------------CGTTGGTCTGTTTGTGGC
TGAGGAAGTCG---TT-------GGCATCGTAGAATGCTTTTTCACGCGACGGAAACAAC
--GGCAACTTGGAACTCTCCCGGAGAGGACGGCAGA---AAGTTCGCTTTCGCACGACGG
TTATGGAGCGAAGGAGATTGAGAGCTCGAGACGCGGGGATCGCGTATAATGCGCTCTCTC
TCCAATGCTTGGTCGAACTGTCGATGAAGTGCGTTTGCGGACGTTCCTGTA----GCGTC
CTGGG----AGGCACGCGGCGAGTGATTCGCGTTCC--------TGTGTTGCCGAGGAAG
TTGTTTCGTCGTCGTGAAAGGCGGCCTCTGCCTTC-ACGAACTCTTGGCGCG---GAATG
GACCAGCGGAAAT-ATTGGGTCGATTTTGCA-AGGGGCGAAGCGAGAGAGTGCGTTGTGG
TGCGCTTGAC-CGAGTTGGAAG--------------------------GTTTCGGCACGT
TCCGAAGGCGGGACTAGTCTCCGTCAGTCTAAGTGCTTCACAGTACCCCGTTTAAAAGCT
GGAGCAATCCAGCTGGGGGA-AACTGTTGGAAGT-GCGTTACCTGCCTGTGG-CGCTCGC
AAGGGCGTGGGGTAAG-G------------------------------------------
------------------------------------------------------------
------------------------------------------------------------
---------------

#Ixodes_holocyclus(HM581929.1)
------------------------------------------------------------
------------------------------------------------------------
------------------------------------------CGTTGGTCTGTTTGTGGC
TGAGAAAGTCG---TT-------GGCATCGTAGAATGCTTTTTCACGCGACGGAAACAAC
--GGCAACTTGGAACTCTCCCGGAGAGGACGGCAGA---AAGTTCGCTTTCGCACGACGG
TTATGGAGCGAAGGAGATTGAGAGCTCGAGACGCGGGGATCGCGTATAATGCGCTCTCTC
TCCAATGCTTGGTCGAACTGTCGATGAAGTGCGTTTGCGGACGTTCCTGTA----GCGTC
CTGGG----AGGCACGCGGCGAGTGATTCGCGTTCC--------TGTGTTGCCGAGGAAG
TTGTTTCGTCGTCGTGAAAGGCGGCCTCTGCCTTC-ACGAACTCTTGGCGCG---GAATG
GACCAGCGGAAAT-ATTGGGTCGATTTTGCA-AGGGGCGAAGCGAGAGAGTGCGTTGTGG
TGCGCTTGTC-CGAGTTGGAAG--------------------------GTTTCGGCACGT
TCCGAAGGCGGGACTAGTCTCCGTCAGTCTAAGTGCTTCACAGTACCCCGTTTAAAAGCT
GGAGCAATCCAGCTGGGGGA-AACTGTTGGAAGT-GCGTTACCTGCCTGTGG-CGCTCGC
AAGGGCGTGGGGTAAG-G------------------------------------------
------------------------------------------------------------
------------------------------------------------------------
---------------

#Ixodes_holocyclus(AF208344.1)
ATCA-TATATCAAAGGA-GTAGGAGGCGCCGCC---TATCTGCCTCGTTTTGACTGTGTC
GGGTAAAGACAA--CACGTCGGAGGTACGGGTCGAATTGCCCTCCTCGGCTTGCGCAGTT
-GTCTGCACT-GCTTCGCATAAAAAAGCAAGA-TCGAAAGTACGTTGGTCTGTTTGTGGC
TGAGGAAGTCG---TT-------GGCATCGTAGAATGCTTTTTCACGCGACGGAAACAAC
--GGCAACTTGGAACTCTCCCGGAGAGGACGGCAGA---AAGTTCGCTTTCGCACGACGG
TTATGGAGCGAAGGAGATTGAGAGCTCGAGACGCGGGGATCGCGTATAATGCGCTCTCTC
TCCAATGCTTGGTCGAACTGTCGATGAAGTGCGTTTGCGGACGTTCCTGTA----GCGTC
CTGGG----AGGCACGCGGCGAGTGATTCGCGTTCC--------TGTGTTGCCGAGGAAG
TTGTTTCGTCGTCGTGAAAGGCGGCCTCTGCCTTC-ACGAACTCTTGGCGCG---GAATG
GACCAGCGGAAAT-ATTGGGTCGATTTTGCA-AGGGGCGAAGCGAGAGAGTGCGTTGTGG
TGCGCTTGAC-CGAGTTGGAAG--------------------------GTTTCGGCACGT
TCCGAAGGCGGGACTAGTCTCCGTCAGTCTAAGTGCTTCACAGTACCCCGTTTAAAAGCT
GGAGCAATCCAGCTGGGGGA-AACTGTTGGAAGT-GCGTTACCTGCCTGTGG-CGCTCGC
AAGGGCGTGGGGTAAG-GCACGGGCTACGCACAGAGAGAAGCGGGAGCGGAGGAGAAGGG
TTCTCTTCCCGCGACTCCATCATACAAAATTGTCG-------------------------
------------------------------------------------------------
---------------

#Ixodes_loricatus(AF327342.1)
ATCA-TATATCAAGAGA-GGAGGATCTTGTC-----ATCCTACCTCGTTTTGACTGTGTC
GGGTCGCGGGCA-GAACGTAACTCGT----TTGCCTCG--GAGGAGAAACGAATGAGAGA
GAGA-----TGCAAATGCCGACGTGCTTTA------CGAAAAAAGCGCGCGAGCGCCGGA
AAAAA-TGTCTGTATCGAGCGAAAAA-CCACTTGGCCCTAAGGGTCGCCTGTTGGTGGAA
-AGTCCGGAAGACAACACACGTCCTTTCGTATATTTTCTTGCTTTT-CTCTGGCAA--GC
CG--GTGGCGGAAAAAGAAAAATACAAGGCTTGC-GCGCGGACAGGGGAATTCGGGTCCT
GAGGAA-------CGG-ACC--GAATGACCTCTAGCGTGCCCCCGAATTTTTC--ATTTT
GT-----GCCGGC-CCGTGCGTGGA-TTGAGAAAATGTTTTGGGAGAAAAGAC-GAAAGC
GGTGGACGGTG---TGCATCTGGATTTTGGACGG-CGGCTCCGCGGTGCTCGCGGAAG-T
GGTATGCCGAAG-CAACAGATGTTTTTTTTTCTGTTGGAGGCGCCGCAA-GCGTGTGTAA
TGCGCTCGTG-ACGTGGGTTTGACTCTTTCTCTCTCGTATCTCGGATCTCTGGGCGTGGA
AAACGGCGCGTCGTAGCCTTCCGTCAGTCTAAGAAGTTCGCGT--CCCCGATGAATA-CT
GGAGCTATCCAGTAGGGGAA-CGCTGTTGGATCGTGCGCTTCCTTTCTTACGACACCGCG
AGGAATACGGTGGAAAGTAATGTG-AAGCTAGG--CACGTTCAGTACCTTCTTCATCCTT
TTCTAAAGTGGC--------GGTAAGGGGCTGAAGGTATCCGATAACATTG---------
------------------------------------------------------------
---------------

#Ixodes_loricatus(AF327339.1)
ATCA-TATATCAAGAGA-GGAGGATCTTGTC-----ATCCTACCTCGTTTTGACTGTGTC
GGGTCGCGGGCA-GAACGTAACTCGT----TTGCCTCG--GAGGAGAAACGAATGAGAGA
GAGA-----TGCAAATGCCGACGTGCTTTA------CGAAAAAAGCGCGCGAGCGCCGGA
AAAAA-TGTCTGTATCGAGCGAAAAA-CCACTTGGCCCTAAGGGTCGCCTGTTGGTGGAA
-AGTCCGGAAGACAACACACGTCCTTTCGTATATTTTCTTGCTTTT-CTCTGGCAA--GC
CG--GTGGCGGAAAAAGGAAAATACAAGGCT-GC-GCGCGGACAGGGGAATTCGGGTCCT
GAGGAA-------CGGGACC--GAATGACCTCTAGCGTTGCCCCGAATTTTTC--ATTTT
GT-----GCCG-C-CGTTGCGTGGA-TTGAGAAAATGTTTTGGGAGAAAAGAC-GAAAGC
GGTGGACGGTGGTGTGCATCTGGATTTTGGACGGGCGGCTCCGCGGTGGTCGCGGAAG-T
GGTATGCCGAAG-CAACAGATGTTTTTTTT-CTGTTGGAGGCGCCGCA--GCGTGTGTAA
TGCGCTCGTG-ACGTGGGTTTGACTCTTTCTCTCTCGTATCTCGGATCTCTGGGCGTGGA
AAACGGCGCGTCGTAGCCTTCCGTCAGTCTAAGACGTTCGCGT--CCCCGATGAATA-CT
GGAGCTATCCAGTAGGGGAA-CGCTGTTGGATCGTGCGCTTCCTTTCTTACGACACCGCG
AGGAATACGGTGGAAAGTAATGTGGAAGCTAGG--CACGTTC-GTACCTTCTTCATCCTT
TTCTAAAGTGGT--------GGTAAGGGGTTGAAGGTATCCGATAACATTG---------
------------------------------------------------------------
---------------

#Ixodes_loricatus(AF327341.1)
ATCA-TATATCAAGAGA-GGAGGATCTTGTC-----ATCCTACCTCGTTTTGACTGTGTC
GGGTCGCGGGCA-GAACGTAACTCGT----TTGCCTCG--GAGGAGAAACGAATGAGAAA
GA-------TGCAAATGCCGACGTGCTTTA------CGAAAAAAGCGCGCGAGCGCCGGA
AAAAAATGTCTGTATCGAGCGAAAAA-CCACTTGGCCCTAAGGGTCGCCTGTTGGTGGAA
-AGTCCGGAAGACAACACACGTCCTTTCGTATATTTTCTTGCTTTT-CTCTGGCAA--GC
CG--GTGGCGGAAAAAGGAAAATACAAGGCT-GC-GCGCGGACAGGGGAATTCGGGTCCT
GAGGAA-------CGGGACC--GAATGACCTCTAGCGTTGCCCCGAATTTTTC--ATTTT
GT-----GCCG-C-CGTTGCGTGGAACTGAGAAAATGTTTTGGGAGAAAAGAC-GAAAGC
GGTGGACGGTGGTGTGCATCTGGATTTTGGACGGGCGGCTCCGCGGTGGTCGCGGAAG-T
GGTATGCCGAAG-CAACAGATGTTTTTTTT-CTGTTGGAGGCGCCGCA--GCGTGTGTAA
TGCGCTCGTG-ACGTGGGTTTGGCTCTTTCTCTCTCGTATCTCGGATCTCTGGGCGTGGA
AAACGGCGCGTCGTAGCCTTCCGTCAGTCTAAGAAGTTCGCGT--CCCCGATGAATA-CT
GGAGCTATCCAGTAGGGGAA-CGCTGTTGGATCGTGCGCTTCCTTTCTTACGACACCGCG
AGGAATACGGTGGAAAGTAATGTGGAAGCTAGG--CACGTTC-GTACCTTCTTCATCCTT
TTCTAAAGTGGT--------GGTAAGGGGCTGAAGGTATCCGATAACATTG---------
------------------------------------------------------------
---------------

#Ixodes_loricatus(AF327340.1)
ATCA-TATATCAAGAGA-GGAGGATCTTGTC-----ATCCTACCTCGTTTTGACTGTGTC
GGGTCGCGGGCA-GAACGTAACTCGT----TTGCCTCG--GAGGAGAAACGAATGAGAGA
GA-------TGCAAATGCCGACGTGCTTTA------CGAAAAAAGCGCGCGAGCGCCGGA
AAAAA-TGTCTGTATCGAGCGAAAAAACCACTTGGCCCTAAGGGTCGCCTGTTGGTGGAA
-AGTCCGGAAGACAACACACGTCCTTTCGTATATTTTCTTGGTTTT-CTCTGGCAAAAGC
CG--GTGGCGAAAAAAGGAAAATACAAGGCT-AC-GCGCGGACAGGGGAATTCGGGTCCT
GAGGAA-------TGGGACC--GAATGACCTCGAGCGTTGCCCCGAATTTTTC--ATTTT
TTTGCCTGCCGTTGCGTTGCGTGGA-TTGAGAAAATGTTTTGGGAGAAAAGAC-GAAAGC
GGTGGACGGTG---TGCATCTGGATTTTGGACGGGCGGCTCCGCGTTGGTCGCGGAAG-T
GGTATGCCGAAG-CAATAGACGTTTTTTTT-CTGTTGGAGGCGCCGCA--GCGTGTGTAA
TGCGCTCGCG-ACGTGGATTTG---CTCTTTCTCTCGTATCTCGGATCTCTGGGCGTGGA
AAACGGCGCGTCGTAGCCTTCCGTCAGTCTAAGACGTTCGCGT--CCCCGATGAATA-CT
GGAGCTATCCAGTAGGGGAA-CGCTGTTGGATCGTGCGCTTCCTTTCTTACGACACCGCG
AGGAATACGGTGGAAAGTAATGTGGAAGCTAGG--CACGTTC-GTACCTTCTTCATCCTT
TTCTAA-GTGGC--------GGTAAGGGGCTGAAGGTATCCGATAACATTG---------
------------------------------------------------------------
---------------

#Ixodes_loricatus(AF327344.1)
ATCA-TATATCAAGAGA-GGAGGATCTTGTC-----ATCCTACCTCGTTTTGACTGTGTC
GGGTCGCGGGCA-GAACGTAACTCGT----TTGCCTCG--GAGGAGAAACGAATGAGAGA
GAGA-----TGCAAATGCCGACGTGCTTTA------CGAAAAAAGCGCGCGAGCGCCGGA
AAAAA-TGTCTGTATCGAGCGAAAAA-CCACTTGGCCCTAAGGGTCGCCTGTTGGTGGAA
-AGTCCGGAAGACAACACACGTCCTTTCGTATATTTTCTTGCTTTTTCTCTGGCAA--GC
CG--GTGGCGGAAAAAGGAAAATACAAGGCT-GC-GCGCGGACAGGGGAATTCGGGTCCT
GAGGAA-------CGGGACC--GAATGACCTCTAGCGTTGCCCCGAATTTTTC--ATTTT
GT-----GCCGGC-CGTTGCGTGGA-TTGAGAAAATGTTTTGGGAGAAAAGAC-GAAAGC
GGTGGACGGTG---TGCATCTGGATTTTGGACGGGCGGCTCCGCGGTGGTCGCGGAAGGT
GGTATGCCGAAGGCAACAGATGTTTTTTTT-CTGTTGGAGGCGCCGCA--GCGTGTGTAA
TGCGCTCGCG-ACGTGGGTTTGGCTCTTTCTCTCTCGTATCTCGGATCTCTGGGCGTGGA
AAACGGCGCGTCGTAGCCTTCCGTCAGTCTAAGAAGTTCGCGT--CCCCGATGAATA-CT
GGAGCTATCCAGTAGGGGAA-CGCTGTTGGATCGTGCGCTTCCTTCCTTACGACACCGCG
AGGAATACGGTGGAAAGTAATGTGGAAGCTAGG--CACGTTC-GTACCTTCTTCATCCTT
TTCTAAAGTGGC--------GGTAAGGGGCTGAAGGTATCCGATAACATTG---------
------------------------------------------------------------
---------------

#Ixodes_loricatus(AF327343.1)
ATCA-TATATCAAGAGA-GGAGGATCTTGTC-----ATCCTACCTCGTTTTGACTGTGTC
GGGTCGCGGGCA-GAACGTAACTCGT----TTGCCTCG--GAGGAGAAACGAATGAGAGA
GAGAGA---TGCAAATGCCGACGTGCTTTA------CGAAAAAAGCGCGCGAGCGCCGGA
AAAAA-TGTCTGTATCGAGCGAAAAA-CCACTTGGCCCTAAGGGTCGCCTGTTGGTGGAA
-AGTCCGGAAGACAACACACGTCCTTTCGTATATTTTCTTGCTTTT-CTCTGGCAA--GC
CG--GTGGCGGAAAAAGGAAAATACAAGGCT-GC-GCGCGGACAGGGGAATTCGGGTCCT
GAGGAA-------CGGGACC--GAATGACCTCTAGCGTTGCCCCGAATTTTTC--ATTTT
GT-----GCCGGC-CGTTGCGTGGA-TTGAGAAAATGTTTTGGGAGAAAAGAC-GAAAGC
GGTGGACGGTG---TGCATCTGGATTTTGGACGGGCGGCTCCGCGGTGGTCGCGGAAGGT
GGTATGCCGAAGGCAACAGATGTTTTTTTTTCTGTTGGAGGCGCCGCA--GCGTGTGTAA
TGCGCTCGCGGACGTGGGTTTGACTCTTTCTCTCTCGTATCTCGGATCTCTGGGCGTGGA
AAACGGCGCGTCGTAGCCTTCCGTCAGTCTAAGAAGTTCGCGT--CCCCGATGAATA-CT
GGAGCTATCCAGTAGGGGAA-CGCTGTTGGATCGTGCGCTTCCTTTCTTACGACACCGCG
AGGAATACGGTGGAAAGTAATGTGGAAGCTAGG--CACGTTC-GTACCTTCTTCATCCTT
TTCTAAAGTGGC--------GGTAAGGGGCTGAAGGTATCCGATAACATTG---------
------------------------------------------------------------
---------------

#Ixodes_monospinosus(D88845.1)
ATCA-TATATCAAGAGA-GGAGAATTTTTTGCCCAAATTCTACCTCGTTTTGACTGTGTC
GGATCGTGGACA-GCACGCATTTT------TATGCTTT--CTTGCGTTGCGTTTTCC---
ATGTTTT--CTTCCGAGCGAGATACGGAGA---GTTGGAGCAAA-TGCACGAGTG----G
--TGAA-GTGTGCGA-ATGCACG--CGTGTGCTTGATCGAGACGATGATGTCTGGATAAC
---ACTGCCCTAGAGAACTGAAAAGAGAATGTTTGTAC--CGTTT----GTGGATAA-TC
TT--GTTATT---AGT--CTTTCGCACGTTGAACGGCGCT-GAAAAAGACGTAGGTGCGT
TGGACA------CGG-GATC--GAAACGGTTTTCTCGGATTTTTCGGTTTTCT------T
TTTTG----GGGC--G-TGGAAGTGTTCC-------------------AAGACAGAGTTT
CGTTTTTTTCGAG-CGCGAT-GAAACGCGG-CGTCCGCATTATTTCTTCTTG-TGGCGTT
GATTTGCACAC--TCTT-GATGT-GTACTTGCGAGAGAAGA-----------AAGGAAAA
--CGTTTCTGGGAGGAAAGTC---------------------------------------
TTTT---GCGTCGTAGTCTTCCGTCAGTCTAAGACCTTCGCGT--CCCCGATGAATA-CT
GGAGCCATCCAGTAGGGGAA-TGCCGTTGGATT--GCGC-GCTTTCTTTTTT--GTCGAA
TCGAGAGCGATGCAT-TGAGCGTATACCGCATG--GTCTT--T-------CGCCATCCTT
-----------------ATAGGTAAGGAGGCGGAA------TCGATAATGTG-----GAC
----AACGC-TAAACCACAAAAAAGATCCTTG----------------------------
---------------

#Ixodes_monospinosus(D88843.1)
ATCA-TATATCAAGAGA-GGAGAATTTTTTGCCCAAATTCTACCTCGTTTTGACTGTGTC
GGATCGTGGACA-GCACGCATTTT------TATGCTTT--CTTGCGTTGCGTTTTCC---
ATGTTTT--CTTCCGAGCGAGATACGGAGA---GTTGGAGCAAA-TGCACGAGTG----G
--TGAA-GTGTGCGA-ATGCACG--CGTGTGCTTGATCGAGACGATGATGTCTGGATAAC
---ACTGCCCTAGAAAACTGAAAAGAGAATGTTTGTAC--CGTTT----GTGGATAA-TC
TT--GTTATT---AGT--CTTTCGCACGTTGAACGGCGCT-GAAAAAGACGTCGGTGCGT
TGGACA------CGG-GATC--GAAACGGTTTTCTCGGATTTTTCGGTTTTCT------T
TTTTG----GGGC--G-TGGAAGTGTTCC-------------------AAGACAGAGTTT
CGTTTTTTTCGAG-CGCGAT-GAAACGCGG-CGTCCGCATTATTTCTTCTTG-TGGCGTT
GATTTGCACAC--TCTT-GATGT-GTACTTGCGAGAGAAGA-----------AAGGAAAA
--CGTTTCTGGGAGGAAAGTC---------------------------------------
TTTT---GCGTCGTAGTCTTCCGTCAGTCTAAGACCTTCGCGT--CCCCGATGAATA-CT
GGAGCCATCCAGTAGGGGAA-TGCCGTTGGATT--GCGC-GCTTTCTTTTTT--GTCGAA
TCGAGAGCGATGCAT-TGAGCGTATACCGCATG--GTCTT--T-------CGCCATCCTT
-----------------ATAGGTAAGGAGGCGGAA------TCGATAATGTG-----GAC
----AACGC-TAAACCACAAAAAAGATCCTTG----------------------------
---------------

#Ixodes_monospinosus(D88844.1)
ATCA-TATATCAAGAGAGGGAGAATTTTTTGCCCAAATTCTACCTCGTTTTGACTGTGTC
GGATCGTGGACA-GCACGCATTTT------TATGCTTT--CTTGCGTTGCGTTTTCC---
ATGTTTT--CTTCCGAGCGAGATACGGAGA---GTTGGAGCAAA-TGCACGAGTG----G
--TGAA-GTGTGCGA-ATGCACG--CGTGTGCTTGATCGAGACGATGATGTCTGGATAAC
---ACTGCCCTAGAAAACTGAAAAGAGAATGTTTGTAC--CGTTT----GTGGATAA-TC
TT--GTTATT---AGT--CTTTCGCACGTTGAACGGCGCT-GAAAAAGACGTCGGTGCGT
TGGACA------CGG-GATC--GAAACGGTTTTCTCGGATTTTTCGGTTTTCT------T
TTTTG----GGGC--G-TGGAAGTGTTCC-------------------AAGACAGAGTTT
CGTTTTTTTCGAG-CGCGAT-GAAACGCGG-CGTCCGCATTATTTCTTCTTG-TGGCGTT
GATTTGCACAC--TCTT-GATGT-GTACTTGCGAGAGAAGA-----------AAGGAAAA
--CGTTTCTGGGAGGAAAGTC---------------------------------------
TTTT---GCGTCGTAGTCTTCCGTCAGTCTAAGACCTTCGCGT--CCCCGATGAATA-CT
GGAGCCATCCAGTAGGGGAA-TGCCGTTGGATT--GCGC-GCTTTCTTTTTT--GTCGAA
TCGAGAGCGATGCAT-TGAGCGTATACCGCATG--GTCTT--T-------CGCCATCCTT
-----------------ATAGGTAAGGAGGCGGAA------TCGATAATGTG-----GAC
----AACGC-TAAACCACAAAAAAGATCCTTG----------------------------
---------------

#Ixodes_nipponensis(D88846.1)
ATCA-TATATCAAGAGA-GGAGAATTTGTTT------T-CTACCTCGTTTTGACTGTGTC
GGATCGTGGGCA-GCACGCATGCT------ATAACTTT--CTTGCGTTGCGTCTA-----
-CCT-----TGTTTTT-CGGAGCAAGTACA---GAGGGAGCAAA-TGCACGAGTT----G
TGCGAT-GCACGCGT-GTGCTGA-CGAGAT-GTCCTCCTCCTACCTGGTT-TTATCGAAC
---ACTGCATGGAAAACG--GAAACTCGATG-GATGAC--TGTTT----GTGGAAG--TC
CC--G---------AAATCTTTCGCACGTTGAACGGCGCTTC---GTGACGTCGGTGCGT
TGGAATA-----CGGAGATT-TGAAACGGTT-TCTT----TCGATCGATTCT---GTTTT
CTTTT-----GGC--G-TGGATGTTGTTCGAAGCCT-----AAATGGACGGAA-GGACAG
AGTT--CGT-CGG-CGCGTT-GAAACGCGG-CGTCCGCTG-TGAAA-TCTCG-TGGCGTT
GATTTGCCC--------ACTTCTCTTGCGCGGAAAGAGAAA-----------CGAGA-GA
GACGTTTCTGGGAGGAAAGTT--------------------------------------T
TTT----GCGTCGTAGCCTTCCGTCAGTCTAAGACCTTCGCGT--CCCCGATGAATA-CT
GGAGCCATCCAGTAGGGGAA-TGCCGTTGGATT--GCGC-GCTTTCTTTTT--TGTCGAA
TCGAAAGCGATGCAAA-GCGTGTGTACTACTT----CGCTCTTTTTTTCTTGCCATCCTT
TTTTTACATTTT----GTAGGGTAAGGAGGCA------GAAAAGAGTTTG--------TG
GGAAAGCGCGTCC-GTATCCAAAATG----------------------------------
---------------

#Ixodes_nipponensis(D88849.1)
ATCA-TATATCAAGAGA-GGAGAATTTGTTT------T-CTACCTCGTTTTGACTGTGTC
GGATCGTGGGCA-GCACGCATGCT------ATAACTTT--CTTGCGTTGCGTCTA-----
-CCT-----TGTTTTT-CGGAGCAAGTACA---GAGGGAGCAAA-TGCACGAGTT----G
TGCGAT-GCACGCGT-GTGCTGA-CGAGAT-GTCCTCCTCCTACCTGGTT-TTATCGAAC
---ACTGCATGGAAAACG--GAAACTCGATG-GATGAC--TGTTT----GTGGAAG--TC
CC--G---------AAATCTTTCGCACGTTGAACGGCGCCTC---GTGACGTCGGTGCGT
TGGAATA-----CGGAGATT-TGAAACGGTT-TCTT----TCGATCGATTCT---GTTTT
CTTTT-----GGC--G-TGGATGTTGTTCGAAGCCT-----AAATGGACGGAA-GGACAG
AGTT--CGT-CGG-CGCGTT-GAAACGCGG-CGTCCGCTG-TGAAA-TCTCG-TGGCGTT
GATTTGCCC--------ACTTCTCTTGCGCGAAAGGAGAAA-----------CGAGA-GA
GACGTTTCTGGGAGGAAAGTT--------------------------------------T
TTT----GCGTCGTAGCCTTCCGTCAGTCTAAGACCTTCGCGT--CCCCGATGAATA-CT
GGAGCCATCCAGTAGGGGAA-TGCCGTTGGATT--GCGC-GCTTTCTTTTT--TGTCGAA
TCGAAAGCGATGCAAA-GCGTGTGTACTACTT----CGCTCTTTTTTTCTTGCCATCCTT
TTTTTACATTTT----GTAGGGTAAGGAGGCA------GAAAAGAGTTTG--------TG
GGAAAGCGCGACC-GTATCAAAAATG----------------------------------
---------------

#Ixodes_nipponensis(D88850.1)
ATCA-TATATCAAGAGA-GGAGAATTTGTTT------T-CTACCTCGTTTTGACTGTGTC
GGATCGTGGGCA-GCACGCATGCT------ATAACTTT--CTTGCGTTGCGTCTA-----
-CCT-----TGTTTTT-CGGAGCAAGTACA---GAGGGAGCAAA-TGCACGAGTTT---G
TGCGAT-GCACGCGT-GTGCTGA-CGAGAT-GTCCTCCTCCTACCTGGTT-TTATCGAAC
---ACTGCATGGAAAACG--GAAACTCGATG-GATGAC--TGTTT----GTGGAAG--TC
CC--G---------AAATCTTTCGCACGTTGAACGGCGCTTC---GTGACGTCGGTGCGT
TGGAATA-----CGGAGATT-TGAAACGGTT-TCTT----TCGATCGATTCT---GTTTT
CTTTT-----GGC--G-TGGATGTTGTTCGAAGCCT-----AAATGGACGGAA-GGACAG
AGTT--CGT-CGG-CGCGTT-GAAACGCGG-CGTCCGCTG-TGAAA-TCTCG-TGGCGTT
GATTTGCCC--------ACTTCTCTTGCGCGGAAAGAGAAA-----------CGAGA-GA
GACGTTTCTGGGAGGAAAGTT--------------------------------------T
TTT----GCGTCGTAGCCTTCCGTCAGTCTAAGACCTTCGCGT--CCCCGATGAATA-CT
GGAGCCATCCAGTAGGGGAA-TGCCGTTGGATT--GCGC-GCTTTCTTTTT--TGTCGAA
TCGAAAGCGATGCAAA-GCGTGTGTACTACTT----CGCTCTTTTTTTCTTGCCATCCTT
TTTTTACATTTT----GTAGGATAAGGAGGCA------GAAAAGAGTTTG--------TG
GGAAAGCGCGACC-GTATCCAAAATG----------------------------------
---------------

#Ixodes_nipponensis(D88848.1)
ATCA-TATATCAAGAGA-GGAGAATTTGTTT------T-CTACCTCGTTTTGACTGTGTC
GGATCGTGGGCA-GCACGCATGCT------ATAACTTT--CTTGCGTTGCGTCT------
-CCT-----TGTTTTT-CGGAGCAAGTACA---GAGGGAGCAAA-TGCACGAGTT----G
TGCGAT-GCACGCGT-GTGCTGA-CGAGAT-GTCCTCCTCCTACCTGGTT-TTATCGAAC
---ACTGCATGGAAAACG--GAAACTCGATG-GATGAC--TGTTT----GTGGAAG--TC
CC--G---------AAATCTTTCGCACGTTGAACGGCGCTTC---GTGACGTCGGTGCGT
TGGAATA-----CGGAGATT-TGAAACGGTT-TCTT----TCGATCGATTCT---GTTTT
CTTTT-----GGC--G-TGGATGTTGTTCGAAGCCT-----AAATGGACGGAA-GGACAG
AGTT--CGTTCGG-CGCGTT-GAAACGCGG-CGTCCGCTG-TGAAA-TCTCG-TGGCGTT
GATTTGCCC--------ACTTCTCTTGCGCGGAAAGAGAAA-----------CGAGA-GA
GACGTTTCTGGGAGGAAAGTT--------------------------------------T
TTTT---GCGTCGTAGCCTTCCGTCAGTCTAAGACCTTCGCGT--CCCCGATGAATA-CT
GGAACCATCCAGTAGGGGAA-TGCCGTTGGATT--GCGC-GCTTTCTTTTT--TGTCGAA
TCGAAAGCGATGCAAA-GCGTGTGTACTACTT----CGCTCTTTTTTTCTTGCCATCCTT
TTTTTACATTTT----GTAGGGTAAGGAGGCA------GAAAAGAGTTTG--------TG
GGAAAGCGCGACC-GTATCCAAAATG----------------------------------
---------------

#Ixodes_nipponensis(D88847.1)
ATCA-TATATCAAGAGA-GGAGAATTTGTTT------T-CTACCTCGTTTTGACTGTGTC
GGATCGTGGGCA-GCACGCATGCT------ATAACTTT--CTTGCGTTGCGTCTA-----
-CCT-----TGTTTTTTCGGAGCAAGTACA---GAGGGAGCAAA-TGCACGAGTT----G
TGCGAT-GCACGCGT-GTGCTGA-CGAGAT-GTCCTCCTCCTACCTGGTT-TTATCGAAC
---ACTGCATGGAAAACG--GAAACTCGATG-GATGAC--TGTTT----GTGGAAG--TC
CC--G---------AAATCTTTCGCACGTTGAACGGCGCTTC---GTGACGTCGGTGCGT
TGGAATA-----CGGAGATT-TGAAACGGTT-TCTT----TCGATCGATTCT---GTTTT
CTTTT-----GGC--G-TGGATGTTGTTCGAAGCCT-----AAATGGACGGAA-GGACAG
AGTT--CGT-CGG-CGCGTT-GAAACGCGG-CGTCCGCTG-TGAAA-TCTCG-TGGCGTT
GATTTGCCC--------ACTTCTCTTGCGCGGAAAGAGAAA-----------CGAGA-GA
GACGTTTCTGGGAGGAAAGTT--------------------------------------T
TTT----GCGTCGTAGCCTTCCGTCAGTCTAAGACCTTCGCGT--CCCCGATGAATA-CT
GGAGCCATCCAGTAGGGGAA-TGCCGTTGGATT--GCGC-GCTTTCTTTTT--TGTCGAA
TCGAAAGCGATGCAAA-GCGTGTGTACTACTT----CGCTCTTTTTTTCTTGCCATCCTT
TTTTTACATTTT----GTAGGGTAAGGAGGCA------GAAAAGAGTTTG--------TG
GGAAAGCGCGACC-GTATCCAAAATG----------------------------------
---------------

#Ixodes_nipponensis(D88851.1)
ATCA-TATATCAAGAGA-GGAGAATTTGTTT------T-CTACCTCGTTTTGACTGTGTC
GGATCGTGGGCA-GCACGCATGCT------ATAACTTT--CTTGCGTTGCGTCTA-----
-CCT-----TGTTTTT-CGGAGCAAGTACA---GAGGGAGCAAA-TGCACGAGTT----G
TGCGAT-GCACGCGT-GTGCTGA-CGAGAT-GTCCTCCTCCTACCTGGTT-TCATCGAAC
---ACTGCATGGAAAACG--GAAACTCGATG-GATGAC--TGTTT----GTGGAAG--TC
CC--G---------AAATCTTTCGCACGTTGAACGGCGCTTC---GTGACGTCGGTGCGT
TGGAATA-----CGGAGATT-TGAAACGGTT-TCTT----TCGATCGATTCT---GTTTT
CTTTT-----GGC--G-TGGATGTTGTTCGAAGCCT-----AAATGGACGGAA-GGACAG
AGTT--CGT-CGG-CGCGTT-GAAACGCGG-CGTCCGCTG-TGAAA-TCTCG-TGGCGTT
GATTTGCCC--------ACTTCTCTTGCGCGGAAAGAGAAA-----------CGAGA-GA
GACGTTTCTGGGAGGAAAGTT--------------------------------------T
TTTT---GCGTCGTAGCCTTCCGTCAGTCTAAGACCTTCGCGT--CCCCGATGAATA-CT
GGAGCCATCCAGTAGGGGAA-TGCCGTTGGATT--GCGC-GCTTTCTTTTT--TGTCGAA
TCGAAAGCGATGCAAA-GCGTGTGTACTACTT----TGCTCTTTTTTTCTTGCCATCCTT
TTTTTACATTTT----GTAGGGTAAGGAGGCA------GAAAAGAGTTTG--------TG
GGAAAGCGCGACC-GTATCCAAAATG----------------------------------
---------------

#Ixodes_ovatus(D88854.1)
ATCA-TATATCAAGAGA-GGAGAATTTTGTC----GATTCTACCTCGTTTTGACTGTGTC
GGGTCGTGGGCA-GAACGCACG-------AGAAACGTC--TTTTCGGAGCAAAT------
---------GGAATAACGAGGAAACGAAAA---AAG-AAACCACGTGCACGCGTGCGCAT
TGAAA-TGCCGGTGT-GTGTTTG--CGTAGTTTCGGAATACCACTGCCGATTCACGTGAC
GACCGAGGAAGCGAAAACAAGTTACCCGATGTGAGAAAAGGAAA--------AACGAGTG
TC--TCTCAA----TTCGCTGAAGGC-GATGGCGGGCGTGGAAG-AATACACCAATTCTT
AACCCGTT----TTGAGCCTTCGATGAGCGGAGATT---GACGAGGAAACTCG--GTTTC
TTTTT-TTCTGAG--GATTGTGGAACTTTG-CGCTTTCT--TTTC--GTCCGTGTTTTTC
AGGTGCTGAAAGT-GGGTTCCAGAACGAGG-AA--CGCGAACACGAGGAAAC-TGGCACG
GATTTGCGTGTTGAAACGCGGC-GCCGAGGGTTTTTA-TTTGTTGTTGTTCTCTGTTCTT
TC-GTCTCCGGATGAAAAGACG-------------------------------------C
GTTGAGTGCGTCGTCGCCTTCCGTCAGTCTAAGACCTTCGCGT--CCCCGATGAATA-CT
GGAGCTATCCAGTAGGGGAA-TGCCGTTGGAAAT-GCGATGCTACTTTCTCT-TGTGGAC
GAGATTTCGATTCTCGGAGGGAAACGAGAAGCT--------GTGCATTTGCGAAAA----
----GACTGTTTTTTTCTTCGTTGCTTGTGTTGCGATGAAGAGAACGTTTTTTCCTCTTA
CAATATCATTG-------------------------------------------------
---------------

#Ixodes_ovatus(D88857.1)
ATCA-TATATCAAGAGA-GGAGAATTTTGTC----GATTCTACCTCGTTTTGACTGTGTC
GGGTCGTGGGCA-GAACGCACG-------AGAAACGTC--TTTTCGGAGCAAAT------
---------GGAATAACGAGGAAACGAAAA---AAG-AAACCACGTGCACGCGTGCGCAT
TGAAA-TGCCGGTGT-GTGTTTG--CGTAGTTTCGGAATACCACTGCCGATTCACGTGAC
GACCGAGGAAGCGAAAACAAGTTACCCGATGTGAGAAAAGGAAA--------AACGAGTG
TC--TCTCA-----TTCGCTGAAGGC-GATGGCGGGCGTGGAAG-AATACACCAATTCTT
AACCCGTT----TTGAGCCTTCGATGAGCGGAGATT---GACGAGGAAACTCG--GTTTC
TTTTT-TTCTGAG--GATTGTGGAACTTTG-CGCTTTCT--TTTC--GTCCGTGTTTTTC
AGGTGCTGAAAGT-GGGTTCCAGAACGAGG-AA--CGCGAACACGAGGAAAC-TGGCACG
GATTTGCGTGTTGAAACGCGGC-GCCGAGGGTTTTTA-TTTGTTGTTGTTCTCTGTTCTT
TCCGTCTCCGGATGAAAAGACG-------------------------------------C
GTTGAGTGCGTCGTCGCCTTCCGTCAGTCTAAGACCTTCGCGT--CCCCGATGAATA-CT
GGAGCTATCCAGTAGGGGAA-TGCCGTTGGAAAT-GCGATGCTACTTTCTCT-TGTGGAC
GAGATTTCGATTCTCGGAGGGAAACGAGAAGCT--------GTGCATTTGCGAAAA----
----GACTGTTTTTTTCTTCGTTGCTTGTGTTGCGATGAAGAGAACGTTTTTTCCTCTTA
CAATATCATTG-------------------------------------------------
---------------

#Ixodes_ovatus(D88858.1)
ATCA-TATATCAAGAGA-GGAGAATTTTGTC----GATTCTACCTCGTTTTGACTGTGTC
GGGTCGTGGGCA-GAACGCACG-------AGAAACGTC--GTTTCGGAGCAAAT------
---------GGAATAACGAGGAAACGAAAA---AAG-AAACCACGTGCACGCGTGCGCAT
TGAAA-TGCCGGTGT-GTGTTTG--CGTAGTTTCGGAATACCACTGCCGATTCACGTGAC
GACGGAGGAAGCGAAAACAAGTTACCCGATGTGAGAAAAGGAAA--------AACGAGTG
TC--TCTCA-----TTCGCTGAAGGC-GATGGCGGGCGTGGAAG-AATACACCAATTCTT
AACCCGTT----TTGAGCCCTCGATGAGCGGAGATT---GACGAGGAAACTCG--GTTTC
TTTTT-TTCTGAG--GATTGTGGAACTTTG-CGCTTTCT--TTTC--GTCCGTGTTTTTC
AGGTGCTGAAAGT-GGGTTCCAGAACGAGG-AA--CGCGAACACGAGGAAAC-TGGCACG
GATTTGCGTGTTGAAACGCGGC-GCCGAGGGTTTTTA-TTTGTTGTTGTTCTCTGTTCTT
TCCGTCTCCGGATGAAAAGACG-------------------------------------C
GTTGAGTGCGTCGTCGCCTTCCGTCAGTCTAAGACCTTCGCGT--CCCCGATGAATA-CT
GGARCTATCCAGTAGGGGAA-TGCCGTTGGAAAT-GCGATGCTACTTTCTCT-TGTGGAC
GAGATTTCGATTCTCGGAGAGAAACGAGAAGCT--------GTGCATTTGCGAAAA----
----GACTGTTTTTTTCTTCGTTGCTTGTGTTGCGATGAAGAGAACGTTTTTTCCTCTTA
CAATATCATTG-------------------------------------------------
---------------

#Ixodes_ovatus(D88856.1)
ATCA-TATATCAAGAGA-GGAGAATTTTGTC----GATTCTACCTCGTTTTGACTGTGTC
GGGTCGTGGGCA-GAACGCACG-------AGAAACGTC--TTTTCGGAGCAAAT------
---------GGAATAACGAGGAAACGAAAA---AAG-AAACCACGTGCACGCGTGCGCAT
TGAAA-TGCCGGTGT-GTGTTTG--CGTAGTTTCGGAATACCACTGCCGATTCACGTGAC
GACGGAGGAAGCGAAAACAAGTTACCCGATGTGAGAAAAGGAAA--------AACGAGTG
TC--TCTCA-----TTCGCTGAAGGC-GATGGCGGGCGTGGAAG-AATACACCAATTCTT
AACCCGTT----TTGAGCCTTCGATGAGCGGAGATT---GACGAGGAAACTCG--GTTTC
TTTTT-TTCTGAG--GATTGTGGAACTTTG-CGCTTTCT--TTTC--GTCCGTGTTTTTC
AGGTGCTGAAAGT-GGGTTCCAGAACGAGG-AA--CGCGAACACGAGGAAAC-TGGCACG
GATTTGCGTGTTGAAACGCGGC-GCCGAGGGTTTTTTATTTGTTGTTGTTCTCTGTTCTT
TCCGTCTCCGGATGAAAAGACG-------------------------------------C
GTTGAGTGCGTCGTCGCCTTCCGTCAGTCTAAGACCTTCGCGT--CCCCGATGAATA-CT
GGAGCTATCCAGTAGAGGAA-TGCCGTTGGAAAT-GCGATGCTACTTTCTCT-TGTGGAC
GAGATTTCGATTCTCGGAGGGAAACGAGAAGCT--------GTGCATTTGCGAAAA----
----GACTGTTTTTTTCTTCGTTGCTTGTGTTGCGATGAAGAGAACGTTTTTTCCTCTTA
CAATATCATTG-------------------------------------------------
---------------

#Ixodes_pavlovskyi(D88862.1)
ATCA-TATATCAAGAGA-GGAGAATTTGTTT------T-CTACCTCGTTTTGACTGTGTC
GGATCGTGGGCA-GCACGCATGCT------ATAACTTT--CTTGCGTTGCGTCT------
-TCT-----CGTTTTT-CAGAGCAAGTACA---GAGGGAGCAAA-TGCACGAGTTT---G
TGCGAT-GCACGCGT-GTGCTGA-CGAGAAAGTCCTCCTCCTACCTGGTT-TTATCGAAC
---ACTGCATAGAAAACG--GAAACTCGATG-GA-GAC--TGGTT----GTGGAAG--TC
CC--G---------AAATCTTTCGCACGTTGAACGGCGCTTC---GTGACGTCGGTGCGT
TGGAATA-----CGGAGATT--GAAACGGTTCTCTT----TCGATCGATTCTT--GTTTT
CTTTT-----GGC--G-TGGATGTTGTTCGAAGCCT-----AAATGGACGGGATGGACAG
AGTT--CGTCGGG-CGCGTT-GAAACGCGG-CGTCCGCTG-TAATA-TCTCG-TGGCGTT
GATTTGCAC--------ACTTC--TTGCGTGGAAAGAGAA------------CGAGA-AA
GACGTTTCTGGGAGGAAAGTG--------------------------------------T
TTTATTTGCGTCGTAGCCTTCCGTCAGT?TAAGACCTTCGCGT--CCCCGATGAATA-CT
GGAGCCATCCAGTAGGGGAA-TGCCGTTGGATT--GCGA-GCTTTCTTTTT--TGTCGAA
TCGAAAGCGATGCAAA-GCGTGTGTACGACTTTTCTCTCTCTCTTTTTTTTGCCATCCTT
TTTT-ACATTT-----GTAGGGTAAGGAGGCAAAGAGAGAAACGAGTTTTG-----TTTT
GGAAAGCGCAACC-ATATCCAAAATG----------------------------------
---------------

#Ixodes_pavlovskyi(D88861.1)
ATCA-TATATCAAGAGA-GGAGAATTTGTTT------T-CTACCTCGTTTTGACTGTGTC
GGATCGTGGGCA-GCACGCATGCT------ATAACTTT--CTTGCGTTGCGTCT------
-TCT-----CGTTTTT-CAGAGCAAGTACA---GAGGGAGCAAA-TGCACGAGTTT---G
TGCGAT-GCACGCGT-GTGCTGA-CGAGAAAGTCCTCCTCCTACCTGGTT-TTATCGAAC
---ACTGCATAGAAAACG--GAAACTCGATG-GA-GAC--TGGTT----GTGGAAG--TC
CC--G---------AAATCTTTCGCACGTTGAACGGCGCTTC---GTGACGTCGGTGCGT
TGGAATA-----CGGAGATT--GAAACGGTTCTCTT----TCGATCGATTCTT--GTTTT
CTTTT-----GGC--G-TGGATGTTGTTCGAAGCCT-----AAATGGACGGGATGGACAG
AGTT--CGTCGG--CGCGTT-GAAACGCGG-CGTCCGCTG-TAATA-TCTCG-TGGCGTT
GATTTGCAC--------ACTTC--TTGCGTGGAAAGAGAA------------CGAGA-AA
GACGTTTCTGGGAGGAAAGTG--------------------------------------T
TTTATTTGCGTCGTAGCCTTCCGTCAGTCTAAGACCTTCGCGT--CCCCGATGAATA-CT
GGAGCCATCCAGTAGGGGAA-TGCCGTTGGATT--GCGA-GCTTTCTTTTT--TGTCGAA
TCGAAAGCGATGCAAA-GCGTGTGTACGACTTTTCTCTCTCTCTTTTTTTTGCCATCCTT
TTTT-ACATTT-----GTAGGGTAAGGAGGCAAAGAGAGAAA-GAGTTTTG-----TTTT
GGAAAGCGCAACC-ATATCCAAAATG----------------------------------
---------------

#Ixodes_pavlovskyi(D88860.1)
ATCA-TATATCAAGAGA-GGAGAATTTGTTT------T-CTACCTCGTTTTGACTGTGTC
GGATCGTGGGCA-GCACGCATGCT------ATAACTTT--CTTGCGTTGCGTCT------
-TCT-----CGTTTTT-CAGAGCAAGTACA---GAGGGAGCAAA-TGCACGAGTTT---G
TGCGAT-GCACGCGT-GTGCTGA-CGAGAAAGTCCTCCTCCTACCTGGTT-TTATCGAAC
---ACTGCATAGAAAACG--GAAACTCGATG-GA-GAC--TGGTT----GTGGAAG--TC
CC--G---------AAATCTTTCGCACGTTGAACGGCGCTTC---GTGACGTCGGTGCGT
TGGAATA-----CGGAGATT--GAAACGGTTCTCTT----TCGATCGATTCTT--GTTTT
CTTTT-----GGC--G-TGGATGTTGTTCGAAGCCT-----AAATGGACGGGATGGACAG
AGTT--CGTCGG--CGCGTT-GAAACGCGG-CGTCCGCTG-TAATA-TCTCG-TGGCGTT
GATTTGCAC--------ACTTC--TTGCGTGGAAAGAGAA------------CGAGA-AA
GACGTTTCTGGGAGGAAAGTG--------------------------------------T
TTTATTTGCGTCGTAGCCTTCCGTCAGTCTAAGACCTTCGCGT--CCCCGATGAATA-CT
GGAGCCATCCAGTAGGGGAA-TGCCGTTGGATT--GCGA-GCTTTCTTTTT--TGTCGAA
TCGAAAGCGATGCAAA-GCGTGTGTACGACTTTTCTCTCTCTCTTTTTTTTGCCATCCTT
TTTT-ACATTT-----GTAGGGTAAGGAGGCAAAGAGAGAAA-GAGTTTTG-----TTTT
GGAAAGCGCAACC-ATATCCAAAATG----------------------------------
---------------

#Ixodes_pavlovskyi(D88859.1)
ATCA-TATATCAAGAGA-GGAGAATTTGTTT------T-CTACCTCGTTTTGACTGTGTC
GGATCGTGGGCA-GCACGCATGCT------TTAACTTT--CTTGCGTTGCGTCT------
-TCT-----CGTTTTT-CAGAGCAAGTACA---GAGGGAGCAAA-TGCACGAGTTTT--G
TGCGAT-GCACGCGT-GTGCTGA-CGAGAAAGTCCTCCTCCTACCTGGTT-TTATCGAAC
---ACTGCATAGAAAACG--GAAACTCGATG-GA-GAC--TGGTT----GTGGAAG--TC
CC--G---------AAATCTTTCGCACGTTGAACGGCGCTTC---GTGACGTCGGTGCGT
TGGAATA-----CGGAGATT--GAAACGGTTCTCTT----TCGATCGATTCTT--GTTTT
CTTTT-----GGC--G-TGGATGTTGTTCGAAGCCT-----AAATGGACGGGATGGACAG
AGTT--CGTCGG--CGCGTT-GAAACGCGG-CGTCCGCTG-TAATA-TCTCG-TGGCGTT
GATTTGCAC--------ACTTC--TTGCGTGGAAAGAGAA------------CGAGA-AA
GACGTTTCTGGGAGGAAAGTG--------------------------------------T
TTTATTTGCGTCGTAGCCTTCCGTCAGTCTAAGACCTTCGCGT--CCCCGATGAATA-CT
GGAGCCATCCAGTAGGGGAA-TGCCGTTGGATT--GCGA-GCTTTCTTTTT--TGTCGAA
TCGAAAGCGATGCAAA-GCGTGTGTACGACTTTTCTCTCTCTCTTTTTTTTGCCATCCTT
TTTT-ACATTT-----GTAGGGTAAGGAGGCAAAGAGAGAAA-GAGTTTTG-----TTTT
GGAAAGCGCAACC-ATATCCAAAATG----------------------------------
---------------

#Ixodes_pacificus(L22278.1)
ATCA-TATATCAAGAGA-GGAGAATTTGTTT------C-CTACCTCGTTTTGACTGTGTC
GGATCGTGGGCA-GCACGCAGTTT------GTTACTTT--CTTGAGATGCGTTT------
-TCT-----TGTTTCTCGGAGCAA-GTACG---GAGTTAGCAAA-TGCACGAGTG----C
TACGAT-GCACGCGT-GCGCTGAGCCAAGTCCTCCTCCTACCCGGTTTGTGTCGTCGAAC
---ACTGCATAGAAAAA--CGAAACTCGATG-GAGACC--GTTT-----GTGGAAAT-CC
CG--A----AAATATAGTATTTCGCACGTTGAACGGCGCT-G---TTGACGTCGGTGCGT
TGGAAA------CGGAGATT--AAAACGGTTTCTTT----TCGATCGATTCT---GTTTT
TCTTT---TGG-C--G-TGGATGTTGTTCGAAAGACCTT--GGGACGGATGAT-GGACGG
AGTTG--GTTGG--CTCGTT-GGAACGCGG-CGTCTGCAT-TA-AA-TCTTG-TGGCGTT
GATTT-GCA-------CACACTTCTTGCTGGGGAGAGAACG-----------AGAAAAAA
AACGCTTCTGGGAGGAAAGTGA--------------------------------------
TTTT---GCGTCTTAGCCTTCCGTCAGTCTAAGACCTTCGCGT--CCCCGATGAATA-CT
GGAGCCATCCAGTAGGGGTA-TGCCGTTGGATT--GCAC-TCTTTCTTTTT--TGTCGAA
TCGAGAGCGATGCAAA-GCGTGTGTACAACTC--------A-TTCT---CCGCCATCCTT
TT---TTTCTAA-------GGGTAAGGAGGC-----------GAAGTTT--------GTT
GGAAAGCGCAAA----AAGAAGA--TTGATTG----------------------------
---------------

#Ixodes_pacificus(L22280.1)
ATCA-TATATCAAGAGA-GGAGAATTGGTTT------T-CTACCTCGTTTTGACTG----
--ATCGTGGGCA-GCACGCAGTTT------GTTACTTT--CTTGCGATGCGTTT------
-TCT-----TGTTTCTCGGAGCAA-GTACG---GAGGTAGCAAA-TGCACGAGTG----G
TGCGAT-GCACGTGT-GCGCTGAGCCAAGTCCTCTTCCTACCCGGTTTGTGTCGTCGAAC
---ACTGCATAGAAAAA--CGAAACTCGATG-GCGACC--GTTTT----GTGGAAAA-TC
CC--G----AAAC------TTTCGCACGTTGAACGGCGCTTG---TTGACGTCGGTGCGT
TGGAAAAA----CGGAGATT-TGAAACGGTTTCTTT----TCGATCGATTCT---GTTTT
TCTTT---TGGGC--G-TGGATGTCGTTCGAAAGACCTTTGGGGACGGATGAT-GGACGG
AGTTG--GTTGG--G-CGTT-GAAACGCGG-CGTCTGCAA-TG-AA-TCTTG-TGGCGTT
GATTTTGCAA------CACACTTCTTGCTGGGGAGAGAACG-----------AGTA----
--CGTTTCTGGGAGGAAAGTGACT----------------------------------TT
TTTT---GCGTCGTAGCCTTCCGTCAGTCTAAGACCTTCGCGT--CCCCGATGAATA-CT
GGAGCCATCCAGTAGGGGTA-TGCCGTTGGATT--GCGC-GCTTTCTTTTT--TGTCGAA
TCGAGAGCGATGCATA-GCGTGTGTACAACTC--------A-TTTTTTTTCGCCATCCTT
TT---TTTGTT---------GGTAAGGAGGC-----------GAAATTTTTATTG-TGTT
GGAAAGCGCAAA----AAAAAAGATTCGATTG----------------------------
---------------

#Ixodes_pacificus(L22277.1)
ATCA-TATATCAAGAGA-GGAGAATTTGTTT------T-CTACCTCGTTTTGACTGTGTC
GGATCGTGGGCA-GCACGCAGTTTT-----GTTGCTTT--CTTGCGAAGCGTTT------
-TCA-----CGTTTCTCGGAGCAA-GTACG---GAGTTAGCAAA-TGCACGAGTG----G
TGCGAT-GCACGCGT-GCGCCGAGCCAAGTCCTCTTCCTACCCGGTTTGTGTCGTCGAAC
---ACTGCCTGGAAAAA--CGAAACTCGATG-GAGACC--GTTTT----GTGGAAAA-TC
CC--G----AAAC------TTTCGCACGTTGAACGGCGCTTG---TTGACGTCGGTGCGT
TGGAAAAA----CGGAGATT-TGAAACGGTTTCTTT----TCGATCGATTCT---GTTTT
TCTTT---TGGGC--G-TGGATGTCGTTCGAAAGACCTTTGGGGACGGATGAT-GGACGG
AGTTG--GTTGG--G-CGTT-GAAACGCGG-CGTCTGCAA-TG-AA-TCTTG-TGGCGTT
GATTTTGCAA------CACACTTCTTGCTGGGGAGAGAACG-----------AGTA----
--CGTTTCTGGGAGGAAAGTGACT----------------------------------TT
TTTT---GCGTCGTAGCCTTCCGTCAGTCTAAGACCTTCGCGT--CCCCGATGAATA-CT
GGAGCCATCCAGTAGGGGTA-TGCCGTTGGATT--GCGC-GCTTTCTTTTT--TGTCGAA
TCGAGAGCGATGCATA-GCGTGTGTACAACTC--------A-TTTTTTTTCGCCATCCTT
TT---TTTGTT---------GGTAAGGAGGC-----------GAAATTTTTATTG-TGTT
GGAAAGCGCAAA----AAAAAAGATTCGATTG----------------------------
---------------

#Ixodes_pacificus(L22279.1)
ATCA-TATATCAAGAGA-GGAGAATTTGTTT------T-CTACCTCGTTTTGACTGTGTC
GGATCGTGGGCA-GCACGCAGTTTT-----GTTGCTTT--CTTGCGAAGCGTTT------
-TCA-----CGTTTCTCGGAGCAA-GTACG---GAGTTAGCAAA-TGCACGAGTG----G
TGCGAT-GCACGCGT-GCGCCGAGCCAAGTCCTCTTCCTACCCGGTTTGTGTCGTCGAAC
---ACTGCCTGGAGAAA--CGAAACTCGATG-GAGACC--GTTTT----GTGGAAAA-TC
CC--G----AAAC------TTTCGCACGTTGAACGGCGCTTG---TTGACGTCGGTGCGT
TGGAAAAA----CGGAGATT-TGAAACGGTTTCTTT----TCGATCGATTCT---GTTTT
TCTTT---TGGGC--G-TGGATGTCGTTCGAAAGACCTTTGGGGACGGATGAT-GGACGG
AGTTG--GTTGG--G-CGTT-GAAACGCGG-CGTCCGCAA-TG-AAATCTTG-TGGCGTT
GATTTTGCAA------CACACTTCTTGCTGGGGAGAGAACG-----------AGTA----
--CGTTTCTGGGAGGAAAGTGACT----------------------------------TT
TTTT---GCGTCGTAGCCTTCCGTCAGTCTAAGACCTTCGCGT--CCCCGATGAATA-CT
GGAGCCATCCAGTAGGGGTA-TGCCGTTGGATT--GCGC-GCTTTCTTTTT--TGTCGAA
TCGAGAGCGATGCATA-GCGTGTGTACAACTC--------A-TTTTTTTTCGCCATCCTT
TT---TTTGTT---------GGTAAGGAGGC-----------GAAATTTTTATTG-TGTT
GGAAAGCGCAAA----AAAAAAGATTCGATTG----------------------------
---------------

#Ixodes_persulcatus(D88871.1)
ATCA-TATATCAAGAGA-GGAGAATTTGTTT------T-CTACCTCGTTTTGACTGTGTC
GGATCGTGGGCA-GCACGCATTTT------TATGCTTT--CTTGCGTTGCGTCTTC----
-TCT-----TGTTTT--CGGAGCAAGTACA---GAGGGAGCAAA-TGCACGAGTC----G
TGCGAT-GCACGCGT-GCGCTGA-CGAAAA-GTCCTCCTCCTACCTGGTT-TTATCGAAC
---ACTGCATGGAAAACG--GAAACTCGATG-GA-GAC--TGGTT----GTGGAAG--TC
CC--G---------AAATCTTTCGCGCGTTGAACGGCGCTTC---GTGACGTCGGTGCGT
TGGAATG-----CGGAGATT--GAAACGGTT-TCTT----TCGATCGATTCT---GTTTT
CTTTTT----GGC--G-TGGATGTTGTTCGAAGCCT-----AAATGGACGGAT-GTACAG
AGTT--CGTCGG--CGCGTT-GAAACGCGG-CGTCCGCTG-TGGAA-TCTCG-TGGCGTT
GATTTGCAC--------ACTTC--TTGCGTGGAAAGAAAA------------CGAGA-AA
GACGTTTCTGGGAGGAAAGTT--------------------------------------T
TTTT---GCGTCGTAGCCTTCCGTCAGTCTAAGACCTTCGCGT--CCCCGATGAATA-CT
GGAGCCATCCAGTAGGGGAA-TGCCGTTGGATT--GCGA-GCTTTCTTTTT--TGTCAAA
TCGAAAGCGATGCAAA-GC---TGTACACGAC------TTGACTCTCTTTTGCCATCCTT
TTT--ACATTTT----GTAGGGTAAGGAGGCAGAGA-AAA---GAGTTTG--------TT
GGAAAGCGCAACC-ATATCCAAAATG----------------------------------
---------------

#Ixodes_persulcatus(D88866.1)
ATCA-TATATCAAGAGA-GGAGAATTTGTTT------T-CTACCTCGTTTTGACTGTGTC
GGATCGTGGGCA-GCACGCATTTT------TATGCTTT--CTTGCGTTGCGTCTTC----
-TCT-----TGTTTTT-CGGAGCAAGTACA---GAGGGAGCAAA-TGCACGAGTC----G
TGCGAT-GCA-GCGT-GCGCTGA-CGAGGA-GTCCTCCTCCTACCTGGTT-TTATCGAAC
---ACTGCATGGAAAACG--GAAACTCGATG-GA-GAC--TGGTT----GTGGAAG--TC
CC--G---------AAATCTTTCGCACGTTGAACGGCGCTTC---GTGACGTCGGTGCGT
TGGAATG-----CGGAGATT--GAAACGGTT-TCTT----TCGATCGATTCT---GTTTT
CTTTT-----GGC--G-TGGATGTTGTTCGAAGCCT-----AAATGGACGGAT-GTACAG
AGTT--CGTCGG--CGCGTT-GAAACGCGG-CGTCCGCTG-TGGAA-TCTCG-TGGCGTT
GATTTGCAC--------ACTTC--TTGCGTGGAAAGAAAA------------CGAGA-AA
GACGTTTCTGGGAGGAAAGTT--------------------------------------T
TTTT---GCGTCGTAGCCTTCCGTCAGTCTAAGACCTTCGCGT--CCCCGATGAATA-CT
GGAGCCATCCAGTAGGGGAA-TGCCGTTGGATT--GCGA-GCTTTCTTTTT--TGTCAAA
TCGAAAGCGATGCAAA-GCGTGTGTACACGAC------TTTACTCTCTTTTGCCATCCTT
TTT--ACATTTT----GTAGGGTAAGGAGGCAGAGA-ATA---GAGTTTG--------TT
GGAAAGCGCAACC-ATATCCAAAATG----------------------------------
---------------

#Ixodes_persulcatus(D88872.1)
ATCA-TATATCAAGAGA-GGAGAATTTGTTT------T-CTACCTCGTTTTGACTGTGTC
GGATCGTGGGCA-GCACGCATTTT------TATGCTTT--CTTGCGTTGCGTCTTC----
-TCT-----TGTTTT--CGGAGCAAGTACA---GAGGGAGCAAA-TGCACGAGTC----G
TGCGAT-GCACGCGT-GCGCTGA-CGAGGA-GTCCTCCTCCTACCTGGTT-TTATCGAAC
---ACTGCATGGAAAACG--GAAACTCGATG-GA-GAC--TGGTT----GTGGAAG--TC
CC--G---------AAATCTTTCGCACGTTGAACGGCGCTTC---GTGACGTCGGTGCGT
TGGAATG-----CGGAGATT--GAAACGGTT-TCTT----TCGATCGATTCT---GTTTT
CTTTT-----GGC--G-TGGATGTTGTTCGAAGCCT-----AAATGGACGGAT-GTACAG
AGTT--CGTCGG--CGCGTT-GAAACGCGG-CGTCCGCTG-TGGAA-TCTCG-TGGCGTT
GATTTGCAC--------ACTTC--TTGCGTGGAAAGAAAA------------CGAGA-AA
GACGTTTCTGGGAGGAAAGTT--------------------------------------T
TTTT---GCGTCGTAGCCTTCCGTCAGTCTAAGACCTTCGCGT--CCCCGATGAATA-CT
GGAGCCATCCAGTAGGGGAA-TGCCGTTGGATT--GCGA-GCTTTCTTTTT--TGTCAAA
TCGAAAGCGATGCAAA-GCGTGTGTACACGAC------TTTACTCTCTTTTGCCATCCTT
TTT--ACATTTT----GTAGGGTAAGGAGGCAGAGA-AAA---GAGTTTG--------TT
GGAAAGCGCAACC-ATATCCAAAATG----------------------------------
---------------

#Ixodes_persulcatus(GU001678.1)
ATCA-TATATCAAGAGA-GGAGAATTTGTTT------T-CTACCTCGTTTTGACTGTGTC
GGATCGTGGGCA-GCACGCATTTT------TATGCTTT--CTTGCGTTGCGTCTTC----
-TCT-----TGTTTTT-CGGAGCAAGTACA---AAGGGAGCAAA-TGCACGAGTC----G
TGCGAT-GCACGCGT-GCGCTGA-CGAGGA-GTCTTCCTCCTACCTGGTT-TTATCGAAC
---ACTGCAGGGAAAACG--GAAACTCGATG-GA-GAC--TGGTT----GTGGAAG--TC
CC--G---------AAATCTTTCGCACGTTGAACGGCGCTTC---GTGACGTCGGTGCGT
TGGAATG-----CGGAGATT--GAAACGGTT-TCTT----TCGATCGATTCT---GTTTT
CTTTT-----GGC--G-TGGATGTTGTTCGAAGCCT-----AAATGGACGGAT-GTACAG
AGTT--CGTCGG--CGCGTT-GAAACGCGG-CGTCCGCTG-TGGAA-TCTCG-TGGCGTT
GATTTGCAC--------ACTTC--TTGCGTGGAAAGAAAA------------CGAGA-AA
GACGTTTCTGGGAGGAAAGTT--------------------------------------T
TTTT---GCGTCGTAGCCTTCCGTCAGTCTAAGACCTTCGCGT--CCCCGATGAATA-CT
GGAGCCATCCAGTAGGGGAA-TGCCGTTGGATT--GCGA-GCTTTCTTTTT--TGTCAAA
TCGAAAGCGATGCAAA-GCGTGTGTACACGAC------TTTATTCTCTTTTGCCATCCTT
TTT--ACATTTT----GTAGGGTAAGGAGGCAGAGA-AA----GAGTTTG--------TT
GGAAAGCGCAACC-ATATCCAAAATG----------------------------------
---------------

#Ixodes_persulcatus(D88868.1)
ATCA-TATATCAAGAGA-GGAGAATTTGTTT------T-CTACCTCGTTTTGACTGTGTC
GGATCGTGGGCA-GCACGCATTTT------TATGCTTT--CTTGCGTTGCGTCTTC----
-TCT-----TGTTTTT-CGGAGCAAGTACA---GAGGGAGCAAA-TGCACGAGTC----G
TGCGAT-GCAC-CGT-GCGCTGA-CGAGGA-GTCCTCCTCCTACCTGGTT-TTATCGAAC
---ACTGCATGGAAAACG--GAAACTCGATG-GA-GAC--TGGTT----GTGGAAG--TC
CC--G---------AAATCTTTCGCACGTTGAACGGCGCTTC---GTGACGTCGGTGCGT
TGGAATG-----CGGAGATT--GAAACGGTT-TCTT----TCGATCGATTCT---GTTTT
CTTTT-----GGC--G-TGGATGTTGTTCGAAGCCT-----AAATGGACGGAT-GTACAG
AGTT--CGTCGG--CGCGTT-GAAACGCGG-CGTCCGCTG-TGGAA-TCTCG-TGGCGTT
GATTTGCAC--------ACTTC--TTGCGTGGAAAGAAAA------------CGAGA-AA
GACGTTTCTGGGAGGAAAGTT--------------------------------------T
TTTT---GCGTCGTAGCCTTCCGTCAGTCTAAGACCTTCGCGT--CCCCGATGAATA-CT
GGAGCCATCCAGTAGGGGAA-TGCCGTTGGATT--GCGA-GCTTTCTTTTT--TGTCAAA
TCGAAAGCGATGCAAA-GCGTGTGTACACGAC------TTTACTCTCTTTTGCCATCCTT
TTT--ACATTTT----GTAGGGTAAGGAGGCAGAGA-AAAA--GAGTTTG--------TT
GGAAAGCGCAACC-ATATCCAAAATG----------------------------------
---------------

#Ixodes_persulcatus(D88867.1)
ATCA-TATATCAAGAGA-GGAGAATTTGTTT------T-CTACCTCGTTTTGACTGTGTC
GGATCGTGGGCA-GCACGCATTTT------TATGCTTT--CTTGCGTTGCGTCTTC----
-TCT-----TGTTTTT-CGGAGCAAGTACA---GAGGGAGCAAA-TGCACGAGTC----G
TGCGAT-GCAC-CGT-GCCCTGA-CGAGGA-GTCTTCCTCCTACCTGGTT-TTATCGAAC
---ACTGCATGGAAAACG--GAAACTCGATG-GA-GAC--TGGTT----GTGGAAG--TC
CC--G---------AAATCTTTCGCACGTTGAACGGCGCTTC---GTGACGTCGGTGCGT
TGGAATG-----CGGAGATT--GAAACGGTT-TCTT----TCGATCGATTCT---GTTTT
CTTTT-----GGC--G-TGGATGTTGTTCGAAGCCT-----AAATGGACGGAT-GTACAG
AGTT--CGTCGG--CGCGTT-GAAACGCGG-CGTCCGCTG-TGGAA-TCTCG-TGGCGTT
GATTTGCAC--------ACTTC--TTGCGTGGAAAGAAAA------------CGAGA-AA
GACGTTTCTGGGAGGAAAGTT--------------------------------------T
TTTT---GCGTCGTAGCCTTCCGTCAGTCTAAGACCTTCGCGT--CCCCGATGAATA-CT
GGAGCCATCCAGTAGGGGAA-TGCCGTTGGATT--GCGA-GCTTTCTTTTT--TGTCAAA
TCGAAAGCGATGCAAA-GCGTGTGTACACGAC------TTTACTCTCTTTTGCCATCCTT
TTT--ACATTTT----GTAGGGTAAGGAGGCAGAGA-AAAA--GAGTTTG--------TT
GGAAAGCGCAACC-ATATCCAAAATG----------------------------------
---------------

#Ixodes_persulcatus(D88875.1)
ATCA-TATATCAAGAGA-GGAGAATTTGTTT------T-CTACCTCGTTTTGACTGTGTC
GGATCGTGGGCA-GCACGCATTTT------TATGCTTT--CTTGCGTTGCGTCTTC----
-TCT-----TGTTTTT-CGGAGCAAGTACA---GAGGGAGCAAA-TGCACGAGTC----G
TGCGAT-GCACGCGT-GCGCTGA-CGAGGA-GTCCTCCTCCTACCTGGTT-TTATCGAAC
---ACTGCATGGAAAACG--GAAACTCGATG-GA-GAC--TGGTT----GTGGAAG--TC
CC--G---------AAATCTTTCGCACGTTGAACGGCGCTTC---GTGACGTCGGTGCGT
TGGAATG-----CGGAGATT--GAAACGGTT-TCTT----TCGATCGATTCT---GTTTT
CTTTTT----GGC--G-TGGATGTTGTTCGAAGCCT-----AAATGGACGGAT-GTACAG
AGTT--CGTCGG--CGCGTT-GAAACGCGG-CGTCCGCTG-TGGAA-TCTCG-TGGCGTT
GATTTGCAC--------ACTTC--TTGCGTGGAAAGAAAA------------CGAGA-AA
GACGTTTCTGGGAGGAAAGTT--------------------------------------T
TTTT---GCGTCGTAGCCTTCCGTCAGTCTAAGACCTTCGCGT--CCCCGATGAATA-CT
GGAGCCATCCAGTAGGGGAA-TGCCGTTGGATT--GCGA-GCTTTCTTTTT--TGTCAAA
TCGAAAGCGATGCAAA-GCGTGTGTACACGAC------TTTACTCTCTTTTGCCATCCTT
TTT--ACATTTT----GTAGGGTAAGGAGGCAGAGA-AAA---GAGTTTG--------TT
GGAAAGCGCAACC-ATATCCAAAATG----------------------------------
---------------

#Ixodes_persulcatus(D88864.1)
ATCA-TATATCAAGAGA-GGAGAATTTGTTT------T-CTACCTCGTTTTGACTGTGTC
GGATCGTGGGCA-GCACGCATTTT------TATGCTTT--CTTGCGTTGCGTCTTC----
-TCT-----TGTTTTT-CGGAGCAAGTACA---GAGGGAGCAAAATGCACGAGTC----G
TGCGAT-GCACGCGT-GCGCTGA-CGAGGA-GTCCTCCTCCTACCTGGTT-TTATCGAAC
---ACTGCATGGAAAACG--GAAACTCGATG-GA-GAC--TGCTT----GTGGAAG--TC
CC--G---------AAATCTTTCGCACGTTGAACGGCGCTTC---GTGACGTCGGTGCGT
TGGAATG-----CGGAGATT--GAAACGGTT-TCTT----TCGATCGATTCT---GTTTT
CTTTT-----GGC--G-TGGATGTTGTTCGAAGCCT-----AAATGGACGGAT-GTACAG
AGTT--CGTCGGG-CGCGTT-GAAACGCGG-CGTCCGCTG-TGGAA-TCTCG-TGGCGTT
GATTTGCAC--------ACTTC--TTGCGTGGAAAGAAAA------------CGAGA-AA
GACGTTTCTGGGAGGAAAGTT--------------------------------------T
TTTT---GCGTCGTAGCCTTCCGTCAGTCTAAGACCTTCGCGT--CCCCGATGAATA-CT
GGAGCCATCCAGTAGGGGAA-TGCCGTTGGATT--GCGA-GCTTTCTTTTT--TGTCAAA
TCGAAAGCGATGCAAA-GCGTGTGTACACGAC------TTTACTCTCTTTTGCCATCCTT
TTT--ACATTTT----GTAGGGTAAGGAGGCAGAGA-AA----GGGTTCG--------TT
GGAAAGCGCAACC-ATATCCAAAATG----------------------------------
---------------

#Ixodes_persulcatus(D88876.1)
ATCAATATATCAAGAGAAGGAGAATTTGTTT------T-CTACCTCGTTTTGACTGTGTC
GGATCGTGGGCA-GCACGCATTTT------TATGCTTT--CTTGCGTTGCGTCTTC----
-TCT-----TGTTTT--CGGAGCAAGTACA---GAGGGAGCAAA-TGCACGAGTC----G
TGCGAT-GCACGCGT-GCGCTGA-CGAGGA-GTACTCCTCCTACCTGGTT-TTATCGAAC
---ACTGCATGGAAAACG--GAAACTCGATG-GA-GAC--TGGTT----GTGGAAG--TC
CC--G---------AAATCTTTCGCACGTTGAACGGCGCTTC---GTGACGTCGGTGCGT
TAGAATG-----CGGAGATT--GAAACGGTT-TCTT----TCGATCGATTCT---GTTTT
CTTTT-----GGC--G-TGGATGTTGTTCGAAGCCT-----AAATGGACGGAT-GTACAA
AGTT--CGTCGG--CGCGTT-GAAACGCGG-CGTCCGCTG-TGGAA-TCTCG-TGGCGTT
GATTTGCAC--------ACTTC--TTGCGTGGAAAGAAAA------------CGAGA-AA
GACTCTTCTGGGAGGAAAGTT--------------------------------------T
TTTT---GCGTCGTAGCCTTCCGTCAGTCTAAGACCTTCGCGT--CCCCGATGAATA-CT
GGAGCCATCCAGTAGGGGAA-TGCCGTTGGATT--GCGA-GCTTTCTTTTT--TGTCAAA
TCGAAAGCGATGCAAA-GCGTGTGTACACGAC------TTTACTCTCTTTTGCCATCCTT
TTT--ACATTTT----GTAGGGTAAGGAGGCAGAGA-AAAAAAGAGTTTG--------TT
GGAAAGCGCAACC-ATATCCAAAATG----------------------------------
---------------

#Ixodes_ricinus(FN296277.1)
------------------------------------------------------------
--AACGTGGGCA-GCACGCATGTT------TATGCTTT--CTTGCGTTGCGTTT------
-TGA-----CGTTCTTGGAGCG------GA---GATGGAGCAAA-TGCACGAGTT-GGTG
CGCGATGCA-CGCGT-GCGCTGA--CGAGTCCTCCTAGGTT----GGTTT-TAATCGAAC
---GCTGCATAGAAAAAAACGAAACTCGATG-GAGACC--TGTTT----GTGGAAA--TC
CC--G----------------TCGCACGTTGAACGGCGCTTT---TTGACGTCGGTGCGT
T------------GGAGATG-TGAAACGGTTTCTTT----TCGATCGATTCT---GTTTT
TTTT-CTTTTGGC--G-TGGATGTCGTTCGAAAAACC----TTCT-TTTGGAT-GGACGG
AGTT--CGTTGG--CGCGTTTGAAACGCGG-CGTCCGCCATTAAAA-TCTCG-TGGCGTT
GATTTGCAC------------TTCTTGCTCGAAGGAGAGAA-----------CGAGA-AA
AACGTTTCTGGGAGGAAAGTTCA------------------------------------T
TTTT---GCGTCGTAGCCTTCCGTCAGTCTAAGACCTTCGCGT--CCCCGATGAATA-CT
GGAGCCATCCAGTAGGGGAA-TGCCGTTGGATTT-GCGC-GCTTTCTTTTT--TGTCGAA
TCGAAAGCGATGCAAAAGCGTGTGTACAACAA--------CACTTTTCGATGCCATCCTT
TT---TTTACAG--------GGTAAGGAGGCTC---------AAAGTTTT------GTTT
GGAAAGCGCAAA----ATCAAAAAAAGATTG-----------------------------
---------------

#Ixodes_ricinus(AF019643.1)
-----------------------------------------------------CTGTGTC
GGATCGTGGGCA-GCACGCATGTT------TATGCTTT--CTTGCGTTGCGTTT------
-TCA-----CGTTCTCGGAGCG------GA---GATGGAGCAAA-TGCACGAGTT-GGTG
CGCGATGC-ACGCGT-GCGCTGA--CGAGTCCTCCTAGGTC----GGTTT-TAATCGAAC
---ACTGCATAGAAAAAA-CGAAACTCGATG-GAGACC--TGTTT----GTGGAAA--TC
CC--G----------------TCGCACGTTGAACGGCGCTTT---T-GACGTCGGTGCGT
T------------GGAGATG-TGAAACGGTTTCTTT----TCGATCGATTCT---GTTTC
TTTC--TTTTGGC--G-TGGATGTTGTTCGAAAAACC----TTCT--TTGGAT-GGACGG
AGTT--CGTTGG--CGCGTTTGAAACGCG--CGTCCGCCATTAAAAATCTCG-TGGCGTT
GATTTGCACAC-----AAGACTTCTTGCTCGAAGGAGAGAA-----------CGAGATTA
AACGTTTCTGGGAGGAAAGTT--------------------------------------T
CTGT---GCGTCGTAGCCTTCCGTCAGTCTAAGACCTTCGCGT--CCCCGATGAATA-CT
GGAGCCATCCAGTAGGGGAA-TGCCGTTGGATT--GCGC-GCTTTCTTT-----------
------------------------------------------------------------
------------------------------------------------------------
------------------------------------------------------------
---------------

#Ixodes_ricinus(FN296276.1)
------------------------------------------------------------
--AACGTGGGCA-GCACGCATGTT------TATGCTTT--CTTGCGTTGCGTTT------
-TGA-----CGTTCTTGGAGCG------GA---GATGGAGCAAA-TGCACGAGTT-GGTG
CGCGATGCA-CGCGT-GCGCTGA--CGAGTCCTCCTAGGTT----GGTTT-TAATCGAAC
---GCTGCATAGAAAAAAACGAAACTCGATG-GAGACC--TGTTT----GTGGAAA--TC
CC--G----------------TCGCACGTTGAACGGCGCTTT---TTGACGTCGGTGCGT
T------------GGAGATG-TGAAACGGTTTCTTT----TCGATCGATTCT---GTTTT
TTTT-CTTTTGGC--G-TGGATGTCGTTCGAAAAACC----TTCT-TTTGGAT-GGACGG
AGTT--CGTTGG--CGCGTTTGAAACGCGG-CGTCCGCCATTAAAA-TCTCG-TGGCGTT
GATTTGCAC------------TTCTTGCTCGAAGGAGAGAA-----------CGAGA-AA
AACGTTTCTGGGAGGAAAGTTCA------------------------------------T
TTTT---GCGTCGTAGCCTTCCGTCAGTCTAAGACCTTCGCGT--CCCCGATGAATA-CT
GGAGCCATCCAGTAGGGGAA-TGCCGTTGGATTT-GCGC-GCTTTCTTTTT--TGTCGAA
TCGAAAGCGATGCAAAAGCGTGTGTACAACAA--------CACTTTTCGATGCCATCCTT
TT---TTTACAG--------GGTAAGGAGGCTC---------AAAGTTTT------GTTT
GGAAAGCGCAAA----ATCAAAAAAAGATTG-----------------------------
---------------

#Ixodes_ricinus(GU001676.1)
ATCA-TATATCAAGAGA-GGAGAATTTGTTT------TTCTACCTCGTTTTGACTGTGTC
GGATCGTGGGCA-GCACGCATGTT------TATGCTTT--CTTGCGTTGCGTTT------
-TGA-----CGTTCTTGGAGCG------GA---GATGGAGCAAA-TGCACGAGTT-GGTG
CGCGATGCA-CGCGT-GCGCTGA--CGAGTCCTCCTAGGTT----GGTTT-TAATCGAAC
---GCTGCATAGAAAAAAACGAAACTCGATG-GAGACC--TGTTT----GTGGAAA--TC
CC--G----------------TCGCACGTTGAACGGCGCTTT---TTGACGTCGGTGCGT
T------------GGAGATG-TGAAACGGTTTCTTT----TCGATCGATTCT---GTTTT
TTTT-CTTTTGGC--G-TGGATGTCGTTCGAAAAACC----TTCT-TTTGGAT-GGACGG
AGTT--CGTTGG--CGCGTTTGAAACGCGG-CGTCCGCCATTAAAA-TCTCG-TGGCGTT
GATTTGCAC------------TTCTTGCTCGAAGGAGAGAA-----------CGAGA-AA
AACGTTTCTGGGAGGAAAGTTCA------------------------------------T
TTTT---GCGTCGTAGCCTTCCGTCAGTCTAAGACCTTCGCGT--CCCCGATGAATA-CT
GGAGCCATCCAGTAGGGGAA-TGCCGTTGGATTT-GCGC-GCTTTCTTTTT--TGTCGAA
TCGAAAGCGATGCAAAAGCGTGTGTACAACAA--------CACTTTTCGATGCCATCCTT
TT---TT-ACAG--------GGTAAGGAGGCTC---------AAAGTTTTT-----GTTT
GGAAAGCGCAAA----ATCAAAAAA-GATTG-----------------------------
---------------

#Ixodes_ricinus(D88881.1)
ATCA-TATATCAAGAGA-GGAGAATTTGTTT------TTCTACCTCGTTTTGACTGTGTC
GGATCGTGGGCA-GCACGCATGTT------TATGCTTT--CTTGCGTTGCGTTT------
-TGA-----CGTTCTTGGAGCA------GA---GATGGAGCAAA-TGCACGAGTT-GGTG
CGCGATGCAACGCGT-GCGCTGA--CGAGTCCTCCTAGGTT----GGTTT-TAATCGAAC
---GCTGCATAGAAAAAAACGAAACTCGATG-GAGACC--TGTTT----GTGGAAA--TC
CC--G----------------TCGCACGTTGAACGGCGCTTT---TTGACGTCGGTGCGT
T------------GGAGATG-TGAAACGGTTTCTTT----TCGATCGATTCT---GTTTT
TTTTTCTTTTGGC--G-TGGATGTCGTTCGCAAAACC----TTCT-TTTGGAT-GGACGG
AGTT--CGTTGG--CGCGTTTGAAACGCGG-CGTCCGCCATTAAAA-TCTCG-TGGCGTT
GATTTGCAC------------TTCTTGCTCGAAGGAGAGAA-----------CGAGA-AA
AACGTTTCTGGGAGGAAAGTTCA------------------------------------T
TTTT---GCGTCGTAGCCTTCCGTCAGTCTAAGACCTTCGCGT--CCCCGATGAATA-CT
GGAGCCATCCAGTAGGGGAA-TGCCGTTGGATTT-GCGC-GCTTTCTTTTT--TGTCGAA
TCGAAAGCGATGCAAAAGCGTGTGTACAACAA--------CACTTTTCGATGCCATCCTT
TT---TT-ACAG--------GGTAAGGAGGCTC---------AAAGTTTT------GTTT
GGAAAGCGCAAA----ATCAAAAAA-GATTG-----------------------------
---------------

#Ixodes_ricinus(GU001677.1)
ATCA-CAAATCAAGAGA-GGAGAATTTGTTT------T-CTACCTCGTTTTGACTGTGTC
GGATCGTGGGCA-GCACGCATGTT------TATGCTTT--CTTGCGTTGCGTTT------
-TCA-----CGTTCTCGGAGCGATTGAAGA---GATGGAGCAAA-TGCACGAGTT-GGTG
CGCGATGC-ACGCGT-GCGCTGA--CGAGTCCTCCTAGGTC----GGTTT-TAATCGAAC
---ACTGCATAGAAAAAA-CGAAACTCGATG-GAGACC--TGTTT----GTGGAAA--TC
CC--G----------------TCGCACGTTGAACGGCGCTTT---T-GACGTCGGTGCGT
T------------GGAGATG-TGAAACGGTCTCTTT----TCGATCGATTCT---GTTTC
TTTC--TTTTGGC--G-TGGATGTTGTTCGAAAAACC----TTCTCTTTGGAT-GGACGG
AGTT--CGTTGG--CGCGTTTGAAACGCGG-CGTCCGCCATTAAAAATCTCG-TGGCGTT
GATTTGCACAC-----AAGACTTCTTGCTCGAAGGAGAGAA-----------CGAAA-AA
AACGTTTCTGGGAGGAAAGTT--------------------------------------T
CTGT---GCGTCGTAGCCTTCCGTCAGTCTAAGACCTTCGCGT--CCCCGATGAATG-CT
GGAGCCATCCAGTAGGGGAA-TGCCGTTGGATTT-GCGC-GCTTTCTTTTT--TGTCGAA
TCGAAAGCGATGCAAAAGCGTGTGTACAACAA--------CACTTTTCGATGCCATCCTT
TT---TT-ACAG--------GGTAAGGAGGCTC---------AAAGTTT-------GTTT
GGAAAGCGCAAA----ATCAAAAA--GATTG-----------------------------
---------------

#Ixodes_ricinus(D88884.1)
ATCA-TATATCAAGAGA-GGAGAATTTGTTT------T-CTACCTCGTTTTGACTGTGTC
GGATCGTGGGCA-GCACGCATGTT------TATGCTTT--CTTGCGTTGCGTTT------
-TCA-----CGTTCTCGGAGCGATTGAAGA---GATGGAGCAGA-TGCACGAGTTTGGTG
CGCGATGCCACGCGT-GCGCTGA--CGAGTCCTCCTAGGTC----GGTTT-TAATCGAAC
---ACTGCATAGAAAAAA-CGAAACTCGATG-GAGACC--TGTTT----GTGGAAA--TC
CC--G----------------TCGCACGTTGAACGGCGCTTT---T-GACGTCGGTGCGT
T------------GGAGATG-TGAAACGGTTTCTTT----TCGATCGATTCT---GTTTC
TTTC--TTTTGGC--G-TGGATGTTGTTCGAAAAACC----TTCTCTTTGGAT-GGACGA
AGTT--CGTTGG--CGCGTTTGAAACGCG--CGTCCGCCATTAAAAATCTCG-TGGCGTT
GATTTGCACAC-----AAGACTTCTTGCTCGAAGGAGAGAA-----------CGAAA-AA
AACGTTTCTGGGAGGAAAGTT--------------------------------------T
CTGT---GCGTCGTAGCCTTCCGTCAGTCTAAGACCTTCGCG---CTTTGATGAATA-CT
GGAGCCATCCAGTAGGGGAA-TGCCGTTGGATTT-GCGC-GCTTTCTTTTT--TGTCGAA
TCGAAAGCGATGCAAAAGCGTGTGTACAACAA--------CACTTTTCGATGCCATCCTT
TT---TT-ACAG--------GGTAAGGAGGCTC---------AAAGTTTTT-----GTTT
GGAAAGCGCAAA----ATCAAAAAA-GATTG-----------------------------
---------------

#Ixodes_ricinus(D88880.1)
ATCA-TATATCAAGAGA-GGAGAATTTGTTT------T-CTACCTCGTTTTGACTGTGTC
GGATCGTGGGCA-GCACGCATGTT------TATGCTTT--CTTGCGTTGCGTTT------
-TCA-----CGTTCTCGGAGCG------GA---GATGGAGCAAA-TGCACGAGTT-GGTG
CGCGATGCCACGCGT-GCGCTGA--CGAGTCCTCCTAGGTC----GGTTT-TAATCGAAC
---ACTGCATAGAAAAAA-CGAAACTCGATG-GAGACC--TGTTT----GTGGAAA--TC
CC--G----------------TCGCACGTTGAACGGCGCTTT---T-GACGTCGGTGCGT
T------------GGAGATG-TAAAACGGTTTCTTT----TCGATCGATTCT---GTTTC
TTTC--TTTTGGC--G-TGGATGTTGTTCGAAAAACC----TTCT-TT-GGAT-GGACGG
AGTT--CGTTGG--CGCGTTTGAAACGCGG-CGTCCGCCATTAAAAATCTCG-TGGCGTT
GATTTGCAC------------TTCTTGCTCGAAGGAGAGAA-----------CGAGA-AA
AACGTTTCTGGGAGGAAAGTTCA------------------------------------T
TTTT---GCGTCGTAGCCTTCCGTCAGTCTAAGACCTTCGCGT--CCCCGATGAATATCT
GGAGCCATCCAGTAGGGGAA-TGCCGTTGGATTT-GCGCTGCTTTCTTTTT--TGTCGAA
TCGAAAGCGATGCAAAAGCGTGTGTACAACAA--------CGCTTTTCGATGCCATCCTT
TT---TTTACAG--------GGTAAGGAGGCTC---------AAAGTTTT------GTTT
GGAAAGCGCAAA----ATCAAAAAAAGATTG-----------------------------
---------------

#Ixodes_ricinus(D88879.1)
ATCA-TATATCAAGAGA-GGAGAATTTGTTT------TTCTACCTCGTTTTGACTGTGTC
GGATCGTGGGCA-GCACGCATGTT------TATGCTTT--CTTGCGTTGCGTTT------
-TCA-----CGTTCTCGGAGCGATTGAAGA---GATGGAGCAAA-TGCACGAGTT-GGTG
CGCGATGCCACGCGT-GCGCTGA--CGAGTCCTCCTAGGTC----GGTTT-TAATCGAAC
---ACTGCATAGAAAAAA-CGAAACTCGATG-GAGACC--TGTTT----GTGGAAA--TC
CC--G----------------TCGCACGTTGAACGGCGCTTT---T-GACGTCGGTGCGT
T------------GGAGATG-TGAAACGGTTTCTTT----TCGATCGATTCT---GTTTC
TTTC--TTTTGGC--G-TGGATGTTGTTCGAAAAACC----TTCT--TTGGAT-GGACGG
AGTT--CGTTGG--CGCGTTTGAAACGCGG-CGTCCGCCATTAAAAATCTCG-TGGCGTT
GATTTGCACAC-----AAGACTTCTTGCTCGAAGGAGAGAA-----------CGAGATAA
AACGTTTCTGGGAGGAAAGTT--------------------------------------T
CTGT---GCGTCGTAGCCTTCCGTCAGTCTAAGACCTTCGCGT--CCCCGATGAATA-CT
GGAGCCATCCAGTAGGGGAA-TGCCGTTGGATTT-GCGC-GCTTTCTTTCT--TGTCGAA
TCGAAAGCGATGCAAAAGCGTGTGTACGACAA--------CACTTTTCGATGCCATCCTT
TT---TTTACAG--------GGTAAGGAGGCTC---------AAAGTTTTT-----GTTT
GGAAAGCGCAAA----ATCAAAAAA-GATTG-----------------------------
---------------

#Ixodes_scapularis(L22274.1)
ATCA-TATATCAAGAGA-GGAGAATTTGTTT------T-CTACCTCGTTTTGACTGTGTC
GGATCGTGGGCA-GCACGCAGTTT------TATGCTTT--CTTGCGTTGCGTTT------
-TCT-----T--------------------------TGAGCAAA-TGCACGAGTG----G
TGCGATTGCACGCGT-GCGCTTAACCA-GTCCTCCTCCTCCTACGAGTTT-TTATTGAAC
---ACTGCATGGGAAAA--CGAAACTCGATG-GATACC--G-TTT----GTGGAAAA-TC
CC--GTACCAAAAAAA-TCTTTCGCACGTTGAACGGCGCT-----GTGACGTCGGTGCGT
TAGAAA------CGGAGATT-TGAAACGGTTTCTTT----TCGATCGATTCT---GTTTT
CTTT------GGC--G-TGGATGTTGTTCGAGT-------GGAAAAA-CCGTG-GGACGG
AGTTGGCGTTGG--GCCGTT-GAAACGCGG-CGTCGGCAAATGTAAATCTCG-TGGCGTT
GATTT------------GCAC-----------AAAAAAAAG-----------AAAAA---
--CGCTTCTGGGAGGAAAGTT---------------------------------------
TTTT---GCGTCGTAGCCTTCCGTCAGTCTAAGACCTTCGCGT--CCCCGATGAATA-CT
GGAGCCATCCAGTAGGGGAA-TGCCGTTGGATT--GCGC-GCTTTCTTTTT--TGTCGAA
TCGAAAGCGATGCAAA-GCGTGTGTACAACAA--------C-TGTTAGTTCGCTATCCTT
TTGTGTTTTTGA---CATGTGGTAAGGAGGC-----------GAAGTTTTT------GTT
GGAAAGCACACA----AAATGAATTG----------------------------------
---------------

#Ixodes_scapularis(L22276.1)
ATCA-TATATCAAGAGA-GGAGAATTTGTTT------T-CTACCTCGTTTTGACTGTGTC
GGATCGTGGGCA-GCACGCAGTTT------TATGCTTT--CTTGCGTTGCGTTT------
-TCT-----T--------------------------TGAGCAAA-TGCACGAGTG----G
TGCGATTGCACGCGT-GCGCTTAACCA-GTCCTCCTCCTCCTACGAGTTT-TTATCGAAC
---ACTGCATGGGAAAA--CGAAACTCGATG-GATACC--G-TTT----GTGGAAAA-TC
CC--GTACCAAAAAAA-TCTTTCGCACGTTGAACGGCGCT-----GTGACGTCGGTGCGT
TAGAAA------CGGAGATT-TGAAACGGTTTCTTT----TCGATCGATTCT---GTTTT
CTTT------GGC--G-TGGATGTTGTTCGAGT-------GGAAAAAACCGTG-GGACGG
AGTTGGCGTTGG--GCCGTT-GAAACGCGG-CGTCGGCAAATGTAAATCTCG-TGGCGTT
GATTT------------GCAT-----------AAAAAAAAG-----------AAAAA---
--CGCTTCTGGGAGGAAAGTT---------------------------------------
TTTT---GCGTCGTAGCCTTCCGTCAGTCTAAGTCCTTCGCGT--CCCCGATGAATA-CT
GGAGCCATCCAGTAGGGGAA-TGCCGTTGGATT--GCGC-GCTTTCTTTTT--TGTCGAA
TCGAAAGCGATGCAAA-GCGTGTGTACAACAA--------C-TGTTAGTTCGCCATCCTT
TTGTGTTTTTGA---CATGTGGTAAGGAGGC-----------GAAGTTTTT------GTT
GGAAAGCGCACA----AAATGAATTG----------------------------------
---------------

#Ixodes_scapularis(L22273.1)
ATCA-TATATCAAGAGA-GGAGAATTTGTTT------T-CTACCTCGTTTTGACTGTGTC
GGATCGTGGGCA-GCACGCAGTTT------TATGCTTT--CTTGCGTTGCGTTT------
-TCT-----T--------------------------TGAGCAAA-TGCACGAGTG----G
TGCGATTGCACGCGT-GCGCTTAACCA-GTCCTCCTCCTCCTACGAGTTT-TTATCGAAC
---ACTGCATGGGAAAA--CGAAACTCGATG-GATACC--G-TTT----GTGGAAAA-TC
CC--GTACCAAAAAAA-TCTTTCGCACGTTGAACGGCGCT-----GTGACGTCGGTGCGT
TAGAAA------CGGAGATT-TGAAACGGTTTCTTT----TCGATCGATTCT---GTTTT
CTTT------GGC--G-TGGATGTTGTTCGAGT-------GGAAAAAACCGTG-GGACGG
AGTTGGCGTTGG--GCCGTT-GAAACGCGG-CGTCGGCAAATGTAAATCTCG-TGGCGTT
GATTT------------GCAT-----------AAAAAAAAG-----------AAAAA---
--CGCTTCTGGGAGGAAAGTT---------------------------------------
TTTT---GCGTCGTAGCCTTCCGTCAGTCTAAGTCCTTCGCGT--CCCCGATGAATA-CT
GGAGCCATCCAGTAGGGGAA-TGCCGTTGGATT--GCGC-GCTTTCTTTTT--TGTCGAA
TCGAAAGCGATGCAAA-GCGTGTGTACAACAA--------C-TGTTAGTTCGCCATCCTT
TTGTGTTTTTGA---CATGTGGTAAGGAGGC-----------GAAGTTTTT------GTT
GGAAAGCGCACA----AAATGAATTG----------------------------------
---------------

#Ixodes_scapularis(L22275.1)
ATCA-TATATCAAGAGA-GGAGAATTTGTTT------T-CTACCTCGTTTTGACTGTGTC
GGATCGTGGGCA-GCACGCAGTTT------GATGCTTT--CTTGCGTTGCGTTT------
-TCT-----T--------------------------TGAGCAAA-TGCACGAGTG----G
TGCGATTGCACGTGT-GCGCTTAACCA-GTCCTCCTCCTCCTACGAGTTT-TTATCGAAC
---ACTGCATGGGAAAA--CGAAACTCGATG-GATACC--G-TTT----GTGGAAAA-TC
CC--GTACCAAAAAAA-TCTTTCGCACGTTGAACGGCGCT-----GTGACGTCGGTGCGT
TAGAAA------CGGAGATT-TGAAACGGTTTCTTT----TCGATCGATTCT---GTTTT
CTTT------GGC--G-TGGATGTTGTTCGAGT-------GGAAAAA-CCGTG-GGACGG
AGTTGGCGTTGG--GCCGTT-GAAACGCGG-CGTCGGCAAATGTAAATCTCG-TGGCGTT
GATTT------------GCACG----------AAAAAAAAG-----------AAAAA---
--CGCTTCTGGGAGGAAAGTT---------------------------------------
TTTT---GCGTCGTAGCCTTCCGTCAGTCTAAGACCTTCGCGT--CCCCGATGAATA-CT
GGAGCCATCCAGTAGGGGAA-TGCCGTTGGATT--GCGC-GCTTTCTTTTT--TGTCGAA
TCGAAAGCGATGCAAA-GCGTGTGTACAACAA--------C-TGTTAGTTCGCCATCCTT
TTGTGTTTTTGA---CATGTGGTAAGGAGGC-----------GAAGTTTTT------GCT
GGAAAGCGCACA----AAATGAATTG----------------------------------
---------------

#Ixodes_scapularis(FR854232.1)
--CA-TATATCAAGAGA-GGAGAATTTGTTT------T-CTACCTCGTTTTGACTGTGTC
GGATCGTGGGCA-GCACGCAGTTT------TATGCTTT--CTTGCGTTGCGTTT------
-TCT-----T--------------------------TGAGCAAA-TGCACGAGTG----G
TGCGATTGCACGCGT-GCGCTTAACCA-GTCCTCCTCCTCCTACGAGTTT-TTATCGAAC
---ACTGCATGGGAAAA--CGAAACTCGATG-GATACC--G-TTT----GTGGAAAA-TC
CC--GTACCAAAAAAA-TCTTTCGCACGTTGAACGGCGCT-----GTGACGTCGGTGCGT
TAGAAA------CGGAGATT-TGAAACGGTTTCTTT----TCGATCGATTCT---GTTTT
CTTT------GGC--G-TGGATGTTGTTCGAGT-------GGAAAAA-CCGTG-GGACGG
AGTTGGCGTTGG--CGCGTT-GAAACGCGG-CGTCGGCAAATGTAAATCTCG-TGGCGTT
GATTT------------GCACA----------AAAAAAAAG-----------AAAAA---
--CGCTTCTGGGAGGAAAGTT---------------------------------------
TTTT---GCGTCGTAGCCTTCCGTCAGTCTAAGACCTTCGCGT--CCCCGATGAATA-CT
GGAGCCATCCAGTAGGGGAA-TGCCGTTGGATT--GCGC-GCTTTCTTTTT--TGTCGAA
TCGAAAGCGATGCAAA-GCGTGTGTACAACAA--------C-TGTTAGTTCGCCATCCTT
TTGTGTTTTTGA---CATGTGGTAAGGAGGC-----------GAAGTTTTT------GTT
GGAAAGCGCACA----AAATGAATTG----------------------------------
---------------

#Ixodes_tanuki(D88886.1)
ATCA-TATATCAAGAGA-GGAGAATTTTTTT----AGTTCTACCTCGTTTTGACTGTGTC
GGATCGTGGGCA-GCACGCAATTT------TATACTTT--CTTGCGTTGCGTTTTTCCCA
ATTCCTTGCTTTCGGAGCGAAATGTACACACTGGAGAGAGCAAA-TGCACGAGTG----T
TGCGAT-GC-CAGGT-GCGCTCA--CGAAACATGACGATGTCCGCTTTCTTTTGAGCAA-
----CTGCA-TAGAAAACGAACTCTCTTTTGAGGAGACACCGTTT----GTGGA-AA-TC
TC--GAAAGA---GGAAACTTTCGCACGTTGAACGGCGCTC-----AGACGTCGGTGCGT
TGGAAA------CTTTCTTT--GGGATTGAAACGGT---TTGTACGTTTTCTT--TTGGC
GTGGA----TGTT--G-TTCGAGAATTCA-------------------GGACTTGAGTTT
CGTTT-----GAA-G-CGTT-GAAACGCG--CGTCCGCAT--TTTGATCTTG-TGGCGTT
GATTTGCACACTGGGTTGTACGCTGTTTTTGCCCGAGAGAAACGGAA---AAAAAGGAAA
GACGTTTCTGGGAGGAAAGTT---------------------------------------
TTTT---GCGTCGTAGCCTTCCGTCAGTCTAAGACCTTCGCGT--CCCCGATGAATA-CT
GGAGCCATCCAGTAGGGGAA-TGCCGTTGGATT--GCGC-GCTTTCTTTTTT--GTCGAA
TCGAAAGCGATGCACGCGCCTGTACACACAAAA--AACGAAACTCTTTTTCGCCATCCTT
TTTG----ATAT-----GGAGGTAAGGAGACGAAAAAAAAAAAGAGAATTTGTTTTTGTT
TTGGAAAGCGCAAACAAAATATAATTTT--------------------------------
---------------

#Ixodes_tanuki(D88887.1)
ATCA-TATATCAAGAGA-GGAGAATTTTTTT----AGTTCTACCTCGTTTTGACTGTGTC
GGATCGTGGGCA-GCACGCAATTT------TATACTTT--CTTGCGTTGCGTTTTTCCCA
ATTCCTTGCTTTCGGAGCGAAATGTACACACTGGAGAGAGCAAA-TGCACGAGTG----T
TGCGAT-GCACGCGT-GCGCTCA--CGAAACATGAGGATGTCCGCTTTCTTTTGAGCAA-
----CTGCA-TAGAAAACGAACTCTCTTTTGAGGAGACACCGTTT----GTGGA-AA-TC
TC--GAAAGA---GGAAACTTTCGCACGTTGAACGGCGCTC-----AGACGTCGGTGCGT
TGGAAA------CTTTCTTT--GGGATTGAAACGGT---TTGTACGTTTTCTT--TTGGC
GTGGA----TGTT--G-TTCGAGAATTCA-------------------GGACTTGAGTTT
CGTTT-----GAA-GGCGTT-GAAACGCG---GTCCGCAT--TTTGATCTTG-TGGCGTT
GATTTGCACACTGGGTTGTACGCTGTTTTTGCCCGAGAGAAACGGAA---AAAAAGGAAA
GACGTTTCTGGGAGGAAAGTT---------------------------------------
TTTT---GCGTCGTAGCCTTCCGTCAGTCTAAGACCTTCGCGT--CCCCGATGAATA-CT
GGAGCCATCCAGTAGGGGAA-TGCCGTTGGATT--GCGC-GCTTTCTTTTTT--GTCGAA
TCGAAAGCGATGCACGCGCCTGTACACACAAAA--AACGAAACTCTTTTTCGCCATCCTT
TTTG----ATAT-----GGAGGTAAGGAGACGAAAAAAAAAAAGAGAATTTGTTTTTGTT
TTGGAAAGCGCAAACAAAATATAATTTTGTCGA---------------------------
---------------

#Ixodes_tanuki(D88885.1)
ATCA-TATATCAAGAGA-GGAGAATTTTTTT----AGTTCTACCTCGTTTTGACTGTGTC
GGATCGTGGGCA-GCACGCAATTT------TATACTTT--CTTGCGTTGCGTTTTTCCCA
ATTCCTTGCTTTCGGAGCGAAATGTACACACTGGAGAGAGCAAA-TGCACGAGTG----T
TGCGAT-GCACGCGT-GCGCTCA--CGAAACATGACGATGTCCGCTTTCTTTTGAGCAA-
----CTGCA-TAGAAAACGAACTCTCTTTTGAGGAGACACCGTTT----GTGGA-AA-TC
TC--GAAAGA---GGAAACTTTCGCACGTTGAACGGCGCTC-----AGACGTCGGTGCGT
TGGAAA------CTTTCTTT--GGGATTGAAACGGT---TTGTACGTTTTCTT--TTGGC
GTGGA----TGTT--G-TTCGAGAATTCA-------------------GGACTTGAGTTT
CGTTT-----GAA-G-CGTT-GAAACGCG--CGTCCGCAT--TTTGATCTTG-TGGCGTT
GATTTGCACACTGGGTTGTACGCTGTTTTTGCCCGAGAGAAACGGAA---AAAAAGGAAA
GACGTTTCTGGGAGGAAAGTT---------------------------------------
TTTT---GCGTCGTAGCCTTCCGTCAGTCTAAGACCTTCGCGT--CCCCGATGAATA-CT
GGAGCCATCCAGTAGGGGAA-TGCCGTTGGATT--GCGC-GCTTTCTTTTTT--GTCGAA
TCGAAAGCGATGCACGCGCCTGTACACACAAAA--AACGAAACTCTTTTTCGCCATCCTT
TTTG----ATAT-----GGAGGTAAGGAGACGAAAAAAAAAAAGAGAATTTGTTTTTGTT
TTGGAAAGCGCAAACAAAATATAATTTTG-------------------------------
---------------

#Ixodes_turdus(D88889.1)
ATCA-TATATCAAGAGA-GGAGAAATTTGAC----GTTTCTACCTCGTTTTGACTGTGTC
GGGTCGTGGGCA-GCACGCA----------AAAACGT---TTTCCGTTTTGTCG------
---------TAG-CGACCCCTGCTCGTCGG---AGAGAAAGAGAGCACACGCA-ATGTCG
AGGCGCGACGAACGT-GTGTGCG--CCCGAGTTTGTGCCGGGCTTTCCG-TGGATACCGT
TTTGCTGTAACCACTGCCATATACACGAAAACGAAGAAATGGGG--------AAATCCCG
CC--AGCAAA----CGCGCCGGCGAACGAAGGCTTGCGAGGACG-AGGAACACGA-----
-ACGTGGT----CGGAGGATTGTGACCGCTCGTTTT---ACCTCGTGCGAGCA--TCTTC
GTTTC-GTTGGAC--GCGGGCGAGGAT-----GATTTCT--TTGT-------CCCGTGTT
GGGTGC-GGAAGT-GGAAGCAAAAAATAAA-AA----AAGGTATTGGAAAAC-CGGCACG
CGGGCGCGCGACGAATCGCGTCTGTGGATTGCAGGGACTCTTTCG-----CCGTCTGAAT
GGGGGAACAAACTACGAACGGA-------------------------------------A
AAAGTGTGCGTCGTAGCCATCCGTCAGTCTAAGACCTTCGCGT--CCCCGATGAATA-CT
GGAGCCATCCATTAGGGGAA-CGCCGTTGGAATC-GCG-CGCTCCTCTTTCT-CGTTTTC
GCTACA-CACCGCGGGGAATACGGTGCGAAGTG--------GAACTTGAGAGGAAGCCGT
GCG-AACGAGATTCTTTTCTCTTAATTCCCCAACCC-GCACCGCRTCCTTCATTCCAGTG
GGAAGGAGCGGCGGAAAACCGGTGGA--ATGTAAAGAGAAGACTCCCAAA-TCACATTG-
---------------

#Ixodes_turdus(D88888.1)
ATCA-TATATCAAGAGA-GGAGAAATTTGAC----GTTTCTACCTCGTTTTGACTGTGTC
GGGTCGTGGGCA-GCACGCA----------AAAACGT---TTTCCGTTTTGTCG------
---------TAGACGACCCCTGCTCGTCGG---AGAGAAAGAGAGCACACGCA-ATGTCG
AGGCGCGACGAACGT-GTGTGCG--CCCGAGTTTGTGCCGGGCTTTCCG-TGGATACCGT
TTTGCTGTAACCACTGCCATATACACGAAAACGAAGAAATGGGG--------AAATCCCG
CC--AGCAAA----CGCGCCGGCGAACGAAGGCTTGCGAGGACG-AGGAACACGA-----
-ACGTGGT----CGGAGGATTGTGACCGCTCGTTTT---ACCTCGTGCGAGCA--TCTTC
GTTTC-GTTGGAC--GCGGGCGAGGAT-----GATTTCT--TTGT-------CCCGTGTT
GGGTGC-GGAAGT-GGAAGCAAAAAATAAA-AA----AAGGTATTGGAAAAC-CGGCACG
CGGGCGCGCGACGAATCGCGTCTGTGGATTGCAGGGACTCTTTCG-----CCGTCTGAAT
GGGGGAACAAACTACGAACGGA-------------------------------------A
AAAGTGTGCGTCGTAGCCATCCGTCAGTCTAAGACCTTCGCGT--CCCCGATGAATA-CT
GGAGCCATCCAGTAGGGGAA-CGCCGTTGGAATC-GCG-CGCTCCTCTTTCT-CGTTTTC
GCTACA-CACCGCGGGGAATACGGTGCGAAGTG--------GAACTTGAGAGGAAGCCGT
GCG-AACGAGATTCTTTTCTCTTTATTCCCCAACCCCGCACCGCATCCTTCATTCCAGTG
GGAAGGAGCGGCGGAAAACCGGTGGACAATGTAAAGAGAAGACTCCCAAAATCACATTG-
---------------

#Ixodes_uriae(D88297.1)
ATCA-TATATCAAGAGA-GGAGTAGGCATTGTC---TACCTTCCTCGTTTTGACTGTGTC
GGGTCATGGACA-GTACGTCAGAGGTTTGGGTCGTTTT-CCCTCCTCGGCGTGCGCAGTT
-GTCCGCACT-GCTTTGCGTAAGAAAGCGAGT-TCGAAAGTACGTTGAACCATTTGTGGC
GGAAAGGACTGAGTTTTGCGTGGGGCATTGTAGAATGCTTTACTACATAACGAATACAAC
--GGCAATTTGGAACCTTCTCGGAGAGGATGCAAAGTCTGAGTGCGCTTTTGCACGACAG
T---GGAGCGGTGGAGATTGAGAGCTCGGGACGCGGGGATCGCGTGAAACATGCTCTCTC
TTCTATGCTTGGTCGAACTGTCGATGAAGTGCGTT-GC-GTCATTTTTGCGT---GCGTC
CTGGG----AAGCTCTTGGCGAGTGATTCGCGTTCC--------TGTTTTGCCGAGGAAG
TTGTTTCGTATTTGTGTATCGCGGCCTCTGCCCCC-ATAAATTCGTCTTGCAC--GAGTG
GAACATCGGAAA--ATTGGGCCGATCTCGTAGAAAAGTAAAGCGGAA-AGTGCGGTGTGG
TGCGCT-GTC--GAGTTGGATG-----------------------------TCGATACAT
TCTGAAGGCGTCGTAGTCCTCCGTCAGTCTAAGTATTTCTCAGTACCCCG-ATGAAAGCT
GGAGCAATCCAGTTGGGGGA-AACTGTTGGAATT-GTGTTACCTGCCTGTGG-CGCTCGA
AAGAGCGTGGGGTAAG-GCACGGGCGACACACAGAGAGGAGCGGAAACA--AGGAAAAGG
GTCCTATTCCGTGACTCCATCGTATATGACACATG-------------------------
------------------------------------------------------------
---------------

#Ixodes_uriae(D88306.1)
ATCA-TATATCAAGAGA-GGAGTAGGCATTGTC---TACCTTCCTCGTTTTGACTGTGTC
GGGTCATGGACA-GTACGTCAGAGGTTTGGGTCGTTTT-CCCTCCTCGTCGTGCGCAGTT
-GTCCGCACT-GCTTTGCGTAAGAAAGCGAGT-TCGAAAGTACGTTGAACCATTTGTGGC
GGAAAGGACTGAGTTTTGCGTGGGGCATTGTAGAATGCTTTACTACATAACGAATACAAC
--GGCAATTTGGAACCTTCTCGGAGAGGATGCAAAGTCTGAGTGCGCTTTTGCACGACAG
T---GGAGCGGTGGAGATTGAGAGCTCGGGACGCGGGGATCGCGTGAAACATGCTCTCTC
TTCTATGCTTGGTCGAACTGTCGATGAAGTGCGTT-GC-GTCATTTTTGCGT---GCGTC
CTGGG----AAGCTCTTGGCGAGTGATTCGCGTTCC--------TGTTTTGCCGAGGAAG
TTGTTTCGTATTTGTGTATCGCGGCCTCTGCCCCC-ATAAATTCGTCTTGCAC--GAGTG
GAACATCGGAAA--ATTGGGTCGATCTCGTAGAAAAGTAAAGCGGAA-AGTGCGGTGTGG
TGCGCT-GTC--GAGTTGGATG-----------------------------TCGATACAT
TCTGAAGGCGTCGTAGTCCTCCGTCAGTCTAAGTATTTCTCAGTACCCCG-ATGAAAGCT
GGAGCAATCCAGTTGGGGGA-AACTGTTGGAATT-GTGTTACCTGCCTGTGG-CGCTCGA
AAGAGCGTGGGGTAAG-GCACGGGCGACACACAGAGAGGAGCGGAAACA--AGGAAAAGG
GTCCTATTCCGTGACTCCATCGTATATGACACATG-------------------------
------------------------------------------------------------
---------------

#Ixodes_uriae(D88303.1)
ATCA-TATATCAAGAGA-GGAGTAGGCATTGTC---TACCTTCCTCGTTTTGACTGTGTC
GGGTCATGGACA-GTACGTCAGAGGTTTGGGTCGTTTT-CCCTCCTCGTCGTGCGCAGTT
GT-CCGCACT-GCTTTGCGTAAGAAAGCGAGT-TCGAAAGTACGTTGAACCATTTGTGGC
GGAAAGGACTGAGTTTTGCGTGGGGCATTGTAGAATGCTTTACTACATAACGAATACAAC
--GGCAATTTGGAACCTTCTCGGAGAGGATGCAAAGTCTGAGTGCGCTTTTGCACGACAG
T---GGAGCGGTGGAGATTGAGAGCTCGGGACGCGGGGATCGCGTGAAACATGCTCTCTC
TTCTATGCTTGGTCGAACTGTCGATGAAGTGCGTT-GC-GTCATTTTTGCGT---GCGTC
CTGGG----AAGCTCTTGGCGAGTGATTCGCGTTCC--------TGTTTTGCCGAGGAAG
TTGTTTCGTATTTGTGTATCGCGGCCTCTGCCCCC-ATAAATTCGTCTTGCAC--GAGTG
GAACATCGGAAA--ATTGGGTCGATCTCGTAGAAAAGTAAAGCGGAA-AGTGCGGTGTGG
TGCGCT-GTC--GAGTTGGATG-----------------------------TCGATACAT
TCTGAAGGCGTCGTAGTCCTCCGTCAGTCTAAGTATTTCTCAGTACCCCG-ATGAAAGCT
GGAGCAATCCAGTTGGGGGA-AACTGTTGGAATT-GTGTTACCTGCCTGTGG-CGCTCGA
AAGAGCGTGGGGTAAG-GCACGGGCGACACACAGAGAGGAGCGGAAACA--AGGAAAAGG
GTCCTATTCCGTGACTCCATCGTATATGACACATG-------------------------
------------------------------------------------------------
---------------

#Ixodes_uriae(D88305.1)
ATCA-TATATCAAGAGA-GGAGTAGGCATTGTC---TACCTTCCTCGTTTTGACTGTGTC
GGGTCATGGACA-GTACGTCAGAGGTTTGGGTCGTTTT-CCCTCCTCGTCGTGCGCAGTT
TGTCCGCACT-GCTTTGCGTAAGAAAGCGAGT-TCGAAAGTACGTTGAACCATTTGTGGC
GGAAAGGACTGAGTTTTGCGTGGGGCATTGTAGAATGCTTTACTACATAACGAATACAAC
--GGCAATTTGGAACCTTCTCGGAGAGGATGCAAAGTCTGAGTGCGCTTTTGCACGACAG
T---GGAGCGGTGGAGATTGAGAGCTCGGGACGCGGGGATCGCGTGAAACATGCTCTCTC
TTCTATGCTTGGTCGAACTGTCGATGAAGTGCGTT-GC-GTCATTTTTGCGT---GCGTC
CTGGG----AAGCTCTTGGCGAGTGATTCGCGTTCC--------TGTTTTGCCGAGGAAG
TTGTTTCGTATTTGTGTATCGCGGCCTCTGCCCCCCATAAATTCGTCTTGCAC--GAGTG
GAACATCGGAAA--ATTGGGTCGATCTCGTAGAAAAGTAAAGCGGAA-AGTGCGGTGTGG
TGCGCT-GTC--GAGTTGGATG-----------------------------TCGATACAT
TCTGAAGGCGTCGTAGTCCTCCGTCAGTCTAAGTATTTCTCAGTACCCCG-ATGAAAGCT
GGAGCAATCCAGTTGGGGGA-AACTGTTGGAATT-GTGTTACCTGCCTGTGG-CGCTCGA
AAGAGCGTGGGGTAAG-GCACGGGCGACACACAGAGAGGAGCGGAAACA--AGGAAAAGG
GTCCTATTCCGTGACTCCATCGTATATGACACATG-------------------------
------------------------------------------------------------
---------------

#Ixodes_uriae(D88307.1)
ATCA-TATATCAAGAGA-GGAGTAGGCATTGTC---TACCTTCCTCGTTTTGACTGTGTC
GGGTCATGGACA-GTACGTCAGAGGTTTGGGTCGTTTT-CCCTCCTCGTCGTGCGCAGTT
GTTCCGCACTTGCTTTGCGTAAGAAAGCGAGT-TCGAAAGTACGTTGAACCATTTGTGGC
GGAAAGGACTGAGTTTTGCGTGGGGCATTGTAGAATGCTTTACTACATAACGAATACAAC
--GGCAATTTGGAACCTTCTCGGAGAGGATGCAAAGTCTGAGTGCGCTTTTGCACGACAG
T---GGAGCGGTGGAGATTGAGAGCTCGGGACGCGGGGATCGCGTGAAACATGCTCTCTC
TTCTATGCTTGGTCGAACTGTCGATGAAGTGCGTT-GC-GTCATTTTTGCGT---GCGTC
CTGGG----AAGCTCTTGGCGAGTGATTCGCGTTCC--------TGTTTTGCCGAGGAAG
TTGTTTCGTATTTGTGTATCGCGGCCTCTGCCCCC-ATAAATTCGTCTTGCAC--GAGTG
GAACATCGGAAA--ATTGGGTCGATCTCGTAGAAAAGTAAAGCGGAA-AGTGCGGTGTGG
TGCGCT-GTC--GAGTTGGATG-----------------------------TCGATACAT
TCTGAAGGCGTCGTAGTCCTCCGTCAGTCTAAGTATTTCTCAGTACCCCG-ATGAAAGCT
GGAGCAATCCAGTTGGGGGA-AACTGTTGGAATT-GTGTTACCTGCCTGTGG-CGCTCGA
AAGAGCGTGGGGTAAG-GCACGGGCGACACACAGAGAGGAGCGGAAACA--AGGAAAAGG
GTCCTATTCCGTGACTCCATCGTATATGACACATG-------------------------
------------------------------------------------------------
---------------

#Ixodes_holocyclus(AB025592.1)
ATCA-TATATCAAGAGA-GGAGTAGGCGCCGCC---TATCTGCCTCGTTTTGACTGTGTC
GGGTAAAGACAA--CACGTCGGAGGTACGGGTCGAATTGCCCTCCTCGGCTTGCGCAGTT
-GTCTGCACT-GCTTCGCATAAAAAAGCAAGA-TCGAAAGTACGTTGGTCTGTTTGTGGC
TGAGGAAGTCG---TT-------GGCATCGTAGAATGCTTTTTCACGCGACGGAAACAAC
--GGCAACTTGGAACTCTCCCGGAGAGGACGGCAGA---AAGTTCGCTTTCGCACGACGG
TTATGGAGCGAAGGAGATTGAGAGCTCGAGACGCGGGGATCGCGTATAATGCGCTCTCTC
TCCAATGCTTGGTCGAACTGTCGATGAAGTGCGTTTGCGGACGTTCCTGTA----GCGTC
CTGGG----AGGCACGCGGCGAGTGATTCGCGTTCC--------TGTGTTGCCGAGGAAG
TTGTTTCGTCGTCGTGAAAGGCGGCCTCTGCCTTC-ACGAACTCTTGGCGCG---GAATG
GACCAGCGGAAAT-ATTGGGTCGATTTTGCA-AGGGGCGAAGCGAGAGAGTGCGTTGTGG
TGCGCTTGAC-CGAGTTTGAAG--------------------------GTTTCGGCACGT
TCCGAAGGCGGGACTAGTCTCCGTCAGTCTAAGTGCTTCACAGTACCCCGTTTAAAAGCT
GGAGCAATCCAGCTGGGGGA-AACTGTTGGAAGT-GCGTTACCTGCCTGTGG-CGCTCGC
AAGGGCGTGGGGTAAG-GCACGGGCTACGCACAGAGAGAAGCGGGAGCG-AGGAGAAGGG
TTCTCTTCCCGCGACTCCATCATACAAAATTG----------------------------
------------------------------------------------------------
---------------

#Ixodes_holocyclus(AB025591.1)
ATCA-TATATCAAGAGA-GGAGTAGGCGCCGCC---TATCTGCCTCGTTTTGACTGTGTC
GGGTAAAGACAA--CACGTCGGAGGTACGGGTCGAATTGCCCTCCTCGGCTTGCGCAGTT
-GTCTGCACT-GCTTCGCATAAAAAAGCAAGA-TCGAAAGTACGTTGGTCTGTTTGTGGC
TGAGGAAGTCG---TT-------GGCATCGTAGAATGCTTTTTCACGCGACGGAAACAAC
--GGCAACTTGGAACTCTCCCGGAGAGGACGGCAGA---AAGTTCGCTTTCGCACGACGG
TTATGGAGCGAAGGAGATTGAGAGCTCGAGACGCGGGGATCGCGTATAATGCGCTCTCTC
TCCAATGCTTGGTCGAACTGTCGATGAAGTGCGTTTGCGGACGTTCCTGTA----GCGTC
CTGGG----AGGCACGCGGCGAGTGATTCGCGTTCC--------TGTGTTGCCGAGGAAG
TTGTTTCGTCGTCGTGAAAGGCGGCCTCTGCCTTC-ACGAACTCTTGGCGCG---GAATG
GACCAGCGGAAAT-ATTGGGTCGATTTTGCA-AGGGGCGAAGCGAGAGAGTGCGTTGTGG
TGCGCTTGAC-CGAGTTGGAAG--------------------------GTTTCGGCACGT
TCCGAAGGCGGGACTAGTCTCCGTCAGTCTAAGTGCTTCACAGTACCCCGTTTAAAAGCT
GGAGCAATCCAGCTGGGGGA-AACTGTTGGAAGT-GCGTTACCTGCCTGTGG-CGCTCGC
AAGGGCGTGGGGTAAG-GCACGGGCTACGCACAGAGAGAAGCGGGAGCG-AGGAGAAGGG
TTCTCTTCCCGCGACTCCATCATACAAAATTG----------------------------
------------------------------------------------------------
---------------

#Ixodes_holocyclus(AB025594.1)
ATCA-TATATCAAGAGA-GGAGTAGGCGCCGCC---TATCTGCCTCGTTTTGACTGTGTC
GGGTAAAGACAA--CACGTCGGAGGTACGGGTCGAATTGCCCTCCTCGGCTTGCGCAGTT
-GTCTGCACT-GCTTCGCATAAAAAAGCAAGA-TCGAAAGTACGTTGGTCTGTTTGTGGC
TGAGGAAGTCG---TT-------GGCATCGTAGAATGCTTTTTCACGCGACGGAAACAAC
--GGCAACTTGGAACTCTCCCGGAGAGGACGGCAGA---AAGTTCGCTTTCGCACGACGG
TTATGGAGCGAAGGAGATTGAGAGCTCGAGACGCGGGGATCGCGTATAATGCGCTCTCTC
TCCAATGCTTGGTCGAACTGTCGATGAAGTGCGTTTGCGGACGTTCCTGTA----GCGTC
CTGGG----AGGCACGCGGCGAGTGATTCGCGTTCC--------TGTGTTGCCGAGGAAG
TTGTTTCGTCGTCGTGAAAGGCGGCCTCTGCCTTC-ACGAACTCTTGGCGCG---GAATG
GACCAGCGGAAAT-ATTGGGTCGATTTTGCA-AGGGGCGAAGCGAGAGAGTGCGTTGTGG
TGCGCTTGAC-CGAGTTGGAAG--------------------------GTTTCGGCACGT
TCCGAAGGCGGGACTAGTCTCCGTCAGTCTAAGTGCTTCACAGTACCCCGTTTAAAAGCT
GGAGCAATCCAGCTGGGGGA-AACTGTTGGAAGT-GCGTTACCTGCCTGTGG-CGCTCGC
AAGGGCGTGGGGTAAG-GCACGGGCTACGCACAGAGAGAAGCGGGAGCG-AGGAGAAGGG
TTCTCTTCCCGCGACTCCATCATACAAAATTG----------------------------
------------------------------------------------------------
---------------

#Ixodes_holocyclus(AB025595.1)
ATCA-TATATCAAGAGA-GGAGTAGGCGCCGCC---TATCTGCCTCGTTTTGACTGTGTC
GGGTAAAGACAA--CACGTCGGAGGTACGGGTCGAATTGCCCTCCTCGGCTTGCGCAGTT
-GTCTGCTCT-GCTTCGCATAAAAAAGCAAGA-TCGAAAGTACGTTGGTCTGTTTGTGGC
TGAGGAAGTCG---TT-------GGCATCGTAGAATGCTTTTTCACGCGACGGAAACAAC
--GGCAACTTGGAACTCTCCCGGAGAGGACGGCAGA---AAGTTCGCTTTCGCACGACGG
TTATGGAGCGAAGGAGATTGAGAGCTCGAGACGCGGGGATCGCGTATAATGCGCTCTCTC
TCCAATGCTTGGTCGAACTGTCGATGAAGTGCGTTTGCGGACGTTCCTGTA----GCGTC
CTGGG----AGGCACGCGGCGAGTGATTCGCGTTCC--------TGTGTTGCCGGGGAAG
TTGTTTCGTCGTCGTGAAAGGCGGCCTCTGCCTTC-ACGAACTCTTGGCGCG---GAATG
GACCAGCGGAAAT-ATTGGGTCGATTTTGCA-AGGGGCGAAGCGAGAGAGTGCGTTGTGG
TGCGCTTGAC-CGAGTTTGAAG--------------------------GTTTCGGCACGT
TCCGAAGGCGGGACTAGTCTCCGTCAGTCTAAGTGCTTCACAGTACCCCGTTTAAAAGCT
GGAGCAATCCAGCTGGGGGA-AACTGTTGGAAGT-GCGTTACCTGCCTGTGG-CGCTCGC
AAGGGCGTGGGGTAAG-GCACGGGCTACGCACAGAGAGAAGCGGGAGCG-AGGAGAAGGG
TTCTCTTCCCGCGACTCCATCATACAAAATTG----------------------------
------------------------------------------------------------
---------------

#Ixodes_ovatus(AB103036.1)
ATCA-TATATCAAGAGA-GGAGAATTTTGTC----GATTCTACCTCGTTTTGACTGTGTC
GGGTCGTGGGCA-GAACGCACG-------AGAAACGTC--TTTTCGGAGCAAAT------
---------GGAAAAACAA------------------------CGTGCACGCGTGCGCAT
TGGAA-TGCCGGTGT-GTGTTTG--CGTAGTTTCGGAATACCACTGCCGATTCACGTGAC
---GGAGGGAGC-AAAAGAAGTTACCCAATGTGAGAAAAGGAAA--------AACGAGTG
TC--TCTCA-----TTCGCTGAAGGC-GATGGCGGGCGTGCAAG-AATACACCAATTCTT
AACCCGTT----TTGAGCCTTCGATGAGCGGAGATT---GACGAGGAAACTCG--GTTTC
TTTTT-TTCTGAC--GATTGTGGAACTTCG-CGCTTTCT--CTTTTCGTCCGTGTTTTTC
AGGTGCTGAAAGT-GGGTTCCAGAACGATG-AA--CGCGAACACGAGGAAAC-TGGCACG
GATTTGCGTGTTGAAACGCGGC-GC-------------------------------CGAT
TCCGTCTCCGATTGAAAAGACG-------------------------------------C
GTTGAGTGCGTCGTCGCCTTCCGTCAGTCTAAGACCTTCGCGT--CCCCGATGAATA-CT
GGAGCTATCCAGTAGGGGAA-TGCCGTTGGAAAT-GCGATGCTACTTTCTCT-TGTGGAC
GAGATTTCGAATCTCGGAGGGAAACGAGAAGCT--------GTGCATTTGCGAAAA----
----GACTGT-TTTTTCTTCGTTGCTTGTGTTGCGCTGAAGAGAACGTTTTTTCCTCTTA
CAATATCATTGT------------------------------------------------
---------------

#Ixodes_ovatus(AB103045.1)
ATCA-TATATCAAGAGA-GGAGAATTTTGTC----GATTCTACCTCGTTTTGACTGTGTC
GGGTCGTGGGCA-GAACGCACG-------AGAAACGTC--TTTTCGGAGCAAAT------
---------GGAAAAACAA------------------------CGTGCACGCGTGCGCAT
TGGAA-TGCCGGTGT-GTGTTTG--CGTAGTTTCGGAATACCACTGCCGATTCACGTGAC
---GGAGGGAGC-AAAAGAAGTTACCCAATGTGAGAAAAGGAAA--------AACGAGTG
TC--TCTCA-----TTCGCTGAAGGC-GATGGCGGGCGTGCAAG-AATACACCAATTCTT
AACCCGTT----TTGAGCCTTCGATGAGCGGAGATT---GACGAGGAAACTCG--GTTTC
TTTTT-TTCTGAG--GATTGTGGAACTTCG-CGCTTTCT--CTTTTCGTCCGTGTTTTTC
AGGTGCTGAAAGT-GGGTTCCAGAACGATG-AA--CGCGAACACGAGGAAAC-TGGCACG
GATTTGCGTGTTGAAACGCGGC-GC-------------------------------CGAT
TCCGTCTCCGATTGAAAAGACG-------------------------------------C
GTTGAGTGCGTCGTCGCCTTCCGTCAGTCTAAGACCTTCGCGT--CCCCGATGAATA-CT
GGAGCTATCCAGTAGGGGAA-TGCCGTTGGAAAT-GCGATGCTACTTTCTCT-TGTGGAC
GAGATTTCGAATCTCGGAGGGAAACGAGAAGCT--------GTGCATTTGCGAAAA----
----GACTGT-TTTTTCTTCGTTGCTTGTGTTGCGCTGAAGAGAACGTTTTTTCCTCTTA
CAATATCATTGT------------------------------------------------
---------------

#Ixodes_ovatus(AB103047.1)
ATCA-TATATCAAGAGA-GGAGAATTTTGTC----GATTCTACCTCGTTTTGACTGTGTC
GGGTCGTGGGCA-GAACGCACG-------AGAAACGTC--TTTTCGGAGCAAAT------
---------GGAAAAACAA-----------------------ACGTGCACGCGTGCGCAT
TGGAA-TGCCGGTGT-GTGTTTG--CGTAGTTTCGGAATACCACTGCCGATTCACGTGAC
---GGAGGGAGC-AAAAGAAGTTACCCAATGTGAGAAAAGGAAA--------AACGAGTG
TC--TCTCA-----TTCGCTGAAGGC-GATGGCGGGCGTGCAAG-AATACACCAATTCTT
AACCCGTT----TTGAGCCTTCGATGAGCGGAGATT---GACGAGGAAACCCG--GTTTC
TTTTT-TTCTGAG--GATTGTGGAACTTCGGCGCTTTCT--CTTTACGACCGTATTTTTC
AGGTGCTGAAAGT-GGGTTCCAGAACGATG-AA--CGCGAACACGAGGAAAC-TGGCACG
GATTTGCGTGTTGAAACGCGGC-GC-------------------------------CGAT
TCCGTCTCCGATTGAAAAGACG-------------------------------------C
GTTGAGTGCGTCGTCGCCTTCCGTCAGTCTAAGACCTTCGCGT--CCCCGATGAATA-CT
GGAGCTATCCAGTAGGGGAA-TGCCGTTGGAAAT-GCGATGCTACTTTCTCT-TGTGGAC
GAGATTTCGAATCTCGGAGGGAAACGAGAAGCT--------GTGCATTTGCGAAAA----
----GACTGT-TTTTTCTTCGTTGCTTGTGTTGCGCTGAAGAGAACGTTTTTTCCTCTTA
CAATATCATTGT------------------------------------------------
---------------

#Ixodes_ovatus(AB103049.1)
CACA-TATATCAAGAGA-GGAGAATTTTGTC----GATTCTACCTCGTTTTGACTGTGTC
GGGTCGTGGGCA-GAACGCACGAAAAACGAGAAACGTC--TTTTCGGAGCAAAT------
---------GGAATAAAAAGAAAACGGAAA---AAGGAAACAACGTGCACGCGTGCGCAT
TGAAAATGCCGGTGT-GTGTTTG--CGTAGTTTCGGAATACCACTGCCGATGCACGTGAC
TGAGGGGGAAGC-AAAACAAGTTACCCAATGTGAGAAAAGGAAACA---AAAAAAGAGTG
TC--ATTCA-----TTCGCTGAAGGCTGATGGCGGGCGTGGAAG-AATACACCAATTCTT
AACCCGTT----TCGAGCCTTCGATGGGCGGAGATT---GACGAGGAAACTCG--GTTTC
TTTTT-TTCTGAG--GATTGTGGAACTTTG-CGCTTTCC--TTT-------------TTC
AGGTGCTGAAAGT-GGGTTCCGGAACGAGG-AAA-CGCGAACAGGAGGAAAC-TGGCACG
GATTTGCGCGTTGAAACGCGGC-GT-----GTTGCTT-TTTGTT----TTCTCGCTTCTT
TCCGTCTCCGGATGAAAAGACA-------------------------------------C
GTTGAGTGCGTCGTAGCCTTCCGTCAGTCTAAGACCTTCGCGT--CCCCGATGAATA-CT
GGAGCTATCCAGTAGGGGAA-TGCCGTTGGAAAT-GCGATGCTACTTTCTCT-TGTGGAC
GAGATT-CGAATCTCGGAGGGAAACGAGAAGCT--------GTGCATTTGCGAAAG----
----A------CTCTTCTTCGTTGCTTGTGTTGCGACGAAGAGAACTCTTAC--------
CGATATCATTGT------------------------------------------------
---------------

#Ixodes_ovatus(AB103046.1)
ATCA-TATATCAAGAGA-GGAGAATTTTGTC----GATTCTACCTCGTTTTGACTGTGTC
GGGTCGTGGGCA-GAACGCACGAAAAACGAGAAACGTC--TTTTCGGAGCAAAT------
---------GGAATAAAAAGAAAACGGAAA---AAGGAAACAACGTGCACGCGTGCGCAT
TGAAAATGCCGGTGT-GTGTTTG--CGTAGTTTCGGAATACCACTGCCGATGCACGTGAC
TGAGGGGGAAGC-AAAACAAGTTACCCAATGTGAGAAAAGGAAACA---AAAAAAGAGTG
TC--ATTCA-----TTCGCTGAAGGCTGATGGCGGGCGTGGAAG-AATACACCAATTCTT
AACCCGTT----TCGAGCCTTCGATGGGCGGAGATT---GACGAGGAAACACG--GTTTC
TTTTT-TTCTGAG--GATTGTGGAACTTTG-CGCTTTCC--TTT-------------TTC
AGGTGCTGAAGGT-GGGTTCCGGAACGAGG-AAA-CGCGAACAGGAGGAAAC-TGGCACG
GATTTGCGCGTTGAAACGCGGC-GT-----GTTGCTT-TTT-TT----TTCTCGCTTCTT
TCCGTCTCCGGATGAAAAGACA-------------------------------------C
GTTGAGTGCGTCGTAGCCTTCCGTCAGTCTAAGACCTTCGCGT--CCCCGATGAATA-CT
GGAGCTATCCAGTAGGGGAA-TGCCGTTGGAAAT-GCGATGCTACTTTCTCT-TGTGGAC
GAGATTTCGAATCTCGGAGGGAAACGAGAAGCT--------GTGCATTTGCGAAAA----
----GAC----TTCTTCTTCGTTGCTTGTGTTGCGACGAAGAGAACTCTTAC--------
CGATATCATTGT------------------------------------------------
---------------

#Ixodes_ovatus(AB103042.1)
ATCA-TATATCAAGAGA-GGAGAATTTTGTC----GATTCTACCTCGTTTTGACTGTGTC
GGGTCGTGGGCA-GAACGCACGAAAAACGAGAAACGTC--TTTTCGGAGCAAAT------
---------GGAATAAAAAGAAAACGGAAA---AAGGAAACAACGTGCACGCGTGCGCAT
TGAAAATGCCGGTGT-GTGTTTG--CGTAGTTTCGGAATACCACTGCCGATGCACGTGAC
TGAGGGGGAAGC-AAAACAAGTTACCCAATTTGAGAAAAGGAAACA---AAAAAAGAGTG
TC--ATTCA-----TTCGCTGAAGGCTGATGGCGGGCGTGGAAG-AATACACCAATTCTT
AACCCGTT----TCGAGCCTTCGATGGGCGGAGATT---GACGAGGAAACTCG--GTTTC
TTTTT-TTCTGAG--GATTGTGGAACTTTG-CGCTTTCC--TTT-------------TTC
AGGTGCTGAAAGT-GGGTTCCGGAACGAGG-AAA-CGCGAACAGGAGGAAAC-TGGCACG
GATTTGCGCGTTGAAACGCGGC-GT-----GTTGCTT-TTTGTT----TTCTCGCTTCTT
TCCGTCTCCGGATGAAAAGACA-------------------------------------C
GTTGAGTGCGTCGTAGCCTTCCGTCAGTCTAAGACCTTCGCGT--CCCCGATGAATA-CT
GGAGCTATCCAGTAGVGGAA-TGCCGTTGGAAAT-GCGATGCTACTTTCTCT-TGTGGAC
GAGATTTCGAATCTCGGAGGGAAACGAGAAGCT--------GTGCATTTGCGAAAA----
----GAC----TTCTTCTTCGTTGCTTGTGTTGCGACGAAGAGAACTCTTAC--------
CGATATCATTGG------------------------------------------------
---------------

#Ixodes_ovatus(AB280545.1)
ATCA-TATATCAAGAGA-GGAGAATTTTGTC----GATTCTACCTCGTTTTGACTGTGTC
GGGTCGTGGGCA-GAACGCACG-------AGAAACGTC--TTTTCGGAGCAAAT------
---------GGAAAAACAA------------------------CGTGCACGCGTGCGCAT
TGGAA-TGCCGGTGT-GTGTTTG--CGTAGTTTCGGAATACCACTGCCGATTCACGTGAC
---GGAGGGAGC-AAAAGAAGTTACCCAATGTGAGAAAAGGAAA--------AACGAGTG
TC--TCTCA-----TTCGCTGAAGGC-GATGGCGGGCGTGCAAG-AATACACCAATTCTT
AACCCGTT----TTGAGCCTTCGATGAGCGGAGATT---GACGAGGAAACTCG--GTTTC
TTTTT-TTCTGAG--GATTGTGGAACTTCG-CGCTTTCT--CTTTTCGTCCGTGTTTTTC
AGGTGCTGAAAGT-GGGTTCCAGAACGATG-AA--CGCGAACACGAGGAAAC-TGGCACG
GATTTGCGTGTTGAAACGCGGC-GC-------------------------------CGAT
TCCGTCTCCGATTGAAAAGACG-------------------------------------C
GTTGAGTGCGTCGTCGCCTTCCGTCAGTCTAAGACCTTCGCGT--CCCCGATGAATA-CT
GGAGCTATCCAGTAGGGGAA-TGCCGTTGGAAAT-GCGATGCTACTTTCTCT-TGTGGAC
GAGATTTCGAATCTCGGAGGGAAACGAGAAGCT--------GTGCATTTGCGAAAA----
----GACTGT-TTTTTCTTCGTTGCTTGTGTTGCGCTGAAGAGAACGTTTTTTCCTCTTA
CAATATCATTGTCGACCTCACATCAGG---------------------------------
---------------

#Ixodes_ovatus(AB280544.1)
ATCA-TATATCAAGAGA-GGAGAATTTTGTC----GATTCTACCTCGTTTTGACTGTGTC
GGGTCGTGGGCA-GAACGCACG-------AGAAACGTC--TTTTCGGAGCAAAT------
---------GGAAAAACAA------------------------CGTGCACGCGTGCGCAT
TGGAA-TGCCGGTGT-GTGTTTG--CGTAGTTTCGGAATACCACTGCCGATTCACGTGAC
---GGAGGGAGC-AAAAGAAGTTACCCAATGTGAGAAAAGGAAA--------AACGAGTG
TC--TCTCA-----TTCGCTGAAGGC-GATGGCGGGCGTGCAAG-AATACACCAATTCTT
AACCCGTT----TTGAGCCTTCGATGAGCGGAGATT---GACGAGGAAACTCG--GTTTC
TTTTT-TTCTGAG--GATTGTGGAACTTCG-CGCTTTCT--CTTTTCGTCCGTGTTTTTC
AGGTGCTGAAAGT-GGGTTCCAGAACGATG-AA--CGCGAACACGAGGAAAC-TGGCACG
GATTTGCGTGTTGAAACGCGGC-GC-------------------------------CGAT
TCCGTCTCCGATTGAAAAGACG-------------------------------------C
GTTGAGTGCGTCGTCGCCTTCCGTCAGTCTAAGACCTTCGCGT--CCCCGATGAATA-CT
GGAGCTATCCAGTAGGGGAA-TGCCGTTGGAAAT-GCGATGCTACTTTCTCT-TGTGGAC
GAGATTTCGAATCTCGGAGGGAAACGAGAAGCT--------GTGCATTTGCGAAAA----
----GACTGT-TTTTTCTTCGTTGCTTGTGTTGCGCTGAAGAGAACGTTTTTTCCTCTTA
CAATATCATTGTCGACCTCACATCAGGCGA------------------------------
---------------

#Ixodes_persulcatus(JF501021.1)
ATCA-TATATCAAGAGA-GGAGAATTTGTTT------T-CTACCTCGTTTTGACTGTGTC
GGATCGTGGGCA-GCACGCATTTT------TATGCTTT--CTTGCGTTGCGTCTTC----
-TCT-----TGTTTTT-CGGAGCAAGTACA---GAGGGAGCAAA-TGCACGAGTC----G
TGCGAT-GCACGCGT-GCGCTGA-CGAGGA-GTCCTCCTCCTACCTGGTT-TTATCGAAC
---ACTGCATGGAAAACG--GAAACTCGATA-GA-GAC--TGGTT----GTGGAAG--TC
CC--G---------AAATCTTTCGCACGTTGAACGGCGCTTC---GTGACGTCGGTGCGT
TGGAATG-----CGGAGATT--GAAACGGTT-TCTT----TCGATCGATTCT---GTTTT
CTTTT-----GGC--G-TGGATGTTGTTCGAAGCCT-----AAATGGACGGAT-GTACAG
AGTT--CGTCGG--CGCGTT-GAAACGCGG-CGTCCGCTG-TGGAA-TCTCG-TGGCGTT
GATTTGCAC--------ACTTC--TTGCGTGGAAAGAAAA------------CGAGA-AA
GACGTTTCTGGGAGGAAAGTT--------------------------------------T
TTTT---GCGTCGTAGCCTTCCGTCAGTCTAAGACCTTCGCGT--CCCCGATGAATA-CT
GGAGCCATCCAGTAGGGGAA-TGCCGTTGGATT--GCGA-GCTTTCTTTTT--TGTCAAA
TCGAAAGCGATGCAAA-GCGTGTGTACACGAC------TTTACTCTCTTTTGCCATCCTT
TTT--ACATTTT----GTAGGGTAAGGAGGCAGAGA-ATA---GAGTTTG--------TT
GGAAAGCGCAACC-ATATC-----------------------------------------
---------------

#Ixodes_persulcatus(JF703107.1)
ATCA-TATATCAAGAGA-GGAGAATTTGTTT------T-CTACCTCGTTTTGACTGTGTC
GGATCGTGGGCA-GCACGCATTTT------TATGCTTT--CTTGCGTTGCGTCTTC----
-TCT-----TGTTTTT-CGGAGCAAGTACA---GAGGGAGCAAA-TGCACGAGTC----G
TGCGAT-GCACGCGT-GCGCTGA-CGAGGA-GTCTTCCTCCTACCTGGTT-TTATCGAAC
---ACTGCATGGAAAACG--GAAACTCGATG-GA-GAC--TGGTT----GTGGAAG--TC
CC--G---------AAATCTTTCGCACGTTGAACGGCGCTTC---GTGACGTCGGTGCGT
TGGAATG-----CGGAGATT--GAAACGGTT-TCTT----TCGATCGATTCT---GTTTT
CTTTT-----GGC--G-TGGATGTTGTTCGAAGCCT-----AAATGGACGGAT-GTACAG
AGTT--CGTCGG--CGCGTT-GAAACGCGG-CGTCCGCTG-TGGAA-TCTCG-TGGCGTT
GATTTGCAC--------ACTTC--TTGCGTGGAAAGAAAA------------CGAGA-AA
GACGTTTCTGGGAGGAAAGTT--------------------------------------T
TTTT---GCGTCGTAGCCTTCCGTCAGTCTAAGACCTTCGCGT--CCCCGATGAATA-CT
GGAGCCATCCAGTAGGGGAA-TGCCGTTGGATT--GCGA-GCTTTCTTTTT--TGTCAAA
TCGAAAGCGATGCAAA-GCGTGTGTACACGAC------TTTACTCTCTTTTGCCATCCTT
TTT--ACATTTT----GTAGGGTAAGGAGGCAGAGA-AAAA--GAGTTTG--------TT
GGAAAGCGCAACC-ATATCCAAAATG----------------------------------
---------------

#Ixodes_persulcatus(JF703108.1)
ATCA-TATATCAAGAGA-GGAGAATTTGTTT------T-CTACCTCGTTTTGACTGTGTC
GGATCGTGGGCA-GCACGCATTTT------TATGCTTT--CTTGCGTTGCGTCTTC----
-TCT-----TGTTTTT-CGGAGCAAGTACA---GAGGGAGCAAA-TGCACGAGTC----G
TGCGAT-GCACGCGT-GCGCTGA-CGAGGA-GTCCTCCTCCTACCTGGTT-TTATCGAAC
---ACTGCATGGAAAACG--GAAACTCGATG-GA-GAC--TGGTT----GTGGAAG--TC
CC--G---------AAATCTTTCGCACGTTGAACGGCGCTTC---GTGACGTCGGTGCGT
TGGAATG-----CGGAGATT--GAAACGGTT-TCTT----TCGATCGATTCT---GTTTT
CTTTTT----GGC--G-TGGATGTTGTTCGAAGCCT-----AAATGGACGGAT-GTACAG
AGTT--CGTCGG--CGCGTT-GAAACGCGG-CGTCCGCTG-TGGAA-TCTCG-TGGCGTT
GATTTGCAC--------ACTTC--TTGCGTGGAAAGAAAA------------CGAGA-AA
GACGTTTCTGGGAGGAAAGTT--------------------------------------T
TTTT---GCGTCGTAGCCTTCCGTCAGTCTAAGACCTTCGCGT--CCCCGATGAATA-CT
GGAGCCATCCAGTAGGGGAA-TGCCGTTGGATT--GCGA-GCTTTCTTTTT--TGTCAAA
TCGAAAGCGATGCAAA-GCGTGTGTACACGAC------TTTACTCTCTTTTGCCATCCTT
TTT--ACATTTT----GTAGGGTAAGGAGGCAGAGA-AAAA--GAGTTTG--------TT
GGAAAGCGCAACC-ATATCCAAAATG----------------------------------
---------------

#Ixodes_persulcatus(JF703106.1)
ATCA-TATATCAAGAGA-GGAGAATTTGTTT------T-CTACCTCGTTTTGACTGTGTC
GGATCGTGGGCA-GCACGCATTTT------TATGCTTT--CTTGCGTTGCGTCTTC----
-TCT-----TGTTTTT-CGGAGCAAGTACA---GAGGGAGCAAA-TGCACGAGTC----G
TGCGAT-GCACGCGT-GCGCTGA-CGAGGA-GTCCTCCTCCTACCTGGTT-TTATCGAAC
---ACTGCATGGAAAACG--GAAACTCGATG-GA-GAC--TGGTT----GTGGAAG--TC
CC--G---------AAATCTTTCGCACGTTGAACGGCGCTTC---GTGACGTCGGTGCGT
TGGAATG-----CGGAGATT--GAAACGGTT-TCTT----TCGATCGATTCT---GTTTT
CTTTTT----GGC--G-TGGATGTTGTTCGAAGCCT-----AAATGGACGGAT-GTACAG
AGTT--CGTCGG--CGCGTT-GAAACGCGG-CGTCCGCTG-TGGAA-TCTCG-TGGCGTT
GATTTGCAC--------ACTTC--TTGCGTGGAAAGAAAAA-----------CGAGA-AA
GACGTTTCTGGGAGGAAAGTT--------------------------------------T
TTTTT--GCGTCGTAGCCTTCCGTCAGTCTAAGACCTTCGCGT--CCCCGATGAATA-CT
GGAGCCATCCAGTAGGGGAA-TGCCGTTGGATT--GCGA-GCTTTCTTTTT--TGTCAAA
TCGAAAGCGATGCAAA-GCGTGTGTAGACGAC------TTTACTCTCTTTTGCCATCCTT
TTT--ACATTTT----GTAGGGTAAGGAGGCAGAGA-AAAA--GAGTTTG--------TT
GGAAAGCGCAACC-ATATCCAAAATG----------------------------------
---------------

#Ixodes_ricinus(JF703110.1)
ATCA-TATATCAAGAGA-GGAGAATTTGTTT------T-CTACCTCGTTTTGACTGTGTC
GGATCGTGGGCA-GCACGCATGTT------TATGCTTT--CTTGCGTTGCGTTT------
-TCA-----CGTTCTCGGAGCGATTGAAGA---GATGGAGCAAA-TGCACGAGTT-GGTG
CGCGATGC-ACGCGT-GCGCTGA--CGAGTCCTCCTAGGTC----GGTTT-TAATCGAAC
---ACTGCATAGAAAAAA-CGAAACTCGATG-GAGACC--TGTTT----GTGGAAA--TC
CC--G----------------TCGCACGTTGAACGGCGCTTT---T-GACGTCGGTGCGT
T------------GGAGATG-TGAAACGGTCTCTTT----TCGATCGATTCT---GTTTC
TTTC--TTTTGGC--G-TGGATGTTGTTCGAAAAACC----TTCTCTTTGGAT-GGACGG
AGTT--CGTTGG--CGCGTTTGAAACGCGG-CGTCCGCCATTAAAAATCTCG-TGGCGTT
GATTTGCACAC-----AAGACTTCTTGCTCGAAGGAGAGAA-----------CGAAA-AA
AACGTTTCTGGGAGGAAAGTT--------------------------------------T
CTGT---GCGTCGTAGCCTTCCGTCAGTCTAAGACCTTCGCGT--CCCCGATGAATA-CT
GGAGCCATCCAGTAGGGGAA-TGCCGTTGGATTT-GCGC-GCTTTCTTTTT--TGTCGAA
TCGAAAGCGATGCAAAAGCGTGTGTACAACAA--------CACTTTTCGATGCCATCCTT
TT---TT-ACAG--------GGTAAGGAGGCTC---------AAAGTTT-------GTTT
GGAAAGCGCAAA----ATCAAAAA--GATTG-----------------------------
---------------

#Ixodes_uriae(AB030284.1)
ATCA-TATATCAAGAGA-GGAGTAGGCATTGTC---TACCTTCCTCGTTTTGACTGTGTC
GGGTCATGGATATGTACGTCAGAGGTTTGGGTCGTTTT-CCCTCCTCGGCGTGCGCAGTT
-GTCCGCACT-GCTTTGCGTAAGAAAGCGAGT-TCGAAAGTACGTTGAACCATTTGTGGC
GGAAAGGACTGAGTTTTGCGTGGGGCATTGTAGAATGCTTTACTACATAACGAATACAAC
--GGCAATTTGGAACCTTCTCGGAGAGGATGCAAAGTCTGAGTGCGCTTTTGCACGACAG
T---GGAGCGGTGGAGATTGAGAGCTCGGGACGCGGGGATCGCGTGAAACATGCTCTCTC
TTCTATGCTTGGTCGAACTGTCGATGAAGTGCGTT-GC-GTCATTTTTGCGT---GCGTC
CTGGG----AAGCTCTTGGCGAGTGATTCGCGTTCC--------TGTTTTGCCGAGGAAG
TTGTTTCGTATTTGTGTATCGCGGCCTCTGCCCCC-ATAAATTCGTCTTGCAC--GAGTG
GAACATCGGAAA--ATTGGGCCGATCTCGTAGAAAAGTAAAGCGGAA-AGTGCGGTGTGG
TGCGCT-GTC--GAGTTGGATG-----------------------------TCGATACAT
TCTGAAGGCGTCGTAGTCCTCCGTCAGTCTAAGTATTTCTCAGTACCCCG-ATGAAAGCT
GGAGCAATCCAGTTGGGGGA-AACTGTTGGAATT-GTGTTACCTGCCTGTGG-CGCTCGA
AAGAGCGTGGGGTAAG-GCACGGGCGACACACAGAGAGGAGCGGAAACA--AGGAAAAGG
GTCCTATTCCGTGACTCCATCGTATATGACACATG-------------------------
------------------------------------------------------------
---------------

#Ixodes_uriae(AB030288.1)
ATCA-TATATCAAGAGA-GGAGTAGGCATTGTC---TACCACCCTCGTTTTGACTGTGTC
GGGT-ATG-ACA-GTACGTCAGAGGTTTGGGTCGTTTT-CCCTCCTCGGCGTGCGCAGTT
-GTCCGCACT-GCTTTGCGTAAGAAAGCGAGT-TCGAAAGTACGTTGAACCATTTGTGGC
GGAAAGGACTGAGTTTTGCGTGGGGCATTGTAGAATGCTTTACTACATAACGAATACAAC
--GGCAATTTGGAACCTTCTCGGAGAGGATGCAAAGTCTGAGTGCGCTTTTGCACGACAG
T---GGAGCGGTGGAGATTGAGAGCTCGGGACGCGGGGATCGCGTGAAACATGCTCTCTC
TTCTATGCTTGGTCGAACTGTCGATGAAGTGCGTT-GC-GTCATTTTTGCGT---GCGTC
CTGGG----AAGCTCTTGGCGAGTGATTCGCGTTCC--------TGTTTTGCCGAGGAAG
TTGTTTCGTATTTGTGTATCGCGGCCTCTGCCCCC-ATAAATTCGTCTTGCAC--GAGTG
GAACATCGGAAA--ATTGGGCCGATCTCGTAGAAAAGTAAAGCGGAA-AGTGCGGTGTGG
TGCGCT-GTC--GAGTTGGATG-----------------------------TCGATACAT
TCTGAAGGCGTCGTAGTCCTCCGTCAGTCTAAGTATTTCTCAGTACCCCG-ATGAAAGCT
GGAGCAATCCAGTTGGGGGA-AACTGTTGGAATT-GTGTTACCTGCCTGTGG-CGCTCGA
AAGAGCGTGGGGTAAG-GCACGGGCGACACACAGAGAGGAGCGGAAACA--AGGAAAAGG
GTCCTATTCCGTGACTCCATCGTATATGACACATG-------------------------
------------------------------------------------------------
---------------

#Ixodes_uriae(AB030287.1)
ATCA-TATATCAAGAGA-GGAGTAGGCATTGTC---TACCTTCCTCGTTTTGACTGTGTC
GGGTCATGGACA-TTACGTCAGAGGTTTGGGTCGTTTT-CCCTCCTCGGCGTGCGCAGTT
-GTCCGCACT-GCTTTGCGTAAGAAAGCGAGT-TCGAAAGTACGTTGAACCATTTGTGGC
GGAAAGGACTGAGTTTTGCGTGGGGCATTGTAGAATGCTTTACTACATAACGAATACAAC
--GGCAATTTGGAACCTTCTCGGAGAGGATGCAAAGTCTGAGTGCGCTTTTGCACGACAG
T---GGAGCGGTGGAGATTGAGAGCTCGGGACGCGGGGATCGCGTGAAACATGCTCTCTC
TTCTATGCTTGGTCGAACTGTCGATGAAGTGCGTT-GC-GTCATTTTTGCGT---GCGTC
CTGGG----AAGCTCTTGGCGAGTGATTCGCGTTCC--------TGTTTTGCCGAGGAAG
TTGTTTCGTATTTGTGTATCGCGGCCTCTGCCCCC-ATAAATTCGTCTTGCAC--GAGTG
GAACATCGGAAA--ATTGGGCCGATCTCGTAGAAAAGTAAAGCGGAA-AGTGCGGTGTGG
TGCGCT-GTC--GAGTTGGATG-----------------------------TCGATACAT
TCTGAAGGCGTCGTAGTCCTCCGTCAGTCTAAGTATTTCTCAGTACCCCG-ATGAAAGCT
GGAGCAATCCAGTTGGGGGA-AACTGTTGGAATT-GTGTTACCTGCCTGTGG-CGCTCGA
AAGAGCTGGGGGTAAG-GCACGGGCGACACACAGAGAGGAGCGGAAACA--AGGAAAAGG
GTCCTATTCCGTGACTCCATCGTATATGACACATG-------------------------
------------------------------------------------------------
---------------

#Ixodes_uriae(AB030291.1)
ATCA-TATATCAAGAGA-GGAGTAGGCATTGTC---TACCTTCCTCGTTTTGACTGTGTC
GGGTCATGGACA-GTACGTCAGAGGTTTGGGTCGTTTT-CCCTCCTCGGCGTGCGCAGTT
-GTCCGCACT-GCTTTGCGTAAGAAAGCGAGT-TCGAAAGTACGTTGAACCATTTGTGGC
GGAAAGGACTGAGTTTTGCGTGGGGCATTGTAGAATGCTTTACTACATAACGAATACAAC
--GGCAATTTGGAACCTTCTCGGAGAGGATGCAAAGTCTGAGTGCGCTTTTGCACGACAG
T---GGAGCGGTGGAGATTGAGAGCTCGGGACGCGGGGATCGCGTGAAACATGCTCTCTC
TTCTATGCTTGGTCGAACTGTCGATGAAGTGCGTT-GC-GTCATTTTTGCGT---GCGTC
CTGGG----AAGCTCTTGGCGAGTGATTCGCGTTCC--------TGTTTTGCCGAGGAAG
TTGTTTCGTATTTGTGTATCGCGGCCTCTGCCCCC-ATAAATTCGTCTTGCAC--GAGTG
GAACATCGGAAA--ATTGGGTCGATCTCGTAGAAAAGTAAAGCGGAA-AGTGCGGTGTGG
TGCGCT-GTC--GAGTTGGATG-----------------------------TCGATACAT
TCTGAAGGCGTCGTAGTCCTCCGTCAGGCTAAGTATTTCTCAGTACCCCG-ATGAAAGCT
GGAGCAATCCAGTTGGGGGA-AACTGTTGGAATT-GTGTTACCTGCCTGTGG-CGCTCGA
AAGAGCGTGGGGTAAG-GCACGGGCGACACACAGAGAGGAGCGGAAACA--AGGAAAAGG
GTCCTATTCCGTGACTCCATCGTATATGACACATG-------------------------
------------------------------------------------------------
---------------

#Ixodes_uriae(AB030292.1)
ATCA-TATATCAAGAGA-GGAGTAGGCATTGTC---TACCTTCCTCGTTTTGACTGTGTC
GGGTCATGGACA-GTACGTCAGAGGTTTGGGTCGTTTT-CCCTCCTCGGCGTGCGCAGTT
-GTCCGCACT-GCTTTGCGTAAGAAAGCGAGT-TCGAAAGTACGTTGAACCATTTGTGGC
GGAAAGGACTGAGTTTTGCGTGGGGCATTGTAGAATGCTTTACTACATAACGAATACAAC
--GGCAATTTGGAACCTTCTCGGAGAGGATGCAAAGTCTGAGTGCGCTTTTGCACGACAG
T---GGAGCGGTGGAGATTGAGAGCTCGGGACGCGGGGATCGCGTGAAACATGCTCTCTC
TTCTATGCTTGGTCGAACTGTCGATGAAGTGCGTT-GC-GTCATTTTTGCGT---GCGTC
CTGGG----AAGCTCTTGGCGAGTGATTCGCGTTCC--------TGTTTTGCCGAGGAAG
TTGTTTCGTATTTGTGTATCGCGGCCTCTGCCCCC-ATAAATTCGTCTTGCAC--GAGTG
GAACATCGGAAA--ATTGGGTCGATCTCGTAGAAAAGTAAAGCGGAA-AGTGCGGTGTGG
TGCGCT-GTC--GAGTTGGATG-----------------------------TCGATACAT
TCTGAAGGCGTCGTAGTCCTCCGTCAGTCTAAGTATTTCTCAGTACCCCG-ATGAAAGCT
GGAGCAATCCAGTTGGGGGA-AACTGTTGGAATT-GTGTTACCTGCCTGTGG-CGCTCGA
AAGAGCGTGGGGTAAG-GCACGGGCGACACACAGAGAGGAGCGGAAACA--AGGAAAAGG
GTCCTATTCCGTGACTCCATCGTATATGACACATG-------------------------
------------------------------------------------------------
---------------

#Ixodes_uriae(AB030290.1)
ATCA-TATATCAAGAGA-GGAGTAGGCATTGTC---TACCTTCCTCGTTTTGACTGTGTC
GGGTCATGGACA-GTACGTCAGAGGTTTGGGTCGTTTT-CCCTCCTCGGCGTGCGCAGTT
-GTCCGCACT-GCTTTGCGTAAGAAAGCGAGT-TCGAAAGTACGTTGAACCATTTGTGGC
GGAAAGGACTGAGTTTTGCGTGGGGCATTGTAGAATGCTTTACTACATAACGAATACAAC
--GGCAATTTGGAACCTTCTCGGAGAGGATGCAAAGTCTGAGTGCGCTTTTGCACGACAG
T---GGAGCGGTGGAGATTGAGAGCTCGGGACGCGGGGATCGCGTGAAACATGCTCTCTC
TTCTATGCTTGGTCGAACTGTCGATGAAGTGCGTT-GC-GTCATTTTTGCGT---GCGTC
CTGGG----AAGCTCTTGGCGAGTGATTCGCGTTCC--------TGTTTTGCCGAGGAAG
TTGTTTCGTATTTGTGTATCGCGGCCTCTGCCCCC-ATAAATTCGTCTTGCAC--GAGTG
GAACATCGGAAA--ATTGGGTCGATCTCGTAGAAAAGTAAAGCGGAA-AGTGCGGTGTGG
TGCGCT-GTC--GAGTTGGATG-----------------------------TCGATACAT
TCTGAAGGCGTCGTAGTCCTCCGTCAGTCTAAGTATTTCTCAGTACCCCG-ATGAAAGCT
GGAGCAATCCAGTTGGGGGA-AACTGTTGGAATT-GTGTTACCTGCCTGTGG-CGCTCGA
AAGAGCGTGGGGTAAG-GCACGGGCGACACACAGAGAGGAGCGGAAACA--AGGAAAAGG
GTCCTATTCCGTGACTCCATCGTATATGACACATG-------------------------
------------------------------------------------------------
---------------
