# Supplementary material for: Assessment of four DNA fragments (COI, 16S rDNA, ITS2, 12S rDNA) for species identification of the Ixodida (Acari: Ixodida)
Source: Parasit Vectors. 2014 Mar 3;7:93. doi: 10.1186/1756-3305-7-93 (PMC3945964; doi:10.1186/1756-3305-7-93)
Supplement: Additional file 5 — Appendix S2. The data sets 1 to 3 utilized in this manuscript. [file 1756-3305-7-93-S5.zip › Appendix.S2/data set 1/ITS2 sequences/Rhipicephalus.meg]

#mega
!Title Phylogenetic Analysis;
!Format DataType=DNA indel=-;

#Rhipicephalus_appendiculatus(DQ901354.1)
-----ATATCAAGAGAGACTTCGGCGCACAAGGGAACGTGGGCCGTCGACTCGTTTTGAC
CGCGTCGGCATCATGGACAGCACGTGGAACGCA--ATAGCAC---GCGCCGACTGCCGCT
CGA-----AGGCGAG--ACGGCGGCGACC---GCCGTGTCGGAG-CTCGAC---CGAAAC
GGGG-CGACCGACAGCACTGAGG-TGACG--GCACCATCAAA-GACCGCCGCAGGA--CT
CGAATCGGAAAGAG---CCTGCAGGGAAAG-CGCGGTCGA-GGTGTCCG--ACTC--CTC
TCTGCGACCGAGAGCGCGAGATAT-GCGAGAGACTCGGAAGCGCCACTTG-AACGCACGG
AGAG------------CGAAAGCCGGCCAGCTAGCT------------CGAAGTGCGAA-
GTG-CGCGTGATCGCA--TTTTTCTCGTGCCTGTTGCCCTCGGAGTAAGCCGGGT-TGCC
CGCGTACCGGGCGCTCGAAC-ACGCGA--CGGTGCTGGTGCCCC-TCCGGGCTCT-GCCG
CACGAACA-GGGAACGTTCGCG-CGCTGAGCG--GGGAGGTGAGGGGC--GCGCCCGAT-
TAAGCGGTTCGGTGCGTACGTGGT-------ATGCGGGGAGAACTGCACGGCGACTCGTC
GCGAAGCGGAAAA---TGTCTCCCGCACGAGTTGGCGCCACGTTGGCGAAGCTTC-AAGC
GTTCCCGTCGTAGTCCGCCGTCGGTCCAAGTGCTTCGCAGTTCCCGTCCCGTACAAAA--
CTGGGCCACTCCAGTTGGGGCGGGGGCGACGCTACACGAGACGATGCCTCTCGCCAGGCC
GCGAGCCG-----CCTTGGGGCGGC------CGGCCTCGGCGGTGTTTGGGCTTA-TCGA
CACG-GTCGTTTATCACGCAACTGCTCGGACGACGCACGCGTGCAGCGGGAT----ACCG
CTTGCCAGCCTTGTGAAGATGTGGCCCTGTACAGGGT-TGCGGGCGCACTTGGTAGGGCG
TCGTACTCGGTTCGCGATGGGTTTACGAACGTGTCCCGTCAC--TTCCAAGTCACACCGG
TTGTGCGCCGCACGCGCGCAGCGGGGAAGCC---GATTGCCAGCCTTGTGAAG-------
------------------------------------------------------------
------------------------------

#Rhipicephalus_appendiculatus(DQ901352.1)
-----ATATCAAGAGAGACTTCGGCGCACAAGGGAACGTGGGCCGTCGACTCGTTTTGAC
CGCGTCGGCATCATGGACAGCACGTGGAACGCA--ATAGCAC---GCGCCGACTGCCGCT
CGA-----AGGCGAG--ACGGCGGCGACC---GCCGTGTCGGAG-CTCGAC---CGAAAC
GGGG-CGACCGACAGCACTGAGG-TGACG--GCACCATCAAA-GACCGCCGCAGGA--CT
CGAATCGGAAAGAG---CCTGCAGGGAAAG-CGCGGTCGA-GGTGTCCG--ACTC--CTC
TCTGCGACCGAGAGCGCGAGATAT-GCGAGAGACTCGGAAGCGCCACTTG-AACGCACGG
AGAG------------CGAAAGCCGGCCAGCTAGCT------------CGAAGTGCGAA-
GTG-CGCGTGATCGCA--TTTTTCTCGTGCCTGTTGCCCTCGGAGTAAGCCGGGT-TGCC
CGCGTACCGGGCGCTCGAAC-ACGCGA--CGGTGCTGGTGCCCC-TCCGGGCTCT-GCCG
CACGAACA-GGGAACGTTCGCG-CGCTGAGCG--GGGAGGTGAGGGGC--GCGCCCGAT-
TAAGCGGTTCGGTGCGTACGTGGT-------ATGCGGGGAGAACTGCACGGCGACTCGTC
GCGAAGCGGAAAA---TGTCTCCCGCACGAGTTGGCGCCACGTTGGCGAAGCTTC-AAGC
GTTCCCGTCGTAGTCCGCCGTCGGTCCAAGTGCTTCGCAGTTCCCGTCCCGTACAAAA--
CTGGGCCACTCCAGTTGGGGCGGGGGCGACGCTACACGAGACGATGCCTCTCGCCAGGCC
GCGAGCCG-----CCTTGGGGCGGC------CGGCCTCGGCGGTGTTTGGGCTTA-TCGA
CACG-GTCGTTTATCACGCAACTGCTCGGACGACGCACGCGTGCAGCGGGAT----ACCG
CTTGCCAGCCTTGTGAAGATGTGGCCCTGTACAGGGT-TGCGGGCGCACTTGGTAGGGCG
TCGTACTCGGTTCGCGATGGGTTTACGAACGTGTCCCGTCAC--TTCCAAGTCACACCGG
TTGTGCGCCGCACGCGCGCAGCGGGGAAGCC---GATTGCCAGCCTTGTGAAG-------
------------------------------------------------------------
------------------------------

#Rhipicephalus_appendiculatus(DQ901350.1)
-----ATATCAAGAGAGACTTCGGCGCACAAGGGAACGTGGGCCGTCGACTCGTTTTGAC
CGCGTCGGCATCATGGACAGCACGTGGAACGCA--ATAGCAC---GCGCCGACTGCCGCT
CGA-----AGGCGAG--ACGGCGGCGACC---GCCGTGTCGGAG-CTCGAC---CGAAAC
GGGG-CGACCGACAGCACTGAGG-TGACG--GCACCATCAAA-GACCGCCGCAGGA--CT
CGAATCGGAAAGAG---CCTGCAGGGAAAG-CGCGGTCGA-GGTGTCCG--ACTC--CTC
TCTGCGACCGAGAGCGCGAGATAT-GCGAGAGACTCGGAAGCGCCACTTG-AACGCACGG
AGAG------------CGAAAGCCGGCCAGCTAGCT------------CGAAGTGCGAA-
GTG-CGCGTGATCGCA--TTTTTCTCGTGCCTGTTGCCCTCGGAGTAAGCCGGGT-TGCC
CGCGTACCGGGCGCTCGAAC-ACGCGA--CGGTGCTGGTGCCCC-TCCGGGCTCT-GCCG
CACGAACA-GGGAACGTTCGCG-CGCTGAGCG--GGGAGGTGAGGGGC--GCGCCCGAT-
TAAGCGGTTCGGTGCGTACGTGGT-------ATGCGGGGAGAACTGCACGGCGACTCGTC
GCGAAGCGGAAAA---TGTCTCCCGCACGAGTTGGCGCCACGTTGGCGAAGCTTC-AAGC
GTTCCCGTCGTAGTCCGCCGTCGGTCCAAGTGCTTCGCAGTTCCCGTCCCGTACAAAA--
CTGGGCCACTCCAGTTGGGGCGGGGGCGACGCTACACGAGACGATGCCTCTCGCCAGGCC
GCGAGCCG-----CCTTGGGGCGGC------CGGCCTCGGCGGTGTTTGGGCTTA-TCGA
CACG-GTCGTTTATCACGCAACTGCTCGGACGACGCACGCGTGCAGCGGGAT----ACCG
CTTGCCAGCCTTGTGAAGATGTGGCCCTGTACAGGGT-TGCGGGCGCACTTGGTAGGGCG
TCGTACTCGGTTCGCGATGGGTTTACGAACGTGTCCCGTCAC--TTCCAAGTCACACCGG
TTGTGCGCCGCACGCGCGCAGCGGGGAAGCC---GATTGCCAGCCTTGTGAAG-------
------------------------------------------------------------
------------------------------

#Rhipicephalus_appendiculatus(DQ901348.1)
-----ATATCAAGAGAGACTTCGGCGCACAAGGGAACGCGGGCCGTCGACTCGTTTTGAC
CGCGTCGGCATCATGGACAGCACGTGGAACGCA--ATAGCAC---GCGCCRACTGCCGCT
CGA-----AGGCGAG--ACGGCGGCGACC---GCCGTGTCGGAG-CTCGAC---CGAAAC
GGGG-CGACCGACAGCACTGAGG-TGACG--GCACCATCAAA-GACCGCCGCAGGA--CT
CGAATCGGAAAGAG---CCTGCAGGGAAAG-CGCGGTCGA-GGTGTCCG--ACTC--CTC
TCTGCGACCGAGAGCGCGAGATAT-GCGAGAGACTCGGAAGCGCCACTTG-AACGCACGG
AGAG------------CGAAAGCCGGCCAGCTAGCT------------CGAAGTGCGAA-
GTG-CGCGTGATCGCA--TTTTTCTCGTGCCTGTTGCCCTCGGAGTAAGCCGGGT-TGCC
CGCGTACCGGGCGCTCGAAC-ACGCGA--CGGTGCTGGTGCCCC-TCCGGGCTCT-GCCG
CACGAACA-GGGAACGTTCGCG-CGCTGAGCG--GGGAGGTGAGGGGC--GCGCCCGAT-
TAAGCGGTTCGGTGCGTACGTGGT-------ATGCGGGGAGAACTGCACGGCGACTCGTC
GCGAAGCGGAAAA---TGTCTCCCGCACGAGTTGGCGCCACGTTGGCGAAGCTTC-AAGC
GTTCCCGTCGTAGTCCGCCGTCGGTCCAAGTGCTTCGCAGTTCCCGTCCCGTACAAAA--
CTGGGCCACTCCAGTTGGGGCGGGGGCGACGCTACACGAGACGATGCCTCTCGCCAGGCC
GCGAGCCG-----CCGTGGGGCGGC------CGGCCTCGGCGGTGTTTGGGCTTT-TCGA
CACG-GTCGTTTATCACGCAACTGCTCGGACGACGCACGCGTGCAGCGGGAT----ACCG
CTTGCCAGCCTTGTGAAGATGTGGCCCTGTACAGGGT-TGCGGGCGCACTTGGTARGGCG
TCGTACTCGGTTCGCGATGGGTTTACGAACGTGTCCCGTCAC--TTCCAAGTCACACCGG
TTGTGCGCCGCACGCGCGCAGCGGGGAAGCC---GATTGCCAGCCTTGTGAAG-------
------------------------------------------------------------
------------------------------

#Rhipicephalus_appendiculatus(DQ901346.1)
-----ATATCAAGAGAGACTTCGGCGCACAAGGGAACGTGGGCCGTCGACTCGTTTTGAC
CGCGTCGGCATCATGGACAGCACGTGGAACGCA--ATAGCAC---GCGCCGACTGCCGCT
CGA-----AGGCGAG--ACGGCGGCGACC---GCCGTGTCGGAG-CTCGAC---CGAAAC
GGGG-CGACCGACAGCACTGAGG-TGACG--GCACCATCAAA-GACCGCCGCAGGA--CT
CGAATCGGAAAGAG---CCTGCAGGGAAAG-CGCGGTCGA-GGTGTCCG--ACTC--CTC
TCTGCGACCGAGAGCGCGAGATAT-GCGAGAGACTCGGAAGCGCCACTTG-AACGCACGG
AGAG------------CGAAAGCCGGCCAGCTAGCT------------CGAAGTGCGAA-
GTG-CGCGTGATCGCA--TTTTTCTCGTGCCTGTTGCCCTCGGAGTAAGCCGGGT-TGCC
CGCGTACCGGGCGCTCGAAC-ACGCGA--CGGTGCTGGTGCCCC-TCCGGGCTCT-GCCG
CACGAACA-GGGAACGTTCGCG-CGCTGAGCG--GGGAGGTGAGGGGC--GCGCCCGAT-
TAAGCGGTTCGGTGCGTACGTGGT-------ATGCGGGGAGAACTGCACGGCGACTCGTC
GCGAAGCGGAAAA---TGTCTCCCGCACGAGTTGGCGCCACGTTGGCGAAGCTTC-AAGC
GTTCCCGTCGTAGTCCGCCGTCGGTCCAAGTGCTTCGCAGTTCCCGTCCCGTACAAAA--
CTGGGCCACTCCAGTTGGGGCGGGGGCGACGCTACACGAGACGATGCCTCTCGCCAGGCC
GCGAGCCG-----CCGTGGGGCGGC------CGGCCTCGGCGGTGTTTGGGCTTT-TCGA
CACG-GTCGTTTATCACGCAACTGCTCGGACGACGCACGCGTGCAGCGGGAT----ACCG
CTTGCCAGCCTTGTGAAGATGTGGCCCTGTACAGGGT-TGCGGGCGCACTTGGTAGGGCG
TCGTACTCGGTTCGCGATGGGTTTACGAACGTGTCCCGTCAC--TTCCAAGTCACACCGG
TTGTGCGCCGCACGCGCGCAGCGGGGAAGCC---GATTGCCAGCATTGTGAAG-------
------------------------------------------------------------
------------------------------

#Rhipicephalus_appendiculatus(DQ901344.1)
-----ATATCAAGAGAGACTTCGGCGCACAAGGGAACGTGGGCCGTCGACTCGTTTTGAC
CGCGTCGGCATCATGGACAGCACGTGGAACGCA--ATAGCAC---GCGCCGACTGCCGCT
CGA-----AGGCGAG--ACGGCGGCGACC---GCCGTGTCGGAG-CTCGAC---CGAAAC
GGGG-CGACCGACAGCACTGAGG-TGACG--GCACCATCAAA-GACCGCCGCAGGA--CT
CGAATCGGAAAGAG---CCTGCAGGGAAAG-CGCGGTCGA-GGTGTCCG--ACTC--CTC
TCTGCGACCGAGAGCGCGAGATAT-GCGAGAGACTCGGAAGCGCCACTTG-AACGCACGG
AGAG------------CGAAAGCCGGCCAGCTAGCT------------CGAAGTGCGAA-
GTG-CGCGTGATCGCA--TTTTTCTCGTGCCTGTTGCCCTCGGAGTAAGCCGGGT-TGCC
CGCGTACCGGGCGCTCGAAC-ACGCGA--CGGTGCTGGTGCCCC-TCCGGGCTCT-GCCG
CACGAACA-GGGAACGTTCGCG-CGCTGAGCG--GGGAGGTGAGGGGC--GCGCCCGAT-
TAAGCGGTTCGGTGCGTACGTGGT-------ATGCGGGGAGAACTGCACGGCGACTCGTC
GCGAAGCGGAAAA---TGTCTCCCGCACGAGTTGGCGCCACGTTGGCGAAGCTTC-AAGC
GTTCCCGTCGTAGTCCGCCGTCGGTCCAAGTGCTTCGCAGTTCCCGTCCCGTACAAAA--
CTGGGCCACTCCAGTTGGGGCGGGGGCGACGCTACACGAGACGATGCCTCTCGCCAGGCC
GCGAGCCG-----CCTTGGGGCGGC------CGGCCTCGGCGGTGTTTGGGCTTA-TCGA
CACG-GTCGTTTATCACGCAACTGCTCGGACGACGCACGCGTGCAGCGGGAT----ACCG
CTTGCCAGCCTTGTGAAGATGTGGCCCTGTACAGGGT-TGCGGGCGCACTTGGTAGGGCG
TCGTACTCGGTTCGCGATGGGTTTACGAACGTGTCCCGTCAC--TTCCAAGTCACACCGG
TTGTGCGCCGCACGCGCGCAGCGGGGAAGCC---GATTGCCAGCCTTGTGAAG-------
------------------------------------------------------------
------------------------------

#Rhipicephalus_appendiculatus(DQ901342.1)
-----ATATCAAGAGAGACTTCGGCGCACAAGGGAACGTGGGCCGTCGACTCGTTTTGAC
CGCGTCGGCATCATGGACAGCACGTGGAACGCA--ATAGCAC---GCGCCGACTGCCGCT
CGA-----AGGCGAG--ACGGCGGCGACC---GCCGTGTCGGAG-CTCGAC---CGAAAC
GGGG-CGACCGACAGCACTGAGG-TGACG--GCACCATCAAA-GACCGCCGCAGGA--CT
CGAATCGGAAAGAG---CCTGCAGGGAAAG-CGCGGTCGA-GGTGTCCG--ACTC--CTC
TCTGCGACCGAGAGCGCGAGATAT-GCGAGAGACTCGGAAGCGCCACTTG-AACGCACGG
AGAG------------CGAAAGCCGGCCAGCTAGCT------------CGAAGTGCGAA-
GTG-CGCGTGATCGCA--TTTTTCTCGTGCCTGTTGCCCTCGGAGTAAGCCGGGT-TGCC
CGCGTACCGGGCGCTCGAAC-ACGCGA--CGGTGCTGGTGCCCC-TCCGGGCTCT-GCCG
CACGAACA-GGGAACGTTCGCG-CGCTGAGCG--GGGAGGTGAGGGGC--GCGCCCGAT-
TAAGCGGTTCGGTGCGTACGTGGT-------ATGCGGGGAGAACTGCACGGCGACTCGTC
GCGAAGCGGAAAA---TGTCTCCCGCACGAGTTGGCGCCACGTTGGCGAAGCTTC-AAGC
GTTCCCGTCGTAGTCCGCCGTCGGTCCAAGTGCTTCGCAGTTCCCGTCCCGTACAAAA--
CTGGGCCACTCCAGTTGGGGCGGGGGCGACGCTACACGAGACGATGCCTCTCGCCAGGCC
GCGAGCCG-----CCTTGGGGCGGC------CGGCCTCGGCGGTGTTTGGGCTTA-TCGA
CACG-GTCGTTTATCACGCAACTGCTCGGACGACGCACGCGTGCAGCGGGAT----ACCG
CTTGCCAGCCTTGTGAAGATGTGGCCCTGTACAGGGT-TGCGGGCGCACTTGGTAGGGCG
TCGTACTCGGTTCGCGATGGGTTTACGAACGTGTCCCGTCAC--TTCCAAGTCACACCGG
TTGTGCGCCGCACGCGCGCAGCGGGGAAGCC---GATTGCCAGCCTTGTGAAG-------
------------------------------------------------------------
------------------------------

#Rhipicephalus_appendiculatus(DQ901340.1)
-----ATATCAAGAGAGACTTCGGCGCACAAGGGAACGTGGGCCGTCGACTCGTTTTGAC
CGCGTCGGCATCATGGACAGCACGTGGAACGCA--ATAGCAC---GCGCCGACTGCCGCT
CGA-----AGGCGAG--ACGGCGGCGACC---GCCGTGTCGGAG-CTCGAC---CGAAAC
GGGG-CGACCGACAGCACTGAGG-TGACG--GCACCATCAAA-GACCGCCGCAGGA--CT
CGAATCGGAAAGAG---CCTGCAGGGAAAG-CGCGGTCGA-GGTGTCCG--ACTC--CTC
TCTGCGACCGAGAGCGCGAGATAT-GCGAGAGACTCGGAAGCGCCACTTG-AACGCACGG
AGAG------------CGAAAGCCGGCCAGCTAGCT------------CGAAGTGCGAA-
GTG-CGCGTGATCGCA--TTTTTCTCGTGCCTGTTGCCCTCGGAGTAAGCCGGGT-TGCC
CGCGTACCGGGCGCTCGAAC-ACGCGA--CGGTGCTGGTGCCCC-TCCGGGCTCT-GCCG
CACGAACA-GGGAACGTTCGCG-CGCTGAGCG--GGGAGGTGAGGGGC--GCGCCCGAT-
TAAGCGGTTCGGTGCGTACGTGGT-------ATGCGGGGAGAACTGCACGGCGACTCGTC
GCGAAGCGGAAAA---TGTCTCCCGCACGAGTTGGCGCCACGTTGGCGAAGCTTC-AAGC
GTTCCCGTCGTAGTCCGCCGTCGGTCCAAGTGCTTCGCAGTTCCCGTCCCGTACAAAA--
CTGGGCCACTCCAGTTGGGGCGGGGGCGACGCTACACGAGACGATGCCTCTCGCCAGGCC
GCGAGCCG-----CCTTGGGGCGGC------CGGCCTCGGCGGTGTTTGGGCTTA-TCGA
CACG-GTCGTTTATCACGCAACTGCTCGGACGACGCACGCGTGCAGCGGGAT----ACCG
CTTGCCAGCCTTGTGAAGATGTGGCCCTGTACAGGGT-TGCGGGCGCACTTGGTAGGGCG
TCGTACTCGGTTCGCGATGGGTTTACGAACGTGTCCCGTCAC--TTCCAAGTCACACCGG
TTGTGCGCCGCACGCGCGCAGCGGGGAAGCC---GATTGCCAGCCTTGTGAAG-------
------------------------------------------------------------
------------------------------

#Rhipicephalus_appendiculatus(DQ901338.1)
-----ATATCAAGAGAGACTTCGGCGCACAAGGGAACGTGGGCCGTCGACTCGTTTTGAC
CGCGTCGGCATCATGGACAGCACGTGGAACGCA--ATAGCAC---GCGCCGACTGCCGCT
CGA-----AGGCGAG--ACGGCGGCGACC---GCCGTGTCGGAG-CTCGAC---CGAAAC
GGGG-CGACCGACAGCACTGAGG-TGACG--GCACCATCAAA-GACCGCCGCAGGA--CT
CGAATCGGAAAGAG---CCTGCAGGGAAAG-CGCGGTCGA-GGTGTCCG--ACTC--CTC
TCTGCGACCGAGAGCGCGAGATAT-GCGAGAGACTCGGAAGCGCCACTTG-AACGCACGG
AGAG------------CGAAAGCCGGCCAGCTAGCT------------CGAAGTGCGAA-
GTG-CGCGTGATCGCA--TTTTTCTCGTGCCTGTTGCCCTCGGAGTAAGCCGGGT-TGCC
CGCGTACCGGGCGCTCGAAC-ACGCGA--CGGTGCTGGTGCCCC-TCCGGGCTCT-GCCG
CACGAACA-GGGAACGTTCGCG-CGCTGAGCG--GGGAGGTGAGGGGC--GCGCCCGAT-
TAAGCGGTTCGGTGCGTACGTGGT-------ATGCGGGGAGAACTGCACGGCGACTCGTC
GCGAAGCGGAAAA---TGTCTCCCGCACGAGTTGGCGCCACGTTGGCGAAGCTTC-AAGC
GTTCCCGTCGTAGTCCGCCGTCGGTCCAAGTGCTTCGCAGTTCCCGTCCCGTACAAAA--
CTGGGCCACTCCAGTTGGGGCGGGGGCGACGCTACACGAGACGATGCCTCTCGCCAGGCC
GCGAGCCG-----CCTTGGGGCGGC------CGGCCTCGGCGGTGTTTGGGCTTA-TCGA
CACG-GTCGTTTATCACGCAACTGCTCGGACGACGCACGCGTGCAGCGGGAT----ACCG
CTTGCCAGCCTTGTGAAGATGTGGCCCTGTACAGGGT-TGCGGGCGCACTTGGTAGGGCG
TCGTACTCGGTTCGCGATGGGTTTACGAACGTGTCCCGTCAC--TTCCAAGTCACACCGG
TTGTGCGCCGCACGCGCGCAGCGGGGAAGCC---GATTGCCAGCCTTGTGAAG-------
------------------------------------------------------------
------------------------------

#Rhipicephalus_appendiculatus(DQ901336.1)
-----ATATCAAGAGAGACTTCGGCGCACAAGGGAACGTGGGCCGTCGACTCGTTTTGAC
CGCGTCGGCATCATGGACAGCACGTGGAACGCA--ATAGCAC---GCGCCGACTGCCGCT
CGA-----AGGCGAG--ACGGCGGCGACC---GCCGTGTCGGAG-CTCGAC---CGAAAC
GGGG-CGACCGACAGCACTGAGG-TGACG--GCACCATCAAA-GACCGCCGCAGGA--CT
CGAATCGGAAAGAG---CCTGCAGGGAAAG-CGCGGTCGA-GGTGTCCG--ACTC--CTC
TCTGCGACCGAGAGCGCGAGATAT-GCGAGAGACTCGGAAGCGCCACTTG-AACGCACGG
AGAG------------CGAAAGCCGGCCAGCTAGCT------------CGAAGTGCGAA-
GTG-CGCGTGATCGCA--TTTTTCTCGTGCCTGTTGCCCTCGGAGTAAGCCGGGT-TGCC
CGCGTACCGGGCGCTCGAAC-ACGCGA--CGGTGCTGGTGCCCC-TCCGGGCTCT-GCCG
CACGAACA-GGGAACGTTCGCG-CGCTGAGCG--GGGAGGTGAGGGGC--GCGCCCGAT-
TAAGCGGTTCGGTGCGTACGTGGT-------ATGCGGGGAGAACTGCACGGCGACTCGTC
GCGAAGCGGAAAA---TGTCTCCCGCACGAGTTGGCGCCACGTTGGCGAAGCTTC-AAGC
GTTCCCGTCGTAGTCCGCCGTCGGTCCAAGTGCTTCGCAGTTCCCGTCCCGTACAAAA--
CTGGGCCACTCCAGTTGGGGCGGGGGCGACGCTACACGAGACGATGCCTCTCGCCAGGCC
GCGAGCCG-----CCTTGGGGCGGC------CGGCCTCGGCGGTGTTTGGGCTTA-TCGA
CACG-GTCGTTTATCACGCAACTGCTCGGACGACGCACGCGTGCAGCGGGAT----ACCG
CTTGCCAGCCTTGTGAAGATGTGGCCCTGTACAGGGT-TGCGGGCGCACTTGGTAGGGCG
TCGTACTCGGTTCGCGATGGGTTTACGAACGTGTCCCGTCAC--TTCCAAGTCACACCGG
TTGTGCGCCGCACGCGCGCAGCGGGGAAGCC---GATTGCCAGCCTTGTGAAG-------
------------------------------------------------------------
------------------------------

#Rhipicephalus_appendiculatus(DQ901334.1)
-----ATATCAAGAGAGACTTCGGCGCACAAGGGAACGTGGGCCGTCGACTCGTTTTGAC
CGCGTCGGCATCATGGACAGCACGTGGAACGCA--ATAGCAC---GCGCCGACTGCCGCT
CGA-----AGGCGAG--ACGGCGGCGACC---GCCGTGTCGGAG-CTCGAC---CGAAAC
GGGG-CGACCGACAGCACTGAGG-TGACG--GCACCATCAAA-GACCGCCGCAGGA--CT
CGAATCGGAAAGAG---CCTGCAGGGAAAG-CGCGGTCGA-GGTGTCCG--ACTC--CTC
TCTGCGACCGAGAGCGCGAGATAT-GCGAGAGACTCGGAAGCGCCACTTG-AACGCACGG
AGAG------------CGAAAGCCGGCCAGCTAGCT------------CGAAGTGCGAA-
GTG-CGCGTGATCGCA--TTTTTCTCGTGCCTGTTGCCCTCGGAGTAAGCCGGGT-TGCC
CGCGTACCGGGCGCTCGAAC-ACGCGA--CGGTGCTGGTGCCCC-TCCGGGCTCT-GCCG
CACGAACA-GGGAACGTTCGCG-CGCTGAGCG--GGGAGGTGAGGGGC--GCGCCCGAT-
TAAGCGGTTCGGTGCGTACGTGGT-------ATGCGGGGAGAACTGCACGGCGACTCGTC
GCGAAGCGGAAAA---TGTCTCCCGCACGAGTTGGCGCCACGTTGGCGAAGCTTC-AAGC
GTTCCCGTCGTAGTCCGCCGTCGGTCCAAGTGCTTCGCAGTTCCCGTCCCGTACAAAA--
CTGGGCCACTCCAGTTGGGGCGGGGGCGACGCTACACGAGACGATGCCTCTCGCCAGGCC
GCGAGCCG-----CCKTGGGGCGGC------CGGCCTCGGCGGTGTTTGGGCTTT-TCGA
CACG-GTCGTTTATCACGCAACTGCTCGGACGACGCACGCGTGCAGCGGGAT----ACCG
CTTGCCAGCCTTGTGAAGATGTGGCCCTGTACAGGGT-TGCGGGCGCACTTGGTAGGGCG
TCGTACTCGGTTCGCGATGGGTTTACGAACGTGTCCCGTCAC--TTCCAAGTCACACCGG
TTGTGCGCCGCACGCGCGCAGCGGGGAAGCC---GATTGCCAGCCTTGTGAAG-------
------------------------------------------------------------
------------------------------

#Rhipicephalus_appendiculatus(DQ901332.1)
-----ATATCAAGAGAGACTTCGGCGCACAAGGGAACGTGGGCCGTCGACTCGTTTTGAC
CGCGTCGGCATCATGGACAGCACGTGGAACGCA--ATAGCAC---GCGCCGACTGCCGCT
CGA-----AGGCGAG--ACGGCGGCGACC---GCCGTGTCGGAG-CTCGAC---CGAAAC
GGGG-CGACCGACAGCACTGAGG-TGACG--GCACCATCAAA-GACCGCCGCAGGA--CT
CGAATCGGAAAGAG---CCTGCAGGGAAAG-CGCGGTCGA-GGTGTCCG--ACTC--CTC
TCTGCGACCGAGAGCGCGAGATAT-GCGAGAGACTCGGAAGCGCCACTTG-AACGCACGG
AGAG------------CGAAAGCCGGCCAGCTAGCT------------CGAAGTGCGAA-
GTG-CGCGTGATCGCA--TTTTTCTCGTGCCTGTTGCCCTCGGAGTAAGCCGGGT-TGCC
CGCGTACCGGGCGCTCGAAC-ACGCGA--CGGTGCTGGTGCCCC-TCCGGGCTCT-GCCG
CACGAACA-GGGAACGTTCGCG-CGCTGAGCG--GGGAGGTGAGGGGC--GCGCCCGAT-
TAAGCGGTTCGGTGCGTACGTGGT-------ATGCGGGGAGAACTGCACGGCGACTCGTC
GCGAAGCGGAAAA---TGTCTCCCGCACGAGTTGGCGCCACGTTGGCGAAGCTTC-AAGC
GTTCCCGTCGTAGTCCGCCGTCGGTCCAAGTGCTTCGCAGTTCCCGTCCCGTACAAAA--
CTGGGCCACTCCAGTTGGGGCGGGGGCGACGCTACACGAGACGATGCCTCTCGCCAGGCC
GCGAGCCG-----CCGTGGGGCGGC------CGGCCTCGGCGGTGTTTGGGCTTT-TCGA
CACG-GTCGTTTATCACGCAACTGCTCGGACGACGCACGCGTGCAGCGGGAT----ACCG
CTTGCCAGCCTTGTGAAGATGTGGCCCTGTACAGGGT-TGCGGGCGCACTTGGTAGGGCG
TCGTACTCGGTTCGCGATGGGTTTACGAACGTGTCCCGTCAC--TTCCAAGTCACACCGG
TTGTGCGCCGCACGCGCGCAGCGGGGAAGCC---GATTGCCAGCCTTGTGAAG-------
------------------------------------------------------------
------------------------------

#Rhipicephalus_appendiculatus(DQ901330.1)
-----ATATCAAGAGAGACTTCGGCGCACAAGGGAACGTGGGCCGTCGACTCGTTTTGAC
CGCGTCGGCATCATGGACAGCACGTGGAACGCA--ATAGCAC---GCGCCGACTGCCGCT
CGA-----AGGCGAG--ACGGCGGCGACC---GCCGTGTCGGAG-CTCGAC---CGAAAC
GGGG-CGACCGACAGCACTGAGG-TGACG--GCACCATCAAA-GACCGCCGCAGGA--CT
CGAATCGGAAAGAG---CCTGCAGGGAAAG-CGCGGTCGA-GGTGTCCG--ACTC--CTC
TCTGCGACCGAGAGCGCGAGATAT-GCGAGAGACTCGGAAGCGCCACTTG-AACGCACGG
AGAG------------CGAAAGCCGGCCAGCTAGCT------------CGAAGTGCGAA-
GTG-CGCGTGATCGCA--TTTTTCTCGTGCCTGTTGCCCTCGGAGTAAGCCGGGT-TGCC
CGCGTACCGGGCGCTCGAAC-ACGCGA--CGGTGCTGGTGCCCC-TCCGGGCTCT-GCCG
CACGAACA-GGGAACGTTCGCG-CGCTGAGCG--GGGAGGTGAGGGGC--GCGCCCGAT-
TAAGCGGTTCGGTGCGTACGTGGT-------ATGCGGGGAGAACTGCACGGCGACTCGTC
GCGAAGCGGAAAA---TGTCTCCCGCACGAGTTGGCGCCACGTTGGCGAAGCTTC-AAGC
GTTCCCGTCGTAGTCCGCCGTCGGTCCAAGTGCTTCGCAGTTCCCGTCCCGTACAAAA--
CTGGGCCACTCCAGTTGGGGCGGGGGCGACGCTACACGAGACGATGCCTCTCGCCAGGCC
GCGAGCCG-----CCGTGGGGCGGC------CGGCCTCGGCGGTGTTTGGGCTTT-TCGA
CACG-GTCGTTTATCACGCAACTGCTCGGACGACGCACGCGTGCAGCGGGAT----ACCG
CTTGCCAGCCTTGTGAAGATGTGGCCCTGTACAGGGT-TGCGGGCGCACTTGGTAGGGCG
TCGTACTCGGTTCGCGATGGGTTTACGAACGTGTCCCGTCAC--TTCCAAGTCACACCGG
TTGTGCGCCGCACGCGCGCAGCGGGGAAGCC---GATTGCCAGCCTTGTGAAG-------
------------------------------------------------------------
------------------------------

#Rhipicephalus_appendiculatus(DQ901328.1)
-----ATATCAAGAGAGACTTCGGCGCACAAGGGAACGTGGGCCGTCGACTCGTTTTGAC
CGCGTCGGCATCATGGACAGCACGTGGAACGCA--ATAGCAC---GCGCCGACTGCCGCT
CGA-----AGGCGAG--ACGGCGGCGACC---GCCGTGTCGGAG-CTCGAC---CGAAAC
GGGG-CGACCGACAGCACTGAGG-TGACG--GCACCATCAAA-GACCGCCGCAGGA--CT
CGAATCGGAAAGAG---CCTGCAGGGAAAG-CGCGGTCGA-GGTGTCCG--ACTC--CTC
TCTGCGACCGAGAGCGCGAGATAT-GCGAGAGACTCGGAAGCGCCACTTG-AACGCACGG
AGAG------------CGAAAGCCGGCCAGCTAGCT------------CGAAGTGCGAA-
GTG-CGCGTGATCGCA--TTTTTCTCGTGCCTGTTGCCCTCGGAGTAAGCCGGGT-TGCC
CGCGTACCGGGCGCTCGAAC-ACGCGA--CGGTGCTGGTGCCCC-TCCGGGCTCT-GCCG
CACGAACA-GGGAACGTTCGCG-CGCTGAGCG--GGGAGGTGAGGGGC--GCGCCCGAT-
TAAGCGGTTCGGTGCGTACGTGGT-------ATGCGGGGAGAACTGCACGGCGACTCGTC
GCGAAGCGGAAAA---TGTCTCCCGCACGAGTTGGCGCCACGTTGGCGAAGCTTC-AAGC
GTTCCCGTCGTAGTCCGCCGTCGGTCCAAGTGCTTCGCAGTTCCCGTCCCGTACAAAA--
CTGGGCCACTCCAGTTGGGGCGGGGGCGACGCTACACGAGACGATGCCTCTCGCCAGGCC
GCGAGCCG-----CCGTGGGGCGGC------CGGCCTCGGCGGTGTTTGGGCTTT-TCGA
CACG-GTCGTTTATCACGCAACTGCTCGGACGACGCACGCGTGCAGCGGGAT----ACCG
CTTGCCAGCCTTGTGAAGATGTGGCCCTGTACAGGGT-TGCGGGCGCACTTGGTAGGGCG
TCGTACTCGGTTCGCGATGGGTTTACGAACGTGTCCCGTCAC--TTCCAAGTCACACCGG
TTGTGCGCCGCACGCGCGCAGCGGGGAAGCC---GATTGCCAGCCTTGTGAAG-------
------------------------------------------------------------
------------------------------

#Rhipicephalus_appendiculatus(DQ901326.1)
-----ATATCAAGAGAGACTTCGGCGCACAAGGGAACGTGGGCCGTCGACTCGTTTTGAC
CGCGTCGGCATCATGGACAGCACGTGGAACGCA--ATAGCAC---GCGCCGACTGCCGCT
CGA-----AGGCGAG--ACGGCGGCGACC---GCCGTGTCGGAG-CTCGAC---CGAAAC
GGGG-CGACCGACAGCACTGAGG-TGACG--GCACCATCAAA-GACCGCCGCAGGA--CT
CGAATCGGAAAGAG---CCTGCAGGGAAAG-CGCGGTCGA-GGTGTCCG--ACTC--CTC
TCTGCGACCGAGAGCGCGAGATAT-GCGAGAGACTCGGAAGCGCCACTTG-AACGCACGG
AGAG------------CGAAAGCCGGCCAGCTAGCT------------CGAAGTGCGAA-
GTG-CGCGTGATCGCA--TTTTTCTCGTGCCTGTTGCCCTCGGAGTAAGCCGGGT-TGCC
CGCGTACCGGGCGCTCGAAC-ACGCGA--CGGTGCTGGTGCCCC-TCCGGGCTCT-GCCG
CACGAACA-GGGAACGTTCGCG-CGCTGAGCG--GGGAGGTGAGGGGC--GCGCCCGAT-
TAAGCGGTTCGGTGCGTACGTGGT-------ATGCGGGGAGAACTGCACGGCGACTCGTC
GCGAAGCGGAAAA---TGTCTCCCGCACGAGTTGGCGCCACGTTGGCGAAGCTTC-AAGC
GTTCCCGTCGTAGTCCGCCGTCGGTCCAAGTGCTTCGCAGTTCCCGTCCCGTACAAAA--
CTGGGCCACTCCAGTTGGGGCGGGGGCGACGCTACACGAGACGATGCCTCTCGCCAGGCC
GCGAGCCG-----CCGTGGGGCGGC------CGGCCTCGGCGGTGTTTGGGCTTT-TCGA
CACG-GTCGTTTATCACGCAACTGCTCGGACGACGCACGCGTGCAGCGGGAT----ACCG
CTTGCCAGCCTTGTGAAGATGTGGCCCTGTACAGGGT-TGCGGGCGCACTTGGTAGGGCG
TCGTACTCGGTTCGCGATGGGTTTACGAACGTGTCCCGTCAC--TTCCAAGTCACACCGG
TTGTGCGCCGCACGCGCGCAGCGGGGAAGCC---GATTGCCAGCCTTGTGAAG-------
------------------------------------------------------------
------------------------------

#Rhipicephalus_appendiculatus(DQ901324.1)
-----ATATCAAGAGAGACTTCGGCGCACAAGGGAACGTGGGCCGTCGACTCGTTTTGAC
CGCGTCGGCATCATGGACAGCACGTGGAACGCA--ATAGCAC---GCGCCGACTGCCGCT
CGA-----AGGCGAG--ACGGCGGCGACC---GCCGTGTCGGAG-CTCGAC---CGAAAC
GGGG-CGACCGACAGCACTGAGG-TGACG--GCACCATCAAA-GACCGCCGCAGGA--CT
CGAATCGGAAAGAG---CCTGCAGGGAAAG-CGCGGTCGA-GGTGTCCG--ACTC--CTC
TCTGCGACCGAGAGCGCGAGATAT-GCGAGAGACTCGGAAGCGCCACTTG-AACGCACGG
AGAG------------CGAAAGCCGGCCAGCTAGCT------------CGAAGTGCGAA-
GTG-CGCGTGATCGCA--TTTTTCTCGTGCCTGTTGCCCTCGGAGTAAGCCGGGT-TGCC
CGCGTACCGGGCGCTCGAAC-ACGCGA--CGGTGCTGGTGCCCC-TCCGGGCTCT-GCCG
CACGAACA-GGGAACGTTCGCG-CGCTGAGCG--GGGAGGTGAGGGGC--GCGCCCGAT-
TAAGCGGTTCGGTGCGTACGTGGT-------ATGCGGGGAGAACTGCACGGCGACTCGTC
GCGAAGCGGAAAA---TGTCTCCCGCACGAGTTGGCGCCACGTTGGCGAAGCTTC-AAGC
GTTCCCGTCGTAGTCCGCCGTCGGTCCAAGTGCTTCGCAGTTCCCGTCCCGTACAAAA--
CTGGGCCACTCCAGTTGGGGCGGGGGCGACGCTACACGAGACGATGCCTCTCGCCAGGCC
GCGAGCCG-----CCGTGGGGCGGC------CGGCCTCGGCGGTGTTTGGGCTTT-TCGA
CACG-GTCGTTTATCACGCAACTGCTCGGACGACGCACGCGTGCAGCGGGAT----ACCG
CTTGCCAGCCTTGTGAAGATGTGGCCCTGTACAGGGT-TGCGGGCGCACTTGGTAGGGCG
TCGTACTCGGTTCGCGATGGGTTTACGAACGTGTCCCGTCAC--TTCCAAGTCACACCGG
TTGTGCGCCGCACGCGCGCAGCGGGGAAGCC---GATTGCCAGCCTTGTGAAG-------
------------------------------------------------------------
------------------------------

#Rhipicephalus_appendiculatus(DQ901322.1)
-----ATATCAAGAGAGACTTCGGCGCACAAGGGAACGTGGGCCGTCGACTCGTTTTGAC
CGCGTCGGCATCATGGACAGCACGTGGAACGCA--ATAGCAC---GCGCCGACTGCCGCT
CGA-----AGGCGAG--ACGGCGGCGACC---GCCGTGTCGGAG-CTCGAC---CGAAAC
GGGG-CGACCGACAGCACTGAGG-TGACG--GCACCATCAAA-GACCGCCGCAGGA--CT
CGAATCGGAAAGAG---CCTGCAGGGAAAG-CGCGGTCGA-GGTGTCCG--ACTC--CTC
TCTGCGACCGAGAGCGCGAGATAT-GCGAGAGACTCGGAAGCGCCACTTG-AACGCACGG
AGAG------------CGAAAGCCGGCCAGCTAGCT------------CGAAGTGCGAA-
GTG-CGCGTGATCGCA--TTTTTCTCGTGCCTGTTGCCCTCGGAGTAAGCCGGGT-TGCC
CGCGTACCGGGCGCTCGAAC-ACGCGA--CGGTGCTGGTGCCCC-TCCGGGCTCT-GCCG
CACGAACA-GGGAACGTTCGCG-CGCTGAGCG--GGGAGGTGAGGGGC--GCGCCCGAT-
TAAGCGGTTCGGTGCGTACGTGGT-------ATGCGGGGAGAACTGCACGGCGACTCGTC
GCGAAGCGGAAAA---TGTCTCCCGCACGAGTTGGCGCCACGTTGGCGAAGCTTC-AAGC
GTTCCCGTCGTAGTCCGCCGTCGGTCCAAGTGCTTCGCAGTTCCCGTCCCGTACAAAA--
CTGGGCCACTCCAGTTGGGGCGGGGGCGACGCTACACGAGACGATGCCTCTCGCCAGGCC
GCGAGCCG-----CCGTGGGGCGGC------CGGCCTCGGCGGTGTTTGGGCTTT-TCGA
CACG-GTCGTTTATCACGCAACTGCTCGGACGACGCACGCGTGCAGCGGGAT----ACCG
CTTGCCAGCCTTGTGAAGATGTGGCCCTGTACAGGGT-TGCGGGCGCACTTGGTAGGGCG
TCGTACTCGGTTCGCGATGGGTTTACGAACGTGTCCCGTCAC--TTCCAAGTCACACCGG
TTGTGCGCCGCACGCGCGCAGCGGGGAAGCC---GATTGCCAGCCTTGTGAAG-------
------------------------------------------------------------
------------------------------

#Rhipicephalus_appendiculatus(DQ901355.1)
-----ATATCAAGAGAGACTTCGGCGCACAAGGGAACGTGGGCCGTCGACTCGTTTTGAC
CGCGTCGGCATCATGGACAGCACGTGGAACGCA--ATAGCAC---GCGCCGACTGCCGCT
CGA-----AGGCGAG--ACGGCGGCGACC---GCCGTGTCGGAG-CTCGAC---CGAAAC
GGGG-CGACCGACAGCACTGAGG-TGACG--GCACCATCAAA-GACCGCCGCAGGA--CT
CGAATCGGAAAGAG---CCTGCAGGGAAAG-CGCGGTCGA-GGTGTCCG--ACTC--CTC
TCTGCGACCGAGAGCGCGAGATAT-GCGAGAGACTCGGAAGCGCCACTTG-AACGCACGG
AGAG------------CGAAAGCCGGCCAGCTAGCT------------CGAAGTGCGAA-
GTG-CGCGTGATCGCA--TTTTTCTCGTGCCTGTTGCCCTCGGAGTAAGCCGGGT-TGCC
CGCGTACCGGGCGCTCGAAC-ACGCGA--CGGTGCTGGCGCCCC-TCCGGGCTCT-GCCG
CACGAACA-GGGAACGTTCGCG-CGCTGAGCG--GGGAGGTGAGGGGC--GCGCCCGAT-
TAAGCGGTTCGGTGCGTACGTGGT-------ATGCGGGGAGAACTGCACGGCGACTCGTC
GCGAAGCGGAAAA---TGTCTCCCGCACGAGTTGGCGCCACGTTGGCGAAGCTTC-AAGC
GTTCCCGTCGTAGTCCGCCGTCGGTCCAAGTGCTTCGCAGTTCCCGTCCCGTACAAAA--
CTGGGCCACTCCAGTTGGGGCGGGGGCGACGCTACACGAGACGATGCCTCTCGCCAGGCC
GCGAGCCG-----CCTTGGGGCGGC------CGGCCTCGGCGGTGTTTGGGCTTA-TCGA
CACG-GTCGTTTATCACGCAACTGCTCGGACGACGCACGCGTGCAGCGGGAT----ACCG
CTTGCCAGCCTTGTGAAGATGTGGCCCTGTACAGGGT-TGCGGGCGCACTTGGTAGGGCG
TCGTACTCGGTTCGCGATGGGTTTACGAACGTGTCCCGTCAC--TTCCAAGTCACACCGG
TTGTGCGCCGCACGCGCGCAGCGGGGAAGCC---GATTGCCAGCCTTGTGAAG-------
------------------------------------------------------------
------------------------------

#Rhipicephalus_appendiculatus(DQ901353.1)
-----ATATCAAGAGAGACTTCGGCGCACAAGGGAACGTGGGCCGTCGACTCGTTTTGAC
CGCGTCGGCATCATGGACAGCACGTGGAACGCA--ATAGCAC---GCGCCGACTGCCGCT
CGA-----AGGCGAG--ACGGCGGCGACC---GCCGTGTCGGAG-CTCGAC---CGAAAC
GGGG-CGACCGACAGCACTGAGG-TGACG--GCACCATCAAA-GACCGCCGCAGGA--CT
CGAATCGGAAAGAG---CCTGCAGGGAAAG-CGCGGTCGA-GGTGTCCG--ACTC--CTC
TCTGCGACCGAGAGCGCGAGATAT-GCGAGAGACTCGGAAGCGCCACTTG-AACGCACGG
AGAG------------CGAAAGCCGGCCAGCTAGCT------------CGAAGTGCGAA-
GTG-CGCGTGATCGCA--TTTTTCTCGTGCCTGTTGCCCTCGGAGTAAGCCGGGT-TGCC
CGCGTACCGGGCGCTCGAAC-ACGCGA--CGGTGCTGGTGCCCC-TCCGGGCTCT-GCCG
CACGAACA-GGGAACGTTCGCG-CGCTGAGCG--GGGAGGTGAGGGGC--GCGCCCGAT-
TAAGCGGTTCGGTGCGTACGTGGT-------ATGCGGGGAGAACTGCACGGCGACTCGTC
GCGAAGCGGAAAA---TGTCTCCCGCACGAGTTGGCGCCACGTTGGCGAAGCTTC-AAGC
GTTCCCGTCGTAGTCCGCCGTCGGTCCAAGTGCTTCGCAGTTCCCGTCCCGTACAAAA--
CTGGGCCACTCCAGTTGGGGCGGGGGCGACGCTACACGAGACGATGCCTCTCGCCAGGCC
GCGAGCCG-----CCTTGGGGCGGC------CGGCCTCGGCGGTGTTTGGGCTTA-TCGA
CACG-GTCGTTTATCACGCAACTGCTCGGACGACGCACGCGTGCAGCGGGAT----ACCG
CTTGCCAGCCTTGTGAAGATGTGGCCCTGTACAGGGT-TGCGGGCGCACTTGGTAGGGCG
TCGTACTCGGTTCGCGATGGGTTTACGAACGTGTCCCGTCAC--TTCCAAGTCACACCGG
TTGTGCGCCGCACGCGCGCAGCGGGGAAGCC---GATTGCCAGCCTTGTGAAG-------
------------------------------------------------------------
------------------------------

#Rhipicephalus_appendiculatus(DQ901351.1)
-----ATATCAAGAGAGACTTCGGCGCACAAGGGAACGTGGGCCGTCGACTCGTTTTGAC
CGCGTCGGCATCATGGACAGCACGTGGAACGCA--ATAGCAC---GCGCCGACTGCCGCT
CGA-----AGGCGAG--ACGGCGGCGACC---GCCGTGTCGGAG-CTCGAC---CGAAAC
GGGG-CGACCGACAGCACTGAGG-TGACG--GCACCATCAAA-GACCGCCGCAGGA--CT
CGAATCGGAAAGAG---CCTGCAGGGAAAG-CGCGGTCGA-GGTGTCCG--ACTC--CTC
TCTGCGACCGAGAGCGCGAGATAT-GCGAGAGACTCGGAAGCGCCACTTG-AACGCACGG
AGAG------------CGAAAGCCGGCCAGCTAGCT------------CGAAGTGCGAA-
GTG-CGCGTGATCGCA--TTTTTCTCGTGCCTGTTGCCCTCGGAGTAAGCCGGGT-TGCC
CGCGTACCGGGCGCTCGAAC-ACGCGA--CGGTGCTGGTGCCCC-TCCGGGCTCT-GCCG
CACGAACA-GGGAACGTTCGCG-CGCTGAGCG--GGGAGGTGAGGGGC--GCGCCCGAT-
TAAGCGGTTCGGTGCGTACGTGGT-------ATGCGGGGAGAACTGCACGGCGACTCGTC
GCGAAGCGGAAAA---TGTCTCCCGCACGAGTTGGCGCCACGTTGGCGAAGCTTC-AAGC
GTTCCCGTCGTAGTCCGCCGTCGGTCCAAGTGCTTCGCAGTTCCCGTCCCGTACAAAA--
CTGGGCCACTCCAGTTGGGGCGGGGGCGACGCTACACGAGACGATGCCTCTCGCCAGGCC
GCGAGCCG-----CCTTGGGGCGGC------CGGCCTCGGCGGTGTTTGGGCTTA-TCGA
CACG-GTCGTTTATCACGCAACTGCTCGGACGACGCACGCGTGCAGCGGGAT----ACCG
CTTGCCAGCCTTGTGAAGATGTGGCCCTGTACAGGGT-TGCGGGCGCACTTGGTAGGGCG
TCGTACTCGGTTCGCGATGGGTTTACGAACGTGTCCCGTCAC--TTCCAAGTCACACCGG
TTGTGCGCCGCACGCGCGCAGCGGGGAAGCC---GATTGCCAGCCTTGTGAAG-------
------------------------------------------------------------
------------------------------

#Rhipicephalus_appendiculatus(DQ901349.1)
-----ATATCAAGAGAGACTTCGGCGCACAAGGGAACGTGGGCCGTCGACTCGTTTTGAC
CGCGTCGGCATCATGGACAGCACGTGGAACGCA--ATAGCAC---GCGCCGACTGCCGCT
CGA-----AGGCGAG--ACGGCGGCGACC---GCCGTGTCGGAG-CTCGAC---CGAAAC
GGGG-CGACCGACAGCACTGAGG-TGACG--GCACCATCAAA-GACCGCCGCAGGA--CT
CGAATCGGAAAGAG---CCTGCAGGGAAAG-CGCGGTCGA-GGTGTCCG--ACTC--CTC
TCTGCGACCGAGAGCGCGAGATAT-GCGAGAGACTCGGAAGCGCCACTTG-AACGCACGG
AGAG------------CGAAAGCCGGCCAGCTAGCT------------CGAAGTGCGAA-
GTG-CGCGTGATCGCA--TTTTTCTCGTGCCTGTTGCCCTCGGAGTAAGCCGGGT-TGCC
CGCGTACCGGGCGCTCGAAC-ACGCGA--CGGTGCTGGTGCCCC-TCCGGGCTCT-GCCG
CACGAACA-GGGAACGTTCGCG-CGCTGAGCG--GGGAGGTGAGGGGC--GCGCCCGAT-
TAAGCGGTTCGGTGCGTACGTGGT-------ATGCGGGGAGAACTGCACGGCGACTCGTC
GCGAAGCGGAAAA---TGTCTCCCGCACGAGTTGGCGCCACGTTGGCGAAGCTTC-AAGC
GTTCCCGTCGTAGTCCGCCGTCGGTCCAAGTGCTTCGCAGTTCCCGTCCCGTACAAAA--
CTGGGCCACTCCAGTTGGGGCGGGGGCGACGCTACACGAGACGATGCCTCTCGCCAGGCC
GCGAGCCG-----CCTTGGGGCGGC------CGGCCTCGGCGGTGTTTGGGCTTA-TCGA
CACG-GTCGTTTATCACGCAACTGCTCGGACGACGCACGCGTGCAGCGGGAT----ACCG
CTTGCCAGCCTTGTGAAGATGTGGCCCTGTACAGGGT-TGCGGGCGCACTTGGTAGGGCG
TCGTACTCGGTTCGCGATGGGTTTACGAACGTGTCCCGTCAC--TTCCAAGTCACACCGG
TTGTGCGCCGCACGCGCGCAGCGGGGAAGCC---GATTGCCAGCCTTGTGAAG-------
------------------------------------------------------------
------------------------------

#Rhipicephalus_appendiculatus(DQ901347.1)
-----ATATCAAGAGAGACTTCGGCGCACAAGGGAACGTGGGCCGTCGACTCGTTTTGAC
CGCGTCGGCATCATGGACAGCACGTGGAACGCA--ATAGCAC---GCGCCGACTGCCGCT
CGA-----AGGCGAG--ACGGCGGCGACC---GCCGTGTCGGAG-CTCGAC---CGAAAC
GGGG-CGACCGACAGCACTGAGG-TGACG--GCACCATCAAA-GACCGCCGCAGGA--CT
CGAATCGGAAAGAG---CCTGCAGGGAAAG-CGCGGTCGA-GGTGTCCG--ACTC--CTC
TCTGCGACCGAGAGCGCGAGATAT-GCGAGAGACTCGGAAGCGCCACTTG-AACGCACGG
AGAG------------CGAAAGCCGGCCAGCTAGCT------------CGAAGTGCGAA-
GTG-CGCGTGATCGCA--TTTTTCTCGTGCCTGTTGCCCTCGGAGTAAGCCGGGT-TGCC
CGCGTACCGGGCGCTCGAAC-ACGCGA--CGGTGCTGGTGCCCC-TCCGGGCTCT-GCCG
CACGAACA-GGGAACGTTCGCG-CGCTGAGCG--GGGAGGTGAGGGGC--GCGCCCGAT-
TAAGCGGTTCGGTGCGTACGTGGT-------ATGCGGGGAGAACTGCACGGCGACTCGTC
GCGAAGCGGAAAA---TGTCTCCCGCACGAGTTGGCGCCACGTTGGCGAAGCTTC-AAGC
GTTCCCGTCGTAGTCCGCCGTCGGTCCAAGTGCTTCGCAGTTCCCGTCCCGTACAAAA--
CTGGGCCACTCCAGTTGGGGCGGGGGCGACGCTACACGAGACGATGCCTCTCGCCAGGCC
GCGAGCCG-----CCGTGGGGCGGC------CGGCCTCGGCGGTGTTTGGGCTTT-TCGA
CACG-GTCGTTTATCACGCAACTGCTCGGACGACGCACGCGTGCAGCGGGAT----ACCG
CTTGCCAGCCTTGTGAAGATGTGGCCCTGTACAGGGT-TGCGGGCGCACTTGGTAGGGCG
TCGTACTCGGTTCGCGATGGGTTTACGAACGTGTCCCGTCAC--TTCCAAGTCACACCGG
TTGTGCGCCGCACGCGCGCAGCGGGGAAGCC---GATTGCCGGCCTTGTGAAG-------
------------------------------------------------------------
------------------------------

#Rhipicephalus_appendiculatus(DQ901345.1)
-----ATATCAAGAGAGACTTCGGCGCACAAGGGAACGTGGGCCGTCGACTCGTTTTGAC
CGCGTCGGCATCATGGACAGCACGTGGAACGCA--ATAGCAC---GCGCCGACTGCCGCT
CGA-----AGGCGAG--ACGGCGGCGACC---GCCGTGTCGGAG-CTCGAC---CGAAAC
GGGG-CGMCCGACAGCACTGAGG-TGACG--GCACCATCAAA-GACCGCCGCAGGA--CT
CGAATCGGAAAGAG---CCTGCAGGGAAAG-CGCGGTCGA-GGTGTCCG--ACTC--CTC
TCTGCGACCGAGAGCGCGAGATAT-GCGAGAGACTCGGAAGCGCCACTTG-AACGCACGG
AGAG------------CGAAAGCCGGCCAGCTAGCT------------CGAAGTGCGAA-
GTG-CGCGTGATCGCA--TTTTTCTCGTGCCTGTTGCCCTCGGAGTARGCCGGGT-TGCC
CGCGTACCGGGCGCTCGAAC-ACGCGA--CGGTGCTGGTGCCCC-TCCGGGCTCT-GCCG
CACGAACA-GGGAACGTTCGCG-CGCTGAGCG--GGGAGGTGAGGGGC--GCGCCCGAT-
TAAGCGGTTCGGTGCGTACGTGGT-------ATGCGGGGAGAACTGCACGGCGACTCGTC
GCGAAGCGGAAAA---TGTCTCCCGCACGAGTTGGCGCCACGTTGGCGAAGCTTC-AAGC
GTTCCCGTCGTAGTCCGCCGTCGGTCCAAGTGCTTCGCAGTTCCCGTCCCGTACAAAA--
CTGGGCCACTCCAGTTGGGGCGGGGGCGACGCTACACGAGACGATGCCTCTCGCCAGGCC
GCGAGCCG-----CCTTGGGGCGGC------CGGCCTCGGCGGTGTTTGGGCTTA-TCGA
CACG-GTCGTTTATCACGCAACTGCTCGGACGACGCACGCGTGCAGCGGGAT----ACCG
CTTGCCAGCCTTGTGAAGATGTGGCCCTGTACAGGGT-TGCGGGCGCACTTGGTAGGGCG
TCGTACTCGGTTCGCGATGGGTTTACGAACGTGTCCCGTCAC--TTCCAAGTCACACCGG
TTGTGCGCCGCACGCGCGCAGCGGGGAAGCC---GATTGCCAGCCTTGTGAAG-------
------------------------------------------------------------
------------------------------

#Rhipicephalus_appendiculatus(DQ901343.1)
-----ATATCAAGAGAGACTTCGGCGCACAAGGGAACGTGGGCCGTCGACTCGTTTTGAC
CGCGTCGGCATCATGGACAGCACGTGGAACGCA--ATAGCAC---GCGCCGACTGCCGCT
CGA-----AGGCGAG--ACGGCGGCGACC---GCCGTGTCGGAG-CTCGAC---CGAAAC
GGGG-CGACCGACAGCACTGAGG-TGACG--GCACCATCAAA-GACCGCCGCAGGA--CT
CGAATCGGAAAGAG---CCTGCAGGGAAAG-CGCGGTCGA-GGTGTCCG--ACTC--CTC
TCTGCGACCGAGAGCGCGAGATAT-GCGAGAGACTCGGAAGCGCCACTTG-AACGCACGG
AGAG------------CGAAAGCCGGCCAGCTAGCT------------CGAAGTGCGAA-
GTG-CGCGTGATCGCA--TTTTTCTCGTGCCTGTTGCCCTCGGAGTAAGCCGGGT-TGCC
CGCGTACCGGGCGCTCGAAC-ACGCGA--CGGTGCTGGTGCCCC-TCCGGGCTCT-GCCG
CACGAACA-GGGAACGTTCGCG-CGCTGAGCG--GGGAGGTGAGGGGC--GCGCCCGAT-
TAAGCGGTTCGGTGCGTACGTGGT-------ATGCGGGGAGAACTGCACGGCGACTCGTC
GCGAAGCGGAAAA---TGTCTCCCGCACGAGTTGGCGCCACGTTGGCGAAGCTTC-AAGC
GTTCCCGTCGTAGTCCGCCGTCGGTCCAAGTGCTTCGCAGTTCCCGTCCCGTACAAAA--
CTGGGCCACTCCAGTTGGGGCGGGGGCGACGCTACACGAGACGATGCCTCTCGCCAGGCC
GCGAGCCG-----CCTTGGGGCGGC------CGGCCTCGGCGGTGTTTGGGCTTA-TCGA
CACG-GTCGTTTATCACGCAACTGCTCGGACGACGCACGCGTGCAGCGGGAT----ACCG
CTTGCCAGCCTTGTGAAGATGTGGCCCTGTACAGGGT-TGCGGGCGCACTTGGTAGGGCG
TCGTACTCGGTTCGCGATGGGTTTACGAACGTGTCCCGTCAC--TTCCAAGTCACACCGG
TTGTGCGCCGCACGCGCGCAGCGGGGAAGCC---GATTGCCAGCCTTGTGAAG-------
------------------------------------------------------------
------------------------------

#Rhipicephalus_appendiculatus(DQ901341.1)
-----ATATCAAGAGAGACTTCGGCGCACAAGGGAACGTGGGCCGTCGACTCGTTTTGAC
CGCGTCGGCATCATGGACAGCACGTGGAACGCA--ATAGCAC---GCGCCGACTGCCGCT
CGA-----AGGCGAG--ACGGCGGCGACC---GCCGTGTCGGAG-CTCGAC---CGAAAC
GGGG-CGACCGACAGCACTGAGG-TGACG--GCACCATCAAA-GACCGCCGCAGGA--CT
CGAATCGGAAAGAG---CCTGCAGGGAAAG-CGCGGTCGA-GGTGTCCG--ACTC--CTC
TCTGCGACCGAGAGCGCGAGATAT-GCGAGAGACTCGGAAGCGCCACTTG-AACGCACGG
AGAG------------CGAAAGCCGGCCAGCTAGCT------------CGAAGTGCGAA-
GTG-CGCGTGATCGCA--TTTTTCTCGTGCCTGTTGCCCTCGGAGTAAGCCGGGT-TGCC
CGCGTACCGGGCGCTCGAAC-ACGCGA--CGGTGCTGGTGCCCC-TCCGGGCTCT-GCCG
CACGAACA-GGGAACGTTCGCG-CGCTGAGCG--GGGAGGTGAGGGGC--GCGCCCGAT-
TAAGCGGTTCGGTGCGTACGTGGT-------ATGCGGGGAGAACTGCACGGCGACTCGTC
GCGAAGCGGAAAA---TGTCTCCCGCACGAGTTGGCGCCACGTTGGCGAAGCTTC-AAGC
GTTCCCGTCGTAGTCCGCCGTCGGTCCAAGTGCTTCGCAGTTCCCGTCCCGTACAAAA--
CTGGGCCACTCCAGTTGGGGCGGGGGCGACGCTACACGAGACGATGCCTCTCGCCAGGCC
GCGAGCCG-----CCTTGGGGCGGC------CGGCCTCGGCGGTGTTTGGGCTTA-TCGA
CACG-GTCGTTTATCACGCAACTGCTCGGACGACGCACGCGTGCAGCGGGAT----ACCG
CTTGCCAGCCTTGTGAAGATGTGGCCCTGTACAGGGT-TGCGGGCGCACTTGGTAGGGCG
TCGTACTCGGTTCGCGATGGGTTTACGAACGTGTCCCGTCAC--TTCCAAGTCACACCGG
TTGTGCGCCGCACGCGCGCAGCGGGGAAGCC---GATTGCCAGCCTTGTGAAG-------
------------------------------------------------------------
------------------------------

#Rhipicephalus_appendiculatus(DQ901339.1)
-----ATATCAAGAGAGACTTCGGCGCACAAGGGAACGTGGGCCGTCGACTCGTTTTGAC
CGCGTCGGCATCATGGACAGCACGTGGAACGCA--ATAGCAC---GCGCCGACTGCCGCT
CGA-----AGGCGAG--ACGGCGGCGACC---GCCGTGTCGGAG-CTCGAC---CGAAAC
GGGG-CGACCGACAGCACTGAGG-TGACG--GCACCATCAAA-GACCGCCGCAGGA--CT
CGAATCGGAAAGAG---CCTGCAGGGAAAG-CGCGGTCGA-GGTGTCCG--ACTC--CTC
TCTGCGACCGAGAGCGCGAGATAT-GCGAGAGACTCGGAAGCGCCACTTG-AACGCACGG
AGAG------------CGAAAGCCGGCCAGCTAGCT------------CGAAGTGCGAA-
GTG-CGCGTGATCGCA--TTTTTCTCGTGCCTGTTGCCCTCGGAGTAAGCCGGGT-TGCC
CGCGTACCGGGCGCTCGAAC-ACGCGA--CGGTGCTGGTGCCCC-TCCGGGCTCT-GCCG
CACGAACA-GGGAACGTTCGCG-CGCTGAGCG--GGGAGGTGAGGGGC--GCGCCCGAT-
TAAGCGGTTCGGTGCGTACGTGGT-------ATGCGGGGAGAACTGCACGGCGACTCGTC
GCGAAGCGGAAAA---TGTCTCCCGCACGAGTTGGCGCCACGTTGGCGAAGCTTC-AAGC
GTTCCCGTCGTAGTCCGCCGTCGGTCCAAGTGCTTCGCAGTTCCCGTCCCGTACAAAA--
CTGGGCCACTCCAGTTGGGGCGGGGGCGACGCTACACGAGACGATGCCTCTCGCCAGGCC
GCGAGCCG-----CCTTGGGGCGGC------CGGCCTCGGCGGTGTTTGGGCTTA-TCGA
CACG-GTCGTTTATCACGCAACTGCTCGGACGACGCACGCGTGCAGCGGGAT----ACCG
CTTGCCAGCCTTGTGAAGATGTGGCCCTGTACAGGGT-TGCGGGCGCACTTGGTAGGGCG
TCGTACTCGGTTCGCGATGGGTTTACGAACGTGTCCCGTCAC--TTCCAAGTCACACCGG
TTGTGCGCCGCACGCGCGCAGCGGGGAAGCC---GATTGCCAGCCTTGTGAAG-------
------------------------------------------------------------
------------------------------

#Rhipicephalus_appendiculatus(DQ901337.1)
-----ATATCAAGAGAGACTTCGGCGCACAAGGGAACGTGGGCCGTCGACTCGTTTTGAC
CGCGTCGGCATCATGGACAGCACGTGGAACGCA--ATAGCAC---GCGCCGACTGCCGCT
CGA-----AGGCGAG--ACGGCGGCGACC---GCCGTGTCGGAG-CTCGAC---CGAAAC
GGGG-CGACCGACAGCACTGAGG-TGACG--GCACCATCAAA-GACCGCCGCAGGA--CT
CGAATCGGAAAGAG---CCTGCAGGGAAAG-CGCGGTCGA-GGTGTCCG--ACTC--CTC
TCTGCGACCGAGAGCGCGAGATAT-GCGAGAGACTCGGAAGCGCCACTTG-AACGCACGG
AGAG------------CGAAAGCCGGCCAGCTAGCT------------CGAAGTGCGAA-
GTG-CGCGTGATCGCA--TTTTTCTCGTGCCTGTTGCCCTCGGAGTAAGCCGGGT-TGCC
CGCGTACCGGGCGCTCGAAC-ACGCGA--CGGTGCTGGTGCCCC-TCCGGGCTCT-GCCG
CACGAACA-GGGAACGTTCGCG-CGCTGAGCG--GGGAGGTGAGGGGC--GCGCCCGAT-
TAAGCGGTTCGGTGCGTACGTGGT-------ATGCGGGGAGAACTGCACGGCGACTCGTC
GCGAAGCGGAAAA---TGTCTCCCGCACGAGTTGGCGCCACGTTGGCGAAGCTTC-AAGC
GTTCCCGTCGTAGTCCGCCGTCGGTCCAAGTGCTTCGCAGTTCCCGTCCCGTACAAAA--
CTGGGCCACTCCAGTTGGGGCGGGGGCGACGCTACACGAGACGATGCCTCTCGCCAGGCC
GCGAGCCG-----CCTTGGGGCGGC------CGGCCTCGGCGGTGTTTGGGCTTA-TCGA
CACG-GTCGTTTATCACGCAACTGCTCGGACGACGCACGCGTGCAGCGGGAT----ACCG
CTTGCCAGCCTTGTGAAGATGTGGCCCTGTACAGGGT-TGCGGGCGCACTTGGTAGGGCG
TCGTACTCGGTTCGCGATGGGTTTACGAACGTGTCCCGTCAC--TTCCAAGTCACACCGG
TTGTGCGCCGCACGCGCGCAGCGGGGAAGCC---GATTGCCAGCCTTGTGAAG-------
------------------------------------------------------------
------------------------------

#Rhipicephalus_appendiculatus(DQ901335.1)
-----ATATCAAGAGAGACTTCGGCGCACAAGGGAACGTGGGCCGTCGACTCGTTTTGAC
CGCGTCGGCATCATGGACAGCACGTGGAACGCA--ATAGCAC---GCGCCGACTGCCGCT
CGA-----AGGCGAG--ACGGCGGCGACC---GCCGTGTCGGAG-CTCGAC---CGAAAC
GGGG-CGACCGACAGCACTGAGG-TGACG--GCACCATCAAA-GACCGCCGCAGGA--CT
CGAATCGGAAAGAG---CCTGCAGGGAAAG-CGCGGTCGA-GGTGTCCG--ACTC--CTC
TCTGCGACCGAGAGCGCGAGATAT-GCGAGAGACTCGGAAGCGCCACTTG-AACGCACGG
AGAG------------CGAAAGCCGGCCAGCTAGCT------------CGAAGTGCGAA-
GTG-CGCGTGATCGCA--TTTTTCTCGTGCCTGTTGCCCTCGGAGTAAGCCGGGT-TGCC
CGCGTACCGGGCGCTCGAAC-ACGCGA--CGGTGCTGGTGCCCC-TCCGGGCTCT-GCCG
CACGAACA-GGGAACGTTCGCG-CGCTGAGCG--GGGAGGTGAGGGGC--GCGCCCGAT-
TAAGCGGTTCGGTGCGTACGTGGT-------ATGCGGGGAGAACTGCACGGCGACTCGTC
GCGAAGCGGAAAA---TGTCTCCCGCACGAGTTGGCGCCACGTTGGCGAAGCTTC-AAGC
GTTCCCGTCGTAGTCCGCCGTCGGTCCAAGTGCTTCGCAGTTCCCGTCCCGTACAAAA--
CTGGGCCACTCCAGTTGGGGCGGGGGCGACGCTACACGAGACGATGCCTCTCGCCAGGCC
GCGAGCCG-----CCTTGGGGCGGC------CGGCCTCGGCGGTGTTTGGGCTTT-TCGA
CACG-GTCGTTTATCACGCAACTGCTCGGACGACGCACGCGTGCAGCGGGAT----ACCG
CTTGCCAGCCTTGTGAAGATGTGGCCCTGTACAGGGT-TGCGGGCGCACTTGGTAGGGCG
TCGTACTCGGTTCGCGATGGGTTTACGAACGTGTCCCGTCAC--TTCCAAGTCACACCGG
TTGTGCGCCGCACGCGCGCAGCGGGGAAGCC---GATTGCCAGCCTTGTGAAG-------
------------------------------------------------------------
------------------------------

#Rhipicephalus_appendiculatus(DQ901333.1)
-----ATATCAAGAGAGACTTCGGCGCACAAGGGAACGTGGGCCGTCGACTCGTTTTGAC
CGCGTCGGCATCATGGACAGCACGTGGAACGCA--ATAGCAC---GCGCCRACTGCCGCT
CGA-----AGGCGAG--ACGGCGGCGACC---GCCGTGTCGGAG-CTCGAC---CGAAAC
GGGG-CGACCGACAGCACTGAGG-TGACG--GCACCATCAAA-GACCGCCGCAGGA--CT
CGAATCGGAAAGAG---CCTGCAGGGAAAG-CGCGGTCGA-GGTGTCCG--ACTC--CTC
TCTGCGACCGAGAGCGCGAGATAT-GCGAGAGACTCGGAAGCGCCACTTG-AACGCACGG
AGAG------------CGAAAGCCGGCCAGCTAGCT------------CGAAGTGCGAA-
GTG-CGCGTGATCGCA--TTTTTCTCGTGCCTGTTGCCCTCGGAGTAAGCCGGGT-TGCC
CGCGTACCGGGCGCTCGAAC-ACGCGA--CGGTGCTGGTGCCCC-TCCGGGCTCT-GCCG
CACGAACA-GGGAACGTTCGCG-CGCTGAGCG--GGGAGGTGAGGGGC--GCGCCCGAT-
TAAGCGGTTCGGTGCGTACGTGGT-------ATGCGGGGAGAACTGCACGGCGACTCGTC
GCGAAGCGGAAAA---TGTCTCCCGCACGAGTTGGCGCCACGTTGGCGAAGCTTC-AAGC
GTTCCCGTCGTAGTCCGCCGTCGGTCCAAGTGCTTCGCAGTTCCCGTCCCGTACAAAA--
CTGGGCCACTCCAGTTGGGGCGGGGGCGACGCTACACGAGACGATGCCTCTCGCCAGGCC
GCGAGCCG-----CCTTGGGGCGGC------CGGCCTCGGCGGTGTTTGGGCTTT-TCGA
CACG-GTCGTTTATCACGCAACTGCTCGGACGACGCACGCGTGCAGCGGGAT----ACCG
CTTGCCAGCCTTGTGAAGATGTGGCCCTGTACAGGGT-TGCGGGCGCACTTGGTAGGGCG
TCGTACTCGGTTCGCGATGGGTTTACGAACGTGTCCCGTCAC--TTCCAAGTCACACCGG
TTGTGCGCCGCACGCGCGCAGCGGGGAAGCC---GATTGCCAGCCTTGTGAAG-------
------------------------------------------------------------
------------------------------

#Rhipicephalus_appendiculatus(DQ901331.1)
-----ATATCAAGAGAGACTTCGGCGCACAAGGGAACGTGGGCCGTCGACTCGTTTTGAC
CGCGTCGGCATCATGGACAGCACGTGGAACGCA--ATAGCAC---GCGCCGACTGCCGCT
CGA-----AGGCGAG--ACGGCGGCGACC---GCCGTGTCGGAG-CTCGAC---CGAAAC
GGGG-CGACCGACAGCACTGAGG-TGACG--GCACCATCAAA-GACCGCCGCAGGA--CT
CGAATCGGAAAGAG---CCTGCAGGGAAAG-CGCGGTCGA-GGTGTCCG--ACTC--CTC
TCTGCGACCGAGAGCGCGAGATAT-GCGAGAGACTCGGAAGCGCCACTTG-AACGCACGG
AGAG------------CGAAAGCCGGCCAGCTAGCT------------CGAAGTGCGAA-
GTG-CGCGTGATCGCA--TTTTTCTCGTGCCTGTTGCCCTCGGAGTAAGCCGGGT-TGCC
CGCGTACCGGGCGCTCGAAC-ACGCGA--CGGTGCTGGTGCCCC-TCCGGGCTCT-GCCG
CACGAACA-GGGAACGTTCGCG-CGCTGAGCG--GGGAGGTGAGGGGC--GCGCCCGAT-
TAAGCGGTTCGGTGCGTACGTGGT-------ATGCGGGGAGAACTGCACGGCGACTCGTC
GCGAAGCGGAAAA---TGTCTCCCGCACGAGTTGGCGCCACGTTGGCGAAGCTTC-AAGC
GTTCCCGTCGTAGTCCGCCGTCGGTCCAAGTGCTTCGCAGTTCCCGTCCCGTACAAAA--
CTGGGCCACTCCAGTTGGGGCGGGGGCGACGCTACACGAGACGATGCCTCTCGCCAGGCC
GCGAGCCG-----CCGTGGGGCGGC------CGGCCTCGGCGGTGTTTGGGCTTT-TCGA
CACG-GTCGTTTATCACGCAACTGCTCGGACGACGCACGCGTGCAGCGGGAT----ACCG
CTTGCCAGCCTTGTGAAGATGTGGCCCTGTACAGGGT-TGCGGGCGCACTTGGTAGGGCG
TCGTACTCGGTTCGCGATGGGTTTACGAACGTGTCCCGTCAC--TTCCAAGTCACACCGG
TTGTGCGCCGCACGCGCGCAGCGGGGAAGCC---GATTGCCAGCCTTGTGAAG-------
------------------------------------------------------------
------------------------------

#Rhipicephalus_appendiculatus(DQ901329.1)
-----ATATCAAGAGAGACTTCGGCGCACAAGGGAACGTGGGCCGTCGACTCGTTTTGAC
CGCGTCGGCATCATGGACAGCACGTGGAACGCA--ATAGCAC---GCGCCGACTGCCGCT
CGA-----AGGCGAG--ACGGCGGCGACC---GCCGTGTCGGAG-CTCGAC---CGAAAC
GGGG-CGACCGACAGCACTGAGG-TGACG--GCACCATCAAA-GACCGCCGCAGGA--CT
CGAATCGGAAAGAG---CCTGCAGGGAAAG-CGCGGTCGA-GGTGTCCG--ACTC--CTC
TCTGCGACCGAGAGCGCGAGATAT-GCGAGAGACTCGGAAGCGCCACTTG-AACGCACGG
AGAG------------CGAAAGCCGGCCAGCTAGCT------------CGAAGTGCGAA-
GTG-CGCGTGATCGCA--TTTTTCTCGTGCCTGTTGCCCTCGGAGTAAGCCGGGT-TGCC
CGCGTACCGGGCGCTCGAAC-ACGCGA--CGGTGCTGGTGCCCC-TCCGGGCTCT-GCCG
CACGAACA-GGGAACGTTCGCG-CGCTGAGCG--GGGAGGTGAGGGGC--GCGCCCGAT-
TAAGCGGTTCGGTGCGTACGTGGT-------ATGCGGGGAGAACTGCACGGCGACTCGTC
GCGAAGCGGAAAA---TGTCTCCCGCACGAGTTGGCGCCACGTTGGCGAAGCTTC-AAGC
GTTCCCGTCGTAGTCCGCCGTCGGTCCAAGTGCTTCGCAGTTCCCGTCCCGTACAAAA--
CTGGGCCACTCCAGTTGGGGCGGGGGCGACGCTACACGAGACGATGCCTCTCGCCAGGCC
GCGAGCCG-----CCGTGGGGCGGC------CGGCCTCGGCGGTGTTTGGGCTTT-TCGA
CACG-GTCGTTTATCACGCAACTGCTCGGACGACGCACGCGTGCAGCGGGAT----ACCG
CTTGCCAGCCTTGTGAAGATGTGGCCCTGTACAGGGT-TGCGGGCGCACTTGGTAGGGCG
TCGTACTCGGTTCGCGATGGGTTTACGAACGTGTCCCGTCAC--TTCCAAGTCACACCGG
TTGTGCGCCGCACGCGCGCAGCGGGGAAGCC---GATTGCCAGCCTTGTGAAG-------
------------------------------------------------------------
------------------------------

#Rhipicephalus_appendiculatus(DQ901327.1)
-----ATATCAAGAGAGACTTCGGCGCACAAGGGAACGTGGGCCGTCGACTCGTTTTGAC
CGCGTCGGCATCATGGACAGCACGTGGAACGCA--ATAGCAC---GCGCCGACTGCCGCT
CGA-----AGGCGAG--ACGGCGGCGACC---GCCGTGTCGGAG-CTCGAC---CGAAAC
GGGG-CGACCGACAGCACTGAGG-TGACG--GCACCATCAAA-GACCGCCGCAGGA--CT
CGAATCGGAAAGAG---CCTGCAGGGAAAG-CGCGGTCGA-GGTGTCCG--ACTC--CTC
TCTGCGACCGAGAGCGCGAGATAT-GCGAGAGACTCGGAAGCGCCACTTG-AACGCACGG
AGAG------------CGAAAGCCGGCCAGCTAGCT------------CGAAGTGCGAA-
GTG-CGCGTGATCGCA--TTTTTCTCGTGCCTGTTGCCCTCGGAGTAAGCCGGGT-TGCC
CGCGTACCGGGCGCTCGAAC-ACGCGA--CGGTGCTGGTGCCCC-TCCGGGCTCT-GCCG
CACGAACA-GGGAACGTTCGCG-CGCTGAGCG--GGGAGGTGAGGGGC--GCGCCCGAT-
TAAGCGGTTCGGTGCGTACGTGGT-------ATGCGGGGAGAACTGCACGGCGACTCGTC
GCGAAGCGGAAAA---TGTCTCCCGCACGAGTTGGCGCCACGTTGGCGAAGCTTC-AAGC
GTTCCCGTCGTAGTCCGCCGTCGGTCCAAGTGCTTCGCAGTTCCCGTCCCGTACAAAA--
CTGGGCCACTCCAGTTGGGGCGGGGGCGACGCTACACGAGACGATGCCTCTCGCCAGGCC
GCGAGCCG-----CCGTGGGGCGGC------CGGCCTCGGCGGTGTTTGGGCTTT-TCGA
CACG-GTCGTTTATCACGCAACTGCTCGGACGACGCACGCGTGCAGCGGGAT----ACCG
CTTGCCAGCCTTGTGAAGATGTGGCCCTGTACAGGGT-TGCGGGCGCACTTGGTAGGGCG
TCGTACTCGGTTCGCGATGGGTTTACGAACGTGTCCCGTCAC--TTCCAAGTCACACCGG
TTGTGCGCCGCACGCGCGCAGCGGGGAAGCC---GATTGCCAGCCTTGTGAAG-------
------------------------------------------------------------
------------------------------

#Rhipicephalus_appendiculatus(DQ901325.1)
-----ATATCAAGAGAGACTTCGGCGCACAAGGGAACGTGGGCCGTCGACTCGTTTTGAC
CGCGTCGGCATCATGGACAGCACGTGGAACGCA--ATAGCAC---GCGCCGACTGCCGCT
CGA-----AGGCGAG--ACGGCGGCGACC---GCCGTGTCGGAG-CTCGAC---CGAAAC
GGGG-CGACCGACAGCACTGAGG-TGACG--GCACCATCAAA-GACCGCCGCAGGA--CT
CGAATCGGAAAGAG---CCTGCAGGGAAAG-CGCGGTCGA-GGTGTCCG--ACTC--CTC
TCTGCGACCGAGAGCGCGAGATAT-GCGAGAGACTCGGAAGCGCCACTTG-AACGCACGG
AGAG------------CGAAAGCCGGCCAGCTAGCT------------CGAAGTGCGAA-
GTG-CGCGTGATCGCA--TTTTTCTCGTGCCTGTTGCCCTCGGAGTAAGCCGGGT-TGCC
CGCGTACCGGGCGCTCGAAC-ACGCGA--CGGTGCTGGTGCCCC-TCCGGGCTCT-GCCG
CACGAACA-GGGAACGTTCGCG-CGCTGAGCG--GGGAGGTGAGGGGC--GCGCCCGAT-
TAAGCGGTTCGGTGCGTACGTGGT-------ATGCGGGGAGAACTGCACGGCGACTCGTC
GCGAAGCGGAAAA---TGTCTCCCGCACGAGTTGGCGCCACGTTGGCGAAGCTTC-AAGC
GTTCCCGTCGTAGTCCGCCGTCGGTCCAAGTGCTTCGCAGTTCCCGTCCCGTACAAAA--
CTGGGCCACTCCAGTTGGGGCGGGGGCGACGCTACACGAGACGATGCCTCTCGCCAGGCC
GCGAGCCG-----CCGTGGGGCGGC------CGGCCTCGGCGGTGTTTGGGCTTT-TCGA
CACG-GTCGTTTATCACGCAACTGCTCGGACGACGCACGCGTGCAGCGGGAT----ACCG
CTTGCCAGCCTTGTGAAGATGTGGCCCTGTACAGGGT-TGCGGGCGCACTTGGTAGGGCG
TCGTACTCGGTTCGCGATGGGTTTACGAACGTGTCCCGTCAC--TTCCAAGTCACACCGG
TTGTGCGCCGCACGCGCGCAGCGGGGAAGCC---GATTGCCAGCCTTGTGAAG-------
------------------------------------------------------------
------------------------------

#Rhipicephalus_appendiculatus(DQ901323.1)
-----ATATCAAGAGAGACTTCGGCGCACAAGGGAACGTGGGCCGTCGACTCGTTTTGAC
CGCGTCGGCATCATGGACAGCACGTGGAACGCA--ATAGCAC---GCGCCGACTGCCGCT
CGA-----AGGCGAG--ACGGCGGCGACC---GCCGTGTCGGAG-CTCGAC---CGAAAC
GGGG-CGACCGACAGCACTGAGG-TGACG--GCACCATCAAA-GACCGCCGCAGGA--CT
CGAATCGGAAAGAG---CCTGCAGGGAAAG-CGCGGTCGA-GGTGTCCG--ACTC--CTC
TCTGCGACCGAGAGCGCGAGATAT-GCGAGAGACTCGGAAGCGCCACTTG-AACGCACGG
AGAG------------CGAAAGCCGGCCAGCTAGCT------------CGAAGTGCGAA-
GTG-CGCGTGATCGCA--TTTTTCTCGTGCCTGTTGCCCTCGGAGTAAGCCGGGT-TGCC
CGCGTACCGGGCGCTCGAAC-ACGCGA--CGGTGCTGGTGCCCC-TCCGGGCTCT-GCCG
CACGAACA-GGGAACGTTCGCG-CGCTGAGCG--GGGAGGTGAGGGGC--GCGCCCGAT-
TAAGCGGTTCGGTGCGTACGTGGT-------ATGCGGGGAGAACTGCACGGCGACTCGTC
GCGAAGCGGAAAA---TGTCTCCCGCACGAGTTGGCGCCACGTTGGCGAAGCTTC-AAGC
GTTCCCGTCGTAGTCCGCCGTCGGTCCAAGTGCTTCGCAGTTCCCGTCCCGTACAAAA--
CTGGGCCACTCCAGTTGGGGCGGGGGCGACGCTACACGAGACGATGCCTCTCGCCAGGCC
GCGAGCCG-----CCGTGGGGCGGC------CGGCCTCGGCGGTGTTTGGGCTTT-TCGA
CACG-GTCGTTTATCACGCAACTGCTCGGACGACGCACGCGTGCAGCGGGAT----ACCG
CTTGCCAGCCTTGTGAAGATGTGGCCCTGTACAGGGT-TGCGGGCGCACTTGGTAGGGCG
TCGTACTCGGTTCGCGATGGGTTTACGAACGTGTCCCGTCAC--TTCCAAGTCACACCGG
TTGTGCGCCGCACGCGCGCAGCGGGGAAGCC---GATTGCCAGCCTTGTGAAG-------
------------------------------------------------------------
------------------------------

#Rhipicephalus_simus(AF271284.1)
ATCACATATCAAGAGAGACTTCGGCGCACAAGGGAACGTGAGCCGTCGACTCGTTTTGAC
CGCGTCGGCATCACGGACAGCACGTTGAACGCT--ACGGCAAAA-GCGACAACGGCCGCT
CGAAATAAAGGCGAGAGACGGTGACGAACGTCGTCGTGCCGGAGGCCCAAC---CGAAAC
AGGG-CAACCGACTGCACTGAGGGTGATG--GCACCGAGAAA-GACCGCCGCAGGG-ACT
CGAATCGGAATGAG---CCTGCAGGGAAAG-CGCGGTCGAAGGTA-GCGT-ACTC--CTC
TCTGCGACCGAGGGCGC-AAATCT-GCGAGAGACTCGGACGCGCAACTGG-AACGCACGG
TGCA-TACGGGGAG--CGAAAGCCGGCCAGCGAGCTC---CCCC--AGCCGTGTGCGAAA
GTGGCGCGCGATCGCA-TTTTTGTT-GCGCCTGTTGCCTTCGGAGTAAGCCGGGT-CGCC
CGCTGACCGGGCGCTCGAAC-ACGCGAGGCGGTGCTGGCGCCCC-TCCTGGCTCT-GGCG
CGCGAACAAGGGAACGTTCGTG--------CG--CGGGGGCGAGGGGC--GCGCCCGCGA
---GCGGTTCGGTGCGTACGCGGC------CTTGCGGGGAGAAG-GCGCGGCGACTCGTC
GCGAAGCGGAAAAAAACGTCTCCCGCTCGAGC--GAGCCACGTTG-CGAAGCCCC-GAGC
GTTC-CGTCGTAGTCCGCCGTCGGTCCAAGTGCTTCGCAGTTCCCGTCCCGTGCAAAA--
CTGGGCCACTCCAGTTGGGGCGGGGGCGACGCTACACGAGACGATGCCTCTCGCCAGGCC
GCGAGTC---GCCC-TTGCGGCGAC------CGGCCTCGGCGGTGTTTGGGCTTT-CGAA
CACG-GTCGTTTATCACGCAACTGCTCGGACGACGCACGCGCGCAGCGGGAT----ACCG
CTTGCCAGCCTTGTCAAGATGCGGCCCTGTACAGGGT-TGCGGGCGGACTTGGTAGGGCG
TCGTACTCGGTTCGCGATGGGTTTACGAACGTGTTCCGTCAC-TTCCAAAGTCACACCGG
TTGTGCGCCGCACGCGCGCAGCGGGGAAGCC---GATTGCCAGCCTCGTCAAGATGCGGC
CCTGTACAGGGTTGCGGGCGGACTT-GGTAGGGCGCGCGCACGCGGTCGTGC-AGGAAGT
TGACGGAAGCGAATGTATCCGCT-------

#Rhipicephalus_pumilio((AF271282.1))
ATCACATATCAAGAGACACTTCGGCGCACAAGGGAACCTGAGCCGTTGACTCGTTTTGAC
CGTATCTGCATCATGGACAGCACGTTGAACGCT--ACAGCAA---GCGACAACGGCCGCT
CGAA----AGGCGAGAGACGGTGGCGAAC---GTCGTGCCGGAGGCCCGAC---CGAAAC
GG-G-CAACCGACTGCACTGAGG-TGATG--GCACCAACACA-GACCGCCGCAGG--ACT
CGAATCGGAATGAG---CCTGCAGGGAAAG-CGCGGTCGA-GGTA-GCGG-ACTC--CTC
TCTGCGGCCGAGGGCGC-AAATCT-GCGAGAGACTCGGACGCGCAACTTG-AACGCACGG
TGCA-TACGGGGGG--CGAAAGCCGGCCAGCGAGCTC---CCCC--AGCCGTGTGCGAAG
GTG-CGCGCGATCGCT-TTTTTG----CGCTTGTTGCCTTCGGAGTAAGCCGGGT-CGCC
CGTGGACCGGGCGCTCGAAC-ACGCGAGACGGTGCCGGTGCCCC-TCCGGGCTCT-GCCG
CACGAACA-GGGAACGTTCGTG--------CG--CGGACGTGAGGGGT--GCGCCCGCGA
---GCGGTTCGGTGCGTACGTGGC------CT-GCGGGGAGAAG-GCGCGGCGACTCGTC
GCGAAGCGGAAAA---TGTCTCCCGCTCGAGT--GCGCCACGTTG-CGAAGCCTC-AAGC
GTTC-CGTCGTAGTCCGCCGTCGGTCCAAGTGCTTCGCAGTTCCCGTCCCGTGCAAAA--
CTGGGCCACTCCAGTTGGGGCGGGGGCGACGCTACACGAGACGATGCCTCTCGCCAGGCT
GCGAGTC---GCCT-TTGCGGCGAC------CGGCCTCGGCGGTGTTTGGGCTTT-CGAA
CACG-GTCGTTTATCACGCAACTGCTCGGACGACGCACGCGCGCAGCGGGAT----ACCG
CTTGCCAGCCTTGTCAAGATGTGGCCCTGTACAGGGT-TGCGGGCGGACTTGGTAGGGCG
TCGTACTCGGTTCGCGATGGGTTTACGAACGTGTTCCGTCAC--TTCCAAGTCACACCGG
TTGTGCGCCGCACGCGCGCAGCGGGGAAGCC---GATTGCCAGCCTCGTCAAGATGTGGC
CCTGTACAGGGTTGCGGGCGGACTT-GGTAGGGCGCGCGCACGCGGTCGTGC-AGGAAGT
TGACGGAAGCGAATGTATCCGCTG------

#Rhipicephalus_punctatus(AF271278.1)
ATCACATATCAAGAGAGACTTCGGCGCACAAGGGAACGTGGGCCGTCGACTCGTTTTGAC
CGCGTCGGCATCACGGACAGCACGTTGAACGCT-----GCAGCAAGCGCCAACGGCCGCT
CGA-----AGGCGAG--ACGGTGGCGACC---GTCGTGCCGGAG-CCCGAC---CGAAAC
GTGGGGCGACCGACTGCATTGAGGTTGTG--GCACCAACACA-GACCGCCGCAGGA-CTT
TGAATCGGAAGAAA--GCCTGCAGGGAAAG-CGCGGTGGA-GGTT-GCGC-ACTC--CTC
TCTGCGACCGGGAGCGCAAAGT-TTGCGAGAGACACGGACGCGCAACTTGTAACGCACGG
TGAAACACGGGGAG--CGAAAGCCGGCCAGCGAAGCTCCCCCCCCCAACCGTGTGCGAA-
GTG-CGCGGGATCGCA-TCTTTTGTTGCGCCTGTTGCCCTCGGAGTAAGCCGGGT-TGCC
CGCAGACCGGGCGCTCGAACCACGCGA--CGGTGCCG-TGCCCC-TCCGGGCTCT-GCCG
CACGAACA-GGGAACGTTCGCG-CGCGGAGCG--GGGAGGCGAGGGGC--GCGCCCGACA
CA-GCGGTTCGCTGCGTACGCGG-------CCTGCGGGGAGCACTGCGCGGCGACTCGCC
GCGAAGCGGAAAA---TGTCTCCCGCTCGAGTTGGCGAAACGTTGGCGAAGCTTC-GGGC
GTTCTCGTCGTAGTCCGCCGTCGGTCCAAGTGCTTCGCAGTTCCCGTCCCGTTC--AAG-
CTGGGCCACTCCAGTTGGGGCGGGGGCGACGCTACACGAGACGATGCCTCTCGCCAGGCT
GCG-AGC---CGCCCTCGCGGCGGC---GACCGGCCTCGGCGGTGTTTGGGGCTT-TCGA
CACG-GTCGTTTATCACGCAACTGCTCGGACGACGCACGCGCGCAGCGGGAT----ACCG
CTTGCCAGCCTTGTGAAGATGCGGCCCTGTACAGGGT-TGCGGGCGCACTTGGTAGGGCG
TCGTACTCGGTTCGCGATGGGTTTACGAACGTGTCCCGTCAC--TTCCAAGTCACACCGG
TTGTGCGCCGCACGCGTGCAGCGGGAAAGCC---GATTGCCAGCCTTGTGAAGATGTGGC
CCTGTACAGGGTTGCGGGCGCACTT-GGTAGGGCGCGCGCACGCGGTCGTGC-AGGAAGT
TGACGGAAGCGAATGTATCCGC--------

#Rhipicephalus_compositus(AF271276.1)
ATCACATATCAAGAGAGACTTCGGCGCACAAGGGAACGTGAGCCGTCGACTCGTTTTGAC
CGCGTCGGCATCACGGACAGCACGTTGAACGCT--ACAGCAA---GCGACAGCGGCCGCT
CGA---ATAGGCGAGAGACGGCGACGAACA--GTCGTGCCGGAGGCCCGAC---CGAAAC
GGAG-CAACCGACTGCACTGAGG-TGATG--GCACCAACAAA-GACCGCCGCAGG--ACT
CGAATCGGAATGAG---CCTGCAGGGAAAG-TGCGGTCGA-GGTA-GCGT-ACTC--CTC
TCTGCGACCGAGGGCGC-AAATCT-GCGAGAGACTCGGACGCGCAACTCG-AGCGCACGG
TGCA-TACGGGGAGAGCGAAAGCCGGCCAGCGAGCTCTTACCCC--AGCCGTGTGCGAAA
GTG-CGCGCGATCGCT-TTTTTG----CGCTTGTTGCCTTCGGAGTAAGCCGGGT-CGCC
CGCAGACCGGGCGCTCGAAC-ACGCGAGACGGTGCTGGCTCCCC-TCCTCG---------
---------------------------------------GCGAGGGGC--GCGCCCGCGA
---GCGGTTCGGTGCGTACGTGGC------CT-GCGTGGAGAAG-GCGCGGCGACTCGTC
GCGAAGCGGAAAA---TGTCTCCCGCTCGAGC--GCGCCACGTTG-CGAAGCCTG-AAGC
GTTC-CGTCGTAGTCCGCCGTCGGTCCAAGTGCTTCGCAGTTCCCGCCCCGTGCAAAA--
CTGGGCCACTCCAGTTGGGGCGGGGGCGACGCTACACGAGACGATGCCTCTCGCCAGGCC
GCGGGTC---GCCCATTGCGGCGAC-----CGGGCCTCGGCGGTGTTTGGGCTTT-CGAA
CACGTGTCGTTTATCACGCAACTGCTCGGACGACGCACGCGCGCAGCGGGAT----ACCG
CTTGCCAGCCTTGTCAAGATGCGGCCCATACCAGGGTCTGCGGGCGGACTTGGTAGGGCG
TCGTACTCGGTTCGCGATGGGTTTACGAACGTGTTCCGTCAC--TTCCAAGTCACACCGG
TTGTGCGCCGCACGCGCGCAGCGGGGAAGCC---GATTGCCAGCCTCGTCAAGATGCGGC
CCTACCAGGGTTCGCGGGCGGACTT-GGTAGGGCGCGCGCACGCGGTGGTGC-AGGAAGT
TGACGGAAGCGAATGTATCC----------

#Boophilus_annulatus(AF271272.1)
ATCACATATCAAGAGAGCCTTCGGCGCACAAGGGAACGTGAGCCGTCGACTCGTTTTGAC
CGCGTCGGCAACACGGACAGCACGCTGAACACCTCACAGCGAGCGCCAACAGCGGCCACT
CAA-----GGGCGAG--ACGGTGGCGACC---GTCGTGCCGGAG-CCCAAC---CGAAAC
GGGGGCGACCGACTGCATTGAGGGTGTGG--CACCTCGTCGA-GACCGCCGCAGGA-CTT
CGAGTCGGAAGGAA--GCCTGCAGGGAAAG-TGCGGTCGA-GGTT-GCGT-ACTC--CTC
TCTGCGACCGGGCGCGCAAGAGCT-GCGAGAGCCACGGACGCGCAACTTT-AACGCACGG
TGAA-CACGAGGAG--CGAAAGCCGGCCAGCAAAGCTTCTCC----AGCCGTGCGCAAA-
GTG-CGCGAGATCGCAGCCTTGCGTTGAGCTTGTTGCCCTCGAAGTAAGCAGGGT-GTCC
CGTAGACCGGGCGCTCGAAC-ACGCTG--CGGGGCCGTGCCTCC-TCCAGGCTTT-GCCG
CGCGAACA-GGGAACGTTCGCG-CGCAAAGTGCAGGGAGGTGAGGAGGCTGCGCCCGACG
TTTGCGGTTCGCTGCGTACGCGGTT-----GATGCGGAGAGCACGGCGCGACGACTTGCC
GCGAAGCGGAAAA---AGTCTCCCGCACGAGTTGGCGAAACGTTGGCGAAGCTTA-AGGC
GTTCTCGTCGTAGTCCGCCGTCGGTCTAAGTGCTTCGCAGTTCCCGTCCCGTTCAAAAAA
CTGGGCCACTCCAGTTGGGGCGGGGGCGACGCTACACGAGACGATGCCTCTCGCCAGGCT
GCGTGGCGGCTGCCCTTGCGGCGGCGGCGACTGGCCTCGGCGGTGTTTGGGCTT--TCGA
CACG-GTCGTTTATCACGCAACTGCTCGGACGACGCACGCGCGCAGCGGAAT----GCCG
CTTGCCAGCCTTGTGAAGATGTGGCCCTGTACAGGGT-TGCGGGCGCACTTGGTAGGGCG
TCGTACTCGGTTCGCGATGGGTTTACGAACGTGTCCCGTCAC--TTCCACGTCACACCGG
TTGTGCGCCGCACGCGTGCAGCGGGGAAGCC---GATTGCCAGCCTTGTGAAGAAGTGGC
CCTGTACAGGGTTGCGGGCGCACTT-GGTAGGGCGAGCGCACGCGGTCGTGC-AGGAAGT
TGATGGAAGCGAATGTATCCGC--------

#Boophilus_annulatus(AF271270.1)
ATCACATATCAAGAGAGCCTTCGGCGCACAAGGGAACGTGAGCCGTCGACTCGTTTTGAC
CGCGTCGGCAACACGGACAGCACGCTGAACACCTCACAGCGAGCGCCAACAGCGGCCACT
CAA-----GGGCGAG--ACGGTGGCGACC---GTCGTGCCGGAG-CCCAAC---CGAAAC
GGGGGCGACCGACTGCATTGAGGGTGTGG--CACCTCGTCGA-GACCGCCGCAGGA-CTT
CGAGTCGGAAGGAA--GCCTGCAGGGAAAG-TGCGGTCGA-GGTT-GCGT-ACTC--CTC
TCTGCGACCGGGCGCGCAAGAGCT-GCGAGAGCCACGGACGCGCAACTTT-AACGCACGG
TGAA-CACGAGGAG--CGAAAGCCGGCCAGCAAAGCTTCTCC----AGCCGTGCGCAAA-
GTG-CGCGAGATCGCAGCATTGCGTTGAGCTTGTTGCCCTCGAAGTAAGCAGGGT-GTCC
CGTAGACCGGGCGCTCGAAC-ACGCTG--CGGGGCCGTGCCTCC-TCCAGGCTTT-GCCG
CGCGAACA-GGGAACGTTCGCG-CGCAAAGCGCAGGGAGGTGAGGAGGCTGCGCCCGACG
TTTGCGGTTCGCTGCGTACGCGGTT-----GATGCGGAGAGCACGGCGCGACGACTTGCC
GCGAAGCGGAAAA---AGTCTCCCGCACGAGTTGGCGAAACGTTGGCGAAGCTTA-AGGC
GTTCTCGTCGTAGTCCGCCGTCGGTCTAAGTGCTTCGCAGTTCCCGTCCCGTTCAAAAAA
CTGGGCCACTCCAGTTGGGGCGGGGGCGACGCTACACGAGACGATGCCTCTCGCCAGGCT
GCGTGGCGGCTGCCCTTGCGGCGGCGGCGACTGGCCTCGGCGGTGTTTGGGCTT--TCGA
CACG-GTCGTTTATCACGCAACTGCTCGGACGACGCACGCGCGCAGCGGAAT----GCCG
CTTGCCAGCCTTGTGAAGATGTGGCCCTGTACAGGGT-TGCGGGCGCACTTGGTAGGGCG
TCGTACTCGGTTCGCGATGGGTTTACGAACGTGTCCCGTCAC--TTCCACGTCACACCGG
TTGTGCGCCGCACGCGTGCAGCGGGGAAGCC---GATTGCCAGCCTTGTGAAGAAGTGGC
CCTGTACAGGGTTGCGGGCGCACTT-GGTAGGGCGAGCGCACGCGGTCGTGC-AGGAAGT
TGATGGAAGCGAATGTATCC----------

#Rhipicephalus_turanicus(DQ901321.1)
-----ATATCAAGAGAGACTTCGGCGCACAAGGGAACGTGAGCCGTCGACTCGTTTTGAC
CGCGTCGGCATCACGGACAGCACGTTGAACGCT--ACGGCAAA--GCGACAACGGCCGCT
CGAA----AGGCGAGAGACGGTGGCGAAC---GTCGTGCCGGAGGCCCGAC---CGAAAC
GGGG-CAACCGACTGCACCGAGG-TGATG--GCACCAACAAA-GACCGCCGCAGG--ACT
CGAATCGGAATGAG---CCTGCAGGGAAAG-CGCGGTCGA-GGTA-GCGT-ACTC--CTC
TCTGCGACCGAGGGCGC-AAATCT-GCGAGAGACTCGGACGCGCAACTGG-AACGCACGG
TGCA-TACGGGGAG--CGAAAGCCGGCCAGCGAGCTC---CCCC--AGCCGTGTGCGAAA
GTG-CGCGAGATCGCT-TTTTT----GCGCTTGTTGCCTTCGGAGTAAGCCGGGT-CGCC
CGCAGACCGGGCGCTCGAAC-ACGCGAGACGGTGACGGCGCCCC-TCCGGGCTCT-GCCG
CGCGAACA-GGGAACGTTCGTG--------CG--CGGAGGTGAGGGGT--GCGCCCGCGA
---GCGGTTCGGTGCGTACGTGGC------CT-GCGGGCAGAAG-GTGCGGCGACTCGTC
GCGAAGCGGAAAAA--TGTCTCCCGCTCGAGT--GCGCCACGTTG-CGAAGCCTG-AAGC
GTTC-CGTCGTAGTCCGCCGTCGGTCCAAGTGCTTCGCAGTTCCCGTCCCGTGCAAAA--
CTGGGCCACTCCAGTTGGGGCGGGGGCGACGCTACACGAGACGATGCCTCTCGCCAGGCT
GCGAGTC---GCCC-TTGCGGCGAC------CGGCCTCGGCGGTGTTTGGGCTTT-CGAA
CACG-GTCGTTTATCACGCAACTGCTCGGACGACGCACGCGTGCAGCGGGAT----ACCG
CTTGCCAGCCTTGTCAAGATGCGGCCCTGTACAGGGT-TGCGGGCGGACTTGGTAGGGCG
TCGTACTCGGTTCGCGATGGATTTACGAACGTGTTCCGTCAC--TTCCAAGTCACACCGG
TTGTGCGCCGCACGCGCGCAGCGGGGAAGCC---GATTGCCAGCCTCGTCAAG-------
------------------------------------------------------------
------------------------------

#Rhipicephalus_turanicus(AF271271.1)
ATCACATATCAAGAGAGACTTCGGCGCACAAGGGAACGTGAGCCGTCGACTCGTTTTGAC
CGTGTCCGCATCACGGACAGCACGTTGAACGCT--ACGGCAAA--GCGACAACGGTCGCT
CGAA----AGGCGAGAGACTGTGGCGAAC---GTCGTGCCGGAGGCCCGAC---CGAAAC
GGGG-CAACCGACTGCACCGAGG-TGATG--GCACCAACAAA-GACCGCCGCAGG--ACT
CGAATCGGAATGAG---CCTGCAGGGAAAG-CGCGGTCGA-GGTAAGCGT-ACTC--CTC
TCTGCGACCGAGGGCGC-AAATCT-GCGAGAGACTCGGACGCGCAACTGG-AACGCACGG
TGCA-TACGGGGAG--CGAAAGCCGGCCAGCGAGCTC---CCCC--AGCCGTGTGCGAAA
GTG-CGCGAGATCGCT-TTTTT----GCGCTTGTTGCCTTCGGAGTAAGCCGGGT-CGCC
CGCAGACCGGGCGCTCGAAC-ACGCGAGACGGTGACGGCGCCCC-TCCGGGCTCT-GCCG
CGCGAACA-GGGAACGTTCGTG--------CG--CGGAGGTGAGGGGT--GCGCCCGCGA
---GCGGTTCGGTGCGTACGTGGC------CT-GCGGGCAGAAG-GTGCGGCGACTCGTC
GCGAAGCGGAAAAA--TGTCTCCCGCTCGAGT--GCGCCACGTTG-CGAAGCCTG-AAGC
GTTC-CGTCGTAGTCCGCCGTCGGTCCAAGTGCTTCGCAGTTCCCGTCCCGTGCAAAA--
CTGGGCCACTCCAGTTGGGGCGGGGGCGACGCTACACGAGACGATGCCTCTCGCCAGGCT
GCGAGTC---GCCC-TTGCGGCGAC------CGGCCTCGGCGGTGTTTGGGCTTT-CGAA
CACG-GTCGTTTATCACGCAACTGCTCGGACGACGCACGCGTGCAGCGGGAT----ACCG
CTTGCCAGCCTTGTCAAGATGCGGCCCTGTACAGGGT-TGCGGGCGGACTTGGTAGGGCG
TCGTACTCGGTTCGCGATGGATTTACGAACGTGTTCCGTCAC--TTCCAAGTCACACCGG
TTGTGCGCCGCACGCGCGCAGGGGGGAAGCCG--GATTGCCAGCCTTGTCAAGATGCGGC
CCTGTACAAGGGTTG---------------------------------------------
------------------------------

#Rhipicephalus_sanguineus(AF271283.1)
ATCACATATCAAGAGAGACTTCGGCGCACAAGGGAACGTGAGCCGTCGACTCGTTTTGAC
CGCGTCGGCATCACGGACAGCACGTTGAACGCT--ACGGCAAA--GCGACAACGGCCGCT
CGAA----AGGCGAGAGACGGTGGCGAAC---GTCGTGCCGGAGGCCCGAC---CGAAAC
GGGG-CAACCGACTGCACCGAGG-TGATG--GCACCAACAAA-GACCGCCGCAGG--ACT
CGAATCGGAATGAG---CCTGCAGGGAAAG-CGCGGTCAA-GGTA-GCGT-ACTC--CTC
TCTGCGACCGAAGGCGC-AAATCT-GCGAGAGACTCGGACGTGCAACTGG-AACGCACGG
TGCA-TACGGGGAG--CGAAAGCCGGCCAGCGAGCTC---CCCC--AGCCGTGTGCGAAA
GTG-CGCGAGATCGCT-TTTTT----GCGCTTGTTGCCTTCGGAGTAAGCCGGGT-CGCC
CGCAGACCGGGCGCTCGAAC-ACGCGAGACGGTGACGGCGCCCC-TCCGGGCTCC-GCCG
CGCGAACA-GGGAACGTTCGTG--------CG--CGGAGGTGAGGGGT--GCGCCCGCGA
---GCGGTTCGGTGCGTACGTGGC------CT-GCGGGCAGGAG-GTGCGGCGACTCGTC
GCGAAGCGGAAAAA--TGTCTCCCGCTCGAGT--GCGCCACGTTG-CGAAGCCTG-AAGC
GTTC-CGTCGTAGTCCGCCGTCGGTCCAAGTGCTTCGCAGTTCCCGTCCCGTGCAAAA--
CTGGGCCACTCCAGTTGGGGCGGGGGCGACGCTACACGAGACGATGCCTCTCGCCAGGCT
GCGAGTC---GCCC-TTGCGGCGAC------CGGCCTCGGCGGTGTTTGGGCTTT-CGAA
CACG-GTCGTTTATCACGCAACTGCTCGGACGACGCACGCGTGCAGCGGGAT----ACCG
CTTGCCAGCCTTGTCAAGATGCGGCCCTGTACAGGGT-TGCGGGCGGACTTGGTAGGGCG
TCGTACTCGGTTCGCGATGGATTTACGAACGTGTTCCGTCAC--TTCCAAGTCACACCGG
TTGTGCGCCGCACGCGCGCAGCGGGGAAGCC---GATTGCCAGCCTCGTCAAGATGCGGC
CCTGTACAGGGTTGCGGGCGGACTT-GGTAGGGCGCGCGCACGCGGTCGTGC-AGGAAGT
TGACGGAAGCGAATGTATCCGCT-------

#193_sample_Rhipicephalus_sanguineus
--CACATATCA-GAGAGACTTCGGCGCACAAGGGAACGTGAGCCGTCGACTCGTTTTGAC
CGTGTCGGCATCACGGACAGCACGTTGAACGCT--ACGGCAAA--GCGACAACGGTCGCT
CGAA----AGGCGAGAGACTGTGGCGAAC---GTCGTGCCGGAGGCCCGAC---CGAAAC
GGGG-CAACCGACTGCACCGAGG-TGATG--GCACCAACAAA-GACCGCCGCAGG--ACT
CGAATCGGAATGAG---CCTGCAGGGAAAG-CGCGGTCGA-GGTA-GCGT-ACTC--CTC
TCTGCGACCGAGGGCGC-AAATCT-GCGAGAGACTCGGACGCGCAACTGG-GACGCACGG
TGCA-TACGGGGAG--CGAAAGCCGGCCAGCGAGCTC---CCCC--AGCCGTGTGCGAAA
GTG-CGCGAGATCGCT-TTTTT----GCGCTTGTTGCCTTCGGAGTAAGCCGGGT-CGCC
CGCAGACCGGGCGCTCGAAC-ACGCGAGACGGTGACGGCGCCCC-TCCGGGCTCT-GCCG
CGCGAACA-GGGAACGTTCGTG--------CG--CGGAGGTGAGGGGT--GCGCCCGCGA
---GCGGTTCGGTGCGTACGTGGC------CT-GCGGGCAGAAG-GTGCGGCGACTCGTC
GCGAAGCGGAAAAA--TGTCTCCCGCTCGAGT--GCGCCACGTTG-CGAAGCCTG-AAGC
GTTC-CGTCGTAGTCCGCCGTCGGTCCAAGTGCTTCGCAGTTCCCGTCCCGTGCAAAA--
CTGGGCCACTCCAGTTGGGGCGGGGGCGACGCTACACGAGACGATGCCTCTCGCCAGGCT
GCGAGTC---GCCC-TTGCGGCGAC------CGGCCTCGGCGGTGTTTGGGCTTT-CGAA
CACG-GTCGTTTATCACGCAACTGCTCGGACGACGCACGCGTGCAGCGGGAT----ACCG
CTTGCCAGCCTTGTCAAGATGCGGCCCTGTACAGGGT-TGCGGGCGGACTTGGTAGGGCG
TCGTACTCGGTTCGCGATGGATTTACGAACGTGTTCCGTCAC--TTCCAAGTCACACCGG
TTGTGCGCCGCACGCGCGCAGCGGGGAAGCC---GATTGCCAGCCTCGTCAAGATGCGGC
CCTGTACAGGGTTGCGGGCGGACTT-GGTAGGGCGCGCGCACGCGGTCGTGC-AG-----
------------------------------

#Rhipicephalus_maculatus(AF271281.1)
ATCACATATCAAGAGAGACTTCGGCGCACAAGGGAACGTGGGCCGTCGACTCGTTTTGAC
CGCGTCGGCATCATGGACAGCACGTTGAACGCT--AAAGCAC---GCGCCAACGGCCGCT
CGA-----AGGTGAG--ACGGTGGCGAAC---GTCGTGCCGGAG-CCCGACTATCGAAAC
GGGG-CGACCGACTGCACTGAGG-TGATG--GCACCAACAAA-GACCGCCGCAGGACTTT
CGAAACGGAAAGAAAGGCCTGCAGGGAAAG-CGCGGTCGA-GGTA-GCGG-ACTC--CTC
TCTGCGACCGAGAGTGCGAAATCT-GCGAGAGACTCGGAAGCGCAACATG-AGCGCACGG
TGCA-TACGGGGAG--CGAAAGCCGGCCAGCGAGCTTC--CCCC--AGCCGTGCGCGCA-
GTT-CGCGTGATCGCA-TTTTTC---GCGCCTGTTGCCCTG-GAGTAGACCGGGC-TGCC
CGCAGACCGGGCGCTCGAAC-ACGCGA--CGGTGCTGGTGCCCC-TCCGGGCTCT-GCCG
CACGAACG-GGGAACGTTCGGG-CGCGGAGCG--GGGAGGCGAGGGGC--GCGCCCGCCA
TA-GCGGTTCGGTGCGTACGCGGC------CT-GCGGGGGGCACTGCGCGGCGACTCGTC
GCGAAGCGGAAAAA--TGTCTCCCGCTCGAGTTGGCGCCACGTCGGCGAAGCTTCCAAGC
GTTC-CGTCGTAGTCCGCCGTCGGTCCAAGTGCTTCGCAGTTCCCGTCCCGTTCAAAA--
CTGGGCCACTCCAGTTGGGGCGGGGGCGACGCTACACGAGACGATGCCTCTCGCCAGGCT
GCGAGTC---GCCT--TGCGGCGAC------CGGCCTCGGCGGTGTCTGGGCTTT-CGAA
CACG-GTCGTTTATCACGCAACTGCTCGGACGACGCACGCGCGCAGCGGGAT----ACCG
CTTGCCAGCCTCGTGAAGATGTGGCCCTGTACAGGGT-TGCGGGCGCACTTGGTAGGGCG
TCGTACTCGGTTTGCGATGGGTTTACGAACGTGTCCCGTCAC--TTCCGTGCAGGAAGTT
GACGGAAGCGAATGTATCCGCTG-------------------------------------
------------------------------------------------------------
------------------------------

#Rhipicephalus_evertsi_mimeticus(AF271279.1)
ATCACATATCAAGAGAGACTTCGGCGCACAAGGGAACGTGGGCCGTCGACTCGTTTTGAC
CGCGTCGGCATCACGGACAGCACGTTGAACGCT-----GCAGCAAGCGCCAACGGCCGCT
CGA-----AGGCGAG--ACGGCGGCGACC---GTCGTGCCGGAG-CCCGAC---CGAAAC
G-GGAGCGACCGACTGCATTGAGGTTATG--GCACCAACAGA-GACCGCCGCAGGA-CTT
TGAATCGGAAGAAA--GCCTGCAGGGAAAG-TGCGGCCGA-GGTT-GCGG-ACTC--CTC
TCTGCGACCGGGAGCGCGAAATCTTGCGAGAGACACGGACGCGCATCTTTTAACGCACGG
TGAA-CACGGGGAG--CGAAAGCCGGCCAGCGAAGCTCCTCC----AGCCGTGCGCGAA-
GTG-CGCGGGATCGCA-TCATTTCTTGCGCCTGTTGCCCTCCGAGTAAGCCGGGT-TGCC
CGCAGACCGGGCGCTCGAAC-ACGCGA--CGGTGCCG-TGCCCC-TCCGGGCTCT-GCCG
CACGAACA-GGGAACGTTCGCG-CGCGGAGCG--GGGAGGTGAGGGGC--GCGCCCGATA
TT-GCGGTTCGCTGCGTACGCGG-------CCTTCGGGGAGCACTGCACGGCGACTCGCC
GCGAAGCGGAAAA---TGTCTCCCGCTCGAGTTGGCGAAACGTTGGCGAAGCTTC-AGGC
GTTCTCGTCGTAGTCCGCCGTCGGTCCAAGTGCTTCGCAGTTCCCGTCCCGTTCAAAAA-
CTGGGCCACTCCAGTTGGGGCGGGGGCGACGCTACACGAGACGATGCCTCTCGCCAGGCT
GCT-GGC---CGCCCTCGCGGCGGC---GACCGGCCTCGGCGGTGTTTGGGCTT--TCGA
CACG-GTCGTTTATCACGCAACTGCTCGGACGACGCACGCGCGCAGCGGGAT----ACCG
CTTGCCAGCCTTGTGAAGATGTGGCCCTGTACAGGGT-TGCGGGCGCACTTGGTAGGGCG
TCGTACTCGGTTCGCGATGGGTTTACGAACGTGTCCCGTCAC--TTCCACGTCACACCGG
TTGTGCGCCGCACGCGTGCAGCGGGGAAGCC---GATTGCCAGCCTTGTGAAGATGTGGC
CCTGTACAGGGTTGCGGGCGCACTT-GGTAGGGCGCGCGCACGCGGTCGTGCCAGGAAGT
TGACGGAAGCGAATGTATCCGC--------

#Rhipicephalus_pulchellus(AF271273.1)
ATCACATATCAAGAGAGACTTCGGCGCACAAGGGAACGTGGGCCGTCGACTCGTTTTGAC
CGCGTCGGCATCATGGACAGCACGTTGAACGCT--GAAGCAC---GCGCCAACGGCCGCT
CGA-----AGGTGAG--ACGGTGGCGAAC---GTCGTGCCGGAG-CCCGACTATCGAAAC
GGGG-CGACCGACTGCACTGAGG-TGATG--GCACCAACAAA-GACCGCCGCAGGACTTT
TGAATCGGAAAGAAAAGCCTGCAGGGAAAG-CGCGGTCGA-GGTA-GCGG-ACTC--CTC
TCTGCGACCGAGAGTGCGAAATCT-GCGAGAGACTCGGAAGCGCAACCTG-AGCACGCGG
CGCA-TACGGGGGAGGCGAAAGCCGGCCAGCGAGCTTC--CCCC--AGCCGTGCGCGCA-
GCG-CGCGTGATCGCA-TTTTTC---GCGCCTGTTGCCCTG-GAGTAGACCGGGT-TGCC
CGCAGGCCGGGCGCTCGAAC-ACGCGA--CGGTGCTGGTGCCCC-TCCGGGCTCT-GCCG
CACGAACG-GGGAACGTTCGGGGCGCGGAGCG--GGGAGGCGAGGGGC--GCGCCCGATA
TT-GCGGTTCGGTGCGTACGTGGC------CTTGCGGGGAGAACTGTGCGGCGACTCGTC
GCGAAGCGGAAAA---TGTCTCCCGCTCGAGTTGGCGCCACGTCGGCGAAGCTTCCAAGC
GTTC-CGTCGTAGTCCGCCGTCGGTCCAAGTGCTTCGCAGTTCCCGTCCCGTTGAAAA--
CTGGGCCACTCCAGTTGGGGCGGGG-CGACGCTACACGAGACGATGCCTCTCGCCAGGCT
GCGAGTC---GCCT--TGCGGCGAC------CGGCCTCGGCGGTGTTTGGGCTTTTCGAA
CACG-GTCGTTTATCACGCAACTGCTCGGACGACGCACGCGCGCAGCGGGAT----ACCG
CTTGCCAGCCTTGTGAAGATGTGGCCCTGTACAGGGT-TGCGGGCGCACTTGGTAGGGCG
TCGTACTCGGTTTGCGATGGGTTTACGAACGTGTCCCGTCAC--TTCCAAGTCACACCGG
TTGTGCGCCGCACGCGCGCAGCGGGGAAGCC---GATTGCCAGCCTCGTCAAGATGTG-C
CCTGTATAGGGTTGCGGGCGGACTT-GGTAGGGCGTGCGCACGCGGTCGTGC--GGAAGT
TGACGGAAGCGAATGTATCCGC--------

#Boophilus_geigyi(AF271275.1)
ATCACATATCAAGAGAGACTTCGGCGCACAAGGGAACGTGAGCCGTCGACTCGTTTTGAC
CGCGTCGGCATCACGGACAGCACGTTGGACGCTGCACAGCAGTCGCCGACAACGGCCACT
CGA-----GGGCGAG--ACGGTGGCGACC---GTCGTGCCGGAG-CCCGAC---CGAAAC
GGGGGCGACCGACTGCATTGAGGTTGTGAGACGCTTTGCATA-GACCGCCGCAGGA-CTT
CGAATCGGAAGGAA--GCCTGCAGGGAAAG-TGCGGCTGA-TGCG-TCATTACTCTCCTC
TCTGCGACTGGGAGCGCGAAAGCT-GCGAGAGACACGGACGCGCGA--------------
----------------------------------------------------------A-
GTG-CGCGGGATCGCAGTCTTTCTTTGCGCCTGTTGCCTCCGGAGTAAGCCGGGT-TGCC
CGCAGACTGGGCGCTCGAAC-ACGCCA--CGGTGTCGTGCCCCT-TCCGGGCTTT-GCTG
CACGAACA-GGGAACGTTCGCG-CGCAGAGTGCAGGGAGTCGAAGGGGC-GCCTCCGAAG
TG-GCAGTTCGCTGCGTACGCGGTT-----CCTGCGGGGAGCACCGCGCGGCGACTCGCC
GCGAAGCGGAAAA---CGTCTCCCGCTCGAGTTGGCGAAACGTTGGCGAAGCTTC-AGGC
GTTCTCGTCGTAGTCCGCCGTCGGTCTAAGTGCTTCGCAGTTCCCGTCCCGTTCAATAA-
CTGGGCCACTCCAGTTGGGGCGGGGGCGACGCTACCAGAGACGATGCCTCTCGCCAGGAT
GCG--GCAGTCGCCCTTGCGGCGAC---GACCGGCCTCGGCGGTGTTTGGGCTA--TCGA
CACG-GTCGTTTATCACGCAACTGCTCGGACGACGCACGCGCGCAGCGGGAT----ACCG
CTTGCCAGCCTTGTGAAGATGTGGCCCTGTACAGGGC-TGCGGGCGCACTTGGTAGGGCG
TCGTACTCGGTTCGCGATGGGTTTACGAACGTGTGCCGTCAC--TTCCACGTCACACTGG
TTGTGAA--GGAAGTCGGCGGAAGCGAACTC---TTTCGCTG------------------
------------------------------------------------------------
------------------------------

#Rhipicentor_nuttalli(AF271277.1)
ATCACATATCAAGAGAGCCTTCGGCGCACTAGGGAACGTGTGCCGTCGACTCGTTTTGAC
CGCGTCGGCATCACGGACAGTACGTTGAACGCTACACAGCAC---ACGCCAGTGGCCGCT
CGA-----CAAGGAG--GCGGCGGCGAACCT-GTTTTGCCGAAA-CCCGGC---TGAAAA
CTGAGCAACCGACTGCAGTAGGG-CGAAA--GCGCCGACGAATGACCGCCGCAGGA-CTC
TGAATCGGAACGAG---CCTGCAAGGAAAGGTGCGGGTCGAGGTG--CG--ATTTGCCTT
GCTGCGACGAAGAACGC-AAA--TAGCGAGAGATTCGGGTGCGCATTTTTGCTCGCACGG
GGAA--------------GCAACTTGCCGGCCTGCTCCCGCA------CCGTGCGCGAT-
GTG-CGCAAGATCGCT--TTTTTTTTGCGTC-GTTGCTTTGCAAGTAAGCCGGGCAGGCT
TCCAGACTGGACGCATGCGT-CCGCGT--CGGTGTTGGTGCCCT-TACGGGCTCT-GCCG
CACGAATA-GGGAACGTTCGTG-TGCAGAGCG--GGGAGGTTAAGGGT--GCGCCCGAA-
--GGCGGTTCGATGCGTACGTGGTCTGCTAGCCGCAAAAAATGAGGCACG-CAGTTCGCC
GCGAAGCGGAAAA---TGTCTCCCGCTTGAGC--GCGCTCAGTTG-CGGAGCTTG--TGC
GTTC-CGTCGTAGTCCGCCGTCGGTCCAAGTGCTTCGCAGTCTCTGTCCCGAATAGAA--
CTGGGTCACTCCAGTTGGGACGGGGGCGACGCTACACAAGACGATGCCTCTCGCCAGACC
G-AAGTCG-----CCTTGCGGTGAT------CGGTCTCGGCGGTGCTTGGGCTTC-ACAA
CACG-GTCGTCTATCACGCAACTGCTCGTACGCCGCACGCGCGCAGGCGGTTTTTTACCG
CCTGCCAGCCTCGTCTATAAGTAGCCCCGTGCTGGGC-----GAAGGACTTGGTAGGGCG
TCGTACTCGGTTCGCGCTGGGTTTTCGAACGTGT-TCGTC----TTTTCCGGCATACTGC
TCGTGCGGCGCACGCCCGCAGGCGGTTTTTTACCGTCTGCCAGCCTCGTCTATAAGTAGC
CCCGTGCTGGGCGAAGACCGTGGTAAGGCGTCGTGCTCCGTCGTGCTGGGACT-GGCGAA
AGCGATGTATTCAAT---------------

#Boophilus_decoloratus(U97716.1)
ATCACATATCAAGAGAGACTTCGGCTCACAAGGGAACGTGAGCCGTCGACTCGTTTTGAC
CGCGTCGGCATCACGGACAGCACGTTGAACGCTGCACGGCAAGCGCCAACAACGGCCACT
CGA-----AGGCGAG--ACGGCGGCGACC---GT-GTGCCGGAA-CTCGAC---CGAAAT
GGGGGCGGCCGACTGCATTAAGGTTGTGA--CACTTCGCTGA-GACCGCCGCAGGA-CTT
TGGCTCGGAAAGAA--GCCTGCAGGGAAAG-TGCGGGCGA-GGTG-TCAAAACTC--CTC
TCTTCGACCGGAAGCGCGAAAGCT-GCGAAAGACACGGACGCGCGACTTC-AACGCACGG
GGAA-CACGAGAAG--CGAAAGCCGGCCAGCAAAGCTTCTCC----AGCCGTGCGCGAA-
GTG-CGCGGGA-CGCAACCTTTCTTTGGGCCTGTTGGCTTCAAAGTAAGCCGGGT-TGGC
C-CAGACCCGGCGCTCGAAC-AAGCCA--CGGGGTCGGGCCCCT-TCCGGGCTTT-GCCG
CGCGAACA-GGGAACGTTCGCG-CGCAAAGCGAAGGGAAGTGAAGGGTC-GCGTCCGAAG
TT-GCGGTTCGCTGCGTACGCGGTT-----CGTGCGGGGAGCACTGCGCGGCTACTCGCC
GCGAAGCGGAAAA---TGTCTCCCGCTCGAGTTGGCTAA-CGTTGGCGAAGCTTG-CGAC
GTTCTCGTCGTAGTCCGCCGTCGGTCCAAGTGCTTCGCAGTTCCCGTCCCGTTCAAAAA-
CTGGGCCACTCCAGTTGGGGCGGGGGCGACGCTACACGAGACGATACCTCCCGCCAGGCT
GCG--ACACCCGCCCTCGCGGCGGC---GACCGGCCTCGGCGGTGTTTGGGCTT--TCGA
CACG-GTCGTTTATCACGCAACTGTTCGGACGACGCACGCGCGCAGCGGGAT----ACCG
CT-GCCAGCCTTGTGAAGATGTGCCCCTGTACAGGGT-TGCGGGCGCACTTGGTAGGGCG
TCGTACTCGGTTCCCGATGGGTTTACGAACGTGTCCCGTCAC--TTCCACGTCACACCGG
TTGTGCGCCGCACGCGTGCAGCGGGGAAGCC---GATTGCCAGCCTTGTGAAGAAGTGGC
CCTGTACAGGGTTGCGGGCGCACTT-GGTAGGGCGAGCGCACGCGGTCGTGC--GGAAGT
TGATGGAAGCGAATGTACCGCT--------

#Boophilus_microplus(U97714.1)
ATCACATATCAAGAGAGCCTTCGGCGCACAAGGGAACGTGAGCCGTCGACTCGTTTTGAC
CGCGTCGGCAACACGGACAGCACGCTGAACACCTCACAGCGAGCGCCAACAGCGGCCACT
CAA-----GGGCGAG--ACGGTGGCGACC---GTCGTGCCAGAG-CCCAAC---CGAAAC
GGGGGCGACCGACTGCATTGAGGATGTGG--CACCTCGTTGA-GACCGCCGCAGGA-CTT
CGAGTCGGAAGGAA--GCCTGCAGGGAAAG-TGCGGTCGA-GGTT-GCGT-ACTC--CTC
TCTGCGACCGGGCGCGCAAGAGCT-GCGAGAGCCACGGACGCGCAACTTT-AACGCACGG
TAAA-CACGAGGAG--CGAAAGCCGGCCAGCAAAGCTTCTCC----AGCCGTGCGCAAA-
GTG-CGCGAGATCGCAGCCTTGCGTTGCGCTTGTTGCCCTCGAAGTAAGCTGGGT-GTCC
CGTAGACCGGGCGCTCGAAC-ACGCTG--CGGGCCCGTGCCTCC-TCCAGGCTTT-CCCG
CGCGAACA-GGGAACGTTCGCG-CCCAAAGCGCAGGGAGGTGAGGAGCCTGCCCCCGACG
TTTGCGGTTCGCTGCGTACGCGGTT-----GATGCGGAGAGCACGGCGCGACGACTTGCC
GCGAAGCGGAAAA---AGTCTCCCGCACGAGTTGGCGAAACGTTGGCGAAGCTTA-AGGC
GTTCTCGTCGTAGTCCGCCGTCGGTCTAAGTGCTTCGCAGTTCCCGTCCCGTTCAAAAAA
CTGGGCCACTCCAGTTGGGGCGGGGGCGACGCTACACGAGACGATGCCTCTCGCCAGGCT
GCGTGGC---TGCCCTTGCGGCGGCGGCGACTGGCCTCGGCGGTGTTTGGGCTT--TCGA
CACG-GTCGTTTATCACGCAACTGCTCGGACGACGCACGCGCGCAGCGGAAT----GCCG
CTTGCCAGCCTTGTGAAGATGTGACCCTGTACAGGGT-TGCGGGCGCACTTGGTAGGGCG
TCGTACTCGGTTCGCGATGGGTTTACGAACGTGTCCCGTCAC--TTCCACGTCACACCGG
TTGTGCGCCGCACGCGTGCAGCGGGGAAGCC---GATTGCCAGCCTTGTGAAGAAGTGGC
CCTGTACAGGGTTGCGGGCGCACTT-GGTAGGGCGAGCGCACGCGGTCGTGC--GGAAGT
TGATGGAAGCGAATGTATCCGC--------

#Boophilus_microplus(U97712.1)
ATCACATATCAAGAGAGCCTTCGGCGCACAAGGGAACGTGAGCCGTCGACTCGTTTTGAC
CGCGTCGGCAACACGGACAGCACGCTGAACACCTCACAGCGAGCGCCAACAGCGGCCACT
CAA-----GGGCGAG--ACGGTGGCGACC---GT-GTGCCAGAG-CCCAAC---CGAAAC
GGGGGCGACCGACTGCATTGAGGATGTGG--CACCTCGTTGA-GACCGCCGCAGGA-CTT
CGAGTCGGAAGGAA--GCCTGCAGGGAAAG-TGCGGTCGA-GGTT-GCGT-ACTC--CTC
TCTGCGACCGGGCGCGCAAAAGCT-GCGAGAGCCACGGACGCGCAACTTT-AACGCACGG
TAAA-CACGAGGAG--CGAAAGCCGGCCAGCAAAGCTTCTCC----AGCCGTGCGCAAA-
GTG-CGCGAGA-CGCAGCCTTGCGTTGCGCTTGTTGCCCTCGAAGTAAGCAGGGT-GTCC
-GTAGACCGGGCGCTCGAAC-ACGCTG--CGGGCCCGTGCCTTT-TCCAGGCTTT-GCCG
CGCGAACA-GGGAACGTTCGCG-CCCAAAGCGCAGGGAGGTGAGGAGCCTGCGCCCGACG
TTTGCGGTTCGCTGCGTACGCGGTT-----GTTGCGGAGAGCACGGTGCGACGACTTGCC
GCGAAGCGGAAAA---AGTCTCCCGCACGAGTTGGCGAA-CGTTGGCGAAGCTTA-AGGC
GTTCTCGTCGTAGTCCGCCGTCGGTCTAAGTGCTTCGCAGTTCCCGTCCCGTTCAAAAAA
CTGGGCCACTCCAGTTGGGGCGGGGGCGACGCTACACAAGACGATGCCTCTCGCCAGGCT
GCGTGGC---TGCCCTTGCGGCGGCGGCGACTGGCCTCGGCGGTGTTTGGGCTT--TCGA
CACG-GTCGTTTATCACGCAACTGCTCGGACGACGCACGCGCGCAGCGGAAT----GCCG
CT-GCCAGCCTTGTGAAGATGTGACCCTGTACAGGGT-TGCGGGCGCACTTGGTAGGGCG
TCGTACTCGGTTCGCGATGGGTTTACGAACGTGTCCCGTCAC--TTCCACGTCACACCGG
TTGTGCGCCGCACGCGTGCAGCGGGGAAGCC---GATTGCCAGCCTTGTGAAGAAGTGGC
CCTGTACAGGGTTGCGGGCGCACTT-GGTAGGGCGAGCGCACGCGGTCGTGC--GGAAGT
TGATGGAAGCGAATGTACCGCT--------

#Rhipicephalus_appendiculatus(U97708.1)
ATCACATATCAAGAGAGACTTCGGCGCACAAGGGAACGTGGGCCGTCGACTCGTTTTGAC
CGCGTCGGCATCATGGACAGCACGTGGAACGCA--ATAGCAC---GCGCCGACTGCCGCT
CGA-----AGGCGAG--ACGGCGGCGACC---GC-GTGTCGGAG-CTCGAC---CGAAAC
GGGG-CGACCGACAGCACTGAGG-TGACG--GCACCATCAAA-GACCGCCGCAGGA--CT
CGAATCGGAAAGAG---CCTGCAGGGAAAG-CGCGGTCGA-GGTGTCCG--ACTC--CTC
TCTGCGACCGAGAGCGCGAGATAT-GCGAGAGACTCGGAAGCGCCACTTG-AACGCACGG
AGAG------------CGAAAGCCGGCCAGCTAGCT------------CGAAGTGCGAA-
GTG-CGCGTGA-CGCA--TTTTTCTCGTGCCTGTTGCCCTCGGAGTAAGCCGGGT-TGCC
CCCGTACCGGGCGCTCGAAC-ACGCGA--CGGTGCTGGTGCCCC-TCCGGGCTCT-GCCG
CACGAACA-GGGAACGTTCGCG-CGCTGAGCG--GGGAGGTGAGGGGC--GCGCCCGAT-
TAAGCGGTTCGGTGCGTACGTGGT-------ATGCGGGGAGAACTGCACGGCGACTCGTC
GCGAAGCGGAAAA---TGTCTCCCGCACGAGTTGGCGC-ACGTTGGCGAAGCTTC-AAGC
GTTCCCGTCGTAGTCCGCCGTCGGTCCAAGTGCTTCGCAGTTCCCGTCCCGTACAAAA--
CTGGGCCACTCCAGTTGGGGCGGGGGCGACGCTACACGAGACGATGCCTCTCGCCAGGCC
GCGAGCCG-----CCTTGGGGCGGC------CGGCCTCGGCGGTGTTTGGGCTTA-TCGA
CACG-GTCGTTTATCACGCAACTGCTCGGACGACGCACGCGTGCAGCGGGAT----ACCG
CT-GCGAGCCTTGTGAAGATGTGGCCCTGTACAGGGT-TGCGGGCGCACTTGGTAGGGCG
TCGTACTCGGTTCGCGATGGGTTTACGAACGTGTCCCGTCAC--TTCCAAGTCACACCGG
TTGTGCGCCGCACGCACGCAGCGGGGAAGCC---GATTGCCAGCCTTGTGAAGATGTGGC
CCTGTACAGGGTTGCGGGCGCACTT-GGTAGGGCGCGCGCACGCGGTCGTGC--GGAAGT
TGACGGAAACGAATGTACCGTT--------

#Rhipicephalus_appendiculatus(U97706.1)
ATCACATATCAAGAGAGACTTCGGCGGACAAGGGAACGTGGGCCGTCGACTCGTTTTGAC
CGCGTCGGCATCATGGACAGCACGTGGAACGCA--ATAGCAC---GCGCCGACTGCCGCT
CGA-----AGGCGAG--ACGGCGGCGACC---GCCGTGTCGGAG-CTCGAC---CGAAAC
GGGG-CGACCGACAGCACTGAGG-TGACG--GCACCATCAAA-GACCGCCGCAGGA--CT
CGAATCGGAAAGAG---CCTGCAGGGAAAG-CGCGGTCGA-GGTGTCCG--ACTC--CTC
TCTGCGACCGAGAGCGCGAGATAT-GCGAGAGACTCGGAAGCGCCACTTG-AACGCACGG
AGAG------------CGAAAGCCGGCCAGCTAGCT------------CGAAGTGCGAA-
GTG-CGCGTGATCGCA--TTTTTCTCGTGCCTGTTGCCCTCGGAGTAAGCCGGGT-TGCC
CGCGTACCGGGCGCTCGAAC-ACGCGA--CGGTGCTGGTGCCCC-TCCGGGCTCT-GCCG
CACGAACA-GGGAACGTTCGCG-CGCTGAGCG--GGGAGGTGAGGGGC--GCGCCCGAT-
TAAGCGGTTCGGTGCGTACGTGGT-------ATGCGGGGAGAACTGCACGGCGACTCGTC
GCGAAGCGGAAAA---TGTCTCCCGCACGAGTTGGCGCCACGTTGGCGAAGCTTC-AAGC
GTTCCCGTCGTAGTCCGCCGTCGGTCCAAGTGCTTCGCAGTTCCCGTCCCGTACAAAA--
CTGGGCCACTCCAGTTGGGGCGGGGGCGACGCTACACGAGACGATGCCTCTCGCCAGGCC
GCGAGCCG-----CCTTGGGGCGGC------CGGCCTCGGCGGTGTTTGGGCTTT-TCGA
CACG-GTCGTTTATCACGCAACTGCTCGGACGACGCACGCGTGCAGCGGGAT----ACCG
CTTGCCAGCCTTGTGAAGATGTGGCCCTGTACAGGGT-TGCGGGCGCACTTGGTAGGGCG
TCGCACTCGGTTCGCGATGGGTTTACGAACGTGTCCCGTCAC--TTCCAAGTCACACCGG
TTGTGCGCCGCACGCGCGCAGCGGGGAAGCC---GATTGCCAGCCTTGTGAAGATGTGGC
CCTGTACAGGGTTGCGGGCGCACTT-GGTAGGGCGCGCGCACGCGGTCGTGC--GGAAGT
TGACGGAAGCGAATGTATCCGT--------

#Rhipicephalus_appendiculatus(U97704.1)
ATCACATATCAAGAGAGACTTCGGCGCACAAGGGAACGTGGGCCGTCGACTCGTTTTGAC
CGCGTCGGCATCATGGACAGCACGTGGAACGCA--ATAGCAC---GCGCCGACTGCCGCT
CGA-----AGGCGAG--ACGGCGGCGACC---GC-GTGTCGGAG-CTCGAC---CGAAAC
GGGG-CGACCGACAGCACTGAGG-TGACG--GCACCATCAAA-GACCGCCGCAGGA--CT
CGAATCGGAAAGAG---CCTGCAGGGAAAG-CGCGGTCGA-GGTGTCCG--ACTC--CTC
TCTGCGACCGAGAGCGCGAGATAT-GCGAGAGACTCGGAAGCGCCACTTG-AACGCACGG
AGAG------------CGAAAGCCGGCCAGCTAGCT------------CGATGTGCGAA-
GTG-CGCGTGA-CGCA--TTTTTCTCGTGCCTGTTGCCCTCGGAGTAAGTCGGGT-TGTC
CGCGTACCGGGCGCTCGAAC-ACGCGA--CGGTGCTGGTGCCCC-TCCGGGCTCT-GCCG
CACGAACA-GGGAACGTTCGCG-CGCTGAGCG--GGGAGGTGAGGGGCCTGCGCCCGAT-
TAAGCGGTTCGGTGCGTACGTGGT-------ATGCGGGGAGAACTGCACGGCGACTCGTC
GCGAAGCGGAAAA---TGTCTCCCGCACGAGTTGGCGC-ACGTTGGCGAAGCTTC-AAGC
GTTCCCGTCGTAGTCCGCCGTCGGTCCAAGTGCTTCGCAGTTCCCGTCCCGTACAAAA--
CTGGGCCACTCCAGTTGGGGCGGGGGCGACGCTACACGAGACGATGCCTCTCGCCAGGCC
GCGAGCCG-----CCTTGGGGCGGC------CGGCCTCGGCGGTGTTTGGGCTTA-TCGA
CACG-GTCGTTTATCACGCAACTGCTCGGACGACGCACGCGTGCAGCGGGAT----ACCG
CT-GCCAGCCTTGTGAAGATGTGGCCCTGTACAGGGT-TGCGGGCGCACTTGGTAGGGCG
TCGTACTCGGTTCGCGATGGGTTTACGAACGTGTCCCGTCAC--TTCCAAGTCACACCGG
TTGTGCGCCGCACGCGCGCAGCGGGGAAGCC---GATTGCCAGCCTTGTGAAGATGTGGC
CCTGTACAGGGTTGCGGGCGCACTT-GGTAGGGCGCGCGCACGCGGTCGTGC--GGAAGT
TGACGGAAGCGAATGTACCGTT--------

#Boophilus_microplus(U97715.1)
ATCACATATCAAGAGAGCCTTCGGCGCACAAGGGAACGTGAGCCGTCGACTCGTTTTGAC
CGCGTCGGCAACACGGACAGCACGCTGAACACCTCACAGCGAGCGCCAACAGCGGCCACT
CAA-----GGGCGAG--ACGGTGGCGACC---GT-GTGCCAGAG-CCCAAC---CGAAAC
GGGGGCGACCGACTGCATTGAGGATGTGG--CACCTCGTTGA-GACCGCCGCAGGA-CTT
CGAGTCGGAAGGAA--GCCTGCAGGGAAAG-TGCGGTCGA-GGTT-GCGT-ACTC--CTC
TCTGCGACCGGGCGCGCAAGAGCT-GCGAGAGCCACGGACGCGCAACTTT-AACGCACGG
TAAA-CACGAGGAG--CGAAAGCCGGCCAGCAAAGCTTCTCC----AGCCGTGCGCAAA-
GTG-CGCGAGA-CGCAGCCTTGCGTTGCGCTTGTTGCCCTCGAAGTAAGCAGGGT-GTCC
-GTAGACCGGGCGCTCGAAC-ACGCTG--CGGGGCCGTGCCTCC-TCCAGGCTTT-GCCG
CGCGAACA-GGGAACGTTCGCG-CGCAAAGCGCAGGGAGGTGAGGAGGCTGCGCCCGACG
TTTGCGGTTCGCTGCGTACGCGGTT-----GATGCGGAGAGCACGGCGCGACGACTTGCC
GCGAAGCGGAAAA---AGTCTCCCGCACGAGTTGGCGAA-CGTTGGCGAAGCTTA-AGGC
GTTCTCGTCGTAGTCCGCCGTCGGTCTAAGTGCTTCGCAGTTCCCGTCCCGTTCAAAAAA
CTGGGCCACTCCAGTTGGGGCGGGGGCGACGCTACACGAGACGATGCCTCTCGCCAGGCT
GCGTGGC---TGCCCTTGCGGCGGCGGCGACTGGCCTCGGCGGTGTTTGGGCTT--TCGA
CACG-GTCGTTTATCACGCAACTGCTCGGACGACGCACGCGCGCAGCGGAAT----GCCG
CT-GCCAGCCTTGTGAAGATGTGACCCTGTACAGGGT-TGCGGGCGCACTTGGTAGGGCG
TCGTACTCGGTTCGCGATGGGTTTACGAACGTGTCCCGTCAC--TTCCACGTCACACCGG
TTGTGCGCCGCACGCGTGCAGCGGGGAAGCC---GATTGCCAGCCTTGTGAAGAAGTGGC
CCTGTACAGGGTTGCGGGCGCACTT-GGTAGGGCGAGCGCACGCGGTCGTGC--GGAAGT
TGATGGAAGCGAATGTACCGCT--------

#Boophilus_microplus(U97713.1)
ATCACATATCAAGAGAGCCTTCGGCGCACAAGGGAACGTGAGCCGTCGACTCGTTTTGAC
CGCGTCGGCAACACGGACAGCACGCTGAACACCTCACAGCGAGCGCCAACAGCGGCCACT
CAA-----GGGCGAG--ACGGTGGCGACC---GTCGTGCCAGAG-CCCAAC---CGAAAC
GGGGGCGACCGACTGCATTGAGGATGTGG--CACCTCGTTGA-GACCGCCGCAGGA-CTT
CGAGTCGGAAGGAA--GCCTGCAGGGAAAG-TGCGGTCGA-GGTT-GCGT-ACTC--CTC
TCTGCGACCGGGCGCGCAAGAGCT-GCGAGAGCCACGGACGCGCAACTTT-AACGCACGG
TAAA-CACGAGGAG--CGAAAGCCGGCCAGCAAAGCTTCTCC----AGCCGTGCGCAAA-
GTG-CGCGAGATCGCAGCCTTGCGTTGCGCTTGTTGCCCTCGAAGTAAGCTGGGT-GTCC
CGTAGACCGGGCGCTCGAAC-ACGCTG--CGGGGCCGTGCCTCC-TCCAGGCTTT-GCCG
CGCGAACA-GGGAACGTTCGCG-CGCAAAGCGCAGGGAGGTGAGGAGGGTTCTCCCGACG
TTTGCGGTTCGCTGCGTCCGCGGTT-----GATGCGGAGAGCACGGCGCGACGACTTGCC
GCGAAGCGGAAAA---AGTCTCCCGCACGAGTTGGCGAAACGTTGGCGAAGCTTA-AGGC
GTTCTCGTCGTAGTCCGCCGTCGGTCTAAGTGCTTCGCAGTTCCCGTCCCGTTCAAAAAA
CTGGGCCACTCCAGTTGGGGCGGGGGCGACGCTACACGAGACGATGCCTCTCGCCAGGCT
GCGTGGC---TGCCCTTGCGGCGGCGGCGACTGGCCTCGGCGGTGTTTGGGCTT--TCGA
CACG-GTCGTTTATCACGCAACTGCTCGGACGACGCACGCGCGCAGCGGAAT----GCCG
CTTGCCAGCCTTGTGAAGATGTGACCCTGTACAGGGT-TGCGGGCGCACTTGGTAGGGCG
TCGTACTCGGTTCGCGATGGGTTTACGAACGTGTCCCGTCAC--TTCCACGTCACACCGG
TTGTGCGCCGCACGCGTGCAGCGGGGAAGCC---GATTGCCAGCCTTGTGAAGAAGTGGC
CCTGTACAGGGTTGCGGGCGCACTT-GGTAGGGCGAGCGCACGCGGTCGTGC--GGAAGT
TGATGGAAGCGAATGTTTCCCC--------

#Rhipicephalus_zambeziensis(U97709.1)
ATCACATATCAAGAGAGACTTCGGCACACAAGGGAACGTGGGCCGTCGACTCGTTTTGAC
CGTGTCGGCATCATGGACAGCACGTGGGACGCT--ATAGCAC---GCGCCAGCTGCCGCT
CGA-----AGGCGAG--ACGGCGGCGACC---GC-GTGTCAGAG-CTCGAC---CGAAAC
GGGG-CGACCGACAGCACTGAGG-TGACG--GCACCATCAAA-GACCGCCGCAGGA--CT
CGAATCGGAAGGAG---CCTGCAGGGAAAG-CGCGGTCGA-GGTGTCCG--ACTC--CTC
TCTGCGACCGGGAGCGCGAGATAT-GCGAGAGACTCGGAAGCGCCACTTG-AACGCACGG
GGAG------------CGAAAGCCGGCCAGCTAGCT------------CCAAGTGCGAA-
GTG-CGCATGA-CGCA--TTTTTCTCGCGCCTGTTGCCCTCGGAGTAAGACGGGT-TGCC
CGCGTACCGGGCGCTCGAAC-ACGCGA--CGGTGCTGGTGCCCC-TCCGGGCTC--GCCG
CACGAACA-GAGAACGTTCGCG-CGCTGAGCG--GGGAGGTGAGGGGC--GCGCCCGAT-
TAAGCGGTTCGGTGCGTACGTGGT-------GTGCGGGGAGAACTGCACGGCGACTCGTC
GCGAAGCGGAAAA---TGTCTCCCGCACGAGTCGGTGC-ACGTTGGCGAAGCTTG-AAGC
GTTCCCGTCGTAGTCCGCCGTCGGTCCAAGTGCTTCGCAGTTCCCGTCCCGTTCAAAA--
CTGGGCCACTCCAGTTGGGGCGGGGGCGACGCTACACGAGACGATGCCTCTCGCCAGGCT
GCGAGCCG-----CCTTGGGGCGGC------CGGCCTCGGCGGTGTTTGGGCTTT-TCGA
CGCG-GTCGTTTATCACGCAACTGCTCGGACGACGCACGCGCGCAGCGGGTT----ACCG
CT-GCCAGCCTTGTGAAGATGCGGCCCTGTACAGGGT-TGCGGGCGCACTTGGTAGGGCG
TCGTACTCGGTTCGCGATGGGTTTACGAACGTGTCCCGTCAC--TTCCAAGTCACACCGG
TTGTGCGCCGCACGCGCGCAGCGGGGAAGCC---GATTGCCAGCCTTGTGAAGATGTGGC
CCTGTACAGGGTTGCGGGCGCACTT-GGTAGGGCGCGCGCACGCGGTCGTGC--GGAAGT
TGACGGAAGCGAATGTACCGTT--------

#Rhipicephalus_appendiculatus(U97701.1)
ATCACATATCAAGAGAGACTTCGGCGCACAAGGGAACGTGGGCCGTCGACTCGTTTTGAC
CGCGTCGGCATCATGGACAGCACGTGGAACGCA--ATAGCAC---GCGCCGACTGCCGCT
CGA-----AGGCGAG--ACGGCGGCGACC---GCCGTGTCGGAG-CTCGAC---CGAAAC
GGGG-CGACCGACAGCACTGAGG-TGACG--GCACCATCAAA-GACCGCCGCAGGA--CT
CGAATCGGAAAGAG---CCTGCAGGGAAAG-CGCGGTCGA-GGTGTCCG--ACTC--CTC
TCTGCGACCGAGAGCGCGAGATAT-GCGAGAGACTCGGAAGCGCCACTTG-AACGCACGG
AGAG------------CGAAAGCCGGCCAGCTAGCT------------CGAAGTGCGAA-
GTG-CGCGTGATCGCA--TTTTTCTCGTGTCTGTTGCCCTCGGAGTAAGCCGGGT-TGCC
CGCGTACCGGGCGCTCGAAC-ACGCGA--CGGTGCTGGTGCCCCCTCCGGGTTCT-GCCG
TACGAACT-GAGAACGTTCGCG-CGCTGAGCG--GGGAGGTGAGGGGC--CCGCCCGAT-
TAAGCGGTTCGGTGCGTACGTGGT-------ATGCGGGGAGAACTGCACGGCGACTCGTC
GCGAAGCGGAAAA---TGTCTCCCGCACGAGTTGGCGCCACGTTGGCGAAGCTTC-AAGC
GTTCCCGTCGTAGTCCGCCGTCGGTCCAAGTGCTTCGCAGTTCCCGTCCCGTACAAAA--
CTGGGCCACTCCAGTTGGGGCGGGGGCGACGCTACACGAGACGATGCCTCTCGCCAGGCC
GCGAGCCA-----CCTTGGGGCGGC------CGGCCTCGGCGGTGTTTGGGCTTA-TCGA
CACG-GTCGTTTATCACGCAACTGCTCGGACGACGCACGCGTGCAGCGGGAA----ACCG
CTTGCCAGCCTTGTGAAGATGTGGCCCTGTACAGGGT-TGCGGGCGCACTTGGTAGGGCG
TCGTACTCGGTTCGCGATGGGTTTACGAACGTGTCCCGTCAC--TTCCAAGTCACACCGG
TTGTGCGCCGCACGCGCGCAGCGGGGAAGCC---GATTGCCAGCCTTGTGAAGATGTGGC
CCTGTACAGGGTTGCGGGCGCACTT-GGTAGGGCGCGCGCACGCGGTCGTGC--GGAAGT
TGACGGAAGCGAATGTATCCGTC-------

#Rhipicephalus_appendiculatus(U97705.1)
ATCACATATCAAGAGAGACTTCGGCGCACAAGGGAACGTGGGCCGTCGACTCGTTTTGAC
CGCGTCGGCATCATGGACAGCACGTGGAACGCA--ATAGCAC---GCGCCGACTGCCGCT
CGA-----AGGCGAG--ACGGCGGCGACC---GC-GTGTCGGAG-CTCGAC---CGAAAC
GGGG-CGACCGACAGCACTGAGG-TGACG--GCACCATCAAA-GACCGCCGCAGGA--CT
CGAATCGGAAAGAG---CCTGCAGGGAAAG-CGCGGTCGA-GGTGTCCG--ACTC--CTC
TCTGCGACCGAGAGCGCGAGATAT-GCGAGAGACTCGGAAGCGCCACTTG-AACGCACGG
AGAG------------CGAAAGCCGGCCAGCTAGCT------------CGAAGTGCGAA-
GTG-CGCGTGA-CGCA--TTTTTCTCGTGCCTGTTGCCCTCGGAGTAAGCCGGGT-TGCC
CGCGTACCGGGCGCTCGAAC-ACGCGA--CGGTGCTGGTGCCCC-TCCGGGCTCT-GTCG
CACGAACA-GGGAACGTTCGCG-CGCTGAGCG--GGGAGGTGAGGGGC--GCGCCCGAT-
TAAGCGGTTCGGTGCGTACGTGGT-------ATGCGGGGAGAACTGCACGGCGACTCGTC
GCGAAGCGGAAAA---TGTCTCCCGCACGAGTTGGCGC-ACGTTGGCGAAGCTTC-AAGC
GTTCCCGTCGTAGTCCGCCGTCGGTCCAAGTGCTTCGCAGTTCCCGTCCCGTACAAAA--
CTGGGCCACTCCAGTTGGGGCGGGGGCGACGCTACACGAGACGATGCCTCTCGCCAGGCC
GTGAGCCG-----TCTTGGGGCGGC------CGGCCTCGGCGGTGTTTGGGCTTT-TCGA
AACG-GTCGTTTTTCACGCAAGTGTTCGGACGACGCACGCGTTCAGCGGGAT----ACCG
CTTGCCAGCCTTGTGAA-------------------------------------------
------------------------------------------------------------
------------------------------------------------------------
------------------------------------------------------------
------------------------------

#Rhipicephalus_evertsi(U97701.1)
ATCACATATCAAGAGAGACTTCGGCGCACAAGGGAACGTGGGCCGTCGACTCGTTTTGAC
CGCGTCGGCATCACGGACAGCACGTTGAACGCT-----GCAGCAAGCGCCAACGGCCGCT
CGA-----AGGCGAG--ACGGTGGCGACC---GTCGTGCCGGAG-CCCGAC---CGAAAC
G-GGGCGACCGACTGCATTGAGGTTATGG--CACCAACAAGA-GACCGCCGCAGGA-CTT
TGAATCGGAAGAAA--GCCTGCAGGGAAAG-TGCGGCCGA-GGTT-GCGG-ACTC--CTC
TCTGCGACCGGGAGCGCGAAATCTTGCGAGAGACACGGACGCGCAACTTTTAACGCACGG
TGAA-CACGGGGAG--CGAAAGCCGGCCAGCGAAGCTCCTCC----AGCCGTGCGCGAA-
GTG-CGCGGGATCGCA-TCTTTTCTTGCGCCTGTTGGCCTCCGAGTAAGCCGGGT-TGCC
CGCGTACCGGGCGCTCGAAC-ACGCGA--CGGTGCTGGTGCCCC-TCCGGGCTCT-GCCG
CACGAACA-GGGAACGTTCGCG-CGCGGAGCG--GGGAGGTGAGGGGC--GCGCCCGATA
TT-GCGGTTCGCTGCGTACGCGG-------CCTTCGGGGAGCACTGCACGGCGACTCGCC
GCGATGCGGAGAA---TGTCTCCCGCTCGAGTTGGCGAAACGTTGGCGAAGCTTC-AGGC
GTTCTCGTCGTAGTCCGCCGTCGGTCCAAGTGCTTCGCAGTTCCCGCCCCGATCACAAA-
CTGGGCCACTCCAGTTGGGGCGGGGGCGACGCTACACGAGACGATGCCTCTCGCCAGGCT
GCG-GGC---CGCCCTCGCGGCGGC---GACCGGCCTCGGCGTTGTTTGGGCTT--TCAA
CACG-GTCGTTTATCACGCAACTGCTCGGACGACGCACGCGCGCAGCGGGAT----ACCG
CTTGCCAGCCTTGTGAAGATGTGGCCCTGTACAGGGT-TGCGGGCGCACTTGGTAGGGCG
TCGTACTCGGTTCGCGATGGGTTTACGAACGTGTCCCGTCAC--TTCCACGTCACACCGG
TTGTGCTCCGCACGCGTGCAGCGGGGAAGCC---GATTGCCAGCCTTGTGAAGATGTGCC
CCTGTACAGGGTTGCGGGCGCACTT-GGTAGGGCGCGCGCACGCGGTCGTGC--GGAAGT
TGACGGAAGCGAATGTATCCGCT-------

#1_smaple_Rhipicephalus_microplus
ATCACATATCAAGAGAGCCTTCGGCGCACAAGGGAACGTGAGCCGTCGACTCGTTTTGAC
CGCGTCGGCAACACGGACAGCACGCTGAACACCTCACAGCGAGCGCCAACAGCGGCCACT
CAA-----GGGCGAG--ACGGTGGCGACC---GTCGTGCCAGAG-CCCAAC---CGAAAC
GGGGGCGACCGACTGCATTGAGGATGTGG--CACCTCGTTGA-GACCGCCGCAGGA-CTT
CGAGTCGGAAGGAA--GCCTGCAGGGAAAG-TGCGGTCGA-GGTT-GCGT-ACTC--CTC
TCTGCGACCGGGCGCGCAAGAGCT-GCGAGAGCCACGGACGCGCAACTTT-AACGCACGG
TAAA-CACGAGGAG--CGAAAGCCGGCCAGCAAAGCTTCTCC----AGCCGTGCGCAAA-
GTG-CGCGAGATCGCAGCCTTGCGTTGCGCTTGTTGCCCTCGAAGTAAGCTGGGT-GTCC
CGTAGACCGGGCGCTCGAAC-ACGCTG--CGGGGCCGTGCCTCC-TCCAGGCTTT-GCCG
CGCGAACA-GGGAACGTTCGCG-CGCAAAGCGCAGGGAGGTGAGGAGGCTGCGCCCGACG
TTTGCGGTTCGCTGCGTACGCGGTT-----GATGCGGAGAGCACGGCGCGACGACTTGCC
GCGAAGCGGAAAA---AGTCTCCCGCACGAGTTGGCGAAACGTTGGCGAAGCTTA-AGGC
GTTCTCGTCGTAGTCCGCCGTCGGTCTAAGTGCTTCGCAGTTCCCGTCCCGTTCAAAAAA
CTGGGCCACTCCAGTTGGGGCGGGGGCGACGCTACACGAGACGATGCCTCTCGCCAGGCT
GCGTGGC---TGCCCTTGCGGCGGCGGCGACTGGCCTCGGCGGTGTTTGGGCTT--TCGA
CACG-GTCGTTTATCACGCAACTGCTCGGACGACGCACGCGCGCAGCGGAAT----GCCG
CTTGCCAGCCTTGTGAAGATGTGACCCTGTACAGGGT-TGCGGGCGCACTTGGTAGGGCG
TCGTACTCGGTTCGCGATGGGTTTACGAACGTGTCCCGTCAC--TTCCACGTCACACCGG
TTGTGCGCCGCACGCGTGCAGCGGGGAAGCC---GATTGCCAGCCTTGTGAAGAAGTGGC
CCTGTACAGGGTTGCGGGCGCACTT-GGTAGGGCGAGCGCACGCGGTCGTGC--GGAAGT
TGATGGAAGCGAATGTACCGCT--------

#2_sample_Rhipicephalus_microplus
ATCACATATCAAGAGAGCCTTCGGCGCACAAGGGAACGTGAGCCGTCGACTCGTTTTGAC
CGCGTCGGCAACACGGACAGCACGCTGAACACCTCACAGCGAGCGCCAACAGCGGCCACT
CAA-----GGGCGAG--ACGGTGGCGACC---GTCGTGCCAGAG-CCCAAC---CGAAAC
GGGGGCGACCGACTGCATTGAGGATGTGG--CACCTCGTTGA-GACCGCCGCAGGA-CTT
CGAGTCGGAAGGAA--GCCTGCAGGGAAAG-TGCGGTCGA-GGTT-GCGT-ACTC--CTC
TCTGCGACCGGGCGCGCAAGAGCT-GCGAGAGCCACGGACGCGCAACTTT-AACGCACGG
TAAA-CACGAGGAG--CGAAAGCCGGCCAGCAAAGCTTCTCC----AGCCGTGCGCAAA-
GTG-CGCGAGATCGCAGCCTTGCGTTGCGCTTGTTGCCCTCGAAGTAAGCTGGGT-GTCC
CGTAGACCGGGCGCTCGAAC-ACGCTG--CGGGGCCGTGCCTCC-TCCAGGCTTT-GCCG
CGCGAACA-GGGAACGTTCGCG-CGCAAAGCGCAGGGAGGTGAGGAGGCTGCGCCCGACG
TTTGCGGTTCGCTGCGTACGCGGTT-----GATGCGGAGAGCACGGCGCGACGACTTGCC
GCGAAGCGGAAAA---AGTCTCCCGCACGAGTTGGCGAAACGTTGGCGAAGCTTA-AGGC
GTTCTCGTCGTAGTCCGCCGTCGGTCTAAGTGCTTCGCAGTTCCCGTCCCGTTCAAAAAA
CTGGGCCACTCCAGTTGGGGCGGGGGCGACGCTACACGAGACGATGCCTCTCGCCAGGCT
GCGTGGC---TGCCCTTGCGGCGGCGGCGACTGGCCTCGGCGGTGTTTGGGCTT--TCGA
CACG-GTCGTTTATCACGCAACTGCTCGGACGACGCACGCGCGCAGCGGAAT----GCCG
CTTGCCAGCCTTGTGAAGATGTGACCCTGTACAGGGT-TGCGGGCGCACTTGGTAGGGCG
TCGTACTCGGTTCGCGATGGGTTTACGAACGTGTCCCGTCAC--TTCCACGTCACACCGG
TTGTGCGCCGCACGCGTGCAGCGGGGAAGCC---GATTGCCAGCCTTGTGAAGAAGTGGC
CCTGTACAGGGTTGCGGGCGCACTT-GGTAGGGCGAGCGCACGCGGTCGTGC-AGGAAGT
TGATGGAAGCGAATGTACCGCT--------

#10_sample_Rhipicephalus_microplus
-----------------------GCGCACAAGGGAACGTGAGCCGTCGACTCGTTTTGAC
CGCGTCGGCAACACGGACAGCACGCTGAACACCTCACAGCGAGCGCCAACAGCGGCCACT
CAA-----GGGCGAG--ACGGTGGCGACC---GTCGTGCCAGAG-CCCAAC---CGAAAC
GGGGGCGACCGACTGCATTGAGGATGTGG--CACCTCGTTGA-GACCGCCGCAGGA-CTT
CGAGTCGGAAGGAA--GCCTGCAGGGAAAG-TGCGGTCGA-GGTT-GCGT-ACTC--CTC
TCTGCGACCGGGCGCGCAAGAGCT-GCGAGAGCCACGGACGCGCAACTTT-AACGCACGG
TAAA-CACGAGGAG--CGAAAGCCGGCCAGCAAAGCTTCTCC----AGCCGTGCGCAAA-
GTG-CGCGAGATCGCAGCCTTGCGTTGCGCTTGTTGCCCTCGAAGTAAGCTGGGT-GTCC
CGTAGACCGGGCGCTCGAAC-ACGCTG--CGGGGCCGTGCCTCC-TCCAGGCTTT-GCCG
CGCGAACA-GGGAACGTTCGCG-CGCAAAGCGCAGGGAGGTGAGGAGGCTGCGCCCGACG
TTTGCGGTTCGCTGCGTACGCGGTT-----GATGCGGAGAGCACGGCGCGACGACTTGCC
GCGAAGCGGAAAA---AGTCTCCCGCACGAGTTGGCGAAACGTTGGCGAAGCTTA-AGGC
GTTCTCGTCGTAGTCCGCCGTCGGTCTAAGTGCTTCGCAGTTCCCGTCCCGTTCAAAAAA
CTGGGCCACTCCAGTTGGGGCGGGGGCGACGCTACACGAGACGATGCCTCTCGCCAGGCT
GCGTGGC---TGCCCTTGCGGCGGCGGCGACTGGCCTCGGCGGTGTTTGGGCTT--TCGA
CACG-GTCGTTTATCACGCAACTGCTCGGACGACGCACGCGCGCAGCGGAAT----GCCG
CTTGCCAGCCTTGTGAAGATGTGACCCTGTACAGGGT-TGCGGGCGCACTTGGTAGGGCG
TCGTACTCGGTTCGCGATGGGTTTACGAACGTGTCCCGTCAC--TTCCACGTCACACCGG
TTGTGCGCCGCACGCGTGCAGCGGGGAAGCC---GATTGCCAGCCTTGTGAAGAAGTGGC
CCTGTACAGGGTTGCGGGCGCACTT-GTAGG--CGAGCGCACGCGGTCGTGC-AG-----
------------------------------

#12_sample_Rhipicephalus_microplus
-------------------------------------GTGAGTCGTCGACTCGTTTTGAC
CGCGTCGGCAACACGGACAGCACGCTGAACACCTCACAGCGAGCGCCAACAGCGGCCACT
CAA-----GGGCGAG--ACGGTGGCGACC---GTCGTGCCAGAG-CCCAAC---CGAAAC
GGGGGCGACCGACTGCATTGAGGATGTGG--CACCTCGTTGA-GACCGCCGCAGGA-CTT
CGAGTCGGAAGGAA--GCCTGCAGGGAAAG-TGCGGTCGA-GGTT-GCGT-ACTC--CTC
TCTGCGACCGGGCGCGCAAGAGCT-GCGAGAGCCACGGACGCGCAACTTT-AACGCACGG
TAAA-CACGAGGAG--CGAAAGCCGGCCAGCAAAGCTTCTCC----AGCCGTGCGCAAA-
GTG-CGCGAGATCGCAGCCTTGCGTTGCGCTTGTTGCCCTCGAAGTAAGCTGGGT-GTCC
CGTAGACCGGGCGCTCGAAC-ACGCTG--CGGGGCCGTGCCTCC-TCCAGGCTTT-GCCG
CGCGAACA-GGGAACGTTCGCG-CGCAAAGCGCAGGGAGGTGAGGAGGCTGCGCCCGACG
TTTGCGGTTCGCTGCGTACGCGGTT-----GATGCGGAGAGCACGGCGCGACGACTTGCC
GCGAAGCGGAAAA---AGTCTCCCGCACGAGTTGGCGAAACGTTGGCGAAGCTTA-AGGC
GTTCTCGTCGTAGTCCGCCGTCGGTCTAAGTGCTTCGCAGTTCCCGTCCCGTTCAAAAAA
CTGGGCCACTCCAGTTGGGGCGGGGGCGACGCTACACGAGACGATGCCTCTCGCCAGGCT
GCGTGGC---TGCCCTTGCGGCGGCGGCGACTGGCCTCGGCGGTGTTTGGGCTT--TCGA
CACG-GTCGTTTATCACGCAACTGCTCGGACGACGCACGCGCGCAGCGGAAT----GCCG
CTTGCCAGCCTTGTGAAGATGTGACCCTGTACAGGGT-TGCGGGCGCACTTGGTAGGGCG
TCGTACTCGGTTCGCGATGGGTTTACGAACGTGTCCCGTCAC--TTCCACGTCACACCGG
TTGTGCGCCGCACGCGTGCAGCGGGGAAGCC---GATTGCCAGCCTTGTGAAGAAGTGGC
CCTGTACAGGGTTGCGGGCGCACTT-GGTA------------------------------
------------------------------

#16_sample_Rhipicephalus_microplus
-----------------------------------ACGTGAG-CGTCGACTCGTTTTGAC
CGCGTCGGCAACACGGACAGCACGCTGAACACCTCACAGCGAGCGCCAACAGCGGCCACT
CAA-----GGGCGAG--ACGGTGGCGACC---GTCGTGCCAGAG-CCCAAC---CGAAAC
GGGGGCGACCGACTGCATTGAGGATGTGG--CACCTCGTTGA-GACCGCCGCAGGA-CTT
CGAGTCGGAAGGAA--GCCTGCAGGGAAAG-TGCGGTCGA-GGTT-GCGT-ACTC--CTC
TCTGCGACCGGGCGCGCAAGAGCT-GCGAGAGCCACGGACGCGCAACTTT-AACGCACGG
TAAA-CACGAGGAG--CGAAAGCCGGCCAGCAAAGCTTCTCC----AGCCGTGCGCAAA-
GTG-CGCGAGATCGCAGCCTTGCGTTGCGCTTGTTGCCCTCGAAGTAAGCTGGGT-GTCC
CGTAGACCGGGCGCTCGAAC-ACGCTG--CGGGGCCGTGCCTCC-TCCAGGCTTT-GCCG
CGCGAACA-GGGAACGTTCGCG-CGCAAAGCGCAGGGAGGTGAGGAGGCTGCGCCCGACG
TTTGCGGTTCGCTGCGTACGCGGTT-----GATGCGGAGAGCACGGCGCGACGACTTGCC
GCGAAGCGGAAAA---AGTCTCCCGCACGAGTTGGCGAAACGTTGGCGAAGCTTA-AGGC
GTTCTCGTCGTAGTCCGCCGTCGGTCTAAGTGCTTCGCAGTTCCCGTCCCGTTCAAAAAA
CTGGGCCACTCCAGTTGGGGCGGGGGCGACGCTACACGAGACGATGCCTCTCGCCAGGCT
GCGTGGC---TGCCCTTGCGGCGGCGGCGACTGGCCTCGGCGGTGTTTGGGCTT--TCGA
CACG-GTCGTTTATCACGCAACTGCTCGGACGACGCACGCGCGCAGCGGAAT----GCCG
CTTGCCAGCCTTGTGAAGATGTGACCCTGTACAGGGT-TGCGGGCGCACTTGGTAGGGCG
TCGTACTCGGTTCGCGATGGGTTTACGAACGTGTCCCGTCAC--TTCCACGTCACACCGG
TTGTGCGCCGCACGCGTGCAGCGGGGAAGCC---GATTGCCAGCCTTGTGAAGAAGTGGC
CCTGTACAGGGTTGCGGGCGCACTT-GGTA------------------------------
------------------------------

#Rhipicephalus_turanicus(FJ593694.1)
------------------------------------------------------------
----------------------------ACGCT--ACGGCAAA--GCGACAAGGGCCGCT
CGAA----AGGCGAGAGACGGTGGCGAAC---GTCGTGCCGTAGGCCCGAG---CGAAAC
GGGG-CAACCGATTGCACCGAGG-TGATG--GCACCAACAAA-GACCGCCGCAGG--ACT
CGAATCGGAATGAG---CCTGCAGGGAAAG-CGCGGTCGA-GGTA-GCGT-ACTC--CTC
TCTGCGACCGAGGGCGC-AAATCT-GCGAGAGACTCGGACGCGCAACTGG-AACGCACGG
TGCT-TACGGGGAG--CGAAAGCCGGCCAGCGAGCTC---CCCC--AGCCGTGTGCGAAA
GTG-CGCGAGATCGCT-TTTTTT---GCGCTCGTTGCCTTCGGAGTAAGCCGGGT-CGCC
CGCAGACCGGGCGCTCGAAC-ACGCGAGACGGTGACGGTGCCCC-TCCGGGCTCT-GCCG
CGCGAACA-GGGAACGTTCGTG--------CG--CGGAGGTGAGGGGT--GCGCCCGCGA
---GCGGTTCGGTGCGTACGTGGC------CT-GCGGGGAGAAG-GTGCGGCGACTCGTC
GCGAAGCGGAAAAA--TGTCTCCCGCTCGAGT--GCGCCACGTTG-CGAAGCCTC-AAGC
GTTC-CGTCGTAGTCCGCCGTCGGTCCAAGTGCTTCGCAGTTCCCGTCCCGTGCAAAA--
CTGGGCCACTCCAGTTGGGGCGGGGGCGACGCTACACGAGACGATGCCTCTCGCCAGGCT
GCGAGTC---GCCC-TTGCGGCGAC------CGGCCTCGGCGGTGTTTGGGCTTT-CGAA
CACG-GTCGTTTATCACGCAACTGCTCGGACGACGCACGCGTGCAGCGGGAT----ACCG
CTTGCCAGCCTTGTCAAGATGCGGCCCTGTACAGGGT-TGCGGGCGGACTTGGTAGGGCG
TCGTACTCGGTTCGCGATGGGTTTACGAACGTGTTCCGTCCAC-TTCCAAGTCACACCGG
TTGTGCGCCGCACGCGCGCAGCGGG-----------------------------------
------------------------------------------------------------
------------------------------
