# Supplementary material for: Assessment of four DNA fragments (COI, 16S rDNA, ITS2, 12S rDNA) for species identification of the Ixodida (Acari: Ixodida)
Source: Parasit Vectors. 2014 Mar 3;7:93. doi: 10.1186/1756-3305-7-93 (PMC3945964; doi:10.1186/1756-3305-7-93)
Supplement: Additional file 5 — Appendix S2. The data sets 1 to 3 utilized in this manuscript. [file 1756-3305-7-93-S5.zip › Appendix.S2/data set 2/12S rDNA/Amblyomma.meg]

#mega
!Title ;
!Format DataType=DNA indel=-;

#Amblyomma_americanum_AF150050.1
------------------------ATTATTAGGAATAATTCATTGTTAGTAAATATTAAA
TACGAAAACAAAAAATTATGGCGGTATCTTAAGCTTTTCAGAGGAATTTGCTCTTTTATG
GATAAAACACCTA-AATCTTACTAAAATTAGCA---AGTTCAGTTTGTATACCACTATA-
AAAGTAATAATTAGTTATTA-TTACTTAAACTTTTAATT------TAAAAAGAAAATTAA
GTCAAGGTGCAGCAAAAA-TTTTAGGATGAAGTGAATTACAATGCTTTTTAGAA------
AAA--AAAAATTG--AAATTTAA--TTTTAGGATTTGAAAGTAAAAATTT--AATAAAA-
TGATTTTTTGAATTAAGTTCTGAGATATGTAC----------------------------
--------------

#Amblyomma_americanum_AY342280.1
------------------------------------------------GTAAATATTAAA
TACGAAAACAAAAAATTATGGCGGTATCTTAAGCTTTTCAGAGGAATTTGCTCTTTTATG
GATAAAACACCTA-AATCTTACTAAAATT-GCA---AGTTCAGTTTGTATACCACTATA-
AAAGTAATAATTAGTTATTA-TTACTTAAACTTTTAATT------TAAAAAGAAAATTAA
GTCAAGGTGCAGCAAAAA-TTTTAGGATGAAGTGAATTACAATGCTTTTTAGAA------
AAA--AAAAATTG--AAATTTAA--TTTTAGGATTTGAAAGTAAAAATTT--AATAAAA-
TGATTTTTTGAATTAAGTTCTGAGATATGTAC----------------------------
--------------

#Amblyomma_americanum_EU791614.1
------------------------ATTATTAGGAATAATTCATTGTTAGTAAATATTAAA
TACGAAAACAAAAAATTATGGCGGTATCTTAAGCTTTTCAGAGGAATTTGCTCTTTTATG
GATAAAACACCTA-AATCTTACTAAAATTAGCA---AGTTCAGTTTGTATACCACTATA-
AAAGTAATAATTAGTTATTA-TTACTTAAACTTTTA-TT------TAAAAAGAAAATTAA
GTCAAGGTGCAGCAAAAA-TTTTAGGATGAAGTGAATTACAATGCTTTTTAGAA------
AAA--AAAAATTG--AAATTTAA--TTTTAGGATTTGAAAGTAAAAATTT--AATAAAA-
TGATTTTTTGAATTAAGTTCTGAGATATGTAC----------------------------
--------------

#Amblyomma_americanum_U95849.1
----AAACTAGGATTAGATACCCTATTATTAGGAATAATTCATTGTTAGTAAATATTAAA
TACGAAAACAAAAAATTATGGCGGTATCTTAAGCTTTTCAGAGGAATTTGCTCTTTTATG
GATAAAACACCTA-AATCTTACTAAAATTTGCA----GTGCAGTTTGTATACCACTATA-
AAAGTAATAATTAGTTATTA-TTACTTAAACTTTTTAAA------TAAAAAGAAAATTAA
GTCAAGGTGCAGCAAAAA-TTTTAGGATGAAGTGAATTACAATGCTTTTTAGAA------
ATATTAAAAATTG--AAATTTAAAATTTTAGGATTTGAAAGTAAAAATTT--AATAAAA-
TGATTTTTTGAATTAAGTTCTGAGATATGTACATATCGCCCGTCGCTCTTTTTGTAAAGA
TAAGTCGTAACATA

#Amblyomma_aureolatum_AY277248.1
-----------------------ACTATTCAGAAGTTAAGATT-GTTAGTATATAATGAT
TATGAAAACAAAAAATTATGGCGGTACTTCAAACTTATCAGAGGAATTTGCTCTATAATG
GATAAAACACCTT-AATCTTACTAAAATTAGTTA--AG-TCAGCTTGTATACCACTATA-
AAAGTGATAAATAACTATTA-TTACTTTAATTTTT---TATTTATAAAAAATTAAATTAA
GTCATGGTGCAGCAGAAG-TTTTAGGATGAAGTGAATTACATAACTT-TTTAGT---TAT
AAAA----AATTAAAGTAATT--T---TTAGGATTTGAAAGTAAAAATTT--AATAGAA-
TGAAATTTTGAATTGAGTTCTGAAGTATGTAC----------------------------
--------------

#Amblyomma_aureolatum_AY277249.1
-----------------------ACTATTCAGAAGTTAAGATT-GTTAGTATATAATGAT
TATGAAAACAAAAAATTATGGCGGTACTTCAAACTTATCAGAGGAATTTGCTCTATAATG
GATAAAACACCTT-AATCTTACTAAAATTAGTTA--AG-TCAGCTTGTATACCACTATA-
AAAGTGATAAATAACTATTA-TTACTTTAATTTTT---TATAAATAAAAAATTAAATTAA
GTCATGGTGCAGCAGAAG-TTTTAGGATGAAGTGAATTACATAACTT-TTTAGT---TAA
AAAA----AATTAAAGTAATT--T---TTAGGATTTGAAAGTAAAAATTT--AATAGAA-
TGAAATTTTGAATTGAGTTCTGAAGTATGTAC----------------------------
--------------

#Amblyomma_aureolatum_AY277250.1
-----------------------ACTATTCAGAAGTTAAGATT-GTTAGTATATAATGAT
TATGAAAACAAAAAATTATGGCGGTACTTCAAACTTATCAGAGGAATTTGCTCTATAATG
GATAAAACACCTT-AATCTTACTAAAATTAGTTA--AG-TCAGCTTGTATACCACTATA-
AAAGTGATAAATAACTATTA-TTACTTTAATTTTT---TATAAATAAAAAATTAAATTAA
GTCATGGTGCAGCAGAAG-TTTTAGGATGAAGTGAATTACATAACTT-TTTAGT---TAA
AAAA----AATTAAAGTAATT--T---TTAGGATTTGAAAGTAAAAATTT--AATAGAA-
TGAAATTTTGAATTGAGTTCTGAAGTATGTAC----------------------------
--------------

#Amblyomma_cajennense_AY342288.1
------------------------------------------------GTAAATAATATT
TATGAAAACAAAAAATCATGGCGGTATCTTAAGCTTTTCAGAGGAATTTGCTCTTTAATG
GATAAAACACCCA-AATCTTA-TAAAATTGGTT---AAGACAGTTTGTATACCACTATT-
TAAGTAATTATTAATTATAA-TTGCTGTAAATTTT-AAA------CAAAAAAAAAGTTAA
GTCAAGGTGCAGCATAAA-TTTTAGGATGAAGTGAATTACAATGCTTTTTAGAAAAGCGA
TTTTA----------AAAAAAAA----TTAGGATTTGAAAGTAAAAATTTT-AATAGAA-
TGATTATTTGAATTAAGCTCTGGGATATGTAC----------------------------
--------------

#Amblyomma_cajennense_AY342291.1
------------------------------------------------GTAA-TAATATT
TATGAAAACAAAAAATCATGGCGGTATCTTAAGCTTTTCAGAGGAATTTGCTCTTTAATG
GATAAAACACCCA-AATCTTACTAAAATTGGT----AAGACAGTTTGTATACCACTATT-
TAAGTAATTATTAATTATAA-TTGCTGTAAATTTT-AAA------CAAAAAAAAAGTTAA
GTCAAGGTGCAGCATAAA-TTTTAGGATGAAGTGAATTACAATGCTTTTTAGAAAAGCGA
TTTAA----------AAAAAAAAA---TTAGGATTTGAAAGTAAAAATTTT-AATAGAA-
TGATTATTTGAATTAAGCTCTGAGATATGTAC----------------------------
--------------

#Amblyomma_cajennense_EU791583.1
---------------------ATTATTA-GAAAT-AATATATT-GTTAGTATATAAAACT
TACGAAAACAAAAAATTATGGCGGTATCTTAAGCTTTTCAGAGGAATTTGCTCTTTAATG
GATAAAACACCCT-AATCTTACTAAAGTTGGTA---AAGACAGCTTGTATACCACTATT-
AAAGCAATTATTAATTATAA-TTGCTGTAAATTTT-ATA------CAAAAAATAAGTTAA
GTCAAGGTGCAGCTTAAA-CTTTAGGATGAAGTGAATTACAATTCTCTTTAGACAATTAT
TTTATTTTTAAAAATAAAAAAAAA---TTAGGATTTGAAAGTAAAAATTTT-AATAGAA-
TGATTATTTGAATTAAGCTCTGAAATATGTAC----------------------------
--------------

#Amblyomma_cajennense_EU791584.1
---------------------ATTATTA-GAAAT-AATATATT-GTTAGTATATAAAACT
TACGAAAACAAAAAATTATGGCGGTATCTTAAGCTTTTCAGAGGAATTTGCTCTTTAATG
GATAAAACACCCA-AATCTTACTAAAGTTGGTA---AAGACAGCTTGTATACCACTATT-
AAAGCAATTATTAATTATAA-TTGCTGTAAATTTT-ATA------CAAAAAATAAGTTAA
GTCAAGGTGCAGCTTAAA-CTTTAGGATGAAGTGAATTACAATTCTCTTTAGACAATTAT
TTTGTTTTTAAAAATAAAAAAAAA---TTAGGATTTGAAAGTAAAAATTTT-AATAGAA-
TGATTATTTGAATTAAGCTCTGAGATATGTAC----------------------------
--------------

#Amblyomma_cajennense_EU791585.1
---------------------ATTATTA-GAAAT-AATATATT-GTTAGTATATAAAACT
TACGAAAACAAAAAATTATGGCGGTATCTTAAGCTTTTCAGAGGAATTTGCTCTTTAATG
GATAAAACACCCA-AATCTTACTAAAGTTGGTA---AAGACAGCTTGTATACCACTATT-
AAAGCAATTATTAATTATAA-TTGCTGTAAATTTT-ATA------CAAAAAATAAGTTAA
GTCAAGGTGCAGCTTAAA-CTTTAGGATGAAGTGAATTACAATTCTCTTTAGACAATTAT
TTTATTTTTAAAAATAAAAAAAAA---TTAGGATTTGAAAGTAAAAATTTT-AATAGAA-
TGATTATTTGAATTAAGCTCTGAGATATGTAC----------------------------
--------------

#Amblyomma_cajennense_EU791586.1
---------------------ATTATTA-GAAAT-AATATATT-GTTAGTATATAAAACT
TACGAAAACAAAAAATTATGGCGGTATCTTAAGCTTTTCAGAGGAATTTGCTCTTTAATG
GATAAAACACCCA-AATCTTACTAAAGTTGGTA---AAGACAGCTTGTATACCACTATT-
AAAGCAATTATTAATTATAA-TTGCTGTAAATTTT-ATA------CAAAAAATAAGTTAA
GTCAAGGTGCAGCTTAAA-CTTTAGGATGAAGTGAATTACAATTCTCTTTAGACAATTAT
TTTGTTTTTAAAAATAAAAAAAA----TTAGGATTTGAAAGTAAAAATTTT-AATAGAA-
TGATTATTTGAATTAAGCTCTGAGATATGTAC----------------------------
--------------

#Amblyomma_cajennense_EU791587.1
---------------------ATTATTA-GAAAT-AATATATT-GTTAGTATATAAAACT
TACGAAAACAAAAAATTATGGCGGTATCTTAAGCTTTTCAGAGGAATTTGCTCTTTAATG
GATAAAACACCCA-AATCTTACTAAAGTTGGTA---AAGACAGCTTGTATACCACTATT-
AAAGCAATTATTAATTATAA-TTGCTGTAAATTTT-ATA------CAAAAAATAAGTTAA
GTCAAGGTGCAGCTTAAA-CTTTAGGATGAAGTGAATTACAATTCTCTTTAAACAATTAT
TTTGTTTTTAAAAATAAAAAAAA----TTAGGATTTGAAAGTAAAAATTTT-AATAGAA-
TGATTATTTGAATTAAGCTCTGAGATATGTAC----------------------------
--------------

#Amblyomma_cajennense_EU791588.1
---------------------ATTATTA-GAAAT-AATATATT-GTTAGTATATAAAACT
TACGAAAACAAAAAATTATGGCGGTATCTTAAGCTTTTCAGAGGAATTTGCTCTTTAATG
GATAAAACACCCA-AATCTTACTAAAGTTGGTA---AAGACAGCTTGTATACCACTATT-
AAAGCAATTATTAATTATAA-TTGCTGTAAATTTT-ATA------CAAAAAATAAGTTAA
GTCAAGGTGCAGCTTAAA-CTTTAGGATGAAGTGAATTACAATTCTCTTTAGACAATTAT
TTTGTTTTTAAAAATAAAAAAAA----TTAGGATTTGAAAGTAAAAATTTT-AATAAAA-
TGATTATTTGAATTAAGCTCTGAAATATGTAC----------------------------
--------------

#Amblyomma_cajennense_EU791589.1
---------------------ATTATTA-GAAAT-AATATATT-GTTAGTATATAAAACT
TACGAAAACAAAAAATTATGGCGGTATCTTAAGCTTTTCAGAGGAATTTGCTCTTTAATG
GATAAAACACCCA-AATCTTACTAAAGTTGGTA---AAGACAGCTTGTATACCACTATT-
AAAGCAATTATTAATTATAA-TTGCTGTAAATTTT-ATA------CAAAAAATAAGTTAA
GTCAAGGTGCAGCTTAAA-CTTTAGGATGAAGTGAATTACAATTCTCTTTAGACAATTAT
TTTGTTTTTAAAAATAAAAAAAA----TTAGGATTTGAAAGTAAAAATTTT-AATAAAA-
TGATTATTTGAATTAAGCTCTGAGATATGTAC----------------------------
--------------

#Amblyomma_cajennense_EU791590.1
---------------------ATTATTA-GAAAT-AATATATT-GTTAGTATATAAAACT
TACGAAAACAAAAAATTATGGCGGTATCTTAAGCTTTTCAGAGGAATTTGCTCTTTAATG
GATAAAACACCCA-AATCTTACTAAAGTTGGTA---AAGACAGCTTGTATACCACTATT-
AAAGCAATTATTAATTATAA-TTGCTGTAAATTTT-ATA------CAAAAAATAAGTTAA
GTCAAGGTGCAGCTTAAA-CTTTAGGATGAAGTGAATTACAATTCTTTTTAGACAATTAT
TTTATTTTTAAAAATAAAAAAAA----TTAGGATTTGAAAGTAAAAATTTT-AATAGAA-
TGATTATTTGAATTAAGCTCTGAGATATGTAC----------------------------
--------------

#Amblyomma_cajennense_EU791591.1
---------------------ATTATTA-GAAAT-AATATATT-GTTAGTATATAAAACT
TACGAAAACAAAAAATTATGGCGGTATCTTAAGCTTTTCAGAGGAATTTGCTCTTTAATG
GATAAAACACCCA-AATCTTACTAAAGTTGGTA---AAGACAGCTTGTATACCACTATT-
AAAGCAATTATTAATTATAA-TTGCTGTAAATTTT-ATA------CAAAAAATAAGTTAA
GTCAAGGTGCAGCTTAAA-CTTTAGGATGAAGTGAATTACAATTCTCTTTAGACAATTAT
TTTGTTTTTAAAAATAAAAAAAA----TTAGGATTTGAAAGTAAAAATTTT-AATAGAA-
TGATTACTTGAATTAAGCTCTGAGATATGTAC----------------------------
--------------

#Amblyomma_cajennense_EU791592.1
---------------------ATTATTA-GAAAT-AATATATT-GTTAGTATATAAAACT
TACGAAAACAAAAAATTATGGCGGTATCTTAAGCTTTTCAGAGGAATTTGCTCTTTAATG
GATAAAACACCCA-AATCTTACTAAAGTTGGTA---AAGACAGCTTGTATACCACTATT-
AAAGCAATTATTAATTATAA-TTGCTGTAAATTTT-ATA------CAAAAAATAAGTTAA
GTCAAGGTGCAGCTTAAA-CTTTAGGATGAAGTGAATTACAATTCTCTTTAGACAATTAT
TTTGTTTTTAAAAATAAAAAAAA----TTAGGATTTGAAAGTAAAAATTTT-AATAGAA-
TGATTATTTGAATTAAGCTCTGAGATATGTAC----------------------------
--------------

#Amblyomma_cajennense_EU791593.1
---------------------ATTATTA-GAAAT-AATATATT-GTTAGTATATAAAACT
TACGAAAACAAAAAATTATGGCGGTATCTTAAGCTTTTCAGAGGAATTTGCTCTTTAATG
GATAAAACACCCA-AATCTTACTAAAGTTGGTA---AAGACAGCTTGTATACCACTATT-
AAAGCAATTATTAATTATAA-TTGCTGTAAATTTT-ATA------CAAAAAATAAGTTAA
GTCAAGGTGCAGCTTAAA-CTTTAGGATGAAGTGAATTACAATTCTCTTTAGACAATTAT
TTTATTTTTAAAAATAAAAAAAA----TTAGGATTTGAAAGTAAAAATTTT-AATAGAA-
TGATTATTTGAATTAAGCTCTGAGATATGTAC----------------------------
--------------

#Amblyomma_cajennense_EU791594.1
---------------------ATTATTG-GGAATGTAAATATTTGTTAGTAGATAAGGAA
TATGAAAACAAAAAGTTATGGCGGTATCTTAAGCTTTTCAGAGGAATTTGCTCTTTAATG
GATAAAACACCAA-AATCTTACTAAATTTAGTT---AAGTCAGTTTGTATACCACTATA-
CAAGCAATTATTAATTATAA-TTGCTGTAATTTTTAAAA------AAAAAA-TAAATTAA
GTCAAGGTGCAGCAAAAA-ATTTAGGATGAAGTGAATTACAGAGCTTTTTAGAAATTTAA
ATTTT-----GAATTAAATAAATT---TTAGGATTTGAAAGTAAAAGTTTT-AATAAAA-
TGATTATTTGAATTAAGTTCTGAGATATGTAC----------------------------
--------------

#Amblyomma_cajennense_EU791595.1
---------------------ATTATTG-GGAGTGTAAATATTTGTTAGTAGATAAGGAA
TATGAAAACAAAAAGTTATGGCGGTATCTTAAGCTTTTCAGAGGAATTTGCTCTTTAATG
GATAAAACACCAA-AATCTTACTAAATTTAGTT---AAGTCAGTTTGTATACCACTATA-
CAAGCAATTATTAATTATAA-TTGCTGTAATTTTTAAAA------AAAAA--TAAATTAA
GTCAAGGTGCAGCAAAAA-ATTTAGGATGAAGTGAATTACAGAGCTTTTTAGAAATTTAA
ATTTT-----GAATTAAATAAATT---TTAGGATTTGAAAGTAAAAGTTTT-AATAAAA-
TGATTATTTGAATTAAGTTCTGAGATATGTAC----------------------------
--------------

#Amblyomma_cajennense_EU791596.1
---------------------ATTATTG-GGAGTGTAAATATTTGTTAGTAGATAAGGAA
TATGAAAACAAAAAGTTATGGCGGTATCTTAAGCTTTTCAGAGGAATTTGCTCTTTAATG
GATAAAACACCAA-AATCTTACTAAATTTAGTT---AAGTCAGTTTGTATACCACTATG-
CAAGCAATTATTAATTATAA-TTGCTGTAATTTTTAAAA------AAAAAA-TAAATTAA
GTCAAGGTGCAGCAAAAA-ATTTAGGATGAAGTGAATTACAGAGCTTTTTAGAAATTTAA
ATTTT-----GAATTAAATAAATT---TTAGGATTTGAAAGTAAAAGTTTT-AATAAAA-
TGATTATTTGAATTAAGTTCTGAGATATGTAC----------------------------
--------------

#Amblyomma_cajennense_EU791597.1
---------------------ATTATTG-GGAGTGTAAATATTTGTTAGTAGATAAGGAA
TATGAAAACAAAAAGTTATGGCGGTATCTTAAGCTTTTCAGAGGAATTTGCTCTTTAATG
GATAAAACACCAA-AATCTTACTAAATTTAGTT---AAGTCAGTTTGTATACCACTATG-
CAAGCAATTATTAATTATAA-TTGCTGTAATTTTTAAAA------AAAAA--TAAATTAA
GTCAAGGTGCAGCAAAAA-ATTTAGGATGAAGTGAATTACAGAGCTTTTTAGAAATTTAA
ATTTT-----GAATTAAATAAATT---TTAGGATTTGAAAGTAAAAGTTTT-AATAAAA-
TGATTATTTGAATTAAGTTCTGAGATATGTAC----------------------------
--------------

#Amblyomma_cajennense_EU791598.1
---------------------ATTATTG-GGAGTGTAAATATTTGTTAGTAGATAAGGAA
TATGAAAACAAAAAGTTATGGCGGTATCTTAAGCTTTTCAGAGGAATTTGCTCTTTAATG
GATAAAACACCAA-AATCTTACTAAATTTAGTT---AAGTCAGTTTGTATACCACTATG-
CAAGCAATTATTAATTATAA-TTGCTGTAATTTT-AAAA------AAAAAAATAAATTAA
GTCAAGGTGCAGCAAAAA-ATTTAGGATGAAGTGAATTACAGAGCTTTTTAGAAATTTAA
ATTTT-----GAATTAAATAAATT---TTAGGATTTGAAAGTAAAAGTTTT-AATAAAA-
TGATTATTTGAATTAAGTTCTGAGATATGTAC----------------------------
--------------

#Amblyomma_cajennense_EU791599.1
---------------------ATTATTG-GGAGTGTAAATATTTGTTAGTAGATAAGGAA
TATGAAAACAAAAAGTTATGGCGGTATCTTAAGCTTTTCAGAGGAATTTGCTCTTTAATG
GATAAAACACCAA-AATCTTACTAAATTTAGTT---AAGTCAGTTTGTATACCACTATG-
CAAGCAATTATTAATTATAA-TTGCTGTAATTTTTAAAA------AAAAAAATAAATTAA
GTCAAGGTGCAGCAAAAA-ATTTAGGATGAAGTGAATTACAGAGCTTTTTAGAAATTTAA
ATTTT-----GAATTAAATAAATT---TTAGGATTTGAAAGTAAAAGTTTT-AATAAAA-
TGATTATTTGAATTAAGTTCTGAGATATGTAC----------------------------
--------------

#Amblyomma_cajennense_EU791600.1
---------------------ATTATTG-GGAGTGTAAATATTTGTTAGTAGATAAGGAA
TATGAAAACAAAAAGTTATGGCGGTATCTTAAGCTTTTCAGAGGAATTTGCTCTTTAATG
GATAAAACACCAA-AATCTTACTAAATTTAGTT---AAGTCAGTTTGTATACCACTATG-
CAAGCAATTATTAATTATAA-TTGCTGTAATTTTTTAAA------AAAAAA-TAAATTAA
GTCAAGGTGCAGCAAAAA-ATTTAGGATGAAGTGAATTACAGAGCTTTTTAGAAATTTAA
ATTTT-----GAATTAAATAAATT---TTAGGATTTGAAAGTAAAAGTTTT-AATAAAA-
TGATTATTTGAATTAAGTTCTGAGATATGTAC----------------------------
--------------

#Amblyomma_cajennense_EU791601.1
---------------------ATTATTG-GGAGTGTAAATATTTGTTAGTAGATAAGGAA
TATGAAAACAAAAAGTTATGGCGGTATCTTAAGCTTTTCAGAGGAATTTGCTCTTTAATG
GATAAAACACCAA-AATCTTACTAAATTTAGTT---AAGTCAGTTTGTATACCACTATG-
CAAGCAATTATTAATTATAA-TTGCTGTAATTTTTTAAA------AAAAA--TAAATTAA
GTCAAGGTGCAGCAAAAA-ATTTAGGATGAAGTGAATTACAGAGCTTTTTAGAAATTTAA
ATTTT-----GAATTAAATAAATT---TTAGGATTTGAAAGTAAAAGTTTT-AATAAAA-
TGATTATTTGAATTAAGTTCTGAGATATGTAC----------------------------
--------------

#Amblyomma_cajennense_EU791602
---------------------ATTATTA-GAAAT-TAAATATT-GTTAGTAAGTAAAAAT
TATGAAAACAAAAAGTTATGGCGGTATCTTAAGCTTTTCAGAGGAATTTGCTCTTTAATG
GATAAAACGCCAG-AATCTTACTAAGATTAGTA---AAATCAGTTTGTATACCACTATA-
AAAACAATTATTAATAATAA-TTGTTTTAAAATTATAAT------AAATAA-AAAATTAA
GTCAAGGTGCAGCAAAAA-TTTTAGTATGAAGTGAATTACAAAGCTTTTTAGAAATTTAT
-TTTT-----AAATAAAAAAAATT-----AGGATTTGAAAGTAAAAATAT--AATAGAA-
TGATTATTTGAATTAAGTTCTGAGATATGTAC----------------------------
--------------

#Amblyomma_cajennense_EU791603.1
---------------------ATTATTA-GAAAT-TAAATATT-GTTAGTAAGTAAAAAT
TATGAAAACAAAAAGTTATGGCGGTATCTTAAGCTTTTCAGAGGAATTTGCTCTTTAATG
GATAAAACGCCAG-AATCTTACTAAGATTAGTA---AAATCAGTTTGTATACCACTATA-
AAAACAATTATTAATAATAA-TTGTTTCAAAATTATAAT------AAATAA-AAAATTAA
GTCAAGGTGCAGCAAAAA-TTTTAGTATGAAGTGAATTACAAAGCTTTTTAGAAATTTAT
-TTTT-----AAATAAAAAAAATT-----AGGATTTGAAAGTAAAAATAT--AATAGAA-
TGATTATTTGAATTAAGTTCTGAGATATGTAC----------------------------
--------------

#Amblyomma_cajennense_EU791604.1
---------------------ATTATTA-GAAAT-TAAATATT-GTTAGTAAGTAAAAAT
TATGAAAACAAAAAGTTTTGGCGGTATCTTAAGCTTTTCAGAGGAATTTGCTCTTTAATG
GATAAAACGCCAG-AATCTTACTAAGATTAGTA---AAATCAGTTTGTATACCACTATA-
AAAACAATTATTAATAATAA-TTGTTTCAAAATTATAAT------AAATAA-AAAATTAA
GTCAAGGTGCAGCAAAAA-TTTTAGTATGAAGTGAATTACAAAGCTTTTTAGAAATTTAT
-TTTT-----AAATAAAAAAAATT-----AGGATTTGAAAGTAAAAATAT--AATAGAA-
TGATTATTTGAATTAAGTTCTGAGATATGTAC----------------------------
--------------

#Amblyomma_cajennense_EU791605.1
---------------------ATTATTA-GAAAT-GTTATATT-GTTAGTAGATAAA-TA
TATGAAAACAAAAAGTTATGGCGGTACCTCAAGCTTTTCAGAGGAATTTGCTCTTTAATG
GATAAAACGCCCA-GATCTTACTAGAGTTGGTA---AAGACAGTTTGTATACCACTATT-
AAAGCAATTATTTGTTACAA-TTGCTGTAAATTTT-ACA-------AGAAAAAAAGTTAA
GTCAAGGTGCAGCTTAAA-TTTTAGGATGAAGTGAATTACAATACTTTTTAG----TAAT
TTTATTTT---AAATAAGAAAAA----TTAGGATTTGAAAGTAAAAATTTT-AATAGAA-
TGATTATTTGAATTAAGCTCTGAGATATGTAC----------------------------
--------------

#Amblyomma_cajennense_EU791606.1
---------------------ATTATTA-GAAAT-GTTATATT-GTTAGTAGATAAAATA
TATGAAAACAAAAAGTTATGGCGGTACCTCAAGCTTTTCAGAGGAATTTGCTCTTTAATG
GATAAAACGCCCA-AATCTTACTAGAGTTGGCA---AAGACAGTTTGTATACCACTATT-
AAAGCAATTATTTGTTACAA-TTGCTGTAAATTTT-ACA-------AGAAAAAAAGTTAA
GTCAAGGTGCAGCTTAAA-TTTTAGGATGAAGTGAATTACAATACTTTTTAG----TAAT
TTTATTTT---AAATAAGAAAAA----TTAGGATTTGAAAGTAAAAATTTT-AATAGAA-
TGATTATTTGAATTAAGCTCTGAGATATGTAC----------------------------
--------------

#Amblyomma_cajennense_EU791607.1
---------------------ATTATTA-GAAAT-AATACATT-GTTAGTAAATAATATT
TATGAAAACAAAAAATCATGGCGGTATCTTAAGCTTTTCAGAGGAATTTGCTCTTTAATG
GATAAAACACCCA-AATCTTACTGAAATTGGTT---AAGACAGTTTGTATACCACTATT-
TAAGTAATTATTAATTATAA-TTACTGTAAATTTT-AAA------CAAAAAAAAAGTTAA
GTCAAGGTGCAGCTTAAA-TTTTAGGATGAAGTGAATTACAACGCTTTTTAGAAAAGTGA
TTTTTTT--------AAAAAAAAA---TTAGGATTTGAAAGTAAAAATTTT-AATAGAA-
TGATTATTTGAATTAAGCTCTGAGATATGTAC----------------------------
--------------

#Amblyomma_cajennense_EU791608.1
---------------------ATTATTA-GAAAT-AATACATT-GTTAGTAAATAATATT
TATGAAAACAAAAAATCATGGCGGTATCTTAAGCTTTTCAGAGGAATTTGCTCTTTAATG
GATAAAACACCCA-AATCTTACTGAAATTGGTT---AAGACAGTTTGTATACCACTATT-
TAAGTAATTATTAATTATAA-TTACTGTAAATTTT-AAA------CAAAAAAAAAGTTAA
GTCAAGGTGCAGCTTAAA-TTTTAGGATGAAGTGAATTACAACGCTTTTTAGAAAAGTGA
TTTTTTA--------AAAAAAAAA---TTAGGATTTGAAAGTAAAAATTTT-AATAGAA-
TGATTATTTGAATTAAGCTCTGAAATATGTAC----------------------------
--------------

#Amblyomma_cajennense_EU791609.1
---------------------ATTATTA-GAAAT-AATACATT-GTTAGTAAATAATATT
TATGAAAACAAAAAATCATGGCGGTATCTTAAGCTTTTCAGAGGAATTTGCTCTTTAATG
GATAAAACACCCA-AATCTTACTGAAATTGGTT---AAGACAGTTTGTATACCACTATT-
TAAGTAATTATTAATTATAA-TTACTGTAAATTTT-AAA------CAAAAAAAAAGTTAA
GTCAAGGTGCAGCTTAAA-TTTTAGGATGAAGTGAATTACAATGCTTTTTAGAAAAGTGA
TTTTTT---------AAAAAAAAA---TTAGGATTTGAAAGTAAAAATTTT-AATAGAA-
TGATTATTTGAATTAAGCTCTGAGATATGTAC----------------------------
--------------

#Amblyomma_cajennense_EU791610.1
---------------------ATTATTA-GAAAT-AATACATT-GTTAGTAAATAATATT
TATGAAAACAAAAAATCATGGCGGTATCTTAAGCTTTTCAGAGGAATTTGCTCTTTAATG
GATAAAACACCTA-AATCTTACTAAAATTGGTT---AAGACAGTTTGTATACCACTATT-
TAAGTAATTATTAATTATAA-TTGCTGTAAATTTT-AAA------CAGAAAAAAAGTTAA
GTCAAGGTGCAGCTAAAA-TTTTAGGATGAAGTGAATTACAATGCTTTTTAGAAAATACA
TTTTTT---------AAAAGAAAA---TTAGGATTTGAAAGTAAAGATTTT-AATAGAA-
TGATTAATTGAATTAAGCTCTGGGATATGTAC----------------------------
--------------

#Amblyomma_cajennense_EU791611.1
---------------------ATTATTA-GAAAT-AATACATT-GTTAGTAAATAATATT
TATGAAAACAAAAAATCATGGCGGTATCTTAAGCTTTTCAGAGGAATTTGCTCTTTAATG
GATAAAACACCCA-AATCTTACTAAAATTGGTT---AAGACAGTTTGTATACCACTATT-
TAAGTAATTATTAATTATAA-TTGCTGTAAATTTT-AAA------CAAAAAAAAAGTTAA
GTCAAGGTGCAGCATAAA-TTTTAGGATGAAGTGAATTACAATGCTTTTTAGAAAAGCGA
TTTTA----------AAAAAAAA----TTAGGATTTGAAAGTAAAAATTTT-AATAGAA-
TGATTATTTGAATTAAGCTCTGGGATATGTAC----------------------------
--------------

#Amblyomma_cajennense_EU791612.1
---------------------ATTATTA-GAAAT-AATACATT-GTTAGTAAATAATATT
TATGAAAACAAAAAATCATGGCGGTATCTTAAGCTTTTCAGAGGAATTTGCTCTTTAATG
GATAAAACACCCA-AATCTTACTAAAATTGGTT---AAGACAGTTTGTATACCACTATT-
TAAGTAATTATTAATTATAA-TTGCTGTAAATTTT-AAA------CAAAAAAAAAGTTAA
GTCAAGGTGCAGCATAAA-TTTTAGGATGAAGTGAATTACAATGCTTTTTAGAAAAGCGA
TTTAA----------AAAAAAAAA---TTAGGATTTGAAAGTAAAAATTTT-AATAGAA-
TGATTATTTGAATTAAGCTCTGAGATATGTAC----------------------------
--------------

#Amblyomma_cajennense_EU791613.1
---------------------ATTATTA-GAAAT-AATACATT-GTTAGTAAATAATATT
TATGAAAACAAAAAATCATGGCGGTATCTTAAGCTTTTCAGAGGAATTTGCTCTTTAATG
GATAAAACACCCA-AATCTTACTAAAATTGGTT---AAGACAGTTTGTATACCACTATT-
TAAGTAATTATTAATTATAA-TTGCTGTAAATTTT-AAA------CAAAAAAAAAGTTAA
GTCAAGGTGCAGCATAAA-TTTTAGGATGAAGTGAATTACAATGCTTTTTAGAAAAGCGA
TTTTA----------AAAAAAAAA---TTAGGATTTGAAAGTAAAAATTTT-AATAGAA-
TGATTATTTGAATTAAGCTCTGGGATATGTAC----------------------------
--------------

#Amblyomma_cajennense_JF437644.1
---------------------------------------------------------ACT
TACGAAAACAAAAAATTATGGCGGTATCTTAAGCTTTTCAGAGGAATTTGCTCTTTAATG
GATAAAACACCCA-AATCTTACTAAAGTTGGTA---AAGACAGCTTGTATACCACTATT-
AAAGCAATTATTAATTATAA-TTGCTGTAAATTTT-ATA------CAAAAAATAAGTTAA
GTCAAGGTGCAGCTTAAA-CTTTAGGATGAAGTGAATTACAATTCTCTTTAGACAATTAT
TTTATTTTTAAAAATAAAAAAAA----TTAGGATTTGAAAGTAAAAATTTT-AATAGAA-
------------------------------------------------------------
--------------

#Amblyomma_cajennense_JF523333.1
--------------------TATTATTA-GAAAT-AATATATT-GTTAGTATATAAAACT
TACGAAAACAAAAAATTATGGCGGTATCTTAAGCTTTTCAGAGGAATTTGCTCTTTAATG
GATAAAACACCCA-AATCTTACTAAAGTTGGTA---AAGACAGCTTGTATACCACTATT-
AAAGCAATTATTAATTATAA-TTGCTGTAAATTTT-ATA------CAAAAAATAAGTTAA
GTCAAGGTGCAGCTTAAA-CTTTAGGATGAAGTGAATTACAATTCTCTTTAGACAATTAT
TTT-TTTTTAAAAATAAAAAAAAA---TTAGGATTTGAAAGTAAAAATTTT-AATAGAA-
TGATTATTTGAATTAAGCTCTGAGATATGTAC----------------------------
--------------

#Amblyomma_cajennense_JX573118.1
TAAACTAGGATTAGATACCCTATTATTA-GAAAT-AATACATT-GTTAGTAAATAATATT
TATGAAAACAAAAAATCATGGCGGTATCTTAAGCTTTTCAGAGGAATTTGCTCTTTAATG
GATAAAACACCCA-AATCTTACTAAAATTGGTT---AAGACAGTTTGTATACCACTATT-
TAAGTAATTATTAATTATAA-TTGCTGTAAATTTT-AAA------CAAAAAAAAAGTTAA
GTCAAGGTGCAGCATAAA-TTTTAGGATGAAGTGAATTACAATGCTTTTTAGAAAAGCGA
TTT?A----------AAAAAAAAA---TTAGGATTTGAAAGTAAAAATTTT-AATAGAA-
TGATTATTTGAATTAAGCTCTGAGATATGTACATATCGCCCGTCGCTCTTTTTAAAAGAT
AAGTCGTAACAAAG

#Amblyomma_cajennesse_U95850.1
-AAACTAGGATTAGATACCCTATTATTA-GAAAT-AATATATT-GTTAGTATATAAGACT
TACGAAAACAAAAAATTATGGCGGTATCTTAAGCTTTTCAGACGAATTTGCTCTTTAATG
GATAAAACACCCA-AATCTTACTAAAGTTGGTA---A-GGCAGCTTGTATACCACTATT-
AAAGCAATTATTAATTATAA-TTGCTGTAAATTTTTATA------CAAAAAATAAGTTAA
GTCAAGGTGCAGCTTAAA-CTTTAGGATGAAGTGAATTACAATTCTCTTTAGACATTTAT
G--ATTCTTAAAATTAAAAAT------TTAGGATTTGAAAGTAAAA-TTTT-AATAGAA-
TGATTATTTGAATTAAGCTCTGAGATATGTACATATCGCCCGTCGCTCTTTTACAAAGAT
AAGTCGTAACAAAG

#Amblyomma_calcaratum_AY225322.1
---------------------ATTATTA-AGAACTAA-ATATT-GTAAGTAAGTAAATAT
TATGAAAACAAAAAATTATGGCGGTACTTTAAGCTTTTCAGAGGAATTTGCTCTTTAATG
GATAAAACACCTA-AATCTTACTAAAATTAGTTTT-AAGCCAGTTTGTATACCACTATA-
AAAGTAATAATTTATAATTA-TTACTTAAATTTTAAG-------TTTAAAATTAACTTAA
GTCATGGTGCAGCAAAAA-TTTTAGGTTGAAGTGAATTACATTTCTTTTCAGTT---TTT
TAA------AATTTAAAAATTAA----TTAGGATTTGAAAGTAAAAATAT--AATATAA-
TGATATTTTGAATTAAGTTCTGAAGTATGTACA---------------------------
--------------

#Amblyomma_calcaratum_JX192871.1
---------------------ATTATTA-AGAACTAA-ATATT-GTAAGTAAGTAAATAT
TATGAAA-CAAAAAATTATGGCGGTACTTTAAGCTTTTCAGAGGAATTTGCTCTTTAATG
GATAAAACACCTA-AATCTTACTAAAATTAGTTTT-AAGCCAGTTTGTATACCACTATA-
AAAGTAATAATTTATAATTA-TTACTTAAATTTTAAGAG-----TTTAAAATTAACTTAA
GTCATGGTGCAGCAAAAA-TTTTAGGTTGAAGTGAATTACATTTCTTTTCAGTT---TTT
TAA------AATTTAAAAATTAA----TTAGGATTTGAAAGTAAAAATAT--AATATAA-
TGATATTTTGAATTAAGTTCTGAAGTATGTAC----------------------------
--------------

#Amblyomma_calcaratum_JX192872.1
---------------------ATTATTA-AGAACTAA-ATATT-GTAAGTAAGTAAATAT
TATGAAA-CAAAAAATTATGGCGGTACTTTAAGCTTTTCAGAGGAATTTGCTCTTTAATG
GATAAAACACCTA-AATCTTACTAAAATTAGTTTT-AAGCCAGTTTGTATACCACTATA-
AAAGTAATAATTTATAATTA-TTACTTAAATTTTAAGAG-----TTTAAAATTAACTTAA
GTCATGGTGCAGCAAAAA-TTTTAGGTTGAAGTGAATTACATTTCTTTTCAGTT---TTT
TAA------AATTTAAAAATTAA----TTAGGATTTGAAAGTAAAAATAT--AATATAA-
TGATATTTTGAATTAAGTTCTGAAGTATGTAC----------------------------
--------------

#Amblyomma_calcaratum_JX192873.1
---------------------ATTATTA-AGAACTAA-ATATT-GTAAGTAAGTAAATAT
TATGAAA-CAAAAAATTATGGCGGTACTTTAAGCTTTTCAGAGGAATTTGCTCTTTAATG
GATAAAACACCTA-AATCTTACTAAAATTAGTTTT-AAGCCAGTTTGTATACCACTATA-
AAAGTAATAATTTATAATTA-TTACTTAAATTTTAAGAG-----TTTAAAATTAACTTAA
GTCATGGTGCAGCAAAAA-TTTTAGGTTGAAGTGAATTACATTTCTTTTCAGTT---TTT
TAA------AATTTAAAAATTAA----TTAGGATTTGAAAGTAAAAATAT--AATATAA-
TGATATTTTGAATTAAGTTCTGAAGTATGTAC----------------------------
--------------

#Amblyomma_calcaratum_JX192874.1
---------------------ATTATTA-AGAACTAA-ATATT-GTAAGTAAGTAAATAT
TATGAAA-CAAAAAATTATGGCGGTACTTTAAGCTTTTCAGAGGAATTTGCTCTTTAATG
GATAAAACACCTA-AATCTTACTAAAATTAGTTTT-AAGCCAGTTTGTATACCACTATA-
AAAGTAATAATTTATAATTA-TTACTTAAATTTTAAGAG-----TTTAAAATTAACTTAA
GTCATGGTGCAGCAAAAA-TTTTAGGTTGAAGTGAATTACATTTCTTTTCAGTT---TTT
TAA------AATTTAAAAATTAA----TTAGGATTTGAAAGTAAAAATAT--AATATAA-
TGATATTTTGAATTAAGTTCTGAAGTATGTAC----------------------------
--------------

#Amblyomma_calcaratum_JX192875.1
---------------------ATTATTA-AGAACTAA-ATATT-GTAAGTAAGTAAATAT
TATGAAA-CAAAAAATTATGGCGGTACTTTAAGCTTTTCAGAGGAATTTGCTCTTTAATG
GATAAAACACCTA-AATCTTACTAAAATTAGTTTT-AAGCCAGTTTGTATACCACTATA-
AAAGTAATAATTTATAATTA-TTACTTAAATTTTAAGAG-----TTTAAAATTAACTTAA
GTCATGGTGCAGCAAAAA-TTTTAGGTTGAAGTGAATTACATTTCTTTTCAGTT---TTT
TAA------AATTTAAAAATTAA----TTAGGATTTGAAAGTAAAAATAT--AATATAA-
TGATATTTTGAATTAAGTTCTGAAGTATGTAC----------------------------
--------------

#Amblyomma_calcaratum_JX192876.1
---------------------ATTATTA-AGAACTAA-ATATT-GTAAGTAAGTAAATAT
TATGAAA-CAAAAAATTATGGCGGTACTTTAAGCTTTTCAGAGGAATTTGCTCTTTAATG
GATAAAACACCTA-AATCTTACTAAAATTAGTTTT-AAGCCAGTTTGTATACCACTATA-
AAAGTAATAATTTATAATTA-TTACTTAAATTTTAAGAG-----TTTAAAATTAACTTAA
GTCATGGTGCAGCAAAAA-TTTTAGGTTGAAGTGAATTACATTTCTTTTCAGTT---TTT
TAA------AATTTAAAAATTAA----TTAGGATTTGAAAGTAAAAATAT--AATATAA-
TGATATTTTGAATTAAGTTCTGAAGTATGTAC----------------------------
--------------

#Amblyomma_calcaratum_JX192877.1
---------------------ATTATTA-AGAACTAA-ATATT-GTAAGTAAGTAAATAT
TATGAAA-CAAAAAATTATGGCGGTACTTTAAGCTTTTCAGAGGAATTTGCTCTTTAATG
GATAAAACACCTA-AATCTTACTAAAATTAGTTTT-AAGCCAGTTTGTATACCACTATA-
AAAGTAATAATTTATAATTA-TTACTTAAATTTTAAGAG-----TTTAAAATTAACTTAA
GTCATGGTGCAGCAAAAA-TTTTAGGTTGAAGTGAATTACATTTCTTTTCAGTT---TTT
TAA------AATTTAAAAATTAA----TTAGGATTTGAAAGTAAAAATAT--AATATAA-
TGATATTTTGAATTAAGTTCTGAAGTATGTAC----------------------------
--------------

#Amblyomma_calcaratum_JX192878.1
---------------------ATTATTA-AGAACTAA-ATATT-GTAAGTAAGTAAATAT
TATGAAA-CAAAAAATTATGGCGGTACTTTAAGCTTTTCAGAGGAATTTGCTCTTTAATG
GATAAAACACCTA-AATCTTACTAAAATTAGTTTT-AAGCCAGTTTGTATACCACTATA-
AAAGTAATAATTTATAATTA-TTACTTAAATTTTAAGAG-----TTTAAAATTAACTTAA
GTCATGGTGCAGCAAAAA-TTTTAGGTTGAAGTGAATTACATTTCTTTTCAGTT---TTT
TAA------AATTTAAAAATTAA----TTAGGATTTGAAAGTAAAAATAT--AATATAA-
TGATATTTTGAATTAAGTTCTGAAGTATGTAC----------------------------
--------------

#Amblyomma_calcaratum_JX192879.1
---------------------ATTATTA-AGAACTAA-ATATT-GTAAGTAAGTAAATAT
TATGAAA-CAAAAAATTATGGCGGTACTTTAAGCTTTTCAGAGGAATTTGCTCTTTAATG
GATAAAACACCTA-AATCTTACTAAAATTAGTTTT-AAGCCAGTTTGTATACCACTATA-
AAAGTAATAATTTATAATTA-TTACTTAAATTTTAAGAG-----TTTAAAATTAACTTAA
GTCATGGTGCAGCAAAAA-TTTTAGGTTGAAGTGAATTACATTTCTTTTCAGTT---TTT
TAA------AATTTAAAAATTAA----TTAGGATTTGAAAGTAAAAATAT--AATATAA-
TGATATTTTGAATTAAGTTCTGAAGTATGTAC----------------------------
--------------

#Amblyomma_calcaratum_JX192880.1
---------------------ATTATTA-AGAACTAA-ATATT-GTAAGTAAGTAAATAT
TATGAAA-CAAAAAATTATGGCGGTACTTTAAGCTTTTCAGAGGAATTTGCTCTTTAATG
GATAAAACACCTA-AATCTTACTAAAATTAGTTTT-AAGCCAGTTTGTATACCACTATA-
AAAGTAATAATTTATAATTA-TTACTTAAATTTTAAGAG-----TTTAAAATTAACTTAA
GTCATGGTGCAGCAAAAA-TTTTAGGTTGAAGTGAATTACATTTCTTTTCAGTT---TTT
TAA------AATTTAAAAATTAA----TTAGGATTTGAAAGTAAAAATAT--AATATAA-
TGATATTTTGAATTAAGTTCTGAAGTATGTAC----------------------------
--------------

#Amblyomma_calcaratum_JX192881.1
---------------------ATTATTA-AGAACTAA-ATATT-GTAAGTAAGTAAATAT
TATGAAAACAAAAAATTATGGCGGTACTTTAAGCTTTTCAGAGGAATTTGCTCTTTAATG
GATAAAACACCTA-AATCTTACTAAAATTAGTTTT-AAGCCAGTTTGTATACCACTATA-
AAAGTAATAATTTATAATTA-TTACTTAAATTTTAAGAG-----TTTAAAATTAACTTAA
GTCATGGTGCAGCAAAAA-TTTTAGGTTGAAGTGAATTACATTTCTTTTCAGTT---TTT
TAA------AATTTAAAAATTAA----TTAGGATTTGAAAGTAAAAATAT--AATATAA-
TGATATTTTGAATTAAGTTCTGAAGTATGTAC----------------------------
--------------

#Amblyomma_geayi_AY342262.1
------------------------------------------------GTAAATAAAAAT
TATGAAAACAAAAAACTATGGCGGTATCCTAAGCTTTTCAGAGGAATTTGCTCTTTAATG
GATAAAACACCTT-TACCTTACTAAAATTAGTT---AAATCAGTTTGTATACCACTATA-
CAAGTGATAATTTAGAATTA-TTACTATAATTTTTATA------TAAAA--GAAAATTAA
GTCATGGTGCAACATAAG-TTTTAGAATGAAGTGAATTACATTACTTGACAGAG------
--AAGATAAATT---AAATATTA-AATTTAGAATTTGAAAGTAAAAATTT--AATAGAA-
TGAGATTTTGAATTAAGCTCTGGGGTATGTAC----------------------------
--------------

#Amblyomma_geayi_EU805555.1
-------------------------------------------------TAAATAAAA-T
TACGAAAACAAAAAACTATGGCGGTATCCTAAGCTTTTCAGAGGAATTTGCTCTTTAATG
GATAAAACACCTT-CACCTTACTAAAATTGGTT---AAATCAGTTTGTATACCACTATA-
TAAGTAATAATTTAGAATTA-TTACTGTAATTTTTTTC------TAAAAAAGAAAATTAA
GTCATGGTGCAACATAAG-TTTTAGAATGAAGTGAATTACATTACTTGACAGAG------
--AAAGTAAATT---AAATAA-A-AATTTAGAATTTGAAAGTAAAAATTT--AATAGAA-
TGAGATTTTGAATTAAGCTCTGGGGTATGTAC----------------------------
--------------

#Amblyomma_geayi_EU805556.1
-------------------------------------------------TAAATAAAA-T
TACGAAAACAAAAAACTATGGCGGTATCCTAAGCTTTTCAGAGGAATTTGCTCTTTAATG
GATAAAACACCTT-CACCTTACTAAAATTGGTT---AAATCAGTTTGTATACCACTATA-
TAAGTAATAATTTAGAATTA-TTACTGTAATTTTTTTC------TAAAAAAGAAAATTAA
GTCATGGTGCAACATAAG-TTTTAGAATGAAGTGAATTACATTACTTGACAGAG------
--AAAGTAAATT---AAATAA-A-AATTTAGAATTTGAAAGTAAAAATTT--AATAGAA-
TGAGATTTTGAATTAAGCTCTGGGGTATGTAC----------------------------
--------------

#Amblyomma_longirostre_AY342264.1
------------------------------------------------GTAAGTATTAAT
TATGAAAACAAAAAACTATGGCGGTACTCTAAGCTTTTCAGAGGAATTTGCTCTTTTATG
GATAAAACGCCCT-TACCTTACTAATTCTAGTT---AAATCAGTTTGTATACCACTATA-
AAAGTAATAATTTACAATTA-TTACTGAAAATTTTATAA-----ATAGAAAATAAATTAA
GTCATGGTGCAGCATAAG-ATTTAGAATGAAGT-AATTACATTGCTTAACAGTT------
--AAAATAATTT---GAACAAAACAATAAAGGATTTGAAAGTAAAAATTT--AATAAAA-
TGAATTTTTGAATTAAGTTCTGGAGTATGTAC----------------------------
--------------

#Amblyomma_longirostre_AY342265.1
------------------------------------------------GTAAGTATTAAT
TATGAAAACAAAAAACTATGGCGGTACTCTAAGCTTTTCAGAGGAATTTGCTCTTTTATG
GATAAAACGCCCT-TACCTTACTAATTCTAGTT---AAATCAGTTTGTATACCACTATT-
AAAGTA-TAATTTACAATTA-TTACTGAGAATTTTATAA-----ATAGAAAATAAATTAA
GTCATGGTGCAGCATAAG-ATTTAGAATGAAGTGAATTACATTGCTTAACAGTT------
--AAAATAATTT---GAACAAAATA-TAAAGGATTTGAAAGTAAAAATTT--AATAAAA-
TGAACTTTTGAATTAAGTTCTGGAGTATGTAC----------------------------
--------------

#Amblyomma_longirostre_AY342266.1
------------------------------------------------GTAAGTATTAAT
TATGAAAACAAAAAACTATGGCGGTACTCTAAGCTTTTCAGAG-AATTTGCTCTTTTATG
GATAAAACGCCCT-TACCTTACTAATTCTAGTT---AAATCAGTTTGTATACCACTATG-
AAAGTAATAATTTACAATTA-TTACTGAGAATTTTATAA-----ATAGAAAATAAATTAA
GTCATGGTGCAGCATAAG-ATTTAGAATGAAGTGAATTACATTGCTTAACAGTT------
--AAAATAATTT---GAACAAAATA-TAAAGGATTTGAAAGTAAAAATTT--AATAAAA-
TGAACTTTTGAATTAAGTTCTG-AGTATGTAC----------------------------
--------------

#Amblyomma_longirostre_EU805557.1
-------------------------------------------------TAAGTATTAAT
TATGAAAACAAAAAACTATGGCGGTACTCTAAGCTTTTCAGAGGAATTTGCTCTTTTATG
GATAAAACGCCCT-TACCTTACTAATTCTAGTT---AAATCAGTTTGTATACCACTATT-
AAAGTAATAATTTACAATTA-TTACTGAGAATTTTATAA-----ATAGAAAATAAATTAA
GTCATGGTGCAGCATAAG-ATTTAGAATGAAGTGAATTACATTGCTTAACAGTT------
--AAAATAATTT---GAACAAAATA-TAAAGGATTTGAAAGTAAAAATTT--AATAAAA-
TGAACTTTTGAATTAAGTTCTGGAGTATGTAC----------------------------
--------------

#Amblyomma_longirostre_EU805558.1
-------------------------------------------------TAAGTATTAAT
TATGAAAACAAAAAACTATGGCGGTACTCTAAGCTTTTCAGAGGAATTTGCTCTTTTATG
GATAAAACGCCCT-TACCTTACTAATTCTAGTT---AAATCAGTTTGTATACCACTATG-
AAAGTAATAATTTACAATTA-TTACTGAGAATTTTATAA-----ATAGAAAATAAATTAA
GTCATGGTGCAGCATAAG-ATTTAGAATGAAGTGAATTACATTGCTTAACAGTT------
--AAAATAATTT---GAACAAAATA-TAAAGGATTTGAAAGTAAAAATTT--AATAAAA-
TGAACTTTTGAATTAAGTTCTGGAGTATGTAC----------------------------
--------------

#Amblyomma_longirostre_EU805559.1
-------------------------------------------------TAAGTATTAAT
TATGAAAACAAAAAACTATGGCGGTACTCTAAGCTTTTCAGAGGAATTTGCTCTTTTATG
GATAAAACGCCCT-TACCTTACTAATTCTAGTT---AAATCAGTTTGTATACCACTATG-
AAAGTAATAATTTACAATTA-TTACTGAGAATTTTATAA-----ATAGAAAATAAATTAA
GTCATGGTGCAGCATAAG-ATTTAGAATGAAGTGAATTACATTGCTTAACAGTT------
--AAAATAATTT---GAACAAAGTA-TAAAGGATTTGAAAGTAAAAATTT--AATAAAA-
TGAACTTTTGAATTAAGTTCTGGAGTATGTAC----------------------------
--------------

#Amblyomma_longirostre_EU805560.1
-------------------------------------------------TAAGTATTAAT
TATGAAAACAAAAAACTATGGCGGTACTCTAAGCTTTTCAGAGGAATTTGCTCTTTTATG
GATAAAACGCCCT-TACCTTACTAATTCTAGTT---AAATCAGTTTGTATACCACTATG-
AAAGTAATAATTTACAATTA-TTACTGAGAATTTTATAA-----ATAGAAAATAAATTAA
GTCATGGTGCAGCATAAG-ATTTAGAATGAAGTGAATTACATTGCTTAACAGTT------
--AAAATAATTT---GAACAAAATA-TAAAGGATTTGAAAGTAAAAATTT--AATAAAA-
TGAACTTTTGAATTAAGTTCTGGAGTATGTAC----------------------------
--------------

#Amblyomma_longirostre_EU805561.1
-------------------------------------------------TAAGTATTAAT
TATGAAAACAAAAAACTATGGCGGTACTCTAAGCTTTTCAGAGGAATTTGCTCTTTTATG
GATAAAACGCCCT-TACCTTACTAATTCTAGTT---AAATCAGTTTGTATACCACTATA-
AAAGTAATAATTTACAATTA-TTACTGAAAATTTTATAA-----ATAGAAAATAAATTAA
GTCATGGTGCAGCATAAG-ATTTAGAATGAAGTGAATTACATTGCTTAACAGTT------
--AAAATAATTT---GAACAAAACAATAAAGGATTTGAAAGTAAAAATTT--AATAAAA-
TGAATTTTTGAATTAAGTTCTGGAGTATGTAC----------------------------
--------------

#Amblyomma_longirostre_EU805562.1
-------------------------------------------------TAAGTATTAAT
TATGAAAACAAAAAACTATGGCGGTACTCTAAGCTTTTCAGAGGAATTTGCTCTTTTATG
GATAAAACGCCCT-TACCTTACTAATTCTAGTT---AAATCAGTTTGTATACCACTATA-
AAAGTAATAATTTACAATTA-TTACTGAAAATTTTATAA-----ATAGAAAATAAATTAA
GTCATGGTGCAGCATAAG-ATTTAGAATGAAGTGAATTACATTGCTTAACAGTT------
--AAAATAATTT---GAACAAAACAATAAAGGATTTGAAAGTAAAAATTT--AATAAAA-
TGAATTTTTGAATTAAGTTCTGGAGTATGTAC----------------------------
--------------

#Amblyomma_longirostre_JX192889.1
---------------------ATTATTATGAAATTAA--TATT-GTTAGTAAGTATTAAT
TATGAAAACAAAAAACTATGGCGGTACTTTAAGCTTTTCAGAGGAATTTGCTCTTTTATG
GATAAAACGCCCT-TACCTTACTAATTCTAGTT---AAATCAGTTTGTATACCACTATA-
AAAGTAATAATTTACAATTA-TTACTGAAAATTTTATAA-----ATAGAAAATAAATTAA
GTCATGGTGCAGCATAAG-ATTTAGAATGAAGTGAATTACATTGCTTAACAGTT------
--AAAATAATTT---GAACAAAACAATAAAGGATTTGAAAGTAAAAATTT--AATAAAA-
TGAATTTTTGAATTAAGTTCTGGAGTATGTAC----------------------------
--------------

#Amblyomma_longirostre_JX192900.1
---------------------ATTATTATGAAATTAA--TATT-GTTAGTAAGTATTAAT
TATGAAAACAAAAAACTATGGCGGTACTTTAAGCTTTTCAGAGGAATTTGCTCTTTTATG
GATAAAACGCCCT-TACCTTACTAATTCTAGTT---AAATCAGTTTGTATACCACTATA-
AAAGTAATAATTTACAATTA-TTACTGAAAATTTTATAA-----ATAGAAAATAAATTAA
GTCATGGTGCAGCATAAG-ATTTAGAATGAAGTGAATTACATTGCTTAACAGTT------
--AAAATAATTT---GAACAAAACAATAAAGGATTTGAAAGTAAAAATTT--AATAAAA-
TGAATTTTTGAATTAAGTTCTGGAGTATGTAC----------------------------
--------------

#Amblyomma_longirostre_JX192901.1
---------------------ATTATTATGAAATTAA--TATT-GTTAGTAAGTATTAAT
TATGAAAACAAAAAACTATGGCGGTACTTTAAGCTTTTCAGAGGAATTTGCTCTTTTATG
GATAAAACGCCCT-TACCTTACTAATTCTAGTT---AAATCAGTTTGTATACCACTATA-
AAAGTAATAATTTACAATTA-TTACTGAAAATTTTATAA-----ATAGAAAATAAATTAA
GTCATGGTGCAGCATAAG-ATTTAGAATGAAGTGAATTACATTGCTTAACAGTT------
--AAAATAATTT---GAACAAAACAATAAAGGATTTGAAAGTAAAAATTT--AATAAAA-
TGAATTTTTGAATTAAGTTCTGGAGTATGTAC----------------------------
--------------

#Amblyomma_longirostre_JX192902.1
---------------------ATTATTATGAAATTAA--TATT-GTTAGTAAGTATTAAT
TATGAAAACAAAAAACTATGGCGGTACTTTAAGCTTTTCAGAGGAATTTGCTCTTTTATG
GATAAAACGCCCT-TACCTTACTAATTCTAGTT---AAATCAGTTTGTATACCACTATA-
AAAGTAATAATTTACAATTA-TTACTGAAAATTTTATAA-----ATAGAAAATAAATTAA
GTCATGGTGCAGCATAAG-ATTTAGAATGAAGTGAATTACATTGCTTAACAGTT------
--AAAATAATTT---GAACAAAACAATAAAGGATTTGAAAGTAAAAATTT--AATAAAA-
TGAATTTTTGAATTAAGTTCTGGAGTATGTAC----------------------------
--------------

#Amblyomma_longirostre_JX192903.1
---------------------ATTATTATGAAATTAA--TATT-GTTAGTAAGTATTAAT
TATGAAAACAAAAAACTATGGCGGTACTTTAAGCTTTTCAGAGGAATTTGCTCTTTTATG
GATAAAACGCCCT-TACCTTACTAATTCTAGTT---AAATCAGTTTGTATACCACTATA-
AAAGTAATAATTTACAATTA-TTACTGAAAATTTTATAA-----ATAGAAAATAAATTAA
GTCATGGTGCAGCATAAG-ATTTAGAATGAAGTGAATTACATTGCTTAACAGTT------
--AAAATAATTT---GAACAAAACAATAAAGGATTTGAAAGTAAAAATTT--AATAAAA-
TGAATTTTTGAATTAAGTTCTGGAGTATGTAC----------------------------
--------------

#Amblyomma_longirostre_JX192904.1
---------------------ATTATTATGAAATTAA--TATT-GTTAGTAAGTATTAAT
TATGAAAACAAAAAACTATGGCGGTACTTTAAGCTTTTCAGAGGAATTTGCTCTTTTATG
GATAAAACGCCCT-TACCTTACTAATTCTAGTT---AAATCAGTTTGTATACCACTATA-
AAAGTAATAATTTACAATTA-TTACTGAAAATTTTATAA-----ATAGAAAATAAATTAA
GTCATGGTGCAGCATAAG-ATTTAGAATGAAGTGAATTACATTGCTTAACAGTT------
--AAAATAATTT---GAACAAAACAATAAAGGATTTGAAAGTAAAAATTT--AATAAAA-
TGAATTTTTGAATTAAGTTCTGGAGTATGTAC----------------------------
--------------

#Amblyomma_longirostre_JX192905.1
---------------------ATTATTATGAAATTAA--TATT-GTTAGTAAGTATTAAT
TATGAAAACAAAAAACTATGGCGGTACTTTAAGCTTTTCAGAGGAATTTGCTCTTTTATG
GATAAAACGCCCT-TACCTTACTAATTCTAGTT---AAATCAGTTTGTATACCACTATA-
AAAGTAATAATTTACAATTA-TTACTGAAAATTTTATAA-----ATAGAAAATAAATTAA
GTCATGGTGCAGCATAAG-ATTTAGAATGAAGTGAATTACATTGCTTAACAGTT------
--AAAATAATTT---GAACAAAACAATAAAGGATTTGAAAGTAAAAATTT--AATAAAA-
TGAATTTTTGAATTAAGTTCTGGAGTATGTAC----------------------------
--------------

#Amblyomma_longirostre_JX192906.1
---------------------ATTATTATGAAATTAA--TATT-GTTAGTAAGTATTAAT
TATGAAAACAAAAAACTATGGCGGTACTTTAAGCTTTTCAGAGGAATTTGCTCTTTTATG
GATAAAACGCCCT-TACCTTACTAATTCTAGTT---AAATCAGTTTGTATACCACTATA-
AAAGTAATAATTTACAATTA-TTACTGAAAATTTTATAA-----ATAGAAAATAAATTAA
GTCATGGTGCAGCATAAG-ATTTAGAATGAAGTGAATTACATTGCTTAACAGTT------
--AAAATAATTT---GAACAAAACAATAAAGGATTTGAAAGTAAAAATTT--AATAAAA-
TGAATTTTTGAATTAAGTTCTGGAGTATGTAC----------------------------
--------------

#Amblyomma_longirostre_JX192907.1
---------------------ATTATTATGAAATTAA--TATT-GTTAGTAAGTATTAAT
TATGAAAACAAAAAACTATGGCGGTACTTTAAGCTTTTCAGAGGAATTTGCTCTTTTATG
GATAAAACGCCCT-TACCTTACTAATTCTAGTT---AAATCAGTTTGTATACCACTATA-
AAAGTAATAATTTACAATTA-TTACTGAAAATTTTATAA-----ATAGAAAATAAATTAA
GTCATGGTGCAGCATAAG-ATTTAGAATGAAGTGAATTACATTGCTTAACAGTT------
--AAAATAATTT---GAACAAAACAATAAAGGATTTGAAAGTAAAAATTT--AATAAAA-
TGAATTTTTGAATTAAGTTCTGGAGTATGTAC----------------------------
--------------

#Amblyomma_longirostre_JX192908.1
---------------------ATTATTATGAAATTAA--TATT-GTTAGTAAGTATTAAT
TATGAAAACAAAAAACTATGGCGGTACTTTAAGCTTTTCAGAGGAATTTGCTCTTTTATG
GATAAAACGCCCT-TACCTTACTAATTCTAGTT---AAATCAGTTTGTATACCACTATA-
AAAGTAATAATTTACAATTA-TTACTGAAAATTTTATAA-----ATAGAAAATAAATTAA
GTCATGGTGCAGCATAAG-ATTTAGAATGAAGTGAATTACATTGCTTAACAGTT------
--AAAATAATTT---GAACAAAACAATAAAGGATTTGAAAGTAAAAATTT--AATAAAA-
TGAATTTTTGAATTAAGTTCTGGAGTATGTAC----------------------------
--------------

#Amblyomma_longirostre_JX192909.1
---------------------ATTATTATGAAATTAA--TATT-GTTAGTAAGTATTAAT
TATGAAAACAAAAAACTATGGCGGTACTTTAAGCTTTTCAGAGGAATTTGCTCTTTTATG
GATAAAACGCCCT-TACCTTACTAATTCTAGTT---AAATCAGTTTGTATACCACTATA-
AAAGTAATAATTTACAATTA-TTACTGAAAATTTTATAA-----ATAGAAAATAAATTAA
GTCATGGTGCAGCATAAG-ATTTAGAATGAAGTGAATTACATTGCTTAACAGTT------
--AAAATAATTT---GAACAAAACAATAAAGGATTTGAAAGTAAAAATTT--AATAAAA-
TGAATTTTTGAATTAAGTTCTGGAGTATGTAC----------------------------
--------------

#Amblyomma_longirostre_JX192910.1
---------------------ATTATTATGAAATTAA--TATT-GTTAGTAAGTATTAAT
TATGAAAACAAAAAACTATGGCGGTACTTTAAGCTTTTCAGAGGAATTTGCTCTTTTATG
GATAAAACGCCCT-TACCTTACTAATTCTAGTT---AAATCAGTTTGTATACCACTATA-
AAAGTAATAATTTACAATTA-TTACTGAAAATTTTATAA-----ATAGAAAATAAATTAA
GTCATGGTGCAGCATAAG-ATTTAGAATGAAGTGAATTACATTGCTTAACAGTT------
--AAAATAATTT---GAACAAAACAATAAAGGATTTGAAAGTAAAAATTT--AATAAAA-
TGAATTTTTGAATTAAGTTCTGGAGTATGTAC----------------------------
--------------

#Amblyomma_longirostre_JX192911.1
---------------------ATTATTATGAAATTAA--TATT-GTTAGTAAGTATTAAT
TATGAAAACAAAAAACTATGGCGGTACTTTAAGCTTTTCAGAGGAATTTGCTCTTTTATG
GATAAAACGCCCT-TACCTTACTAATTCTAGTT---AAATCAGTTTGTATACCACTATA-
AAAGTAATAATTTACAATTA-TTACTGAAAATTTTATAA-----ATAGAAAATAAATTAA
GTCATGGTGCAGCATAAG-ATTTAGAATGAAGTGAATTACATTGCTTAACAGTT------
--AAAATAATTT---GAACAAAACAATAAAGGATTTGAAAGTAAAAATTT--AATAAAA-
TGAATTTTTGAATTAAGTTCTGGAGTATGTAC----------------------------
--------------

#Amblyomma_longirostre_JX192912.1
---------------------ATTATTATGAAATTAA--TATT-GTTAGTAAGTATTAAT
TATGAAAACAAAAAACTATGGCGGTACTTTAAGCTTTTCAGAGGAATTTGCTCTTTTATG
GATAAAACGCCCT-TACCTTACTAATTCTAGTT---AAATCAGTTTGTATACCACTATA-
AAAGTAATAATTTACAATTA-TTACTGAAAATTTTATAA-----ATAGAAAATAAATTAA
GTCATGGTGCAGCATAAG-ATTTAGAATGAAGTGAATTACATTGCTTAACAGTT------
--AAAATAATTT---GAACAAAACAATAAAGGATTTGAAAGTAAAAATTT--AATAAAA-
TGAATTTTTGAATTAAGTTCTGGAGTATGTAC----------------------------
--------------

#Amblyomma_longirostre_JX192913.1
---------------------ATTATTATGAAATTAA--TATT-GTTAGTAAGTATTAAT
TATGAAAACAAAAAACTATGGCGGTACTTTAAGCTTTTCAGAGGAATTTGCTCTTTTATG
GATAAAACGCCCT-TACCTTACTAATTCTAGTT---AAATCAGTTTGTATACCACTATA-
AAAGTAATAATTTACAATTA-TTACTGAAAATTTTATAA-----ATAGAAAATAAATTAA
GTCATGGTGCAGCATAAG-ATTTAGAATGAAGTGAATTACATTGCTTAACAGTT------
--AAAATAATTT---GAACAAAACAATAAAGGATTTGAAAGTAAAAATTT--AATAAAA-
TGAATTTTTGAATTAAGTTCTGGAGTATGTAC----------------------------
--------------

#Amblyomma_longirostre_JX192914.1
---------------------ATTATTATGAAATTAA--TATT-GTTAGTAAGTATTAAT
TATGAAAACAAAAAACTATGGCGGTACTTTAAGCTTTTCAGAGGAATTTGCTCTTTTATG
GATAAAACGCCCT-TACCTTACTAATTCTAGTT---AAATCAGTTTGTATACCACTATA-
AAAGTAATAATTTACAATTA-TTACTGAAAATTTTATAA-----ATAGAAAATAAATTAA
GTCATGGTGCAGCATAAG-ATTTAGAATGAAGTGAATTACATTGCTTAACAGTT------
--AAAATAATTT---GAACAAAACAATAAAGGATTTGAAAGTAAAAATTT--AATAAAA-
TGAATTTTTGAATTAAGTTCTGGAGTATGTAC----------------------------
--------------

#Amblyomma_longirostre_JX192915.1
---------------------ATTATTATGAAATTAA--TATT-GTTAGTAAGTATTAAT
TATGAAAACAAAAAACTATGGCGGTACTTTAAGCTTTTCAGAGGAATTTGCTCTTTTATG
GATAAAACGCCCT-TACCTTACTAATTCTAGTT---AAATCAGTTTGTATACCACTATA-
AAAGTAATAATTTACAATTA-TTACTGAAAATTTTATAA-----ATAGAAAATAAATTAA
GTCATGGTGCAGCATAAG-ATTTAGAATGAAGTGAATTACATTGCTTAACAGTT------
--AAAATAATTT---GAACAAAACAATAAAGGATTTGAAAGTAAAAATTT--AATAAAA-
TGAATTTTTGAATTAAGTTCTGGAGTATGTAC----------------------------
--------------

#Amblyomma_longirostre_JX192916.1
---------------------ATTATTATGAAATTAA--TATT-GTTAGTAAGTATTAAT
TATGAAAACAAAAAACTATGGCGGTACTTTAAGCTTTTCAGAGGAATTTGCTCTTTTATG
GATAAAACGCCCT-TACCTTACTAATTCTAGTT---AAATCAGTTTGTATACCACTATA-
AAAGTAATAATTTACAATTA-TTACTGAAAATTTTATAA-----ATAGAAAATAAATTAA
GTCATGGTGCAGCATAAG-ATTTAGAATGAAGTGAATTACATTGCTTAACAGTT------
--AAAATAATTT---GAACAAAACAATAAAGGATTTGAAAGTAAAAATTT--AATAAAA-
TGAATTTTTGAATTAAGTTCTGGAGTATGTAC----------------------------
--------------

#Amblyomma_longirostre_JX192917.1
---------------------ATTATTATGAAATTAA--TATT-GTTAGTAAGTATTAAT
TATGAAAACAAAAAACTATGGCGGTACTTTAAGCTTTTCAGAGGAATTTGCTCTTTTATG
GATAAAACGCCCT-TACCTTACTAATTCTAGTT---AAATCAGTTTGTATACCACTATA-
AAAGTAATAATTTACAATTA-TTACTGAAAATTTTATAA-----ATAGAAAATAAATTAA
GTCATGGTGCAGCATAAG-ATTTAGAATGAAGTGAATTACATTGCTTAACAGTT------
--AAAATAATTT---GAACAAAACAATAAAGGATTTGAAAGTAAAAATTT--AATAAAA-
TGAATTTTTGAATTAAGTTCTGGAGTATGTAC----------------------------
--------------

#Amblyomma_longirostre_JX192918.1
---------------------ATTATTATGAAATTAA--TATT-GTTAGTAAGTATTAAT
TATGAAAACAAAAAACTATGGCGGTACTTTAAGCTTTTCAGAGGAATTTGCTCTTTTATG
GATAAAACGCCCT-TACCTTACTAATTCTAGTT---AAATCAGTTTGTATACCACTATA-
AAAGTAATAATTTACAATTA-TTACTGAAAATTTTATAA-----ATAGAAAATAAATTAA
GTCATGGTGCAGCATAAG-ATTTAGAATGAAGTGAATTACATTGCTTAACAGTT------
--AAAATAATTT---GAACAAAACAATAAAGGATTTGAAAGTAAAAATTT--AATAAAA-
TGAATTTTTGAATTAAGTTCTGGAGTATGTAC----------------------------
--------------

#Amblyomma_longirostre_JX192919.1
---------------------ATTATTATGAAATTAA--TATT-GTTAGTAAGTATTAAT
TATGAAAACAAAAAACTATGGCGGTACTTTAAGCTTTTCAGAGGAATTTGCTCTTTTATG
GATAAAACGCCCT-TACCTTACTAATTCTAGTT---AAATCAGTTTGTATACCACTATA-
AAAGTAATAATTTACAATTA-TTACTGAAAATTTTATAA-----ATAGAAAATAAATTAA
GTCATGGTGCAGCATAAG-ATTTAGAATGAAGTGAATTACATTGCTTAACAGTT------
--AAAATAATTT---GAACAAAACAATAAAGGATTTGAAAGTAAAAATTT--AATAAAA-
TGAATTTTTGAATTAAGTTCTGGAGTATGTAC----------------------------
--------------

#Amblyomma_longirostre_JX192920.1
---------------------ATTATTATGAAATTAA--TATT-GTTAGTAAGTATTAAT
TATGAAAACAAAAAACTATGGCGGTACTTTAAGCTTTTCAGAGGAATTTGCTCTTTTATG
GATAAAACGCCCT-TACCTTACTAATTCTAGTT---AAATCAGTTTGTATACCACTATA-
AAAGTAATAATTTACAATTA-TTACTGAAAATTTTATAA-----ATAGAAAATAAATTAA
GTCATGGTGCAGCATAAG-ATTTAGAATGAAGTGAATTACATTGCTTAACAGTT------
--AAAATAATTT---GAACAAAACAATAAAGGATTTGAAAGTAAAAATTT--AATAAAA-
TGAATTTTTGAATTAAGTTCTGGAGTATGTAC----------------------------
--------------

#Amblyomma_maculatum_AY342285.1
------------------------------------------------GTAAATAAAA-T
AATGAAAACAAAAAATTATGGCGGTATTTCAAGCTTTTCAGAGGAATTTGCTCTTTAATG
GATAAAACACCTA-AATCTTACTAAAATTTGTT---AAATCAGTTTGTATAC-ACTATT-
AAAGTAATAATTAACTATTA-TTACTAAAAAATTAATTT-------TAATAGGAAGTTAA
GTCAAGGTGCAGCTTAAA-TTTTAGCATGAAGTGAATTTCATTTCTTTTAAGAAA-----
-GAAG--AAATG---AAATTCAA---TTTAGGATTTGAAAGTAAAAATTT--AATAAAA-
TGATTTTTTGAATAAAGCTCTGAAATATGTAC----------------------------
--------------

#Amblyomma_maculatum_U95854.1
-AAACTAGGATTATATACCCTATTATTAAAATCTTTA--TGTT-GTTAGTAAATAAAA-T
AATGAAAACAAAAAATTATGGCGGTATTTCAAGCTTTTCAGAGGAATTTGCTCTTTAATG
GATAAAACACCTA-AATCTTACTAAAATTT--T---AGGGCAGTTTGTATACCACTATT-
AAAGTAATAATTAACTATTA-TTTCTAAAAAATTAATTTA------TAATAGGAAGTTAA
GTCAAGGTGCAGCTTAAA-TTTTAGCATGAAGTGAATTTCATTTCTTTTAAGAAAT----
TGAAG--AAATG---AAATTCAAA--TTTAGGATTTGAAAGTAAAAATTT--AATAAAA-
TGATTTTTTGAATAAAGCTCTGAAATATGTACATATCGCCCGTCGCTCTTTTTTATAAGA
TAAGTCGTAACATA

#Amblyomma_nodosum_AY225321.1
---------------------ATTATTATAGAGCTAATATATT-GTTAGTAAGTAAATAT
TATGAAAACAAAAAATTATGGCGGTACTTTAAGCTTTTCAGAGGAATTTGCTCTTTAATG
GATAAAACACCTG-AATTTTACTAAAATTAGTTT--AAATCAGTTTGTATACCACTATT-
AAAATAATAATTTATAATTA-TTATTTTGATTTTAAAA------TTAAAAATTAATTTAA
GTCATGGTGCAGCAAAAA-TTTTAGAATGAAGTGAATTACATTTCTTTTTAGAA---ATC
TAA------ATTGAAAAAATTTT----ATAGGATTTGAAAGTAAAAATAT--AATAGAA-
TGATGTTTTGAATAAAGTTCTAAAGTATGTACA---------------------------
--------------

#Amblyomma_nodosum_JX192882.1
---------------------ATTATTATAGAGCTAATATATT-GTTAGTAAGTAAATAT
TATGAAAACAAAAAATTATGGCGGTACTTTAAGCTTTTCAGAGGAATTTGCTCTTTAATG
GATAAAACACCTG-AATTTTACTAAAATTAGTTT--AAATCAGTTTGTATACCACTATT-
AAAATAATAATTTATAATTA-TTATTTTGATTTTAAAA------TTAAAAATTAATTTAA
GTCATGGTGCAGCAAAAA-TTTTAGAATGAAGTGAATTACATTTCTTTTTAGAA---ATC
TAA------ATTGAAAAAATTTT----ATAGGATTTGAAAGTAAAAATAT--AATAGAA-
TGATGTTTTGAATAAAGTTCTAAAGTATGTAC----------------------------
--------------

#Amblyomma_nodosum_JX192883.1
---------------------ATTATTATAGAGCTAATATATT-GTTAGTAAGTAAATAT
TATGAAAACAAAAAATTATGGCGGTACTTTAAGCTTTTCAGAGGAATTTGCTCTTTAATG
GATAAAACACCTG-AATTTTACTAAAATTAGTTT--AAATCAGTTTGTATACCACTATT-
AAAATAATAATTTATAATTA-TTATTTTGATTTTAAAA------TTAAAAATTAATTTAA
GTCATGGTGCAGCAAAAA-TTTTAGAATGAAGTGAATTACATTTCTTTTTAGAA---ATC
TAA------ATTGAAAAAATTTT----ATAGGATTTGAAAGTAAAAATAT--AATAGAA-
TGATGTTTTGAATAAAGTTCTAAAGTATGTAC----------------------------
--------------

#Amblyomma_nodosum_JX192884.1
---------------------ATTATTATAGAGCTAATATATT-GTTAGTAAGTAAATAT
TATGAAAACAAAAAATTATGGCGGTACTTTAAGCTTTTCAGAGGAATTTGCTCTTTAATG
GATAAAACACCTG-AATTTTACTAAAATTAGTTT--AAATCAGTTTGTATACCACTATT-
AAAATAATAATTTATAATTA-TTATTTTGATTTTAAAA------TTAAAAATTAATTTAA
GTCATGGTGCAGCAAAAA-TTTTAGAATGAAGTGAATTACATTTCTTTTTAGAA---ATC
TAA------ATTGAAAAAATTTT----ATAGGATTTGAAAGTAAAAATAT--AATAGAA-
TGATGTTTTGAATAAAGTTCTAAAGTATGTAC----------------------------
--------------

#Amblyomma_nodosum_JX192885.1
---------------------ATTATTATAGAGCTAATATATT-GTTAGTAAGTAAATAT
TATGAAAACAAAAAATTATGGCGGTACTTTAAGCTTTTCAGAGGAATTTGCTCTTTAATG
GATAAAACACCTG-AATTTTACTAAAATTAGTTT--AAATCAGTTTGTATACCACTATT-
AAAATAATAATTTATAATTA-TTATTTTGATTTTAAAA------TTAAAAATTAATTTAA
GTCATGGTGCAGCAAAAA-TTTTAGAATGAAGTGAATTACATTTCTTTTTAGAA---ATC
TAA------ATTGAAAAAATTTT----ATAGGATTTGAAAGTAAAAATAT--AATAGAA-
TGATGTTTTGAATAAAGTTCTAAAGTATGTAC----------------------------
--------------

#Amblyomma_nodosum_JX192886.1
---------------------ATTATTATAGAGCTAATATATT-GTTAGTAAGTAAATAT
TATGAAAACAAAAAATTATGGCGGTACTTTAAGCTTTTCAGAGGAATTTGCTCTTTAATG
GATAAAACACCTG-AATTTTACTAAAATTAGTTT--AAATCAGTTTGTATACCACTATT-
AAAATAATAATTTATAATTA-TTATTTTGATTTTAAAA------TTAAAAATTAATTTAA
GTCATGGTGCAGCAAAAA-TTTTAGAATGAAGTGAATTACATTTCTTTTTAGAA---ATC
TAA------ATTGAAAAAATTTT----ATAGGATTTGAAAGTAAAAATAT--AATAGAA-
TGATGTTTTGAATAAAGTTCTAAAGTATGTAC----------------------------
--------------

#Amblyomma_nodosum_JX192887.1
---------------------ATTATTATAGAGCTAATATATT-GTTAGTAAGTAAATAT
TATGAAAACAAAAAATTATGGCGGTACTTTAAGCTTTTCAGAGGAATTTGCTCTTTAATG
GATAAAACACCTG-AATTTTACTAAAATTAGTTT--AAATCAGTTTGTATACCACTATT-
AAAATAATAATTTATAATTA-TTATTTTGATTTTAAAA------TTAAAAATTAATTTAA
GTCATGGTGCAGCAAAAA-TTTTAGAATGAAGTGAATTACATTTCTTTTTAGAA---ATC
TAA------ATTGAAAAAATTTT----ATAGGATTTGAAAGTAAAAATAT--AATAGAA-
TGATGTTTTGAATAAAGTTCTAAAGTATGTAC----------------------------
--------------

#Amblyomma_nodosum_JX192888.1
---------------------ATTATTATAGAGCTAATATATT-GTTAGTAAGTAAATAT
TATGAAAACAAAAAATTATGGCGGTACTTTAAGCTTTTCAGAGGAATTTGCTCTTTAATG
GATAAAACACCTG-AATTTTACTAAAATTAGTTT--AAATCAGTTTGTATACCACTATT-
AAAATAATAATTTATAATTA-TTATTTTGATTTTAAAA------TTAAAAATTAATTTAA
GTCATGGTGCAGCAAAAA-TTTTAGAATGAAGTGAATTACATTTCTTTTTAGAA---ATC
TAA------ATTGAAAAAATTTT----ATAGGATTTGAAAGTAAAAATAT--AATAGAA-
TGATGTTTTGAATAAAGTTCTAAAGTATGTAC----------------------------
--------------

#Amblyomma_nodosum_JX192889.1
---------------------ATTATTATAGAGCTAATATATT-GTTAGTAAGTAAATAT
TATGAAAACAAAAAATTATGGCGGTACTTTAAGCTTTTCAGAGGAATTTGCTCTTTAATG
GATAAAACACCTG-AATTTTACTAAAATTAGTTT--AAATCAGTTTGTATACCACTATT-
AAAATAATAATTTATAATTA-TTATTTTGATTTTAAAA------TTAAAAATTAATTTAA
GTCATGGTGCAGCAAAAA-TTTTAGAATGAAGTGAATTACATTTCTTTTTAGAA---ATC
TAA------ATTGAAAAAATTTT----ATAGGATTTGAAAGTAAAAATAT--AATAGAA-
TGATGTTTTGAATAAAGTTCTAAAGTATGTAC----------------------------
--------------

#Amblyomma_nodosum_JX192890.1
---------------------ATTATTATAGAGCTAATATATT-GTTAGTAAGTAAATAT
TATGAAAACAAAAAATTATGGCGGTACTTTAAGCTTTTCAGAGGAATTTGCTCTTTAATG
GATAAAACACCTG-AATTTTACTAAAATTAGTTT--AAATCAGTTTGTATACCACTATT-
AAAATAATAATTTATAATTA-TTATTTTGATTTTAAAA------TTAAAAATTAATTTAA
GTCATGGTGCAGCAAAAA-TTTTAGAATGAAGTGAATTACATTTCTTTTTAGAA---ATC
TAA------ATTGAAAAAATTTT----ATAGGATTTGAAAGTAAAAATAT--AATAGAA-
TGATGTTTTGAATAAAGTTCTAAAGTATGTAC----------------------------
--------------

#Amblyomma_nodosum_JX192891.1
---------------------ATTATTATAGAGCTAATATATT-GTTAGTAAGTAAATAT
TATGAAAACAAAAAATTATGGCGGTACTTTAAGCTTTTCAGAGGAATTTGCTCTTTAATG
GATAAAACACCTG-AATTTTACTAAAATTAGTTT--AAATCAGTTTGTATACCACTATT-
AAAATAATAATTTATAATTA-TTATTTTGATTTTAAAA------TTAAAAATTAATTTAA
GTCATGGTGCAGCAAAAA-TTTTAGAATGAAGTGAATTACATTTCTTTTTAGAA---ATC
TAA------ATTGAAAAAATTTT----ATAGGATTTGAAAGTAAAAATAT--AATAGAA-
TGATGTTTTGAATAAAGTTCTAAAGTATGTAC----------------------------
--------------

#Amblyomma_nodosum_JX192892.1
---------------------ATTATTATAGAGCTAATATATT-GTTAGTAAGTAAATAT
TATGAAAACAAAAAATTATGGCGGTACTTTAAGCTTTTCAGAGGAATTTGCTCTTTAATG
GATAAAACACCTG-AATTTTACTAAAATTAGTTT--AAATCAGTTTGTATACCACTATT-
AAAATAATAATTTATAATTA-TTATTTTGATTTTAAAA------TTAAAAATTAATTTAA
GTCATGGTGCAGCAAAAA-TTTTAGAATGAAGTGAATTACATTTCTTTTTAGAA---ATC
TAA------ATTGAAAAAATTTT----ATAGGATTTGAAAGTAAAAATAT--AATAGAA-
TGATGTTTTGAATAAAGTTCTAAAGTATGTAC----------------------------
--------------

#Amblyomma_nodosum_JX192893.1
---------------------ATTATTATAGAGCTAATATATT-GTTAGTAAGTAAATAT
TATGAAAACAAAAAATTATGGCGGTACTTTAAGCTTTTCAGAGGAATTTGCTCTTTAATG
GATAAAACACCTG-AATTTTACTAAAATTAGTTT--AAATCAGTTTGTATACCACTATT-
AAAATAATAATTTATAATTA-TTATTTTGATTTTAAAA------TTAAAAATTAATTTAA
GTCATGGTGCAGCAAAAA-TTTTAGAATGAAGTGAATTACATTTCTTTTTAGAA---ATC
TAA------ATTGAAAAAATTTT----ATAGGATTTGAAAGTAAAAATAT--AATAGAA-
TGATGTTTTGAATAAAGTTCTAAAGTATGTAC----------------------------
--------------

#Amblyomma_nodosum_JX192894.1
---------------------ATTATTATAGAGCTAATATATT-GTTAGTAAGTAAATAT
TATGAAAACAAAAAATTATGGCGGTACTTTAAGCTTTTCAGAGGAATTTGCTCTTTAATG
GATAAAACACCTG-AATTTTACTAAAATTAGTTT--AAATCAGTTTGTATACCACTATT-
AAAATAATAATTTATAATTA-TTATTTTGATTTTAAAA------TTAAAAATTAATTTAA
GTCATGGTGCAGCAAAAA-TTTTAGAATGAAGTGAATTACATTTCTTTTTAGAA---ATC
TAA------ATTGAAAAAATTTT----ATAGGATTTGAAAGTAAAAATAT--AATAGAA-
TGATGTTTTGAATAAAGTTCTAAAGTATGTAC----------------------------
--------------

#Amblyomma_nodosum_JX192895.1
---------------------ATTATTATAGAGCTAATATATT-GTTAGTAAGTAAATAT
TATGAAAACAAAAAATTATGGCGGTACTTTAAGCTTTTCAGAGGAATTTGCTCTTTAATG
GATAAAACACCTG-AATTTTACTAAAATTAGTTT--AAATCAGTTTGTATACCACTATT-
AAAATAATAATTTATAATTA-TTATTTTGATTTTAAAA------TTAAAAATTAATTTAA
GTCATGGTGCAGCAAAAA-TTTTAGAATGAAGTGAATTACATTTCTTTTTAGAA---ATC
TAA------ATTGAAAAAATTTT----ATAGGATTTGAAAGTAAAAATAT--AATAGAA-
TGATGTTTTGAATAAAGTTCTAAAGTATGTAC----------------------------
--------------

#Amblyomma_nodosum_JX192896.1
---------------------ATTATTATAGAGCTAATATATT-GTTAGTAAGTAAATAT
TATGAAAACAAAAAATTATGGCGGTACTTTAAGCTTTTCAGAGGAATTTGCTCTTTAATG
GATAAAACACCTG-AATTTTACTAAAATTAGTTT--AAATCAGTTTGTATACCACTATT-
AAAATAATAATTTATAATTA-TTATTTTGATTTTAAAA------TTAAAAATTAATTTAA
GTCATGGTGCAGCAAAAA-TTTTAGAATGAAGTGAATTACATTTCTTTTTAGAA---ATC
TAA------ATTGAAAAAATTTT----ATAGGATTTGAAAGTAAAAATAT--AATAGAA-
TGATGTTTTGAATAAAGTTCTAAAGTATGTAC----------------------------
--------------

#Amblyomma_nodosum_JX192897.1
---------------------ATTATTATAGAGCTAATATATT-GTTAGTAAGTAAATAT
TATGAAAACAAAAAATTATGGCGGTACTTTAAGCTTTTCAGAGGAATTTGCTCTTTAATG
GATAAAACACCTG-AATTTTACTAAAATTAGTTT--AAATCAGTTTGTATACCACTATT-
AAAATAATAATTTATAATTA-TTATTTTGATTTTAAAA------TTAAAAATTAATTTAA
GTCATGGTGCAGCAAAAA-TTTTAGAATGAAGTGAATTACATTTCTTTTTAGAA---ATC
TAA------ATTGAAAAAATTTT----ATAGGATTTGAAAGTAAAAATAT--AATAGAA-
TGATGTTTTGAATAAAGTTCTAAAGTATGTAC----------------------------
--------------

#Amblyomma_nodosum_JX192898.1
---------------------ATTATTATAGAGCTAATATATT-GTTAGTAAGTAAATAT
TATGAAAACAAAAAATTATGGCGGTACTTTAAGCTTTTCAGAGGAATTTGCTCTTTAATG
GATAAAACACCTG-AATTTTACTAAAATTAGTTT--AAATCAGTTTGTATACCACTATT-
AAAATAATAATTTATAATTA-TTATTTTGATTTTAAAA------TTAAAAATTAATTTAA
GTCATGGTGCAGCAAAAA-TTTTAGAATGAAGTGAATTACATTTCTTTTTAGAA---ATC
TAA------ATTGAAAAAATTTT----ATAGGATTTGAAAGTAAAAATAT--AATAGAA-
TGATGTTTTGAATAAAGTTCTAAAGTATGTAC----------------------------
--------------

#Amblyomma_parkeri_EU805551.1
-------------------------------------------------TAAATAACAAG
TACGAAAGCAAAAAATTATGGCGGTGCTTTAAGCTTTTCAGAGGAATTTGCTCTTTAATG
GATAAAACGCCTA-AACCTTACTAAAACTAGTTTTTACATCAGTTTGTATACCGCTATG-
AAAGTAATAATTTATAAATA-TTACTTTAATTTTTT--G-----CTTGAAAGTAAATTAA
GTCAAGGTGCAACATAAG-TTTTAGAATGAAGTGAATTACATTACTTAATAGA-------
--GAAATAAATT---AAACTAAA---TTTAGGATTTGAAAGTAAAAATTC--AATAGAA-
TGGTTTTTTGAATTAAGTTCTGAAGTATGTAC----------------------------
--------------

#Amblyomma_parkeri_EU805552.1
-------------------------------------------------TAAATAACAAG
TACGAAAGCAAAAAATTATGGCGGTGCTTTAAGCTTTTCAGAGGAATTTGCTCTTTAATG
GATAAAACGCCTA-AACCTTACTAAAACTAGTTTTTACATCAGTTTGTATACCGCTATG-
AAAGTAATAATTTATAAATA-TTACTTTAATTTTTT--G-----CTTGAAAGTAAATTAA
GTCAAGGTGCAACATAAG-TTTTAGAATGAAGTGAATTACATTACTTAATAGA-------
--GAAATAAATT---AAACTAAA---TTTAGGATTTGAAAGTAAAAATTC--AATAGAA-
TGGTTTTTTGAATTAAGTTCTGAAGTATGTAC----------------------------
--------------

#Amblyomma_parkeri_EU805553.1
-------------------------------------------------TAAATAACAAG
TACGAAAGCAAAAAATTATGGCGGTGCTTTAAGCTTTTCAGAGGAATTTGCTCTTTAATG
GATAAAACGCCTA-AACCTTACTAAAACTAGTTTTTACATCAGTTTGTATACCGCTATG-
AAAGTAATAATTTATAAATA-TTACTTTAATTTTTT--G-----CTTGAAAGTAAATTAA
GTCAAGGTGCAACATAAG-TTTTAGAATGAAGTGAATTACATTACTTAATAGA-------
--GAAATAAATT---AAACTAAA---TTTAGGATTTGAAAGTAAAAATTC--AATAGAA-
TGGTTTTTTGAATTAAGTTCTGAAGTATGTAC----------------------------
--------------

#Amblyomma_parkeri_EU805554.1
-------------------------------------------------TAAATAACAAG
TACGAAAGCAAAAAATTATGGCGGTGCTTTAAGCTTTTCAGAGGAATTTGCTCTTTAATG
GATAAAACGCCTA-AACCTTACTAAAACTAGTTTTTACATCAGTTTGTATACCGCTATG-
AAAGTAATAATTTATAAATA-TTACTTTAATTTTTT--G-----CTTGAAAGTAAATTAA
GTCAAGGTGCAACATAAG-TTTTAGAATGAAGTGAATTACATTACTTAATAGA-------
--GAAATAAATT---AAACTAAA---TTTAGGATTTGAAAGTAAAAATTC--AATAGAA-
TGGTTTTTTGAATTAAGTTCTGAAGTATGTAC----------------------------
--------------

#Amblyomma_tuberculatum_AM410579.1
---------GATAGATACCCTATTATTAAAGAGCTTG-ATATT-GTTAGTAAATAAATTT
TAAGAAAACAAAAAGTTATGGCGGTACTTTAAACTTTTCAGAGGAATTTGCTCTTTTATG
GATAAAACGCCTA-AATCTTACTAAAATTTGTA---AGATCAGTTTGTATACCACTATA-
AAAATTATAATTTATTATTA-TAATTGTAATTTT-ATAC------TTAAAAATAAATTAA
GTCATGGTGCAGCAAAAA-TTTTAGGATGAAGTGAATTACATTTCTTTTTAGAA------
-AAA---ATTTTTGAAAAATAAA---TTTAGGATTTGAAAGTAAAAATTT--AATAAAA-
TGAAATTTTGAATAAAGTACTAAAGTATGTACACATCGCCCGTCG---------------
--------------

#Amblyomma_tuberculatum_AY342254.1
------------------------------------------------GTAAATAAATTT
TAAGAAAACAAAAAGTTATGGCGGTACTTTAAACTTTTCAGAGGAATTTGCTCTTTTATG
GATAAAACGCCTA-AATCTT-CTAAAATTTGTA---AGATCAGTTTGTATACCACTATA-
AAAATTATAATTTATTATTA-TAATTGTAATTTT-ATAC------TTAAAAATAAATTAA
GTCATGGTGCAGCAAAAA-TTTTAGGATGAAGTGAATTACATTTCTTTTTAGAA------
-AAA---ATTTTTGAAAAATAAA---TTTAGGATTTGAAAGTAAAAATTT--AATAAAA-
TGAAATTTTGAATAAAGTACTAAAGTATGTAC----------------------------
--------------

#Amblyomma_tuberculatum_U95855.1
-AAACTAGGATTAGATACCCTATTATTAAAGAGCTTG-ATATT-GTTAGTAAATAAATTT
TAAGAAAACAAAAAGTTATGGCGGTACTTTAAACTTTTCAGAGGAATTTGCTCTTTTATG
GATAAAACGCCTA-AATCTTACTAAAATTTGTA---GGG-CAGTTTGTATACCACTATA-
AAAATTATAATTTATTATTA-TAATTGTAATTTTTATAC------TTAAAAATAAATTAA
GTCATGGTGCAGCAAAAA-TTTTAGGATGAAGTGAATTACATTTCTTTTTTAGA------
-AAT---ATAGATGAAAATTAAAA--TTTAGGATTTGAAAGTAAAAATTT--AATAAAA-
TGAAATTTTGAATAAAGTACTAAAGTATGTACATATCGCCCGTCGCTCTTTTATAAAGAT
AAGTCGTAACATAG

#Amblyomma_variegatum_AF150046.1
---------------------ATTATTAAAGAGCTTA-ATATT-GTGAGTAACTAAAAAT
TATGAAAACAAAAAAATTTGGCGGTACTTTAAGCTTTTCAGAGGAATTTGCTCTGTAATG
GATAAATCGCCTA-AATCTTACTAAAATTTGTT---AAGTCAGTTTGTATACCACTATA-
AAAGTAATATTTAATTATTA-TTACTTTAATTTTTAAAA----ATAAAAA-TTAAATTAA
GTCATGGTGCAGCATAAA-TTTTAGGATGAAGTGAATTACATTTCTTTTTAGAA---TTT
TAAA---AAATT---AAAGTAAA--TTTTAGGATTTGAAAGTAAAAATTC--AATAAAA-
TGGTTTTTTGAATTAAGTTCTGAAGTATGTAC----------------------------
--------------

#Amblyomma_variegatum_HQ856466.1
---------------------ATTATTAAGGAGCTTA-ATATT-GTGAGTAACTAAAAAT
TATGAAAACAAAAAACTTTGGCGGTACTTTAAGCTTTTCAGAGGAATTTGCTCTTTAATG
GATAAATCGCCTA-AATCTTACTAAAATTTGTT---AAGTCAGTTTGTATACCACTATA-
AAAGTAATATTTAATTATTA-TTACTTTAATTTTTAAAA-----TAAAAAATTAAATTAA
GTCATGGTGCAGCATAAA-TTTTAGGATGAAGTGAATTACATTTCTTATTAGAA---ATT
T-AA---AAATT---AAAATTAA--TTTTAGGATTTGAAAGTAAAAATTC--AATAAAA-
TGGTTTTTTGAATTAAGTTCTGAAGTATGT------------------------------
--------------

#Amblyomma_variegatum_HQ856467.1
---------------------ATTATTAAAGAGCTTA-ATATT-GTGAGTAACTAAAAAT
TATGAAAACAAAAAAATTTGGCGGTACTTTAAGCTTTTCAGAGGAATTTGCTCTGTAATG
GATAAATCGCCTA-AATCTTACTAAAATTTGTT---AAGTCAGTTTGTATACCACTATA-
AAAGTAATATTTAATTATTA-TTACTTTAATTTTTAAAA----ATAAAAAATTAAATTAA
GTCATGGTGCAGCATAAA-TTTTAGGATGAAGTGAATTACATTTCTTTTTAGAA---TTT
AAAA---AAATT---AAAGTAAA--TTTTAGGATTTGAAAGTAAAAATTC--AATAAAA-
TGGTTTTTTGAATTAAGTTCTGAAGTATGT------------------------------
--------------

#Amblyomma_variegatum_HQ856468.1
---------------------ATTATTAAAGAGCTTA-ATATT-GTGAGTAACTAAAAAT
TATGAAAACAAAAAAATTTGGCGGTACTTTAAGCTTTTCAGAGGAATTTGCTCTGTAATG
GATAAATCGCCTA-AATCTTACTAAAATTTGTT---AAGTCAGTTTGTATACCACTATA-
AAAGTAATATTTAATTATTA-TTACTTTAATTTTTAAAA----ATAAAAAATTAAATTAA
GTCATGGTGCAGCATAAA-TTTTAGGATGAAGTGAATTACATTTCTTTTTAGAA---TTT
AAAA---AAATT---AAAGTAAA--TTTTAGGATTTGAAAGTAAAAATTC--AATAAAA-
TGGTTTTTTGAATTAAGTTCTGAAGTATGT------------------------------
--------------

#Amblyomma_variegatum_HQ856469.1
---------------------ATTATTAAAGAGCTTA-ATATT-GTGAGTAACTAAAAAT
TATGAAAACAAAAAAATTTGGCGGTACTTTAAGCTTTTCAGAGGAATTTGCTCTGTAATG
GATAAATCGCCTA-AATCTTACTAAAATTTGTT---AAGTCAGTTTGTATACCACTATA-
AAAGTAATATTTAATTATTA-TTACTTTAATTTTTAAAA----ATAAAAAATTAAATTAA
GTCATGGTGCAGCATAAA-TTTTAGGATGAAGTGAATTACATTTCTTTTTAGAA---TTT
AAAA---AAATT---AAAGTAAA--TTTTAGGATTTGAAAGTAAAAATTC--AATAAAA-
TGGTTTTTTGAATTAAGTTCTGAAGTATGT------------------------------
--------------

#Amblyomma_variegatum_HQ856470.1
---------------------ATTATTAAAGAGCTTA-ATATT-GTGAGTAACTAAAAAT
TATGAAAACAAAAAAATTTGGCGGTACTTTAAGCTTTTCAGAGGAATTTGCTCTGTAATG
GATAAATCGCCTA-AATCTTACTAAAATTTGTT---AAGTCAGTTTGTATACCACTATA-
AAAGTAATATTTAATTATTA-TTACTTTAATTTTTAAAA----ATAAAAAATTAAATTAA
GTCATGGTGCAGCATAAA-TTTTAGGATGAAGTGAATTACATTTCTTTTTAGAA---TTT
TAAA---AAATT---AAAGTAAA--TTTTAGGATTTGAAAGTAAAAATTC--AATAAAA-
TGGTTTTTTGAATTAAGTTCTGAAGTATGT------------------------------
--------------

#Amblyomma_variegatum_HQ856471.1
---------------------ATTATTAAAGAGCTTA-ATATT-GTGAGTAACTAAAAAT
TATGAAAACAAAAAAATTTGGCGGTACTTTAAGCTTTTCAGAGGAATTTGCTCTGTAATG
GATAAATCGCCTA-AATCTTACTAAAATTTGTT---AAGTCAGTTTGTATACCACTATA-
AAAGTAATATTTAATTATTA-TTACTTTAATTTTTAAAA----ATAAAAAATTAAATTAA
GTCATGGTGCAGCATAAA-TTTTAGGATGAAGTGAATTACATTTCTTTTTAGAA---TTT
TAAA---AAATT---AAAGTAAA--TTTTAGGATTTGAAAGTAAAAATTC--AATAAAA-
TGGTTTTTTGAATTAAGTTCTGAAGTATGT------------------------------
--------------

#Amblyomma_variegatum_HQ856472.1
---------------------ATTATTAAAGAGCTTA-ATATT-GTGAGTAACTAAAAAT
TATGAAAACAAAAAAATTTGGCGGTACTTTAAGCTTTTCAGAGGAATTTGCTCTGTAATG
GATAAATCACCTA-AATCTTACTAAAATTTGTT---AAGTCAGTTTGTATACCACTATA-
AAAGTAATATTTAATTATTA-TTACTTTAATTTTTAAAA----ATAAAAAATTAAATTAA
GTCATGGTGCAGCATAAA-TTTTAGGATGAAGTGAATTACATTTCTTTTTAGAA---TTT
TAAA---AAATT---AAAGTAAA--TTTTAGGATTTGAAAGTAAAAATTC--AATAAAA-
TGGTTTTTTGAATTAAGTTCTGAAGTATGT------------------------------
--------------

#Amblyomma_variegatum_HQ856473.1
---------------------ATTATTAAAGAGCTTA-ATATT-GTGAGTAACTAAAAAT
TATGAAAACAAAAAAATTTGGCGGTACTTTAAGCTTTTCAGAGGAATTTGCTCTGTAATG
GATAAATCGCCTA-AATCTTACTAAAATTTGTT---AAGTCAGTTTGTATACCACTATA-
AAAGTAATATTTAATTATTA-TTACTTTAATTTTTAAAA----ATAAAAAATTAAATTAA
GTCATGGTGCAGCATAAA-TTTTAGGATGAAGTGAATTACATTTCTTTTTAGAA---TTT
TAAA---AAATT---AAAGTAAA--TTTTAGGATTTGAAAGTAAAAATTC--AATAAAA-
TGGTTTTTTGAATTAAGTTCTGAAGTATGT------------------------------
--------------

#Amblyomma_variegatum_HQ856474.1
---------------------ATTATTAAAGAGCTTA-ATATT-GTGAGTAACTAAAAAT
TATGAAAACAAAAAAATTTGGCGGTACTTTAAGCTTTTCAGAGGAATTTGCTCTGTAATG
GATAAATCGCCTA-AATCTTACTAAAATTTGTT---AAGTCAGTTTGTATACCACTATA-
AAAGTAATATTTAATTATTA-TTACTTTAATTTTTAAAA----ATAAAAAATTAAATTAA
GTCATGGTGCAGCATAAA-TTTTAGGATGAAGTGAATTACATTTCTTTTTAGAA---TTT
TAAA---AAATT---AAAGTAAA--TTTTAGGATTTGAAAGTAAAAATTC--AATAAAA-
TGGTTTTTTGAATTAAGTTCTGAAGTATGT------------------------------
--------------

#Amblyomma_variegatum_HQ856475.1
---------------------ATTATTAAAGAGCTTA-ATATT-GTGAGTAACTAAAAAT
TATGAAAACAAAAAAATTTGGCGGTACTTTAAGCTTTTCAGAGGAATTTGCTCTTTAATG
GATAAATCGCCTA-AATCTTACTAAAATTTGTT---AAGTCAGTTTGTATACCACTATA-
AAAGTAATATTTAATTATTA-TTACTTTAATTTTTAAAA----ATAAAAAATTAAATTAA
GTCATGGTGCAGCATAAA-TTTTAGGATGAAGTGAATTACATTTCTTTTTAGAA---TTT
TAAA---AAATT---AAAGTAAA--TTTTAGGATTTGAAAGTAAAAATTC--AATAAAA-
TGGTTTTTTGAATTAAGTTCTGAAGTATGT------------------------------
--------------

#Amblyomma_variegatum_HQ856476.1
---------------------ATTATTAAAGAGCTTA-ATATT-GTGAGTAACTAAAAAT
TATGAAAACAAAAAAATTTGGCGGTACTTTAAGCTTTTCAGAGGAATTTGCTCTGTAATG
GATAAATCGCCTA-AATCTTACTAAAATTTGTT---AAGTCAGTTTGTATACCACTATA-
AAAGTAATATTTAATTATTA-TTACTTTAATTTTTAAAA----ATAAAAAATTAAATTAA
GTCATGGTGCAGCATAAA-TTTTAGGATGAAGTGAATTACATTTCTTTTTAGAA---TTT
TAAA---AAATT---AAAGTAAA--TTTTAGGATTTGAAAGTAAAAATTC--AATAAAA-
TGGTTTTTTGAATTAAGTTCTGAAGTATGT------------------------------
--------------

#Amblyomma_variegatum_HQ856477.1
---------------------ATTATTAAAGAGCTTA-ATATT-GTGAGTAACTAAAAAT
TATGAAAACAAAAAAATTTGGCGGTACTTTAAGCTTTTCAGAGGAATTTGCTCTGTAATG
GATAAATCACCTA-AATCTTACTAAAATTTGTT---AAGTCAGTTTGTATACCACTATA-
AAAGTAATATTTAATTATTA-TTACTTTAATTTTTAAAA----ATAAAAAATTAAATTAA
GTCATGGTGCAGCATAAA-TTTTAGGATGAAGTGAATTACATTTCTTTTTAGAA---TTT
TAAA---AAATT---AAAGTAAA--TTTTAGGATTTGAAAGTAAAAATTC--AATAAAA-
TGGTTTTTTGAATTAAGTTCTGAAGTATGT------------------------------
--------------

#Amblyomma_variegatum_HQ856478.1
---------------------ATTATTAAAGAGCTTA-ATATT-GTGAGTAACTAAAAAT
TATGAAAACAAAAAAATTTGGCGGTACTTTAAGCTTTTCAGAGGAATTTGCTCTTTAATG
GATAAATCGCCTA-AATCTTACTAAAATTTGTT---AAGTCAGTTTGTATACCACTATA-
AAAGTAATATTTAATTATTA-TTACTTTAATTTTTAAAA----ATAAAAAATTAAATTAA
GTCATGGTGCAGCATAAA-TTTTAGGATGAAGTGAATTACATTTCTTTTTAGAA---TTT
TAAA---AAATT---AAAGTAAA--TTTTAGGATTTGAAAGTAAAAATTC--AATAAAA-
TGGTTTTTTGAATTAAGTTCTGAAGTATGT------------------------------
--------------

#Amblyomma_variegatum_HQ856479.1
---------------------ATTATTAAAGAGCTTA-ATATT-GTGAGTAACTAAAAAT
TATGAAAACAAAAAAATTTGGCGGTACTTTAAGCTTTTCAGAGGAATTTGCTCTGTAATG
GATAAATCGCCTA-AATCTTACTAAAATTTGTT---AAGTCAGTTTGTATACCACTATA-
AAAGTAATATTTAATTATTA-TTACTTTAATTTTTAAAA----ATAAAAAATTAAATTAA
GTCATGGTGCAGCATAAA-TTTTAGGATGAAGTGAATTACATTTCTTTTTAGAA---TTT
TAAA---AAATT---AAAGTAAA--TTTTAGGATTTGAAAGTAAAAATTC--AATAAAA-
TGGTTTTTTGAATTAAGTTCTGAAGTATGT------------------------------
--------------

#Amblyomma_variegatum_HQ856480.1
---------------------ATTATTAAAGAGCTTA-ATATT-GTGAGTAACTAAAAAT
TATGAAAACAAAAAAATTTGGCGGTACTTTAAGCTTTTCAGAGGAATTTGCTCTGTAATG
GATAAATCGCCTA-AATCTTACTAAAATTTGTT---AAGTCAGTTTGTATACCACTATA-
AAAGTAATATTTAATTATTA-TTACTTTAATTTTTAAAA----ATAAAAAATTAAATTAA
GTCATGGTGCAGCATAAA-TTTTAGGATGAAGTGAATTACATTTCTTTTTAGAA---TTT
TAAA---AAATT---AAAGTAAA--TTTTAGGATTTGAAAGTAAAAATTC--AATAAAA-
TGGTTTTTTGAATTAAGTTCTGAAGTATGT------------------------------
--------------

#Amblyomma_variegatum_HQ856481.1
---------------------ATTATTAAAGAGCTTA-ATATT-GTGAGTAACTAAAAAT
TATGAAAACAAAAAAATTTGGCGGTACTTTAAGCTTTTCAGAGGAATTTGCTCTGTAATG
GATAAATCGCCTA-AATCTTACTAAAATTTGTT---AAGTCAGTTTGTATACCACTATA-
AAAGTAATATTTAATTATTA-TTACTTTAATTTTTAAAA----ATAAAAAATTAAATTAA
GTCATGGTGCAGCATAAA-TTTTAGGATGAAGTGAATTACATTTCTTTTTAGAA---TTT
TWAA---AAATT---AAAGTAAA--TTTTAGGATTTGAAAGTAAAAATTC--AATAAAA-
TGGTTTTTTGAATTAAGTTCTGAAGTATGT------------------------------
--------------

#amblyomma_variegatum_HQ856482.1
---------------------ATTATTAAAGAGCTTA-ATATT-GTGAGTAACTAAAAAT
TATGAAAACAAAAAAATTTGGCGGTACTTTAAGCTTTTCAGAGGAATTTGCTCTGTAATG
GATAAATCACCTA-AATCTTACTAAAATTTGTT---AAGTCAGTTTGTATACCACTATA-
AAAGTAATATTTAATTATTA-TTACTTTAATTTTTAAAA----ATAAAAAATTAAATTAA
GTCATGGTGCAGCATAAA-TTTTAGGATGAAGTGAATTACATTTCTTTTTAGAA---TTT
TAAA---AAATT---AAAGTAAA--TTTTAGGATTTGAAAGTAAAAATTC--AATAAAA-
TGGTTTTTTGAATTAAGTTCTGAAGTATGT------------------------------
--------------

#Amblyomma_variegatum_HQ856483.1
---------------------ATTATTAAAGAGCTTA-ATATT-GTGAGTAACTAAAAAT
TATGAAAACAAAAAAATTTGGCGGTACTTTAAGCTTTTCAGAGGAATTTGCTCTGTAATG
GATAAATCGCCTA-AATCTTACTAAAATTTGTT---AAGTCAGTTTGTATACCACTATA-
AAAGTAATATTTAATTATTA-TTACTTTAATTTTTAAAA----ATAAAAAATTAAATTAA
GTCATGGTGCAGCATAAA-TTTTAGGATGAAGTGAATTACATTTCTTTTTAGAA---TTT
TAAA---AAATT---AAAGTAAA--TTTTAGGATTTGAAAGTAAAAATTC--AATAAAA-
TGGTTTTTTGAATTAAGTTCTGAAGTATGT------------------------------
--------------

#Amblyomma_variegatum_HQ856484.1
---------------------ATTATTAAAGAGCTTA-ATATT-GTGAGTAACTAAAAAT
TATGAAAACAAAAAAATTTGGCGGTACTTTAAGCTTTTCAGAGGAATTTGCTCTGTAATG
GATAAATCGCCTA-AATCTTACTAAAATTTGTT---AAGTCAGTTTGTATACCACTATA-
AAAGTAATATTTAATTATTA-TTACTTTAATTTTTAAAA----ATAAAAAATTAAATTAA
GTCATGGTGCAGCATAAA-TTTTAGGATGAAGTGAATTACATTTCTTTTTAGAA---TTT
TAAA---AAATT---AAAGTAAA--TTTTAGGATTTGAAAGTAAAAATTC--AATAAAA-
TGGTTTTTTGAATTAAGTTCTGAAGTATGT------------------------------
--------------

#Amblyomma_variegatum_HQ856485.1
---------------------ATTATTAAAGAGCTTA-ATATT-GTGAGTAACTAAAAAT
TATGAAAACAAAAAAATTTGGCGGTACTTTAAGCTTTTCAGAGGAATTTGCTCTGTAATG
GATAAATCGCCTA-AATCTTACTAAAATTTGTT---AAGTCAGTTTGTATACCACTATA-
AAAGTAATATTTAATTATTA-TTACTTTAATTTTTAAAA----ATAAAAAATTAAATTAA
GTCATGGTGCAGCATAAA-TTTTAGGATGAAGTGAATTACATTTCTTTTTAGAA---TTT
TAAA---AAATT---AAAGTAAA--TTTTAGGATTTGAAAGTAAAAATTC--AATAAAA-
TGGTTTTTTGAATTAAGTTCTGAAGTATGT------------------------------
--------------

#Amblyomma_variegatum_HQ856486.1
---------------------ATTATTAAAGAGCTTA-ATATT-GTGAGTAACTAAAAAT
TATGAAAACAAAAAAATTTGGCGGTACTTTAAGCTTTTCAGAGGAATTTGCTCTGTAATG
GATAAATCGCCTA-AATCTTACTAAAATTTGTT---AAGTCAGTTTGTATACCACTATA-
AAAGTAATATTTAATTATTA-TTACTTTAATTTTTAAAA----ATAAAAAATTAAATTAA
GTCATGGTGCAGCATAAA-TTTTAGGATGAAGTGAATTACATTTCTTTTTAGAA---TTT
TAAA---AAATT---AAAGTAAA--TTTTAGGATTTGAAAGTAAAAATTC--AATAAAA-
TGGTTTTTTGAATTAAGTTCTGAAGTATGT------------------------------
--------------

#Amblyomma_variegatum_HQ856487.1
---------------------ATTATTAAAGAGCTTA-ATATT-GTGAGTAACTAAAAAT
TATGAAAACAAAAAAATTTGGCGGTACTTTAAGCTTTTCAGAGGAATTTGCTCTGTAATG
GATAAATCGCCTA-AATCTTACTAAAATTTGTT---AAGTCAGTTTGTATACCACTATA-
AAAGTAATATTTAATTATTA-TTACTTTAATTTTTAAAA----ATAAAAAATTAAATTAA
GTCATGGTGCAGCATAAA-TTTTAGGATGAAGTGAATTACATTTCTTTTTAGAA---TTT
TAAA---AAATT---AAAGTAAA--TTTTAGGATTTGAAAGTAAAAATTC--AATAAAA-
TGGTTTTTTGAATTAAGTTCTGAAGTATGT------------------------------
--------------

#Amblyomma_variegatum_HQ856488.1
---------------------ATTATTAAAGAGCTTA-ATATT-GTGAGTAACTAAAAAT
TATGAAAACAAAAAAATTTGGCGGTACTTTAAGCTTTTCAGAGGAATTTGCTCTGTAATG
GATAAATCGCCTA-AATCTTACTAAAATTTGTT---AAGTCAGTTTGTATACCACTATA-
AAAGTAATATTTAATTATTA-TTACTTTAATTTTTAAAA----ATAAAAAATTAAATTAA
GTCATGGTGCAGCATAAA-TTTTAGGATGAAGTGAATTACATTTCTTTTTAGAA---TTT
TAAA---AAATT---AAAGTAAA--TTTTAGGATTTGAAAGTAAAAATTC--AATAAAA-
TGGTTTTTTGAATTAAGTTCTGAAGTATGT------------------------------
--------------

#Amblyomma_variegatum_HQ856489.1
---------------------ATTATTAAAGAGCTTA-ATATT-GTGAGTAACTAAAAAT
TATGAAAACAAAAAAATTTGGCGGTACTTTAAGCTTTTCAGAGGAATTTGCTCTGTAATG
GATAAATCGCCTA-AATCTTACTAAAATTTGTT---AAGTCAGTTTGTATACCACTATA-
AAAGTAATATTTAATTATTA-TTACTTTAATTTTTAAAA----ATAAAAAATTAAATTAA
GTCATGGTGCAGCATAAA-TTTTAGGATGAAGTGAATTACATTTCTTTTTAGAA---TTT
TAAA---AAATT---AAAGTAAA--TTTTAGGATTTGAAAGTAAAAATTC--AATAAAA-
TGGTTTTTTGAATTAAGTTCTGAAGTATGT------------------------------
--------------

#Amblyomma_variegatum_HQ856490.1
---------------------ATTATTAAAGAGCTTA-ATATT-GTGAGTAACTAAAAAT
TATGAAAACAAAAAAATTTGGCGGTACTTTAAGCTTTTCAGAGGAATTTGCTCTGTAATG
GATAAATCGCCTA-AATCTTACTAAAATTTGTT---AAGTCAGTTTGTATACCACTATA-
AAAGTAATATTTAATTATTA-TTACTTTAATTTTTAAAA----ATAAAAAATTAAATTAA
GTCATGGTGCAGCATAAA-TTTTAGGATGAAGTGAATTACATTTCTTTTTAGAA---TTT
TAAA---AAATT---AAAGTAAA--TTTTAGGATTTGAAAGTAAAAATTC--AATAAAA-
TGGTTTTTTGAATTAAGTTCTGAAGTATGT------------------------------
--------------

#Amblyomma_variegatum_HQ856491.1
---------------------ATTATTAAGGAGCTTT-ATATT-GTGAGTAACTAAAAAT
TATGAAAACAAAAAACTTTGGCGGTACTTTAAGCTTTTCAGAGGAATTTGCTCTTTAATG
GATAAATCGCCTA-AATCTTACTAAAATTTGTT---AAGTCAGTTTGTATACCACTATA-
AAAGTAATATTTAATTATTA-TTACTTTAATTTTTAAAA-----TAAAAAATTAAATTAA
GTCATGGTGCAGCATAAA-TTTTAGGATGAAGTGAATTACATTTCTTATTAGAA---ATT
TTAA---AAATT---AAAGTTAA--TTTTAGGATTTGAAAGTAAAAATTC--AATAAAA-
TGGTTTTTTGAATTAAGTTCTGAAGTATGT------------------------------
--------------

#Amblyomma_variegatum_HQ856492.1
---------------------ATTATTAAGGAGCTTA-ATATT-GTGAGTAACTAAAAAT
TATGAAAACAAAAAACTTTGGCGGTACTTTAAGCTTTTCAGAGGAATTTGCTCTTTAATG
GATAAATCGCCTA-AATCTTACTAAAATTTGTT---AAGTCAGTTTGTATACCACTATA-
AAAGTAATATTTAATTATTA-TTACTTTAATTTTTAAAA-----TAAAAAATTAAATTAA
GTCATGGTGCAGCATAAA-TTTTAGGATGAAGTGAATTACATTTCTTATTAGAA---ATT
T-AA---AAATT---AAAATTAA--TTTTAGGATTTGAAAGTAAAAATTC--AATAAAA-
TGGTTTTTTGAATTAAGTTCTGAAGTATGT------------------------------
--------------

#Amblyomma_variegatum_HQ856493.1
---------------------ATTATTAAGGAGCTTT-ATATT-GTGAGTAACTAAAAAT
TATGAAAACAAAAAACTTTGGCGGTACTTTAAGCTTTTCAGAGGAATTTGCTCTTTAATG
GATAAATCGCCTA-AATCTTACTAAAATTTGTT---AAGTCAGTTTGTATACCACTATA-
AAAGTAATATTTAATTATTA-TTACTTTAATTTTTAAAA-----TAAAAAATTAAATTAA
GTCATGGTGCAGCATAAA-TTTTAGGATGAAGTGAATTACATTTCTTATTAGAA---ATT
TTAA---AAATT---AAAGTTAA--TTTTAGGATTTGAAAGTAAAAATTC--AATAAAA-
TGGTTTTTTGAATTAAGTTCTGAAGTATGT------------------------------
--------------

#Amblyomma_variegatum_HQ856494.1
---------------------ATTATTAAGGAGCTTT-ATATT-GTGAGTAACTAAAAAT
TATGAAAACAAAAAACTT-GGCGGTACTTTAAGCTTTTCAGAGGAATTTGCTCTTTAATG
GATAAATCGCCTA-AATCTTACTAAAATTTGTT---AAGTCAGTTTGTATACCACTATA-
AAAGTAATATTTAATTATTA-TTACTTTAATTTTTAAAA-----TAAAAAATTAAATTAA
GTCATGGTGCAGCATAAA-TTTTAGGATGAAGTGAATTACATTTCTTATTAGAA---ATT
TTAA---AAATT---AAAGTTAA--TTTTAGGATTTGAAAGTAAAAATTC--AATAAAA-
TGGTTTTTTGAATTAAGTTCTGAAGTATGT------------------------------
--------------

#Amblyomma_variegatum_HQ856495.1
---------------------ATTATTAAGGAGCTTT-ATATT-GTGAGTAACTAAAAAT
TATGAAAACAAAAAACTTTGGCGGTACTTTAAGCTTTTCAGAGGAATTTGCTCTTTAATG
GATAAATCGCCTA-AATCTTACTAAAATTTGTT---AAGTCAGTTTGTATACCACTATA-
AAAGTAATATTTAATTATTA-TTACTTTAATTTTTAAAA-----TAAAAAATTAAATTAA
GTCATGGTGCAGCATAAA-TTTTAGGATGAAGTGAATTACATTTCTTATTAGAA---ATT
TTAA---AAATT---AAAGTTAA--TTTTAGGATTTGAAAGTAAAAATTC--AATAAAA-
TGGTTTTTTGAATTAAGTTCTGAAGTATGT------------------------------
--------------

#Amblyomma_variegatum_HQ856496.1
---------------------ATTATTAAGGAGCTTT-ATATT-GTGAGTAACTAAAAAT
TATGAAAACAAAAAACTTTGGCGGTACTTTAAGCTTTTCAGAGGAATTTGCTCTTTAATG
GATAAATCGCCTA-AATCTTACTAAAATTTGTT---AAGTCAGTTTGTATACCACTATA-
AAAGTAATATTTAATTATTA-TTACTTTAATTTTTAAAA-----TAAAAAATTAAATTAA
GTCATGGTGCAGCATAAA-TTTTAGGATGAAGTGAATTACATTTCTTATTAGAA---ATT
TTAA---AAATT---AAAGTTAA--TTTTAGGATTTGAAAGTAAAAATTC--AATAAAA-
TGGTTTTTTGAATTAAGTTCTGAAGTATGT------------------------------
--------------

#Amblyomma_variegatum_HQ856497.1
---------------------ATTATTAAGGAGCTTT-ATATT-GTGAGTAACTAAAAAT
TATGAAAACAAAAAACTTTGGCGGTACTTTAAGCTTTTCAGAGGAATTTGCTCTTTAATG
GATAAATCGCCTA-AATCTTACTAAAATTTGTT---AAGTCAGTTTGTATACCACTATA-
AAAGTAATATTTAATTATTA-TTACTTTAATTTTTAAAA-----TAAAAAATTAAATTAA
GTCATGGTGCAGCATAAA-TTTTAGGATGAAGTGAATTACATTTCTTATTAGAA---ATT
TTAA---AAATT---AAAGTTAA--TTTTAGGATTTGAAAGTAAAAATTC--AATAAAA-
TGGTTTTTTGAATTAAGTTCTGAAGTATGT------------------------------
--------------

#Amblyomma_variegatum_HQ856498.1
---------------------ATTATTAAGGAGCTTT-ATATT-GTGAGTAACTAAAAAT
TATGAAAACAAAAAACTTTGGCGGTACTTTAAGCTTTTCAGAGGAATTTGCTCTTTAATG
GATAAATCGCCTA-AATCTTACTAAAATTTGTT---AAGTCAGTTTGTATACCACTATA-
AAAGTAATATTTAATTATTA-TTACTTTAATTTTTAAAA-----TAAAAAATTAAATTAA
GTCATGGTGCAGCATAAA-TTTTAGGATGAAGTGAATTACATTTCTTATTAGAA---ATT
TTAA---AAATT---AAAGTTAA--TTTTAGGATTTGAAAGTAAAAATTC--AATAAAA-
TGGTTTTTTGAATTAAGTTCTGAAGTATGT------------------------------
--------------

#Amblyomma_variegatum_HQ856499.1
---------------------ATTATTAAGGAGCTTT-ATATT-GTGAGTAACTAAAAAT
TATGAAAACAAAAAACTT-GGCGGTACTTTAAGCTTTTCAGAGGAATTTGCTCTTTAATG
GATAAATCGCCTA-AATCTTACTAAAATTTGTT---AAGTCAGTTTGTATACCACTATA-
AAAGTAATATTTAATTATTA-TTACTTTAATTTTTAAAA-----TAAAAAATTAAATTAA
GTCATGGTGCAGCATAAA-TTTTAGAATGAAGTGAATTACATTTCTTATTAGAA---ATT
TTAA---AAATT---AAAGTTAA--TTTTAGGATTTGAAAGTAAAAATTC--AATAAAA-
TGGTTTTTTGAATTAAGTTCTGAAGTATGT------------------------------
--------------

#Amblyomma_variegatum_HQ856500.1
---------------------ATTATTAAGGAGCTTT-ATATT-GTGAGTAACTAAAAAT
TATGAAAACAAAAAACTTTGGCGGTACTTTAAGCTTTTCAGAGGAATTTGCTCTTTAATG
GATAAATCGCCTA-AATCTTACTAAAATTTGTT---AAGTCAGTTTGTATACCACTATA-
AAAGTAATATTTAATTATTA-TTACTTTAATTTTTAAAA-----TAAAAAATTAAATTAA
GTCATGGTGCAGCATAAA-TTTTAGGATGAAGTGAATTACATTTCTTATTAGAA---ATT
TTAA---AAATT---AAAGTTAA--TTTTAGGATTTGAAAGTAAAAATTC--AATAAAA-
TGGTTTTTTGAATTAAGTTCTGAAGTATGT------------------------------
--------------

#Amblyomma_variegatum_HQ856501.1
---------------------ATTATTAAGGAGCTTA-ATATT-GTGAGTAACTAAAAAT
TATGAAAACAAAAAACTTTGGCGGTACTTTAAGCTTTTCAGAGGAATTTGCTCTTTAATG
GATAAATCGCCTA-AATCTTACTAAAATTTGTT---AAGTCAGTTTGTATACCACTATA-
AAAGTAATATTTAATTATTA-TTACTTTAATTTTTAAAA-----TAAAAAATTAAATTAA
GTCATGGTGCAGCATAAA-TTTTAGGATGAAGTGAATTACATTTCTTATTAGAA---ATT
T-AA---AAATT---AAAATTAA--TTTTAGGATTTGAAAGTAAAAATTC--AATAAAA-
TGGTTTTTTGAATTAAGTTCTGAAGTATGT------------------------------
--------------

#Amblyomma_variegatum_HQ856502.1
---------------------ATTATTAAGGAGCTTT-ATATT-GTGAGTAACTAAAAAT
TATGAAAACAAAAAACTTTGGCGGTACTTTAAGCTTTTCAGAGGAATTTGCTCTTTAATG
GATAAATCGCCTA-AATCTTACTAAAATTTGTT---AAGTCAGTTTGTATACCACTATA-
AAAGTAATATTTAATTATTA-TTACTTTAATTTTTAAAA-----TAAAAAATTAAATTAA
GTCATGGTGCAGCATAAA-TTTTAGGATGAAGTGAATTACATTTCTTATTAGAA---ATT
TTAA---AAATT---AAAGTTAA--TTTTAGGATTTGAAAGTAAAAATTC--AATAAAA-
TGGTTTTTTGAATTAAGTTCTGAAGTATGT------------------------------
--------------

#Amblyomma_variegatum_HQ856503.1
---------------------ATTATTAAGGAGCTTT-ATATT-GTGAGTAACTAAAAAT
TATGAAA-CAAAAAACTTTGGCGGTACTTTAAGCTTTTCAGAGGAATTTGCTCTTTAATG
GATAAATCGCCTA-AATCTTACTAAAATTTGTT---AAGTCAGTTTGTATACCACTATA-
AAAGTAATATTTAATTATTA-TTACTTTAATTTTTAAAA-----TAAAAAATTAAATTAA
GTCATGGTGCAGCATAAA-TTTTAGGATGAAGTGAATTACATTTCTTATTAGAA---ATT
TTAA---AAATT---AAAGTTAA--TTTTAGGATTTGAAAGTAAAAATTC--AATAAAA-
TGGTTTTTTGAATTAAGTTCTGAAGTATGT------------------------------
--------------

#Amblyomma_variegatum_HQ856504.1
---------------------ATTATTAAGGAGCTTT-ATATT-GTGAGTAACTAAAAAT
TATGAAAACAAAAAACTTTGGCGGTACTTTAAGCTTTTCAGAGGAATTTGCTCTTTAATG
GATAAATCGCCTA-AATCTTACTAAAATTTGTT---AAGTCAGTTTGTATACCACTATA-
AAAGTAATATTTAATTATTA-TTACTTTAATTTTTAAAA-----TAAAAAATTAAATTAA
GTCATGGTGCAGCATAAA-TTTTAGGATGAAGTGAATTACATTTCTTATTAGAA---ATT
TTAA---AAATT---AAAGTTAA--TTTTAGGATTTGAAAGTAAAAATTC--AATAAAA-
TGGTTTTTTGAATTAAGTTCTGAAGTATGT------------------------------
--------------

#Amblyomma_variegatum_HQ856505.1
---------------------ATTATTAAGGAGCTTT-ATATT-GTGAGTAACTAAAAAT
TATGAAAACAAAAAACTTTGGCGGTACTTTAAGCTTTTCAGAGGAATTTGCTCTTTAATG
GATAAATCGCCTA-AATCTTACTAAAATTTGTT---AAGTCAGTTTGTATACCACTATA-
AAAGTAATATTTAATTATTA-TTACTTTAATTTTTAAAA-----TAAAAAATTAAATTAA
GTCATGGTGCAGCATAAA-TTTTAGGATGAAGTGAATTACATTTCTTATTAGAA---ATT
TTAA---AAATT---AAAGTTAA--TTTTAGGATTTGAAAGTAAAAATTC--AATAAAA-
TGGTTTTTTGAATTAAGTTCTGAAGTATGT------------------------------
--------------

#Amblyomma_variegatum_HQ856506.1
---------------------ATTATTAAGGAGCTTA-ATATT-GTGAGTAACTAAAAAT
TATGAAAACAAAAAACTTTGGCGGTACTTTAAGCTTTTCAGAGGAATTTGCTCTTTAATG
GATAAATCGCCTA-AATCTTACTAAAATTTGTT---AAGTCAGTTTGTATACCACTATA-
AAAGTAATATTTAATTATTA-TTACTTTAATTTTTAAAA-----TAAAAAATTAAATTAA
GTCATGGTGCAGCATAAA-TTTTAGGATGAAGTGAATTACATTTCTTATTAGAA---ATT
T-AA---AAATT---AAAATTAA--TTTTAGGATTTGAAAGTAAAAATTC--AATAAAA-
TGGTTTTTTGAATTAAGTTCTGAAGTATGT------------------------------
--------------

#Amblyomma_variegatum_HQ856507.1
---------------------ATTATTAAGGAGCTTA-ATATT-GTGAGTAACTAAAAAT
TATGAAAACAAAAAACTTTGGCGGTACTTTAAGCTTTTCAGAGGAATTTGCTCTTTAATG
GATAAATCGCCTA-AATCTTACTAAAATTTGTT---AAGTCAGTTTGTATACCACTATA-
AAAGTAATATTTAATTATTA-TTACTTTAATTTTTAAAA-----TAAAAAATTAAATTAA
GTCATGGTGCAGCATAAA-TTTTAGGATGAAGTGAATTACATTTCTTATTAGAA---ATT
T-AA---AAATT---AAAATTAA--TTTTAGGATTTGAAAGTAAAAATTC--AATAAAA-
TGGTTTTTTGAATTAAGTTCTGAAGTATGT------------------------------
--------------

#Amblyomma_variegatum_HQ856508.1
---------------------ATTATTAAGGAGCTTT-ATATT-GTGAGTAACTAAAAAT
TATGAAAACAAAAAACTTTGGCGGTACTTTAAGCTTTTCAGAGGAATTTGCTCTTTAATG
GATAAATCGCCTA-AATCTTACTAAAATTTGTT---AAGTCAGTTTGTATACCACTATA-
AAAGTAATATTTAATTATTA-TTACTTTAATTTTTAAAA-----TAAAAAATTAAATTAA
GTCATGGTGCAGCATAAA-TTTTAGGATGAAGTGAATTACATTTCTTATTAGAA---ATT
TTAA---AAATT---AAAGTTAA--TTTTAGGATTTGAAAGTAAAAATTC--AATAAAA-
TGGTTTTTTGAATTAAGTTCTGAAGTATGT------------------------------
--------------

#Amblyomma_variegatum_HQ856509.1
---------------------ATTATTAAGGAGCTTT-ATATT-GTGAGTAACTAAAAAT
TATGAAAACAAAAAACTT-GGCGGTACTTTAAGCTTTTCAGAGGAATTTGCTCTTTAATG
GATAAATCGCCTA-AATCTTACTAAAATTTGTT---AAGTCAGTTTGTATACCACTATA-
AAAGTAATATTTAATTATTA-TTACTTTAATTTTTAAAA-----TAAAAAATTAAATTAA
GTCATGGTGCAGCATAAA-TTTTAGGATGAAGTGAATTACATTTCTTATTAGAA---ATT
TTAA---AAATT---AAAGTTAA--TTTTAGGATTTGAAAGTAAAAATTC--AATAAAA-
TGGTTTTTTGAATTAAGTTCTGAAGTATGT------------------------------
--------------

#Amblyomma_variegatum_HQ856510.1
---------------------ATTATTAAGGAGCTTT-ATATT-GTGAGTAACTAAAAAT
TATGAAAACAAAAAACTTTGGCGGTACTTTAAGCTTTTCAGAGGAATTTGCTCTTTAATG
GATAAATCGCCTA-AATCTTACTAAAATTTGTT---AAGTCAGTTTGTATACCACTATA-
AAAGTAATATTTAATTATTA-TTACTTTAATTTTTAAAA-----TAAAAAATTAAATTAA
GTCATGGTGCAGCATAAA-TTTTAGGATGAAGTGAATTACATTTCTTATTAGAA---ATT
TTAA---AAATT---AAAGTTAA--TTTTAGGATTTGAAAGTAAAAATTC--AATAAAA-
TGGTTTTTTGAATTAAGTTCTGAAGTATGT------------------------------
--------------

#Amblyomma_variegatum_HQ856511.1
---------------------ATTATTAAGGAGCTTT-ATATT-GTGAGTAACTAAAAAT
TATGAAAACAAAAAACTTTGGCGGTACTTTAAGCTTTTCAGAGGAATTTGCTCTTTAATG
GATAAATCGCCTA-AATCTTACTAAAATTTGTT---AAGTCAGTTTGTATACCACTATA-
AAAGTAATATTTAATTATTA-TTACTTTAATTTTTAAAA-----TAAAAAATTAAATTAA
GTCATGGTGCAGCATAAA-TTTTAGGATGAAGTGAATTACATTTCTTATTAGAA---ATT
TTAA---AAATT---AAAGTTAA--TTTTAGGATTTGAAAGTAAAAATTC--AATAAAA-
TGGTTTTTTGAATTAAGTTCTGAAGTATGT------------------------------
--------------

#Amblyomma_variegatum_HQ856512.1
---------------------ATTATTAAGGAGCTTT-ATATT-GTGAGTAACTAAAAAT
TATGAAAACAAAAAACTT-GGCGGTACTTTAAGCTTTTCAGAGGAATTTGCTCTTTAATG
GATAAATCGCCTA-AATCTTACTAAAATTTGTT---AAGTCAGTTTGTATACCACTATA-
AAAGTAATATTTAATTATTA-TTACTTTAATTTTTAAAA-----TAAAAAATTAAATTAA
GTCATGGTGCAGCATAAA-TTTTAGGATGAAGTGAATTACATTTCTTATTAGAA---ATT
TTAA---TAATT---AAAGTTAA--TTTTAGGATTTGAAAGTAAAGATTC--AATAAAA-
TGGTTTTTTGAATTAAGTTCTGAAGTATGT------------------------------
--------------

#Amblyomma_variegatum_HQ856513.1
---------------------ATTATTAAGGAGCTTT-ATATT-GTGAGTAACTAAAAAT
TATGAAAACAAAAAACTTTGGCGGTACTTTAAGCTTTTCAGAGGAATTTGCTCTTTAA-G
GATAAATCGCCTA-AATCTTACTAAAATTTGTT---AAGTCAGTTTGTATACCACTATA-
AAAGTAATATTTAATTATTA-TTACTTTAATTTTTAAAA-----TAAAAAATTAAATTAA
GTCATGGTGCAGCATAAA-TTTTAGGATGAAGTGAATTACATTTCTTATTAGAA---ATT
TTAA---AAATT---AAAGTTAA--TTTTAGGATTTGAAAGTAAAAATTC--AATAAAA-
TGGTTTTTTGAATTAAGTTCTGAAGTATGT------------------------------
--------------

#Amblyomma_variegatum_HQ856514.1
---------------------ATTATTAAGGAGCTTA-ATATT-GTGAGTAACTAAAAAT
TATGAAA-CAAAAAACTTTGGCGGTACTTTAAGCTTTTCAGAGGAATTTGCTCTTTAATG
GATAAATCGCCTA-AATCTTACTAAAATTTGTT---AAGTCAGTTTGTATACCACTATA-
AAAGTAATATTTAATTATTA-TTACTTTAATTTTTAAAA-----TAAAAAATTAAATTAA
GTCATGGTGCAGCATAAA-TTTTAGGATGAAGTGAATTACATTTCTTATTAGAA---ATT
T-AA---AAATT---AAAATTAA--TTTTAGGATTTGAAAGTAAAAATTC--AATAAAA-
TGGTTTTTTGAATTAAGTTCTGAAGTATGT------------------------------
--------------

#Amblyomma_variegatum_HQ856515.1
---------------------ATTATTAAAGAGCTTA-ATATT-GTGAGTAACTAAAAAT
TATGAAAACAAAAAAATTTGGCGGTACTTTAAGCTTTTCAGAGGAATTTGCTCTGTAATG
GATAAATCGCCTA-AATCTTACTAAAATTTGTT---AAGTCAGTTTGTATACCACTATA-
AAAGTAATATTTAATTATTA-TTACTTTAATTTTTAAAA----ATAAAAAATTAAATTAA
GTCATGGTGCAGCATAAA-TTTTAGGATGAAGTGAATTACATTTCTTTTTAGAA---TTT
TAAA---AAATT---AAAGTAAA--TTTTAGGATTTGAAAGTAAAAATTC--AATAAAA-
TGGTTTTTTGAATTAAGTTCTGAAGTATGT------------------------------
--------------

#Amblyomma_variegatum_HQ856516.1
---------------------ATTATTAAAGAGCTTA-ATATT-GTGAGTAACTAAAAAT
TATGAAAACAAAAAAATTTGGCGGTACTTTAAGCTTTTCAGAGGAATTTGCTCTGTAATG
GATAAATCGCCTA-AATCTTACTAAAATTTGTT---AAGTCAGTTTGTATACCACTATA-
AAAGTAATATTTAATTATTA-TTACTTTAATTTTTAAAA----ATAAAAAATTAAATTAA
GTCATGGTGCAGCATAAA-TTTTAGGATGAAGTGAATTACATTTCTTTTTAGAA---TTT
TAAA---AAATT---AAAGTAAA--TTTTAGGATTTGAAAGTAAAAATTC--AATAAAA-
TGGTTTTTTGAATTAAGTTCTGAAGTATGT------------------------------
--------------

#Amblyomma_variegatum_HQ856517.1
---------------------ATTATTAAAGAGCTTA-ATATT-GTGAGTAACTAAAAAT
TATGAAAACAAAAAAATTTGGCGGTACTTTAAGCTTTTCAGAGGAATTTGCTCTGTAATG
GATAAATCGCCTA-AATCTTACTAAAATTTGTT---AAGTCAGTTTGTATACCACTATA-
AAAGTAATATTTAATTATTA-TTACTTTAATTTTTAAAA----ATAAAAAATTAAATTAA
GTCATGGTGCAGCATAAA-TTTTAGGATGAAGTGAATTACATTTCTTTTTAGAA---TTT
TAAA---AAATT---AAAGTAAA--TTTTAGGATTTGAAAGTAAAAATTC--AATAAAA-
TGGTTTTTTGAATTAAGTTCTGAAGTATGT------------------------------
--------------

#Amblyomma_variegatum_HQ856518.1
---------------------ATTATTAAAGAGCTTA-ATATT-GTGAGTAACTAAAAAT
TATGAAAACAAAAAAATTTGGCGGTACTTTAAGCTTTTCAGAGGAATTTGCTCTGTAATG
GATAAATCGCCTA-AATCTTACTAAAATTTGTT---AAGTCAGTTTGTATACCACTATA-
AAAGTAATATTTAATTATTA-TTACTTTAATTTTTAAAA----ATAAAAAATTAAATTAA
GTCATGGTGCAGCATAAA-TTTTAGGATGAAGTGAATTACATTTCTTTTTAGAA---TTT
TAAA---AAATT---AAAGTAAA--TTTTAGGATTTGAAAGTAAAAATTC--AATAAAA-
TGGTTTTTTGAATTAAGTTCTGAAGTATGT------------------------------
--------------

#Amblyomma_variegatum_HQ856519.1
---------------------ATTATTAAAGAGCTTA-ATATT-GTGAGTAACTAAAAAT
TATGAAAACAAAAAAATTTGGCGGTACTTTAAGCTTTTCAGAGGAATTTGCTCTGTAATG
GATAAATCGCCTA-AATCTTACTAAAATTTGTT---AAGTCAGTTTGTATACCACTATA-
AAAGTAATATTTAATTATTA-TTACTTTAATTTTTAAAA----ATAAAAAATTAAATTAA
GTCATGGTGCAGCATAAA-TTTTAGGATGAAGTGAATTACATTTCTTTTTAGAA---TTT
TAAA---AAATT---AAAGTAAA--TTTTAGGATTTGAAAGTAAAAATTC--AATAAAA-
TGGTTTTTTGAATTAAGTTCTGAAGTATGT------------------------------
--------------

#Amblyomma_variegatum_HQ856520.1
---------------------ATTATTAAAGAGCTTA-ATATT-GTGAGTAACTAAAAAT
TATGAAAACAAAAAAATTTGGCGGTACTTTAAGCTTTTCAGAGGAATTTGCTCTGTAATG
GATAAATCGCCTA-AATCTTACTAAAATTTGTT---AAGTCAGTTTGTATACCACTATA-
AAAGTAATATTTAATTATTA-TTACTTTAATTTTTAAAA----ATAAAAAATTAAATTAA
GTCATGGTGCAGCATAAA-TTTTAGGATGAAGTGAATTACATTTCTTTTTAGAA---TTT
TAAA---AAATT---AAAGTAAA--TTTTAGGATTTGAAAGTAAAAATTC--AATAAAA-
TGGTTTTTTGAATTAAGTTCTGAAGTATGT------------------------------
--------------

#Amblyomma_variegatum_HQ856521.1
---------------------ATTATTAAAGAGCTTA-ATATT-GTGAGTAACTAAAAAT
TATGAAAACAAAAAAATTTGGCGGTACTTTAAGCTTTTCAGAGGAATTTGCTCTGTAATG
GATAAATCGCCTA-AATCTTACTAAAATTTGTT---AAGTCAGTTTGTATACCACTATA-
AAAGTAATATTTAATTATTA-TTACTTTAATTTTTAAAA----ATAAAAAATTAAATTAA
GTCATGGTGCAGCATAAA-TTTTAGGATGAAGTGAATTACATTTCTTTTTAGAA---TTT
TAAA---AAATT---AAAGTAAA--TTTTAGGATTTGAAAGTAAAAATTC--AATAAAA-
TGGTTTTTTGAATTAAGTTCTGAAGTATGT------------------------------
--------------

#Amblyomma_variegatum_HQ856522.1
---------------------ATTATTAAAGAGCTTA-ATATT-GTGAGTAACTAAAAAT
TATGAAAACAAAAAAATTTGGCGGTACTTTAAGCTTTTCAGAGGAATTTGCTCTGTAATG
GATAAATCGCCTA-AATCTTACTAAAATTTGTT---AAGTCAGTTTGTATACCACTATA-
AAAGTAATATTTAATTATTA-TTACTTTAATTTTTAAAA----ATAAAAAATTAAATTAA
GTCATGGTGCAGCATAAA-TTTTAGGATGAAGTGAATTACATTTCTTTTTAGAA---TTT
TAAA---AAATT---AAAGTAAA--TTTTAGGATTTGAAAGTAAAAATTC--AATAAAA-
TGGTTTTTTGAATTAAGTTCTGAAGTATGT------------------------------
--------------

#Amblyomma_variegatum_HQ856523.1
---------------------ATTATTAAAGAGCTTA-ATATT-GTGAGTAACTAAAAAT
TATGAAAACAAAAAAATTTGGCGGTACTTTAAGCTTTTCAGAGGAATTTGCTCTGTAATG
GATAAATCGCCTA-AATCTTACTAAAATTTGTT---AAGTCAGTTTGTATACCACTATA-
AAAGTAATATTTAATTATTA-TTACTTTAATTTTTAAAA----ATAAAAAATTAAATTAA
GTCATGGTGCAGCATAAA-TTTTAGGATGAAGTGAATTACATTTCTTTTTAGAA---TTT
TAAA---AAATT---AAAGTAAA--TTTTAGGATTTGAAAGTAAAAATTC--AATAAAA-
TGGTTTTTTGAATTAAGTTCTGAAGTATGT------------------------------
--------------

#Amblyomma_variegatum_HQ856524.1
---------------------ATTATTAAAGAGCTTA-ATATT-GTGAGTAACTAAAAAT
TATGAAAACAAAAAAATTTGGCGGTACTTTAAGCTTTTCAGAGGAATTTGCTCTGTAATG
GATAAATCGCCTA-AATCTTACTAAAATTTGTT---AAGTCAGTTTGTATACCACTATA-
AAAGTAATATTTAATTATTA-TTACTTTAATTTTTAAAA----ATAAAAAATTAAATTAA
GTCATGGTGCAGCATAAA-TTTTAGGATGAAGTGAATTACATTTCTTTTTAGAA---TTT
TAAA---AAATT---AAAGTAAA--TTTTAGGATTTGAAAGTAAAAATTC--AATAAAA-
TGGTTTTTTGAATTAAGTTCTGAAGTATGT------------------------------
--------------

#Amblyomma_variegatum_HQ856525.1
---------------------ATTATTAAAGAGCTTA-ATATT-GTGAGTAACTAAAAAT
TATGAAAACAAAAAAATTTGGCGGTACTTTAAGCTTTTCAGAGGAATTTGCTCTGTAATG
GATAAATCGCCTA-AATCTTACTAAAATTTGTT---AAGTCAGTTTGTATACCACTATA-
AAAGTAATATTTAATTATTA-TTACTTTAATTTTTAAAA----ATAAAAAATTAAATTAA
GTCATGGTGCAGCATAAA-TTTTAGGATGAAGTGAATTACATTTCTTTTTAGAA---TTT
TAAA---AAATT---AAAGTAAA--TTTTAGGATTTGAAAGTAAAAATTC--AATAAAA-
TGGTTTTTTGAATTAAGTTCTGAAGTATGT------------------------------
--------------

#Amblyomma_variegatum_HQ856526.1
---------------------ATTATTAAGGAGCTTA-ATATT-GTGAGTAACTAAAAAT
TATGAAAACAAAAAACTTTGGCGGTACTTTAAGCTTTTCAGAGGAATTTGCTCTTTAATG
GATAAATCGCCTA-AATCTTACTAAAATTTGTT---AAGTCAGTTTGTATACCACTATA-
AAAGTAATATTTAATTATTA-TTACTTTAATTTTTAAAA-----TAAAAAATTAAATTAA
GTCATGGTGCAGCATAAA-TTTTAGGATGAAGTGAATTACATTTCTTATTAGAA---ATT
T-AA---AAATT---AAAATTAA--TTTTAGGATTTGAAAGTAAAAATTC--AATAAAA-
TGGTTTTTTGAATTAAGTTCTGAAGTATGT------------------------------
--------------

#Amblyomma_variegatum_HQ856527.1
---------------------ATTATTAAGGAGCTTA-ATATT-GTGAGTAACTAAAAAT
TATGAAAACAAAAAACTTTGGCGGTACTTTAAGCTTTTCAGAGGAATTTGCTCTTTAATG
GATAAATCGCCTA-AATCTTACTAAAATTTGTT---AAGTCAGTTTGTATACCACTATA-
AAAGTAATATTTAATTATTA-TTACTTTAATTTTTAAAA-----TAAAAAATTAAATTAA
GTCATGGTGCAGCATAAA-TTTTAGGATGAAGTGAATTACATTTCTTATTAGAA---ATT
T-AA---AAATT---AAAATTAA--TTTTAGGATTTGAAAGTAAAAATTC--AATAAAA-
TGGTTTTTTGAATTAAGTTCTGAAGTATGT------------------------------
--------------

#Amblyomma_variegatum_HQ856528.1
---------------------ATTATTAAGGAGCTTA-ATATT-GTGAGTAACTAAAAAT
TATGAAAACAAAAAACTTTGGCGGTACTTTAAGCTTTTCAGAGGAATTTGCTCTTTAATG
GATAAATCGCCTA-AATCTTACTAAAATTTGTT---AAGTCAGTTTGTATACCACTATA-
AAAGTAATATTTAATTATTA-TTACTTTAATTTTTAAAA-----TAAAAAATTAAATTAA
GTCATGGTGCAGCATAAA-TTTTAGGATGAAGTGAATTACATTTCTTATTAGAA---ATT
T-AA---AAATT---AAAATTAA--TTTTAGGATTTGAAAGTAAAAATTC--AATAAAA-
TGGTTTTTTGAATTAAGTTCTGAAGTATGT------------------------------
--------------

#Amblyomma_variegatum_HQ856529.1
---------------------ATTATTAAGGAGCTTA-ATATT-GTGAGTAACTAAAAAT
TATGAAAACAAAAAACTTTGGCGGTACTTTAAGCTTTTCAGAGGAATTTGCTCTTTAATG
GATAAATCGCCTA-AATCTTACTAAAATTTGTT---AAGTCAGTTTGTATACCACTATA-
AAAGTAATATTTAATTATTA-TTACTTTAATTTTTAAAA-----TAAAAAATTAAATTAA
GTCATGGTGCAGCATAAA-TTTTAGGATGAAGTGAATTACATTTCTTATTAGAA---ATT
T-AA---AAATT---AAAATTAA--TTTTAGGATTTGAAAGTAAAAATTC--AATAAAA-
TGGTTTTTTGAATTAAGTTCTGAAGTATGT------------------------------
--------------

#Amblyomma_variegatum_HQ856530.1
---------------------ATTATTAAGGAGCTTA-ATATT-GTGAGTAACTAAAAAT
TATGAAAACAAAAAACTTTGGCGGTACTTTAAGCTTTTCAGAGGAATTTGCTCTTTAATG
GATAAATCGCCTA-AATCTTACTAAAATTTGTT---AAGTCAGTTTGTATACCACTATA-
AAAGTAATATTTAATTATTA-TTACTTTAATTTTTAAAA-----TAAAAAATTAAATTAA
GTCATGGTGCAGCATAAA-TTTTAGGATGAAGTGAATTACATTTCTTATTAGAA---ATT
T-AA---AAATT---AAAATTAA--TTTTAGGATTTGAAAGTAAAAATTC--AATAAAA-
TGGTTTTTTGAATTAAGTTCTGAAGTATGT------------------------------
--------------

#Amblyomma_variegatum_HQ856531.1
---------------------ATTATTAAGGAGCTTA-ATATT-GTGAGTAACTAAAAAT
TATGAAAACAAAAAACTTTGGCGGTACTTTAAGCTTTTCAGAGGAATTTGCTCTTTAATG
GATAAATCGCCTA-AATCTTACTAAAATTTGTT---AAGTCAGTTTGTATACCACTATA-
AAAGTAATATTTAATTATTA-TTACTTTAATTTTTAAAA-----TAAAAAATTAAATTAA
GTCATGGTGCAGCATAAA-TTTTAGGATGAAGTGAATTACATTTCTTATTAGAA---ATT
T-AA---AAATT---AAAATTAA--TTTTAGGATTTGAAAGTAAAAATTC--AATAAAA-
TGGTTTTTTGAATTAAGTTCTGAAGTATGT------------------------------
--------------

#Amblyomma_variegatum_HQ856532.1
---------------------ATTATTAAGGAGCTTA-ATATT-GTGAGTAACTAAAAAT
TATGAAAACAAAAAACTTTGGCGGTACTTTAAGCTTTTCAGAGGAATTTGCTCTTTAATG
GATAAATCGCCTA-AATCTTACTAAAATTTGTT---AAGTCAGTTTGTATACCACTATA-
AAAGTAATATTTAATTATTA-TTACTTTAATTTTTAAAA-----TAAAAAATTAAATTAA
GTCATGGTGCAGCATAAA-TTTTAGGATGAAGTGAATTACATTTCTTATTAGAA---ATT
T-AA---AAATT---AAAATTAA--TTTTAGGATTTGAAAGTAAAAATTC--AATAAAA-
TGGTTTTTTGAATTAAGTTCTGAAGTATGT------------------------------
--------------

#Amblyomma_variegatum_HQ856533.1
---------------------ATTATTAAGGAGCTTA-ATATT-GTGAGTAACTAAAAAT
TATGAAAACAAAAAACTTTGGCGGTACTTTAAGCTTTTCAGAGGAATTTGCTCTTTAATG
GATAAATCGCCTA-AATCTTACTAAAATTTGTT---AAGTCAGTTTGTATACCACTATA-
AAAGTAATATTTAATTATTA-TTACTTTAATTTTTAAAA-----TAAAAAATTAAATTAA
GTCATGGTGCAGCATAAA-TTTTAGGATGAAGTGAATTACATTTCTTATTAGAA---ATT
T-AA---AAATT---AAAATTAA--TTTTAGGATTTGAAAGTAAAAATTC--AATAAAA-
TGGTTTTTTGAATTAAGTTCTGAAGTATGT------------------------------
--------------

#Amblyomma_variegatum_HQ856534.1
---------------------ATTATTAAGGAGCTTA-ATATT-GTGAGTAACTAAAAAT
TATGAAAACAAAAAACTTTGGCGGTACTTTAAGCTTTTCAGAGGAATTTGCTCTTTAATG
GATAAATCGCCTA-AATCTTACTAAAATTTGTT---AAGTCAGTTTGTATACCACTATA-
AAAGTAATATTTAATTATTA-TTACTTTAATTTTTAAAA-----TAAAAAATTAAATTAA
GTCATGGTGCAGCATAAA-TTTTAGGATGAAGTGAATTACATTTCTTATTAGAA---ATT
T-AA---AAATT---AAAATTAA--TTTTAGGATTTGAAAGTAAAAATTC--AATAAAA-
TGGTTTTTTGAATTAAGTTCTGAAGTATGT------------------------------
--------------

#Amblyomma_variegatum_HQ856535.1
---------------------ATTATTAAGGAGCTTA-ATATT-GTGAGTAACTAAAAAT
TATGAAAACAAAAAACTTTGGCGGTACTTTAAGCTTTTCAGAGGAATTTGCTCTTTAATG
GATAAATCGCCTA-AATCTTACTAAAATTTGTT---AAGTCAGTTTGTATACCACTATA-
AAAGTAATATTTAATTATTA-TTACTTTAATTTTTAAAA-----TAAAAAATTAAATTAA
GTCATGGTGCAGCATAAA-TTTTAGGATGAAGTGAATTACATTTCTTATTAGAA---ATT
T-AA---AAATT---AAAATTAA--TTTTAGGATTTGAAAGTAAAAATTC--AATAAAA-
TGGTTTTTTGAATTAAGTTCTGAAGTATGT------------------------------
--------------

#Amblyomma_variegatum_HQ856536.1
---------------------ATTATTAAGGAGCTTA-ATATT-GTGAGTAACTAAAAAT
TATGAAAACAAAAAACTTTGGCGGTACTTTAAGCTTTTCAGAGGAATTTGCTCTTTAATG
GATAAATCGCCTA-AATCTTACTAAAATTTGTT---AAGTCAGTTTGTATACCACTATA-
AAAGTAATATTTAATTATTA-TTACTTTAATTTTTAAAA-----TAAAAAATTAAATTAA
GTCATGGTGCAGCATAAA-TTTTAGGATGAAGTGAATTACATTTCTTATTAGAA---ATT
T-AA---AAATT---AAAATTAA--TTTTAGGATTTGAAAGTAAAAATTC--AATAAAA-
TGGTTTTTTGAATTAAGTTCTGAAGTATGT------------------------------
--------------

#Amblyomma_variegatum_HQ856537.1
---------------------ATTATTAAGGAGCTTA-ATATT-GTGAGTAACTAAAAAT
TATGAAAACAAAAAACTTTGGCGGTACTTTAAGCTTTTCAGAGGAATTTGCTCTTTAATG
GATAAATCGCCTA-AATCTTACTAAAATTTGTT---AAGTCAGTTTGTATACCACTATA-
AAAGTAATATTTAATTATTA-TTACTTTAATTTTTAAAA-----TAAAAAATTAAATTAA
GTCATGGTGCAGCATAAA-TTTTAGGATGAAGTGAATTACATTTCTTATTAGAA---ATT
T-AA---AAATT---AAAATTAA--TTTTAGGATTTGAAAGTAAAAATTC--AATAAAA-
TGGTTTTTTGAATTAAGTTCTGAAGTATGT------------------------------
--------------

#Amblyomma_variegatum_HQ856538.1
---------------------ATTATTAAAGAGCTTA-ATATT-GTGAGTAACTAAAAAT
TATGAAAACAAAAAAATTTGGCGGTACTTTAAGCTTTTCAGAGGAATTTGCTCTGTAATG
GATAAATCGCCTA-AATCTTACTAAAATTTGTT---AAGTCAGTTTGTATACCACTATA-
AAAGTAATATTTAATTATTA-TTACTTTAATTTTTAAAA-----TAAAAAATTAAATTAA
GTCATGGTGCAGCATAAA-TTTTAGGATGAAGTGAATTACATTTCTTTTTAGAA---ATT
--AA---AAATT---AAAGTAAA--TTTTAGGATTTGAAAGTAAAAATTC--AATAAAA-
TGGTTTTTTGAATTAAGTTCTGAAGTATGT------------------------------
--------------

#Amblyomma_variegatum_HQ856539.1
---------------------ATTATTAAGGAGCTTA-ATATT-GTGAGTAACTAAAAAT
TATGAAAACAAAAAACTTTGGCGGTACTTTAAGCTTTTCAGAGGAATTTGCTCTTTAATG
GATAAATCGCCTA-AATCTTACTAAAATTTGTT---AAGTCAGTTTGTATACCACTATA-
AAAGTAATATTTAATTATTA-TTACTTTAATTTTTAAAA-----TAAAAAATTAAATTAA
GTCATGGTGCAGCATAAA-TTTTAGGATGAAGTGAATTACATTTCTTATTAGAA---ATT
T-AA---AAATT---AAAATTAA--TTTTAGGATTTGAAAGTAAAAATTC--AATAAAA-
TGGTTTTTTGAATTAAGTTCTGAAGTATGT------------------------------
--------------

#Amblyomma_variegatum_HQ856540.1
---------------------ATTATTAAGGAGCTTA-ATATT-GTGAGTAACTAAAAAT
TATGAAAACAAAAAACTTTGGCGGTACTTTAAGCTTTTCAGAGGAATTTGCTCTTTAATG
GATAAATCGCCTA-AATCTTACTAAAATTTGTT---AAGTCAGTTTGTATACCACTATA-
AAAGTAATATTTAATTATTA-TTACTTTAATTTTTAAAA-----TAAAAAATTAAATTAA
GTCATGGTGCAGCATAAA-TTTTAGGATGAAGTGAATTACATTTCTTATTAGAA---ATT
T-AA---AAATT---AAAATTAA--TTTTAGGATTTGAAAGTAAAAATTC--AATAAAA-
TGGTTTTTTGAATTAAGTTCTGAAGTATGT------------------------------
--------------

#Amblyomma_variegatum_HQ856541.1
---------------------ATTATTAAGGAGCTTA-ATATT-GTGAGTAACTAAAAAT
TATGAAAACAAAAAACTTTGGCGGTACTTTAAGCTTTTCAGAGGAATTTGCTCTTTAATG
GATAAATCGCCTA-AATCTTACTAAAATTTGTT---AAGTCAGTTTGTATACCACTATA-
AAAGTAATATTTAATTATTA-TTACTTTAATTTTTAAAA-----TAAAAAATTAAATTAA
GTCATGGTGCAGCATAAA-TTTTAGGATGAAGTGAATTACATTTCTTATTAGAA---ATT
T-AA---AAATT---AAAATTAA--TTTTAGGATTTGAAAGTAAAAATTC--AATAAAA-
TGGTTTTTTGAATTAAGTTCTGAAGTATGT------------------------------
--------------

#Amblyomma_variegatum_HQ856542.1
---------------------ATTATTAAAGAGCTTA-ATATT-GTGAGTAACTAAAAAT
TATGAAAACAAAAAAATTTGGCGGTACTTTAAGCTTTTCAGAGGAATTTGCTCTGTAATG
GATAAATCGCCTA-AATCTTACTAAAATTTGTT---AAGTCAGTTTGTATACCACTATA-
AAAGTAATATTTAATTATTA-TTACTTTAATTTTTAAAA----ATAAAAAATTAAATTAA
GTCATGGTGCAGCATAAA-TTTTAGGATGAAGTGAATTACATTTCTTTTTAGAA---ATT
--AA---AAATT---AAAGTAAA--TTTTAGGATTTGAAAGTAAAAATTC--AATAAAA-
TGGTTTTTTGAATTAAGTTCTGAAGTATGT------------------------------
--------------

#Amblyomma_variegatum_HQ856543.1
---------------------ATTATTAAGGAGCTTA-ATATT-GTGAGTAACTAAAAAT
TATGAAAACAAAAAACTTTGGCGGTACTTTAAGCTTTTCAGAGGAATTTGCTCTTTAATG
GATAAATCGCCTA-AATCTTACTAAAATTTGTT---AAGTCAGTTTGTATACCACTATA-
AAAGTAATATTTAATTATTA-TTACTTTAATTTTTAAAA-----TAAAAAATTAAATTAA
GTCATGGTGCAGCATAAA-TTTTAGGATGAAGTGAATTACATTTCTTATTAGAA---ATT
T-AA---AAATT---AAAATTAA--TTTTAGGATTTGAAAGTAAAAATTC--AATAAAA-
TGGTTTTTTGAATTAAGTTCTGAAGTATGT------------------------------
--------------

#Amblyomma_variegatum_HQ856544.1
---------------------ATTATTAAGGAGCTTA-ATATT-GTGAGTAACTAAAAAT
TATGAAAACAAAAAACTTTGGCGGTACTTTAAGCTTTTCAGAGGAATTTGCTCTTTAATG
GATAAATCGCCTA-AATCTTACTAAAATTTGTT---AAGTCAGTTTGTATACCACTATA-
AAAGTAATATTTAATTATTA-TTACTTTAATTTTTAAAA-----TAAAAAATTAAATTAA
GTCATGGTGCAGCATAAA-TTTTAGGATGAAGTGAATTACATTTCTTATTAGAA---ATT
T-AA---AAATT---AAAATTAA--TTTTAGGATTTGAAAGTAAAAATTC--AATAAAA-
TGGTTTTTTGAATTAAGTTCTGAAGTATGT------------------------------
--------------

#Amblyomma_variegatum_HQ856545.1
---------------------ATTATTAAGGAGCTTA-ATATT-GTGAGTAACTAAAAAT
TATGAAAACAAAAAACTTTGGCGGTACTTTAAGCTTTTCAGAGGAATTTGCTCTTTAATG
GATAAATCGCCTA-AATCTTACTAAAATTTGTT---AAGTCAGTTTGTATACCACTATA-
AAAGTAATATTTAATTATTA-TTACTTTAATTTTTAAAA-----TAAAAAATTAAATTAA
GTCATGGTGCAGCATAAA-TTTTAGGATGAAGTGAATTACATTTCTTATTAGAA---ATT
T-AA---AAATT---AAAATTAA--TTTTAGGATTTGAAAGTAAAAATTC--AATAAAA-
TGGTTTTTTGAATTAAGTTCTGAAGTATGT------------------------------
--------------

#Amblyomma_variegatum_HQ856546.1
---------------------ATTATTAAGGAGCTTA-ATATT-GTGAGTAACTAAAAAT
TATGAAAACAAAAAACTTTGGCGGTACTTTAAGCTTTTCAGAGGAATTTGCTCTTTAATG
GATAAATCGCCTA-AATCTTACTAAAATTTGTT---AAGTCAGTTTGTATACCACTATA-
AAAGTAATATTTAATTATTA-TTACTTTAATTTTTAAAA-----TAAAAAATTAAATTAA
GTCATGGTGCAGCATAAA-TTTTAGGATGAAGTGAATTACATTTCTTATTAGAA---ATT
T-AA---AAATT---AAAATTAA--TTTTAGGATTTGAAAGTAAAAATTC--AATAAAA-
TGGTTTTTTGAATTAAGTTCTGAAGTATGT------------------------------
--------------

#Amblyomma_variegatum_HQ856547.1
---------------------ATTATTAAGGAGCTTA-ATATT-GTGAGTAACTAAAAAT
TATGAAAACAAAAAACTTTGGCGGTACTTTAAGCTTTTCAGAGGAATTTGCTCTTTAATG
GATAAATCGCCTA-AATCTTACTAAAATTTGTT---AAGTCAGTTTGTATACCACTATA-
AAAGTAATATTTAATTATTA-TTACTTTAATTTTTAAAA-----TAAAAAATTAAATTAA
GTCATGGTGCAGCATAAA-TTTTAGGATGAAGTGAATTACATTTCTTATTAGAA---ATT
T-AA---AAATT---AAAATTAA--TTTTAGGATTTGAAAGTAAAAATTC--AATAAAA-
TGGTTTTTTGAATTAAGTTCTGAAGTATGT------------------------------
--------------

#Amblyomma_variegatum_HQ856548.1
---------------------ATTATTAAGGAGCTTA-ATATT-GTGAGTAACTAAAAAT
TATGAAAACAAAAAACTTTGGCGGTACTTTAAGCTTTTCAGAGGAATTTGCTCTTTAATG
GATAAATCGCCTA-AATCTTACTAAAATTTGTT---AAGTCAGTTTGTATACCACTATA-
AAAGTAATATTTAATTATTA-TTACTTTAATTTTTAAAA-----TAAAAAATTAAATTAA
GTCATGGTGCAGCATAAA-TTTTAGGATGAAGTGAATTACATTTCTTATTAGAA---ATT
T-AA---AAATT---AAAATTAA--TTTTAGGATTTGAAAGTAAAAATTC--AATAAAA-
TGGTTTTTTGAATTAAGTTCTGAAGTATGT------------------------------
--------------

#Amblyomma_variegatum_HQ856549.1
---------------------ATTATTAAGGAGCTTA-ATATT-GTGAGTAACTAAAAAT
TATGAAAACAAAAAACTTTGGCGGTACTTTAAGCTTTTCAGAGGAATTTGCTCTTTAATG
GATAAATCGCCTA-AATCTTACTAAAATTTGTT---AAGTCAGTTTGTATACCACTATA-
AAAGTAATATTTAATTATTA-TTACTTTAATTTTTAAAA-----TAAAAAATTAAATTAA
GTCATGGTGCAGCATAAA-TTTTAGGATGAAGTGAATTACATTTCTTATTAGAA---ATT
T-AA---AAATT---AAAATTAA--TTTTAGGATTTGAAAGTAAAAATTC--AATAAAA-
TGGTTTTTTGAATTAAGTTCTGAAGTATGT------------------------------
--------------

#Amblyomma_variegatum_HQ856550.1
---------------------ATTATTAAGGAGCTTA-ATATT-GTGAGTAACTAAAAAT
TATGAAAACAAAAAACTTTGGCGGTACTTTAAGCTTTTCAGAGGAATTTGCTCTTTAATG
GATAAATCGCCTA-AATCTTACTAAAATTTGTT---AAGTCAGTTTGTATACCACTATA-
AAAGTAATATTTAATTATTA-TTACTTTAATTTTTAAAA-----TAAAAAATTAAATTAA
GTCATGGTGCAGCATAAA-TTTTAGGATGAAGTGAATTACATTTCTTATTAGAA---ATT
T-AA---AAATT---AAAATTAA--TTTTAGGATTTGAAAGTAAAAATTC--AATAAAA-
TGGTTTTTTGAATTAAGTTCTGAAGTATGT------------------------------
--------------

#Amblyomma_variegatum_HQ856551.1
---------------------ATTATTAAGGAGCTTA-ATATT-GTGAGTAACTAAAAAT
TATGAAAACAAAAAACTTTGGCGGTACTTTAAGCTTTTCAGAGGAATTTGCTCTTTAATG
GATAAATCGCCTA-AATCTTACTAAAATTTGTT---AAGTCAGTTTGTATACCACTATA-
AAAGTAATATTTAATTATTA-TTACTTTAATTTTTAAAA-----TAAAAAATTAAATTAA
GTCATGGTGCAGCATAAA-TTTTAGGATGAAGTGAATTACATTTCTTATTAGAA---ATT
T-AA---AAATT---AAAATTAA--TTTTAGGATTTGAAAGTAAAAATTC--AATAAAA-
TGGTTTTTTGAATTAAGTTCTGAAGTATGT------------------------------
--------------

#Amblyomma_variegatum_HQ856552.1
---------------------ATTATTAAGGAGCTTA-ATATT-GTGAGTAACTAAAAAT
TATGAAAACAAAAAACTTTGGCGGTACTTTAAGCTTTTCAGAGGAATTTGCTCTTTAATG
GATAAATCGCCTA-AATCTTACTAAAATTTGTT---AAGTCAGTTTGTATACCACTATA-
AAAGTAATATTTAATTATTA-TTACTTTAATTTTTAAAA-----TAAAAAATTAAATTAA
GTCATGGTGCAGCATAAA-TTTTAGGATGAAGTGAATTACATTTCTTATTAGAA---ATT
T-AA---AAATT---AAAATTAA--TTTTAGGATTTGAAAGTAAAAATTC--AATAAAA-
TGGTTTTTTGAATTAAGTTCTGAAGTATGT------------------------------
--------------

#Amblyomma_variegatum_HQ856553.1
---------------------ATTATTAAGGAGCTTA-ATATT-GTGAGTAACTAAAAAT
TATGAAAACAAAAAACTTTGGCGGTACTTTAAGCTTTTCAGAGGAATTTGCTCTTTAATG
GATAAATCGCCTA-AATCTTACTAAAATTTGTT---AAGTCAGTTTGTATACCACTATA-
AAAGTAATATTTAATTATTA-TTACTTTAATTTTTAAAA-----TAAAAAATTAAATTAA
GTCATGGTGCAGCATAAA-TTTTAGGATGAAGTGAATTACATTTCTTATTAGAA---ATT
T-AA---AAATT---AAAATTAA--TTTTAGGATTTGAAAGTAAAAATTC--AATAAAA-
TGGTTTTTTGAATTAAGTTCTGAAGTATGT------------------------------
--------------

#Amblyomma_variegatum_HQ856554.1
---------------------ATTATTAAAGAGCTTA-ATATT-GTGAGTAACTAAAAAT
TATGAAAACAAAAAAATTTGGCGGTACTTTAAGCTTTTCAGAGGAATTTGCTCTGTAATG
GATAAATCGCCTA-AATCTTACTAAAATTTGTT---AAGTCAGTTTGTATACCACTATA-
AAAGTAATATTTAATTATTA-TTACTTTAATTTTTAAAA----ATAAAAAATTAAATTAA
GTCATGGTGCAGCATAAA-TTTTAGGATGAAGTGAATTACATTTCTTTTTAGAA---TTT
TAAA---AAATT---AAAGTAAA--TTTTAGGATTTGAAAGTAAAAATTC--AATAAAA-
TGGTTTTTTGAATTAAGTTCTGAAGTATGT------------------------------
--------------

#Amblyomma_variegatum_HQ856555.1
---------------------ATTATTAAAGAGCTTA-ATATT-GTGAGTAACTAAAAAT
TATGAAAACAAAAAAATTTGGCGGTACTTTAAGCTTTTCAGAGGAATTTGCTCTGTAATG
GATAAATCGCCTA-AATCTTACTAAAATTTGTT---AAGTCAGTTTGTATACCACTATA-
AAAGTAATATTTAATTATTA-TTACTTTAATTTTTAAAA----ATAAAAAATTAAATTAA
GTCATGGTGCAGCATAAA-TTTTAGGATGAAGTGAATTACATTTCTTTTTAGAA---TTT
TAAA---AAATT---AAAGTAAA--TTTTAGGATTTGAAAGTAAAAATTC--AATAAAA-
TGGTTTTTTGAATTAAGTTCTGAAGTATGT------------------------------
--------------

#Amblyomma_variegatum_HQ856556.1
---------------------ATTATTAAAGAGCTTA-ATATT-GTGAGTAACTAAAAAT
TATGAAAACAAAAAAATTTGGCGGTACTTTAAGCTTTTCAGAGGAATTTGCTCTGTAATG
GATAAATCGCCTA-AATCTTACTAAAATTTGTT---AAGTCAGTTTGTATACCACTATA-
AAAGTAATATTTAATTATTA-TTACTTTAATTTTTAAAA----ATAAAAAATTAAATTAA
GTCATGGTGCAGCATAAA-TTTTAGGATGAAGTGAATTACATTTCTTTTTAGAA---TTT
TAAA---AAATT---AAAGTAAA--TTTTAGGATTTGAAAGTAAAAATTC--AATAAAA-
TGGTTTTTTGAATTAAGTTCTGAAGTATGT------------------------------
--------------

#Amblyomma_variegatum_HQ856557.1
---------------------ATTATTAAAGAGCTTA-ATATT-GTGAGTAACTAAAAAT
TATGAAAACAAAAAAATTTGGCGGTACTTTAAGCTTTTCAGAGGAATTTGCTCTGTAATG
GATAAATCGCCTA-AATCTTACTAAAATTTGTT---AAGTCAGTTTGTATACCACTATA-
AAAGTAATATTTAATTATTA-TTACTTTAATTTT-AAAA----ATAAAAAATTAAATTAA
GTCATGGTGCAGCATAAA-TTTTAGGATGAAGTGAATTACATTTCTTTTTAGAA---TTT
TTAA---AAATT---AAAGTAAA--TTTTAGGATTTGAAAGTAAAAATTC--AATAAAA-
TGGTTTTTTGAATTAAGTTCTGAAGTATGT------------------------------
--------------

#Amblyomma_variegatum_HQ856558.1
---------------------ATTATTAAAGAGCTTA-ATATT-GTGAGTAACTAAAAAT
TATGAAAACAAAAAAATTTGGCGGTACTTTAAGCTTTTCAGAGGAATTTGCTCTGTAATG
GATAAATCGCCTA-AATCTTACTAAAATTTGTT---AAGTCAGTTTGTATACCACTATA-
AAAGTAATATTTAATTATTA-TTACTTTAATTTTTAAAA----ATAAAAAATTAAATTAA
GTCATGGTGCAGCATAAA-TTTTAGGATGAAGTGAATTACATTTCTTTTTAGAA---TTT
TAAA---AAATT---AAAGTAAA--TTTTAGGATTTGAAAGTAAAAATTC--AATAAAA-
TGGTTTTTTGAATTAAGTTCTGAAGTATGT------------------------------
--------------

#Amblyomma_variegatum_HQ856559.1
---------------------ATTATTAAAGAGCTTA-ATATT-GTGAGTAACTAAAAAT
TATGAAAACAAAAAAATTTGGCGGTACTTTAAGCTTTTCAGAGGAATTTGCTCTGTAATG
GATAAATCGCCTA-AATCTTACTAAAATTTGTT---AAGTCAGTTTGTATACCACTATA-
AAAGTAATATTTAATTATTA-TTACTTTAATTTTTAAAA----ATAAAAAATTAAATTAA
GTCATGGTGCAGCATAAA-TTTTAGGATGAAGTGAATTACATTTCTTTTTAGAA---TTT
TAAA---AAATT---AAAGTAAA--TTTTAGGATTTGAAAGTAAAAATTC--AATAAAA-
TGGTTTTTTGAATTAAGTTCTGAAGTATGT------------------------------
--------------

#Amblyomma_variegatum_HQ856560.1
---------------------ATTATTAAAGAGCTTA-ATATT-GTGAGTAACTAAAAAT
TATGAAAACAAAAAAATTTGGCGGTACTTTAAGCTTTTCAGAGGAATTTGCTCTGTAATG
GATAAATCGCCTA-AATCTTACTAAAATTTGTT---AAGTCAGTTTGTATACCACTATA-
AAAGTAATATTTAATTATTA-TTACTTTAATTTT-AAAA----ATAAAAAATTAAATTAA
GTCATGGTGCAGCATAAA-TTTTAGGATGAAGTGAATTACATTTCTTTTTAGAA---TTT
TTAA---AAATT---AAAGTAAA--TTTTAGGATTTGAAAGTAAAAATTC--AATAAAA-
TGGTTTTTTGAATTAAGTTCTGAAGTATGT------------------------------
--------------

#Amblyomma_variegatum_HQ856561.1
---------------------ATTATTAAAGAGCTTA-ATATT-GTGAGTAACTAAAAAT
TATGAAAACAAAAAAATTTGGCGGTACTTTAAGCTTTTCAGAGGAATTTGCTCTGTAATG
GATAAATCGCCTA-AATCTTACTAAAATTTGTT---AAGTCAGTTTGTATACCACTATA-
AAAGTAATATTTAATTATTA-TTACTTTAATTTTTAAAA----ATAAAAAATTAAATTAA
GTCATGGTGCAGCATAAA-TTTTAGGATGAAGTGAATTACATTTCTTTTTAGAA---TTT
TAAA---AAATT---AAAGTAAA--TTTTAGGATTTGAAAGTAAAAATTC--AATAAAA-
TGGTTTTTTGAATTAAGTTCTGAAGTATGT------------------------------
--------------

#Amblyomma_variegatum_HQ856562.1
---------------------ATTATTAAAGAGCTTA-ATATT-GTGAGTAACTAAAAAT
TATGAAAACAAAAAAATTTGGCGGTACTTTAAGCTTTTCAGAGGAATTTGCTCTGTAATG
GATAAATCGCCTA-AATCTTACTAAAATTTGTT---AAGTCAGTTTGTATACCACTATA-
AAAGTAATATTTAATTATTA-TTACTTTAATTTTTAAAA----ATAAAAAATTAAATTAA
GTCATGGTGCAGCATAAA-TTTTAGGATGAAGTGAATTACATTTCTTTTTAGAA---TTT
TAAA---AAATT---AAAGTAAA--TTTTAGGATTTGAAAGTAAAAATTC--AATAAAA-
TGGTTTTTTGAATTAAGTTCTGAAGTATGT------------------------------
--------------

#Amblyomma_variegatum_HQ856563.1
---------------------ATTATTAAAGAGCTTA-ATATT-GTGAGTAACTAAAAAT
TATGAAAACAAAAAAATTTGGCGGTACTTTAAGCTTTTCAGAGGAATTTGCTCTGTAATG
GATAAATCGCCTA-AATCTTACTAAAATTTGTT---AAGTCAGTTTGTATACCACTATA-
AAAGTAATATTTAATTATTA-TTACTTTAATTTTTAAAA----ATAAAAAATTAAATTAA
GTCATGGTGCAGCATAAA-TTTTAGGATGAAGTGAATTACATTTCTTTTTAGAA---TTT
TAAA---AAATT---AAAGTAAA--TTTTAGGATTTGAAAGTAAAAATTC--AATAAAA-
TGGTTTTTTGAATTAAGTTCTGAAGTATGT------------------------------
--------------

#Amblyomma_variegatum_HQ856564.1
---------------------ATTATTAAAGAGCTTA-ATATT-GTGAGTAACTAAAAAT
TATGAAAACAAAAAAATTTGGCGGTACTTTAAGCTTTTCAGAGGAATTTGCTCTGTAATG
GATAAATCGCCTA-AATCTTACTAAAATTTGTT---AAGTCAGTTTGTATACCACTATA-
AAAGTAATATTTAATTATTA-TTACTTTAATTTTTAAAA----ATAAAAAATTAAATTAA
GTCATGGTGCAGCATAAA-TTTTAGGATGAAGTGAATTACATTTCTTTTTAGAA---TTT
TAAA---AAATT---AAAGTAAA--TTTTAGGATTTGAAAGTAAAAATTC--AATAAAA-
TGGTTTTTTGAATTAAGTTCTGAAGTATGT------------------------------
--------------

#Amblyomma_variegatum_HQ856565.1
---------------------ATTATTAAAGAGCTTA-ATATT-GTGAGTAACTAAAAAT
TATGAAAACAAAAAAATTTGGCGGTACTTTAAGCTTTTCAGAGGAATTTGCTCTGTAATG
GATAAATCGCCTA-AATCTCACTAAAATTTGTT---AAGTCAGTTTGTATACCACTATA-
AAAGTAATATTTAATTATTA-TTACTTTAATTTTTAAAA----ATAAAAAATTAAATTAA
GTCATGGTGCAGCATAAA-TTTTAGGATGAAGTGAATTACATTTCTTTTTAGAA---TTT
TAAA---AAATT---AAAGTAAA--TTTTAGGATTTGAAAGTAAAAATTC--AATAAAA-
TGGTTTTTTGAATTAAGTTCTGAAGTATGT------------------------------
--------------

#Amblyomma_variegatum_HQ856566.1
---------------------ATTATTAAAGAGCTTA-ATATT-GTGAGTAACTAAAAAT
TATGAAAACAAAAAAATTTGGCGGTACTTTAAGCTTTTCAGAGGAATTTGCTCTGTAATG
GATAAATCGCCTA-AATCTTACTAAAATTTGTT---AAGTCAGTTTGTATACCACTATA-
AAAGTAATATTTAATTATTA-TTACTTTAATTTTTAAAA----ATAAAAAATTAAATTAA
GTCATGGTGCAGCATAAA-TTTTAGGATGAAGTGAATTACATTTCTTTTTAGAA---TTT
TAAA---AAATT---AAAGTAAA--TTTTAGGATTTGAAAGTAAAAATTC--AATAAAA-
TGGTTTTTTGAATTAAGTTCTGAAGTATGT------------------------------
--------------

#Amblyomma_variegatum_HQ856567.1
---------------------ATTATTAAAGAGCTTA-ATATT-GTGAGTAACTAAAAAT
TATGAAAACAAAAAAATTTGGCGGTACTTTAAGCTTTTCAGAGGAATTTGCTCTGTAATG
GATAAATCGCCTA-AATCTTACTAAAATTTGTT---AAGTCAGTTTGTATACCACTATA-
AAAGTAATATTTAATTATTA-TTACTTTAATTTTTAAAA----ATAAAAAATTAAATTAA
GTCATGGTGCAGCATAAA-TTTTAGGATGAAGTGAATTACATTTCTTTTTAGAA---TTT
TAAA---AAATT---AAAGTAAA--TTTTAGGATTTGAAAGTAAAAATTC--AATAAAA-
TGGTTTTTTGAATTAAGTTCTGAAGTATGT------------------------------
--------------

#Amblyomma_variegatum_HQ856568.1
---------------------ATTATTAAAGAGCTTA-ATATT-GTGAGTAACTAAAAAT
TATGAAAACAAAAAAATTTGGCGGTACTTTAAGCTTTTCAGAGGAATTTGCTCTGTAATG
GATAAATCGCCTA-AATCTTACTAAAATTTGTT---AAGTCAGTTTGTATACCACTATA-
AAAGTAATATTTAATTATTA-TTACTTTAATTTTTAAAA----ATAAAAAATTAAATTAA
GTCATGGTGCAGCATAAA-TTTTAGGATGAAGTGAATTACATTTCTTTTTAGAA---TTT
TAAA---AAATT---AAAGTAAA--TTTTAGGATTTGAAAGTAAAAATTC--AATAAAA-
TGGTTTTTTGAATTAAGTTCTGAAGTATGT------------------------------
--------------

#Amblyomma_variegatum_HQ856569.1
---------------------ATTATTAAAGAGCTTA-ATATT-GTGAGTAACTAAAAAT
TATGAAAACAAAAAAATTTGGCGGTACTTTAAGCTTTTCAGAGGAATTTGCTCTGTAATG
GATAAATCGCCTA-AATCTTACTAAAATTTGTT---AAGTCAGTTTGTATACCACTATA-
AAAGTAATATTTAATTATTA-TTACTTTAATTTTTAAAA----ATAAAAAATTAAATTAA
GTCATGGTGCAGCATAAA-TTTTAGGATGAAGTGAATTACATTTCTTTTTAGAA---TTT
TAAA---AAATT---AAAGTAAA--TTTTAGGATTTGAAAGTAAAAATTC--AATAAAA-
TGGTTTTTTGAATTAAGTTCTGAAGTATGT------------------------------
--------------

#Amblyomma_variegatum_HQ856570.1
---------------------ATTATTAAAGAGCTTA-ATATT-GTGAGTAACTAAAAAT
TATGAAAACAAAAAAATTTGGCGGTACTTTAAGCTTTTCAGAGGAATTTGCTCTGTAATG
GATAAATCGCCTA-AATCTTACTAAAATTTGTT---AAGTCAGTTTGTATACCACTATA-
AAAGTAATATTTAATTATTA-TTACTTTAATTTTTAAAA----ATAAAAAATTAAATTAA
GTCATGGTGCAGCATAAA-TTTTAGGATGAAGTGAATTACATTTCTTTTTAGAA---TTT
TAAA---AAATT---AAAGTAAA--TTTTAGGATTTGAAAGTAAAAATTC--AATAAAA-
TGGTTTTTTGAATTAAGTTCTGAAGTATGT------------------------------
--------------

#Amblyomma_variegatum_HQ856571.1
---------------------ATTATTAAAGAGCTTA-ATATT-GTGAGTAACTAAAAAT
TATGAAAACAAAAAAATTTGGCGGTACTTTAAGCTTTTCAGAGGAATTTGCTCTGTAATG
GATAAATCGCCTA-AATCTTACTAAAATTTGTT---AAGTCAGTTTGTATACCACTATA-
AAAGTAATATTTAATTATTA-TTACTTTAATTTTTAAAA----ATAAAAAATTAAATTAA
GTCATGGTGCAGCATAAA-TTTTAGGATGAAGTGAATTACATTTCTTTTTAGAA---TTT
TAAA---AAATT---AAAGTAAA--TTTTAGGATTTGAAAGTAAAAATTC--AATAAAA-
TGGTTTTTTGAATTAAGTTCTGAAGTATGT------------------------------
--------------

#Amblyomma_variegatum_HQ856572.1
---------------------ATTATTAAAGAGCTTA-ATATT-GTGAGTAACTAAAAAT
TATGAAAACAAAAAAATTTGGCGGTACTTTAAGCTTTTCAGAGGAATTTGCTCTGTAATG
GATAAATCGCCTA-AATCTTACTAAAATTTGTT---AAGTCAGTTTGTATACCACTATA-
AAAGTAATATTTAATTATTA-TTACTTTAATTTTTAAAA----ATAAAAAATTAAATTAA
GTCATGGTGCAGCATAAA-TTTTAGGATGAAGTGAATTACATTTCTTTTTAGAA---TTT
TAAA---AAATT---AAAGTAAA--TTTTAGGATTTGAAAGTAAAAATTC--AATAAAA-
TGGTTTTTTGAATTAAGTTCTGAAGTATGT------------------------------
--------------

#Amblyomma_variegatum_HQ856573.1
---------------------ATTATTAAAGAGCTTA-ATATT-GTGAGTAACTAAAAAT
TATGAAAACAAAAAAATTTGGCGGTACTTTAAGCTTTTCAGAGGAATTTGCTCTGTAATG
GATAAATCGCCTA-AATCTTACTAAAATTTGTT---AAGTCAGTTTGTATACCACTATA-
AAAGTAATATTTAATTATTA-TTACTTTAATTTTTAAAA----ATAAAAAATTAAATTAA
GTCATGGTGCAGCATAAA-TTTTAGGATGAAGTGAATTACATTTCTTTTTAGAA---TTT
T-AA---AAATT---AAAGTAAA--TTTTAGGATTTGAAAGTAAAAATTC--AATAAAA-
TGGTTTTTTGAATTAAGTTCTGAAGTATGT------------------------------
--------------

#Amblyomma_variegatum_HQ856574.1
---------------------ATTATTAAAGAGCTTA-ATATT-GTGAGTAACTAAAAAT
TATGAAAACAAAAAAATTTGGCGGTACTTTAAGCTTTTCAGAGGAATTTGCTCTGTAATG
GATAAATCGCCTA-AATCTTACTAAAATTTGTT---AAGTCAGTTTGTATACCACTATA-
AAAGTAATATTTAATTATTA-TTACTTTAATTTTTAAAA----ATAAAAAATTAAATTAA
GTCATGGTGCAGCATAAA-TTTTAGGATGAAGTGAATTACATTTCTTTTTAGAA---TTT
TAAA---AAATT---AAAGTAAA--TTTTAGGATTTGAAAGTAAAAATTC--AATAAAA-
TGGTTTTTTGAATTAAGTTCTGAAGTATGT------------------------------
--------------

#Amblyomma_variegatum_HQ856575.1
---------------------ATTATTAAAGAGCTTA-ATATT-GTGAGTAACTAAAAAT
TATGAAAACAAAAAAATTTGGCGGTACTTTAAGCTTTTCAGAGGAATTTGCTCTGTAATG
GATAAATCGCCTA-AATCTTACTAAAATTTGTT---AAGTCAGTTTGTATACCACTATA-
AAAGTAATATTTAATTATTA-TTACTTTAATTTTTAAAA----ATAAAAAATTAAATTAA
GTCATGGTGCAGCATAAA-TTTTAGAATGAAGTGAATTACATTTCTTTTTAGAA---TTT
TAAA---AAATT---AAAGTAAA--TTTTAGGATTTGAAAGTAAAAATTC--AATAAAA-
TGGTTTTTTGAATTAAGTTCTGAAGTATGT------------------------------
--------------

#Amblyomma_variegatum_HQ856576.1
---------------------ATTATTAAAGAGCTTA-ATATT-GTGAGTAACTAAAAAT
TATGAAAACAAAAAAATTTGGCGGTACTTTAAGCTTTTCAGAGGAATTTGCTCTGTAATG
GATAAATCGCCTA-AATCTTACTAAAATTTGTT---AAGTCAGTTTGTATACCACTATA-
AAAGTAATATTTAATTATTA-TTACTTTAATTTTTAAAA----ATAAAAAATTAAATTAA
GTCATGGTGCAGCATAAA-TTTTAGGATGAAGTGAATTACATTTCTTTTTAGAA---TTT
TTAA---AAATT---AAAGTAAA--TTTTAGGATTTGAAAGTAAAAATTC--AATAAAA-
TGGTTTTTTGAATTAAGTTCTGAAGTATGT------------------------------
--------------

#Amblyomma_variegatum_HQ856577.1
---------------------ATTATTAAAGAGCTTA-ATATT-GTGAGTAACTAAAAAT
TATGAAAACAAAAAAATTTGGCGGTACTTTAAGCTTTTCAGAGGAATTTGCTCTGTAATG
GATAAATCGCCTA-AATCTTACTAAAATTTGTT---AAGTCAGTTTGTATACCACTATA-
AAAGTAATATTTAATTATTA-TTACTTTAATTTTTAAAA----ATAAAAAATTAAATTAA
GTCATGGTGCAGCATAAA-TTTTAGGATGAAGTGAATTACATTTCTTTTTAGAA---TTT
TAAA---AAATT---AAAGTAAA--TTTTAGGATTTGAAAGTAAAAATTC--AATAAAA-
TGGTTTTTTGAATTAAGTTCTGAAGTATGT------------------------------
--------------

#Amblyomma_variegatum_HQ856578.1
---------------------ATTATTAAAGAGCTTA-ATATT-GTGAGTAACTAAAAAT
TATGAAAACAAAAAAATTTGGCGGTACTTTAAGCTTTTCAGAGGAATTTGCTCTGTAATG
GATAAATCGCCTA-AATCTTACTAAAATTTGTT---AAGTCAGTTTGTATACCACTATA-
AAAGTAATATTTAATTATTA-TTACTTTAATTTTTAAAA----ATAAAAAATTAAATTAA
GTCATGGTGCAGCATAAA-TTTTAGGATGAAGTGAATTACATTTCTTTTTAGAA---TTT
T-AA---AAATT---AAAGTAAA--TTTTAGGATTTGAAAGTAAAAATTC--AATAAAA-
TGGTTTTTTGAATTAAGTTCTGAAGTATGT------------------------------
--------------

#Amblyomma_variegatum_HQ856579.1
---------------------ATTATTAAAGAGCTTA-ATATT-GTGAGTAACTAAAAAT
TATGAAAACAAAAAAATTTGGCGGTACTTTAAGCTTTTCAGAGGAATTTGCTCTGTAATG
GATAAATCGCCTA-AATCTTACTAAAATTTGTT---AAGTCAGTTTGTATACCACTATA-
AAAGTAATATTTAATTATTA-TTACTTTAATTTTTAAAA----ATAAAAAATTAAATTAA
GTCATGGTGCAGCATAAA-TTTTAGGATGAAGTGAATTACATTTCTTTTTAGAA---TTT
TAAA---AAATT---AAAGTAAA--TTTTAGGATTTGAAAGTAAAAATTC--AATAAAA-
TGGTTTTTTGAATTAAGTTCTGAAGTATGT------------------------------
--------------

#Amblyomma_variegatum_HQ856691.1
---------------------ATTATTAAAGAGCTTA-ATATT-GTGAGTAACTAAAAAT
TATGAAAACAAAAAAATTTGGCGGTACTTTAAGCTTTTCAGAGGAATTTGCTCTGTAATG
GATAAATCGCCTA-AATCTTACTAAAATTTGTT---AAGTCAGTTTGTATACCACTATA-
AAAGTAATATTTAATTATTA-TTACTTTAATTTTTAAAA----ATAAAAAATTAAATTAA
GTCATGGTGCAGCATAAA-TTTTAGGATGAAGTGAATTACATTTCTTTTTAGAA---TTT
AAAA---AAATT---AAAGTAAA--TTTTAGGATTTGAAAGTAAAAATTC--AATAAAA-
TGGTTTTTTGAATTAAGTTCTGAAGTATGT------------------------------
--------------

#Amblyomma_variegatum_HQ856692.1
---------------------ATTATTAAAGAGCTTA-ATATT-GTGAGTAACTAAAAAT
TATGAAAACAAAAAAATTTGGCGGTACTTTAAGCTTTTCAGAGGAATTTGCTCTGTAATG
GATAAATCGCCTA-AATCTTACTAAAATTTGTT---AAGTCAGTTTGTATACCACTATA-
AAAGTAATATTTAATTATTA-TTACTTTAATTTTTAAAA----ATAAAAAATTAAATTAA
GTCATGGTGCAGCATAAA-TTTTAGGATGAAGTGAATTACATTTCTTTTTAGAA---TTT
AAAA---AAATT---AAAGTAAA--TTTTAGGATTTGAAAGTAAAAATTC--AATAAAA-
TGGTTTTTTGAATTAAGTTCTGAAGTATGT------------------------------
--------------

#Amblyomma_variegatum_HQ856693.1
---------------------ATTATTAAAGAGCTTA-ATATT-GTGAGTAACTAAAAAT
TATGAAAACAAAAAAATTTGGCGGTACTTTAAGCTTTTCAGAGGAATTTGCTCTGTAATG
GATAAATCGCCTA-AATCTTACTAAAATTTGTT---AAGTCAGTTTGTATACCACTATA-
AAAGTAATATTTAATTATTA-TTACTTTAATTTTTAAAA----ATAAAAAATTAAATTAA
GTCATGGTGCAGCATAAA-TTTTAGGATGAAGTGAATTACATTTCTTTTTAGAA---TTT
AAAA---AAATT---AAAGTAAA--TTTTAGGATTTGAAAGTAAAAATTC--AATAAAA-
TGGTTTTTTGAATTAAGTTCTGAAGTATGT------------------------------
--------------

#Amblyomma_variegatum_HQ856694.1
---------------------ATTATTAAAGAGCTTA-ATATT-GTGAGTAACTAAAAAT
TATGAAAACAAAAAAATTTGGCGGTACTTTAAGCTTTTCAGAGGAATTTGCTCTGTAATG
GATAAATCGCCTA-AATCTTACTAAAATTTGTT---AAGTCAGTTTGTATACCACTATA-
AAAGTAATATTTAATTATTA-TTACTTTAATTTTTAAAA----ATAAAAAATTAAATTAA
GTCATGGTGCAGCATAAA-TTTTAGGATGAAGTGAATTACATTTCTTTTTAGAA---TTT
AAAA---AAATT---AAAGTAAA--TTTTAGGATTTGAAAGTAAAAATTC--AATAAAA-
TGGTTTTTTGAATTAAGTTCTGAAGTATGT------------------------------
--------------

#Amblyomma_variegatum_HQ856695.1
---------------------ATTATTAAAGAGCTTA-ATATT-GTGAGTAACTAAAAAT
TATGAAAACAAAAAAATTTGGCGGTACTTTAAGCTTTTCAGAGGAATTTGCTCTGTAATG
GATAAATCGCCTA-AATCTTACTAAAATTTGTT---AAGTCAGTTTGTATACCACTATA-
AAAGTAATATTTAATTATTA-TTACTTTAATTTTTAAAA----ATAAAAAATTAAATTAA
GTCATGGTGCAGCATAAA-TTTTAGGATGAAGTGAATTACATTTCTTTTTAGAA---TTT
AAAA---AAATT---AAAGTAAA--TTTTAGGATTTGAAAGTAAAAATTC--AATAAAA-
TGGTTTTTTGAATTAAGTTCTGAAGTATGT------------------------------
--------------

#Amblyomma_variegatum_HQ856696.1
---------------------ATTATTAAAGAGCTTA-ATATT-GTGAGTAACTAAAAAT
TATGAAAACAAAAAAATTTGGCGGTACTTTAAGCTTTTCAGAGGAATTTGCTCTGTAATG
GATAAATCGCCTA-AATCTTACTAAAATTTGTT---AAGTCAGTTTGTATACCACTATA-
AAAGTAATATTTAATTATTA-TTACTTTAATTTTTAAAA----ATAAAAAATTAAATTAA
GTCATGGTGCAGCATAAA-TTTTAGGATGAAGTGAATTACATTTCTTTTTAGAA---TTT
AAAA---AAATT---AAAGTAAA--TTTTAGGATTTGAAAGTAAAAATTC--AATAAAA-
TGGTTTTTTGAATTAAGTTCTGAAGTATGT------------------------------
--------------

#Amblyomma_variegatum_HQ856697.1
---------------------ATTATTAAAGAGCTTA-ATATT-GTGAGTAACTAAAAAT
TATGAAAACAAAAAAATTTGGCGGTACTTTAAGCTTTTCAGAGGAATTTGCTCTGTAATG
GATAAATCGCCTA-AATCTTACTAAAATTTGTT---AAGTCAGTTTGTATACCACTATA-
AAAGTAATATTTAATTATTA-TTACTTTAATTTTTAAAA----ATAAAAAATTAAATTAA
GTCATGGTGCAGCATAAA-TTTTAGGATGAAGTGAATTACATTTCTTTTTAGAA---TTT
AAAA---AAATT---AAAGTAAA--TTTTAGGATTTGAAAGTAAAAATTC--AATAAAA-
TGGTTTTTTGAATTAAGTTCTGAAGTATGT------------------------------
--------------

#Amblyomma_variegatum_HQ856698.1
---------------------ATTATTAAAGAGCTTA-ATATT-GTGAGTAACTAAAAAT
TATGAAAACAAAAAAATTTGGCGGTACTTTAAGCTTTTCAGAGGAATTTGCTCTGTAATG
GATAAATCGCCTA-AATCTTACTAAAATTTGTT---AAGTCAGTTTGTATACCACTATA-
AAAGTAATATTTAATTATTA-TTACTTTAATTTTTAAAA----ATAAAAAATTAAATTAA
GTCATGGTGCAGCATAAA-TTTTAGGATGAAGTGAATTACATTTCTTTTTAGAA---TTT
AAAA---AAATT---AAAGTAAA--TTTTAGGATTTGAAAGTAAAAATTC--AATAAAA-
TGGTTTTTTGAATTAAGTTCTGAAGTATGT------------------------------
--------------

#Amblyomma_variegatum_HQ856699.1
---------------------ATTATTAAAGAGCTTA-ATATT-GTGAGTAACTAAAAAT
TATGAAAACAAAAAAATTTGGCGGTACTTTAAGCTTTTCAGAGGAATTTGCTCTGTAATG
GATAAATCGCCTA-AATCTTACTAAAATTTGTT---AAGTCAGTTTGTATACCACTATA-
AAAGTAATATTTAATTATTA-TTACTTTAATTTTTAAAA----ATAAAAAATTAAATTAA
GTCATGGTGCAGCATAAA-TTTTAGGATGAAGTGAATTACATTTCTTTTTAGAA---TTT
AAAA---AAATT---AAAGTAAA--TTTTAGGATTTGAAAGTAAAAATTC--AATAAAA-
TGGTTTTTTGAATTAAGTTCTGAAGTATGT------------------------------
--------------

#Amblyomma_variegatum_HQ856700.1
---------------------ATTATTAAAGAGCTTA-ATATT-GTGAGTAACTAAAAAT
TATGAAAACAAAAAAATTTGGCGGTACTTTAAGCTTTTCAGAGGAATTTGCTCTGTAATG
GATAAATCGCCTA-AATCTTACTAAAATTTGTT---AAGTCAGTTTGTATACCACTATA-
AAAGTAATATTTAATTATTA-TTACTTTAATTTTTAAAA----ATAAAAAATTAAATTAA
GTCATGGTGCAGCATAAA-TTTTAGGATGAAGTGAATTACATTTCTTTTTAGAA---TTT
AAAA---AAATT---AAAGTAAA--TTTTAGGATTTGAAAGTAAAAATTC--AATAAAA-
TGGTTTTTTGAATTAAGTTCTGAAGTATGT------------------------------
--------------

#Amblyomma_variegatum_HQ856701.1
---------------------ATTATTAAAGAGCTTA-ATATT-GTGAGTAACTAAAAAT
TATGAAAACAAAAAAATTTGGCGGTACTTTAAGCTTTTCAGAGGAATTTGCTCTGTAATG
GATAAATCGCCTA-AATCTTACTAAAATTTGTT---AAGTCAGTTTGTATACCACTATA-
AAAGTAATATTTAATTATTA-TTACTTTAATTTTTAAAA----ATAAAAAATTAAATTAA
GTCATGGTGCAGCATAAA-TTTTAGGATGAAGTGAATTACATTTCTTTTTAGAA---TTT
AAAA---AAATT---AAAGTAAA--TTTTAGGATTTGAAAGTAAAAATTC--AATAAAA-
TGGTTTTTTGAATTAAGTTCTGAAGTATGT------------------------------
--------------

#Amblyomma_variegatum_HQ856702.1
---------------------ATTATTAAAGAGCTTA-ATATT-GTGAGTAACTAAAAAT
TATGAAAACAAAAAAATTTGGCGGTACTTTAAGCTTTTCAGAGGAATTTGCTCTGTAATG
GATAAATCGCCTA-AATCTTACTAAAATTTGTT---AAGTCAGTTTGTATACCACTATA-
AAAGTAATATTTAATTATTA-TTACTTTAATTTTTAAAA----ATAAAAAATTAAATTAA
GTCATGGTGCAGCATAAA-TTTTAGGATGAAGTGAATTACATTTCTTTTTAGAA---TTT
AAAA---AAATT---AAAGTAAA--TTTTAGGATTTGAAAGTAAAAATTC--AATAAAA-
TGGTTTTTTGAATTAAGTTCTGAAGTATGT------------------------------
--------------

#Amblyomma_variegatum_HQ856703.1
---------------------ATTATTAAAGAGCTTA-ATATT-GTGAGTAACTAAAAAT
TATGAAAACAAAAAAATTTGGCGGTACTTTAAGCTTTTCAGAGGAATTTGCTCTGTAATG
GATAAATCGCCTA-AATCTTACTAAAATTTGTT---AAGTCAGTTTGTATACCACTATA-
AAAGTAATATTTAATTATTA-TTACTTTAATTTTTAAAA----ATAAAAAATTAAATTAA
GTCATGGTGCAGCATAAA-TTTTAGGATGAAGTGAATTACATTTCTTTTTAGAA---TTT
AAAA---AAATT---AAAGTAAA--TTTTAGGATTTGAAAGTAAAAATTC--AATAAAA-
TGGTTTTTTGAATTAAGTTCTGAAGTATGT------------------------------
--------------

#Amblyomma_variegatum_HQ856704.1
---------------------ATTATTAAAGAGCTTA-ATATT-GTGAGTAACTAAAAAT
TATGAAAACAAAAAAATTTGGCGGTACTTTAAGCTTTTCAGAGGAATTTGCTCTGTAATG
GATAAATCGCCTA-AATCTTACTAAAATTTGTT---AAGTCAGTTTGTATACCACTATA-
AAAGTAATATTTAATTATTA-TTACTTTAATTTTTAAAA----ATAAAAAATTAAATTAA
GTCATGGTGCAGCATAAA-TTTTAGGATGAAGTGAATTACATTTCTTTTTAGAA---TTT
AAAA---AAATT---AAAGTAAA--TTTTAGGATTTGAAAGTAAAAATTC--AATAAAA-
TGGTTTTTTGAATTAAGTTCTGAAGTATGT------------------------------
--------------

#Amblyomma_variegatum_HQ856705.1
---------------------ATTATTAAAGAGCTTA-ATATT-GTGAGTAACTAAAAAT
TATGAAAACAAAAAAATTTGGCGGTACTTTAAGCTTTTCAGAGGAATTTGCTCTGTAATG
GATAAATCGCCTA-AATCTTACTAAAATTTGTT---AAGTCAGTTTGTATACCACTATA-
AAAGTAATATTTAATTATTA-TTACTTTAATTTTTAAAA----ATAAAAAATTAAATTAA
GTCATGGTGCAGCATAAA-TTTTAGGATGAAGTGAATTACATTTCTTTTTAGAA---TTT
AAAA---AAATT---AAAGTAAA--TTTTAGGATTTGAAAGTAAAAATTC--AATAAAA-
TGGTTTTTTGAATTAAGTTCTGAAGTATGT------------------------------
--------------

#Amblyomma_variegatum_HQ856706.1
---------------------ATTATTAAAGAGCTTA-ATATT-GTGAGTAACTAAAAAT
TATGAAAACAAAAAAATTTGGCGGTACTTTAAGCTTTTCAGAGGAATTTGCTCTGTAATG
GATAAATCGCCTA-AATCTTACTAAAATTTGTT---AAGTCAGTTTGTATACCACTATA-
AAAGTAATATTTAATTATTA-TTACTTTAATTTTTAAAA----ATAAAAAATTAAATTAA
GTCATGGTGCAGCATAAA-TTTTAGGATGAAGTGAATTACATTTCTTTTTAGAA---TTT
AAAA---AAATT---AAAGTAAA--TTTTAGGATTTGAAAGTAAAAATTC--AATAAAA-
TGGTTTTTTGAATTAAGTTCTGAAGTATGT------------------------------
--------------

#Amblyomma_variegatum_HQ856707.1
---------------------ATTATTAAAGAGCTTA-ATATT-GTGAGTAACTAAAAAT
TATGAAAACAAAAAAATTTGGCGGTACTTTAAGCTTTTCAGAGGAATTTGCTCTGTAATG
GATAAATCGCCTA-AATCTTACTAAAATTTGTT---AAGTCAGTTTGTATACCACTATA-
AAAGTAATATTTAATTATTA-TTACTTTAATTTTTAAAA----ATAAAAAATTAAATTAA
GTCATGGTGCAGCATAAA-TTTTAGGATGAAGTGAATTACATTTCTTTTTAGAA---TTT
AAAA---AAATT---AAAGTAAA--TTTTAGGATTTGAAAGTAAAAATTC--AATAAAA-
TGGTTTTTTGAATTAAGTTCTGAAGTATGT------------------------------
--------------

#Amblyomma_variegatum_HQ856708.1
---------------------ATTATTAAAGAGCTTA-ATATT-GTGAGTAACTAAAAAT
TATGAAAACAAAAAAATTTGGCGGTACTTTAAGCTTTTCAGAGGAATTTGCTCTGTAATG
GATAAATCGCCTA-AATCTTACTAAAATTTGTT---AAGTCAGTTTGTATACCACTATA-
AAAGTAATATTTAATTATTA-TTACTTTAATTTTTAAAA----ATAAAAAATTAAATTAA
GTCATGGTGCAGCATAAA-TTTTAGGATGAAGTGAATTACATTTCTTTTTAGAA---TTT
AAAA---AAATT---AAAGTAAA--TTTTAGGATTTGAAAGTAAAAATTC--AATAAAA-
TGGTTTTTTGAATTAAGTTCTGAAGTATGT------------------------------
--------------

#Amblyomma_variegatum_HQ856709.1
---------------------ATTATTAAAGAGCTTA-ATATT-GTGAGTAACTAAAAAT
TATGAAAACAAAAAAATTTGGCGGTACTTTAAGCTTTTCAGAGGAATTTGCTCTGTAATG
GATAAATCGCCTA-AATCTTACTAAAATTTGTT---AAGTCAGTTTGTATACCACTATA-
AAAGTAATATTTAATTATTA-TTACTTTAATTTTTAAAA----ATAAAAAATTAAATTAA
GTCATGGTGCAGCATAAA-TTTTAGGATGAAGTGAATTACATTTCTTTTTAGAA---TTT
AAAA---AAATT---AAAGTAAA--TTTTAGGATTTGAAAGTAAAAATTC--AATAAAA-
TGGTTTTTTGAATTAAGTTCTGAAGTATGT------------------------------
--------------

#Amblyomma_variegatum_HQ856710.1
---------------------ATTATTAAAGAGCTTA-ATATT-GTGAGTAACTAAAAAT
TATGAAAACAAAAAAATTTGGCGGTACTTTAAGCTTTTCAGAGGAATTTGCTCTGTAATG
GATAAATCGCCTA-AATCTTACTAAAATTTGTT---AAGTCAGTTTGTATACCACTATA-
AAAGTAATATTTAATTATTA-TTACTTTAATTTTTAAAA----ATAAAAAATTAAATTAA
GTCATGGTGCAGCATAAA-TTTTAGGATGAAGTGAATTACATTTCTTTTTAGAA---TTT
AAAA---AAATT---AAAGTAAA--TTTTAGGATTTGAAAGTAAAAATTC--AATAAAA-
TGGTTTTTTGAATTAAGTTCTGAAGTATGT------------------------------
--------------

#Amblyomma_variegatum_JF826430.1
---------------------ATTATTAAAGAGCTTA-ATATT-GTGAGTAACTAAAAAT
TATGAAAACAAAAAAATTTGGCGGTACTTTAAGCTTTTCAGAGGAATTTGCTCTGTAATG
GATAAATCGCCTA-AATCTTACTAAAATTTGTT---AAGTCAGTTTGTATACCACTATA-
AAAGTAATATTTAATTATTA-TTACTTTAATTTTTAAAA----ATAAAAAATTAAATTAA
GTCATGGTGCAGCATAAA-TTTTAGGATGAAGTGAATTACATTTCTTTTTAGAA---TTT
TAAA---AAATT---AAAGTAAA--TTTTAGGATTTGAAAGTAAAAATTC--AATAAAA-
TGGTTTTTTGAATTAAGTTCTGAAGTATGT------------------------------
--------------

#Amblyomma_variegatum_JF826431.1
---------------------ATTATTAAAGAGCTTA-ATATT-GTGAGTAACTAAAAAT
TATGAAAACAAAAAAATTTGGCGGTACTTTAAGCTTTTCAGAGGAATTTGCTCTGTAATG
GATAAATCGCCTA-AATCTTACTAAAATTTGTT---AAGTCAGTTTGTATACCACTATA-
AAAGTAATATTTAATTATTA-TTACTTTAATTTTTAAAA----ATAAAAAATTAAATTAA
GTCATGGTGCAGCATAAA-TTTTAGGATGAAGTGAATTACATTTCTTTTTAGAA---TTT
TAAA---AAATT---AAAGTAAA--TTTTAGGATTTGAAAGTAAAAATTC--AATAAAA-
TGGTTTTTTGAATTAAGTTCTGAAGTATGT------------------------------
--------------

#Amblyomma_variegatum_JF826432.1
---------------------ATTATTAAAGAGCTTA-ATATT-GTGAGTAACTAAAAAT
TATGAAAACAAAAAAATTTGGCGGTACTTTAAGCTTTTCAGAGGAATTTGCTCTGTAATG
GATAAATCGCCTA-AATCTTACTAAAATTTGTT---AAGTCAGTTTGTATACCACTATA-
AAAGTAATATTTAATTATTA-TTACTTTAATTTTTAAAA----ATAAAAAATTAAATTAA
GTCATGGTGCAGCATAAA-TTTTAGGATGAAGTGAATTACATTTCTTTTTAGAA---TTT
TAAA---AAATT---AAAGTAAA--TTTTAGGATTTGAAAGTAAAAATTC--AATAAAA-
TGGTTTTTTGAATTAAGTTCTGAAGTATGT------------------------------
--------------

#Amblyomma_variegatum_JF826433.1
---------------------ATTATTAAAGAGCTTA-ATATT-GTGAGTAACTAAAAAT
TATGAAAACAAAAAAATTTGGCGGTACTTTAAGCTTTTCAGAGGAATTTGCTCTGTAATG
GATAAATCGCCTA-AATCTTACTAAAATTTGTT---AAGTCAGTTTGTATACCACTATA-
AAAGTAATATTTAATTATTA-TTACTTTAATTTTTAAAA----ATAAAAAATTAAATTAA
GTCATGGTGCAGCATAAA-TTTTAGGATGAAGTGAATTACATTTCTTTTTAGAA---TTT
TAAA---AAATT---AAAGTAAA--TTTTAGGATTTGAAAGTAAAAATTC--AATAAAA-
TGGTTTTTTGAATTAAGTTCTGAAGTATGT------------------------------
--------------

#Amblyomma_variegatum_JF826434.1
---------------------ATTATTAAAGAGCTTA-ATATT-GTGAGTAACTAAAAAT
TATGAAAACAAAAAAATTTGGCGGTACTTTAAGCTTTTCAGAGGAATTTGCTCTGTAATG
GATAAATCGCCTA-AATCTTACTAAAATTTGTT---AAGTCAGTTTGTATACCACTATA-
AAAGTAATATTTAATTATTA-TTACTTTAATTTTTAAAA----ATAAAAAATTAAATTAA
GTCATGGTGCAGCATAAA-TTTTAGGATGAAGTGAATTACATTTCTTTTTAGAA---TTT
TAAA---AAATT---AAAGTAAA--TTTTAGGATTTGAAAGTAAAAATTC--AATAAAA-
TGGTTTTTTGAATTAAGTTCTGAAGTATGT------------------------------
--------------

#Amblyomma_variegatum_JF826435.1
---------------------ATTATTAAAGAGCTTA-ATATT-GTGAGTAACTAAAAAT
TATGAAAACAAAAAAATTTGGCGGTACTTTAAGCTTTTCAGAGGAATTTGCTCTGTAATG
GATAAATCGCCTA-AATCTTACTAAAATTTGTT---AAGTCAGTTTGTATACCACTATA-
AAAGTAATATTTAATTATTA-TTACTTTAATTTTTAAAA----ATAAAAAATTAAATTAA
GTCATGGTGCAGCATAAA-TTTTAGGATGAAGTGAATTACATTTCTTTTTAGAA---TTT
TAAA---AAATT---AAAGTAAA--TTTTAGGATTTGAAAGTAAAAATTC--AATAAAA-
TGGTTTTTTGAATTAAGTTCTGAAGTATGT------------------------------
--------------

#Amblyomma_variegatum_JF826436.1
---------------------ATTATTAAAGAGCTTA-ATATT-GTGAGTAACTAAAAAT
TATGAAAACAAAAAAATTTGGCGGTACTTTAAGCTTTTCAGAGGAATTTGCTCTGTAATG
GATAAATCGCCTA-AATCTTACTAAAATTTGTT---AAGTCAGTTTGTATACCACTATA-
AAAGTAATATTTAATTATTA-TTACTTTAATTTTTAAAA----ATAAAAAATTAAATTAA
GTCATGGTGCAGCATAAA-TTTTAGGATGAAGTGAATTACATTTCTTTTTAGAA---TTT
TAAA---AAATT---AAAGTAAA--TTTTAGGATTTGAAAGTAAAAATTC--AATAAAA-
TGGTTTTTTGAATTAAGTTCTGAAGTATGT------------------------------
--------------

#Amblyomma_variegatum_JF826437.1
---------------------ATTATTAAAGAGCTTA-ATATT-GTGAGTAACTAAAAAT
TATGAAAACAAAAAAATTTGGCGGTACTTTAAGCTTTTCAGAGGAATTTGCTCTGTAATG
GATAAATCGCCTA-AATCTTACTAAAATTTGTT---AAGTCAGTTTGTATACCACTATA-
AAAGTAATATTTAATTATTA-TTACTTTAATTTTTAAAA----ATAAAAAATTAAATTAA
GTCATGGTGCAGCATAAA-TTTTAGGATGAAGTGAATTACATTTCTTTTTAGAA---TTT
TAAA---AAATT---AAAGTAAA--TTTTAGGATTTGAAAGTAAAAATTC--AATAAAA-
TGGTTTTTTGAATTAAGTTCTGAAGTATGT------------------------------
--------------

#amblyomma_variegatum_JF949801.1
-------GGATTAGATACCCTATTATTAAAGAGCTTA-ATATT-GTGAGTAACTAAAAAT
TATGAAAACAAAAAAATTTGGCGGTACTTTAAGCTTTTCAGAGGAATTTGCTCTGTAATG
GATAAATCGCCTA-AATCTTACTAAAATTTGTT---AAGTCAGTTTGTATACCACTATA-
AAAGTAATATTTAATTATTA-TTACTTTAATTTTTAAAA----ATAAAAAATTAAATTAA
GTCATGGTGCAGCATAAA-TTTTAGGATGAAGTGAATTACATTTCTTTTTAGAA---TTT
TAAA---AAATT---AAAGTAAA--TTTTAGGATTTGAAAGTAAAAATTC--AATAAAA-
TGGTTTTTTGAATTAAGTTCTGAAGTATGTACATATCGCCCGTCGCTCTTTATTGAAGAT
AAGTCGTAACATAG

#Amblyomma_variegatum_U95857.1
-AAACTAGGATTAGATACCCTATTATTAAGGAGCTTA-ATATT-GTGAGTAACTAAAAAT
TATGAAAACAAAAAACTTTGGCGGTATTTTAAGCTTTTCAGAGGAATTTGCTCTTTAATG
GATAAAACACCAA-AATCTTACTTAAATTTGTT---AGG-CAGTTTGTATACCACTATA-
AAAGTAATATTTAATTATTA-TTACTTTAATTTTTTAAA----ATAAAAAATTAAATTAA
GTCATGGTGCAGCATAAA-TTTTAGGATGAAGTGAATTACATTTCTTATTAGAA---ATT
T-AA---AAATT---AAAATTAAAATTTTAGGATTTGAAAGTAAAAATTC--AATAAAA-
TGGTTTTTTGAATTAAGTTCTGAAGTATGTACATATCGCCCGTCGCTCTTTATTGAAGAT
AAGTCGTAACATAG

#Amblyomma_varium_AY342283.1
------------------------------------------------GTATATAATAAT
TATGAAAACAAAAAATTATGGCGGTACTTTAAGCTTTTCAGAGGAATTTGC-CTATTATG
GATAAAACACCTA-AATCTTACTAAAACTAGTAA--AG-ACAGTTTGTATACCACTATA-
AAAGTAATAATTAATATTTA-TTACTTTAATTTTT---AATT--CAAAAATGAAAATTAA
GTCAAGGTGCAGCTAAAG-TTTTAGGTTGAAGTGAATTACATTTCTT-TTGAG------A
AAAT----TATTAATGAAATCAAT-ATTTAGGATTTGAAAGTAAAAATTT--AATAAAA-
TGGAATTTTGAATAAAGTTCTGAAGTATGTC-----------------------------
--------------

#Amblyomma_varium_AY974339.1
-----------------------ATTATTGAGAAATTAACATT-GTTAGTATATAATAAC
TATGAAAACAAAAAATTATGGCGGTACTTTAAGCTTTTCAGAGGAATTTGCTCTATTATG
GATAAAACACCTA-AATCTTACTAAAACTGGCAA--AG-ACAGTTTGTATACCACTATA-
AAAGTAATAATTAATATTTA-TTACTCTAATTTTT---AAT---CAAAAATGGAAATTAA
GTCAAGGTGCAGCAAAAG-TTTTAGGTTGAAGTGAATTACATTTCTT-TTGAG------A
AAAT----TATTAGTGAAATAAAT-ATTTAGGATTTGAAAGTAAAAATTT--AATAAAA-
TGGAATTTTGAATAAAGTTCTGAAGTATGTAC----------------------------
--------------

#Amblyomma_varium_JQ771811.1
-----------------------ATTATTGAGAAATTAACATT-GTTAGTATATAATAAT
TATGAAAACAAAAAATTATGGCGGTACTTTAAGCTTTTCAGAGGAATTTGCTCTATTATG
GATAAAACACCTA-AATCTTACTAAAACTAGTAA--AG-ACAGTTTGTATACCACTATA-
AAAGTAATAATTAATATTTA-TTACTTTAATTTTT---AATT--CAAAAATGAAAATTAA
GTCAAGGTGCAGCAAAAG-TTTTAGGTTGAAGTGAATTACATTTCTT-TTGAG------A
AAAT----TATTAATGAAATCAAT-ATTTAGGATTTGAAAGTAAAAATTT--AATAAAA-
TGGAATTTTGAATAAAGTTCTGAAGTATGT------------------------------
--------------
