# Supplementary material for: Assessment of four DNA fragments (COI, 16S rDNA, ITS2, 12S rDNA) for species identification of the Ixodida (Acari: Ixodida)
Source: Parasit Vectors. 2014 Mar 3;7:93. doi: 10.1186/1756-3305-7-93 (PMC3945964; doi:10.1186/1756-3305-7-93)
Supplement: Additional file 5 — Appendix S2. The data sets 1 to 3 utilized in this manuscript. [file 1756-3305-7-93-S5.zip › Appendix.S2/data set 2/12S rDNA/Bothriocroton.meg]

#mega
!Title ;
!Format DataType=DNA indel=-;

#Bothriocroton_concolor_EF173725.1
------------------------GTT-ATTTAGAGTTATAAA-TTGTTAGTAAATAATA
AATGTGAA-AACAAAAAATTATGGCGGTGTCTTAAGCTTTTCAGAGGAATTTGCTCTATT
ATGGATAAAACGCCAA-AATCTTACTAAWACTAGCC---AAATCAGCTTGTATACCACTA
TTAAA-GTAATAATTCATTATT--ATAACTATAATTTTC---TTCTT----AAAAATAAA
TTAAGTCAAGGTGCAGCAAAAG-TTTTAGGATGAAGTGAATTACATTCCTTTTTAGGA--
AAAAA-----AATGAAATAAATTT-A---TTTAGGATTTGAAAGTAAATTTTT-AATAAA
A-TGATTTATTGAAAAAAGTTCTAAGACATGTAC--------------------------
-----------------

#Bothriocroton_concolor_JN863727.1
AAATAAACCAGGATTAGATACCCTGTT-ATTCAGAGTTAAAAA-TTGTTAGTAGACAATA
AGTGTGAA-AACAAAAAATTATGGCGGTGTCTTAAGCTTTTCAGAGGAATTTGCTCTTTC
ATGGATAAAACACCAG-AATCTTACTAGAGCTAGTT---AAATCAGCTTGTATACCACTA
TTAAA-GTAATAATTTATTATT--ATAACTGTAATTTTT---AT-TT----AAAAATAAA
TTAAGTCAAGGTGCAGCAAAAG-TTTTAGGCTGAAGTGAATTACATTCCTTTTTAGGAGA
AAAAA-----AATGAAATAAATTTTA---TTTAGGATTTGAAAGTAAATTTTT-AATAAA
A-TGATTATTTGAAGAAAGTTCTAAGACATGTACATATCGCCCGTCACTCTTTTAAAAAG
ATAAGTCGTAACAAAG-

#Bothriocroton_glebopalma_EF173724.1
-------------------------TTTATTTAGAACTAAAAAATTGTTAGTAAATATTA
TCTATGAA-AACAAAAAATCATGGCGGTATTTTTAACTTTTCAGAGGAATTTGCTCTTTA
ATGGATAAAACGCCAA-AATCTTACTAAATTTTGTT---AATTCAGTTTGTATACCACTA
TTTAA-GTAATATTTCATAAAT--ACTACTTAATTTTTT----ATTT----AAAAATAAA
TTAAGTCAAGGTGCAACAAAAA-TTTTAGTATGAAGTGAATTACATTCCTTTTTAGGTCC
AAAAA-----AATGAAAAAAATTTCA---TAAAGGATTTGAAAGTAAATTTTT-AATAAA
A-TGACTATTTGAAAAAAGTTCAAAAATATGCAC--------------------------
-----------------

#Bothriocroton_glebopalma_U95858.1
----AAACTAGGATTAGATACCCTATTTATTTAGAACTAAAAAATTGTTAGTAAATATTA
TCTATGAAGAACAAAAAATCATGGCGGTATTTTTAACTTTTCAGAGGAATTTGCTCTTTA
ATGGATAAAACGCCAA-AATCTTACTAAATTTTGTT---A-TGCAGTTTGTATACCACTA
TTTAA-GTAATATTTCATAAAT--ACTACTTAATTTTTT---TAATT----AAAAATAAA
TTAAGTCAAGGTGCAACAAAAA-TTTTAGTATGAAGTGAATTACATTCCTTTTTAGGGCC
ATTAA-----AAAAATGAAAATATTAC--TAAAGGATTTGAAAGTAAATTTTT-AATAAA
A-TGACTATTTGAAAAAAGTTCAAAAATATGCACATATCGCCCGTCACTCTTTTCTAAAA
GTAAGTCGTAACATAG-

#Bothriocroton_oudemansi_DQ668030.1
------------------------------------------------------------
-----------------ATTATGGCGGTATTTTTAACTTTTCAGAGGAATTTGCTCTTTA
ATGGATAAAACACCAA-AATCTTACTAAAATTAGTG---AAATCAGTTTGTATACCACTA
TGAAA-GTAATACTTTACTAATAAATTACTTTAATTTTT---TATAAATAAAAAATTAAA
TTAAGTCAAGGTGCAGTAAAAA-TTTTTGAATGAAGTGAATTACATTACTTAATAGAGAA
AAGAC-----TATGAAATTAATTTAAC---TTAGGATTTGAAAGTAAATTTTT-AATAAA
A-TGATTTATTGAAAAAAGTTCAAAAATATGTAC--------------------------
-----------------

#Bothriocroton_oudemansi_DQ668031.1
------------------------ATT-ATTTAGAACTAAAAT-TTGTTAGTAAACAAAA
AATTGTGAAAACAAAAAATTATGGCGGTATTTTTAACTTTTCAGAGGAATTTGCTCTTTA
ATGGATAAAACACCAA-AATCTTACTAAAATTAGTG---AAATCAGTTTGTATACCACTA
TGAAA-GTAATACTTTACTAATAAATTACTTTAATTTTT---TATTTATAAAAAATTAAA
TTAAGTCAAGGTGCAGTAAAAA-TTTTTGAATGAAGTGAATTACATTACTTAATAGAGAA
AAGAC-----TATGAAATTAATTTAAC---TTAGGATTTGAAAGTAAATTTTT-AATAAA
A-TGATTTATTGAAAAAAGTTCAAAAATATGTAC--------------------------
-----------------

#Bothriocroton_oudemansi_DQ668032.1
------------------------ATT-ATTTAGAACTAAAAT-TTGTTAGTAAACAAAA
AATTGTGAAAACAAAAAATTATGGCGGTATTTTTAACTTTTCAGAGGAATTTGCTCTTTA
ATGGATAAAACACCAA-AATCTTACTAAAATTAGTG---AAATCAGTTTGTATACCACTA
TGAAA-GTAATACTTTACTAATAAATTACTTTAATTTTT---TATTTATAAAAAATTAAA
TTAAGTCAAGGTGCAGTAAAAA-TTTTTGAATGAAGTGAATTACATTACTTAATAGAGAA
AAGAC-----TATGAAATTAATTTAAC---TTAGGATTTGAAAGTAAATTTTT-AATAAA
A-TGATTTATTGAAAAAAGTTCAAAAATATGTAC--------------------------
-----------------

#Bothriocroton_undatum_EF173726.1
------------------------TTT-ATTTGGAACTGAGAA-TTGTTAGTAAACAAAA
AAT-GCGAAAACAAAAAATCATGGCGGTATTTTTAACTTTTCAGAGGAATTTGCTCTTTC
ATGGATAAAACACCTA-AATCTTACTAAAATTAGCA---AAATCAGTTTGTATACCACTA
TTTAA-GTAATACTTTAT--ATTTACTACTTTTATTTTT---TAAAAATCAAAAAATAAA
TTAAGTCAAGGTGCAGCTTAAA-TTTTAGAGTGAAGTGAATTACATTTCTTTTTAGAGAA
AAAA-------ATGAAATTAATTTTA------AGGATTTGAAAGTAAATTTTT-AATAAA
A-TGATCTATTGAAGAAAGTTCAAAAATATGTAC--------------------------
-----------------

#Bothriocroton_undatum_JN863728.1
---TAAACAAGGATTAGATACCCTTTT-ATTTGGAACTGAATA-TTGTTAGTAAACAAAA
AGT-GCGAAAACAAAAAATCATGGCGGTATTTTTAACTTTTCAGAGGAATTTGCTCTTTC
ATGGATAAAACACCTA-AATCTTACTAAAATTAGCA---AGATCAGTTTGTATACCACTA
TTTAA-GTAATACTTTAT--ATTTACTACTTTTATTTTT---TAAAA-TCAAAAAATAAA
TTAAGTCAAGGTGCAGCAAAAAATTTTAGAGTGAAGTGAATTACATTTCTTTTTAGAGAA
AAAA-------ATGAAATTAATTTTA------AGGATTTGAAAGTAAATTTTT-AATAAA
A-TGATATATTGAAGAAAGTTCAAAAATATGTACATATCGCCCGTCACTCTTTGCAAAAG
ATAAGTCGTAACAAA--
