# Supplementary material for: Assessment of four DNA fragments (COI, 16S rDNA, ITS2, 12S rDNA) for species identification of the Ixodida (Acari: Ixodida)
Source: Parasit Vectors. 2014 Mar 3;7:93. doi: 10.1186/1756-3305-7-93 (PMC3945964; doi:10.1186/1756-3305-7-93)
Supplement: Additional file 5 — Appendix S2. The data sets 1 to 3 utilized in this manuscript. [file 1756-3305-7-93-S5.zip › Appendix.S2/data set 2/12S rDNA/Haemaphysalis.meg]

#mega
!Title Phylogenetic Analysis;
!Format DataType=DNA indel=-;

#Haemaphysalis_punctata_AM4105757.1
-------------------------ATTATTAAGAGTTTC-ATATTGTTAGTATATACTA
AATATGAAAACAAAAAATTATGGCGGTATTTTAAGCTTTTCAGAGGAATTTGCTCTATAA
TGGATATTACGCCTAAATCTTACTAAGGTTAGTTAAG-CAGTTTGTATACCACTATTAAA
-GTAATAATTTATAATTATTACTTCAATTTA---TAGTTTTTTAA--AAAAATTTAAGTC
AAGGTGCAGCAAAAATTTTAGAATGAAGTGAATTACATTTCTTTTTAGAAAA-ATAAAAT
GAAAAAT----GTTTTAGGATTTGATAGTAAAATT-TTAATAAAATGAAAATTTGAATTA
AGCTCTAAAATATGTAC-------------------------------------------
----------------------

#Haemaphysalis_punctata_AF150032.1
-------------------------ATTATTAAGAGCTCT-ATATTGTTAGTATATAATT
TATATGAAAACAAAAAATTATGGCGGTATTTTAAGCTTTTCAGAGGAATTTGCTCTTTAA
TGGATAAAACACCTAAATCTTACTAGAATTAGTAAAG-CAGTTTGTATACCACTATTTAA
GGTAATAATTTGTTGTTATTACTAGAATTTA-----CAAAAATAA--AAAAAGTTAAGTC
AAGGTGCAGCAAAAATTCTAGAATGAAGTGAATTACATTACTTTAAAGTAAA-TATTATT
GAAAAAT---AAATTTAGGATTTGAAAGTAAAATT-TTAATAGAAAGAATATTTGAATTT
AGCTCTAAAATATGTAC-------------------------------------------
----------------------

#Haemaphysalis_longicornis_JQ625671.1
-------------------------ATTATTAAGAAAAATTATATTGTTAGTATATAAAT
TGTATGAAAACAAAAAATTATGGCGGTATTTTAAGCTTTTCAGAGGAATTTGCTCTTTAA
TGGATAAAACACCTAAATCTTACTAAATTTAGTTAAG-CAGTTTGTATACCACTATTTAA
-GTAATAATTTGCTATTATTACTAAAATTTA----TATTAATTAA--AAAAAGTTAAGTC
AAGGTGCAGCATAAATTTTAGTATGAAGTGAATTACATTTCTTTTAAGAAAA-ATTTGTT
GAAAATA---AAATTTAGGATTTGAAAGTAAAATT-TTAATAGAAGGAAAATTTGAATTA
AGCTCTAAAATATGTAC-------------------------------------------
----------------------

#Haemaphysalis_longicornis_JQ625666.1
-------------------------ATTATTAAGAAAAATTATATTGTTAGTATATAAAT
TGTATGAAAACAAAAAATTATGGCGGTATTTTAAGCTTTTCAGAGGAATTTGCTCTTTAA
TGGATAAAACACCTAAATCTTACTAAATTTAGTTAAA-CAGTTTGTATACCACTATTTAA
-GTAATAATTTGCTATTATTACTAAAATTTA----TATTAATTAA--AAAAAGTTAAGTC
AAGGTGCAGCATAAATTTTAGTATGAAGTGAATTACATTTCTTTTAAGAAAA-ATTTGTT
GAAAATA---AAATTTAGGATTTGAAAGTAAAATT-TTAATAGAAGGAAAATTTGAATTA
AGCTCTAAAATATGTAC-------------------------------------------
----------------------

#Haemaphysalis_longicornis_JQ346678.1
----AAACTAGG-ATTAGATACCCTATTATTAAGAAAAATTATATTGTTAGTATATAAAT
TGTATGAAAACAAAAAATTATGGCGGTATTTTAAGCTTTTCAGAGGAATTTGCTCTTTAA
TGGATAAAACACCTAAATCTTACTAAATTTAGTTAAA-CAGTTTGTATACCACTATTTAA
-GTAATAATTTGCTATTATTACTAAAATTTA----TATTAATTAA--AAAAAGTTAAGTC
AAGGTGCAGCATAAATTTTAGTATGAAGTGAATTACATTTCTTTTAAGAAAA-ATTTGTT
GAAAATA---AAATTTAGGATTTGAAAGTAAAATT-TTAATAGAAGGAAAATTTGAATTA
AGCTCTAAAATATGTACACATCGCCCGTCGCTCTCATT----------------------
----------------------

#Haemaphysalis_longicornis_JQ346677.1
----AAACTAGG-ATTAGATACCCTATTATTAAGAAAAATTATATTGTTAGTATATAAAT
TGTATGAAAACAAAAAATTATGGCGGTATTTTAAGCTTTTCAGAGGAATTTGCTCTTTAA
TGGATAAAACACCTAAATCTTACTAAATTTAGTTAAG-CAGTTTGTATACCACTATTTAA
-GTAATAATTTGCTATTATTACTAAAATTTA----TATTAATTAA--AAAAAGTTAAGTC
AAGGTGCAGCATAAATTTTAGTATGAAGTGAATTACATTTCTTTTAAGAAAA-ATTTGTT
GAAAATA---AAATTTAGGATTTGAAAGTAAAATT-TTAATAGAAGGAAAATTTGAATTA
AGCTCTAAAATATGTACACATCGCCCGTCGCTCTCATT----------------------
----------------------

#Haemaphysalis_longicornis_JF906018.1
---TAAACTAGG-ATTAGATACCCTATTATTAAGAAAAATTATATTGTTAGTATATAAAT
TGTATGAAAACAAAAAATCATGGCGGTATTTTAAGCTTTTCAGAGGAATTTGCTCTTTAA
TGGATAAAACACCTAAATCTTACTAAATTTAGTTAAG-CAGTTTGTATACCACTATTTAA
-GTAATAATTTGCTATTATTACTAAAATTTA----TATTAATTAA--AAAAAGTTAAGTC
AAGGTGCAGCATAAATTTTAGTATGAAGTGAATTACATTTCTTTTAAGAAAA-ATTTGTT
GAAAATA---AAATTTAGGATTTGAAAGTAAAATT-TTAATAGAAGGAAAATTTGAATTA
AGCTCTAAAATATGTACACATCGCCCGTCGCTCTCATA----------------------
----------------------

#Haemaphysalis_longicornis_JF906017.1
---TTAACTAGG-ATTAGATACCCTATTATTAAGAAAAATTATATTGTTAGTATATAAAT
TGTATGAAAACAAAAAATTATGGCGGTATTTTAAGCTTTTCAGAGGAATTTGCTCTTTAA
TGGATAAAACACCTAAATCTTACTAAATTTAGTTAAA-CAGTTTGTATACCACTATTTAA
-GTAATAATTTGCTATTATTACTAAAATTTA----TATTAATTAA--AAAAAGTTAAGTC
AAGGTGCAGCATAAATTTTAGTATGAAGTGAATTACATTTCTTTTAAGAAAA-ATTTGTT
GAAAATA---AAATTTAGGATTTGAAAGTAAAATT-TTAATAGAAGGAAAATTTGAATTA
AGCTCTAAAATATGTACACATCGCCCGTCGCTCTCATAAAAAA-----------------
----------------------

#Haemaphysalis_longicornis_JF906016.1
---TTAACTAGG-ATTAGATACCCTATTATTAAGAAAAATTATATTGTTAGTATATAAAT
TGTATGAAAACAAAAAATTATGGCGGTATTTTAAGCTTTTCAGAGGAATTTGCTCTTTAA
TGGATAAAACACCTAAATCTTACTAAATTTAGTTAAG-CAGTTTGTATACCACTATTTAA
-GTAATAATTTGCTATTATTACTAAAATTTA----TATTAATTAA--AAAAAGTTAAGTC
AAGGTGCAGCATAAATTTTAGTATGAAGTGAATTACATTTCTTTTAAGAAAA-ATTTGTT
GAAAATA---AAATTTAGGATT--------------------------------------
------------------------------------------------------------
----------------------

#Haemaphysalis_longicornis_JF906015.1
----TAACTAGG-ATTAGATACCCTATTATTAAGAAAAATTATATTGTTAGTATATAAAT
TGTATGAAAACAAAAAATTATGGCGGTATTTTAAGCTTTTCAGAGGAATTTGCTCTTTAA
TGGATAAAACACCTAAATCTTACTAAATTTAGTTAAA-CAGTTTGTATACCACTATTTAA
-GTAATAATTTGCTATTATTACTAAAATTTA----TATTAATTAA--AAAAAGTTAAGTC
AAGGTGCAGCATAAATTTTAGTATGAAGTGAATTACATTTCTTTTAAGAAAA-ATTTGTT
GAAAATA---AAATTTAGGATT--------------------------------------
------------------------------------------------------------
----------------------

#Haemaphysalis_longicornis_JF906014.1
---TTAACTAGGCATTAGATACCCTATTATTAAGAAAAATTATATTGTTAGTATATAAAT
TGTATGAAAACAAAAAATTATGGCGGTATTTTAAGCTTTTCAGAGGAATTTGCTCTTTAA
TGGATAAAACACCTAAATCTTACTAAATTTAGTTAAG-CAGTTTGTATACCACTATTTAA
-GTAATAATTTGCTATTATTACTAAAATTTA----TATTAATTAA--AAAAAGTTAAGTC
AAGGTGCAGCATAAATTTTAGTATGAAGTGAATTACATTTCTTTTAAGAAAA-ATTTGTT
GAAAATA---AAATTTAGGATT--------------------------------------
------------------------------------------------------------
----------------------

#Haemaphysalis_longicornis_JF906013.1
-----TAACTAGGATTAGATACCCTATTATTAAGAAAAATTATATTGTTAGTATATAAAT
TGTATGAAAACAAAAAATTATGGCGGTATTTTAAGCTTTTCAGAGGAATTTGCTCTTTAA
TGGATAAAACACCTAAATCTTACTAAATTTAGTTAAG-CAGTTTGTATACCACTATTTAA
-GTAATAATTTGCTATTATTACTAAAATTTA----TATTAATTAA--AAAAAGTTAAGTC
AAGGTGCAGCATAAATTTTAGTATGAAGTGAATTACATTTCTTTTAAGAAAA-ATTTGTT
GAAAATA---AAATTTAGGATTTGAAAGTAAAATT-TTAATAGAAGGAAAATTTGAATTA
AGCTCTAAAATATGTACACATCGCCCGTCGCTCTCATAAAAAATC---------------
----------------------

#Haemaphysalis_longicornis_JF906012.1
---TTAACTAGG-ATTAGATACCCTATTATTAAGAAAAATTATATTGTTAGTATATAAAT
TGTATGAAAACAAAAAATTATGGCGGTATTTTAAGCTTTTCAGAGGAATTTGCTCTTTAA
TGGATAAAACACCTAAATCTTACTAAATTTAGTTAAA-CAGTTTGTATACCACTATTTAA
-GTAATAATTTGCTATTATTACTAAAATTTA----TATTAATTAA--AAAAAGTTAAGTC
AAGGTGCAGCATAAATTTTAGTATGAAGTGAATTACATTTCTTTTAAGAAAA-ATTTGTT
GAAAATA---AAATTTAGGATT--------------------------------------
------------------------------------------------------------
----------------------

#Haemaphysalis_longicornis_JF906011.1
TTTTTAACTAGGAATTAGATACCCTATTATTAAGAAAAATTATATTGTTAGTATATAAAT
TGTATGAAAACAAAAAATTATGGCGGTATTTTAAGCTTTTCAGAGGAATTTGCTCTTTAA
TGGATAAAACACCTAAATCTTACTAAATTTAGTTAAA-CAGTTTGTATACCACTATTTAA
-GTAATAATTTGCTATTATTACTAAAATTTA----TATTAATTAA--AAAAAGTTAAGTC
AAGGTGCAGCATAAATTTTAGTATGAAGTGAATTACATTTCTTTTAAGAAAA-ATTTGTT
GAAAATA---AAATTTAGGATTTGAAAGTAAAATT-T-AATAGAAGGAAAATT-GAATTA
AGCTCTAAAATATGTACACATCGCCCGTCGCTCTCATAAATAA-----------------
----------------------

#Haemaphysalis_longicornis_JF758622.1
-------------------------ATTATTAAGAAAAATTATATTGTTAGTATATAAAT
TGTATGAAAACAAAAAATTATGGCGGTATTTTAAGCTTTTCAGAGGAATTTGCTCTTTAA
TGGATAAAACACCTAAATCTTACTAAATTTAGTTAAG-CAGTTTGTATACCACTATTTAA
-GTAATAATTTGCTATTATTACTAAAATTTA----TATTAATTAA--AAAAAGTTAAGTC
AAGGTGCAGCATAAATTTTAGTATGAAGTGAATTACATTTCTTTTAAGAAAA-ATTTGTT
GAAAATA---AAATTTAGGATTTGAAAGTAAAATTATTAATAGAAGGAAAATTTGAATTA
AGCTCTAAAATATGTAC-------------------------------------------
----------------------

#Haemaphysalis_longicornis_JF758620.1
-------------------------ATTATTAAGAAAAATTATATTGTTAGTATATAAAT
TGTATGAAAACAAAAAATTATGGCGGTATTTTAAGCTTTTCAGAGGAATTTGCTCTTTAA
TGGATAAAACACCTAAATCTTACTAAATTTAGTTAAG-CAGTTTGTATACCACTATTTAA
-GTAATAATTTGCTATTATTACTAAAATTTA----TATTAATTAA--AAAAAGTTAAGTC
AAGGTGCAGCATAAATTTTAGTATGAAGTGAATTACATTTCTTTTAAGAAAA-ATTTGTT
GAAAATA---AAATTTAGGATTTGAAAGTAAAATT-TTAATAGAAGGAAAATTTGAATTA
AGCTCTAAAATATGTAC-------------------------------------------
----------------------

#Haemaphysalis_longicornis_HQ219719.1
---TTAACTAGG-ATTAGATACCCTATTATTAAGAAAAATTATATTGTTAGTATATAAAT
TGTATGAAAACAAAAAATTATGGCGGTATTTTAAGCTTTTCAGAGGAATTTGCTCTTTAA
TGGATAAAACACCTAAATCTTACTAAATTTAGTTAAG-CAGTTTGTATACCACTATTTAA
-GTAATAATTTGCTATTATTACTAAAATTTA----TATTAATTAA--AAAAAGTTAAGTC
AAGGTGCAGCATAAATTTTAGTATGAAGTGAATTACATTTCTTTTAAGAAAA-ATTTGTT
GAAAATA---AAATTTAGGATT--------------------------------------
------------------------------------------------------------
----------------------

#Haemaphysalis_longicornis_HQ219718.1
---TTAACTAGG-ATTAGATACCCTATTATTAAGAAAAATTATATTGTTAGTATATAAAT
TGTATGAAAACAAAAAATTATGGCGGTATTTTAAGCTTTTCAGAGGAATTTGCTCTTTAA
TGGATAAAACACCTAAATCTTACTAAATTTAGTTAAA-CAGTTTGTATACCACTATTTAA
-GTAATAATTTGCTATTATTACTAAAATTTA----TATTAATTAA--AAAAAGTTAAGTC
AAGGTGCAGCATAAATTTTAGTATGAAGTGAATTACATTTCTTTTAAGAAAA-ATTTGTT
GAAAATA---AAATTTAGGATT--------------------------------------
------------------------------------------------------------
----------------------

#Haemaphysalis_longicornis_HQ219717.1
---TTAACTAGG-ATTAGATACCCTATTATTAAGAAAAATTATATTGTTAGTATATAAAT
TGTATGAAAACAAAAAATTATGGCGGTATTTTAAGCTTTTCAGAGGAATTTGCTCTTTAA
TGGATAAAACACCTAAATCTTACTAAATTTAGTTAAG-CAGTTTGTATACCACTATTTAA
-GTAATAATTTGCTATTATTACTAAAATTTA----TATTAATTAA--AAAAAGTTAAGTC
AAGGTGCAGCATAAATTTTAGTATGAAGTGAATTACATTTCTTTTAAGAAAA-ATTTGTT
GAAAATA---AAATTTAGGATT--------------------------------------
------------------------------------------------------------
----------------------

#Haemaphysalis_longicornis_AF031853.1
-------------------------------------------------AGAATATAAAT
TGTATGAAAACAAAAAATTATGGCGGTATTTTAAGCTTTTCAGAGGAATTTGCTCTTTAA
TGGATAAAACACCTAAATCTTACTAAATTTAGTTAAA-CAGTTTGTATACCACTATTTAA
-GTAATAATTTGCTATTATTACTAAAATTTA----TATTAATTAA--AAAAAGTTAAGTC
AAGGTGCAGCATAAATTTTAGTATGAAGTGAATTACATTTCTTTTAAGAAAA-ATTTGTT
GAAAATA---AAATTTAGGATTTGAAAGTAAAATT-TTAATAGAAGGAAAATTTGAATTA
AGCTCTAAAATATGTACATA----------------------------------------
----------------------

#Haemaphysalis_leporispalustris_U95873.1
-----AAACTAGGATTAGATACCCTATTATTAAAAGTTAT-ATATTGTTAGTATATAAAA
CTTATGAAAACAAAAAATTGTGGCGGTATTTTAAGCTTTTCAGAGGAATTTGCTCTTTAA
TGGATAAAACGCCGAAATCTTACTAAAATTTGTTAGG-CAGTCTGTATACCACTATTAAA
-GTAATAAATTATTATTATTACTGAAATTTATAACGACATTTTAA--AAAAAATTAAGTC
AAGGTGCAGCAAAAATTTTAGAATGAAGTGAATTACATTTCTTTTTAGAGATTAAAAGAT
GAAATTTATTAATTTTAGGATTTGAAAGTAAAGTT-TTAATAGAATGAAGACTTGAATTT
AGCACTAAAATATGTACATATCGCCCGTCGCTCTTTGTTTAAAGATAAGTCGTAACATAG
----------------------

#Haemaphysalis_leporispalustris_JX192832.1
-------------------------ACTATTAAAAGTTGT-ATATTGTTAGTATATAAAA
CTTATGAAAACAAAAAATTGTGGCGGTATTTTAAGCTTTTCAGAGGAATTTGCTCTTTAA
TGGATAAAACACCAAAATCTTACTAAAATTAGTTAAG-CAGTCTGTATACCACTATTAAA
-GTAATAAATTATTATTATTACTGGAATTTA-AATGATAATT-AA--AAAAAATTAAGTC
AAGGTGCAGCAAAAATTTTAGAATGAAGTGAATTACATTTCTTTTTAGAGA--GAAAAAT
GAAATTT-TTAATTTTAGGATTTGAAAGTAAAGTT-TTAATAGAATGAAAACTTGAATTA
AGCACTAAAATATGTAC-------------------------------------------
----------------------

#Haemaphysalis_leporispalustris_AM410574.1
----------AGGATTAGATACCCTACTATTAAAAGTTAT-ATATTGTTAGTATATAAAA
CTTATGAAAACAAAAAATTGTGGCGGTATTTTAAGCTTTTCAGAGGAATTTGCTCTTTAA
TGGATAAAACACCAAAATCTTACTAAAATTAGTTAAG-CAGTCTGTATACCACTATTAAA
-GTAATAGATTATTATTATTACTGGAATTTA-AATGATAATT-AA--AAAAAATTAAGTC
AAGGTGCAGCAAAAATTTTAGAATGAAGTGAATTACATTTCTTTTTAGAGA--GAAAAAT
GAAATTT-TTAATTTTAGGATTTGAAAGTAAAGTT-TTAATAGAATGAAAACTTGAATTA
AGCACTAAAATATGTACACATCGCCCGTCGCTC---------------------------
----------------------

#Haemaphysalis_humerosa_JX573138.1
------------------------------------------------------------
------------------------------------------------------------
---------------------------ATTAGTTAAG-CAGCTTGTATACCACTATTTAA
-GTAATAATTTATTATTATTACTAGAATTTA-----TTGAAATAG--AAAAAGTTAAGTC
AAGGTGCAGCATAAGTTTTAGAATGAAGTGAATTACATTTCTTAAAAGAGAA--TAAAAT
GAAAAGG---AAATTTAGGATTTGAAAGTAAAATT-TTAATAAAATGAAAATTTGAATTT
AGCTCTAAAATATGTACATATCGCCCGTCACTCTTTATTAAAGATAAGTCGTAACAAAGT
TAAAGTACTGGAAAGTGCTTT-

#Haemaphysalis_humerosa_AF031852.1
-------------------------------------------------AGTATATAAAT
ATCATGAAAACAAAAAATTATGGCGGTATTTTAAGCTTTTCAGAGGAATTTGCTCTGTGA
TGGATAAAACACCAATATCTTACTAAAATTAGTTAAG-CAGCTTGTATACCACTATTTAA
-GTAATAATTCATTATTATTACTAGAATCTA-----TTGAAATAG--AAAAAGTTAAGTC
AAGGTGCAGCATAAGTTTTAGGATGAAGTGAATTACATTTCTTAAAAGAGAA--TAAAAT
GAAAAGG---AAATTTAGGATTTGAAAGTAAAATT-TTAATAAGATGAAAATTTGAATTT
AGCTCTAAAATATGTACATA----------------------------------------
----------------------

#95_sample_Haemaphysalis_longicornis
------------------------TATTATTAAGAAAAATTATATTGTTAGTATATAAAT
TGTATGAAAACAAAAAATTATGGCGGTATTTTAAGCTTTTCAGAGGAATTTGCTCTTTAA
TGGATAAAACACCTAAATCTTACTAAATTTAGTTAAG-CAGTTTGTATACCACTATTTAA
-GTAATAATTTGCTATTATTACTAAAATTTA----TATTAATTAA--AAAAAGTTAAGTC
AAGGTGCAGCATAAATTTTAGTATGAAGTGAATTACATTTCTTTTAAGAAAA-ATTTGTT
GAAAATA---AAATTTAGGATTTGAAAGTAAAATT-TTAATAGAAGGAAAATTTGAATTA
AGCTCTAAAATATGTACACATCGC------------------------------------
----------------------

#9_sample_Haemaphysalis_longicornis
------ACTAGG-ATTAGATACCCTATTATTAAGAAAAATTATATTGTTAGTATATAAAT
TGTATGAAAACAAAAAATTATGGCGGTATTTTAAGCTTTTCAGAGGAATTTGCTCTTTAA
TGGATAAAACACCTAAATCTTACTAAATTTAGTTAAA-CAGTTTGTATACCACTATTTAA
-GTAATAATTTGCTATTATTACTAAAATTTA----TATTAATTAA--AAAAAGTTAAGTC
AAGGTGCAGCATAAATTTTAGTATGAAGTGAATTACATTTCTTTTAAGAAAA-TTTTGTT
GAAAATA---AAATTTAGGATTTGAAAGTAAAATT-TTAATAGAAGGAAAATTTGAATTA
AGCTCTAAAATATGTACACATCGCCCGTCGCTCTCATT----------------------
----------------------

#8_sample_Haemaphysalis_longicornis
--------------------ACCCTATTATTAAGAAAAATTATATTGTTAGTATATAAAT
TGTATGAAAACAAAAAATTATGGCGGTATTTTAAGCTTTTCAGAGGAATTTGCTCTTTAA
TGGATAAAACACCTAAATCTTACTAAATTTAGTTAAA-CAGTTTGTATACCACTATTTAA
-GTAATAATTTGCTATTATTACTAAAATTTA----TATTAATTAA--AAAAAGTTAAGTC
AAGGTGCAGCATAAATTTTAGTATGAAGTGAATTACATTTCTTTTAAGAAAA-TTTTGTT
GAAAATA---AAATTTAGGATTTGAAAGTAAAATT-TTAATAGAAGGAAAATTTGAATTA
AGCTCTAAAATATGTACACATCGCC-----------------------------------
----------------------

#7_sample_Haemaphysalis_longicornis
-------------------TACCCTATTATTAAGAAAAATTATATTGTTAGTATATAAAT
TGTATGAAAACAAAAAATTATGGCGGTATTTTAAGCTTTTCAGAGGAATTTGCTCTTTAA
TGGATAAAACACCTAAATCTTACTAAATTTAGTTAAA-CAGTTTGTATACCACTATTTAA
-GTAATAATTTGCTATTATTACTAAAATTTA----TATTAATTAA--AAAAAGTTAAGTC
AAGGTGCAGCATAAATTTTAGTATGAAGTGAATTACATTTCTTTTAAGAAAA-TTTTGTT
GAAAATA---AAATTTAGGATTTGAAAGTAAAATT-TTAATAGAAGGAAAATTTGAATTA
AGCTCTAAAATATGTACACATCGCC-----------------------------------
----------------------

#17_sample_Haemaphysalis_longicornis
------ACTAGG-ATTAGATACCCTATTATTAAGAAAAATTATATTGTTAGTATATAAAT
TGTATGAAAACAAAAAATTATGGCGGTATTTTAAGCTTTTCAGAGGAATTTGCTCTTTAA
TGGATAAAACACCTAAATCTTACTAAATTTAGTTAAA-CAGTTTGTATACCACTATTTAA
-GTAATAATTTGCTATTATTACTAAAATTTA----TATTAATTAA--AAAAAGTTAAGTC
AAGGTGCAGCATAAATTTTAGTATGAAGTGAATTACATTTCTTTTAAGAAAA-TTTTGTT
GAAAATA---AAATTTAGGATTTGAAAGTAAAATT-TTAATAGAAGGAAAATTTGAATTA
AGCTCTAAAATATGTACACATCGCCCGTCGCTCTCA------------------------
----------------------

#165_sample_Haemaphysalis_longicornis
------------------------TATTATTAAGAAAAATTATATTGTTAGTATATAAAT
TGTATGAAAACAAAAAATTATGGCGGTATTTTAAGCTTTTCAGAGGAATTTGCTCTTTAA
TGGATAAAACACCTAAATCTTACTAAATTTAGTTAAG-CAGTTTGTATACCACTATTTAA
-GTAATAATTTGCTATTATTACTAAAATTTA----TATTAATTAA--AAAAAGTTAAGTC
AAGGTGCAGCATAAATTTTAGTATGAAGTGAATTACATTTCTTTTAAGAAAA-ATTTGTT
GAAAATA---AAATTTAGGATTTGAAAGTAAAATT-TTAATAGAAGGAAAATTTGAATTA
AGCTCTAAAATATGTACACATCGC------------------------------------
----------------------

#160_sample_Haemaphysalis_longicorinis
---------------------CCCTATTATTAAGAAAAATTATATTGTTAGTATATAAAT
TGTATGAAAACAAAAAATTATGGCGGTATTTTAAGCTTTTCAGAGGAATTTGCTCTTTAA
TGGATAAAACACCTAAATCTTACTAAATTTAGTTAAG-CAGTTTGTATACCACTATTTAA
-GTAATAATTTGCTATTATTACTAAAATTTA----TATTAATTAA--AAAAAGTTAAGTC
AAGGTGCAGCATAAATTTTAGTATGAAGTGAATTACATTTCTTTTAAGAAAA-ATTTGTT
GAAAATA---AAATTTAGGATTTGAAAGTAAAATT-TTAATAGAAGGAAAATTTGAATTA
AGCTCTAAAATATGTACACATCGC------------------------------------
----------------------

#154_sample_Haemaphysalis_longicornis
--------------------ACCCTATTATTAAGAAAAATTATATTGTTAGTATATAAAT
TGTATGAAAACAAAAAATTATGGCGGTATTTTAAGCTTTTCAGAGGAATTTGCTCTTTAA
TGGATAAAACACCTAAATCTTACTAAATTTAGTTAAG-CAGTTTGTATACCACTATTTAA
-GTAATAATTTGCTATTATTACTAAAATTTA----TATTAATTAA--AAAAAGTTAAGTC
AAGGTGCAGCATAAATTTTAGTATGAAGTGAATTACATTTCTTTTAAGAAAA-ATTTGTT
GAAAATA---AAATTTAGGATTTGAAAGTAAAATT-TTAATAGAAGGAAAATTTGAATTA
AGCTCTAAAATATGTACACATCGCCCG---------------------------------
----------------------

#153_sample_Haemaphysalis_longicornis
-----------------GATACCCTATTATTAAGAAAAATTATATTGTTAGTATATAAAT
TGTATGAAAACAAAAAATTATGGCGGTATTTTAAGCTTTTCAGAGGAATTTGCTCTTTAA
TGGATAAAACACCTAAATCTTACTAAATTTAGTTAAG-CAGTTTGTATACCACTATTTAA
-GTAATAATTTGCTATTATTACTAAAATTTA----TATTAATTAA--AAAAAGTTAAGTC
AAGGTGCAGCATAAATTTTAGTATGAAGTGAATTACATTTCTTTTAAGAAAA-ATTTGTT
GAAAATA---AAATTTAGGATTTGAAAGTAAAATT-TTAATAGAAGGAAAATTTGAATTA
AGCTCTAAAATATGTACACATCGC------------------------------------
----------------------

#15_sample_Haemaphysalis_longicornis
------ACTAGG-ATTAGATACCCTATTATTAAGAAAAATTATATTGTTAGTATATAAAT
TGTATGAAAACAAAAAATTATGGCGGTATTTTAAGCTTTTCAGAGGAATTTGCTCTTTAA
TGGATAAAACACCTAAATCTTACTAAATTTAGTTAAA-CAGTTTGTATACCACTATTTAA
-GTAATAATTTGCTATTATTACTAAAATTTA----TATTAATTAA--AAAAAGTTAAGTC
AAGGTGCAGCATAAATTTTAGTATGAAGTGAATTACATTTCTTTTAAGAAAA-ATTTGTT
GAAAATA---AAATTTAGGATTTGAAAGTAAAATT-TTAATAGAAGGAAAATTTGAATTA
AGCTCTAAAATATGTACACATCGCCCGTCGCTCTCA------------------------
----------------------

#14_sample_Haemaphysalis_longicornis
------ACTAGG-ATTAGATACCCTATTATTAAGAAAAATTATATTGTTAGTATATAAAT
TGTATGAAAACAAAAAATTATGGCGGTATTTTAAGCTTTTCAGAGGAATTTGCTCTTTAA
TGGATAAAACACCTAAATCTTACTAAATTTAGTTAAA-CAGTTTGTATACCACTATTTAA
-GTAATAATTTGCTATTATTACTAAAATTTA----TATTAATTAA--AAAAAGTTAAGTC
AAGGTGCAGCATAAATTTTAGTATGAAGTGAATTACATTTCTTTTAAGAAAA-TTTTGTT
GAAAATA---AAATTTAGGATTTGAAAGTAAAATT-TTAATAGAAGGAAAATTTGAATTA
AGCTCTAAAATATGTACACATCGCCC----------------------------------
----------------------

#13_sample_Haemaphysalis_longicornis
------ACTAGG-ATTAGATACCCTATTATTAAGAAAAATTATATTGTTAGTATATAAAT
TGTATGAAAACAAAAAATTATGGCGGTATTTTAAGCTTTTCAGAGGAATTTGCTCTTTAA
TGGATAAAACACCTAAATCTTACTAAATTTAGTTAAA-CAGTTTGTATACCACTATTTAA
-GTAATAATTTGCTATTATTACTAAAATTTA----TATTAATTAA--AAAAAGTTAAGTC
AAGGTGCAGCATAAATTTTAGTATGAAGTGAATTACATTTCTTTTAAGAAAA-TTTTGTT
GAAAATA---AAATTTAGGATTTGAAAGTAAAATT-TTAATAGAAGGAAAATTTGAATTA
AGCTCTAAAATATGTACACATCGCCCGTCGCTCTCA------------------------
----------------------

#120_sample_Haemaphysalis_longicornis
------ACTAGG-ATTAGATACCCTATTATTAAGAAAAATTATATTGTTAGTATATAAAT
TGTATGAAAACAAAAAATTATGGCGGTATTTTAAGCTTTTCAGAGGAATTTGCTCTTTAA
TGGATAAAACACCTAAATCTTACTAAATTTAGTTAAG-CAGTTTGTATACCACTATTTAA
-GTAATAATTTGCTATTATTACTAAAATTTA----TATTAATTAA--AAAAAGTTAAGTC
AAGGTGCAGCATAAATTTTAGTATGAAGTGAATTACATTTCTTTTAAGAAAA-ATTTGTT
GAAAATA---AAATTTAGGATTTGAAAGTAAAATT-TTAATAGAAGGAAAATTTGAATTA
AGCTCTAAAATATGTACACAT---------------------------------------
----------------------

#116_sample_Haemaphysalis_longicornis
------------------ATACCCTATTATTAAGAAAAATTATATTGTTAGTATATAAAT
TGTATGAAAACAAAAAATTATGGCGGTATTTTAAGCTTTTCAGAGGAATTTGCTCTTTAA
TGGATAAAACACCTAAATCTTACTAAATTTAGTTAAG-CAGTTTGTATACCACTATTTAA
-GTAATAATTTGCTATTATTACTAAAATTTA----TATTAATTAA--AAAAAGTTAAGTC
AAGGTGCAGCATAAATTTTAGTATGAAGTGAATTACATTTCTTTTAAGAAAA-ATTTGTT
GAAAATA---AAATTTAGGATTTGAAAGTAAAATT-TTAATAGAAGGAAAATTTGAATTA
AGCTCTAAAATATGTACACATCGC------------------------------------
----------------------

#114_sample_Haemaphysalis_longicornis
--------------------ACCCTATTATTAAGAAAAATTATATTGTTAGTATATAAAT
TGTATGAAAACAAAAAATTATGGCGGTATTTTAAGCTTTTCAGAGGAATTTGCTCTTTAA
TGGATAAAACACCTAAATCTTACTAAATTTAGTTAAG-CAGTTTGTATACCACTATTTAA
-GTAATAATTTGCTATTATTACTAAAATTTA----TATTAATTAA--AAAAAGTTAAGTC
AAGGTGCAGCATAAATTTTAGTATGAAGTGAATTACATTTCTTTTAAGAAAA-ATTTGTT
GAAAATA---AAATTTAGGATTTGAAAGTAAAATT-TTAATAGAAGGAAAATTTGAATTA
AGCTCTAAAATATGTACACATCGCC-----------------------------------
----------------------

#111_sample_Haemaphysalis_longicornis
------------------ATACCCTATTATTAAGAAAAATTATATTGTTAGTATATAAAT
TGTATGAAAACAAAAAATTATGGCGGTATTTTAAGCTTTTCAGAGGAATTTGCTCTTTAA
TGGATAAAACACCTAAATCTTACTAAATTTAGTTAAG-CAGTTTGTATACCACTATTTAA
-GTAATAATTTGCTATTATTACTAAAATTTA----TATTAATTAA--AAAAAGTTAAGTC
AAGGTGCAGCATAAATTTTAGTATGAAGTGAATTACATTTCTTTTAAGAAAA-ATTTGTT
GAAAATA---AAATTTAGGATTTGAAAGTAAAATT-TTAATAGAAGGAAAATTTGAATTA
AGCTCTAAAATATGTACACATCGCCC----------------------------------
----------------------

#11_sample_Haemaphysalis_longicornis
------ACTAGG-ATTAGATACCCTATTATTAAGAAAAATTATATTGTTAGTATATAAAT
TGTATGAAAACAAAAAATTATGGCGGTATTTTAAGCTTTTCAGAGGAATTTGCTCTTTAA
TGGATAAAACACCTAAATCTTACTAAATTTAGTTAAA-CAGTTTGTATACCACTATTTAA
-GTAATAATTTGCTATTATTACTAAAATTTA----TATTAATTAA--AAAAAGTTAAGTC
AAGGTGCAGCATAAATTTTAGTATGAAGTGAATTACATTTCTTTTAAGAAAA-TTTTGTT
GAAAATA---AAATTTAGGATTTGAAAGTAAAATT-TTAATAGAAGGAAAATTTGAATTA
AGCTCTAAAATATGTACACATCGCC-----------------------------------
----------------------

#109_sample_Haemaphysalis_longicornis
------ACTAGG-ATTAGATACCCTATTATTAAGAAAAATTATATTGTTAGTATATAAAT
TGTATGAAAACAAAAAATTATGGCGGTATTTTAAGCTTTTCAGAGGAATTTGCTCTTTAA
TGGATAAAACACCTAAATCTTACTAAATTTAGTTAAG-CAGTTTGTATACCACTATTTAA
-GTAATAATTTGCTATTATTACTAAAATTTA----TATTAATTAA--AAAAAGTTAAGTC
AAGGTGCAGCATAAATTTTAGTATGAAGTGAATTACATTTCTTTTAAGAAAA-ATTTGTT
GAAAATA---AAATTTAGGATTTGAAAGTAAAATT-TTAATAGAAGGAAAATTTGAATTA
AGCTCTAAAATATGTACACATCGCCC----------------------------------
----------------------

#101_sample_Haemaphysalis_longicornis
--------------------ACCCTATTATTAAGAAAAATTATATTGTTAGTATATAAAT
TGTATGAAAACAAAAAATTATGGCGGTATTTTAAGCTTTTCAGAGGAATTTGCTCTTTAA
TGGATAAAACACCTAAATCTTACTAAATTTAGTTAAG-CAGTTTGTATACCACTATTTAA
-GTAATAATTTGCTATTATTACTAAAATTTA----TATTAATTAA--AAAAAGTTAAGTC
AAGGTGCAGCATAAATTTTAGTATGAAGTGAATTACATTTCTTTTAAGAAAA-ATTTGTT
GAAAATA---AAATTTAGGATTTGAAAGTAAAATT-TTAATAGAAGGAAAATTTGAATTA
AGCTCTAAAATATGTACACATCGC------------------------------------
----------------------
