# Supplementary material for: Assessment of four DNA fragments (COI, 16S rDNA, ITS2, 12S rDNA) for species identification of the Ixodida (Acari: Ixodida)
Source: Parasit Vectors. 2014 Mar 3;7:93. doi: 10.1186/1756-3305-7-93 (PMC3945964; doi:10.1186/1756-3305-7-93)
Supplement: Additional file 5 — Appendix S2. The data sets 1 to 3 utilized in this manuscript. [file 1756-3305-7-93-S5.zip › Appendix.S2/data set 2/12S rDNA/Hyalomma.meg]

#mega
!Title ;
!Format DataType=DNA indel=-;

#142_sample_Hyalomma_detritum
-------------------TATTATTAAGAACAAAAAATTGTTAGTAAATATTAAATATG
AAAGCAAAAAATTAT-GGCGGTATCTTAAGCTTTTCAGAGGAATTTGCTCTTTAATGGAT
ATAACACCCTAATCTTACTTAAA-CTAGTAAA-TACAGTTTGTATACCACTATAATAATA
ATAATTTATTTTTATTATTAAATTTCTTT--TT--GGATAAAAATTAAGTCAAGGTGCAG
CTTAAGTTTAAGAATGAAGTGAATTACATTTCTTTTTAGAAAAAAA-ATAAATGAAAC-A
AATATT-AGGATTTGATAGTAAAAT-TAAAATAGAAAGTTAATTTGAATTTAGCTCTAAG
ATATGTACACATC------------------------------------

#144_sample_Hyalomma_detritum
-------------------TATTATTAAGAACAAAAAATTGTTAGTAAATATTAAATATG
AAAGCAAAAAATTAT-GGCGGTATCTTAAGCTTTTCAGAGGAATTTGCTCTTTAATGGAT
ATAACACCCTAATCTTACTTAAA-CTAGTAAA-TACAGTTTGTATACCACTATAATAATA
ATAATTTATTTTTATTATTAAATTTCTTT--TT--GGATAAAAATTAAGTCAAGGTGCAG
CTTAAGTTTAAGAATGAAGTGAATTACATTTCTTTTTAGAAAAAAA-ATAAATGAAAC-A
AATATT-AGGATTTGATAGTAAAAT-TAAAATAGAAAGTTAATTTGAATTTAGCTCTAAG
ATATGTACACATCGCC---------------------------------

#145_sample_Hyalomma_detritum
AAACTAGGATTAGATACCCTATTATTAAGAACAAAAAATTGTTAGTAAATATTAAATATG
AAAGCAAAAAATTAT-GGCGGTATCTTAAGCTTTTCAGAGGAATTTGCTCTTTAATGGAT
ATAACACCCTAATCTTACTTAAA-CTAGTAAA-TACAGTTTGTATACCACTATAATAATA
ATAATTTATTTTTATTATTAAATTTCTTT--TT--GGATAAAAATTAAGTCAAGGTGCAG
CTTAAGTTTAAGAATGAAGTGAATTACATTTCTTTTTAGAAAAAAA-ATAAATGAAAC-A
AATATT-AGGATTTGATAGTAAAAT-TAAAATAGAAAGTTAATTTGAATTTAGCTCTAAG
ATATGTACACATCGCC---------------------------------

#150_sample_Hyalomma_detritum
--------------TACCCTATTATTAAGAACAAAAAATTGTTAGTAAATATTAAATATG
AAAGCAAAAAATTAT-GGCGGTATCTTAAGCTTTTCAGAGGAATTTGCTCTTTAATGGAT
ATAACACCCTAATCTTACTTAAA-CTAGTAAA-TACAGTTTGTATACCACTATAATAATA
ATAATTTATTTTTATTATTAAATTTCTTT--TT--GGATAAAAATTAAGTCAAGGTGCAG
CTTAAGTTTAAGAATGAAGTGAATTACATTTCTTTTTAGAAAAAAA-ATAAATGAAAC-A
AATATT-AGGATTTGATAGTAAAAT-TAAAATAGAAAGTTAATTTGAATTTAGCTCTAAG
ATATGTACACATCGCC---------------------------------

#187_sample_Hyalomma_anatolicum
-------------------TATTATTGAGAATAAAAAATTGTAAGTAAATACCAATTACG
AAAGCAAAAAATTAT-GGCGGTATTTTAAGCTTTTCAGAGGAATTTGCTCTTTAATGGAT
AAAACACCTAGATCTTACTTAAA-TTAGTGCTTTTCAGTTTGTATACCACTATTATAATA
ATAATTTATTATTATTATTAATATTCTTG-CATTTAGAAGAAAATTAAGTCAAGGTGCAG
CATAAATTTATGAATGAAGTGAATTACATTTCTTTTTAGAAAAAAA--AAATTGAAATAA
GACGTTTAGGATTTGATAGTAAAAT-TAAAATACAAAGTTAATTTGAATTAGGCTCTAAA
ATATGTACACATCGC----------------------------------

#189_sample_Hyalomma_asiaticum
--------------TACCCTATTATTAGGAACAAAAAATTGTAAGTAAATATTAAATACG
AAAGCAAAAAATTAT-GGCGGTATCTTAAGCTTTTCAGAGGAATTTGCTCTTTAATGGAT
AAAACACCTTAACCTTACTTGGT-CTAGTAAAATTCAGTTTGTATACCACTATAAAAATA
ATAATTTACTTTTATTATTAAAATTCTTT--TTTTAGATAAAAATTAAGTCAAGGTGCAG
CTTAAGGCTAAGAATGAAGTGAATTACATTTCTTAAAAGAAAAGAA-A--AGTGAAACAA
AATATT-AGGATTTGATAGTAAAAT-TAAAATAAAAAGTTAATTTGAATTAAGCTCTAAG
ATATGTACACATCGCCCGCCCCTTCTCATTGAAAA--------------

#190_sample_Hyalomma_anatolicum
----TAGGATTAGATACCCTATTATTGAGAATAAAAAATTGTAAGTAAATACCAATTACG
AAAGCAAAAAATTAT-GGCGGTATTTTAAGCTTTTCAGAGGAATTTGCTCTTTAATGGAT
AAAACACCTAGATCTTACTTAAA-TTAGTGCTTTTCAGTTTGTATACCACTATTATAATA
ATAATTTATTATTATTATTAATATTCTTG-CATTTAGAAGAAAATTAAGTCAAGGTGCAG
CATAAATTTATGAATGAAGTGAATTACATTTCTTTTTAGAAAAAAA--AAATTGAAATAA
GACGTTTAGGATTTGATAGTAAAAT-TAAAATACAAAGTTAATTTGAATTAGGCTCTAAA
ATATGTACACATCGCCC--------------------------------

#191_sample_Hyalomma_asiaticum
----------TAGATACCCTATTATTAGGAACAAAAAATTGTAAGTAAATATTAAATACG
AAAGCAAAAAATTAT-GGCGGTATCTTAAGCTTTTCAGAGGAATTTGCTCTTTAATGGAT
AAAACACCTTAACCTTACTTGGT-CTAGTAAAATTCAGTTTGTATACCACTATAAAAATA
ATAATTTACTTTTATTATTAAAATTCTTT--TTT-AGATAAAAATTAAGTCAAGGTGCAG
CTTAAGGCTAAGAATGAAGTGAATTACATTTCTTAAAAGAAAAGAA-A--AGTGAAACAA
AATATT-AGGATTTGATAGTAAAAT-TAAAATAAAAAGTTAATTTGAATTAAGCTCTAAG
ATATGTACACATCGC----------------------------------

#192_sample_Hyalomma_asiaticum
--ACTAGGATTAGATACCCTATTATTAGGAACAAAAAATTGTAAGTAAATATTAAATACG
AAAGCAAAAAATTAT-GGCGGTATCTTAAGCTTTTCAGAGGAATTTGCTCTTTAATGGAT
AAAACACCTTAACCTTACTTGGT-CTAGTAAAATTCAGTTTGTATACCACTATAAAAATA
ATAATTTACTTTTATTATTAAAATTCTTT--TTT-AGATAAAAATTAAGTCAAGGTGCAG
CTTAAGGCTAAGAATGAAGTGAATTACATTTCTTAAAAGAAAAGAA-A--AGTGAAACAA
AATATT-AGGATTTGATAGTAAAAT-TAAAATAAAAAGTTAATTTGAATTAAGCTCTAAG
ATATGTACACATC------------------------------------

#34_sample_Hyalomma_asiaticum
--------------TACCCTATTATTAGGAACAAAAAATTGTAAGTAAATATTAAATACG
AAAGCAAAAAATTAT-GGCGGTATCTTAAGCTTTTCAGAGGAATTTGCTCTTTAATGGAT
AAAACACCTTAACCTTACTTGGT-CTAGTAAAATTCAGTTTGTATACCACTATAAAAATA
ATAATTTACTTTTATTATTAAAATTCTTT--TTT-AGATAAAAATTAAGTCAAGGTGCAG
CTTAAGGCTAAGAATGAAGTGAATTACATTTCTTAAAAGAAAAGAA-A--AGTGAAACAA
AATATT-AGGATTTGATAGTAAAAT-TAAAATAAAAAGTTAATTTGAATTAAGCTCTAAG
ATATGTACACATCGCC---------------------------------

#35_sample_Hyalomma_asiaticum
-------------------TATTATTAGGAACAAAAAATTGTAAGTAAATATTAAATACG
AAAGCAAAAAATTAT-GGCGGTATCTTAAGCTTTTCAGAGGAATTTGCTCTTTAATGGAT
AAAACACCTTAACCTTACTTGGT-CTAGTAAAATTCAGTTTGTATACCACTATAAAAATA
ATAATTTACTTTTATTATTAAAATTCTTT--TTTTAGATAAAAATTAAGTCAAGGTGCAG
CTTAAGGCTAAGAATGAAGTGAATTACATTTCTTAAAAGAAAAGAA-A--AGTGAAACAA
AATATT-AGGATTTGATAGTAAAAT-TAAAATAAAAAGTTAATTTGAATTAAGCTCTAAG
ATATGTACACATCGCC---------------------------------

#36_sample_Hyalomma_asiaticum
---------------ACCCTATTATTAGGAACAAAAAATTGTAAGTAAATATTAAATACG
AAAGCAAAAAATTAT-GGCGGTATCTTAAGCTTTTCAGAGGAATTTGCTCTTTAATGGAT
AAAACACCTTAACCTTACTTGGT-CTAGTAAAATTCAGTTTGTATACCACTATAAAAATA
ATAATTTACTTTTATTATTAAAATTCTTT--TTT-AGATAAAAATTAAGTCAAGGTGCAG
CTTAAGGCTAAGAATGAAGTGAATTACATTTCTTAAAAGAAAAGAA-A--AGTGAAACAA
AATATT-AGGATTTGATAGTAAAAT-TAAAATAAAAAGTTAATTTGAATTAAGCTCTAAG
ATATGTACACATCGCC---------------------------------

#37_sample_Hyalomma_asiaticum
-------------------TATTATTAGGAACAAAAAATTGTAAGTAAATATTAAATACG
AAAGCAAAAAATTAT-GGCGGTATCTTAAGCTTTTCAGAGGAATTTGCTCTTTAATGGAT
AAAACACCTTAACCTTACTTGGT-CTAGTAAAATTCAGTTTGTATACCACTATAAAAATA
ATAATTTACTTTTATTATTAAAATTCTTT--TTTTAGATAAAAATTAAGTCAAGGTGCAG
CTTAAGGCTAAGAATGAAGTGAATTACATTTCTTAAAAGAAAAGAA-A--AGTGAAACAA
AATATT-AGGATTTGATAGTAAAAT-TAAAATAAAAAGTTAATTTGAATTAAGCTCTAAG
ATATGTACACATCG-----------------------------------

#38_sample_Hyalomma_asiaticum
------------------CTATTATTAGGAACAAAAAATTGTAAGTAAATATTAAATACG
AAAGCAAAAAATTAT-GGCGGTATCTTAAGCTTTTCAGAGGAATTTGCTCTTTAATGGAT
AAAACACCTTAACCTTACTTGGT-CTAGTAAAATTCAGTTTGTATACCACTATAAAAATA
ATAATTTACTTTTATTATTAAAATTCTTT--TTT-AGATAAAAATTAAGTCAAGGTGCAG
CTTAAGGCTAAGAATGAAGTGAATTACATTTCTTAAAAGAAAAGAA-A--AGTGAAACAA
AATATT-AGGATTTGATAGTAAAAT-TAAAATAAAAAGTTAATTTGAATTAAGCTCTAAG
ATATGTACACATCGC----------------------------------

#39_sample_Hyalomma_asiaticum
--ACTAGGATTAGATACCCTATTATTAGGAACAAAAAATTGTAAGTAAATATTAAATACG
AAAGCAAAAAATTAT-GGCGGTATCTTAAGCTTTTCAGAGGAATTTGCTCTTTAATGGAT
AAAACACCTTAACCTTACTTGGT-CTAGTAAAATTCAGTTTGTATACCACTATAAAAATA
ATAATTTACTTTTATTATTAAAATTCTTT--TTTTAGATAAAAATTAAGTCAAGGTGCAG
CTTAAGGCTAAGAATGAAGTGAATTACATTTCTTAAAAGAAAAGAA-A--AGTGAAACAA
AATATT-AGGATTTGATAGTAAAAT-TAAAATAAAAAGTTAATTTGAATTAAGCTCTAAG
ATATGTACACATCGCC---------------------------------

#41_sample_Hyalomma_asiaticum
--------------TACCCTATTATTAGGAACAAAAAATTGTAAGTAAATATTAAATACG
AAAGCAAAAAATTAT-GGCGGTATCTTAAGCTTTTCAGAGGAATTTGCTCTTTAATGGAT
AAAACACCTTAACCTTACTTGGT-CTAGTAAAATTCAGTTTGTATACCACTATAAAAATA
ATAATTTACTTTTATTATTAAAATTCTTT--TTT-AGATAAAAATTAAGTCAAGGTGCAG
CTTAAGGCTAAGAATGAAGTGAATTACATTTCTTAAAAGAAAAGAA-A--AGTGAAACAA
AATATT-AGGATTTGATAGTAAAAT-TAAAATAAAAAGTTAATTTGAATTAAGCTCTAAG
ATATGTACACATCGCC---------------------------------

#42_sample_Hyalomma_asiaticum
-------------ATACCCTATTATTAGGAACAAAAAATTGTAAGTAAATATTAAATACG
AAAGCAAAAAATTAT-GGCGGTATCTTAAGCTTTTCAGAGGAATTTGCTCTTTAATGGAT
AAAACACCTTAACCTTACTTGGT-CTAGTAAAATTCAGTTTGTATACCACTATAAAAATA
ATAATTTACTTTTATTATTAAAATTCTTT--TTT-AGATAAAAATTAAGTCAAGGTGCAG
CTTAAGGCTAAGAATGAAGTGAATTACATTTCTTAAAAGAGAAGAA-A--AGTGAAACAA
AATATT-AGGATTTGATAGTAAAAT-TAAAATAAAAAGTTAATTTGAATTAAGCTCTAAG
ATATGTACACATCGC----------------------------------

#43_sample_Hyalomma_asiaticum
--------------TACCCTATTATTAGGAACAAAAAATTGTAAGTAAATATTAAATACG
AAAGCAAAAAATTAT-GGCGGTATCTTAAGCTTTTCAGAGGAATTTGCTCTTTAATGGAT
AAAACACCTTAACCTTACTTGGT-CTAGTAAAATTCAGTTTGTATACCACTATAAAAATA
ATAATTTACTTTTATTATTAAAATTCTTT--TTT-AGATAAAAATTAAGTCAAGGTGCAG
CTTAAGGCTAAGAATGAAGTGAATTACATTTCTTAAAAGAAAAGAA-A--AGTGAAACAA
AATATT-AGGATTTGATAGTAAAAT-TAAAATAAAAAGTTAATTTGAATTAAGCTCTAAG
ATATGTACACATCGCC---------------------------------

#44_sample_Hyalomma_asiaticum
AAACTAGGATTAGATACCCTATTATTAGGAACAAAAAATTGTAAGTAAATATTAAATACG
AAAGCAAAAAATTAT-GGCGGTATCTTAAGCTTTTCAGAGGAATTTGCTCTTTAATGGAT
AAAACACCTTAACCTTACTTGGT-CTAGTAAAATTCAGTTTGTATACCACTATAAAAATA
ATAATTTACTTTTATTATTAAAATTCTTT--TTT-AGATAAAAATTAAGTCAAGGTGCAG
CTTAAGGCTAAGAATGAAGTGAATTACATTTCTTAAAAGAAAAGAA-A--AGTGAAACAA
AATATT-AGGATTTGATAGTAAAAT-TAAAATAAAAAGTTAATTTGAATTAAGCTCTAAG
ATATGTACACATCGC----------------------------------

#45_sample_Hyalomma_asiaticum
AAACTAGGATTAGATACCCTATTATTAGGAACAAAAAATTGTAAGTAAATATTAAATACG
AAAGCAAAAAATTAT-GGCGGTATCTTAAGCTTTTCAGAGGAATTTGCTCTTTAATGGAT
AAAACACCTTAACCTTACTTGGT-CTAGTAAAATTCAGTTTGTATACCACTATAAAAATA
ATAATTTACTTTTATTATTAAAATTCTTT--TTT-AGATAAAAATTAAGTCAAGGTGCAG
CTTAAGGCTAAGAATGAAGTGAATTACATTTCTTAAAAGAAAAGAA-A--AGTGAAACAA
AATATT-AGGATTTGATAGTAAAAT-TAAAATAAAAAGTTAATTTGAATTAAGCTCTAAG
ATATGTACACATCGC----------------------------------

#46_sample_Hyalomma_asiaticum
--------------------ATTATTAGGAACAAAAAATTGTAAGTAAATATTAAATACG
AAAGCAAAAAATTAT-GGCGGTATCTTAAGCTTTTCAGAGGAATTTGCTCTTTAATGGAT
AAAACACCTTAACCTTACTTGGT-CTAGTAAAATTCAGTTTGTATACCACTATAAAAATA
ATAATTTACTTTTATTATTAAAATTCTTT--TTT-AGATAAAAATTAAGTCAAGGTGCAG
CTTAAGGCTAAGAATGAAGTGAATTACATTTCTTAAAAGAAAAGAA-A--AGTGAAACAA
AATATT-AGGATTTGATAGTAAAAT-TAAAATAAAAAGTTAATTTGAATTAAGCTCTAAG
ATATGTACACATC------------------------------------

#47_sample_Hyalomma_asiaticum
-------------ATACCCTATTATTAGGAACAAAAAATTGTAAGTAAATATTAAATACG
AAAGCAAAAAATTAT-GGCGGTATCTTAAGCTTTTCAGAGGAATTTGCTCTTTAATGGAT
AAAACACCTTAACCTTACTTGGT-CTAGTAAAATTCAGTTTGTATACCACTATAAAAATA
ATAATTTACTTTTATTATTAAAATTCTTT--TTT-AGATAAAAATTAAGTCAAGGTGCAG
CTTAAGGCTAAGAATGAAGTGAATTACATTTCTTAAAAGAAAAGAA-A--AGTGAAACAA
AATATT-AGGATTTGATAGTAAAAT-TAAAATAAAAAGTTAATTTGAATTAAGCTCTAAG
ATATGTACACATCG-----------------------------------

#48_sample_Hyalomma_asiaticum
--------------TACCCTATTATTAGGAACAAAAAATTGTAAGTAAATATTAAATACG
AAAGCAAAAAATTAT-GGCGGTATCTTAAGCTTTTCAGAGGAATTTGCTCTTTAATGGAT
AAAACACCTTAACCTTACTTGGT-CTAGTAAAATTCAGTTTGTATACCACTATAAAAATA
ATAATTTACTTTTATTATTAAAATTCTTT--TTTTAGATAAAAATTAAGTCAAGGTGCAG
CTTAAGGCTAAGAATGAAGTGAATTACATTTCTTAAAAGAAAAGAA-A--AGTGAAACAA
AATATT-AGGATTTGATAGTAAAAT-TAAAATAAAAAGTTAATTTGAATTAAGCTCTAAG
ATATGTACACATCGCC---------------------------------

#49_sample_Hyalomma_asiaticum
--ACTAGGATTAGATACCCTATTATTAGGAACAAAAAATTGTAAGTAAATATTAAATACG
AAAGCAAAAAATTAT-GGCGGTATCTTAAGCTTTTCAGAGGAATTTGCTCTTTAATGGAT
AAAACACCTTAACCTTACTTGGT-CTAGTAAAATTCAGTTTGTATACCACTATAAAAATA
ATAATTTACTTTTATTATTAAAATTCTTT--TTT-AGATAAAAATTAAGTCAAGGTGCAG
CTTAAGGCTAAGAATGAAGTGAATTACATTTCTTAAAAGAAAAGAA-A--AGTGAAACAA
AATATT-AGGATTTGATAGTAAAAT-TAAAATAAAAAGTTAATTTGAATTAAGCTCTAAG
ATATGTACACATCGCC---------------------------------

#50_sample_Hyalomma_asiaticum
---------------ACCCTATTATTAGGAACAAAAAATTGTAAGTAAATATTAAATACG
AAAGCAAAAAATTAT-GGCGGTATCTTAAGCTTTTCAGAGGAATTTGCTCTTTAATGGAT
AAAACACCTTAACCTTACTTGGT-CTAGTAAAATTCAGTTTGTATACCACTATAAAAATA
ATAATTTACTTTTATTATTAAAATTCTTT--TTT-AGATAAAAATTAAGTCAAGGTGCAG
CTTAAGGCTAAGAATGAAGTGAATTACATTTCTTAAAAGAAAAGAA-A--AGTGAAACGA
AATATT-AGGATTTGATAGTAAAAT-TAAAATAAAAAGTTAATTTGAATTAAGCTCTAAG
ATATGTACACATCGCC---------------------------------

#51_sample_Hyalomma_asiaticum
-----------AGATACCCTATTATTAGGAACAAAAAATTGTAAGTAAATATTAAATACG
AAAGCAAAAAATTAT-GGCGGTATCTTAAGCTTTTCAGAGGAATTTGCTCTTTAATGGAT
AAAACACCTTAACCTTACTTGGT-CTAGTAAAATTCAGTTTGTATACCACTATAAAAATA
ATAATTTACTTTTATTATTAAAATTCTTT--TTT-AGATAAAAATTAAGTCAAGGTGCAG
CTTAAGGCTAAGAATGAAGTGAATTACATTTCTTAAAAGAAAAGAA-A--AGTGAAACAA
AATATT-AGGATTTGATAGTAAAAT-TAAAATAAAAAGTTAATTTGAATTAAGCTCTAAG
ATATGTACACATCGCCC--------------------------------

#53_sample_Hyalomma_asiaticum
-----------------CCTATTATTAGGAACAAAAAATTGTAAGTAAATATTAAATACG
AAAGCAAAAAATTAT-GGCGGTATCTTAAGCTTTTCAGAGGAATTTGCTCTTTAATGGAT
AAAACACCTTAACCTTACTTGGT-CTAGTAAAATTCAGTTTGTATACCACTATAAAAATA
ATAATTTACTTTTATTATTAAAATTCTTT--TT--AGATAAAAATTAAGTCAAGGTGCAG
CTTAAGGCTAAGAATGAAGTGAATTACATTTCTTAAAAGAAAAGAA-A--AGTGAAACAA
AATATT-AGGATTTGATAGTAAAAT-TAAAATAAAAAGTTAATTTGAATTAAGCTCTAAG
ATATGTACACATCGCC---------------------------------

#54_sample_Hyalomma_asiaticum
-------------------TATTATTAGGAACAAAAAATTGTAAGTAAATATTAAATACG
AAAGCAAAAAATTAT-GGCGGTATCTTAAGCTTTTCAGAGGAATTTGCTCTTTAATGGAT
AAAACACCTTAACCTTACTTGGT-CTAGTAAAATTCAGTTTGTATACCACTATAAAAATA
ATAATTTACTTTTATTATTAAAATTCTTT--TTT-AGATAAAAATTAAGTCAAGGTGCAG
CTTAAGGCTAAGAATGAAGTGAATTACATTTCTTAAAAGAAAAGAA-A--AGTGAAACAA
AATATT-AGGATTTGATAGTAAAAT-TAAAATAAAAAGTTAATTTGAATTAAGCTCTAAG
ATATGTACACATCG-----------------------------------

#55_sample_Hyalomma_asiaticum
-----------------CCTATTATTAGGAACAAAAAATTGTAAGTAAATATTAAATACG
AAAGCAAAAAATTAT-GGCGGTATCTTAAGCTTTTCAGAGGAATTTGCTCTTTAATGGAT
AAAACACCTTAACCTTACTTGGT-CTAGTAAAATTCAGTTTGTATACCACTATAAAAATA
ATAATTTACTTTTATTATTAAAATTCTTT--TTT-AGATAAAAATTAAGTCAAGGTGCAG
CTTAAGGCTAAGAATGAAGTGAATTACATTTCTTAAAAGAAAAAAA-A--AGTGAAACAA
AATATT-AGGATTTGATAGTAAAAT-TAAAATAAAAAGTTAATTTGAATTAAGCTCTAAG
ATATGTACACA--------------------------------------

#74_sample_Hyalomma_anatolicum
---------------ACCCTATTATTGAGAATAAAAAATTGTAAGTAAATACCAATTACG
AAAGCAAAAAATTAT-GGCGGTATTTTAAGCTTTTCAGAGGAATTTGCTCTTTAATGGAT
AAAACACCTGGATCTTACTTAAA-TTAGTGCTTTTCAGTTTGTATACCACTATTATAATA
ATAATTTATTATTATTATTAATATTCTTG-CATTTAGAAGAAAATTAAGTCAAGGTGCAG
CATAAATTTATGAATGAAGTGAATTACATTTCTTTTTAGAAAAAAA--AAATTGAAATAA
GACGTTTAGGATTTGATAGTAAAAT-TAAAATACAAAGTTAATTTGAATTAGGCTCTAAA
ATATGTACACATCGCC---------------------------------

#Hyalomma_dromedarii_AF031855
-------------------------------------------AGTAAATATAAATTACG
AAAGCAAAAAATTAT-GGCGGTATCTTAAGCTTTTCAGAGGAATTTGCTCTTTAATGGAT
AAAACACCCAAATCTTACTTAGA-TTGGTTAAAT-CAGTTTGTATACCACTATAAAAATT
ATAATTTACTTTTATTATTTCTCTTCTT---TAA-AGAAATAAATTAAGTCAAGGTGCAG
CTAAAATTTAAGGTTGAAGTGAATTACATTTCTTTAAAGAAAT-GA-AACAATGAAATAA
AATAT--AGGATTTGATAGTAAAAT-TAAAATAGAAAGTTAATTTGAATTAAGCTCTAAG
ATATGTACATA--------------------------------------

#Hyalomma_dromedarii_AF150036.1
--------------------ATTATTGAGAATAATAAATTGTAAGTAAATATAAATTACG
AAAGCAAAAAATTATTGGCGGTATCTTAAGCTTTTCAGAGGAATTTGCTCTTTAATGGAT
AAAACACCCAAATCTTACTTAGA-TTGGTTAAAT-CAGTTTGTATACCACTATAAAAATT
ATAATTTACTTTTATTATTTCTCTTCTT---TAA-AGAAATAAATTAAGTCAAGGTGCAG
CTAAAATTTAAGGTTGAAGTGAATTACATTTCTTTAAAGAAAT-AA-AACAATGAAATAA
AATAT--AGGATTTGATAGTAAAAT-TAAAATAGAAAGTTAATTTGAATTAAGCTCTAAG
ATATGTAC-----------------------------------------

#Hyalomma_dromedarii_U95874.1
AAACTAGGATTAGATACCCTATTATTGAGAATAATAAATTGTAAGTAAATATAAATTACG
AAAGCAAAAAATTAT-GGCGGTATCTTAAGCTTTTCAGAGGAATTTGCTCTTTAATGGAT
AAAACACCCAAATCTTACTTAGA-TTGGTTGAG--CAGTTTGTATACCACTATAAAAATT
ATAATTGACTTTTATTATTTCTCTTTTTA--TAA-AGAAATAAATTAAGTCAAGGTGCAG
CTAAAATTTAAGGTTGAAGTGAATTACATTTCTTTAAAGAAATTAA-AACAATGAAATTA
A-TAT--AGGATTTGATAGTAAAAT-TAAAATAGAAGGTTAATTTGAATTAAGCTCTAAG
ATATGTACATATCGCCCGTCACTCTTTTCTAAGATAAGTCGTAACATAG

#Hyalomma_marginatum_AM410577.1
---------------------------------------------------TTACTTACG
AAAGCAAAAAATTAT-GGCGGTGTTTTAAGCTTTTCAGAGGAATTTGCTCTTTAATGGAT
AAAACACCTAGACCTTACTTAAA-TTAGTACTTTTCAGTTTGTATACCACTATTATAATA
ATAATTTGTTATTATTATTAATATTCTT--AAATTAGAAGAAAATTAAGTCAAGGTGCAG
CATAAATTTATGAATGAAGTGAATTACATTTCTTTTAAGAAAAA----------------
------------------------------------------------------------
-------------------------------------------------

#Hyalomma_marginatum_marginatum_AF150034.1
--------------------ATTATTAAGAATAAAAAATTGTAAGTAAATATTAATTACG
AAAGCAAAAAATTAT-GGCGGTATTTTAAGCTTTTCAGAGGAATTTGCTCTTTAATGGAT
AAAACACCTAGACCTTACTTAAA-TTAGTACTTTTCAGTTTGTATACCACTATTATAATA
ATAATTTGTTATTATTATTAATATTCTT--AAATTAGAAGAAAATTAAGTCAAGGTGCAG
CATAAATTTATGAATGAAGTGAATTACATTTCTTTTAAGAAAAATA--AAATTGAAATAA
AACATTTAGGATTTGATAGTAAAAT-TAAAATATTAAGTTAATTTGAATAAAGCTCTAAA
ATATGTAC-----------------------------------------

#Hyalomma_marginatum_rufipes_AF031856
-------------------------------------------AGTAAATATTAATTACG
AAAGCAAAAAATTAT-GGCGGTATTTTAAGCTTTTCAGAGGAATTTGCTCTTTAATGGAT
AAAACACCTAAACCTTACTTAAA-TTAGTACCTTTCAGTTTGTATACCACTATTATAATA
ATAATTTGTTATTATTATTAATATTCTT--AAATTAGAATAAAATTAAGTCAAGGTGCAG
CATAAATTTATGAATGAAGTGAATTACATTTCTTTAAAGAAAAATA--AAATTGAAATAA
AACATTTAGGATTTGATAGTAAAGT-TAAAATATTAAGTTAATTTGAATAAAGCTCTAAA
ATATGTACATA--------------------------------------

#Hyalomma_marginatum_rufipes_AF150033.1
--------------------ATTATTAAGAATAAAAAATTGTGAGTAAATATTAATTACG
AAAGCAAAAAATTAT-GGCGGTATTTTAAGCTTTTCAGAGGAATTTGCTCTTTAATGGAT
AAAACACCTAAACCTTACTTAAA-TTAGTACCTTTCAGTTTGTATACCACTATTATAATA
ATAATTTGTTATTATTATTAATATTCTT--AAATTAGAATAAAATTAAGTCAAGGTGCAG
CATAAATTTATGAATGAAGTGAATTACATTTCTTTAAAGAAAAATA--AAATTGAAATAA
AACATTTAGGATTTGATAGTAAAGT-TAAAATATTAAGTTAATTTGAATAAAGCTCTAAA
ATATGTAC-----------------------------------------

#Hyalomma_rufipes_U95875.1
AAACTAGGATTAGATACCCTATTATTAAGAATAAAAAATTGTAAGTAAATATTAATTACG
AAAGCAAAAAATTAT-GGCGGTATTTTAAGCTTTTCAGAGGAATTTGCTCTTTAATGGAT
AAAACACCTAGACCTTACTTAAAATTAGTACTTTCG---TTGTATACCACTATTATAATA
ATAATTTGTTATTATTATTAATATTCTTTTAAATTAGAAGAAAATTAAGTCAAGGTGCAG
CATAAATTTATGAATGAAGTGAATTACATTTCTTTTAAGAAATATTT-AAAATTAAAATA
AAACTTTAGGATTTGATAGTAAAAT-TAAAATATTAAGTTAATTTGAATAAAGCTCTAAA
ATATGTACATATCGCCCGCACTCTTTTATAAGCTAAGTCGTAACATAG-

#Hyalomma_truncatum_AF031857.1
-------------------------------------------AGTAAATATTAATTACG
AAAGCAAAAAATTAT-GGCGGTATTTTAAGCTTTTCAGAGGAATTTGCTCTTTAATGGAT
AAAACACCTAAATCTTACTTAAA-TTAGTGCTTTTCAGTTTGTATACCACTATTACAATA
ATAATTTGTTATTATTATTAATATTCTT--ATGTTAGAAGAAAATTAAGTCAAGGTGCAG
CATAAATTTATGAATGAAGTGAATTACATTTCTTTTAAGAAAAATA--AAATTGAAATAG
AATATTTAGGATTTGATAGTAAAAT-TAAAATATAAAGTTAATTTGAATTAAGCTCTAAA
ATATGTACATA--------------------------------------

#Hyalomma_truncatum_AF150031.1
--------------------ATTATTGAGAATAGAAAATTGTAAGTAAATATTAATTACG
AAAGCAAAAAATTAT-GGCGGTATTTTAAGCTTTTCAGAGGAATTTGCTCTTTAATGGAT
AAAACACCTAAATCTTACTTAAA-TTAGTGCTTTTCAGTTTGTATACCACTATTACAATA
ATAATTTGTTATTATTATTAATATTCTT--GTGTTAGAAGAAAATTAAGTCAAGGTGCAG
CATAAATTTATGAATGAAGTGAATTACATTTCTTTTAAGAAAAATA--AAATTGAAATAA
AATATTTAGGATTTGATAGTAAAAT-TAAAATATAAAGTTAATTTGAATTAAGCTCTAAA
ATATGTAC-----------------------------------------

#Hyalomma_truncatum_AM410578.1
----------------------------------------GTAAGTAAATATTAATTACG
AAAGCAAAAAATTAT-GGCGGTATTTTAAGCTTTTCAGAGGAATTTGCTCTTTAATGGAT
AAAACACCTAGATCTTACTTAAA-TTAGTACTTTTCAGTTTGTATACCACTATTACAATA
ATAATTCATTATTATTATTAATATTCTT--GTATTAGAAAAAAATTAAGTCAAGGTGCAG
CATAAATTTATGAATGAAGTGAATTACATTTCTTAAAAGAAAATTAGAAAGTTGAAATAG
GATATTTAGGATTTGAAAGTAAAATGTGAAAGATAAGGTTAATTTGAAGTAAGCTCT?GG
G-GTGTACACATCG-----------------------------------
