# Supplementary material for: Assessment of four DNA fragments (COI, 16S rDNA, ITS2, 12S rDNA) for species identification of the Ixodida (Acari: Ixodida)
Source: Parasit Vectors. 2014 Mar 3;7:93. doi: 10.1186/1756-3305-7-93 (PMC3945964; doi:10.1186/1756-3305-7-93)
Supplement: Additional file 5 — Appendix S2. The data sets 1 to 3 utilized in this manuscript. [file 1756-3305-7-93-S5.zip › Appendix.S2/data set 2/12S rDNA/Rhipicephalus.meg]

#mega
!Title ;
!Format DataType=DNA indel=-;

#1_sample_Rhipicephalus_microplus
--------------------------------------------GTA-AGTAAATAA-TA
ATTAC-GAAAGCAAAAAATTATGG-CGGTATTTTAAGCTTCTCAGAGGAATTTGCTCTTT
AATGGATAAAACA--CCTAAATCTTACTTAAATTTGTTAAGTCAATTT-GTATACCACTA
TT-AAATTAATTAATAATTTTAATTTATAAAATTTAT------ATAAATTTAAAAAAAAT
TAAGTC-AAGGTGC-AGTAAAAGTTTAAGA-ATGAAGTGAATTACAATTCTTTTAAG--A
GATTATTTAAAT--TAAAATTTTAATTTAGGATTTGAAAGTAAAATT-AAAATAGAATGT
TAATT-TGAATTAAGCTCT-----------------------------------------
-----------------------------

#10_sample_Rhipicephalus_microplus
------------------------------------------TTGTA-AGTAAATAA-TA
ATTAC-GAAAGCAAAAAATTATGG-CGGTATTTTAAGCTTCTCAGAGGAATTTGCTCTTT
AATGGATAAAACA--CCTAAATCTTACTTAAATTTGTTAAGTCAATTT-GTATACCACTA
TT-AAATTAATTAATAATTTTAATTTATAAAATTTAT------ATAAATTTAAAAAAAAT
TAAGTC-AAGGTGC-AGTAAAAGTTTAAGA-ATGAAGTGAATTACAATTCTTTTAAG--A
GATTATTTAAAT--TAAAATTTTAATTTAGGATTTGAAAGTAAAATT-AAAATAGAATGT
TAATT-TGAATTAAGCTCTAA---------------------------------------
-----------------------------

#12_sample_Rhipicephalus_microplus
------------------------------------------------------------
----------------------------------------------------TGCTCTTT
AATGGATAAAACA--CCTAAATCTTACTTAAATTTGTTAAGTCAATTT-GTATACCACTA
TT-AAATTAATTAATAATTTTAATTTATAAAATTTAT------ATAAATTTAAAAAAAAT
TAAGTC-AAGGTGC-AGTAAAAGTTTAAGA-ATGAAGTGAATTACAATTCTTTTAAG--A
GATTATTTAAAT--TAAAATTTTAATTTAGGATTTGAAAGTAAAATT-AAAATAGAATGT
TAATT-TGAATTAAGCTCTA----------------------------------------
-----------------------------

#16_sample_Rhipicephalus_microplus
----------------------------------------------A-AGTAAATAA-TA
ATTAC-GAAAGCAAAAAATTATGG-CGGTATTTTAAGCTTCTCAGAGGAATTTGCTCTTT
AATGGATAAAACA--CCTAAATCTTACTTAAATTTGTTAAGTCAATTT-GTATACCACTA
TT-AAATTAATTAATAATTTTAATTTATAAAATTTAT------ATAAATTTAAAAAAAAT
TAAGTC-AAGGTGC-AGTAAAAGTTTAAGA-ATGAAGTGAATTACAATTCTTTTAAG--A
GATTATTTAAAT--TAAAATTTTAATTTAGGATTTGAAAGTAAAATT-AAAATAGAATGT
TAATT-TGAATTAAGCTC------------------------------------------
-----------------------------

#193_sample_Rhipicephalus_sanguineus
-------------------------------------------------GTAAATAAAG-
ATTAT-GAAAGCAAAAAATTATGG-CGGTATTTTAAGCTTTTCAGAGGAATTTGCTCTTT
AATGGATAAAACA--CCTAAATCTTACTTAAATTTGTTAATTCAATTT-GTATACCACTA
TAAA-AACAATTTATAACTTTAATTGTTGATATTTATT-----A-AATT--AAAATATAT
TAAGTC-AAGGTGC-AGTAAAAATTTAAGG-ATGAAGTGAATTACATTACTTTTTAG--A
GA--AATAAAT---TTAAAATAATATTTAGGATTTGAAAGTAAAATT-AAAATATAATGT
TAATT-TGA---------------------------------------------------
-----------------------------

#Boophilus_annulatus_AF133058.1
------------------------------------------------AGTAAATAA-TA
ATTAC-GAAAGCAAAAAATTATGG-CGGTATTTTAAGCTTTTCAGAGGAATTTGCTCTTT
AATGGATAAAACA--CCTAAATCTTACTTAAATTTGTTAGGTCAATTT-GTATACCACTA
TT-AAATTAATTAATAATTTTAATTTATAAAATTTAT------ATAAATTTAAAAAAAAT
TAAGTC-AAGGTGC-AGTAAAAATTTAAGA-ATGAAGTGAATTACAATTCTCTTAAG--A
GATTATTTAAAT--TAAAATTTTAATTTAGGATTTGAAAGTAAAATT-AAAATAGAATGT
TAATT-TGAATAAAGCTCTAAAATATGTACATA---------------------------
-----------------------------

#Boophilus_annulatus_AF150045.1
-----------------------ATTATTTAAGAGCTTTACATTGTA-AGTAAATAT-TA
ATTAC-GAAAGCAAAAAATTATGG-CGGTATTTTAAGCTTTTCAGAGGAATTTGCTCTTT
AATGGATAAAACA--CCTAAATCTTACTTAAATTTGTTAAGTCAATTT-GTATACCACTA
TT-AAATTAATTATTAATTTTAATTTATAAAATTTAT------GCAAATTTAAAAAAAAT
TAAGTC-AAGGTGC-AGTAAAAATTTAAGA-ATGAAGTGAATTACATTTCTTTTAAG--A
GATTATTAAAAT--TAAAATTTTAATTTAGGATTTGAAAGTAAAATT-AAAATAGAATGT
TAATT-TGAATTAAGCTCTAAAATATGTAC------------------------------
-----------------------------

#Boophilus_annulatus_AM410573.1
---------------ATACCCTATTATTTTA-GAGCTTTACATTGTA-AGTAAATAA-TA
ATTAC-GAAAGCAAAAAATTATGG-CGGTATTTTAAGCTTTTCAGAGGAATTTGCTCTTT
AATGGATAAAACA--CCTAAATCTTACTTAAATTTGTTAGGTCAATTT-GTATACCACTA
TT-AAATTAATTAATAATTTTAATTTATAAAATTTAT------ATAAATTTAAAAAAAAT
TAAGTC-AAGGTGC-AGTAAAAATTTAAGA-ATGAAGTGAATTACAATTCTCTTAAG--A
GATTATTTAAAT--TAAAATTTTAATTTAGGATTTGAAAGTAAAATT-AAAATAGAATGT
TAATT-TGAATAAAGCTCTAAGATATGTACACATCGCCCGTCG-----------------
-----------------------------

#Boophilus_annulatus_U95866.1
---AAACTAGGATTAGATACCCTATTATTTTAGAGCTTTACATTGTA-AGTAAATAA-TA
ATTAC-GAAAGCAAAAAATTATGG-CGGTATTTTAAGCTTTTCAGAGGAATTTGCTCTTT
AATGGATAAAACA--CCTAAATCTTACTTAAATTTGTTAGGCCAATTT-GTATACCACTA
TT-AAATTAATTAATAATTTTAATTTATAAAATTTATT-----A-AAATTTAAAAAAAAT
TAAGTC-AAGGTGC-AGTAAAAATTTAAGA-ATGAAGTGAATTACAATTCTCTTAAG--A
GATTAG-AAAAT--TAAAATTATTATTTAGGATTTGAAAGTAAAATT-AAAATAGAATGT
TAATT-TGAATAAAGCTCTAAAATATGTACATATCGCCCGTCACTCTTTATTAAGATAAG
TCGTTACATAG------------------

#Boophilus_decoloratus_AF031846.1
------------------------------------------------AGTAAATAA-TA
ATTAT-GAAAGCAAAAAATTATGG-CGGTATTTTAAGCTTTTCAGAGGAATTTGCTCTTT
AATGGATAAAACA--CCTTAATCTTACTTAAATTTGTTAAATCAGTTT-GTATACCACTA
TG-AAATTAATTAATTATTTTAATTAATAAAATTTATT-----AATATTTTAAAAAAAAT
TAAGTC-AAGGTGC-AGCAAAAATTTAAGA-ATGAAGTGAATTACATTTCTTTTAAG--A
AACCAGTAAAAT--TAAAATTA-TTTTTAGGATTTGAAAGTAAAATT-AAAATAGAATGT
TAATT-TGAATTAAGCTCTAAAATATGTACATA---------------------------
-----------------------------

#Boophilus_decoloratus_AF150044.1
-----------------------ATTATTAAAGAGCTATAAATTGTA-AGTAAATAA-TA
ATTAT-GAAAGCAAAAAATTATGG-CGGTATTTTAAGCTTTTCAGAGGAATTTGCTCTTT
AATGGATAAAACA--CCTTAATCTTACTTAAATTTGTTAAATCAGTTT-GTATACCACTA
TG-AAATTAATTAATTATTTTAATTAATAAAATTTATT-----AATATTTTAAAAAAAAT
TAAGTC-AAGGTGC-AGCAAAAATTTAAGA-ATGAAGTGAATTACATTTCTTTTAAG--A
AACCAGTAAAAT--TAAAATTA-TTTTTAGGATTTGAAAGTAAAATT-AAAATAGAATGT
TAATT-TGAATTAAGCTCTAAAATATGTAC------------------------------
-----------------------------

#Boophilus_kohlsi_AF150043.1
-----------------------ATTATTTAAGAGCCTTATATTGTA-AGTAAATAA-AT
ACTAC-GAAAGCAAAAAATTATGG-CGGTATTTTAAGCTTTTCAGAGGAATTTGCTCTTT
AATGGATAAAACA--CCTAAATCTTACTTAAATTTGTTAAAACAATTT-GTATACCACTA
TAGAAATTAATTATTCATTTTAATTAATAAAAAGTATT-----AAG-ATTTAAAAAAAGT
TAAGTC-AAGGTGC-AGTAAAAATTTAAGA-ATGAAGTGAATTACAAGTCTTTTAAG--A
GATTAA--AATT--TAAAATTA-ATTTTAGGATTTGAAAGTAAAGTT-AAAATAGAATGT
TAATT-TGAATAAAGCTCTAAAATATTTAC------------------------------
-----------------------------

#Boophilus_kohlsi_AY008686.1
---------------------------------------------------AAATAA-AT
ACTAC-GAAAGCAAAAAATTATGG-CGGTATTTTAAGCTTTTCAGAGGAATTTGCTCTTT
AATGGATAAAACA--CCTAAATCTTACTTAAATTTGTTAAAACAATTTTGTATACCACTA
TAGAAATTAATTATTYATTTTAATTAATAAAAAGTATT-----AAG-ATTTAAAAAAAGT
TAAGTC-AAGGTGC-AGTAAAAATTTAAGA-ATGAAGTGAATTACAAGTCTTTTAAG--A
GATTAA--AATT--TAAAATTA-ATTTTAGGATTTGAAAGTAAAGTT-AAAATAGAATGT
TAATT-TGAATAAAGCTCTAAAATATGTACATA---------------------------
-----------------------------

#Boophilus_microplus_AF031847.1
------------------------------------------------AGTAAATAT-TA
ATTAC-GAAAGCAAAAAATTATGG-CGGTATTTTAAGCTTTTCAGAGGAATTTGCTCTTT
AATGGATAAAACA--CCTAAATCTTACTTAAATTTGTTAAGTCAATTT-GTATACCACTA
TT-AAATTAATTATTAATTTTAATTTATAAAATTTAT------TTAAATTTAAAAAAAAT
TAAGTC-AAGGTGC-AGTAAAAATTTAAGA-ATGAAGTGAATTACAATTCTTTTAAG--A
GATTATTTAAAT--TAAAATTTTAATTTAGGATTTGAAAGTAAAATT-AAAATAGAATGT
TAATT-TGAATTAAGCTCTAAAATATGTACATA---------------------------
-----------------------------

#Boophilus_microplus_AF150042.1
-----------------------ATTATTT-AGAGCTTTACATTGTA-AGTAAATAA-TA
ATTAC-GAAAGCAAAAAATTATGG-CGGTATTTTAAGCTTTTCAGAGGAATTTGCTCTTT
AATGGATAAAACA--CCTAAATCTTACTTAAATTTGTTAAATCAATTT-GTATACCACTA
TT-AAATTAATTAATAATTTTAATTTATAAAATTTAT------ATAAATTTAAAAAAAAT
TAAGTC-AAGGTGC-AGTAAAAATTTAAGA-ATGAAGTGAATTACATTTCTTTTAAG--A
GATTATTTAAAT--TAAAAATTTAATTTAGGATTTGAAAGTAAAATT-AAAATAGAATGT
TAATT-TGAATTGAGCTCTAAAATATGTAC------------------------------
-----------------------------

#Boophilus_microplus_U95867.1
---AAACTAGGATTAGATACCCTATTATTTAAGAGCTTTACATTGTA-AGTAAATAT-TA
ATTAC-GAAAGCAAAAAATTATGG-CGGTATTTTAAGCTTTTCAGAGGAATTTGCTCTTT
AATGGATAAAACA--CCTAAATCTTACTTAAATTTGTTAGGC-AATTT-GTATACCACTA
TT-AAATTAATTATTAATTTTAATTTATAAAATTTATT-----GCAAATTTAAAAAAAAT
TAAGTC-AAGGTGC-AGTAAAAATTTAAGA-ATGAAGTGAATTACATTTCTTTTAAG--A
GATTAG-AAAAT--TAAAATTATTATTTAGGATTTGAAAGTAAAATT-AAAATAGAATGT
TAATT-TGAATTAAGCTCTAAAATATGTACATATCGCCCGTCACTCTTTATTAAGATAAG
TCGTAACATAG------------------

#Rhipicephalus_annulatus_EU921773.1
----------------------ATTATTTTA-GAGCTTTACATTGTA-AGTAAATAA-TA
ATTAC-GAAAGCAAAAAATTATGG-CGGTATTTTAAGCTTTTCAGAGGAATTTGCTCTTT
AATGGATAAAACA--CCTAAATCTTACTTAAATTTGTTAGGTCAATTT-GTATACCACTA
TT-AAATTAATTAATAATTTTAATTTATAAAATTTAT------ATAAATTTAAAAAAAAT
TAAGTC-AAGGTGC-AGTAAAAATTTAAGA-ATGAAGTGAATTACAATTCTCTTAAG--A
GATTATTTAAAT--TAAAATTTTAATTTAGGATTTGAAAGTAAAATT-AAAATAGAATGT
TAATT-TGAATAAAGCTCTAAAATATGTACATATCGCCCGT-------------------
-----------------------------

#Rhipicephalus_appendiculatus_AF031859.1
------------------------------------------------AGTATATAATA-
ATTAC-GAAAGCAAAAAATTATGG-CGGTATTTTAAGCTTTTCAGAGGAATTTGCTCTTT
AATGGATAAAACA--CCTAAATCTTACTTAAATTTGTCAAATCAACTT-GTATACCACTA
TTAA-AACAATTATTAACTCTAATTGTTAATATTTAAAAACATA-AATT--AATTTAAAT
TAAGTC-AAGGTGC-AGTAAAAATTTAAGA-ATGAAGTGAATTACATTACTTTTAAG--A
GA--AATAAAA---TTAAA-TAAAATTTAGGATTTGAAAGTAAAATT-AAAATAGAATGT
TAATT-TGAATTAAGCTCTAAAATATGTACATA---------------------------
-----------------------------

#Rhipicephalus_appendiculatus_AF150027.1
-----------------------ATTATTTAAGAGCTAAATATTGTA-AGTATATAATA-
ATTAC-GAAAGCAAAAAATTATGG-CGGTATTTTAAGCTTTTCAGAGGAATTTGCTCTTT
AATGGATAAAACA--CCTAAATCTTACTTAAATTTGTCAAATCAACTT-GTATACCACTA
TTAA-AACAATTATTAACTCTAATTGTTAATATTTAAAAACATA-AATT--AATTTAAAT
TAAGTC-AAGGTGC-AGTAAAAATTTAAGA-ATGAAGTGAATTACATTACTTTTAAG--A
GA--AATAAAA---TTAAA-TAAAATTTAGGATTTGAAAGTAAAATT-AAAATAGAATGT
TAATT-TGAATTAAGCTCTAAAATATGTAC------------------------------
-----------------------------

#Rhipicephalus_appendiculatus_AF150028.1
-----------------------ATTATTTAAGAGCTAAATATTGTA-AGTATATAATA-
ATTAC-GAAAGCAAAAAATTATGG-CGGTATTTTAAGCTTTTCAGAGGAATTTGCTCTTT
AATGGATAAAACA--CCTAAATCTTACTTAAATTTGTTAAATCAACTT-GTATACCACTA
TTAA-AACAATTATTAACTTTAATTGTTAATATTTAAAA-CATA-AATT--AATTTAAAT
TAAGTC-AAGGTGC-AGTAAAAATTTAAGA-ATGAAGTGAATTACATTACTTTTAAG--G
GA--AATAAAA---TTAAA-TAAAGTTTAGGATTTGAAAGTAAAATT-AAAATAGAATGT
TAATT-TGAATTAAGCTCTAAAATATGAAC------------------------------
-----------------------------

#Rhipicephalus_appendiculatus_DQ849203.1
-------------------CCCTATTATTTAAGAGCTAAATATTGTA-AGTATATAATA-
ATTAC-GAAAGCAAAAAATTATGG-CGGTATTTTAAGCTTTTCAGAGGAATTTGCTCTTT
AATGGATAAAACA--CCTAAATCTTACTTAAATTTGTCAAATCAACTT-GTATACCACTA
TTAA-AACAATTATTAACTCTAATTGTTAATATTTAAAAACATA-AATT--AATTTAAAT
TAAGTC-AAGGTGC-AGTAAAAATTTAAGA-ATGAAGTGAATTACATTACTTTTAAG--A
GA--AATAAAA---TTAAA-TAAAATTTAGGATTTGAAAGTAAAATT-AAAATAGAATGT
TAATT-TGAATTAAGCTCTAAAATATGTACATATCGCCCGTCACTCTTTTTTAA------
-----------------------------

#Rhipicephalus_appendiculatus_DQ849204.1
-------------------CCCTATTATTTAAGAGCTAAATATTGTA-AGTATATAATA-
ATTAC-GAAAGCAAAAAATTATGG-CGGTATTTTAAGCTTTTCAGAGGAATTTGCTCTTT
AATGGATAAAACA--CCTAAATCTTACTTAAATTTGTCAAATCAACTT-GTATACCACTA
TTAA-AACAATTATTAACTCTAATTGTTAATATTTAAAAACATA-AATT--AATTTAAAT
TAAGTC-AAGGTGC-AGTAAAAATTTAAGA-ATGAAGTGAATTACATTACTTTTAAG--A
GA--AATAAAA---TTAAA-TAAAATTTAGGATTTGAAAGTAAAATT-AAAATAGAATGT
TAATT-TGAATTAAGCTCTAAAATATGTACATATCGCCCGTCACTCTTTTTTAA------
-----------------------------

#Rhipicephalus_appendiculatus_DQ849205.1
-------------------CCCTATTATTTAAGAGCTAAATATTGTA-AGTATATAATA-
ATTAC-GAAAGCAAAAAATTATGG-CGGTATTTTAAGCTTTTCAGAGGAATTTGCTCTTT
AATGGATAAAACA--CCTAAATCTTACTTAAATTTGTCAAATCAACTT-GTATACCACTA
TTAA-AACAATTATTAACTCTAATTGTTAATATTTAAAAACATA-AATT--AATTTAAAT
TAAGTC-AAGGTGC-AGTAAAAATTTAAGA-ATGAAGTGAATTACATTACTTTTAAG--A
GA--AATAAAA---TTAAA-TAAAATTTAGGATTTGAAAGTAAAATT-AAAATAGAATGT
TAATT-TGAATTAAGCTCTAAAATATGTACATATCGCCCGTCACTCTTTTTTAA------
-----------------------------

#Rhipicephalus_appendiculatus_DQ849206.1
-------------------CCCTATTATTTAAGAGCTAAATATTGTA-AGTATATAATA-
ATTAC-GAAAGCAAAAAATTATGG-CGGTATTTTAAGCTTTTCAGAGGAATTTGCTCTTT
AATGGATAAAACA--CCTAAATCTTACTTAAATTTGTCAAATCAACTT-GTATACCACTA
TTAA-AACAATTATTAACTCTAATTGTTAATATTTAAAAACATA-AATT--AATTTAAAT
TAAGTC-AAGGTGC-AGTAAAAATTTAAGA-ATGAAGTGAATTACATTACTTTTAAG--A
GA--AATAAAA---TTAAA-TAAAATTTAGGATTTGAAAGTAAAATT-AAAATAGAATGT
TAATT-TGAATTAAGCTCTAAAATATGTACATATCGCCCGTCACTCTTTTTTAA------
-----------------------------

#Rhipicephalus_appendiculatus_DQ849207.1
-------------------CCCTATTATTTAAGAGCTAAATATTGTA-AGTATATAATA-
ATTAC-GAAAGCAAAAAATTATGG-CGGTATTTTAAGCTTTTCAGAGGAATTTGCTCTTT
AATGGATAAAACA--CCTAAATCTTACTTAAATTTGTCAAATCAACTT-GTATACCACTA
TTAA-AACAATTATTAACTCTAATTGTTAATATTTAAAAACATA-AATT--AATTTAAAT
TAAGTC-AAGGTGC-AGTAAAAATTTAAGA-ATGAAGTGAATTACATTACTTTTAAG--A
GA--AATAAAA---TTAAA-TAAAATTTAGGATTTGAAAGTAAAATT-AAAATAGAATGT
TAATT-TGAATTAAGCTCTAAAATATGTACATATCGCCCGTCACTCTTTTTTAA------
-----------------------------

#Rhipicephalus_appendiculatus_DQ849208.1
-------------------CCCTATTATTTAAGAGCTAAATATTGTA-AGTATATAATA-
ATTAC-GAAAGCAAAAAATTATGG-CGGTATTTTAAGCTTTTCAGAGGAATTTGCTCTTT
AATGGATAAAACA--CCTAAATCTTACTTAAATTTGTCAAATCAACTT-GTATACCACTA
TTAA-AACAATTATTAACTCTAATTGTTAATATTTAAAAACATA-AATT--AATTTAAAT
TAAGTC-AAGGTGC-AGTAAAAATTTAAGA-ATGAAGTGAATTACATTACTTTTAAG--A
GA--AATAAAA---TTAAA-TAAAATTTAGGATTTGAAAGTAAAATT-AAAATAGAATGT
TAATT-TGAATTAAGCTCTAAAATATGTACATATCGCCCGTCACTCTTTTTTAA------
-----------------------------

#Rhipicephalus_appendiculatus_DQ849209.1
-------------------CCCTATTATTTAAGAGCTAAATATTGTA-AGTATATAATA-
ATTAC-GAAAGCAAAAAATTATGG-CGGTATTTTAAGCTTTTCAGAGGAATTTGCTCTTT
AATGGATAAAACA--CCTAAATCTTACTTAAATTTGTTAAATCAACTT-GTATACCACTA
TTAA-AACAATTATTAACTCTAATTGTTAATATTTAAAA-CATA-AATT--AATTTAAAT
TAAGTC-AAGGTGC-AGTAAAAATTTAAGA-ATGAAGTGAATTACATTACTTTTAAG--G
GA--AATAAAA---TTAAA-TAAAGTTTAGGATTTGAAAGTAAAATT-AAAATAGAATGT
TAATT-TGAATTAAGCTCTAAAATATGTACATATCGCCCGTCACTCTTTTTTAA------
-----------------------------

#Rhipicephalus_appendiculatus_DQ849210.1
-------------------CCCTATTATTTAAGAGCTAAATATTGTA-AGTATATAATA-
ATTAC-GAAAGCAAAAAATTATGG-CGGTATTTTAAGCTTTTCAGAGGAATTTGCTCTTT
AATGGATAAAACA--CCTAAATCTTACTTAAATTTGTTAAATCAACTT-GTATACCACTA
TTAA-AACAATTATTAACTCTAATTGTTAATATTTAAAA-CATA-AATT--AATTTAAAT
TAAGTC-AAGGTGC-AGTAAAAATTTAAGA-ATGAAGTGAATTACATTACTTTTAAG--G
GA--AATAAAA---TTAAA-TAAAGTTTAGGATTTGAAAGTAAAATT-AAAATAGAATGT
TAATT-TGAATTAAGCTCTAAAATATGTACATATCGCCCGTCACTCTTTTTTAA------
-----------------------------

#Rhipicephalus_appendiculatus_DQ849211.1
-------------------CCCTATTATTTAAGAGCTAAATATTGTA-AGTATATAATA-
ATTAC-GAAAGCAAAAAATTATGG-CGGTATTTTAAGCTTTTCAGAGGAATTTGCTCTTT
AATGGATAAAACA--CCTAAATCTTACTTAAATTTGTCAAATCAACTT-GTATACCACTA
TTAA-AACAATTATTAACTCTAATTGTTAATATTTAAAAACATA-AATT--AATTTAAAT
TAAGTC-AAGGTGC-AGTAAAAATTTAAGA-ATGAAGTGAATTACATTACTTTTAAG--A
GA--AATAAAA---TTAAA-TAAAATTTAGGATTTGAAAGTAAAATT-AAAATAGAATGT
TAATT-TGAATTAAGCTCTAAAATATGTACATATCGCCCGTCACTCTTTTTTAA------
-----------------------------

#Rhipicephalus_appendiculatus_DQ849212.1
-------------------CCCTATTATTTAAGAGCTAAATATTGTA-AGTATATAATA-
ATTAT-GAAAGCAAAAAATTATGG-CGGTATTTTAAGCTTTTCAGAGGAATTTGCTCTTT
AATGGATAAAACA--CCTAAATCTTACTTAAATTTGTTAAATCAACTT-GTATACCACTA
TTAA-AACAATTATTAACTCTAATTGTTAATATTTAAAA-CATA-AATT--AATTTAAAT
TAAGTC-AAGGTGC-AGTAAAAATTTAAGA-ATGAAGTGAATTACATTACTTTTAAG--G
GA--AATAAAA---TTAAA-TAAAGTTTAGGATTTGAAAGTAAAATT-AAAATAGAATGT
TAATT-TGAATTAAGCTCTAAAATATGTACATATCGCCCGTCACTCTTTTTTAA------
-----------------------------

#Rhipicephalus_appendiculatus_DQ849213.1
-------------------CCCTATTATTTAAGAGCTAAATATTGTA-AGTATATAATA-
ATTAT-GAAAGCAAAAAATTATGG-CGGTATTTTAAGCTTTTCAGAGGAATTTGCTCTTT
AATGGATAAAACA--CCTAAATCTTACTTAAATTTGTTAAATCAACTT-GTATACCACTA
TTAA-AACAATTATTAACTCTAATTGTTAATATTTAAAA-CATA-AATT--AATTTAAAT
TAAGTC-AAGGTGC-AGTAAAAATTTAAGA-ATGAAGTGAATTACATTACTTTTAAG--G
GA--AATAGAA---TTAAA-TAAAGTTTAGGATTTGAAAGTAAAATT-AAAATAGAATGT
TAATT-TGAATTAAGCTCTAAAATATGTACATATCGCCCGTCACTCTTTTTTAA------
-----------------------------

#Rhipicephalus_appendiculatus_DQ849214.1
-------------------CCCTATTATTTAAGAGCTAAATATTGTA-AGTATATAATA-
ATTAT-GAAAGCAAAAAATTATGG-CGGTATTTTAAGCTTTTCAGAGGAATTTGCTCTTT
AATGGATAAAACA--CCTAAATCTTACTTAAATTTGTTAAATCAACTT-GTATACCACTA
TTAA-AACAATTATTAACTCTAATTGTTAATATTTAAAA-CATA-AATT--AATTTAAAT
TAAGTC-AAGGTGC-AGTAAAAATTTAAGA-ATGAAGTGAATTACATTACTTTTAAG--G
GA--AATAGAA---TTAAA-TAAAGTTTAGGATTTGAAAGTAAAATT-AAAATAGAATGT
TAATT-TGAATTAAGCTCTAAAATATGTACATATCGCCCGTCACTCTTTTTTAA------
-----------------------------

#Rhipicephalus_appendiculatus_DQ849215.1
-------------------CCCTATTATTTAAGAGCTAAATATTGTA-AGTATATAATA-
ATTAC-GAAAGCAAAAAATTATGG-CGGTATTTTAAGCTTTTCAGAGGAATTTGCTCTTT
AATGGATAAAACA--CCTAAATCTTACTTAAATTTGTCAAATCAACTT-GTATACCACTA
TTAA-AACAATTATTAACTCTAATTGTTAATATTTAAAAACATA-AATT--AATTTAAAT
TAAGTC-AAGGTGC-AGTAAAAATTTAAGA-ATGAAGTGAATTACATTACTTTTAAG--A
GA--AATAAAA---TTAAA-TAAAATTTAGGATTTGAAAGTAAAATT-AAAATAGAATGT
TAATT-TGAATTAAGCTCTAAAATATGTACATATCGCCCGTCACTCTTTTTTAA------
-----------------------------

#Rhipicephalus_appendiculatus_DQ849216.1
-------------------CCCTATTATTTAAGAGCTAAATATTGTA-AGTATATAATA-
ATTAC-GAAAGCAAAAAATTATGG-CGGTATTTTAAGCTTTTCAGAGGAATTTGCTCTTT
AATGGATAAAACA--CCTAAATCTTACTTAAATTTGTCAAATCAACTT-GTATACCACTA
TTAA-AACAATTATTAACTCTAATTGTTAATATTTAAAAACATA-AATT--AATTTAAAT
TAAGTC-AAGGTGC-AGTAAAAATTTAAGA-ATGAAGTGAATTACATTACTTTTAAG--A
GA--AATAAAA---TTAAA-TAAAATTTAGGATTTGAAAGTAAAATT-AAAATAGAATGT
TAATT-TGAATTAAGCTCTAAAATATGTACATATCGCCCGTCACTCTTTTTTAA------
-----------------------------

#Rhipicephalus_appendiculatus_DQ849217.1
-------------------CCCTATTATTTAAGAGCTAAATATTGTA-AGTATATAATA-
ATTAC-GAAAGCAAAAAATTATGG-CGGTATTTTAAGCTTTTCAGAGGAATTTGCTCTTT
AATGGATAAAACA--CCTAAATCTTACTTAAATTTGTCAAATCAACTT-GTATACCACTA
TTAA-AACAATTATTAACTCTAATTGTTAATATTTAAAAACATA-AATT--AATTTAAAT
TAAGTC-AAGGTGC-AGTAAAAATTTAAGA-ATGAAGTGAATTACATTACTTTTAAG--A
GA--AATAAAA---TTAAA-TAAAATTTAGGATTTGAAAGTAAAATT-AAAATAGAATGT
TAATT-TGAATTAAGCTCTAAAATATGTACATATCGCCCGTCACTCTTTTTTAA------
-----------------------------

#Rhipicephalus_appendiculatus_DQ849218.1
-------------------CCCTATTATTTAAGAGCTAAATATTGTA-AGTATATAATA-
ATTAC-GAAAGCAAAAAATTATGG-CGGTATTTTAAGCTTTTCAGAGGAATTTGCTCTTT
AATGGATAAAACA--CCTAAATCTTACTTAAATTTGTCAAATCAACTT-GTATACCACTA
TTAA-AACAATTATTAACTCTAATTGTTAATATTTAAAAACATA-AATT--AATTTAAAT
TAAGTC-AAGGTGC-AGTAAAAATTTAAGA-ATGAAGTGAATTACATTACTTTTAAG--A
GA--AATAAAA---TTAAA-TAAAATTTAGGATTTGAAAGTAAAATT-AAAATAGAATGT
TAATT-TGAATTAAGCTCTAAAATATGTACATATCGCCCGTCACTCTTTTTTAA------
-----------------------------

#Rhipicephalus_appendiculatus_DQ849233.1
-------------------CCCTATTATTTAAGAGCTAAATATTGTA-AGTATATAATA-
ATTAC-GAAAGCAAAAAATTATGG-CGGTATTTTAAGCTTTTCAGAGGAATTTGCTCTTT
AATGGATAAAACA--CCTAAATCTTACTTAAATTTGTCAAATCAACTT-GTATACCACTA
TTAA-AACAATTATTAACTCTAATTGTTAATATTTAAAAACATA-AATT--AATTTAAAT
TAAGTC-AAGGTGC-AGTAAAAATTTAAGA-ATGAAGTGAATTACATTACTTTTAAG--A
GA--AATAAAA---TTAAA-TAAAATTTAGGATTTGAAAGTAAAATT-AAAATAGAATGT
TAATT-TGAATTAAGCTCTAAAATATGTACATATCGCCCGTCACTCTTTTTTAA------
-----------------------------

#Rhipicephalus_appendiculatus_DQ849234.1
-------------------CCCTATTATTTAAGAGCTAAATATTGTA-AGTATATAATA-
ATTAC-GAAAGCAAAAAATTATGG-CGGTATTTTAAGCTTTTCAGAGGAATTTGCTCTTT
AATGGATAAAACA--CCTAAATCTTACTTAAATTTGTCAAATCAACTT-GTATACCACTA
TTAA-AACAATTATTAACTCTAATTGTTAATATTTAAAAACATA-AATT--AATTTAAAT
TAAGTC-AAGGTGC-AGTAAAAATTTAAGA-ATGAAGTGAATTACATTACTTTTAAG--A
GA--AATAAAA---TTAAA-TAAAATTTAGGATTTGAAAGTAAAATT-AAAATAGAATGT
TAATT-TGAATTAAGCTCTAAAATATGTACATATCGCCCGTCACTCTTTTTTAA------
-----------------------------

#Rhipicephalus_appendiculatus_DQ849235.1
-------------------CCCTATTATTTAAGAGCTAAATATTGTA-AGTATATAATA-
ATTAC-GAAAGCAAAAAATTATGG-CGGTATTTTAAGCTTTTCAGAGGAATTTGCTCTTT
AATGGATAAAACA--CCTAAATCTTACTTAAATTTGTCAAATCAACTT-GTATACCACTA
TTAA-AACAATTATTAACTCTAATTGTTAATATTTAAAAACATA-AATT--AATTTAAAT
TAAGTC-AAGGTGC-AGTAAAAATTTAAGA-ATGAAGTGAATTACATTACTTTTAAG--A
GA--AATAAAA---TTAAA-TAAAATTTAGGATTTGAAAGTAAAATT-AAAATAGAATGT
TAATT-TGAATTAAGCTCTAAAATATGTACATATCGCCCGTCACTCTTTTTTAA------
-----------------------------

#Rhipicephalus_appendiculatus_DQ849236.1
-------------------CCCTATTATTTAAGAGCTAAATATTGTA-AGTATATAATA-
ATTAC-GAAAGCAAAAAATTATGG-CGGTATTTTAAGCTTTTCAGAGGAATTTGCTCTTT
AATGGATAAAACA--CCTAAATCTTACTTAAATTTGTCAAATCAACTT-GTATACCACTA
TTAA-AACAATTATTAACTCTAATTGTTAATATTTAAAAACATA-AATT--AATTTAAAT
TAAGTC-AAGGTGC-AGTAAAAATTTAAGA-ATGAAGTGAATTACATTACTTTTAAG--A
GA--AATAAAA---TTAAA-TAAAATTTAGGATTTGAAAGTAAAATT-AAAATAGAATGT
TAATT-TGAATTAAGCTCTAAAATATGTACATATCGCCCGTCACTCTTTTTTAA------
-----------------------------

#Rhipicephalus_appendiculatus_DQ901277.1
-------------------CCCTATTATTTAAGAGCTAAATATTGTA-AGTATATAATA-
ATTAT-GAAAGCAAAAAATTATGG-CGGTATTTTAAGCTTTTCAGAGGAATTTGCTCTTT
AATGGATAAAACA--CCTAAATCTTACTTAAATTTGTTAAATCAACTT-GTATACCACTA
TTAA-AACAATTATTAACTCTAATTGTTAATATTTAAAA-CATA-AATT--AATTTAAAT
TAAGTC-AAGGTGC-AGTAAAAATTTAAGA-ATGAAGTGAATTACATTACTTTTAAG--G
GA--AATAGAA---TTAAA-TAAAGTTTAGGATTTGAAAGTAAAATT-AAAATAGAATGT
TAATT-TGAATTAAGCTCTAAAATATGTACATATC-------------------------
-----------------------------

#Rhipicephalus_appendiculatus_DQ901278.1
-------------------CCCTATTATTTAAGAGCTAAATATTGTA-AGTATATAATA-
ATTAT-GAAAGCAAAAAATTATGG-CGGTATTTTAAGCTTTTCAGAGGAATTTGCTCTTT
AATGGATAAAACA--CCTAAATCTTACTTAAATTTGTTAAATCAACTT-GTATACCACTA
TTAA-AACAATTATTAACTCTAATTGTTAATATTTAAAA-CATA-AATT--AATTTAAAT
TAAGTC-AAGGTGC-AGTAAAAATTTAAGA-ATGAAGTGAATTACATTACTTTTAAG--G
GA--AATAGAA---TTAAA-TAAAGTTTAGGATTTGAAAGTAAAATT-AAAATAGAATGT
TAATT-TGAATTAAGCTCTAAAATATGTACATATC-------------------------
-----------------------------

#Rhipicephalus_appendiculatus_DQ901279.1
-------------------CCCTATTATTTAAGAGCTAAATATTGTA-AGTATATAATA-
ATTAC-GAAAGCAAAAAATTATGG-CGGTATTTTAAGCTTTTCAGAGGAATTTGCTCTTT
AATGGATAAAACA--CCTAAATCTTACTTAAATTTGTTAAATCAACTT-GTATACCACTA
TTAA-AACAATTATTAACTCTAATTGTTAATATTTAAAA-CATA-AATT--AATTTAAAT
TAAGTC-AAGGTGC-AGTAAAAATTTAAGA-ATGAAGTGAATTACATTACTTTTAAG--G
GA--AATAAAA---TTAAA-TAAAGTTTAGGATTTGAAAGTAAAATT-AAAATAGAATGT
TAATT-TGAATTAAGCTCTAAAATATGTACATATC-------------------------
-----------------------------

#Rhipicephalus_appendiculatus_DQ901280.1
-------------------CCCTATTATTTAAGAGCTAAATATTGTA-AGTATATAATA-
ATTAC-GAAAGCAAAAAATTATGG-CGGTATTTTAAGCTTTTCAGAGGAATTTGCTCTTT
AATGGATAAAACA--CCTAAATCTTACTTAAATTTGTTAAATCAACTT-GTATACCACTA
TTAA-AACAATTATTAACTCTAATTGTTAATATTTAAAA-CATA-AATT--AATTTAAAT
TAAGTC-AAGGTGC-AGTAAAAATTTAAGA-ATGAAGTGAATTACATTACTTTTAAG--G
GA--AATAAAA---TTAAA-TAAAGTTTAGGATTTGAAAGTAAAATT-AAAATAGAATGT
TAATT-TGAATTAAGCTCTAAAATATGTACATATC-------------------------
-----------------------------

#Rhipicephalus_appendiculatus_DQ901281.1
-------------------CCCTATTATTTAAGAGCTAAATATTGTA-AGTATATAATA-
ATTAC-GAAAGCAAAAAATTATGG-CGGTATTTTAAGCTTTTCAGAGGAATTTGCTCTTT
AATGGATAAAACA--CCTAAATCTTACTTAAATTTGTTAAATCAACTT-GTATACCACTA
TTAA-AACAATTATTAACTCTAATTGTTAATATTTAAAA-CATA-AATT--AATTTAAAT
TAAGTC-AAGGTGC-AGTAAAAATTTAAGA-ATGAAGTGAATTACATTACTTTTAAG--G
GA--AATAAAA---TTAAA-TAAAGTTTAGGATTTGAAAGTAAAATT-AAAATAGAATGT
TAATT-TGAATTAAGCTCTAAAATATGTACATATC-------------------------
-----------------------------

#Rhipicephalus_appendiculatus_DQ901282.1
-------------------CCCTATTATTTAAGAGCTAAATATTGTA-AGTATATAATA-
ATTAC-GAAAGCAAAAAATTATGG-CGGTATTTTAAGCTTTTCAGAGGAATTTGCTCTTT
AATGGATAAAACA--CCTAAATCTTACTTAAATTTGTTAAATCAACTT-GTATACCACTA
TTAA-AACAATTATTAACTCTAATTGTTAATATTTAAAA-CATA-AATT--AATTTAAAT
TAAGTC-AAGGTGC-AGTAAAAATTTAAGA-ATGAAGTGAATTACATTACTTTTAAG--G
GA--AATAAAA---TTAAA-TAAAGTTTAGGATTTGAAAGTAAAATT-AAAATAGAATGT
TAATT-TGAATTAAGCTCTAAAATATGTACATATC-------------------------
-----------------------------

#Rhipicephalus_appendiculatus_DQ901283.1
-------------------CCCTATTATTTAAGAGCTAAATATTGTA-AGTATATAATA-
ATTAC-GAAAGCAAAAAATTATGG-CGGTATTTTAAGCTTTTCAGAGGAATTTGCTCTTT
AATGGATAAAACA--CCTAAATCTTACTTAAATTTGTTAAATCAACTT-GTATACCACTA
TTAA-AACAATTATTAACTCTAATTGTTAATATTTAAAA-CATA-AATT--AATTTAAAT
TAAGTC-AAGGTGC-AGTAAAAATTTAAGA-ATGAAGTGAATTACATTACTTTTAAG--G
GA--AATAAAA---TTAAA-TAAAGTTTAGGATTTGAAAGTAAAATT-AAAATAGAATGT
TAATT-TGAATTAAGCTCTAAAATATGTACATATC-------------------------
-----------------------------

#Rhipicephalus_appendiculatus_DQ901284.1
-------------------CCCTATTATTTAAGAGCTAAATATTGTA-AGTATATAATA-
ATTAC-GAAAGCAAAAAATTATGG-CGGTATTTTAAGCTTTTCAGAGGAATTTGCTCTTT
AATGGATAAAACA--CCTAAATCTTACTTAAATTTGTTAAATCAACTT-GTATACCACTA
TTAA-AACAATTATTAACTCTAATTGTTAATATTTAAAA-CATA-AATT--AATTTAAAT
TAAGTC-AAGGTGC-AGTAAAAATTTAAGA-ATGAAGTGAATTACATTACTTTTAAG--G
GA--AATAAAA---TTAAA-TAAAGTTTAGGATTTGAAAGTAAAATT-AAAATAGAATGT
TAATT-TGAATTAAGCTCTAAAATATGTACATATC-------------------------
-----------------------------

#Rhipicephalus_appendiculatus_DQ901285.1
-------------------CCCTATTATTTAAGAGCTAAATATTGTA-AGTATATAATA-
ATTAC-GAAAGCAAAAAATTATGG-CGGTATTTTAAGCTTTTCAGAGGAATTTGCTCTTT
AATGGATAAAACA--CCTAAATCTTACTTAAATTTGTTAAATCAACTT-GTATACCACTA
TTAA-AACAATTATTAACTCTAATTGTTAATATTTAAAA-CATA-AATT--AATTTAAAT
TAAGTC-AAGGTGC-AGTAAAAATTTAAGA-ATGAAGTGAATTACATTACTTTTAAG--G
GA--AATAAAA---TTAAA-TAAAGTTTAGGATTTGAAAGTAAAATT-AAAATAGAATGT
TAATT-TGAATTAAGCTCTAAAATATGTACATATC-------------------------
-----------------------------

#Rhipicephalus_appendiculatus_DQ901286.1
-------------------CCCTATTATTTAAGAGCTAAATATTGTA-AGTATATAACA-
ATTAC-GAAAGCAAAAAATTATGG-CGGTATTTTAAGCTTTTCAGAGGAATTTGCTCTTT
AATGGATAAAACA--CCTAAATCTTACTTAAATTTGTTAAATCAACTT-GTATACCACTA
TTAA-AACAATTATTAACTCTAATTGTTAATATTTAAAA-CATA-AATT--AATTTAAAT
TAAGTC-AAGGTGC-AGTAAAAATTTAAGA-ATGAAGTGAATTACATTACTTTTAAG--G
GA--AATAAAA---TTAAA-TAAAGTTTAGGATTTGAAAGTAAAATT-AAAATAGAATGT
TAATT-TGAATTAAGCTCTAAAATATGTACATATC-------------------------
-----------------------------

#Rhipicephalus_appendiculatus_DQ901287.1
-------------------CCCTATTATTTAAGAGCTAAATATTGTA-AGTATATAATA-
ATTAC-GAAAGCAAAAAATTATGG-CGGTATTTTAAGCTTTTCAGAGGAATTTGCTCTTT
AATGGATAAAACA--CCTAAATCTTACTTAAATTTGTTAAATCAACTT-GTATACCACTA
TTAA-AACAATTATTAACTCTAATTGTTAATATTTAAAA-CATA-AATT--AATTTAAAT
TAAGTC-AAGGTGC-AGTAAAAATTTAAGA-ATGAAGTGAATTACATTACTTTTAAG--G
GA--AATAAAA---TTAAA-TAAAGTTTAGGATTTGAAAGTAAAATT-AAAATAGAATGT
TAATT-TGAATTAAGCTCTAAAATATGTACATATC-------------------------
-----------------------------

#Rhipicephalus_appendiculatus_DQ901288.1
-------------------CCCTATTATTTAAGAGCTAAATATTGTA-AGTATATAATA-
ATTAC-GAAAGCAAAAAATTATGG-CGGTATTTTAAGCTTTTCAGAGGAATTTGCTCTTT
AATGGATAAAACA--CCTAAATCTTACTTAAATTTGTTAAATCAACTT-GTATACCACTA
TTAA-AACAATTATTAACTCTAATTGTTAATATTTAAAA-CATA-AATT--AATTTAAAT
TAAGTC-AAGGTGC-AGTAAAAATTTAAGA-ATGAAGTGAATTACATTACTTTTAAG--G
GA--AATAAAA---TTAAA-TAAAGTTTAGGATTTGAAAGTAAAATT-AAAATAGAATGT
TAATT-TGAATTAAGCTCTAAAATATGTACATATC-------------------------
-----------------------------

#Rhipicephalus_appendiculatus_DQ901289.1
-------------------CCCTATTATTTAAGAGCTAAATATTGTA-AGTATATAATA-
ATTAC-GAAAGCAAAAAATTATGG-CGGTATTTTAAGCTTTTCAGAGGAATTTGCTCTTT
AATGGATAAAACA--CCTAAATCTTACTTAAATTTGTTAAATCAACTT-GTATACCACTA
TTAA-AACAATTATTAACTCTAATTGTTAATATTTAAAA-CATA-AATT--AATTTAAAT
TAAGTC-AAGGTGC-AGTAAAAATTTAAGA-ATGAAGTGAATTACATTACTTTTAAG--G
GA--AATAAAA---TTAAA-TAAAGTTTAGGATTTGAAAGTAAAATT-AAAATAGAATGT
TAATT-TGAATTAAGCTCTAAAATATGTACATATC-------------------------
-----------------------------

#Rhipicephalus_appendiculatus_DQ901292.1
-------------------CCCTATTATTTAAGAGCTAAATATTGTA-AGTATATAATA-
ATTAC-GAAAGCAAAAAATTATGG-CGGTATTTTAAGCTTTTCAGAGGAATTTGCTCTTT
AATGGATAAAACA--CCTAAATCTTACTTAAATTTGTCAAATCAACTT-GTATACCACTA
TTAA-AACAATTATTAACTCTAATTGTTAATATTTAAAAACATA-AATT--AATTTAAAT
TAAGTC-AAGGTGC-AGTAAAAATTTAAGA-ATGAAGTGAATTACATTACTTTTAAG--A
GA--AATAAAA---TTAAA-TAAAATTTAGGATTTGAAAGTAAAATT-AAAATAGAATGT
TAATT-TGAATTAAGCTCTAAAATATGTACATATC-------------------------
-----------------------------

#Rhipicephalus_appendiculatus_DQ901293.1
-------------------CCCTATTATTTAAGAGCTAAATATTGTA-AGTATATAATA-
ATTAC-GAAAGCAAAAAATTATGG-CGGTATTTTAAGCTTTTCAGAGGAATTTGCTCTTT
AATGGATAAAACA--CCTAAATCTTACTTAAATTTGTCAAATCAACTT-GTATACCACTA
TTAA-AACAATTATTAACTCTAATTGTTAATATTTAAAAACATA-AATT--AATTTAAAT
TAAGTC-AAGGTGC-AGTAAAAATTTAAGA-ATGAAGTGAATTACATTACTTTTAAG--A
GA--AATAAAA---TTAAA-TAAAATTTAGGATTTGAAAGTAAAATT-AAAATAGAATGT
TAATT-TGAATTAAGCTCTAAAATATGTACATATC-------------------------
-----------------------------

#Rhipicephalus_appendiculatus_DQ901294.1
-------------------CCCTATTATTTAAGAGCTAAATATTGTA-AGTATATAATA-
ATTAC-GAAAGCAAAAAATTATGG-CGGTATTTTAAGCTTTTCAGAGGAATTTGCTCTTT
AATGGATAAAACA--CCTAAATCTTACTTAAATTTGTCAAATCAACTT-GTATACCACTA
TTAA-AACAATTATTAACTCTAATTGTTAATATTTAAAAACATA-AATT--AATTTAAAT
TAAGTC-AAGGTGC-AGTAAAAATTTAAGA-ATGAAGTGAATTACATTACTTTTAAG--A
GA--AATAAAA---TTAAA-TAAAATTTAGGATTTGAAAGTAAAATT-AAAATAGAATGT
TAATT-TGAATTAAGCTCTAAAATATGTACATATC-------------------------
-----------------------------

#Rhipicephalus_appendiculatus_DQ901295.1
-------------------CCCTATTATTTAAGAGCTAAATATTGTA-AGTATATAATA-
ATTAC-GAAAGCAAAAAATTATGG-CGGTATTTTAAGCTTTTCAGAGGAATTTGCTCTTT
AATGGATAAAACA--CCTAAATCTTACTTAAATTTGTCAAATCAACTT-GTATACCACTA
TTAA-AACAATTATTAACTCTAATTGTTAATATTTAAAAACATA-AATT--AATTTAAAT
TAAGTC-AAGGTGC-AGTAAAAATTTAAGA-ATGAAGTGAATTACATTACTTTTAAG--A
GA--AATAAAA---TTAAA-TAAAATTTAGGATTTGAAAGTAAAATT-AAAATAGAATGT
TAATT-TGAATTAAGCTCTAAAATATGTACATATC-------------------------
-----------------------------

#Rhipicephalus_appendiculatus_DQ901296.1
-------------------CCCTATTATTTAAGAGCTAAATATTGTA-AGTATATAATA-
ATTAC-GAAAGCAAAAAATTATGG-CGGTATTTTAAGCTTTTCAGAGGAATTTGCTCTTT
AATGGATAAAACA--CCTAAATCTTACTTAAATTTGTCAAATCAACTT-GTATACCACTA
TTAA-AACAATTATTAACTCTAATTGTTAATATTTAAAAACATA-AATT--AATTTAAAT
TAAGTC-AAGGTGC-AGTAAAAATTTAAGA-ATGAAGTGAATTACATTACTTTTAAG--A
GA--AATAAAA---TTAAA-TAAAATTTAGGATTTGAAAGTAAAATT-AAAATAGAATGT
TAATT-TGAATTAAGCTCTAAAATATGTACATATC-------------------------
-----------------------------

#Rhipicephalus_appendiculatus_DQ901297.1
-------------------CCCTATTATTTAAGAGCTAAATATTGTA-AGTATATAATA-
ATTAC-GAAAGCAAAAAATTATGG-CGGTATTTTAAGCTTTTCAGAGGAATTTGCTCTTT
AATGGATAAAACA--CCTAAATCTTACTTAAATTTGTCAAATCAACTT-GTATACCACTA
TTAA-AACAATTATTAACTCTAATTGTTAATATTTAAAAACATA-AATT--AATTTAAAT
TAAGTC-AAGGTGC-AGTAAAAATTTAAGA-ATGAAGTGAATTACATTACTTTTAAG--A
GA--AATAAAA---TTAAA-TAAAATTTAGGATTTGAAAGTAAAATT-AAAATAGAATGT
TAATT-TGAATTAAGCTCTAAAATATGTACATATC-------------------------
-----------------------------

#Rhipicephalus_appendiculatus_DQ901298.1
-------------------CCCTATTATTTAAGAGCTAAATATTGTA-AGTATATAATA-
ATTAC-GAAAGCAAAAAATTATGG-CGGTATTTTAAGCTTTTCAGAGGAATTTGCTCTTT
AATGGATAAAACA--CCTAAATCTTACTTAAATTTGTCAAATCAACTT-GTATACCACTA
TTAA-AACAATTATTAACTCTAATTGTTAATATTTAAAAACATA-AATT--AATTTAAAT
TAAGTC-AAGGTGC-AGTAAAAATTTAAGA-ATGAAGTGAATTACATTACTTTTAAG--A
GA--AATAAAA---TTAAA-TAAAATTTAGGATTTGAAAGTAAAATT-AAAATAGAATGT
TAATT-TGAATTAAGCTCTAAAATATGTACATATC-------------------------
-----------------------------

#Rhipicephalus_appendiculatus_DQ901299.1
-------------------CCCTATTATTTAAGAGCTAAATATTGTA-AGTATATAATA-
ATTAC-GAAAGCAAAAAATTATGG-CGGTATTTTAAGCTTTTCAGAGGAATTTGCTCTTT
AATGGATAAAACA--CCTAAATCTTACTTAAATTTGTCAAATCAACTT-GTATACCACTA
TTAA-AACAATTATTAACTCTAATTGTTAATATTTAAAAACATA-AATT--AATTTAAAT
TAAGTC-AAGGTGC-AGTAAAAATTTAAGA-ATGAAGTGAATTACATTACTTTTAAG--A
GA--AATAAAA---TTAAA-TAAAATTTAGGATTTGAAAGTAAAATT-AAAATAGAATGT
TAATT-TGAATTAAGCTCTAAAATATGTACATATC-------------------------
-----------------------------

#Rhipicephalus_appendiculatus_DQ901300.1
-------------------CCCTATTATTTAAGAGCTAAATATTGTA-AGTATATAATA-
ATTAC-GAAAGCAAAAAATTATGG-CGGTATTTTAAGCTTTTCAGAGGAATTTGCTCTTT
AATGGATAAAACA--CCTAAATCTTACTTAAATTTGTCAAATCAACTT-GTATACCACTA
TTAA-AACAATTATTAACTCTAATTGTTAATATTTAAAAACATA-AATT--AATTTAAAT
TAAGTC-AAGGTGC-AGTAAAAATTTAAGA-ATGAAGTGAATTACATTACTTTTAAG--A
GA--AATAAAA---TTAAA-TAAAATTTAGGATTTGAAAGTAAAATT-AAAATAGAATGT
TAATT-TGAATTAAGCTCTAAAATATGTACATATC-------------------------
-----------------------------

#Rhipicephalus_appendiculatus_DQ901301.1
-------------------CCCTATTATTTAAGAGCTAAATATTGTA-AGTATATAATA-
ATTAC-GAAAGCAAAAAATTATGG-CGGTATTTTAAGCTTTTCAGAGGAATTTGCTCTTT
AATGGATAAAACA--CCTAAATCTTACTTAAATTTGTCAAATCAACTT-GTATACCACTA
TTAA-AACAATTATTAACTCTAATTGTTAATATTTAAAAACATA-AATT--AATTTAAAT
TAAGTC-AAGGTGC-AGTAAAAATTTAAGA-ATGAAGTGAATTACATTACTTTTAAG--A
GA--AATAAAA---TTAAA-TAAAATTTAGGATTTGAAAGTAAAATT-AAAATAGAATGT
TAATT-TGAATTAAGCTCTAAAATATGTACATATC-------------------------
-----------------------------

#Rhipicephalus_appendiculatus_DQ901302.1
-------------------CCCTATTATTTAAGAGCTAAATATTGTA-AGTATATAATA-
ATTAC-GAAAGCAAAAAATTATGG-CGGTATTTTAAGCTTTTCAGAGGAATTTGCTCTTT
AATGGATAAAACA--CCTAAATCTTACTTAAATTTGTCAAATCAACTT-GTATACCACTA
TTAA-AACAATTATTAACTCTAATTGTTAATATTTAAAAACATA-AATT--AATTTAAAT
TAAGTC-AAGGTGC-AGTAAAAATTTAAGA-ATGAAGTGAATTACATTACTTTTAAG--A
GA--AATAAAA---TTAAA-TAAAATTTAGGATTTGAAAGTAAAATT-AAAATAGAATGT
TAATT-TGAATTAAGCTCTAAAATATGTACATATC-------------------------
-----------------------------

#Rhipicephalus_appendiculatus_DQ901303.1
-------------------CCCTATTATTTAAGAGCTAAATATTGTA-AGTATATAATA-
ATTAC-GAAAGCAAAAAATTATGG-CGGTATTTTAAGCTTTTCAGAGGAATTTGCTCTTT
AATGGATAAAACA--CCTAAATCTTACTTAAATTTGTCAAATCAACTT-GTATACCACTA
TTAA-AACAATTATTAACTCTAATTGTTAATATTTAAAAACATA-AATT--AATTTAAAT
TAAGTC-AAGGTGC-AGTAAAAATTTAAGA-ATGAAGTGAATTACATTACTTTTAAG--A
GA--AATAAAA---TTAAA-TAAAATTTAGGATTTGAAAGTAAAATT-AAAATAGAATGT
TAATT-TGAATTAAGCTCTAAAATATGTACATATC-------------------------
-----------------------------

#Rhipicephalus_appendiculatus_DQ901304.1
-------------------CCCTATTATTTAAGAGCTAAATATTGTA-AGTATATAATA-
ATTAC-GAAAGCAAAAAATTATGG-CGGTATTTTAAGCTTTTCAGAGGAATTTGCTCTTT
AATGGATAAAACA--CCTAAATCTTACTTAAATTTGTCAAATCAACTT-GTATACCACTA
TTAA-AACAATTATTAACTCTAATTGTTAATATTTAAAAACATA-AATT--AATTTAAAT
TAAGTC-AAGGTGC-AGTAAAAATTTAAGA-ATGAAGTGAATTACATTACTTTTAAG--A
GA--AATAAAA---TTAAA-TAAAATTTAGGATTTGAAAGTAAAATT-AAAATAGAATGT
TAATT-TGAATTAAGCTCTAAAATATGTACATATC-------------------------
-----------------------------

#Rhipicephalus_appendiculatus_DQ901305.1
-------------------CCCTATTATTTAAGAGCTAAATATTGTA-AGTATATAATA-
ATTAC-GAAAGCAAAAAATTATGG-CGGTATTTTAAGCTTTTCAGAGGAATTTGCTCTTT
AATGGATAAAACA--CCTAAATCTTACTTAAATTTGTCAAATCAACTT-GTATACCACTA
TTAA-AACAATTATTAACTCTAATTGTTAATATTTAAAAACATA-AATT--AATTTAAAT
TAAGTC-AAGGTGC-AGTAAAAATTTAAGA-ATGAAGTGAATTACATTACTTTTAAG--A
GA--AATAAAA---TTAAA-TAAAATTTAGGATTTGAAAGTAAAATT-AAAATAGAATGT
TAATT-TGAATTAAGCTCTAAAATATGTACATATC-------------------------
-----------------------------

#Rhipicephalus_appendiculatus_DQ901306.1
-------------------CCCTATTATTTAAGAGCTAAATATTGTA-AGTATATAATA-
ATTAC-GAAAGCAAAAAATTATGG-CGGTATTTTAAGCTTTTCAGAGGAATTTGCTCTTT
AATGGATAAAACA--CCTAAATCTTACTTAAATTTGTCAAATCAACTT-GTATACCACTA
TTAA-AACAATTATTAACTCTAATTGTTAATATTTAAAAACATA-AATT--AATTTAAAT
TAAGTC-AAGGTGC-AGTAAAAATTTAAGA-ATGAAGTGAATTACATTACTTTTAAG--A
GA--AATAAAA---TTAAA-TAAAATTTAGGATTTGAAAGTAAAATT-AAAATAGAATGT
TAATT-TGAATTAAGCTCTAAAATATGTACATATC-------------------------
-----------------------------

#Rhipicephalus_appendiculatus_DQ901307.1
-------------------CCCTATTATTTAAGAGCTAAATATTGTA-AGTATATAATA-
ATTAC-GAAAGCAAAAAATTATGG-CGGTATTTTAAGCTTTTCAGAGGAATTTGCTCTTT
AATGGATAAAACA--CCTAAATCTTACTTAAATTTGTCAAATCAACTT-GTATACCACTA
TTAA-AACAATTATTAACTCTAATTGTTAATATTTAAAAACATA-AATT--AATTTAAAT
TAAGTC-AAGGTGC-AGTAAAAATTTAAGA-ATGAAGTGAATTACATTACTTTTAAG--A
GA--AATAAAA---TTAAA-TAAAATTTAGGATTTGAAAGTAAAATT-AAAATAGAATGT
TAATT-TGAATTAAGCTCTAAAATATGTACATATC-------------------------
-----------------------------

#Rhipicephalus_appendiculatus_DQ901308.1
-------------------CCCTATTATTTAAGAGCTAAATATTGTA-AGTATATAATA-
ATTAC-GAAAGCAAAAAATTATGG-CGGTATTTTAAGCTTTTCAGAGGAATTTGCTCTTT
AATGGATAAAACA--CCTAAATCTTACTTAAATTTGTCAAATCAACTT-GTATACCACTA
TTAA-AACAATTATTAACTCTAATTGTTAATATTTAAAAACATA-AATT--AATTTAAAT
TAAGTC-AAGGTGC-AGTAAAAATTTAAGA-ATGAAGTGAATTACATTACTTTTAAG--A
GA--AATAAAA---TTAAA-TAAAATTTAGGATTTGAAAGTAAAATT-AAAATAGAATGT
TAATT-TGAATTAAGCTCTAAAATATGTACATATC-------------------------
-----------------------------

#Rhipicephalus_appendiculatus_DQ901309.1
-------------------CCCTATTATTTAAGAGCTAAATATTGTA-AGTATATAATA-
ATTAC-GAAAGCAAAAAATTATGG-CGGTATTTTAAGCTTTTCAGAGGAATTTGCTCTTT
AATGGATAAAACA--CCTAAATCTTACTTAAATTTGTCAAATCAACTT-GTATACCACTA
TTAA-AACAATTATTAACTCTAATTGTTAATATTTAAAAACATA-AATT--AATTTAAAT
TAAGTC-AAGGTGC-AGTAAAAATTTAAGA-ATGAAGTGAATTACATTACTTTTAAG--A
GA--AATAAAA---TTAAA-TAAAATTTAGGATTTGAAAGTAAAATT-AAAATAGAATGT
TAATT-TGAATTAAGCTCTAAAATATGTACATATC-------------------------
-----------------------------

#Rhipicephalus_appendiculatus_DQ901310.1
-------------------CCCTATTATTTAAGAGCTAAATATTGTA-AGTATATAATA-
ATTAC-GAAAGCAAAAAATTATGG-CGGTATTTTAAGCTTTTCAGAGGAATTTGCTCTTT
AATGGATAAAACA--CCTAAATCTTACTTAAATTTGTCAAATCAACTT-GTATACCACTA
TTAA-AACAATTATTAACTCTAATTGTTAATATTTAAAAACATA-AATT--AATTTAAAT
TAAGTC-AAGGTGC-AGTAAAAATTTAAGA-ATGAAGTGAATTACATTACTTTTAAG--A
GA--AATAAAA---TTAAA-TAAAATTTAGGATTTGAAAGTAAAATT-AAAATAGAATGT
TAATT-TGAATTAAGCTCTAAAATATGTACATATC-------------------------
-----------------------------

#Rhipicephalus_appendiculatus_DQ901311.1
-------------------CCCTATTATTTAAGAGCTAAATATTGTA-AGTATATAATA-
ATTAC-GAAAGCAAAAAATTATGG-CGGTATTTTAAGCTTTTCAGAGGAATTTGCTCTTT
AATGGATAAAACA--CCTAAATCTTACTTAAATTTGTCAAATCAACTT-GTATACCACTA
TTAA-AACAATTATTAACTCTAATTGTTAATATTTAAAAACATA-AATT--AATTTAAAT
TAAGTC-AAGGTGC-AGTAAAAATTTAAGA-ATGAAGTGAATTACATTACTTTTAAG--A
GA--AATAAAA---TTAAA-TAAAATTTAGGATTTGAAAGTAAAATT-AAAATAGAATGT
TAATT-TGAATTAAGCTCTAAAATATGTACATATC-------------------------
-----------------------------

#Rhipicephalus_appendiculatus_DQ901312.1
-------------------CCCTATTATTTAAGAGCTAAATATTGTA-AGTATATAATA-
ATTAC-GAAAGCAAAAAATTATGG-CGGTATTTTAAGCTTTTCAGAGGAATTTGCTCTTT
AATGGATAAAACA--CCTAAATCTTACTTAAATTTGTCAAATCAACTT-GTATACCACTA
TTAA-AACAATTATTAACTCTAATTGTTAATATTTAAAAACATA-AATT--AATTTAAAT
TAAGTC-AAGGTGC-AGTAAAAATTTAAGA-ATGAAGTGAATTACATTACTTTTAAG--A
GA--AATAAAA---TTAAA-TAAAATTTAGGATTTGAAAGTAAAATT-AAAATAGAATGT
TAATT-TGAATTAAGCTCTAAAATATGTACATATC-------------------------
-----------------------------

#Rhipicephalus_appendiculatus_DQ901313.1
-------------------CCCTATTATTTAAGAGCTAAATATTGTA-AGTATATAATA-
ATTAC-GAAAGCAAAAAATTATGG-CGGTATTTTAAGCTTTTCAGAGGAATTTGCTCTTT
AATGGATAAAACA--CCTAAATCTTACTTAAATTTGTCAAATCAACTT-GTATACCACTA
TTAA-AACAATTATTAACTCTAATTGTTAATATTTAAAAACATA-AATT--AATTTAAAT
TAAGTC-AAGGTGC-AGTAAAAATTTAAGA-ATGAAGTGAATTACATTACTTTTAAG--A
GA--AATAAAA---TTAAA-TAAAATTTAGGATTTGAAAGTAAAATT-AAAATAGAATGT
TAATT-TGAATTAAGCTCTAAAATATGTACATATC-------------------------
-----------------------------

#Rhipicephalus_appendiculatus_DQ901314.1
-------------------CCCTATTATTTAAGAGCTAAATATTGTA-AGTATATAATA-
ATTAC-GAAAGCAAAAAATTATGG-CGGTATTTTAAGCTTTTCAGAGGAATTTGCTCTTT
AATGGATAAAACA--CCTAAATCTTACTTAAATTTGTCAAATCAACTT-GTATACCACTA
TTAA-AACAATTATTAACTCTAATTGTTAATATTTAAAAACATA-AATT--AATTTAAAT
TAAGTC-AAGGTGC-AGTAAAAATTTAAGA-ATGAAGTGAATTACATTACTTTTAAG--A
GA--AATAAAA---TTAAA-TAAAATTTAGGATTTGAAAGTAAAATT-AAAATAGAATGT
TAATT-TGAATTAAGCTCTAAAATATGTACATATC-------------------------
-----------------------------

#Rhipicephalus_appendiculatus_DQ901315.1
-------------------CCCTATTATTTAAGAGCTAAATATTGTA-AGTATATAATA-
ATTAC-GAAAGCAAAAAATTATGG-CGGTATTTTAAGCTTTTCAGAGGAATTTGCTCTTT
AATGGATAAAACA--CCTAAATCTTACTTAAATTTGTCAAATCAACTT-GTATACCACTA
TTAA-AACAATTATTAACTCTAATTGTTAATATTTAAAAACATA-AATT--AATTTAAAT
TAAGTC-AAGGTGC-AGTAAAAATTTAAGA-ATGAAGTGAATTACATTACTTTTAAG--A
GA--AATAAAA---TTAAA-TAAAATTTAGGATTTGAAAGTAAAATT-AAAATAGAATGT
TAATT-TGAATTAAGCTCTAAAATATGTACATATC-------------------------
-----------------------------

#Rhipicephalus_appendiculatus_DQ901316.1
-------------------CCCTATTATTTAAGAGCTAAATATTGTA-AGTATATAATA-
ATTAC-GAAAGCAAAAAATTATGG-CGGTATTTTAAGCTTTTCAGAGGAATTTGCTCTTT
AATGGATAAAACA--CCTAAATCTTACTTAAATTTGTCAAATCAACTT-GTATACCACTA
TTAA-AACAATTATTAACTCTAATTGTTAATATTTAAAAACATA-AATT--AATTTAAAT
TAAGTC-AAGGTGC-AGTAAAAATTTAAGA-ATGAAGTGAATTACATTACTTTTAAG--A
GA--AATAAAA---TTAAA-TAAAATTTAGGATTTGAAAGTAAAATT-AAAATAGAATGT
TAATT-TGAATTAAGCTCTAAAATATGTACATATC-------------------------
-----------------------------

#Rhipicephalus_appendiculatus_DQ901317.1
-------------------CCCTATTATTTAAGAGCTAAATATTGTA-AGTATATAATA-
ATTAC-GAAAGCAAAAAATTATGG-CGGTATTTTAAGCTTTTCAGAGGAATTTGCTCTTT
AATGGATAAAACA--CCTAAATCTTACTTAAATTTGTCAAATCAACTT-GTATACCACTA
TTAA-AACAATTATTAACTCTAATTGTTAATATTTAAAAACATA-AATT--AATTTAAAT
TAAGTC-AAGGTGC-AGTAAAAATTTAAGA-ATGAAGTGAATTACATTACTTTTAAG--A
GA--AATAAAA---TTAAA-TAAAATTTAGGATTTGAAAGTAAAATT-AAAATAGAATGT
TAATT-TGAATTAAGCTCTAAAATATGTACATATC-------------------------
-----------------------------

#Rhipicephalus_appendiculatus_DQ901318.1
-------------------CCCTATTATTTAAGAGCTAAATATTGTA-AGTATATAATA-
ATTAC-GAAAGCAAAAAATTATGG-CGGTATTTTAAGCTTTTCAGAGGAATTTGCTCTTT
RATGGATAAAACA--CCTAAATCTTACTTAAATTTGTCAAATCAACTT-GTATACCACTA
TTAA-AACAATTATTAACTCTAATTGTTAATATTTAAAAACATA-AATT--AATTTAAAT
TAAGTC-AAGGTGC-AGTAAAAATTTAAGA-ATGAAGTGAATTACATTACTTTTAAG--A
GA--AATAAAA---TTAAA-TAAAATTTAGGATTTGAAAGTAAAATT-AAAATAGAATGT
TAATT-TGAATTAAGCTCTAAAATATGTACATATC-------------------------
-----------------------------

#Rhipicephalus_appendiculatus_DQ901319.1
-------------------CCCTATTATTTAAGAGCTAAATATTGTA-AGTATATAATA-
ATTAC-GAAAGCAAAAAATTATGG-CGGTATTTTAAGCTTTTCAGAGGAATTTGCTCTTT
AATGGATAAAACA--CCTAAATCTTACTTAAATTTGTCAAATCAACTT-GTATACCACTA
TTAA-AACAATTATTAACTCTAATTGTTAATATTTAAAAACATA-AATT--AATTTAAAT
TAAGTC-AAGGTGC-AGTAAAAATTTAAGA-ATGAAGTGAATTACATTACTTTTAAG--A
GA--AATAAAA---TTAAA-TAAAATTTAGGATTTGAAAGTAAAATT-AAAATAGAATGT
TAATT-TGAATTAAGCTCTAAAATATGTACATATC-------------------------
-----------------------------

#Rhipicephalus_appendiculatus_DQ901320.1
-------------------CCCTATTATTTAAGAGCTAAATATTGTA-AGTATATAATA-
ATTAC-GAAAGCAAAAAATTATGG-CGGTATTTTAAGCTTTTCAGAGGAATTTGCTCTTT
AATGGATAAAACA--CCTAAATCTTACTTAAATTTGTCAAATCAACTT-GTATACCACTA
TTAA-AACAATTATTAACTCTAATTGTTAATATTTAAAAACATA-AATT--AATTTAAAT
TAAGTC-AAGGTGC-AGTAAAAATTTAAGA-ATGAAGTGAATTACATTACTTTTAAG--A
GA--AATAAAA---TTAAA-TAAAATTTAGGATTTGAAAGTAAAATT-AAAATAGAATGT
TAATT-TGAATTAAGCTCTAAAATATGTACATATC-------------------------
-----------------------------

#Rhipicephalus_appendiculatus_U95914.1
---AAACTAGGATTAGATACCCTATTATTTAAGAGCTAAATATTGTA-AGTATATAATA-
ATTAC-GAAAGCAAAAAATTATGG-CGGTATTTTAAGCTTTTCAGAGGAATTTGCTCTTT
AATGGATAAAACA--CCTAAATCTTACTTAAATTTGTCGG--CAACTT-GTATACCACTA
TTAA-AACAATTATTAACTCTAATTGTTAATATTTAAAAACATA-AATT--AATTTAAAT
TAAGTC-AAGGTGC-AGTAAAAATTTAAGA-ATGAAGTGAATTACATTACTTTTAAG--A
GATTAAGAAAT---TTAAAATAAAATTTAGGATTTGAAAGTAAAATT-AAAATAGAATGT
TAATT-TGAATTAAGCTCTAAAATATGTACATATCGCCCGTCACTCTTTTTTAAGATAAG
TCGTAACATAG------------------

#Rhipicephalus_bursa_AF150053.1
-----------------------ATTATTTAAGAGCTATATATTGTA-AGTAAATAA-TT
ATTAC-GAAAGCAAGAAATTATGG-CGGTATTTTAAGCTTTTCAGAGGAACTTGCTCTTT
AATGGATAGAACA--CCTAAATCTTACTTAAATTTGCTAAATCAATTT-GTATACCACTA
TA-AAATTAATTATTTACTTTAATTAATAAAGCTTAT------AAA-TTTTAGAGTAAAT
TAAGTC-AAGGTGC-AGTAAAAATTTAAGA-ATGAAGTGAGTTACATTTCTTTTAAG--A
GAACTACAAATT--TAAAAATA-ATATTAGGATTTGAAAGTAAAATT-AAAATAGAATGT
TAATT-TGAATAAAGCTCTAAAATATGTAC------------------------------
-----------------------------

#Rhipicephalus_bursa_AM410572.1
---------GGGATAGATACCCTATTATTTAAGAGCTATATATTGTA-AGTAAATAA-TT
ATTAC-GAAAGCAAAAAATTATGG-CGGTATTTTAAGCTTTTCAGAGGAACTTGCTCTTT
AATGGATAGAACA--CCTAAATCTTACTTAAATTTGCTAAATCAATTT-GTATACCACTA
TA-AAATTAATTATTTACTTTAATTAATAAAGTTTAT------AAA-TTTTAGAGTAAAT
TAAGTC-AAGGTGC-AGTAAAAATTTAAGA-ATGAAGTGAGTTACATTTCTTTTAAG--A
GAACTACAAATT--TAAAAATA-ATATTAGGATTTGAAAGTAAAATT-AAAATAGAATGT
TAATT-TGAATAAAGCTCTAAAATATGTACACATCGCCCG--------------------
-----------------------------

#Rhipicephalus_bursa_KC243833.1
---------------------------------AGCTATATATTGTA-AGTAAATAA-TT
ATTAC-GAAAGCAAAAAATTATGG-CGGTATTTTAAGCTTTTCAGAGGAACTTGCTCTTT
AATGGATAGAACA--CCTAAATCTTACTTAAATTTGCTAAATCAATTT-GTATACCACTA
TA-AAATTAATTATTTACTTTAATTAATAAAGTTTAT------AAA-TTTTAGAGTAAAT
TAAGTC-AAGGTGC-AGTAAAAATTTAAGA-ATGAAGTGAGTTACATTTCTTTTAAG--A
GAACTACAAATT--TAAAAATA-ATATTAGGATTTGAAAGTAAAATT-AAAATAGAATGT
TAATT-TGAATAAAGCTCTAAAATATGTACATATCGCCCGTCACT---------------
-----------------------------

#Rhipicephalus_bursa_KC243834.1
---------------------------------AGCTATATATTGTA-AGTAAATAA-TT
ATTAC-GAAAGCAAAAAATTATGG-CGGTATTTTAAGCTTTTCAGAGGAACTTGCTCTTT
AATGGATAGAACA--CCTAAATCTTACTTAAATTTGCTAAATCAATTT-GTATACCACTA
TA-AAATTAATTATTTACTTTAATTAATAAAGTTTAT------AAA-TTTTAGAATAAAT
TAAGTC-AAGGTGC-AGTAAAAATTTAAGA-ATGAAGTGAGTTACATTTCTTTTAAG--A
GAACTACAAATT--TAAAAATA-ATATTAGGATTTGAAAGTAAAATT-AAAATAGAATGT
TAATT-TGAATAAAGCTCTAAAATATGTACATATCGCCCGTCACT---------------
-----------------------------

#Rhipicephalus_evertsi_evertsi_AF031861.1
------------------------------------------------AGTAGATAG-TT
ATTAC-GAAAGCAAAAAATTATGG-CGGTATTTTAAGCTTTTCAGAGGAATTTGCTCTTT
AATGGATAAAACA--CCTAAATCTTACTTGAATTTGTTAAGGCAATTT-GTATACCACTA
TA-AAATTAATTATTTGCTTTAATTAATAAAGTTTAT------AAT-TTTTAAAACAAAT
TAAGTC-AAGGTGC-AGTAAAAATTTAAGA-ATGAAGTGAATTACATTTCTTTTAAG--A
GATTAATGCAAT--TAAAAATA-GAATTAGGATTTGAAAGTAAAATT-AAAATATAATGT
TAATT-TGAATAAAGCTCTAAAATATGTACATA---------------------------
-----------------------------

#Rhipicephalus_evertsi_evertsi_AF150052.1
-----------------------ATTATTTAAGAGCTATATATTGTT-AGTAAATAA-TT
ATTAC-GAAAGCAAAAAATTATGG-CGGTATTTTAAGCTTTTCAGAGGAATTTGCTCTTT
AATGGATAAAACA--CCTAAATCTTACTTGAATTTGTTAAGTCAATTT-GTATACCACTA
TA-AAATTAATTATTTGCTTTAATTAATAAAGTTTAT------AAT-TTTTAAAACAAAT
TAAGTC-AAGGTGC-AGTAAAAATTTAAGA-ATGAAGTGAATTACATTTCTTCTAAG--A
GATTAATGCAAT--TAAAAATA-GAATTAGGATTTGAAAGTAAAATT-AAAATATAATGT
TAATT-TGAATAAAGCTCTAAAATATGTAC------------------------------
-----------------------------

#Rhipicephalus_evertsi_evertsi_DQ849229.1
-------------------CCCTATTATTTAAGAGCTATATATTGTT-AGTAAATAA-TT
ATTAC-GAAAGCAAAAAATTATGG-CGGTATTTTAAGCTTTTCAGAGGAATTTGCTCTTT
AATGGATAAAACA--CCTAAATCTTACTTGAATTTGTTAAGTCAATTT-GTATACCACTA
TA-AAATTAATTATTTGCTTTAATTAATAAAGTTTAT------AAT-TTTTAAAACAAAT
TAAGTC-AAGGTGC-AGTAAAAATTTAAGA-ATGAAGTGAATTACATTTCTTCTAAG--A
GATTAATGCAAT--TAAAAATA-GAATTAGGATTTGAAAGTAAAATT-AAAATATAATGT
TAATT-TGAATAAAGCTCTAAAATATGTACATATCGCCCGTCACTCTTTATTAA------
-----------------------------

#Rhipicephalus_evertsi_evertsi_DQ849230.1
-------------------CCCTATTATTTAAGAGCTATATATTGTT-AGTAAATAA-TT
ATTAC-GAAAGCAAAAAATTATGG-CGGTATTTTAAGCTTTTCAGAGGAATTTGCTCTTT
AATGGATAAAACA--CCTAAATCTTACTTGAATTTGTTAAGTCAATTT-GTATACCACTA
TA-AAATTAATTATTTGCTTTAATTAATAAAGTTTAT------AAT-TTTTAAAACAAAT
TAAGTC-AAGGTGC-AGTAAAAATTTAAGA-ATGAAGTGAATTACATTTCTTCTAAG--A
GATTAATGCAAT--TAAAAATA-GAATTAGGATTTGAAAGTAAAATT-AAAATATAATGT
TAATT-TGAATAAAGCTCTAAAATATGTACATATCGCCCGTCACTCTTTATTAA------
-----------------------------

#Rhipicephalus_evertsi_evertsi_DQ901291.1
-------------------CCCTATTATTTAAGAGCTATATATTGTT-AGTAAATAA-TT
ATTAC-GAAAGCAAAAAATTATGG-CGGTATTTTAAGCTTTTCAGAGGAATTTGCTCTTT
AATGGATAAAACA--CCTAAATCTTACTTGAATTTGTTAAGTCAATTT-GTATACCACTA
TA-AAATTAATTATTTGCTTTAATTAATAAAGTTTAT------AAT-TTTTAAAACAAAT
TAAGTC-AAGGTGC-AGTAAAAATTTAAGA-ATGAAGTGAATTACATTTCTTCTAAG--A
GATTAATGCAAT--TAAAAATA-GAATTAGGATTTGAAAGTAAAATT-AAAATATAATGT
TAATT-TGAATAAAGCTCTAAAATATGTACATATC-------------------------
-----------------------------

#Rhipicephalus_evertsi_mimeticus_AF031862.1
------------------------------------------------AGTAAATAA-CT
ATTAC-GAAAGCAAAAAATTATGG-CGGTATTTTAAGCTTTTCAGAGGAATTTGCTCTTT
AATGGATAAAACA--CCTAAATCTTACTTGAATTTGCTAAACCAATTT-GTATACCACTA
TA-AAATTAATTATTTGCTTTAATTAATAAAGTCTAT------AAT-CTTTAAAACAAAT
TAAGTC-AAGGTGC-AGTAAAAATTTAAGA-ATGAAGTGAATTACATTTCTTTTAAG--A
GATTGATAAAAT--TAAAAATA-GAGTTAGGATTTGAAAGTAAAATT-AAAATACAATGT
TAATT-TGAATAAAGCTCTAAAATATGTACATA---------------------------
-----------------------------

#Rhipicephalus_maculatus_AF150026.1
-----------------------ATTATTTAAGAGCTTAACATTGTA-AGTATATAATA-
ATTAT-GAAAGCAAAAAATTATGG-CGGTATTTTAAGCTTTTCAGAGGAATTTGCTCTTT
AATGGATAAAACA--CCTAAATCTTACTTAAATTTGTCAAAACAATTT-GTATACCACTA
TTAA-AATAATTATTAACTTTAATTATTAAGATTTACA-----ATAAAT--ACAAAAAAT
TAAGTC-AAGGTGC-AGTATAAGTTTAAGA-ATGAAGTGAATTACATTTCTTTTAAG--A
GAATAAAAAAT----TAAA-AATAAATTAGGATTTGAAAGTAAAATT-AAAATAGAATGT
TAATT-TGAATTAAGCTCTAAAATATGTAC------------------------------
-----------------------------

#Rhipicephalus_maculatus_AY008687.1
------------------------------------------------AGTATATAATA-
ATTAT-GAAAGCAAAAAATTATGG-CGGTATTTTAAGCTTTTCAGAGGAATTTGCTCTTT
AATGGATAAAACA--CCTAAATCTTACTTAAATTTGTCAAAACAATTT-GTATACCACTA
TTAA-AATAATTATTAACTTTAATTATTAAGATTTACA-----ATAAAT--ACAAAAAAT
TAAGTC-AAGGTGC-AGTATAAGTTTAAGA-ATGAAGTGAATTACATTTCTTTTAAG--A
GAATAAAAAAT----TAAA-AATAAATTAGGATTTGAAAGTAAAATT-AAAATAGAATGT
TAATT-TGAATTAAGCTCTAAAATAT----------------------------------
-----------------------------

#Rhipicephalus_microplus_EU921772.1
-----------------------ATTATTTTAGAGCTTTACATTGTA-AGTAAATAA-TA
ATTAC-GAAAGCAAAAAATTATGG-CGGTATTTTAAGCTTTTCAGAGGAATTTGCTCTTT
AATGGATAAAACA--CCTAAATCTTACTTAAATTTGTTAAATCAATTT-GTATACCACTA
TT-AAATTAATTAATAATTTTAATTTATAAAATTTAT------ATAAATTTAAAAAAAAT
TAAGTC-AAGGTGC-AGTAAAAATTTAAGA-ATGAAGTGAATTACATTTCTTTTAAG--A
GATTATTTAAAT--TAAAAATTTAATTTAGGATTTGAAAGTAAAATT-AAAATAGAATGT
TAATT-TGAATTGAGCTCTAAAATATGTAC------------------------------
-----------------------------

#Rhipicephalus_microplus_JF758627.1
-----------------------ATTATTTA-GAGCTTTACATTGTA-AGTAAATAA-TA
ATTAC-GAAAGCAAAAAATTATGGGCGGTATTTTAAGCTTCTCAGAGGAATTTGCTCTTT
AATGGATAAAACA--CCTAAATCTTACTTAAATTTGTTAAGTCAATTT-GTATACCACTA
TT-AAATTAATTAATAATTTTAATTTATAAAATTTAT------ATAAATTTAAAAAAAAT
TAAGTC-AAGGTGC-AGTAAAAGTTTAAGA-ATGAAGTGAATTACAATTCTTTTAAG--A
GATTATTTAAAT--TAAAATTTTAATTTAGGATTTGAAAGTAAAATT-AAAATAGAATGT
TAATT-TGAATTAAGCTCTAAAATATGTAC------------------------------
-----------------------------

#Rhipicephalus_microplus_JF758628.1
-----------------------ATTATTTA-GAGCTTTACATTGTA-AGTAAATAA-TA
ATTAC-GAAAGCAAAAAATTATGG-CGGTATTTTAAGCTTCTCAGAGGAATTTGCTCTTT
AATGGATAAAACA--CCTAAATCTTACTTAAATTTGTTAAGTCAATTT-GTATACCACTA
TT-AAATTAATTAATAATTTTAATTTATAAAATTTAT------ATAAATTTAAAAAAAAT
TAAGTC-AAGGTGC-AGTAAAAGTTTAAGA-ATGAAGTGAATTACAATTCTTTTAAG--A
GATTATTTAAAT--TAAAATTTTAATTTAGGATTTGAAAGTAAAATT-AAAATAGAATGT
TAATT-TGAATTAAGCTCTAAAATATGTAC------------------------------
-----------------------------

#Rhipicephalus_microplus_JF906019.1
----AACTAGGATTAGATACCCTATTATTTA-GAGCTTTACATTGTA-AGTAAATAA-TA
ATTAC-GAAAGCAAAAAATTATGG-CGGTATTTTAAGCTTCTCAGAGGAATTTGCTCTTT
AATGGATAAAACA--CCTAAATCTTACTTAAATTTGTTAAGTCAATTT-GTATACCACTA
TT-AAATTAATTAATAATTTTAATTTATAAAATTTAT------ATAAATTTAAAAAAAAT
TAAGTC-AAGGTGC-AGTAAAAGTTTAAGA-ATGAAGTGAATTACAATTCTTTTAAG--A
GATTATTTAAAT--TAAAATTTTAATTTAGGATT--------------------------
------------------------------------------------------------
-----------------------------

#Rhipicephalus_microplus_JF906020.1
----------------------------------------------------------TA
ATTAC-GAAAGCAAAAAATTATGG-CGGTATTTTAAGCTTCTCAGAGGAATTTGCTCTTT
AATGGATAAAACA--CCTAAATCTTACTTAAATTTGTTAAGTCAATTT-GTATACCACTA
TT-AAATTAATTAATAATTTTAATTTATAAAATTTAT------ATAAATTTAAAAAAAAT
TAAGTC-AAGGTGC-AGTAAAAGTTTAAGA-ATGAAGTGAATTACAATTCTTTTAAG--A
GATTATTTAAAT--TAAAATTTTAATTTAGGATT--------------------------
------------------------------------------------------------
-----------------------------

#Rhipicephalus_microplus_JF906021.1
-TAAAACTAGGATTAGATACCCTATTATTTA-GAGCTTTACATTGTA-AGTAAATAA-TA
ATTAC-GAAAGCAAAAAATTATGG-CGGTATTTTAAGCTTCTCAGAGGAATTTGCTCTTT
AATGGATAAAACA--CCTAAATCTTACTTAAATTTGTTAAGTCAATTT-GTATACCACTA
TT-AAATTAATTAATAATTTTAATTTATAAAATTTAT------ATAAATTTAAAAAAAAT
TAAGTC-AAGGTGC-AGTAAAAGTTTAAGA-ATGAAGTGAATTACAATTCTTTTAAG--A
GATTATTTAAAT--TAAAATTTTAATTTAGGATT--------------------------
------------------------------------------------------------
-----------------------------

#Rhipicephalus_microplus_JF906022.1
---------------------------------------------------------ATA
ATTAC-GAAAGCAAAAAATTATGG-CGGTATTTTAAGCTTCTCAGAGGAATTTGCTCTTT
AATGGATAAAACA--CCTAAATCTTACTTAAATTTGTTAAGTCAATTT-GTATACCACTA
TT-AAATTAATTAATAATTTTAATTTATAAAATTTAT------ATAAATTTAAAAAAAAT
TAAGTC-AAGGTGC-AGTAAAAGTTTAAGA-ATGAAGTGAATTACAATTCTTTTAAG--A
GATTATTTAAAT--TAAAATTTTAATTTAGGATT--------------------------
------------------------------------------------------------
-----------------------------

#Rhipicephalus_microplus_JF906023.1
--TTAACTAGGATTAGATACCCTATTATTTA-GAGCTTTACATTGTAGAGTAAATAA-TA
ATTAC-GAAAGCAAAAAATTATGG-CGGTATTTTAAGCTTCTCAGAGGAATTTGCTCTTT
AATGGATAAAACA--CCTAAATCTTACTTAAATTTGTTAAGTCAATTT-GTATACCACTA
TT-AAATTAATTAATAATTTTAATTTATAAAATTTAT------ATAAATTTAAAAAAAAT
TAAGTC-AAGGTGC-AGTAAAAATTTAAGA-ATGAAGTGAATTACAATTCTTTTAAG--A
GATTATTTAAAT--TAAAATTTTAATTTAGGATT--------------------------
------------------------------------------------------------
-----------------------------

#Rhipicephalus_microplus_JF906024.1
--TAAACTAGGATTAGATACCCTATTATTTA-GAGCTTTACATTGTA-AGTAAATAA-TA
ATTAC-GAAAGCAAAAAATTATGG-CGGTATTTTAAGCTTCTCAGAGGAATTTGCTCTTT
AATGGATAAAACA--CCTAAATCTTACTTAAATTTGTTAAGTCAATTT-GTATACCACTA
TT-AAATTAATTAATAATTTTAATTTATAAAATTTAT------ATAAATTTAAAAAAAAT
TAAGTC-AAGGTGC-AGTAAAAGTTTAAGA-ATGAAGTGAATTACAATTCTTTTAAG--A
GATTATTTAAAT--TAAAATTTTAATTTAGGATT--------------------------
------------------------------------------------------------
-----------------------------

#Rhipicephalus_microplus_JF906025.1
--TAAACTAGGATTAGATACCCTATTATTTA-GAGCTTTACATTGTA-AGTAAATAAATA
ATTAC-GAAAGCAAAAAATTATGG-CGGTATTTTAAGCTTCTCAGAGGAATTTGCTCTTT
AATGGATAAAACA--CCTAAATCTTACTTAAATTTGTTAAGTCAATTT-GTATACCACTA
TT-AAATTAATTAATAATTTTAATTTATAAAATTTAT------ATAAATTTAAAAAAAAT
TAAGTC-AAGGTGC-AGTAAAAGTTTAAGA-ATGAAGTGAATTACAATTCTTTTAAG--A
GATTATTTAAAT--TAAAATTTTAATTTAGGATT--------------------------
------------------------------------------------------------
-----------------------------

#Rhipicephalus_microplus_JF906026.1
--TAAACTAGGATTAGATACCCTATTATTTA-GAGCTTTACATTGTA-AGTAAATAA-TA
ATTAC-GAAAGCAAAAAATTATGG-CGGTATTTTAAGCTTCTCAGAGGAATTTGCTCTTT
AATGGATAAAACA--CCTAAATCTTACTTAAATTTGTTAAGTCAATTT-GTATACCACTA
TT-AAATTAATTAATAATTTTAATTTATAAAATTTAT------ATAAATTTAAAAAAAAT
TAAGTC-AAGGTGC-AGTAAAAGTTTAAGA-ATGAAGTGAATTACAATTCTTTTAAG--A
GATTATTTAAAT--TAAAATTTTAATTTAGGATT--------------------------
------------------------------------------------------------
-----------------------------

#Rhipicephalus_microplus_JF906027.1
--TAAACTAGGATTAGATACCCTATTATTTA-GAGCTTTACATTGTA-AGTAAATAA-TA
ATTAC-GAAAGCAAAAAATTATGG-CGGTATTTTAAGCTTCTCAGAGGAATTTGCTCTTT
AATGGATAAAACA--CCTAAATCTTACTTAAATTTGTTAAGTCAATTT-GTATACCACTA
TT-AAATTAATTAATAATTTTAATTTATAAAATTTAT------ATAAATTTAAAAAAAAT
TAAGTC-AAGGTGC-AGTAAAAGTTTAAGA-ATGAAGTGAATTACAATTCTTTTAAG--A
GATTATTTAAAT--TAAAATTTTAATTTAGGATT--------------------------
------------------------------------------------------------
-----------------------------

#Rhipicephalus_microplus_JF906028.1
--TTAACTAGGATTAGATACCCTATTATTTA-GAGCTTTACATTGTA-AGTAAATAA-TA
ATTAC-GAAAGCAAAAAATTATGG-CGGTATTTTAAGCTTCTCAGAGGAATTTGCTCTTT
AATGGATAAAACA--CCTAAATCTTACTTAAATTTGTTAAGTCAATTT-GTATACCACTA
TT-AAATTAATTAATAATTTTAATTTATAAAATTTAT------ATAAATTTAAAAAAAAT
TAAGTC-AAGGTGC-AGTAAAAGTTTAAGA-ATGAAGTGAATTACAATTCTTTTAAG--A
GATTATTTAAAT--TAAAATTTTAATTTAGGATT--------------------------
------------------------------------------------------------
-----------------------------

#Rhipicephalus_microplus_JF906029.1
---TAACTAGGATTAGATACCCTATTATTTA-GAGCTTTACATTGTA-AGTAAATAA-TA
ATTAC-GAAAGCAAAAAATTATGG-CGGTATTTTAAGCTTCTCAGAGGAATTTGCTCTTT
AATGGATAAAACA--CCTAAATCTTACTTAAATTTGTTAAGTCAATTT-GTATACCACTA
TT-AAATTAATTAATAATTTTAATTTATAAAATTTAT------ATAAATTTAAAAAAAAT
TAAGTC-AAGGTGC-AGTAAAAGTTTAAGA-ATGAAGTGAATTACAATTCTTTTAAG--A
GATTATTTAAAT--TAAAATTTTAATTTAGGATT--------------------------
------------------------------------------------------------
-----------------------------

#Rhipicephalus_microplus_JQ625669.1
-----------------------ATTATTTA-GAGCTTTACATTGTA-AGTAAATAA-TA
ATTAC-GAAAGCAAAAAATTATGG-CGGTATTTTAAGCTTCTCAGAGGAATTTGCTCTTT
AATGGATAAAACA--CCTAAATCTTACTTAAATTTGTTAAGTCAATTT-GTATACCACTA
TT-AAATTAATTAATAATTTTAATTTATAAAATTTAT------ATAAATTTAAAAAAAAT
TAAGTC-AAGGTGC-AGTAAAAGTTTAAGA-ATGAAGTGAATTACAATTCTTTTAAG--A
GATTATTTAAAT--TAAAATTTTAATTTAGGATTTGAAAGTAAAATT-AAAATAGAATGT
TAATT-TGAATTAAGCTCTAAAATATGTAC------------------------------
-----------------------------

#Rhipicephalus_microplus_JQ625674.1
-----------------------ATTATTTA-GAGCTTTACATTGTA-AGTAAATAA-TA
ATTAC-GAAAGCAAAAAATTATGG-CGGTATTTTAAGCTTCTCAGAGGAATTTGCTCTTT
AATGGATAAAACA--CCTAAATCTTACTTAAATTTGTTAAGTCAATTT-GTATACCACTA
TT-AAATTAATTAATAATTTTAATTTATAAAATTTAT------ATAAATTTAAAAAAAAT
TAAGTC-AAGGTGC-AGTAAAAGTTTAAGA-ATGAAGTGAATTACAATTCTTTTAAG--A
GATTATTTAAAT--TAAAATTTTAATTTAGGATTTGAAAGTAAAATT-AAAATAGAATGT
TAATT-TGAATTAAGCTCTAAAATATGTAC------------------------------
-----------------------------

#Rhipicephalus_microplus_JQ625675.1
-----------------------ATTATTTA-GAGCTTTACATTGTA-AGTAAATAA-TA
ATTAC-GAAAGCAAAAAATTATGG-CGGTATTTTAAGCTTCTCAGAGGAATTTGCTCTTT
AATGGATAAAACA--CCTAAATCTTACTTAAATTTGTTAAGTCAATTT-GTATACCACTA
TT-AAATTAATTAATAATTTTAATTTATAAAATTTAT------ATAAATTTAAAAAAAAT
TAAGTC-AAGGTGC-AGTAAAAGTTTAAGA-ATGAAGTGAATTACAATTCTTTTAAG--A
GATTATTTAAAT--TAAAATTTTAATTTAGGATTTGAAAGTAAAATT-AAAATAGAATGT
TAATT-TGAATTAAGCTCTAAAATATGTAC------------------------------
-----------------------------

#Rhipicephalus_microplus_JQ625677.1
-----------------------ATTATTTA-GAGCTTTACATTGTA-AGTAAATAA-TA
ATTAC-GAAAGCAAAAAATTATGG-CGGTATTTTAAGCTTCTCAGAGGAATTTGCTCTTT
AATGGATAAAACA--CCTAAATCTTACTTAAATTTGTTAAGTCAATTT-GTATACCACTA
TT-AAATTAATTAATAATTTTAATTTATAAAATTTAT------ATAAATTTAAAAAAAAT
TAAGTC-AAGGTGC-AGTAAAAGTTTAAGA-ATGAAGTGAATTACAATTCTTTTAAG--A
GATTATTTAAAT--TAAAATTTTAATTTAGGATTTGAAAGTAAAATT-AAAATAGAATGT
TAATT-GAATTAAGCTCTAAAATATGTAC-------------------------------
-----------------------------

#Rhipicephalus_microplus_JQ625678.1
-----------------------ATTATTTA-GAGCTTTACATTGTA-AGTAAATAA-TA
ATTAC-GAAAGCAAAAAATTATGG-CGGTATTTTAAGCTTCTCAGAGGAATTTGCTCTTT
AATGGATAAAACA--CCTAAATCTTACTTAAATTTGTTAAGTCAATTT-GTATACCACTA
TT-AAATTAATTAATAATTTTAATTTATAAAATTTAT------ATAAATTTAAAAAAAAT
TAAGTC-AAGGTGC-AGTAAAAGTTTAAGA-ATGAAGTGAATTACAATTCTTTTAAG--A
GATTATTTAAAT--TAAAATTTTAATTTAGGATTTGAAAGTAAAATT-AAAATAGAATGT
TAATT-TGAATTAAGCTCTAAAATATGTAC------------------------------
-----------------------------

#Rhipicephalus_muhsamae_FJ536558.1
-----------------------ATTATTTAAGAGGCTAATGTTGTT-AGTAAATATAA-
ATTAT-GAAAGCAAAAAATTATGG-CGGTATTTTAAGCTTTTCAGAGGAATTTGCTCTTT
AATGGATAAAACA--CCTAAATCTTACTTGAATTTGTTAAATCAATTT-GTATACCACTA
TAAA-AACAATTAATAACTCTAATTGTTTAAATTTATTA----A--ATT--AAATTATGT
TAAGTC-AAGGTGC-AGTAAAAATTTAAGA-ATGAAGTGAATTACATTTCTTTTTAG--A
GATAAA-AGAT----TAAATTTATAAATAGGATTTGAAAGTAAAATT-AAAATAGAATGT
TAATT-TGAATAAAGCTCTAAAATATGTAC------------------------------
-----------------------------

#Rhipicephalus_muhsamae_FJ536559.1
-----------------------ATTATTTAAGAGGCTAATGTTGTT-AGTAAATATAA-
ATTAT-GAAAGCAAAAAATTATGG-CGGTATTTTAAGCTTTTCAGAGGAATTTGCTCTTT
AATGGATAAAACA--CCTAAATCTTACTTGAATTTGTTAAATCAATTT-GTATACCACTA
TAAA-AACAATTAATAACTCTAATTGTTTAAATTTATTA----A--ATT--AAATTATGT
TAAGTC-AAGGTGC-AGTAAAAATTTAAGA-ATGAAGTGAATTACATTTCTTTTTAG--A
GATAAA-AGAT----TAAATTTATAAATAGGATTTGAAAGTAAAATT-AAAATAGAATGT
TAATT-TGAATAAAGCTCTAAAATATGTAC------------------------------
-----------------------------

#Rhipicephalus_muhsamae_KC243829.1
---------------------------------AGCCTAATGTTGTT-AGTAAATATAA-
ATTAT-GAAAGCAAAAAATTATGG-CGGTATTTTAAGCTTTTCAGAGGAATTTGCTCTTT
AATGGATAAAACA--CCTAAATCTTACTTGAATTTGTTAAATCAATTT-GTATACCACTA
TAAA-AACAATTAATAACTCTAATTGTTTAAATTTATTA----A--ATT--AAATTATGT
TAAGTC-AAGGTGC-AGTAAAAATTTAAGA-ATGAAGTGAATTACATTTCTTTTTAG--A
GATAAA-AGAT----TAAATTTATAAATAGGATTTGAAAGTAAAATT-AAAATAGAATGT
TAATT-TGAATAAAGCTCTAAAATATGTACATATCGCCCGTCACT---------------
-----------------------------

#Rhipicephalus_muhsamae_KC243830.1
---------------------------------AGCCTAATGTTGTT-AGTAAATATAG-
ATTAT-GAAAGCAAAAAATTATGG-CGGTATTTTAAGCTTTTCAGAGGAATTTGCTCTTT
AATGGATAAAACA--CCTAAATCTTACTTGAATTTGTTAAATCAATTT-GTATACCACTA
TAAA-AACAATTAATAACTCTAATTGTTTAAATTTATTA----A--ATT--AAATTATGT
TAAGTC-AAGGTGC-AGTAAAAATTTAAGA-ATGAAGTGAATTACATTTCTTTTTAG--A
GATAAA-AGAT----TAAATTTATAAATAGGATTTGAAAGTAAAATT-AAAATAGAATGT
TAATT-TGAATAAAGCTCTAAAATATGTACATATCGCCCGTCACT---------------
-----------------------------

#Rhipicephalus_muhsamae_KC243831.1
---------------------------------AGCCTAATGTTGTT-TGTAAATATAA-
ATTAT-GAAAGCAAAAAATTATGG-CGGTATTTTAAGCTTTTCAGAGGAATTTGCTCTTT
AATGGATAAAACA--CCTAAATCTTACTTGAATTTGTTAAATCAATTT-GTATACCACTA
TAAA-AACAATTAATAACTCTAATTGTTTAAATTTATTA----A--ATT--AAATTATGT
TAAGTC-AAGGTGC-AGTAAAAATTTAAGA-ATGAAGTGAATTACATTTCTTTTTAG--A
GATAAA-AGAT----TAAATTTATAAATAGGATTTGAAAGTAAAATT-AAAATAGAATGT
TAATT-TGAATAAAGCTCTAAAATATGTACATATCGCCCGTCACT---------------
-----------------------------

#Rhipicephalus_muhsamae_KC243832.1
---------------------------------AGCCTAATGTTGTT-TGTAAATATAA-
ATTAT-GAAAGCAAAAAATTATGG-CGGTATTTTAAGCTTTTCAGAGGAATTTGCTCTTT
AATGGATAAAACA--CCTAAATCTTACTTGAATTTGTTAAATCAATTT-GTATACCACTA
TAAA-AACAATTAATAACTCTAATTGTTTAAATTTATTA----A--ATT--AAATTATGT
TAAGTC-AAGGTGC-AGTAAAAATTTAAGA-ATGAAGTGAATTACATTTCTTTTTAG--A
GATAAA-AGAT----TAAATTTATAGATAGGATTTGAAAGTAAAATT-AAAATAGAATGT
TAATT-TGAATAAAGCTCTAAAATATGTACATATCGCCCGTCACT---------------
-----------------------------

#Rhipicephalus_pravus_AF133055.1
------------------------------------------------AGTAAATAG-TA
ATTAT-GAAAGCATAAAGTTATGG-CGGTATTTTAAGCTTTTCAGAGGAATTTGCTCTTT
AATGGATAGAACA--CCTAAATCTTACTTAAATTAGTTAAGTCAATTT-GTATACCACTA
TA-AAATTAATTATTAACTTTAATTAATGAAATTTATA-----AAG-TATTAAAATAAAT
TAAGTC-AAGGTGC-AGTAAAAATTTAAGT-ATGAAGTGAATTACATTTCTTTTAAG--A
GATTA-ACACAT--TAAATTTA--AATTAGGATTTGAAAGTAAAGTT-AAAATAGGATGT
TAATT-TGAATAAAGCTCTAAAATATGTACATA---------------------------
-----------------------------

#Rhipicephalus_pravus_AF150025.1
-----------------------ATTATTTAAGAGCTTTACATTGTA-AGTAAATAA-CA
ATTCTTGAAAGCAAAAAATTATGG-CGGTATTTTAAGCTTTTCAGAGGAATTTGCTCTAT
AATGGATAAAACA--CCTAAATCTTACTTAAATTAGTAAATACAATTT-GTATACCACTA
TA-AAATTAATTATTAACTTTAATTAATAAAATTTATA-----AAAATATTAAAATAAAT
TAAGTC-AAGGTGC-AGTAAAAATTTAAGT-ATGAAGTGAATTACATTTCTTTTTAG--A
GACTG-ATGAAT--TAAATTTAG-AATTAGGATTTGAAAGTAAAATT-AAAATAGAATGT
TAATT-TGAATAAAGCTCTAAAATATGTAC------------------------------
-----------------------------

#Rhipicephalus_pulchellus_AF031864.1
------------------------------------------------AGTACATACAA-
ATTAC-GAAAGCAAAAAATTATGG-CGGTATTTTAAGCTTTTCAGAGGAATTTGCTCTTT
AATGGATAAAACA--CCTAAATCTTACTTAAATTTGTTAATACAATTT-GTATACCACTA
TTAA-AATAATTATTAACTTTAATTATTTAAATTTACA-----ATAAAT--AAAAAAAAT
TAAGTC-AAGGTGC-AGTATAAATTTAAGA-ATGAAGTGAATTACATTTCTTTTAAG--A
GAG-GAAAAAT----TAAA-ATGCAGTTAGGATTTGAAAGTAAAATT-AAAATAGAATGT
TAATT-TGAATCAAGCTCTAAAATATGTACATA---------------------------
-----------------------------

#Rhipicephalus_pulchellus_AF150024.1
-----------------------ATTATTTAAGAGCTTAACATTGTA-AGTACATACAA-
ATTAC-GAAAGCAAAAAATTATGG-CGGTATTTTAAGCTTTTCAGAGGAATTTGCTCTTT
AATGGATAAAACA--CCTAAATCTTACTTAAATTTGTTAATACAATTT-GTATACCACTA
TTAA-AATAATTATTAACTTTAATTATTTAAATTTACA-----ATAAAT--AAAAAAAAT
TAAGTC-AAGGTGC-AGTATAAATTTAAGA-ATGAAGTGAATTACATTTCTTTTAAG--A
GAG-GAAAAAT----TAAA-ATGCAGTTAGGATTTGAAAGTAAAATT-AAAATAGAATGT
TAATT-TGAATCAAGCTCTAAAATATGTAC------------------------------
-----------------------------

#Rhipicephalus_pumilio_AF150023.1
------------------------ATTATTAAGAGCTTTACATTGTT-AGTAAATAATA-
ATTAT-GAAAGCAAAAAATTATGG-CGGTATTTTAAGCTTTTCAGAGGAATTTGCTCTTT
AATGGATAAAACA--CCTAAATCTTACTTAAATTTGTTATTTCAATTT-GTATACCACTA
TAAA-AATAATTAATAACTTTAATTATTCAAATTTACCA----A--ATT--AAATTATAT
TAAGTC-AAGGTGC-AGTAAAAATTTAAGA-ATGAAGTGAATTACATTACTTTTTAG--A
GAAAAAGAAAT----TAAATTTATATTTAGGATTTGAAAGTAAAATT-AAAATAGAATGT
TAATT-TGAATTAAGCTCTAAAATATGTAC------------------------------
-----------------------------

#Rhipicephalus_pumilio_AY008690.1
------------------------------------------------AGTAAATAATA-
ATTAT-GAAAGCAAAAAATTATGG-CGGTATTTTAAGCTTTTCAGAGGAATTTGCTCTTT
AATGGATAAAACA--CCTAAATCTTACTTAAATTTGTTATTTCAATTT-GTATACCACTA
TAAA-AATAATTAATAACTTTAATTATTTAAATTTATTA----A--ATT--AAATTATAT
TAAGTC-AAGGTGC-AGTAAAAATTTAAGA-ATGAAGTGAATTACATTACTTTTTAG--G
GAAAAAAAAAT----TAAACTTATATTTAGGATTTGAAAGTAAAATT-AAAATAGAATGT
TAATT-TGAATTAAGCTCTAAAATATGTACATA---------------------------
-----------------------------

#Rhipicephalus_pusillus_AF150022.1
-----------------------ATTATTAAAGAGCTTAACATTGTT-AGTAAATAAAA-
ATTAT-GAAAGCAAAAAATTATGG-CGGTATTTTAAGCTTTTCAGAGGAATTTGCTCTTT
AATGGATAAAACA--CCTAAATCTTACTTAAATTTGTTAATCCAATTT-GTATACCACTA
TAAA-AACAATTAATAACTTTAATTGTTAAAATTTACT-----A-AATT--AAATTATAT
TAAGTC-AAGGTGC-AGTAAAAATTTAAGA-ATGAAGTGAATTACATTACTTTTTAGAGA
GAG--AAAAAT---TAAAT-TTATATTTAGGATTTGAAAGTAAAATT-GAAATAGAATGT
CAATT-TGAATTAAGCTCTAAAATATGTAC------------------------------
-----------------------------

#Rhipicephalus_pusillus_FJ536546.1
-----------------------ATTATTAAAGAGCTTAACATTGTT-AGTAAATAAAA-
ATTAT-GAAAGCAAAAAATTATGG-CGGTATTTTAAGCTTTTCAGAGGAATTTGCTCTTT
AATGGATAAAACA--CCTAAATCTTACTTAAATTTGTTAATCCAATTT-GTATACCACTA
TAAA-AACAATTAATAACTTTAATTGTTAAAATTTACT-----A-AATT--AAATTATAT
TAAGTC-AAGGTGC-AGTAAAAATTTAAGA-ATGAAGTGAATTACATTACTTTTTAGAGA
GAGAGAAAAAT---TAAAT-TTATATTTAGGATTTGAAAGTAAAATT-GAAATAGAATGT
CAATT-TGAATTAAGCTCTAAAATATGTAC------------------------------
-----------------------------

#Rhipicephalus_pusillus_FJ536547.1
-----------------------ATTATTAAAGAGCTTAACATTGTT-AGTAAATAAAA-
ATTAT-GAAAGCAAAAAATTATGG-CGGTATTTTAAGCTTTTCAGAGGAATTTGCTCTTT
AATGGATAAAACA--CCTAAATCTTACTTAAATTTGTTAATCCAATTT-GTATACCACTA
TAAA-AACAATTAATAACTTTAATTGTTAAAATTTACT-----A-AATT--AAATTATAT
TAAGTC-AAGGTGC-AGTAAAAATTTAAGA-ATGAAGTGAATTACATTACTTTTTAGAGA
GAG--AAAAAT---TAAAT-TTATATTTAGGATTTGAAAGTAAAATT-GAAATAGAATGT
CAATT-TGAATTAAGCTCTAAAATATGTAC------------------------------
-----------------------------

#Rhipicephalus_sanguineus_AF081829.1
-------------------------------------AAATATTGTT-AGTAAATAAAA-
ATTAC-GAAAGCAAAAAATTATGG-CGGTATTTTAAGCTTTTCAGAGGAATTTGTTCTTT
AATGGATAAAACA--CTTAA-TCTTACTTAAATTTGTAAATTCAATTT-GTATACCACTA
TAAA-AACAATTAATAACTTCAATTGTTAAAATTTATT-----A-AATT--AAGTTATAT
TAAGTC-AAGGTGC-AGTAAAAATTTAAGA-ATGAAGTGAATTACATTTCTTTTTAG--A
GAG--AGAAAT---TTAAA-TAACATTTAGGATTTGAAAGTAAAATT-GAAATAGAATGT
CAATT-TGAATTAAGCTCTAAAATATGTACATATCGCCCGTCACTCTTTTATAAGATAAG
TCGTAACAAAGTTAAAGTACTGGAAAGTG

#Rhipicephalus_sanguineus_AF133056.1
------------------------------------------------AGTAAATAGAA-
ATTAC-GAAAGCAAAAAATTATGG-CGGTATTTTAAGCTTTTCAGAGGAATTTGCTCTTT
AATGGATAAAACA--CCTAAATCTTACTTAAATTTGTAAATTCAATTT-GTATACCACTA
TAAA-AACAATTAATAACTTCAATTGTTAAAATTTATT-----A-AATT--AAGTTATAT
TAAGTC-AAGGTGC-AGTAAAAATTTAAGA-ATGAAGTGAATTACATTTCTTTTTAG--A
GAG--AGAAAT---TTAAA-TAACATTTAGGATTTGAAAGTAAAATT-GAAATAGAATGT
CAATT-TGAATTAAGCTCTAAAATATGTACATA---------------------------
-----------------------------

#Rhipicephalus_sanguineus_AF150020.1
-----------------------ATTATTTAAGAGGTAAACATTGTT-AGTAAATAAAA-
ATTAC-GAAAGCAAAAAATTATGG-CGGTATTTTAAGCTTTTCAGAGGAATTTGCTCTTT
AATGGATAAAACA--CCTAAATCTTACTTAAATTTGTTAATTCAATTT-GTATACCACTA
TAAA-AACAATTAATAACTTCAATTGTTAAAATTTATT-----A-AATT--AAGTTATAT
TAAGTC-AAGGTGC-AGTAAAAATTTAAGA-ATGAAGTGAATTACATTTCTTTTTAG--A
GAG--AGAAAT---TTAAA-TAACATTTAGGATTTGAAAGTAAAATT-GAAATAGAATGT
CAATT-TGAATTAAGCTCTAAAATATGTAC------------------------------
-----------------------------

#Rhipicephalus_sanguineus_AF483219.1
-----------------------ATTATTTAAGAGGTAAACATTGTT-AGTAAATAGAA-
ATTAC-GAAAGCAAAAAATTATGG-CGGTATTTTAAGCTTTTCAGAGGAATTTGCTCTTT
AATGGATAAAACA--CCTAAATCTTACTTAAATTTGTAAATTCAATTT-GTATACCACTA
TAAA-AACAATTAATAACTTCAATTGTTAAAATTTATT-----A-AATT--AAGTTATAT
TAAGTC-AAGGTGC-AGTAAAAATTTAAGA-ATGAAGTGAATTACATTTCTTTTTAG--A
GAG--AGAAAT---TTAAA-TAACATTTAGGATTTGAAAGTAAAATT-GAAATAGAATGT
CAATT-TGAATTAAGCTCTAAAATATGTAC------------------------------
-----------------------------

#Rhipicephalus_sanguineus_AF483220.1
-----------------------ATTATTTAAGAGGTAAACATTGTT-AGTAAATAGAA-
ATTAC-GAAAGCAAAAAATTATGG-CGGTATTTTAAGCTTTTCAGAGGAATTTGCTCTTT
AATGGATAAAACA--CCTAAATCTTACTTAAATTTGTAAATTCAATTT-GTATACCACTA
TAAA-AACAATTAATAACTTCAATTGTTAAAATTTATT-----A-AATT--AAGTTATAT
TAAGTC-AAGGTGC-AGTAAAAATTTAAGA-ATGAAGTGAATTACATTTCTTTTTAG--A
GAG--AGAAAT---TTAAA-TAACATTTAGGATTTGAAAGTAAAATT-GAAATAGAATGT
CAATT-TGAATTAAGCTCTAAAATATGTAC------------------------------
-----------------------------

#Rhipicephalus_sanguineus_AF483221.1
-----------------------ATTATTTAAGAGGTAAACATTGTT-AGTAAATAGAA-
ATTAC-GAAAGCAAAAAATTATGG-CGGTATTTTAAGCTTTTCAGAGGAATTTGCTCTTT
AATGGATAAAACA--CCTAAATCTTACTTAAATTTGTAAATTCAATTT-GTATACCACTA
TAAA-AACAATTAATAACTTCAATTGTTAAAATTTATT-----A-AATT--AAGTTATAT
TAAGTC-AAGGTGC-AGTAAAAATTTAAGA-ATGAAGTGAATTACATTTCTTTTTAG--A
GAG--AGAAAT---TTAAA-TAACATTTAGGATTTGAAAGTAAAATT-GAAATAGAATGT
CGATT-TGAATTAAGCTCTAAAATATGTAC------------------------------
-----------------------------

#Rhipicephalus_sanguineus_AF483222.1
-----------------------ATTATTTAAGAGGTAAACATTGTT-AGTAAATAGAA-
ATTAC-GAAAGCAAAAAATTATGG-CGGTATTTTAAGCTTTTCAGAGGAATTTGCTCTTT
AATGGATAAAACA--CCTAAATCTTACTTAAATTTGTAAATTCAATTT-GTATACCACTA
TAAA-AACAATTAATAACTTCAATTGTTAAAATTTATT-----A-AATT--AAGTTATAT
TAAGTC-AAGGTGC-AGTAAAAATTTAAGA-ATGAAGTGAATTACATTTCTTTTTAG--A
GAG--AGAAAT---TTAAA-TAACATTTAGGATTTGAAAGTAAAATT-GAAATAGAATGT
CAATT-TGAATTAAGCTCTAAAATATGTAC------------------------------
-----------------------------

#Rhipicephalus_sanguineus_AF483223.1
-----------------------ATTATTTAAGAGGTAAACATTGTT-AGTAAATAAAA-
ATTAC-GAAAGCAAAAAATTATGG-CGGTATTTTAAGCTTTTCAGAGGAATTTGCTCTTT
AATGGATAAAACA--CCTAAATCTTACTTAAATTTGTTAATTCAATTT-GTATACCACTA
TAAA-AACAATTAATAACTTCAATTGTTAAAATTTATT-----A-AATT--AAGTTATAT
TAAGTC-AAGGTGC-AGTAAAAATTTAAGA-ATGAAGTGAATTACATTTCTTTTTAG--A
GAG--AGAAAT---TTAAA-TAACATTTAGGATTTGAAAGTAAAATT-GAAATAGAATGT
CAATT-TGAATTAAGCTCTAAAATATGTAC------------------------------
-----------------------------

#Rhipicephalus_sanguineus_AF483224.1
-----------------------ATTATTTAAGAGGTAAACATTGTT-AGTAAATAGAA-
ATTAC-GAAAGCAAAAAATTATGG-CGGTATTTTAAGCTTTTCAGAGGAATTTGCTCTTT
AATGGATAAAACA--CCTAAATCTTACTTAAATTTGTAAATTCAATTT-GTATACCACTA
TAAA-AACAATTAATAACTTCAATTGTTAAAATTTATT-----A-AATT--AAGTTATAT
TAAGTC-AAGGTGC-AGTAAAAATTTAAGA-ATGAAGTGAATTACATTTCTTTTTAG--A
GAG--AGAAAT---TTAAA-TAACATTTAGGATTTGAAAGTAAAATT-GAAATAGAATGT
CAATT-TGAATTAAGCTCTAAAATATGTAC------------------------------
-----------------------------

#Rhipicephalus_sanguineus_AF483225.1
-----------------------ATTATTTAAGAGGTAAACATTGTT-AGTAAATAGAA-
ATTAC-GAAAGCAAAAAATTATGG-CGGTATTTTAAGCTTTTCAGAGGAATTTGCTCTTT
AATGGATAAAACA--CCTAAATCTTACTTAAATTTGTAAATTCAATTT-GTATACCACTA
TAAA-AACAATTAATAACTTCAATTGTTAAAATTTATT-----A-AATT--AAGTTATAT
TAAGTC-AAGGTGC-AGTAAAAATTTAAGA-ATGAAGTGAATTACATTTCTTTTTAG--A
GAG--AGAAAT---TTAAA-TAACATTTAGGATTTGAAAGTAAAATT-GAAATAGAATGT
CAATT-TGAATTAAGCTCTAAAATATGTAC------------------------------
-----------------------------

#Rhipicephalus_sanguineus_AF483226.1
-----------------------ATTATTTAAGAGGTAAACATTGTT-AGTAAATAAAA-
ATTAC-GAAAGCAAAAAATTATGG-CGGTATTTTAAGCTTTTCAGAGGAATTTGCTCTTT
AATGGATAAAACA--CCTAAATCTTACTTAAATTTGTTAATTCAATTT-GTATACCACTA
TAAA-AACAATTAATAACTTCAATTGTTAAAATTTATT-----A-AATT--AAGTTATAT
TAAGTC-AAGGTGC-AGTAAAAATTTAAGA-ATGAAGTGAATTACATTTCTTTTTAG--A
GAG--AGAAAT---TTAAA-TAACATTTAGGATTTGAAAGTAAAATT-GAAATAGAATGT
CAATT-TGAATTAAGCTCTAAAATATGTAC------------------------------
-----------------------------

#Rhipicephalus_sanguineus_AF483227.1
-----------------------ATTATTTAAGAGGTAAACATTGTT-AGTAAATAAAA-
ACTAC-GAAAGCAAAAAATTATGG-CGGTATTTTAAGCTTTTCAGAGGAATTTGCTCTTT
AATGGATAAAACA--CCTAAATCTTACTTAAATTTGTTAATTCAATTT-GTATACCACTA
TAAA-AATAATTAATAACTTCAATTGTTAAAATTTATT-----A-AATT--AAGTTATAT
TAAGTC-AAGGTGC-AGTAAAAATTTAAGA-ATGAAGTGAATTACATTTCTTTTTAG--A
GAG--AGAAAT---TTAAA-TAACATTTAGGATTTGAAAGTAAAATT-GAAATAGAATGT
CAATT-TGAATTAAGCTCTAAAATATGTAC------------------------------
-----------------------------

#Rhipicephalus_sanguineus_AF483228.1
-----------------------ATTATTTAAGAGGTAAACATTGTT-AGTAAATAAAA-
ATTAC-GAAAGCAAAAAATTATGG-CGGTATTTTAAGCTTTTCAGAGGAATTTGCTCTTT
AATGGATAAAACA--CCTAAATCTTACTTAAATTTGTTAATTCAATTT-GTATACCACTA
TAAA-AACAATTAATAACTTCAATTGTTAAAATTTATT-----A-AATT--AAGTTATAT
TAAGTC-AAGGTGC-AGTAAAAATTTAAGA-ATGAAGTGAATTACATTTCTTTTTAG--A
GAG--AGAAAT---TTAAA-TAACATTTAGGATTTGAAAGTAAAATT-GAAATAGAATGT
CAATT-TGAATTAAGCTCTAAAATATGTAC------------------------------
-----------------------------

#Rhipicephalus_sanguineus_AF483229.1
-----------------------ATTATTTAAGAGGTAAACATTGTT-AGTAAATAAAA-
ATTAT-GAAAGCAAAAAATTATGG-CGGTATTTTAAGCTTTTCAGAGGAATTTGCTCTTT
AATGGATAAAACA--CCTAAATCTTACTTAAATTTGTTAATTCAATTT-GTATACCACTA
TAAA-AACAATTAATAACTTCAATTGTTAAAATTTATT-----A-AATT--AAGTTATAT
TAAGTC-AAGGTGC-AGTAAAAATTTAAGA-ATGAAGTGAATTACATTTCTTTTTAG--A
GAG--AGAAAT---TTAAA-TAACATTTAGGATTTGAAAGTAAAATT-GAAATAGAATGT
CAATT-TGAATTAAGCTCTAAAATATGTAC------------------------------
-----------------------------

#Rhipicephalus_sanguineus_AF483230.1
-----------------------ATTATTTAAGAGGTAAACATTGTT-AGTAAATAAAA-
ATTAC-GAAAGCAAAAAATTATGG-CGGTATTTTAAGCTTTTCAGAGGAATTTGCTCTTT
AATGGATAAAACA--CCTAAATCTTACTTAAATTTGTTAATTCAATTT-GTATACCACTA
TAAA-AACAATTAATAACTTCAATTGTTAAAATTTATT-----A-AATT--AAGTTATAT
TAAGTC-AAGGTGC-AGTAAAAATTTAAGA-ATGAAGTGAATTACATTTCTTTTTAG--A
GAG--AGAAAT---TTAAA-TAACATTTAGGATTTGAAAGTAAAATT-GAAATAGAATGT
CAATT-TGAATTAAGCTCTAAAATATGTAC------------------------------
-----------------------------

#Rhipicephalus_sanguineus_AF483231.1
-----------------------ATTATTTAAGAGGTAAACATTGTT-AGTAAATAGAA-
ATTAC-GAAAGCAAAAAATTATGG-CGGTATTTTAAGCTTTTCAGAGGAATTTGCTCTTT
AATGGATAAAACA--CCTAAATCTTACTTAAATTTGTAAATTCAATTT-GTATACCACTA
TAAA-AACAATTAATAACTTCAATTGTTAAAATTTATT-----A-AATT--AAGTTATAT
TAAGTC-AAGGTGC-AGTAAAAATTTAAGA-ATGAAGTGAATTACATTTCTTTTTAG--A
GAG--AGAAAT---TTAAA-TAACATTTAGGATTTGAAAGTAAAATT-GAAATAGAATGT
CAATT-TGAATTAAGCTCTAAAATATGTAC------------------------------
-----------------------------

#Rhipicephalus_sanguineus_AF483232.1
-----------------------ATTATTTAAGAGGTAAACATTGTT-AGTAAATAGAA-
ATTAC-GAAAGCAAAAAATTATGG-CGGTATTTTAAGCTTTTCAGAGGAATTTGCTCTTT
AATGGATAAAACA--CCTAAATCTTACTTAAATTTGTAAATTCAATTT-GTATACCACTA
TAAA-AACAATTAATAACTTCAATTGTTAAAATTTATT-----A-AATT--AAGTTATAT
TAAGTC-AAGGTGC-AGTAAAAATTTAAGA-ATGAAGTGAATTACATTTCTTTTTAG--A
GAG--AGAAAT---TTAAA-TAACATTTAGGATTTGAAAGTAAAATT-GAAATAGAATGT
CGATT-TGAATTAAGCTCTAAAATATGTAC------------------------------
-----------------------------

#Rhipicephalus_sanguineus_AF483233.1
-----------------------ATTATTTAAGAGGTAAACATTGTT-AGTAAATAAAA-
ATTAC-GAAAGCAAAAAATTATGG-CGGTATTTTAAGCTTTTCAGAGGAATTTGCTCTTT
AATGGATAAAACA--CCTAAATCTTACTTAAATTTGTTAATTCAATTT-GTATACCACTA
TAAA-AACAATTAATAACTTCAATTGTTAAAATTTATT-----A-AATT--AAGTTATAT
TAAGTC-AAGGTGC-AGTAAAAATTTAAGA-ATGAAGTGAATTACATTTCTTTTTAG--A
GAG--AGAAAT---TTAAA-TAACATTTAGGATTTGAAAGTAAAATT-GAAATAGAATGT
CAATT-TGAATTAAGCTCTAAAATATGTAC------------------------------
-----------------------------

#Rhipicephalus_sanguineus_AF483234.1
-----------------------ATTATTTAAGAGGTAAACATTGTT-AGTAAATAAAA-
ATTAC-GAAAGCAAAAAATTATGG-CGGTATTTTAAGCTTTTCAGAGGAATTTGCTCTTT
AATGGATAAAACA--CCTAAATCTTACTTAAATTTGTTAATTCAATTT-GTATACCACTA
TAAA-AACAATTAATAACTTCAATTGTTAAAATTTATT-----A-AATT--AAGTTATAT
TAAGTC-AAGGTGC-AGTAAAAATTTAAGA-ATGAAGTGAATTACATTTCTTTTTAG--A
GAG--AGAAAT---TTAAA-TAACATTTAGGATTTGAAAGTAAAATT-GAAATAGAATGT
CAATT-TGAATTAAGCTCTAAAATATGTAC------------------------------
-----------------------------

#Rhipicephalus_sanguineus_AF483235.1
-----------------------ATTATTTAAGAGGTAAACATTGTT-AGTAAATAAAA-
ATTAC-GAAAGCAAAAAATTATGG-CGGTATTTTAAGCTTTTCAGAGGAATTTGCTCTTT
AATGGATAAAACA--CCTAAATCTTACTTAAATTTGTTAATTCAATTT-GTATACCACTA
TAAA-AACAATTAATAACTTCAATTGTTAAAATTTATT-----A-AATT--AAGTTATAT
TAAGTC-AAGGTGC-AGTAAAAATTTAAGA-ATGAAGTGAATTACATTTCTTTTTAG--A
GAG--AGAAAT---TTAAA-TAACATTTAGGATTTGAAAGTAAAATT-GAAATAGAATGT
CAATT-TGAATTAAGCTCTAAAATATGTAC------------------------------
-----------------------------

#Rhipicephalus_sanguineus_AF483236.1
-----------------------ATTATTTAAGAGGTAAACATTGTT-AGTAAATAAAA-
ACTAC-GAAAGCAAAAAATTATGG-CGGTATTTTAAGCTTTTCAGAGGAATTTGCTCTTT
AATGGATAAAACA--CCTAAATCTTACTTAAATTTGTTAATTCAATTT-GTATACCACTA
TAAA-AACAATTAATAACTTCAATTGTTAAAATTTATT-----A-AATT--AAGTTATAT
TAAGTC-AAGGTGC-AGTAAAAATTTAAGA-ATGAAGTGAATTACATTTCTTTTTAG--A
GAG--AGAAAT---TTAAA-TAACATTTAGGATTTGAAAGTAAAATT-GAAATAGAATGT
CAATT-TGAATTAAGCTCTAAAATATGTAC------------------------------
-----------------------------

#Rhipicephalus_sanguineus_AF483237.1
-----------------------ATTATTTAAGAGGTAAACATTGTT-AGTAAATAAAA-
ATTAC-GAAAGCAAAAAATTATGG-CGGTATTTTAAGCTTTTCAGAGGAATTTGCTCTTT
AATGGATAAAACA--CCTAAATCTTACTTAAATTTGTTAATTCAATTT-GTATACCACTA
TAAA-AACAATTAATAACTTCAATTGTTAAAATTTATT-----A-AATT--AAGTTATAT
TAAGTC-AAGGTGC-AGTAAAAATTTAAGA-ATGAAGTGAATTACATTTCTTTTTAG--A
GAG--AGAAAT---TTAAA-TAACATTTAGGATTTGAAAGTAAAATT-GAAATAGAATGT
CAATT-TGAATTAAGCTCTAAAATATGTAC------------------------------
-----------------------------

#Rhipicephalus_sanguineus_AF483238.1
-----------------------ATTATTTAAGAGGTAAACATTGTT-AGTAAATAAAA-
ATTAC-GAAAGCAAAAAATTATGG-CGGTATTTTAAGCTTTTCAGAGGAATTTGCTCTTT
AATGGATAAAACA--CCTAAATCTTACTTAAATTTGTTAATTCAATTT-GTATACCACTA
TAAA-AACAATTAATAACTTCAATTGTTAAAATTTATT-----A-AATT--AAGTTATAT
TAAGTC-AAGGTGC-AGTAAAAATTTAAGA-ATGAAGTGAATTACATTTCTTTTTAG--A
GAG--AGAAAT---TTAAA-TAACATTTAGGATTTGAAAGTAAAATT-GAAATAGAATGT
CAATT-TGAATTAAGCTCTAAAATATGTAC------------------------------
-----------------------------

#Rhipicephalus_sanguineus_AF483239.1
-----------------------ATTATTTAAGAGGTAAACATTGTT-AGTAAATAAAA-
ATTAC-GAAAGCAAAAAATTATGG-CGGTATTTTAAGCTTTTCAGAGGAATTTGCTCTTT
AATGGATAAAACA--CCTAAATCTTACTTAAATTTGTTAATTCAATTT-GTATACCACTA
TAAA-AACAATTAATAACTTCAATTGTTAAAATTTATT-----A-AATT--AAGTTATAT
TAAGTC-AAGGTGC-AGTAAAAATTTAAGA-ATGAAGTGAATTACATTTCTTTTTAG--A
GAG--AGAAAT---TTAAA-TAACATTTAGGATTTGAAAGTAAAATT-GAAATAGAATGT
CAATT-TGAATTAAGCTCTAAAATATGTAC------------------------------
-----------------------------

#Rhipicephalus_sanguineus_AF483240.1
-----------------------ATTATTTAAGAGGTAAACATTGTT-AGTAAATAGAA-
ATTAC-GAAAGCAAAAAATTATGG-CGGTATTTTAAGCTTTTCAGAGGAATTTGCTCTTT
AATGGATAAAACA--CCTAAATCTTACTTAAATTTGTAAATTCAATTT-GTATACCACTA
TAAA-AACAATTAATAACTTCAATTGTTAAAATTTATT-----A-AATT--AAGTTATAT
TAAGTC-AAGGTGC-AGTAAAAATTTAAGA-ATGAAGTGAATTACATTTCTTTTTAG--A
GAG--AGAAAT---TTAAA-TAACATTTAGGATTTGAAAGTAAAATT-GAAATAGAATGT
CAATT-TGAATTAAGCTCTAAAATATGTAC------------------------------
-----------------------------

#Rhipicephalus_sanguineus_AF483241.1
-----------------------ATTATTTAAGAGGTAAACATTGTT-AGTAAATAGAA-
ATTAC-GAAAGCAAAAAATTATGG-CGGTATTTTAAGCTTTTCAGAGGAATTTGCTCTTT
AATGGATAAAACA--CCTAAATCTTACTTAAATTTGTAAATTCAATTT-GTATACCACTA
TAAA-AACAATTAATAACTTCAATTGTTAAAATTTATT-----A-AATT--AAGTTATAT
TAAGTC-AAGGTGC-AGTAAAAATTTAAGA-ATGAAGTGAATTACATTTCTTTTTAG--A
GAG--AGAAAT---TTAAA-TAACATTTAGGATTTGAAAGTAAAATT-GAAATAGAATGT
CAATT-TGAATTAAGCTCTAAAATATGTAC------------------------------
-----------------------------

#Rhipicephalus_sanguineus_AF483242.1
-----------------------ATTATTTAAGAGGTAAACATTGTT-AGTAAATAGAA-
ATTAC-GAAAGCAAAAAATTATGG-CGGTATTTTAAGCTTTTCAGAGGAATTTGCTCTTT
AATGGATAAAACA--CCTAAATCTTACTTAAATTTGTAAATTCAATTT-GTATACCACTA
TAAA-AACAATTAATAACTTCAATTGTTAAAATTTATT-----A-AATT--AAGTTATAT
TAAGTC-AAGGTGC-AGTAAAAATTTAAGA-ATGAAGTGAATTACATTTCTTTTTAG--A
GAG--AGAAAT---TTAAA-TAACATTTAGGATTTGAAAGTAAAATT-GAAATAGAATGT
CGATT-TGAATTAAGCTCTAAAATATGTAC------------------------------
-----------------------------

#Rhipicephalus_sanguineus_AY559841.1
----------------------TAT-ATTTTAGAGGTAAACATTGTT-AGTAAATAAAA-
ATTAC-GAAAGCAAAAAATTATGG-CGGTATTTTAAGCTTTTCAGAGGAATTTGCTCTTT
AATGGATAAAACA--CCTAAATCTTACTTAAATTTGTTAATTCAATTT-GTATACCACTA
TAAA-AACAATTAATAACTTCAATTGTTAAAATTTATT-----A-AATT--AAGTTATAT
TAAGTC-AAGGTGC-AGTAAAAATTTAAGA-ATGAAGTGAATTACATTTCTTTTTAG--A
GAG--AGAAAT---TTAAA-TAACATTTAGGATTTGAAAGTAAAATT-GAAATAGAATGT
CAATT-TGAATTAAGCTCTAAAATATGTACATATCGCCCGTCACTCTTT-----------
-----------------------------

#Rhipicephalus_sanguineus_AY559842.1
------------------ACCCTATTATTTTAGAGCTTAACATTGTA-AGTAAATAATA-
ATTAT-GAAAGCAAAAAATTATGG-CGGTATTTTAAGCTTTTCAGAGGAATTTGCTCTTT
AATGGATAAAACA--CCAAAATCTTACTTAGATTTGTGATTTCAATTT-GTATACCACTA
TTAA-AACAATTTATAACTTTAATTGTTTAAATTTACA-----A-AACT--AAAATATAT
TAAGTC-AAGGTGC-AGTAAAAATTTAAGG-ATGAAGTGAATTACATTACTTTTTAG--T
GA--GATAAGT---TTATAACAATATTTAGGATTTGAAAGTAAAATT-AAAATAGGATGT
TAATT-TGAATTAAGCTCTAAAATATGTACATATCGCCC--GTCACCTTATAGAT-----
-----------------------------

#Rhipicephalus_sanguineus_AY559843.1
TTTAAAACTGGATTAGATACCCTATTATTTTAGAGGTAAACATTGTT-AGTAAATAAAA-
ATTAC-GAAAGCAAAAAATTATGG-CGGTATTTTAAGCTTTTCAGAGGAATTTGCTCTTT
AATGGATAAAACA--CCTAAATCTTACTTAAATTTGTTAATTCAATTT-GTATACCACTA
TAAA-AACAATTAATAACTTCAATTGTTAAAATTTATT-----A-AATT--AAGTTATAT
TAAGTC-AAGGTGC-AGTAAAAATTTAAGA-ATGAAGTGAATTACATTTCTTTTTAG--A
GAG--AGAAAT---TTAAA-TAACATTTAGGATTTGAAAGTAAAATT-GAAATAGAATGT
CAATT-TGAATTAAGCTCTAAAATATGTACATATCGCCCGTCACTCTTTATTAAGATAAG
TCGTTACATAGG-----------------

#Rhipicephalus_sanguineus_AY947467.1
-----------------------ATTATTTAAGAGGTAAATATTGTT-AGTAAATAAAA-
ATTAC-GAAAGCAAAAAATTATGG-CGGTATTTTAAGCTTTTCAGAGGAATTTGCTCTTT
AATGGATAAAACA--CCTGAATCTTACTTAAATTTGTTAATTCAATTT-GTATACCACTA
TAAA-AACAATTAATAACTTTAATTGTTTAAACTTATT-----A-AATT--AAATTATAT
TAAGTC-AAGGTGC-AGTAAAAATTTAAGA-ATGAAGTGAATTACATTTCTTTTTAG--A
GAA--AGAAAT---TTAAA-TAACATTTAGGATTTGAAAGTAAAATT-GAAATAGAATGT
CAATT-TGAATTAAGCTCTAAAATATGTAC------------------------------
-----------------------------

#Rhipicephalus_sanguineus_AY987377.1
-----------------------ATTATTTAAGAGCTTAACATTGTA-AGTAAATAATA-
ATTAT-GAAAGCAAAAAATTATGG-CGGTATTTTAAGCTTTTCAGAGGAATTTGCTCTTT
AATGGATAAAACA--CCAAAATCTTACTTAGATTTGTGATTTCAATTT-GTATACCACTA
TTAA-AACAATTTATAACTTTAATTGTTTAAATTTACA-----A-AACT--AAAATATAT
TAAGTC-AAGGTGC-AGTAAAAATTTAAGG-ATGAAGTGAATTACATTACTTTTTAG--T
GA--GATAAGT---TTATAACAATATTTAGGATTTGAAAGTAAAATT-AAAATAGGATGT
TAATT-TGAATTAAGCTCTAAAATATGTAC------------------------------
-----------------------------

#Rhipicephalus_sanguineus_EU346675.1
------------------------------------------TTGTA-AGTAAATAATA-
ATTAT-GAAAGCCAAAAATTATGG-CGGTATTTTAAGCTTTTCAGAGGAATTTGCTCTTT
AATGGATAAAACA--CCAAAATCTTACTTAGATTTGTGATTTCAATTT-GTATACCACTA
TTAA-AACAATTTATAACTTTAATTGTTTAAATTTACA-----A-AACT--AAAATATAT
TAAGTCAAGGGTGC-AGTAAAAATTTAAGG-ATGAAGTGAATTACATTACTTTTTAG--T
GA--GATAAGT---TTATAACAATATTTAGGATTTGAAAGTAAAATT-AAAATAGGATGT
TAATT-TGAATTAAGCTCTAAAATATGTACATATCGCCC--GTCACTC------------
-----------------------------

#Rhipicephalus_sanguineus_EU346676.1
---------------------------------------ACATTGTG-AGTAATTAATA-
ATTAT-GAAAGCGAAAAATTATGG-CGGTATTTTGAGCTTTTCAGAGGAATTGCTCTTGT
AAGGGATAAAACA--CCAAAATCTTACTTAGATTTGTGATTTCAATTG-TGATACCACTA
TTAAGAACAATTTATAACTTTAATTGTTTAAATTTACA-----A-AACT--AAAATATAT
TAAGGTCCAGGTGC-AGTAAAAATTTAAGGCATGAAGTGAATTACATTACTTTTTAG--T
GA--GATAAAT---TTATAACAATATTTAGGATTTGAAAGTAAAATT-AAAATAGGATGT
TCATT-TGAATTAAGCTCTAAAATATG---------------------------------
-----------------------------

#Rhipicephalus_sanguineus_EU346677.1
--------------------------------------------------------ATA-
ATTAT-GAAAGCAAAAA-TTATGG-CGGTATTTTAAGCTTTTCAGAGGAATTTGCTCTTT
AATGGATAAAACACACCAAAATCTTACTTAGGATTGTGATTTCAATT--GTGTACCACTA
TTAA-AACAATTTATAACTTTAATTGTTTAAATTTACA-----A-AACT--AAAATATAT
TAAGTC-AAGGTGC-AGTAAAAATTTAAGG-ATGAAGTGAATTACATTACTTTTTAG--T
GA--GATAAGT---TTATAACAATATTTAGGATTTGAAAGTAAAATT-AAAATAGGATGT
TAATT-TGAATTAAGCTCTAAAATATGTACATATCGCCC--GTCACTCTTTA--------
-----------------------------

#Rhipicephalus_sanguineus_EU346678.1
----------------------------------------------------AGTAATAT
ATTAT-GAAAGCAAAAA-TTATGG-CGGTATTTTAAGCTTTTCAGAGGAATTTGCTCTTT
AATGGATAAAACA--CCAAAATCTTACTTAGATTTGTGATTTCAATTT-GTATACCACTA
TTAA-AACAATTTATAACTTTAATTGTTTAAATTTACA-----A-AACT--AAAATATAT
TAAGTCCAAGGTGC-AGTAAAAATTTAAGG-ATGAAGTGAATTACATTACTTTTTAG--T
GA--GATAAAT---TTATAACAATATTTAGGATTTGAAAGTAAAATT-AAAATAGGATGT
TAATTGTGAATTAAGCTCTAAAATATGTACATATCGGCCCGGTCACTCTTTATTAAGGAT
AAGTC------------------------

#Rhipicephalus_sanguineus_EU346679.1
----------GATTAGATACCCTATTATTTTAGAGCTTGACATTGTA-AGTAAATAATA-
ATTAT-GAAAGCAAAAAATTATGG-CGGTATTTTAAGCTTTTCAGAGGAATTTGCTCTTT
AATGGATAAAACA--CCAAAATCTTACTTAGATTTGTGATTTCAATTT-GTATACCACTA
TTAA-AACAATTTATAACTTTAATTGTTTAAATTTACA-----A-AACT--AAAATATAT
TAAGTC-AAGGTGCCAGTAAAAATTTAAGG-ATGAAGTGAATTACATTACTTTTTAG--T
GA--GATAAAT---TTATAACAATATTTAGGATTTGAAAGTAAAATT-AAAATAGGATGT
TAATT-TGAATTAAGCTCTAAAATATGTACATATCGCCC--GTCACTCTTTATTAAGATA
-----------------------------

#Rhipicephalus_sanguineus_EU346680.1
------------TTAGATACCCTATTATTTTAGAGCTTAACATTGTA-AGTAAATAATA-
ATTAT-GAAAGCAAAAAATTATGG-CGGTATTTTAAGCTTTTCAGAGGAATTTGCTCTTT
AATGGATAAAACA--CCAAAATCTTACTTAGATTTGTGATTTCAATT--GTATACCACTA
TTAA-AACAATTTATAACTTTAATTGTTTAAATTTACA-----A-AACT--AAAATATAT
TAAGTC-AAGGTGC-AGTAAAAATTTAAGG-ATGAAGTGAATTACATTACTTTTTAG--T
GA--GATAAGT---TTATAACAATATTTAGGATTTGAAAGTAAAATT-AAAATAGGATGT
------------------------------------------------------------
-----------------------------

#Rhipicephalus_sanguineus_EU346681.1
----------GATTAGATACCCTATTATTTTAGAGCTTGAGCGGACA-TGTAGGTAATAT
ATTAT-GAAAGCAAAAAATTATGG-CGGTATTTTAAGCTTTTCAGAGGAATTTGCTCTTT
AATGGATAAAACA--CCAAAATCTTACTTAGATTTGTGATTTCAAATT-GTATACCACTA
TTAA-AACAATTTATAACTTTAATTGTTTAAATTTACA-----A-AACT--AAAATATAT
TAAGTCAAGGGTGC-AGTAAAAATTTAAGG-ATGAAGTGAATTACATTACTTTTTAG--T
GA--GATAAAT---TTATAACAATATTTAGGATTTGAAAGTAAAATT-AAAATAGGATGT
TAATT-TGAATTAAGCTCTAAAATATGTACATATCGCCC--GTCACTCTTTATTAAG-AT
AAGTC------------------------

#Rhipicephalus_sanguineus_HM012572.1
-----------------------ATTATTTAAGAGCTTAACATTGTA-AGTAAATAATA-
ATTAT-GAAAGCAAAAAATTATGG-CGGTATTTTAAGCTTTTCAGAGGAATTTGCTCTTT
AATGGATAAAACA--CCAAAATCTTACTTAGATTTGTGATTTCAATTT-GTATACCACTA
TTAA-AACAATTTATAACTTTAATTGTTTAAATTTACA-----A-AACT--AAAATATAT
TAAGTC-AAGGTGC-AGTAAAAATTTAAGG-ATGAAGTGAATTACATTACTTTTTAG--T
GA--GATAAGT---TTATAACAATATTTAGGAT---------------------------
------------------------------------------------------------
-----------------------------

#Rhipicephalus_sanguineus_HM014443.1
---------------------CTATTATTTAAGAGGTAAACATTGTT-AGTAAATAGAA-
ATTAC-GAAAGCAAAAAATTATGG-CGGTATTTTAAGCTTTTCAGAGGAATTTGCTCTTT
AATGGATAAAACA--CCTAAATCTTACTTAAATTTGTAAATTCAATTT-GTATACCACTA
TAAA-AACAATTAATAACTTCAATTGTTAAAATTTATT-----A-AATT--AAGTTATAT
TAAGTC-AAGGTGC-AGTAAAAATTTAAGA-ATGAAGTGAATTACATTTCTTTTTAG--A
GAG--AGAAAT---TTAAA-TAACATTTAGGATTTGAAAGTAAAATT-GAAATAGAATGT
CAATT-TGAATTAAGCTCTAAAATATGTACACATCGC-----------------------
-----------------------------

#Rhipicephalus_sanguineus_HM138900.1
-----------------------ATTATTTAAGAGGTAAATATTGTT-AGTAAATAAAA-
ATTAC-GAAAGCAAAAAATTATGG-CGGTATTTTAAGCTTTTCAGAGGAATTTGCTCTTT
AATGGATAAAACA--CCTGAATCTTACTTAAATTTGTTAATTCAATTT-GTATACCACTA
TAAA-AACAATTAATAACTTTAATTGTTTAAACTTATT-----A-AATT--AAATTATAT
TAAGTC-AAGGTGC-AGTAAAAATTTAAGA-ATGAAGTGAATTACATTTCTTTTTAG--A
GAA--AGAAAT---TTAAA-TAACATTTAGGAT---------------------------
------------------------------------------------------------
-----------------------------

#Rhipicephalus_sanguineus_HM138901.1
-----------------------ATTATTTAAGAGGTAAACATTGTT-AGTAAATAGAA-
ATTAC-GAAAGCAAAAAATTATGG-CGGTATTTTAAGCTTTTCAGAGGAATTTGCTCTTT
AATGGATAAAACA--CCTAAATCTTACTTAAATTTGTAAATTCAATTT-GTATACCACTA
TAAA-AACAATTAATAACTTCAATTGTTAAAATTTATT-----A-AATT--AAGTTATAT
TAAGTC-AAGGTGC-AGTAAAAATTTAAGA-ATGAAGTGAATTACATTTCTTTTTAG--A
GAG--AGAAAT---TTAAA-TAACATTTAGGAT---------------------------
------------------------------------------------------------
-----------------------------

#Rhipicephalus_sanguineus_HM138902.1
-----------------------ATTATTTAAGAGCTTAACATTGTA-AGTAAATAATA-
ATTAT-GAAAGCAAAAAATTATGG-CGGTATTTTAAGCTTTTCAGAGGAATTTGCTCTTT
AATGGATAAAACA--CCAAAATCTTACTTAGATTTGTGATTTCAATTT-GTATACCACTA
TTAA-AACAATTTATAACTTTAATTGTTTAAATTTACA-----A-AACT--AAAATATAT
TAAGTC-AAGGTGC-AGTAAAAATTTAAGG-ATGAAGTGAATTACATTACTTTTTAG--T
GA--GATAAGT---TTATAACAATATTTAGGAT---------------------------
------------------------------------------------------------
-----------------------------

#Rhipicephalus_sanguineus_HM138903.1
-----------------------ATTATTTAAGAGGTAAACATTGTT-AGTAAATAGAA-
ATTAC-GAAAGCAAAAAATTATGG-CGGTATTTTAAGCTTTTCAGAGGAATTTGCTCTTT
AATGGATAAAACA--CCTAAATCTTACTTAAATTTGTAAATTCAATTT-GTATACCACTA
TAAA-AACAATTAATAACTTCAATTGTTAAAATTTATT-----A-AATT--AAGTTATAT
TAAGTC-AAGGTGC-AGTAAAAATTTAAGA-ATGAAGTGAATTACATTTCTTTTTAG--A
GAG--AGAAAT---TTAAA-TAACATTTAGGAT---------------------------
------------------------------------------------------------
-----------------------------

#Rhipicephalus_sanguineus_JF758623.1
-----------------------ATTATTTAAGAGCTTAACATTGTA-AGTAAATAATA-
ATTAT-GAAAGCAAAAAATTATGG-CGGTATTTTAAGCTTTTCAGAGGAATTTGCTCTTT
AATGGATAAAACA--CCAAAATCTTACTTAGATTTGTGATTTCAATTT-GTATACCACTA
TTAA-AACAATTTATAACTTTAATTGTTTAAATTTACA-----A-AACT--AAAATATAT
TAAGTC-AAGGTGC-AGTAAAAATTTAAGG-ATGAAGTGAATTACATTACTTTTTAG--T
GA--GATAAGT---TTATAACAATATTTAGGATTTGAAAGTAAAATT-AAAATAGGATGT
TAATT-TGAATTAAGCTCTAAAATATGTAC------------------------------
-----------------------------

#Rhipicephalus_sanguineus_JQ425164.1
--TAAACTAGGATTAGATACCCTATTATTTAAGAGCTTAACATTGTA-AGTAAATAATA-
ATTAT-GAAAGCAAAAAATTATGG-CGGTATTTTAAGCTTTTCAGAGGAATTTGCTCTTT
AATGGATAAAACA--CCAAAATCTTACTTAAATTTGTGATTTCAATTT-GTATACCACTA
TTAA-AACAATTTATAACTTTAATTGTTTAAATTTACA-----A-AACT--AAAATATAT
TAAGTC-AAGGTGC-AGTAAAAATTTAAGG-ATGAAGTGAATTACATTACTTTTTAG--T
GA--GATAAGT---TTATAACAATATTTAGGATTTGAAAGTAAAATT-AAAATAGGATGT
TAATT-TGAATTAAGCTCTAAAATATGTACACATCGCCC--GTCGCTCTCATTAG-----
-----------------------------

#Rhipicephalus_sanguineus_JQ480843.1
------CTAGGATTAGATACCCTATTATTTAAGAGCTTAACATTGTA-AGTAAATAAAA-
ATTAT-GAAAGCAAAAAATTATGG-CGGTATTTTAAGCTTTTCAGAGGAATTTGCTCTTT
AATGGATAAAACA--CCAAAATCTTACTTAAATTTGTTACTTCAATTT-GTATACCACTA
TAAA-AACAATTTATAACTTTAATTGTTTAAATTTATT-----A-AATT--AAAATATAT
TAAGTC-AAGGTGC-AGTAAAAATTTAAGA-ATGAAGTGAATTACATTACTTTTTAG--T
GA--AAAAAAAA--TTATAATAACACTTAGGATTTGAAAGTAAATTT-GAAATAGGATGT
CAATT-TGAATCAAGCTCTAAAATATGTACACATCGCCC--GTCGCTCTCATT-------
-----------------------------

#Rhipicephalus_sanguineus_JQ480844.1
--------AGGATTAGATACCCTATTATTTAAGAGCTTAACATTGTA-AGTAAATAAAA-
ATTAT-GAAAGCAAAAAATTATGG-CGGTATTTTAAGCTTTTCAGAGGAATTTGCTCTTT
AATGGATAAAACA--CCAAAATCTTACTTAAATTTGTTACTTCAATTT-GTATACCACTA
TAAA-AACAATTTATAACTTTAATTGTTTAAATTTATT-----A-AATT--AAAATATAT
TAAGTC-AAGGTGC-AGTAAAAATTTAAGA-ATGAAGTGAATTACATTACTTTTTAG--T
GA--AAAAAAAAA-TTATAATAACACTTAGGATTTGAAAGTAAATTT-GAAATAGGATGT
CAATT-TGAATCAAGCTCTAAAATATGTACACATCGCCC--GTCGCTCTCATT-------
-----------------------------

#Rhipicephalus_sanguineus_JQ480845.1
-------TAGGATTAGATACCCTATTATTTAAGAGCTTAACATTGTA-AGTAAATAAAA-
ATTAT-GAAAGCAAAAAATTATGG-CGGTATTTTAAGCTTTTCAGAGGAATTTGCTCTTT
AATGGATAAAACA--CCAAAATCTTACTTAAATTTGTTACTTCAATTT-GTATACCACTA
TAAA-GACAATTCATAACTTTAATTGTTTAAATTTATT-----A-AATT--AAAATATAT
TAAGTC-AAGGTGC-AGTAAAAATTTAAGA-ATGAAGTGAATTACATTACTTTTTAG--T
GA--AAAAAAAA--TTATAATGACACTTAGGATTTGAAAGTAAATTT-GAAATAGGATGT
CAATT-TGAATCAAGCTCTAAAATATGTACACATCGCCC--GTCGCTCTCATT-------
-----------------------------

#Rhipicephalus_sanguineus_JQ480847.1
--------AGGATTAGATACCCTATTATTTAAGAGCTTAACATTGTA-AGTAAATAAAA-
ATTAT-GAAAGCAAAAAATTATGG-CGGTATTTTAAGCTTTTCAGAGGAATTTGCTCTTT
AATGGATAAAACA--CCAAAATCTTACTTAAATTTGTTACTTCAATTT-GTATACCACTA
TAAA-AACAATTCATAACTTTAATTGTTTAAATTTATT-----A-AATT--AAAATATAT
TAAGTC-AAGGTGC-AGTAAAAATTTAAGA-ATGAAGTGAATTACATTACTTTTTAG--T
GA--AAAAAAAAA-TTATAATGACACTTAGGATTTGAAAGTAAATTT-GAAATAGGATGT
CAATT-TGAATCAAGCTCTAAAATATGTACACATCGCCC--GTCGCTCTCATT-------
-----------------------------

#Rhipicephalus_sanguineus_JQ480851.1
---AAACTAGGATTAGATACCCTATTATTAAAGAGCTTAACATTGTA-AGTAAATAAAA-
ATTAT-GAAAGCAAAAAATTATGG-CGGTATTTTAAGCTTTTCAGAGGAATTTGCTCTTT
AATGGATAAAACA--CCAAAATCTTACTTAAATTTGTTACTTCAATTT-GTATACCACTA
TAAA-AACAATTCATAACTTTAATTGTTTAAATTTATT-----A-AATT--AAAATATAT
TAAGTC-GAGGTGC-AGTAAAAATTTAAGA-ATGAAGTGAATTACATTACTTTTTAG--T
GA--AAAAAAAAAATTATAATGACACTTAGGATTTGAAAGTAAATTT-GAAATAGGATGT
CAATT-TGAATCAAGCTCTAAAATATGTACACATCGCCC--GTCGCTCTCATT-------
-----------------------------

#Rhipicephalus_sanguineus_JQ480852.1
---AAACTAGGATTAGATACCCTATTATTTAAGAGCTTAACATTGTA-AGTAAATAAAA-
ATTAT-GAAAGCAAAAAATTATGG-CGGTATTTTAAGCTTTTCAGAGGAATTTGCTCTTT
AATGGATAAAACA--CCAAAATCTTACTTAAATTTGTTACTTCAATTT-GTATACCACTA
TAAA-AACAATTTATAACTTTAATTGTTTAAATTTATT-----A-AATT--AAAATATAT
TAAGTC-AAGGTGC-AGTAAAAATTTAAGA-ATGAAGTGAATTACATTACTTTTTAG--T
GA--AAAAAAAA--TTATAATAACACTTAGGATTTGAAAGTAAATTT-GAAATAGGATGT
CAATT-TGAATCAAGCTCTAAAATATGTACACATCGCCC--GTCGCTCTCATT-------
-----------------------------

#Rhipicephalus_sanguineus_JX206968.1
---------------GATACCCTATTATTTTAGAGCTTGACATTGTA-AGTAAATAATA-
ATTAT-GAAAGCAAAAAATTATGG-CGGTATTTTAAGCTTTTCAGAGGAATTTGCTCTTT
AATGGATAAAACA--CCAAAATCTTACTTAGATTTGTGATTTCAATTT-GTATACCACTA
TTAA-AACAATTTATAACTTTAATTGTTTAAATTTACA-----A-AACT--AAAATATAT
TAAGTC-AAGGTGC-AGTAAAAATTTAAGG-ATGAAGTGAATTACATTACTTTTTAG--T
GA--GATAAAT---TTATAACAATATTTAGGATTTGAAAGTAAAATT-AAAATAGGATGT
TAATT-TGAATTAAGCTCTAAAATATGTACATATCGCCC--GTCACTCTTTATTAAGATA
A----------------------------

#Rhipicephalus_sanguineus_JX206969.1
---------------GATACCCTATTATTTTAGAGCTTGACATTGTA-AGTAAATAATA-
ATTAT-GAAAGCAAAAAATTATGG-CGGTATTTTAAGCTTTTCAGAGGAATTTGCTCTTT
AATGGATAAAACA--CCAAAATCTTACTTAGATTTGTGATTTCAATTT-GTATACCACTA
TTAA-AACAATTTATAACTTTAATTGTTTAAATTTACA-----A-AACT--AAAATATAT
TAAGTC-AAGGTGC-AGTAAAAATTTAAGG-ATGAAGTGAATTACATTACTTTTTAG--T
GA--GATAAAT---TTATAACAATATTTAGGATTTGAAAGTAAAATT-AAAATAGGATGT
TAATT-TGAATTAAGCTCTAAAATATGTACATATCGCCC--GTCACTCTTTATTAAGATA
A----------------------------

#Rhipicephalus_sanguineus_JX206970.1
---------------GATACCCTATTATTTTAGAGCTTGACATTGAA-AGTAAATAATA-
ATAAT-GAAAGCAAAAAATTATGG-CGGTATTTTAAGCTTTTCAGAGGAATTTGCTCTTT
AATGGATAAAACA--CCAAAATCTTACTTAGATTTGTGATTTCAATTT-GTATACCACTA
TTAA-AACAATTTATAACTTTAATTGTTTAAATTTACA-----A-AACT--AAAATATAT
TAAGTC-AAGGTGC-AGTAAAAATTTAAGG-ATGAAGTGAATTACATTACTTTTTAG--T
GA--GATAAAT---TTATAACAATATTTAGGATTTGAAAGTAAAATT-AAAATAGGATGT
TAATT-TGAATTAAGCTCTAAAATATGTACATATCGCCC--GTCACTCTTTATTAAGATA
A----------------------------

#Rhipicephalus_sanguineus_JX206971.1
---------------GATACCCTATTATTTTAGAGCTTGACATTGTA-AGTAAATAATA-
ATTAT-GAAAGCAAAAAATTATGG-CGGTATTTTAAGCTTTTCAGAGGAATTTGCTCTTT
AATGGATAAAACA--CCAAAATCTTACTTAGATTTGTGATTTCAATTT-GTATACCACTA
TTAA-AACAATTTATAACTTTAATTGTTTAAATTTACA-----A-AACT--AAAATATAT
TAAGTC-AAGGTGC-AGTAAAAATTTAAGG-ATGAAGTGAATTACATTACTTTTTAG--T
GA--GATAAAT---TTATAACAATATTTAGGATTTGAAAGTAAAATT-AAAATAGGATGT
TAATT-TGAATTAAGCTCTAAAATATGTACATATCGCCC--GTCACTCTTTATTAAGATA
A----------------------------

#Rhipicephalus_sanguineus_JX206972.1
---------------GATACCCTATTATTTTAGAGGTAAACATTGTT-AGTAAATAAAA-
ATTAC-GAAAGCAAAAAATTATGG-CGGTATTTTAAGCTTTTCAGAGGAATTTGCTCTTT
AATGGATAAAACA--CCTAAATCTTACTTAAATTTGTTAATTCAATTT-GTATACCACTA
TAAA-AACAATTAATAACTTCAATTGTTAAAATTTATT-----A-AATT--AAGTTATAT
TAAGTC-AAGGTGC-AGTAAAAATTTAAGA-ATGAAGTGAATTACATTTCTTTTTAG--A
GAG--AGAAAT---TTAAA-TAACATTTAGGATTTGAAAGTAAAATT-GAAATAGAATGT
CAATT-TGAATTAAGCTCTAAAATATGTACATATCGCCCGTCACTCTTTATTAAGATAA-
-----------------------------

#Rhipicephalus_sanguineus_JX206973.1
---------------GATACCCTATTATTTTAGAGGTAAACATTGTT-AGTAAATAAAA-
ATTAC-GAAAGCAAAAAATTATGG-CGGTATTTTAAGCTTTTCAGAGGAATTTGCTCTTT
AATGGATAAAACA--CCTAAATCTTACTTAAATTTGTTAATTCAATTT-GTATACCACTA
TAAA-AACAATTAATAACTTCAATTGTTAAAATTTATT-----A-AATT--AAGTTATAT
TAAGTC-AAGGTGC-AGTAAAAATTTAAGA-ATGAAGTGAATTACATTTCTTTTTAG--A
GAG--AGAAAT---TTAAA-TAACATTTAGGATTTGAAAGTAAAATT-GAAATAGAATGT
CAATT-TGAATTAAGCTCTAAAATATGTACATATCGCCCGTCACTCTTTATTAAGATAA-
-----------------------------

#Rhipicephalus_sanguineus_JX206974.1
---------------GATACCCTATTATTTTAGAGGTAAACATTGTT-AGTAAATAAAA-
ATTAC-GAAAGCAAAAAATTATGG-CGGTATTTTAAGCTTTTCAGAGGAATTTGCTCTTT
AATGGATAAAACA--CCTAAATCTTACTTAAATTTGTTAATTCAATTT-GTATACCACTA
TAAA-AACAATTAATAACTTCAATTGTTAAAATTTATT-----A-AATT--AAGTTATAT
TAAGTC-AAGGTGC-AGTAAAAATTTAAGA-ATGAAGTGAATTACATTTCTTTTTAG--A
GAG--AGAAAT---TTAAA-TAACATTTAGGATTTGAAAGTAAAATT-GAAATAGAATGT
CAATT-TGAATTAAGCTCTAAAATATGTACATATCGCCCGTCACTCTTTATTAAGATAA-
-----------------------------

#Rhipicephalus_sanguineus_JX206975.1
---------------GATACCCTATTATTTTAGAGGTAAACATTGTT-AGTAAATAAAA-
ATTAC-GAAAGCAAAAAATTATGG-CGGTATTTTAAGCTTTTCAGAGGAATTTGCTCTTT
AATGGATAAAACA--CCTAAATCTTACTTAAATTTGTTAATTCAATTT-GTATACCACTA
TAAA-AACAATTAATAACTTCAATTGTTAAAATTTATT-----A-AATT--AAGTTATAT
TAAGTC-AAGGTGC-AGTAAAAATTTAAGA-ATGAAGTGAATTACATTTCTTTTTAG--A
GAG--AGAAAT---TTAAA-TAACATTTAGGATTTGAAAGTAAAATT-GAAATAGAATGT
CAATT-TGAATTAAGCTCTAAAATATGTACATATCGCCCGTCACTCTTTATTAAGATAA-
-----------------------------

#Rhipicephalus_sanguineus_JX206976.1
---------------GATACCCTATTATTTTAGAGCTTAACATTGTA-AGTAAATAATA-
ATTAT-GAAAGCAAAAAATTATGG-CGGTATTTTAAGCTTTTCAGAGGAATTTGCTCTTT
AATGGATAAAACA--CCAAAATCTTACTTAGATTTGTGATTTCAATTT-GTATACCACTA
TTAA-AACAATTTATAACTTTAATTGTTTAAATTTACA-----A-AACT--AAAATATAT
TAAGTC-AAGGTGC-AGTAAAAATTTAAGG-ATGAAGTGAATTACATTACTTTTTAG--T
GA--GATAAAT---TTATAACAATATTTAGGATTTGAAAGTAAAATT-AAAATAGGATGT
TAATT-TGAATTAAGCTCTAAAATATGTACATATCGCCC--GTCACTCTTTATTAAGATA
A----------------------------

#Rhipicephalus_sanguineus_JX206977.1
---------------GATACCCTATTATTTTAGAGCTTAACATTGTA-AGTAAATAATA-
ATTAT-GAAAGCAAAAAATTATGG-CGGTATTTTAAGCTTTTCAGAGGAATTTGCTCTTT
AATGGATAAAACA--CCAAAATCTTACTTAGATTTGTGATTTCAATTT-GTATACCACTA
TTAA-AACAATTTATAACTTTAATTGTTTAAATTTACA-----A-AACT--AAAATATAT
TAAGTC-AAGGTGC-AGTAAAAATTTAAGG-ATGAAGTGAATTACATTACTTTTTAG--T
GA--GATAAGT---TTATAACAATATTTAGGATTTGAAAGTAAAATT-AAAATAGGATGT
TAATT-TGAATTAAGCTCTAAAATATGTACATATCGCCC--GTCACTCTTTATTAAGATA
A----------------------------

#Rhipicephalus_sanguineus_JX206978.1
---------------GATACCCTATTATTTTAGAGCTTAACATTGTA-AGTAAATAATA-
ATTAT-GAAAGCAAAAAATTATGG-CGGTATTTTAAGCTTTTCAGAGGAATTTGCTCTTT
AATGGATAAAACA--CCAAAATCTTACTTAGATTTGTGATTTCAATTT-GTATACCACTA
TTAA-AACAATTTATAACTTTAATTGTTTAAATTTACA-----A-AACT--AAAATATAT
TAAGTC-AAGGTGC-AGTAAAAATTTAAGG-ATGAAGTGAATTACATTACTTTTTAG--T
GA--GATAAGT---TTATAACAATATTTAGGATTTGAAAGTAAAATT-AAAATAGGATGT
TAATT-TGAATTAAGCTCTAAAATATGTACATATCGCCC--GTCACTCTTTATTAAGATA
A----------------------------

#Rhipicephalus_sanguineus_JX206979.1
---------------GATACCCTATTATTTTAGAGCTTAACATTGTA-AGTAAATAATA-
ATTAT-GAAAGCAAAAAATTATGG-CGGTATTTTAAGCTTTTCAGAGGAATTTGCTCTTT
AATGGATAAAACA--CCAAAATCTTACTTAGATTTGTGATTTCAATTT-GTATACCACTA
TTAA-AACAATTTATAATTTTAATTGTTTAAATTTATA-----A-AACT--AAAATATAT
TAAGTC-AAGGTGC-AGTAAAAATTTAAGG-ATGAAGTGAATTACATTACTTTTTAG--T
GA--GATAAAT---TTATAACAATATTTAGGATTTGAAAGTAAAATT-AAAATAGGATGT
TAATT-TGAATTAAGCTCTAAAATATGTACATATCGCCC--GTCACTCTTTATTAAGATA
A----------------------------

#Rhipicephalus_sanguineus_U95915.1
---AAACTAGGATTAGATACCCTATTATTTAAGAGGTAAACATTGTT-AGTAA-TAGAA-
ATTAC-GAAAGCAAAAAATTATGG-CGGTATTTTAAGCTTTTCAGAGGAATTTGCTCTTT
AATGGATAAAACA--CCTAAATCTTACTTAAATTTGTTACTGCAATTT-GTATACCACTA
TAAA-AACAATTTATAACTTCAATTGTTAAAATTTATT-----A-AATTTAAAATATCAT
TAAGTC-AAGGTGC-AGTAAAAATTTAAGA-ATGAAGTGAATTACATTACTTTTTAGTGA
AAA--AAAAAT---TTAAA-TTAACTTTAGGATTTGAAAGTAAAATT-GAAATAGAATGT
CAATT-TGAATTAAGCTCTAAAATATGTACATATCGCCCG--------------------
-----------------------------

#Rhipicephalus_simus_AF031866.1
------------------------------------------------AGTAAATAAAA-
ATTAT-GAAAGCAAAAAATTATGG-CGGTATTTTAAGCTTTTCAGAGGAATTTGCTCTTT
AATGGATAAAACA--CCTAAATCTTACTTGAATTTGTTAAATCAATTT-GTATACCACTA
TAAA-AACAATTAATAACTTTAATTGTTAAAATTTATTG----A--ATT--AAATTATGT
TAAGTC-AAGGTGC-AGTAAAAATTTAAGA-ATGAAGTGAATTACATTTCTTTTCAG--A
AATAAA-AAAT----TAAATTTACATATAGGATTTGAAAGTAAAATT-AAAATAGAATGT
TAATT-TGAATAAAGCTCTAAAATATGTACATA---------------------------
-----------------------------

#Rhipicephalus_simus_AF150019.1
-----------------------ATTATTTAAGAGCCTAATGTTGTT-AGTAAATAAAA-
ATTAT-GAAAGCAAAAAATTATGG-CGGTATTTTAAGCTTTTCAGAGGAATTTGCTCTTT
AATGGATAAAACA--CCTAAATCTTACTTGAATTTGTTAAATCAATTT-GTATACCACTA
TAAA-AACAATTAATAACTTTAATTGTTAAAATTTATTG----A--ATT--AAATTATGT
TAAGTC-AAGGTGC-AGTAAAAATTTAAGA-ATGAAGTGAATTACATTTCTTTTCAG--A
AATAAA-AAAT----TAAATTTACATATAGGATTTGAAAGTAAAATT-AAAATAGAATGT
TAATT-TGAATAAAGCTCTAAAATATGTAC------------------------------
-----------------------------

#Rhipicephalus_sulcatus_FJ536564.1
-----------------------ATTATTTAAGAGCTTTACATTGTA-AGTAAATAAAA-
ATTAT-GAAAGCAAAAAATTATGG-CGGTATTTTAAGCTTATCAGAGGAATTTGCTCTTT
AATGGATAAAACA--CCTAAATCTTACTTAAATTTGTCATTACAATTT-GTATACCACTA
TAAA-AACAATTTATAACTTTAATTGTTTAAATTTATT-----A-AATT--AAAATATAT
TAAGTC-AAGGTGC-AGTAAAAATTTGAGA-ATGAAGTGAATTACATTACTTTTTAG--A
GA--AAGAAAA---TTAAATTAATATTTAGGATTTGAAAGTAAAATT-AAAATAGAATGT
TAATT-TGAATTAAGCTCTAAAATATGTAC------------------------------
-----------------------------

#Rhipicephalus_sulcatus_FJ536565.1
-----------------------ATTATTTAAGAGCTTTACATTGTA-AGTAAATAAAA-
ATTAT-GAAAGCAAAAAATTATGG-CGGTATTTTAAGCTTATCAGAGGAATTTGCTCTTT
AATGGATAAAACA--CCTAAATCTTACTCAAATTTGTCATTACAATTT-GTATACCACTA
TAAA-AACAATTTATAACTTTAATTGTTTGAATTTATT-----A-AGTT--AAAACATAT
TAAGTC-AAGGTGC-AGTAAAAATTTGAGA-ATGAAGTGAATTACATTACTTTTTAG--A
GA--AAGAAAA---TTAAATTAATATTTAGGATTTGAAAGTAAAATT-AAAATAGAATGT
TAATT-TGAATTTAGCTCTAAAATATGTAC------------------------------
-----------------------------

#Rhipicephalus_turanicus_AF133057.1
------------------------------------------------AGTAAATAAAA-
ATTAT-GAAAGCAAAAAATTATGG-CGGTATTTTAAGCTTTTCAGAGGAATTTGCTCTTT
AATGGATAAAACA--CCTAAATCTTACTTAAATTTGTTAATTCAATTT-GTATACCACTA
TAAA-AACAATTTATAACTTTAATTGTTTAAATTTATT-----A-AATT--AAAATATAT
TAAGTC-AAGGTGC-AGTAAAAATTTAAGA-ATGAAGTGAATTACATTACTCTTTAG--A
GA--AATAAAT---TTAAAATAATATTTAGGATTTGAAAGTAAAATT-AAAATAGAATGT
TGGTT-TGAATTAAGCTCTAAAATATGTACATA---------------------------
-----------------------------

#Rhipicephalus_turanicus_AF150013.1
-----------------------ATTATTTAAGAGCTTAACATTGTA-AGTAAATAAAG-
ATTAT-GAAAGCAAAAAATTATGG-CGGTATTTTAAGCTTTTCAGAGGAATTTGCTCTTT
AATGGATAAAACA--CCTAAATCTTACTTAAATTTGTTAATTCAATTT-GTATACCACTA
TAAA-AACAATTTATAACTTTAATTGTTGGTATTTATT-----A-AATT--AAAATATAT
TAAGTC-AAGGTGC-AGTAAAAATTTAAGG-ATGAAGTGAATTACATTACTTTTTAG--A
GA--AATAAAT---TTAAAATAATATTTAGGATTTGAAAGTAAAATT-AAAATATAATGT
TAATT-TGAATTAAGCTCTAAAATATGTAC------------------------------
-----------------------------

#Rhipicephalus_turanicus_AF150014.1
-----------------------ATTATTTAAGAGCTAAATGTTGTA-AGTAAATAAAA-
ATTAT-GAAAGCAAAAAATTATGG-CGGTATTTTAAGCTTTTCAGAGGAATTTGCTCTTT
GATGGATAAAACA--CCTAAATCTTACTTAAATTTGTTAATTCAATTT-GTATACCACTA
TAAA-AACAATTTATAACTTTAATTGTTTAAATTTATT-----A-AATT--AAAATATAT
TAAGTC-AAGGTGC-AGTAAAAATTTAAGG-ATGAAGTGAATTACATTACTCTTTAG--A
GA--AACAAAT---TTAAAATAATACTTAGGATTTGAAAGTAAAATT-AAAATAGAATGT
TGGTT-TGAATTAAGCTCTAAAATATGTAC------------------------------
-----------------------------

#Rhipicephalus_turanicus_AF150015.1
-----------------------ATTATTTAAGAGCTAAATGTTGTA-AGTAAATAAAA-
ATTAT-GAAAGCAAAAAATTATGG-CGGTATTTTAAGCTTTTCAGAGGAATTTGCTCTTT
AATGGATAAAACA--CCTAAATCTTACTTAAATTTGTTAATTCAATTT-GTATACCACTA
TAAA-AACAATTTATAACTTTAATTGTTTAAATTTATT-----A-AATT--AAAATATAT
TAAGTC-AAGGTGC-AGTAAAAATTTAAGA-ATGAAGTGAATTACATTACTCTTTAG--A
GA--AATAAAT---TTAAAATAATATTTAGGATTTGAAAGTAAAATT-AAAATAAAATGT
TGGTT-TGAATTAAGCTCTAAAATATGTAC------------------------------
-----------------------------

#Rhipicephalus_turanicus_AF150017.1
-----------------------ATTATTTAAGAGCTTAACATTGTA-AGTAAATAATA-
ATTAT-GAAAGCAAAAAATTATGG-CGGTATTTTAAGCTTTTCAGAGGAATTTGCTCTTT
AATGGATAAAACA--CCAAAATCTTACTTAGATTTGTGATTTCAATTT-GTATACCACTA
TAAA-AACAATTTATAACTCTAATTGTTTAAATTTACA-----A-AATT--AAAATATAT
TAAGTC-AAGGTGC-AGTAAAAATTTAAGG-ATGAAGTGAATTACATTACTTTTTAG--T
GA--AATAAAT---TTATAATAATACTTAGGATTTGAAAGTAAAATT-AAAATAGGATGT
TAATT-TGAATTAAGCTCTAAGATATGTAC------------------------------
-----------------------------

#Rhipicephalus_turanicus_AF150018.1
-----------------------ATTATTTAAGAGCTAAATATTGTT-AGTAAATAAAA-
ATTAC-GAAAGCAAAAAATTATGG-CGGTATTTTAAGCTTTTCAGAGGAATTTGCTCTTT
AATGGATAAAACA--CCTAAATCTTACTTAAATTTGTTAATTCAATTT-GTATACCACTC
TAAA-AACAATTAATAACTTTAATTGTTTAAACTTATT-----A-AATT--AAATTATAT
TAAGTC-AAGGTGC-AGTAAAAATTTAAGA-ATGAAGTGAATTACATTTCTTTTTAG--A
GAA--AGAAAT---TTAAA-TAACATTTAGGATTTGAAAGTAAAATT-GAAATAGAATGT
CAATT-TGAATTAAGCTCTAAAATATGTAC------------------------------
-----------------------------

#Rhipicephalus_turanicus_AF483243.1
-----------------------ATTATTTAAGAGCTAAATGTTGTA-AGTAAGTAAAA-
ATTAT-GAAAGCAAAAAATTATGG-CGGTATTTTAAGCTTTTCAGAGGAATTTGCTCTTT
GATGGATAAAACA--CCTAAATCTTACTTAAATTTGTTAATTCAATTT-GTATACCACTA
TAAA-AACAATTTATAACTTTAATTGTTTAAATTTATT-----A-AATT--AAAATATAT
TAAGTC-AAGGTGC-AGTAAAAATTTAAGG-ATGAAGTGAATTACATTACTCTTTAG--A
GA--AACAAAT---TTAAAATAATACTTAGGATTTGAAAGTAAAATT-AAAATAGAATGT
TGGTT-TGAATTAAGCTCTAAAATATGTAC------------------------------
-----------------------------

#Rhipicephalus_turanicus_AF483244.1
-----------------------ATTATTTAAGAGGTAAATATTGTT-AGTAAATAAAA-
ATTAC-GAAAGCAAAAAATTATGG-CGGTATTTTAAGCTTTTCAGAGGAATTTGCTCTTT
AATGGATAAAACA--CCTGAATCTTACTTAAATTTGTTAATTCAATTT-GTATACCACTA
TAAA-AACAATTAATAACTTTAATTGTTTAAACTTATT-----A-AATT--AAATTATAT
TAAGTC-AAGGTGC-AGTAAAAATTTAAGA-ATGAAGTGAATTACATTACTCTTTAG--A
GAA--ACAAAT---TTAAAATAATACTTAGGATTTGAAAGTAAAATT--AAATAGAATGT
CAATT-TGAATTAAGCTCTAAAATATGTAC------------------------------
-----------------------------

#Rhipicephalus_turanicus_AF483245.1
-----------------------ATTATTTAAGAGGTAAATATTGTT-AGTAAATAAAA-
ATTAC-GAAAGCAAAAAATTATGG-CGGTATTTTAAGCTTTTCAGAGGAATTTGCTCTTT
AATGGATAAAACA--CCTGAATCTTACTTAAATTTGTTAATTCAATTT-GTATACCACTA
TAAA-AACAATTAATAACTTTAATTGTTTAAACTTATT-----A-AATT--AAATTATAT
TAAGTC-AAGGTGC-AGTAAAAATTTAAGA-ATGAAGTGAATTACATTTCTTTTTAG--A
GAA--AGAAAT---TTAAA-TAATATTTAGGATTTGAAAGTAAAATT-GAAATAGAATGT
CAATT-TGAATTAAGCTCTAAAATATGTAC------------------------------
-----------------------------

#Rhipicephalus_turanicus_AF483246.1
-----------------------ATTATTTAAGAGCTTAACATTGTA-AGTAAATAATA-
ATTAT-GAAAGCAAAAAATTATGG-CGGTATTTTAAGCTTTTCAGAGGAATTTGCTCTTT
AATGGATAAAACA--CCAAAATCTTACTTAGATTTGTGATTTCAATTT-GTATACCACTA
TTAA-AACAATTTATAACTTTAATTGTTTAAATTTACA-----A-AACT--AAAATATAT
TAAGTC-AAGGTGC-AGTAAAAATTTAAGG-ATGAAGTGAATTACATTTCTTTTTAG--A
GA--AAGAAAT---TTA-AATAATATTTAGGATTTGAAAGTAAAATTGAAAATAGGATGT
TAATT-TGAATTAAGCTCTAAAATATGTAC------------------------------
-----------------------------

#Rhipicephalus_turanicus_AF483247.1
-----------------------ATTATTTAAGAGGTAAATATTGTT-AGTAAATAAAA-
ATTAC-GAAAGCAAAAAATTATGG-CGGTATTTTAAGCTTTTCAGAGGAATTTGCTCTTT
AATGGATAAAACA--CCTGAATCTTACTTAAATTTGTTAATTCAATTT-GTATACCACTA
TAAA-AACAATTAATAACTTTAATTGTTTAAACTTATT-----A-AATT--AAATTATAT
TAAGTC-AAGGTGC-AGTAAAAATTTAAGA-ATGAAGTGAATTACATTACTTTTTAG--T
GAG--ATAAGT---TTATAACAATATTTAGGATTTGAAAGTAAAATT--AAATAGAATGT
CAATT-TGAATTAAGCTCTAAAATATGTAC------------------------------
-----------------------------

#Rhipicephalus_turanicus_AF483248.1
-----------------------ATTATTTAAGAGGTAAATATTGTT-AGTAAATAAAA-
ATTAC-GAAAGCAAAAAATTATGG-CGGTATTTTAAGCTTTTCAGAGGAATTTGCTCTTT
AATGGATAAAACA--CCTGAATCTTACTTAAATTTGTTAATTCAATTT-GTATACCACTA
TAAA-AACAATTAATAACTTTAATTGTTTAAACTTATT-----A-AATT--AAATTATAT
TAAGTC-AAGGTGC-AGTAAAAATTTAAGA-ATGAAGTGAATTACATTTCTTTTTAG--A
GAA--AGAAAT---TTAAA-TAATATTTAGGATTTGAAAGTAAAATT-GAAATAGAATGT
CAATT-TGAATTAAGCTCTAAAATATGTAC------------------------------
-----------------------------

#Rhipicephalus_turanicus_AF483249.1
-----------------------ATTATTTAAGAGGTAAATATTGTT-AGTAAATAAAA-
ATTAC-GAAAGCAAAAAATTATGG-CGGTATTTTAAGCTTTTCAGAGGAATTTGCTCTTT
AATGGATAAAACA--CCTGAATCTTACTTAAATTTGTTAATTCAATTT-GTATACCACTA
TAAA-AACAATTAATAACTTTAATTGTTTAAACTTATT-----A-AATT--AAATTATAT
TAAGTC-AAGGTGC-AGTAAAAATTTAAGA-ATGAAGTGAATTACATTTCTTTTTAG--A
GAA--AGAAAT---TTAAA-TAATATTTAGGATTTGAAAGTAAAATT-GAAATAGAATGT
CAATT-TGAATTAAGCTCTAAAATATGTAC------------------------------
-----------------------------

#Rhipicephalus_turanicus_AF483250.1
-----------------------ATTATTTAAGAGGTAAATATTGTT-AGTAAATAAAA-
ATTAC-GAAAGCAAAAAATTATGG-CGGTATTTTAAGCTTTTCAGAGGAATTTGCTCTTT
AATGGATAAAACA--CCTGAATCTTACTTAAATTTGTTAATTCAATTT-GTATACCACTA
TAAA-AACAATTAATAACTTTAATTGTTTAAACTTATT-----A-AATT--AAATTATAT
TAAGTC-AAGGTGC-AGTAAAAATTTAAGA-ATGAAGTGAATTACATTTCTTTTTAG--A
GAA--AGAAAT---TTAAA-TAATATTTAGGATTTGAAAGTAAAATT-GAAATAGAATGT
CAATT-TGAATTAAGCTCTAAAATATGTAC------------------------------
-----------------------------

#Rhipicephalus_turanicus_AF483251.1
-----------------------ATTATTTAAGAGGTAAATATTGTT-AGTAAATAAAA-
ATTAC-GAAAGCAAAAAATTATGG-CGGTATTTTAAGCTTTTCAGAGGAATTTGCTCTTT
AATGGATAAAACA--CCTGAATCTTACTTAAATTTGTTAATTCAATTT-GTATACCACTA
TAAA-AACAATTAATAACTTTAATTGTTTAAACTTATT-----A-AATT--AAATTATAT
TAAGTC-AAGGTGC-AGTAAAAATTTAAGA-ATGAAGTGAATTACATTTCTTTTTAG--A
GAA--AGAAAT---TTAAA-TAATATTTAGGATTTGAAAGTAAAATT-GAAATAGAATGT
CAATT-TGAATTAAGCTCTAAAATATGTAC------------------------------
-----------------------------

#Rhipicephalus_turanicus_AF483252.1
-----------------------ATTATTTAAGAGGTAAATATTGTT-AGTAAATAAAA-
ATTAC-GAAAGCAAAAAATTATGG-CGGTATTTTAAGCTTTTCAGAGGAATTTGCTCTTT
AATGGATAAAACA--CCTGAATCTTACTTAAATTTGTTAATTCAATTT-GTATACCACTA
TAAA-AACAATTAATAACTTTAATTGTTTAAACTTATT-----A-AATT--AAATTATAT
TAAGTC-AAGGTGC-AGTAAAAATTTAAGA-ATGAAGTGAATTACATTTCTTTTTAG--A
GAA--AGAAAT---TTAAA-TAATATTTAGGATTTGAAAGTAAAATT-GAAATAGAATGT
CAATT-TGAATTAAGCTCTAAAATATGTAC------------------------------
-----------------------------

#Rhipicephalus_turanicus_AF483253.1
-----------------------ATTATTTAAGAGGTAAATATTGTT-AGTAAATAAAA-
ATTAC-GAAAGCAAAAAATTATGG-CGGTATTTTAAGCTTTTCAGAGGAATTTGCTCTTT
AATGGATAAAACA--CCTGAATCTTACTTAAATTTGTTAATTCAATTT-GTATACCACTA
TAAA-AACAATTAATAACTTTAATTGTTTAAACTTATT-----A-AATT--AAATTATAT
TAAGTC-AAGGTGC-AGTAAAAATTTAAGA-ATGAAGTGAATTATATTTCTTTTTAG--A
GAA--AGAAAT---TTAAA-TAATATTTAGGATTTGAAAGTAAAATT-GAAATAGAATGT
CAATT-TGAATTAAGCTCTAAAATATGTAC------------------------------
-----------------------------

#Rhipicephalus_turanicus_AF483254.1
-----------------------ATTATTTAAGAGGTAAATATTGTT-AGTAAATAAAA-
ATTAC-GAAAGCAAAAAATTATGG-CGGTATTTTAAGCTTTTCAGAGGAATTTGCTCTTT
AATGGATAAAACA--CCTGAATCTTACTTAAATTTGTTAATTCAATTT-GTATACCACTA
TAAA-AACAATTAATAACTTTAATTGTTTAAACTTATT-----A-AATT--AAATTATAT
TAAGTC-AAGGTGC-AGTAAAAATTTAAGA-ATGAAGTGAATTACATTTCTTTTTAG--A
GAA--AGAAAT---TTAAA-TAATATTTAGGATTTGAAAGTAAAATT-GAAATAGAATGT
CAATT-TGAATTAAGCTCTAAAATATGTAC------------------------------
-----------------------------

#Rhipicephalus_turanicus_AF483255.1
-----------------------ATTATTTAAGAGGTAAATATTGTT-AGTAAATAAAA-
ATTAC-GAAAGCAAAAAATTATGG-CGGTATTTTAAGCTTTTCAGAGGAATTTGCTCTTT
AATGGATAAAACA--CCTGAATCTTACTTAAATTTGTTAATTCAATTT-GTATACCACTA
TAAA-AACAATTAATAACTTTAATTGTTTAAACTTATT-----A-AATT--AAATTATAT
TAAGTC-AAGGTGC-AGTAAAAATTTAAGA-ATGAAGTGAATTACATTTCTTTTTAG--A
GAA--AGAAAT---TTAAA-TAATATTTAGGATTTGAAAGTAAAATT-GAAATAGAATGT
CAATT-TGAATTAAGCTCTAAAATATGTAC------------------------------
-----------------------------

#Rhipicephalus_turanicus_AF483256.1
-----------------------ATTATTTAAGAGGTAAATATTGTT-AGTAAATAAAA-
ATTAC-GAAAGCAAAAAATTATGG-CGGTATTTTAAGCTTTTCAGAGGAATTTGCTCTTT
AATGGATAAAACA--CCTGAATCTTACTTAAATTTGTTAATTCAATTT-GTATACCACTA
TAAA-AACAATTAATAACTTTAATTGTTTAAACTTATT-----A-AATT--AAATTATAT
TAAGTC-AAGGTGC-AGTAAAAATTTAAGA-ATGAAGTGAATTACATTTCTTTTTAG--A
GAA--AGAAAT---TTAAA-TAATATTTAGGATTTGAAAGTAAAATT-GAAATAGAATGT
CAATT-TGAATTAAGCTCTAAAATATGTAC------------------------------
-----------------------------

#Rhipicephalus_turanicus_AF483257.1
-----------------------ATTATTTAAGAGGTAAATATTGTT-AGTAAATAAAA-
ATTAC-GAAAGCAAAAAATTATGG-CGGTATTTTAAGCTTTTCAGAGGAATTTGCTCTTT
AATGGATAAAACA--CCTGAATCTTACTTAAATTTGTTAATTCAATTT-GTATACCACTA
TAAA-AACAATTAATAACTTTAATTGTTTAAACTTATT-----A-AATT--AAATTATAT
TAAGTC-AAGGTGC-AGTAAAAATTTAAGA-ATGAAGTGAATTACATTTCTTTTTAG--A
GAA--AGAAAT---TTAAA-TAATATTTAGGATTTGAAAGTAAAATT-GAAATAGAATGT
CAATT-TGAATTAAGCTCTAAAATATGTAC------------------------------
-----------------------------

#Rhipicephalus_turanicus_AF483258.1
-----------------------ATTATTTAAGAGGTAAATATTGTT-AGTAAATAAAA-
ATTAC-GAAAGCAAAAAATTATGG-CGGTATTTTAAGCTTTTCAGAGGAATTTGCTCTTT
AATGGATAAAACA--CCTGAATCTTACTTAAATTTGTTAATTCAATTT-GTATACCACTA
TAAA-AACAATTAATAACTTTAATTGTTTAAACTTATT-----A-AATT--AAATTATAT
TAAGTC-AAGGTGC-AGTAAAAATTTAAGA-ATGAAGTGAATTACATTTCTTTTTAG--A
GAA--AGAAAT---TTAAA-TAATATTTAGGATTTGAAAGTAAAATT-GAAATAGAATGT
CAATT-TGAATTAAGCTCTAAAATATGTAC------------------------------
-----------------------------

#Rhipicephalus_turanicus_AF483259.1
-----------------------ATTATTTAAGAGGTAAATATTGTT-AGTAAATAAAA-
ATTAC-GAAAGCAAAAAATTATGG-CGGTATTTTAAGCTTTTCAGAGGAATTTGCTCTTT
AATGGATAAAACA--CCTGAATCTTACTTAAATTTGTTAATTCAATTT-GTATACCACTA
TAAA-AACAATTAATAACTTTAATTGTTTAAACTTATT-----A-AATT--AAATTATAT
TAAGTC-AAGGTGC-AGTAAAAATTTAAGA-ATGAAGTGAATTACATTTCTTTTTAG--A
GAA--AGAAAT---TTAAA-TAATATTTAGGATTTGAAAGTAAAATT-GAAATAGAATGT
CAATT-TGAATTAAGCTCTAAAATATGTAC------------------------------
-----------------------------

#Rhipicephalus_turanicus_AF483260.1
-----------------------ATTATTTAAGAGGTAAATATTGTT-AGTAAATAAAA-
ATTAC-GAAAGCAAAAAATTATGG-CGGTATTTTAAGCTTTTCAGAGGAATTTGCTCTTT
AATGGATAAAACA--CCTGAATCTTACTTAAATTTGTTAATTCAATTT-GTATACCACTA
TAAA-AACAATTAATAACTTTAATTGTTTAAACTTATT-----A-AATT--AAATTATAT
TAAGTC-AAGGTGC-AGTAAAAATTTAAGA-ATGAAGTGAATTACATTTCTTTTTAG--A
GAA--AGAAAT---TTAAA-TAATATTTAGGATTTGAAAGTAAAATT-GAAATAGAATGT
CAATT-TGAATTAAGCTCTAAAATATGTAC------------------------------
-----------------------------

#Rhipicephalus_turanicus_AF483261.1
-----------------------ATTATTTAAGAGGTAAATATTGTT-AGTAAATAAAA-
ATTAC-GAAAGCAAAAAATTATGG-CGGTATTTTAAGCTTTTCAGAGGAATTTGCTCTTT
AATGGATAAAACA--CCTGAATCTTACTTAAATTTGTTAATTCAATTT-GTATACCACTA
TAAA-AACAATTAATAACTTTAATTGTTTAAACTTATT-----A-AATT--AAATTATAT
TAAGTC-AAGGTGC-AGTAAAAATTTAAGA-ATGAAGTGAATTACATTTCTTTTTAG--A
GAA--AGAAAT---TTAAA-TAATATTTAGGATTTGAAAGTAAAATT-GAAATAGAATGT
CAATT-TGAATTAAGCTCTAAAATATGTAC------------------------------
-----------------------------

#Rhipicephalus_turanicus_AF483262.1
-----------------------ATTATTTAAGAGGTAAATATTGTT-AGTAAATAAAA-
ATTAC-GAAAGCAAAAAATTATGG-CGGTATTTTAAGCTTTTCAGAGGAATTTGCTCTTT
AATGGATAAAACA--CCTGAATCTTACTTAAATTTGTTAATTCAATTT-GTATACCACTA
TAAA-AACAATTAATAACTTTAATTGTTTAAACTTATT-----A-AATT--AAATTATAT
TAAGTC-AAGGTGC-AGTAAAAATTTAAGA-ATGAAGTGAATTACATTTCTTTTTAG--A
GAA--AGAAAT---TTAAA-TAATATTTAGGATTTGAAAGTAAAATT-GAAATAGAATGT
CAATT-TGAATTAAGCTCTAAAATATGTAC------------------------------
-----------------------------

#Rhipicephalus_turanicus_AF483263.1
-----------------------ATTATTTAAGAGGTAAATATTGTT-AGTAAATAAAA-
ATTAC-GAAAGCAAAAAATTATGG-CGGTATTTTAAGCTTTTCAGAGGAATTTGCTCTTT
AATGGATAAAACA--CCTGAATCTTACTTAAATTTGTTAATTCAATTT-GTATACCACTA
TAAA-AACAATTAATAACTTTAATTGTTTAAACTTATT-----A-AATT--AAATTATAT
TAAGTC-AAGGTGC-AGTAAAAATTTAAGA-ATGAAGTGAATTACATTTCTTTTTAG--A
GAA--AGAAAT---TTAAA-TAATATTTAGGATTTGAAAGTAAAATT-GAAATAGAATGT
CAATT-TGAATTAAGCTCTAAAATATGTAC------------------------------
-----------------------------

#Rhipicephalus_turanicus_AF483264.1
-----------------------ATTATTTAAGAGGTAAACATTGTT-AGTAAATAAAA-
ATTAC-GAAAGCAAAAAATTATGG-CGGTATTTTAAGCTTTTCAGAGGAATTTGCTCTTT
AATGGATAAAACA--CCTGAATCTTACTTAAATTTGTTAATTCAATTT-GTATACCACTA
TAAA-AACAATTAATAACTTTAATTGTTTAAACTTATT-----A-AATT--AAATTATAT
TAAGTC-AAGGTGC-AGTAAAAATTTAAGA-ATGAAGTGAATTACATTTCTTTTTAG--A
GAA--AGAAAT---TTAAA-TAATATTTAGGATTTGAAAGTAAAATT-GAAATAGAATGT
CAATT-TGAATTAAGCTCTAAAATATGTAC------------------------------
-----------------------------

#Rhipicephalus_turanicus_AM410571.1
----ACTAGGGATTAGATACCC?ATTATTTAAGAGCTAAATGTTGTA-AGTAAGTAAAA-
ATTAT-GAAAGCAAAAAATTATGG-CGGTATTTTAAGCTTTTCAGAGGAATTTGCTCTTT
GATGGATAAAACA--CCTAAATCTTACTTAAATTTGTTAATTCAATTT-GTATACCACTA
TAAA-AACAATTTATAACTTTAATTGTTTAAATTTATT-----A-AATT--AAAATATAT
TAAGTC-AAGGTGC-AGTAAAAATTTAAGG-ATGAAGTGAATTACATTACTCTTTAG--A
GA--AACAAAT---TTAAAATAATACTTAGGATTTGAAAGTAAAATT-AAAATAGAATGT
TGGTT-TGAATTAAGCTCTAAA--------------------------------------
-----------------------------

#Rhipicephalus_turanicus_DQ849231.1
-------------------CCCTATTATTTAAGAGCTTAACATTGTA-AGTAAATAATA-
ATTAT-GAAAGCAAAAAATTATGG-CGGTATTTTAAGCTTTTCAGAGGAATTTGCTCTTT
AATGGATAAAACA--CCAAAATCTTACTTAGATTTGTGATTTCAATTT-GTATACCACTA
TAAA-AACAATTTATAACTCTAATTGTTTAAATTTACA-----A-AATT--AAAATATAT
TAAGTC-AAGGTGC-AGTAAAAATTTAAGG-ATGAAGTGAATTACATTACTTTTCAG--T
GA--AATAAAT---TTATAATAATACTTAGGATTTGAAAGTAAAATT-AAAATAGGATGT
TAATT-TGAATTAAGCTCTAAGATATGTACATATCGCCC--GTCACTCTTTTATAA----
-----------------------------

#Rhipicephalus_turanicus_DQ849232.1
-------------------CCCTATTATTTAAGAGCTTAACATTGTA-AGTAAATAATA-
ATTAT-GAAAGCAAAAAATTATGG-CGGTATTTTAAGCTTTTCAGAGGAATTTGCTCTTT
AATGGATAAAACA--CCAAAATCTTACTTAGATTTGTGATTTCAATTT-GTATACCACTA
TAAA-AACAATTTATAACTCTAATTGTTTAAATTTACA-----A-AATT--AAAATATAT
TAAGTC-AAGGTGC-AGTAAAAATTTAAGG-ATGAAGTGAATTACATTACTTTTTAG--T
GA--AATAAAT---TTATAATAATACTTAGGATTTGAAAGTAAAATT-AAAATAGGATGT
TAATT-TGAATTAAGCTCTAAGATATGTACATATCGCCC--GTCACTCTTTTATAA----
-----------------------------

#Rhipicephalus_turanicus_DQ901290.1
-------------------CCCTATTATTTAAGAGCTTAACATTGTA-AGTAAATAATA-
ATTAT-GAAAGCAAAAAATTATGG-CGGTATTTTAAGCTTTTCAGAGGAATTTGCTCTTT
AATGGATAAAACA--CCAAAATCTTACTTAGATTTGTGATTTCAATTT-GTATACCACTA
TAAA-AACAATTTATAACTCTAATTGTTTAAATTTACA-----A-AATT--AAATTATAT
TAAGTC-AAGGTGC-AGTAAAAATTTAAGG-ATGAAGTGAATTACATTACTTTTTAG--T
GA--AATAAAT---TTATAATAATACTTAGGATTTGAAAGTAAAATT-AAAATAGGATGT
TAATT-TGAATTAAGCTCTAAGATATGTACATATC-------------------------
-----------------------------

#Rhipicephalus_turanicus_HM014442.1
-------------------------TATTTAAGAGCTAAATGTTGTA-AGTAAGTAGAA-
ATTAT-GAAAGCAAAAAATTATGG-CGGTATTTTAAGCTTTTCAGAGGAATTTGCTCTTT
GATGGATAAAACA--CCTAAATCTTACTTAAATTTGTTAATTCAATTT-GTATACCACTA
TAAA-AACAATTTATAACTTTAATTGTTTAAATTTATT-----A-AATT--AAAATATAT
TAAGTC-AAGGTGC-AGTAAAAATTTAAGG-ATGAAGTGAATTACATTACTCTTTAG--A
GA--AACAAAT---TTAAAATAATACTTAGGAT---------------------------
------------------------------------------------------------
-----------------------------

#Rhipicephalus_turanicus_JQ480846.1
-------TAGGATTAGATACCCTATTATTTAAGAGCTTAACATTGTA-AGTAAATAAAG-
ATTAT-GAAAGCAAAAAATTATGG-CGGTATTTTAAGCTTTTCAGAGGGATTTGCTCTTT
AATGGATAAAACA--CCTAAATCTTACTTAAATTTGTTAATTCAATTT-GTATACCACTA
TAAA-AACAATTTATAACTTTAATTGTTGGTATTTATT-----G-AATT--AAAATATAT
TAAGTC-AAGGTGC-AGTAAAAATTTAAGG-ATGAAGTGAATTACATTACTTTTTAG--A
GA--AATAAAT---TTAAAATAATATTTAGGATTTGAAAGTAAAATT-AAAATATAATGT
TAATT-TGAATTAAGCTCTAAAATATGTACACATCGCCCGTCGCTCTCATT---------
-----------------------------

#Rhipicephalus_turanicus_JQ480848.1
-----------------------ATTATTTAAGAGCTATATGTTGTA-AGTAAATAAAA-
ATTAT-GAAAGCAAAAAATTATGG-CGGTATTTTAAGCTTTTCAGAGGAATTTGCTCTTT
AATGGATAAAACA--CCTAAATCTTACTTAAATTTGTTAATTCAATTT-GTATACCACTA
TAAA-AACAATTTATAACTTTAATTGTTTAAATTTATT-----A-AATT--AAAATATAT
TAAGTC-AAGGTGC-AGTAAAAATTTAAGA-ATGAAGTGAATTACATTACTCTTTAG--A
GA--AATAAAT---TTAAAATAATATTTAGGATTTGAAAGTAAAATT-AAAATAGAATGT
TGGTT-TGAATTAAGCTCTAAAATATGTA-------------------------------
-----------------------------

#Rhipicephalus_turanicus_JQ480849.1
-------TAGGATTAGATACCCTATTATTTAAGAGCTAAATGTTGTA-AGTAAATAAAA-
ATTAT-GAAAGCAAAAAATTATGG-CGGTATTTTAAGCTTTTCAGAGGAATTTGCTCTTT
AATGGATAAAACA--CCTAAATCTTACTTAAATTTGTTAATTCAATTT-GTATACCACTA
TAAA-AACAATTTATAACTTTAATTGTTTAAATTTATT-----A-AATT--AAAATATAT
TAAGTC-AAGGTGC-AGTAAAAATTTAAGA-ATGAAGTGAATTATATTACTCTTTAG--A
GA--AATAAAT---TTAAAATAATATTTAGGATTTGAAAGTAAAATT-AAAATAGAATGT
TAATT-TGAATTAAGCTCTAAAATATGTACACATCGCCCGTCGCTCTCATT---------
-----------------------------

#Rhipicephalus_turanicus_JQ480850.1
-------TAGGATTAGATACCCTATTATTTAAGAGCTTAACATTGTA-AGTAAATAAAG-
ATTAT-GAAAGCAAAAAATTATGG-CGGTATTTTAAGCTTTTCAGAGGAATTTGCTCTTT
AATGGATAAAACA--CCTAAATCTTACTTAAATTTGTTAATTCAATTT-GTATACCACTA
TAAA-AACAATTTATAACTTTAATTGTTGGTATTTATT-----A-AATT--AAAATATAT
TAAGTC-AAGGTGC-AGTAAAAATTTAAGG-ATGAAGTGAATTACATTACTTTTTAG--A
GA--AATAAAT---TTAAAATAATATTTAGGATTTGAAAGTAAAATT-AAAATATAATGT
TAATT-TGAATTAAGCTCTAAAATATGTACACATCGCCCGTCGCTCTCATT---------
-----------------------------

#Rhipicephalus_turanicus_KC243816.1
---------------------------------AGCTAAATGTTGTA-AGTAAGTAAAA-
ATTAT-GAAAGCAAAAAATTATGG-CGGTATTTTAAGCTTTTCAGAGGAATTTGCTCTTT
GATGGATAAAACA--CCTAAATCTTACTTAAATTTGTTAATTCAATTT-GTATACCACTA
TAAA-AACAATTTATAACTTTAATTGTTTAAATTTATT-----A-AATT--AAAATATAT
TAAGTC-AAGGTGC-AGTAAAAATTTAAGG-ATGAAGTGAATTACATTACTCTTTAG--A
GA--AACAAAT---TTAAAATAATACTTAGGATTTGAAAGTAAAATT-AAAATAGAATGT
TGGTT-TGAATTAAGCTCTAAAATATGTACATATCGCCCGTCACT---------------
-----------------------------

#Rhipicephalus_turanicus_KC243817.1
---------------------------------AGCTAAATATTGTA-AGTAAGTAAAA-
ATTAT-GAAAGCAAAAAATTATGG-CGGTATTTTAAGCTTTTCAGAGGAATTTGCTCTTT
GATGGATAAAACA--CCTAAATCTTACTTAAATTTGTTAATTCAATTT-GTATACCACTA
TAAA-AACAATTTATAACTTTAATTGTTTAAATTTATT-----A-AATT--AAAATATAT
TAAGTC-AAGGTGC-AGTAAAAATTTAAGG-ATGAAGTGAATTACATTACTCTTTAG--A
GA--AACAAAT---TTAAAATAATACTTAGGATTTGAAAGTAAAATT-AAAATAGAATGT
TGGTT-TGAATTAAGCTCTAAAATATGTACATATCGCCCGTCACT---------------
-----------------------------

#Rhipicephalus_turanicus_KC243818.1
---------------------------------AGCTAAATGTTGTA-AGTAAGTAAAA-
ATTAT-GAAAGCAAAAAATTATGG-CGGTATTTTAAGCTTTTCAGAGGAATTTGCTCTTT
GATGGATAAAACA--CCTAAATCTTACTTAAATTTGTTAATTCAATTT-GTATACCACTA
TAAA-AACAATTTATAACTTTAATTGTTTAAATTTATT-----A-AATT--AAAATATAT
TAAGTC-AAGGTGC-AGTAAAAATTTAAGG-ATGAAGTGAATTACATTACTCTTTAG--A
GA--AACAAAT---TTAAAATAATACTTAGCATTTGAAAGTAAAATT-AAAATAGAATGT
TGGTT-TGAATTAAGCTCTAAAATATGTACATATCGCCCGTCACT---------------
-----------------------------

#Rhipicephalus_turanicus_KC243819.1
---------------------------------AGCTAAATGTTGTA-AGTAAGTAAAA-
ATTAT-GAAAGCAAAAAATTATGG-CGGTATTTTAAGCTTTTCAGAGGAATTTGCTCTTT
GATGGATAAAACA--CCTAAATCTTACTTAAATTTGTCAATTCAATTT-GTATACCACTA
TAAA-AACAATTTATAACTTTAATTGTTTAAATTTATT-----A-AATT--AAAATATAT
TAAGTC-AAGGTGC-AGTAAAAATTTAAGG-ATGAAGTGAATTACATTACTCTTTAG--A
GA--AACAAAT---TTAAAATAATACTTAGGATTTGAAAGTAAAATT-AAAATAGAATGT
TGGTT-TGAATTAAGCTCTAAAATATGTACATATCGCCCGTCACT---------------
-----------------------------

#Rhipicephalus_turanicus_KC243820.1
---------------------------------AGCTAAATGTTGTA-AGTAAGTAAAA-
ATTAT-GAAAGCAAAAAATTATGG-CGGTATTTTAAGCTTTTCAGAGGAATTTGCTCTTT
GATGGATAAAACA--CCTAAATCTTACTTAAATTTGTTAATTCAATTT-GTATACCACTA
TAAA-AACAATTTATAACTTTAATTGTTTAAATTTATT-----A-AATT--AAAATATAT
TAAGTC-AAGGTGC-AGTAAAAATTTAAGG-ATGAAGTGAATTACATTACTCTTTAG--A
GA--AATAAAT---TTAAAATAATACTTAGGATTTGAAAGTAAAATT-AAAATAGAATGT
TGGTT-TGAATTAAGCTCTAAAATATGTACATATCGCCCGTCACT---------------
-----------------------------

#Rhipicephalus_turanicus_KC243821.1
---------------------------------AGCTAAATGTTGTA-AGTAAGTAAAA-
ATTAT-GAAAGCAAAAAATTATGG-CGGTATTTTAAGCTTTTCAGAGGAATTTGCTCTTT
AATGGATAAAACA--CCTAAATCTTACTTAAATTTGTTAATTCAATTT-GTATACCACTA
TAAA-AACAATTTATAACTTTAATTGTTTAAATTTATT-----A-AATT--AAAATATAT
TAAGTC-AAGGTGC-AGTAAAAATTTAAGG-ATGAAGTGAATTACATTACTCTTTAG--A
GA--AACAAAT---TTAAAATAATACTTAGGATTTGAAAGTAAAATT-AAAATAGAATGT
TGGTT-TGAATTAAGCTCTAAAATATGTACATATCGCCCGTCACT---------------
-----------------------------

#Rhipicephalus_turanicus_KC243822.1
---------------------------------AACTAAATGTTGTA-AGTAAGTAAAA-
ATTAT-GAAAGCAAAAAATTATGG-CGGTATTTTAAGCTTTTCAGAGGAATTTGCTCTTT
GATGGATAAAACA--CCTAAATCTTACTTAAATTTGTTAATTCAATTT-GTATACCACTA
TAAA-AACAATTTATAACTTTAATTGTTTAAATTTATT-----A-AATT--AAAATATAT
TAAGTC-AAGGTGC-AGTAAAAATTTAAGG-ATGAAGTGAATTACATTACTCTTTAG--A
GA--AACAAAT---TTAAAATAATACTTAGGATTTGAAAGTAAAATT-AAAATAGAATGT
TGGTT-TGAATTAAGCTCTAAAATATGTACATATCGCCCGTCACT---------------
-----------------------------

#Rhipicephalus_turanicus_KC243823.1
---------------------------------AGCTAAATGTTGTA-AGTAAGTAAAA-
ATTAT-GAAAGCAAAAAATTATGG-CGGTATTTTAAGCTTTTCAGAGGAATTTGCTCTTT
GATGGATAAAACA--CCTAAATCTTACTTAAATTTGTTAATTCAATTT-GTATACCACTA
TAAA-AACAATTTATAACTTTAATTGTTTAAATTTATT-----A-AATT--AAAATATAT
TAAGTC-AAGGTGC-AGTAAAAATTTAAGG-ATGAAGTGAATTACATTACTCTTTAG--A
GA--AACAAAT---TTAAAATAATACTTAGGATTTGAAAGTAAAATT-AAAATAGAATGT
TGATT-TGAATTAAGCTCTAAAATATGTACATATCGCCCGTCACT---------------
-----------------------------

#Rhipicephalus_turanicus_KC243824.1
---------------------------------AGCTAAATGTTGTA-AGTAAGTAAAA-
ATTAT-GAAAGCAAAAAATTATGG-CGGTATTTTAAGCTTTTCAGAGGAATTTGCTCTTT
GATGGATAAAACA--CCTAAATCTTACTTAAATTTGTTAATTCAATTT-GTATACCACTA
TAAA-AACAATTTATAACTTTAATTGTTTAAATTTATT-----A-AATT--AAAATATAT
TAAGTC-AAGGTGC-AGTAAAAATTTAAGA-ATGAAGTGAATTACATTACTCTTTAG--A
GA--AACAAAT---TTAAAATAATACTTAGGATTTGAAAGTAAAATT-AAAATATAATGT
TGGTT-TGAATTAAGCTCTAAAATATGTACATATCGCCCGTCACT---------------
-----------------------------

#Rhipicephalus_turanicus_KC243825.1
---------------------------------AGCTAAATGTTGTA-AGTAAATAAAA-
ATTAT-GAAAGCAAAAAATTATGG-CGGTATTTTAAGCTTTTCAGAGGAATTTGCTCTTT
AATGGATAAAACA--CCTAAATCTTACTTAAATTTGTTAATTCAATTT-GTATACCACTA
TAAA-AACAATTTATAACTTTAATTGTTTAAATTTATT-----A-AATT--AAAATATAT
TAAGTC-AAGGTGC-AGTAAAAATTTAAGA-ATGAAGTGAATTACATTACTCTTTAG--A
GA--AATAGAT---TTAAAATAATATTTAGGATTTGAAAGTAAAATT-AAAATAGAATGT
TGGTT-TGAATTAAGCTCTAAAATATGTACATATCGCCCGTCACT---------------
-----------------------------

#Rhipicephalus_turanicus_KC243826.1
---------------------------------AGCTAAATGTTGTA-AGTAAATAAAA-
ATTAT-GAAAGCAAAAAATTATGG-CGGTATTTTAAGCTTTTCAGAGGAATTTGCTCTTT
AATGGATAAAACA--CCTAAATCTTACTTAAATTTGTTAATTCAATTT-GTATACCACTA
TAGA-AACAATTTATAACTTTAATTGTTTAAATTTATT-----A-AATT--AAAATATAT
TAAGTC-AAGGTGC-AGTAAAAATTTAAGG-ATGAAGTGAATTACATTACTCTTTAG--A
GA--AATAAAT---TTAAAATAATATTTAGGATTTGAAAGTAAAATT-AAAATAGAATGT
TGGTT-TGAATTAAGCTCTAAAATATGTACATATCGCCCGTCACT---------------
-----------------------------

#Rhipicephalus_turanicus_KC243827.1
---------------------------------AGCTAAATGTTGTA-AGTAAATAAAA-
ATTAT-GAAAGCAAAAAATTATGG-CGGTATTTTAAGCTTTTCAGAGGAATTTGCTCTTT
AATGGATAAAACA--CCTAAATCTTACTTAAATTTGTTAATTCAATTT-GTATACCACTA
TAAA-AACAATTTATAACTTTAATTGTTTAAATTTATT-----A-AATT--AAAATATAT
TAAGTC-AAGGTGC-AGTAAAAATTTAAGG-ATGAAGTGAATTACATTACTCTTTAG--A
GA--AATAAAT---TTAAAATAATATTTAGGATTTGAAAGTAAAATT-AAAATAGAATGT
TGGTT-TGAATTAAGCTCTAAAATATGTACATATCGCCCGTCACT---------------
-----------------------------

#Rhipicephalus_turanicus_KC243828.1
---------------------------------AGCTAAATGTTGTA-AGTAAGTAAAA-
ATTAT-GAAAGCAAAAAATTATGG-CGGTATTTTAAGCTTTTCAGAGGAATTTGCTCTTT
GATGGATAAAACA--CCTAAATCTTACTTAAATTTGTTAATTCAATTT-GTATACCACTA
TAAA-AACAATTTATAACTTTAATTGTTTAAATTTATT-----A-AATT--AAAATATAT
TAAGTC-AAGGTGC-AGTAAAAATTTAAGG-ATGAAGTGAATTACATTACTCTTTAG--A
GA--AACAAAT---TTAAAATAATACTTAGGATTTGAAAGTAAAATT-AAAATAGAATGT
TAGTT-TGAATTAAGCTCTAAAATATGTACATATCGCCCGTCACT---------------
-----------------------------

#Rhipicephalus_turanicus_U95916.1
---AAACTAGGATTAGATACCCTATTATTTAAGAGCTTAACATTGTA-AGTAAATAAAG-
ATTAT-GAAAGCAAAAAATTATGG-CGGTATTTTAAGCTTTTCAGAGGAATTTGCTCTTT
AATGGATAAAACA--CCTAAATCTTACTTAAATTTGTTA-TGCACTTT-GTATACCACTA
TAAA-AACAATTTATAACTTTAATTGTTGGTATTTATTT----A-AATT--AAAATATAT
TAAGTC-AAGGTGC-AGTAAAAATTTAAGG-ATGAAGTGAATTACATTACTTTTTAG--A
GATTAAGAAAA---TTAAAATA-TATTTAGGATTTGAAAGTAAAATT-AAAATATAATGT
TAATT-TGAATTAAGCTCTAAAATATGTACATATCGCCCGTCACTCTTTTACAAGATAAG
TCGTAACATAG------------------

#Rhipicephalus_zambeziensis_AF031867.1
------------------------------------------------AGTATATAAAG-
ATTAT-GAAAGCAAAAAGTTATGG-CGGTATTTTAAGCTTTTCAGAGGAATTTGCTCTTT
AATGGATAAAACA--CCAAAATCTTACTTAAATTTGTCAAATCAACTT-GTATACCACTA
TTAA-AACAATTATTAACTCTAATTGTTAATATTTAAAATTTTATAATT--AATTAAAAT
TAAGTC-AAGGTGC-AGTAAAAATTTAAGA-ATGAAGTGAATTACATTACTTTTAAG--G
GA--AATAAAA---TTAAA-TAAATATTAGGATTTGAAAGTAAAATT-AAAATAGAATGT
TAATT-TGAATTAAGCTCTAAAATATGTACATA---------------------------
-----------------------------

#Rhipicephalus_zambeziensis_DQ849219.1
-------------------CCCTATTATTTAAGAGCTGAATATTGTT-AGTATATAAAG-
ATTAT-GAAAGCAAAAAGTTATGG-CGGTATTTTAAGCTTTTCAGAGGAATTTGCTCTTT
AATGGATAAAACA--CCAAAATCTTACTTAAACTTGTCAAATCAACTT-GTATACCACTA
TTAA-AACAATTATTAACTCTAATTGTTAATATTTAAAATTTTATAATT--AATTAAAAT
TAAGTC-AAGGTGC-AGTAAAAATTTAAGA-ATGAAGTGAATTACATTACTTTTAAG--G
GA--AATAAAA---TTAAA-TAAAAATTAGGATTTGAAAGTAAAATT-AAAATAGAATGT
TAATT-TGAATTAAGCTCTAAAATATGTACATATCGCCCGTCACTCTTTTTTAA------
-----------------------------

#Rhipicephalus_zambeziensis_DQ849220.1
-------------------CCCTATTATTTAAGAGCTGAATATTGTT-AGTATATAAAG-
ATTAT-GAAAGCAAAAAGTTATGG-CGGTATTTTAAGCTTTTCAGAGGAATTTGCTCTTT
AATGGATAAAACA--CCAAAATCTTACTTAAATTTGTCAAATCAACTT-GTATACCACTA
TTAA-AACAATTATTAACTCTAATTGTTAATATTTAAAGTTTTATAATT--AATTAAAAT
TAAGTC-AAGGTGC-AGTAAAAATTTAAGA-ATGAAGTGAATTACATTACTTTTAAG--G
GA--AATAAAA---TTAAA-TAAAAATTAGGATTTGAAAGTAAAATT-AAAATAGAATGT
TAATT-TGAATTAAGCTCTAAAATATGTACATATCGCCCGTCACTCTTTTTTAA------
-----------------------------

#Rhipicephalus_zambeziensis_DQ849221.1
-------------------CCCTATTATTTAAGAGCTGAATATTGTT-AGTATATAAAG-
ATTAT-GAAAGCAAAAAGTTATGG-CGGTATTTTAAGCTTTTCAGAGGAATTTGCTCTTT
AATGGATAAAACA--CCAAAATCTTACTTAAATTTGTCAAATCAACTT-GTATACCACTA
TTAA-AACAATTATTAACTCTAATTGTTAATATTTAAAATTTTATAATT--AATTAAAAT
TAAGTC-AAGGTGC-AGTAAAAATTTAAGA-ATGAAGTGAATTACATTACTTTAAAG--G
GA--AATAAAA---TTAAA-TAAAAATTAGGATTTGAAAGTAAAATT-AAAATAGAATGT
TAATT-TGAATTAAGCTCTAAAATATGTACATATCGCCCGTCACTCTTTTTTAA------
-----------------------------

#Rhipicephalus_zambeziensis_DQ849222.1
-------------------CCCTATTATTTAAGAGCTGAATATTGTT-AGTATATAAAG-
ATTAT-GAAAGCAAAAAGTTATGG-CGGTATTTTAAGCTTTTCAGAGGAATTTGCTCTTT
AATGGATAAAACA--CCAAAATCTTACTTAAATTTGTCAAATCAACTT-GTATACCACTA
TTAA-AACAATTATTAACTCTAATTGTTAATATTTAAAATTTTATAATT--AATTAAAAT
TAAGTC-AAGGTGC-AGTAAAAATTTAAGA-ATGAAGTGAATTACATTACTTTTAAG--G
GG--AATAAAA---TTAAA-TAAAAATTAGGATTTGAAAGTAAAATT-AAAATAGAATGT
TAATT-TGAATTAAGCTCTAAAATATGTACATATCGCCCGTCACTCTTTTTTAA------
-----------------------------

#Rhipicephalus_zambeziensis_DQ849223.1
-------------------CCCTATTATTTAAGAGCTGAATATTGTT-AGTATATAAAG-
ATTAT-GAAAGCAAAAAGTTATGG-CGGTATTTTAAGCTTTTCAGAGGAATTTGCTCTTT
AATGGATAAAACA--CCAAAATCTTACTTAAATTTGTCAAATCAACTT-GTATACCACTA
TTAA-AACAATTATTAACTCTAATTGTTAATATTTAAAATTTTATAATT--AATTAAAAT
TAAGTC-AAGGTGC-AGTAAAAATTTAAGA-ATGAAGTGAATTACATTACTTTTAAG--G
GA--AATAAAA---TTAAA-TAAAAATTAGGATTTGAAAGTAAAATT-AAAATAGAATGT
TAATT-TGAATTAAGCTCTAAAATATGTACATATCGCCCGTCACTCTTTTTTAA------
-----------------------------

#Rhipicephalus_zambeziensis_DQ849224.1
-------------------CCCTATTATTTAAGAGCTGAATATTGTT-AGTATATAAAG-
ATTAT-GAAAGCAAAAAGTTATGG-CGGTATTTTAAGCTTTTCAGAGGAATTTGCTCTTT
AATGGATAAAACA--CCAAAATCTTACTTAAATTTGTCAAATCAACTT-GTATACCACTA
TTAA-AACAATTATTAACTCTAATTGTTAATATTTAAAATTTTATAATT--AATTAAAAT
TAAGTC-AAGGTGC-AGTAAAAATTTAAGA-TTGAAGTGAATTACATTACTTTTAAG--G
GA--AATAAAA---TTAAA-TAAAAATTAGGATTTGAAAGTAAAATT-AAAATAGAATGT
TAATT-TGAATTAAGCTCTAAAATATGTACATATCGCCCGTCACTCTTTTTTAA------
-----------------------------

#Rhipicephalus_zambeziensis_DQ849225.1
-------------------CCCTATTATTTAAGAGCTGAATATTGTT-AGTATATAAAG-
ATTAT-GAAAGCAAAAAGTTATGG-CGGTATTTTAAGCTTTTCAGAGGAATTTGCTCTTT
AATGGATAAAACA--CCAAAATCTTACTTAAATTTGTCAAATCAACTT-GTATACCACTA
TTAA-AACAATTATTAACTCTAATTGTTAATATTTAAAATTTTATAATT--AATTAAAAT
TAAGTC-AAGGTGC-AGTAAAAATTTAAGA-ATGAAGTGAATTACATTACTTTTAAG--G
GG--AATAAAA---TTAAA-TAAAAATTAGGATTTGAAAGTAAAATT-AAAATAGAATGT
TAATT-TGAATTAAGCTCTAAAATATGTACATATCGCCCGTCACTCTTTTTTAA------
-----------------------------

#Rhipicephalus_zambeziensis_DQ849226.1
-------------------CCCTATTATTTAAGAGCTGAATATTGTT-AGTATATAAAG-
ATTAT-GAAAGCAAAAAGTTATGG-CGGTATTTTAAGCTTTTCAGAGGAATTTGCTCTTT
AATGGATAAAACA--CCAAAATCTTACTTAAATTTGTCAAATCAACTT-GTATACCACTA
TTAA-AACAATTATTAACTCTAATTGTTAATATTTAAAATTTTATAATT--AATTAAAAT
TAAGTC-AAGGTGC-AGTAAAAATTTAAGA-ATGAAGTGAATTACATTACTTTTAAG--G
GG--AATAAAA---TTAAW-TAAAAATTAGGATTTGAAAGTAAAATT-AAWATAGAATGT
TAATT-TGAATTAAGCTCTAAAATATGTACATATCGCCCGTCACTCTTTTTTAA------
-----------------------------

#Rhipicephalus_zambeziensis_DQ849227.1
-------------------CCCTATTATTTAAGAGCTGAATATTGTT-AGTATATAAAG-
ATTAT-GAAAGCAAAAAGTTATGG-CGGTATTTTAAGCTTTTCAGAGGAATTTGCTCTTT
AATGGATAAAACA--CCAAAATCTTACTTAAATTTGTCAAATCAACTT-GTATACCACTA
TTAA-AACAATTATTAACTCTAATTGTTAATATTTAAAATTTTATAATT--AATTAAAAT
TAAGTC-AAGGTGC-AGTAAAAATTTAAGA-ATGAAGTGAATTACATTACTTTTAAG--G
GA--AATAAAA---TTAAA-TAAAAATTAGGATTTGAAAGTAAAATT-AAAATAGAATGT
TAATT-TGAATTAAGCTCTAAAATATGTACATATCGCCCGTCACTCTTTTTTAA------
-----------------------------

#Rhipicephalus_zambeziensis_DQ849228.1
-------------------CCCTATTATTTAAGAACTGAATATTGTT-AGTATATAAAG-
ATTAT-GAAAGCAAAAAGTTATGG-CGGTATTTTAAGCTTTTCAGAGGAATTTGCTCTTT
AATGGATAAAACA--CCAAAATCTTACTTAAATTTGTCAAATCAACTT-GTATACCACTA
TTAA-AACAATTATTAACTCTAATTGTTAATATTTAAAATTTTATAATT--AATTAAAAT
TAAGTC-AAGGTGC-AGTAAAAATTTAAGA-ATGAAGTGAATTACATTACTTTTAAG--G
GA--AATAAAA---TTAAA-TAAAAATTAGGATTTGAAAGTAAAATT-AAAATAGAATGT
TAATT-TGAATTAAGCTCTAAAATATGTACATATCGCCCGTCACTCTTTTTTAA------
-----------------------------

#Rhipicephalus_zambeziensis_DQ849237.1
-------------------CCCTATTATTTAAGAGCTGAATATTGTT-AGTATATAAAG-
ATTAT-GAAAGCAAAAAGTTATGG-CGGTATTTTAAGCTTTTCAGAGGAATTTGCTCTTT
AATGGATAAAACA--CCAAAATCTTACTTAAATTTGTCAAATCAACTT-GTATACCACTA
TTAA-AACAATTATTAACTCTAATTGTTAATATTTAAAATTTTATAATT--AATTAAAAT
TAAGTC-AAGGTGC-AGTAAAAATTTAAGA-ATGAAGTGAATTACATTACTTTTAAG--G
GA--AATAAAA---TTAAA-TAAATATTAGGATTTGAAAGTAAAATT-AAAATAGAATGT
TAATT-TGAATTAAGCTCTAAAATATGTACATATCGCCCGTCACTCTTTTTTAA------
-----------------------------

#Rhipicephalus_zambeziensis_DQ849238.1
-------------------CCCTATTATTTAAGAGCTGAATATTGTT-AGTATATAAAG-
ATTAT-GAAAGCAAAAAGTTATGG-CGGTATTTTAAGCTTTTCAGAGGAATTTGCTCTTT
AATGGATAAAACA--CCAAAATCTTACTTAAATTTGTCAAATCAACTT-GTATACCACTA
TTAA-AACAATTATTAACTCTAATTGTTAATATTTAAAATTTTATAATT--AATTAAAAT
TAAGTC-AAGGTGC-AGTAAAAATTTAAGA-ATGAAGTGAATTACATTACTTTTAAG--G
GA--AATAAAA---TTAAA-TAAATATTAGGATTTGAAAGTAAAATT-AAAATAGAATGT
TAATT-TGAATTAAGCTCTAAAATATGTACATATCGCCCGTCACTCTTTTTTAA------
-----------------------------
