# Supplementary material for: Assessment of four DNA fragments (COI, 16S rDNA, ITS2, 12S rDNA) for species identification of the Ixodida (Acari: Ixodida)
Source: Parasit Vectors. 2014 Mar 3;7:93. doi: 10.1186/1756-3305-7-93 (PMC3945964; doi:10.1186/1756-3305-7-93)
Supplement: Additional file 5 — Appendix S2. The data sets 1 to 3 utilized in this manuscript. [file 1756-3305-7-93-S5.zip › Appendix.S2/data set 2/16S rDNA/Argase.meg]

#mega
!Title ;
!Format DataType=DNA indel=-;

#Argas_neghmei(DQ295781.1)
CTGCTCAATGATTTTTTAAATTGCTGTGGTATTTTG-ACTATACGAAGGTATTGAAATAA
GATCTTTAATGGGTGCTAAGAGAATGGATGAACAAGGATTTTCTTTCTTAAGTTTAATA-
TTAGAATTTGGTTTTTAAGTGAAAAAACTTAAATTTAATTTTGGGACAAGAAGACCCTAT
GAATTTTT----ATTAAAACTAGTTTTAATAATAATTTAAAATTGTTT--TTAGTTTAAT
TGGGGTGATTTTTAAAGATTAGAAATCTTTAAAATTATATAAATTGATCCATTTATTAGT
GATTAATTAAGAAAAATACTCTAGGGATAACAGCGTAATAATTTTGGATAGTTCATATTG
ATAAAATTGATTGCGACCTCGATGTTGGATTAAGATACTTTTATAATGTAGAAGTTATAC
TAAGAAGTTTGCTCAACTTTTAATATCTTACTTGATCTGAGTTC---------------

#Argas_neghmei(FJ853598.1)
--------------TTTAAATTGCTGTGGTATTTTG-ACTATACAAAGGTATTGAAATAA
GATCTTTAATGGGTGCTAAGAGAATGGATGAACAAGGATTTTCTTTCTTAAGTTTAATA-
TTAGAATTTGGTTTTTAAGTGAAAAAACTTAAATTTAATTTTGGGACAAGAAGACCCTAT
GAATTTTT----ATTAAAACTAGTTTTAATAATAATTTAAAATTGTTT--TTAGTTTAAT
TGGGGTGATTTTTAAAGATTAGAAATCTTTAAAATTATATAAATTGATCCATTTATTAGT
GATTAATTAAGAAAAATACTCTAGGGATAACAGCGTAATAATTTTGGATAGTTCATATTG
ATAAAATTGATTGCGACCTCGATGTTGGATTAAGATACTTTTATAATGTAGAAGTTATAC
TAAGAAGTTTGCTCAACTTTTAATATCTTACT---------------------------

#Argas_persicus(AF001402.1)
CTGCTCAATGATTTTTTAAATTGCTGTGGTATTTTGGACTATACGAAGGTATTGAAATAA
GATCTTAAATAGGTGCTAAGAGAATGGTTGAACAAAGGTTTTCTTTCTAAAAATAAATTA
TTAGAAGTTGGTTTTTATGTGAAAAAACATAAATTATTATTTGGGACAAGAAGACCCTAT
GAATTTTT----ATTTT---ATGTGGATAATAAAATT-ATTTGTATAA----AATTTAAT
TGGGGCGATTTTTAAAGATTAGGAATCTTTA-GATTTATTAAGATGATCCGTT-ATTAGC
GATTTTTTGAAAAAAATACTCTAGGGATAACAGCGTAATAATTTTGGATAGTTCTTATTG
ATAAAATTGATTGCGACCTCGATGTTGGATTAAGATTCTTATTTAATGAAGAAGTTAAAT
TAAGAAGTTTGCTCAACTTTTAATATCTTACTTGATCTGAGTTCAGACCGG--------

#Argas_persicus(AY436769.1)
-----------------------------TATTTTG-ACTATACGAAGGTATTGAAATAA
GATCTTAAATAGGTGCTAAGAGAATGGTTGAACAAAGGTTTTCTTTCTAAAAATAAATTA
TTAGAAGTTGGTTTTTATGTGAAAAAACATAAATTATTATTTGGGACAAGAAGACCCTAT
GAATTTTT----ATTTT---ATGTGGATAATAAAATT-ATTCGTATAA----AATTTAAT
TGGGGCGATTTTTAAAGATTAGGAATCTTTA-GATTTATTAAGATGATCCGTT-ATTAGC
GATTTTTTGAAAAAAATACTCTAGGGATAACAGCGTAATAATTTTGGATAGTTCTTATTG
ATAAAATTGATTGCGACCTCGATGTTGGATTAAGATTCTTATTTAATGAAGAAGTTAAAT
TAAGAAGTTTGCTCAACTTTTAATATCTT------------------------------

#Argas_persicus(AY436770.1)
-----------------------------TATTTTG-ACTATACGATTGTATTGAAATAA
GATCTTAAATAGGTGCTAAGAGAATGGTTGAACAAAGGTTTTCTTTCTAAAAATAAATTA
TTAGAAGTTGGTTTTTATGTGAAAAAACATAAATTATTATTTGGGACAAGAAGACCCTAT
GAATTTTT----ATTTT---ATGTGGATAATAAAATT-ATTCGTATAA----AATTTAAT
TGGGGCGATTTTTAAAGATTAGGAATCTTTA-GAATTATTAAGATGATCCGTT-ATTAGC
GATTTTTTGAAAAAAATACTCTAGGGATAACAGCGTAATAATTTTGGATAGTTCTTATTG
ATAAAATTGATTGCGACCTCGATGTTGGATTAAGATTCTTATTTAATGAAGAAGTTAAAT
TAAAAAGTTTGCTCAACTTTTAATATC--------------------------------

#Argas_persicus(AY436772.1)
-----------------------------TATTTTG-ACTATACGAAGGTATTGAAATAA
GATCTTAAATAGGTGCTAAGAGAATGGTTGAACAAAGGTTTTCTTTCTAAAAATAAATTA
TTAGAAGTTGGTTTTTATGTGAAAAAACATAAATTATTATTTGGGACAAGAAGACCCTAT
GAATTTTT----ATTTT---ATGTGGATAATAAAATT-ATTCGTATAA----AATTTAAT
TGGGGCGATTTTTAAAGATTAGGAATCTTTA-GATTTATTAAGATGATCCGTT-ATTAGC
GATTTTTTGAAAAAAATACTCTAGGGATAACAGCGTAATAATTTTGGATAGTTCTTATTG
ATAAAATTGATTGCGACCTCGATGTTGGATTAAGATTCTTATTTAATGAAGAAGTTAAAT
TAAGAAGTTTGCTCAACTTTTAATATCTT------------------------------

#Argas_persicus(GU355920.1)
CTGCTCAATGATTTTTTAAATTGCTGTGGTATTTTG-ACTATACGAAGGTATTGAAATAA
GATCTTAAATAGGTGCTAAGAGAATGGTTGAACAAAGGTTTTCTTTCTAAAAATAAATTA
TTAGAAGTTGGTTTTTATGTGAAAAAACATAAATTATTATTTGGGACAAGAAGACCCTAT
GAATTTTT----ATTTT---ATGTGGATAATAAAATT-ATTCGTATAA----AATTTAAT
TGGGGCGATTTTTAAAGATTAGGAATCTTTA-GATTTATTAAGATGATCCGTT-ATTAGC
GATTTTTTGAAAAAAATACTCTAGGGATAACAGCGTAATAATTTTGGATAGTTCTTATTG
ATAAAATTGATTGCGACCTCGATGTTGGATTAAGATTCTTATTTAATGAAGAAGTTAAAT
TAAGAAGTTTGCTCAACTTTTAATATCTTACTTGATCTGAGTTCAGACCGGAATC----

#Argas_persicus(GU451248.1)
CTGCTCAATGATTTTTTAAATTGCTGTGGTATTTTG-ACTATACGAAGGTATTGAAATAA
GATCTTAAATAGGTGCTAAGAGAATGGTTGAACAAAGGTTTTCTTTCTAAAAATAAATTA
TTAGAAGTTGGTTTTTATGTGAAAAAACATAAATTATTATTTGGGACAAGAAGACCCTAT
GAATTTTT----ATTTT---ATGTGGATAATAAAATT-ATTTGTATAA----AATTTAAT
TGGGGCGATTTTTAAAGATTAGGAATCTTTA-GATTTATTAAGATGATCCGTT-ATTAGC
GATTTTTTGAAAAAAATACTCTAGGGATAACAGCGTAATAATTTTGGATAGTTCTTATTG
ATAAAATTGATTGCGACCTCGATGTTGGATTAAGATTCTTATTTAATGAAGAAGTTAAAT
TAAGAAGTTTGCTCAACTTTTAATATCTTACTTGATCTGAGT-----------------

#Argas_persicus(L34321.1)
CTGCTCAATGATTTTTTAAATTGCTGTGGTATTTTGGACTATACGAAGGTATTGAAATAA
GATCTTAAATAGGTGCTAAGAGAATGGTTGAACAAAGGTTTTCTTTCTAAAAATAAATTA
TTAGAAGTTGGTTTTTATGTGAAAAAACATAAATTATTATTTGGGACAAGAAGACCCTAT
GAATTTTT----ATTTT---ATGTGGATAATAAAATT-ATTTGTATAA----AATTTAAT
TGGGGCGATTTTTAAAGATTAGGAATCTTTA-GATTTATTAAGATGATCCGTT-ATTAGC
GATTTTTTGAAAAAAATACTCTAGGGATAACAGCGTAATAATTTTGGATAGTTCTTATTG
ATAAAATTGATTGCGACCTCGATGTTGGATTAAGATTCTTATTTAATGAAGAAGTTAAAT
TAAGAAGTTTGCTCAACTTTTAATATCTTACTTGATCTGAGTTCAGACCGG--------

#Argas_reflexus(AF001401.1)
CTGCTCAATGATTTTTTAAATTGCTGTGGTATTTTG-ACTATACGAAGGTATTGAAATAA
GATCTTAAATGGGTGCTAAGAGAATGGCTGTACAAAGATTTTCTTTCTTGGATTAATTAA
TTAGAAGTTGGTTTTTAAGTGAAAAAACTTAAATTTAATTTTGGGACAAGAAGACCCTAT
GAATTTTT----ACTAAACAAATGCAAGAAAGGTGCTTGCATTTATTT----AGTTTGGT
TGGGGCGATTTTTAAAGATTAATAATCTTTAGACTTTTGTAAATTGATCCATC-ATTGAT
GATTATTTTAAAAAAATACTCTAGGGATAACAGCGTTATAATTTTGGATAGTTCCTATTG
ATAAAATTGATTGCGACCTCGATGTTGGATTAAGATACTTTTGTAATGAAGAAGTTACAG
AAAGGAGTTTGCTCAACTTTTAATATCTTACTTGATCTGAGTTCAGACCGG--------

#Argas_reflexus(L34322.1)
CTGCTCAATGATTTTTTAAATTGCTGTGGTATTTTG-ACTATACGAAGGTATTGAAATAA
GATCTTAAATGGGTGCTAAGAGAATGGCTGTACAAAGATTTTCTTTCTTGGATTAATTAA
TTAGAAGTTGGTTTTTAAGTGAAAAAACTTAAATTTAATTTTGGGACAAGAAGACCCTAT
GAATTTTT----ACTAAACAGATGCAAGAAAGGTGTTTGCATTTATTT----AGTTTGGT
TGGGGCGATTTTTAAAGATTAATAATCTTTAGACTTTTGTAAATTGATCCATC-ATTGAT
GATTATTTTAAAAAAATACTCTAGGGATAACAGCGTTATAATTTTGGATAGTTCCTATTG
ATAAAATTGATTGCGACCTCGATGTTGGATTAAGATACTTTTGTAATGAAGAAGTTACAG
AAAGGAGTTTGCTCAACTTTTAATATCTTACTTGATCTGAGTTCAGACCGG--------
