# Supplementary material for: Assessment of four DNA fragments (COI, 16S rDNA, ITS2, 12S rDNA) for species identification of the Ixodida (Acari: Ixodida)
Source: Parasit Vectors. 2014 Mar 3;7:93. doi: 10.1186/1756-3305-7-93 (PMC3945964; doi:10.1186/1756-3305-7-93)
Supplement: Additional file 5 — Appendix S2. The data sets 1 to 3 utilized in this manuscript. [file 1756-3305-7-93-S5.zip › Appendix.S2/data set 2/16S rDNA/Haemaphysalis.meg]

#mega
!Title ;
!Format DataType=DNA indel=-;

#101_sample_Haemaphysalis_longicornis
----------------------GGCTTAGTATTTTGACTATACAAAGGTATTGTAATAAG
ACTTTAATTGAGTGCTAAGAGAATGGATTTTCAAAAAAATTCTTTTTTAAGTTTAAAAAT
TAAAGTTATTTTTATTTGTGAAGAAACAATAATAAAAATTAAAGACAAGAAGACCCTATG
AATTTTT-ATAAACTTTAATATTTAATTAAATATTAAAGTTTATTTAATTGGGGCGATTG
AGAAAGATAAAAAACTTTTTTT--ATTTAAAGA-GATCCATTATTAATGATTTTAT-GTA
AAAAATACTCTAGGGATAACAGCGTAATAATTTTAGATAGATCTTATAGAAAAAATAGTT
TGCGACCTCGATGTTGGATTAGGATACTTATTTAATGAAGAAGTTAAATA-AAGAAGTTT
GTTCAACTTTTAAAATCCTACATGATCTGA-TTCAGACCGGAAAA--

#104_sample_Haemaphysalis_longicornis
--------------TTTAAATTGGCGTAGTATTTTGACTATACAAAGGTATTGTAATAAG
ACTTTAATTGAGTGCTAAGAGAATGGATTTTCAAAAAAATTCTTTTTTAAGTTTAAAAAT
TAAAGTTATTTTTATTTGTGAAGAAACAATAATAAAAATTAAAGACAAGAAGACCCTATG
AATTTTT-ATAAACTTTAATATTTAATTAAATATTAAAGTTTATTTAATTGGGGCGATTG
AGAAAGATAAAAAACTTTTTTT--ATTTAAAGA-GATCCATTATTAATGATTTTAT-GTA
AAAAATACTCTAGGGATAACAGCGTAATAATTTTAGATAGATCTTATAGAAAAAATAGTT
TGCGACCTCGATGTTGGATTAGGATACTTGTTTAATGAAGAAGTTAAATA-AAGAAGTTT
GTTCAACTTTTAAAATCCTACATGATCTGA-TTCAGACCGGAAAA--

#109_sample_Haemaphysalis_longicornis
------------------------CTTAGTATTTTGACTATACAAAGGTATTGTAATAAG
ACTTTAATTGAGTGCTAAGAGAATGGATTTTCAAAAAAATTCTTTTTTAAGTTTAAAAAT
TAAAGTTATTTTTATTTGTGAAGAAACAATAATAAAAATTAAAGACAAGAAGACCCTATG
AATTTTT-ATAAACTTTAATATTTAATTAAATATTAAAGTTTATTTAATTGGGGCGATTG
AGAAAGATAAAAAACTTTTTTT--ATTTAAAGA-GATCCATTATTAATGATTTTAT-GTA
AAAAATACTCTAGGGATAACAGCGTAATAATTTTAGATAGATCTTATAGAAAAAATAGTT
TGCGACCTCGATGTTGGATTAGGATACTTGTTTAATGAAGAAGTTAAATA-AAGAAGTTT
GTTCAACTTTTAAAATCCTACATGATCTGA-TTCAGACCGGAAAA--

#11_sample_Haemaphysalis_longicornis
--GCTCAATGCTTTTTTAAATTGCTGTAGTATTTTGACTATACAAAGGTATTGTAATAAG
ACTTTAATTGAGTGCTAAGAGAATGGATTTTCAAAAAAATTCTTTTTTAAGTTTAAAAAT
TAAAGTTATTTTTATTTGTGAAGAAACAATAATAAAAATTAAAGACAAGAAGACCCTATG
AATTTTT-ATAAACTTTAATATTTAATTAAATATTAAAGTTTATTTAATTGGGGCGATTG
AGAAAGATAAAAAACTTTTTTTTTATTTAAAGA-GATCCATTATTAATGATTTTAT-GTA
AAAAATACTCTAGGGATAACAGCGTAATAATTTTAGATAGATCTTATAGAAAAAATAGTT
TGCGACCTCGATGTTGGATTAGGATACTTGTTTAATGAAGAAGTTAAATA-AAGAAGTTT
GTTCAACTTTTAAAATCCTACTTGATCTGAGTTCAGACCGG------

#111_sample_Haemaphysalis_longicornis
---------------------------TGTATTTTGACTATACAAAGGTATTGTAATAAG
ACTTTAATTGAGTGCTAAGAGAATGGATTTTCAAAAAAATTCTTTTTTAAGTTTAAAAAT
TAAAGTTATTTTTATTTGTGAAGAAACAATAATAAAAATTAAAGACAAGAAGACCCTATG
AATTTTT-ATAAACTTTAATATTTAATTAAATATTAAAGTTTATTTAATTGGGGCGATTG
AGAAAGATAAAAAACTTTTTTT--ATTTAAAGA-GATCCATTATTAATGATTTTAT-GTA
AAAAATACTCTAGGGATAACAGCGTAATAATTTTAGATAGATCTTATAGAAAAAATAGTT
TGCGACCTCGATGTTGGATTAGGATACTTGTTTAATGAAGAAGTTAAATA-AAGAAGTTT
GTTCAACTTTTAAAATCCTACATGATCTGA-TTCAGTCCGGAAAAA-

#114_sample_Haemaphysalis_longicornis
------------------------CTTAGTATTTTGACTATACAAAGGTATTGTAATAAG
ACTTTAATTGAGTGCTAAGAGAATGGATTTTCAAAAAAATTCTTTTTTAAGTTTAAAAAT
TAAAGTTATTTTTATTTGTGAAGAAACAATAATAAAAATTAAAGACAAGAAGACCCTATG
AATTTTT-ATAAACTTTAATATTTAATTAAATATTAAAGTTTATTTAATTGGGGCGATTG
AGAAAGATAAAAAACTTTTTTT--ATTTAAAGA-GATCCATTATTAATGATTTTAT-GTA
AAAAATACTCTAGGGATAACAGCGTAATAATTTTAGATAGATCTTATAGAAAAAATAGTT
TGCGACCTCGATGTTGGATTAGGATACTTGTTTAATGAAGAAGT-AAATA-AAGAAGTTT
GTTCAACTTTTAAAATCCTACATGTTCTGAGTTCAGACCGGAAAAA-

#116_sample_Haemaphysalis_longicornis
-------------TTTTTAAATTGCTTAGTATTTTGACTATACAAAGGTATTGTAATAAG
ACTTTAATTGAGTGCTAAGAGAATGGATTTTCAAAAAAATTCTTTTTTAAGTTTAAAAAT
TAAAGTTATTTTTATTTGTGAAGAAACAATAATAAAAATTAAAGACAAGAAGACCCTATG
AATTTTT-ATAAACTTTAATATTTAATTAAATATTAAAGTTTATTTAATTGGGGCGATTG
AGAAAGATAAAAAACTTTTTTTT-ATTTAAAGA-GATCCATTATTAATGATTTTAT-GTA
AAAAATACTCTAGGGATAACAGCGTAATAATTTTAGATAGATCTTATAGAAAAAATAGTT
TGCGACCTCGATGTTGGATTAGGATACTTGTTTAATGAAGAAGTTAAATA-AAGAAGTTT
GTTCAACTTTTAAAATCCTACATGATCTGAGTTCAGACCGGAAAA--

#120_sample_Haemaphysalis_longicornis
-------------TTTTTAAATTGCTTAGTATTTTGACTATACAAAGGTATTGTAATAAG
ACTTTAATTGAGTGCTAAGAGAATGGATTTTCAAAAAAATTCTTTTTTAAGTTTAAAAAT
TAAAGTTATTTTTATTTGTGAAGAAACAATAATAAAAATTAAAGACAAGAAGACCCTATG
AATTTTT-ATAAACTTTAATATTTAATTAAATATTAAAGTTTATTTAATTGGGGCGATTG
AGAAAGATAAAAAACTTTTTTT--ATTTAAAGA-GATCCATTATTAATGATTTTAT-GTA
AAAAATACTCTAGGGATAACAGCGTAATAATTTTAGATAGATCTTATAGAAAAAATAGTT
TGCGACCTCGATGTTGGATTAGGATACTTGTTTAATGAAGAAGTTAAATA-AAGAAGTTT
GTTCAACTTTTAAAATCCTACATGTTCTGAGTTCAGACCGGACAA--

#13_sample_Haemaphysalis_longicornis
-TGCTCAATGGATTTTTAAATTGCTGTAGTATTTTGACTATACAAAGGTATTGTAATAAG
ACTTTAATTGAGTGCTAAGAGAATGGATTTTCAAAAAAATTCTTTTTTAAGTTTAAAAAT
TAAAGTTATTTTTATTTGTGAAGAAACAATAATAAAAATTAAAGACAAGAAGACCCTATG
AATTTTT-ATAAACTTTAATATTTAATTAAATATTAAAGTTTATTTAATTGGGGCGATTG
AGAAAGATAAAAAACTTTTTTTTTATTTAAAGA-GATCCATTATTAATGATTTTAT-GTA
AAAAATACTCTAGGGATAACAGCGTAATAATTTTAGATAGATCTTATAGAAAAAATAGTT
TGCGACCTCGATGTTGGATTAGGATACTTGTTTAATGAAGAAGTTAAATA-AAGAAGTTT
GTTCAACTTTTAAAATCCTACTTGATCTGATTCCAGACCG-------

#14_sample_Haemaphysalis_longicornis
-TGCTCAATGATTTTT-AAATTGCTGTAGTATTTTGACTATACAAAGGTATTGTAATAAG
ACTTTAATTGAGTGCTAAGAGAATGGATTTTCAAAAAAATTCTTTTTTAAGTTTAAAAAT
TAAAGTTATTTTTATTTGTGAAGAAACAATAATAAAAATTAAAGACAAGAAGACCCTATG
AATTTTT-ATAAACTTTAATATTTAATTAAATATTAAAGTTTATTTAATTGGGGCGATTG
AGAAAGATAAAAAACTTTTTTTTTATTTAAAGA-GATCCATTATTAATGATTTTAT-GTA
AAAAATACTCTAGGGATAACAGCGTAATAATTTTAGATAGATCTTATAGAAAAAATAGTT
TGCGACCTCGATGTTGGATTAGGATACTTGTTTAATGAAGAAGTTAAATA-AAGAAGTTT
GTTCAACTTTTAAAATCCTACTTGATCTGA-----------------

#15_sample_Haemaphysalis_longicornis
---CTCAATGGATTTTTAAATTGCTGTAGTATTTTGACTATACAAAGGTATTGTAATAAG
ACTTTAATTGAGTGCTAAGAGAATGGATTTTCAAAAAAATTCTTTTTTAAGTTTAAAAAT
TAAAGTTATTTTTATTTGTGAAGAAACAATAATAAAAATTAAAGACAAGAAGACCCTATG
AATTTTT-ATAAACTTTAATATTTAATTAAATATTAAAGTTTATTTAATTGGGGCGATTG
AGAAAGATAAAAAACTTTTTTTTTATTTAAAGA-GATCCATTATTAATGATTTTAT-GTA
AAAAATACTCTAGGGATAACAGCGTAATAATTTTAGATAGATCTTATAGAAAAAATAGTT
TGCGACCTCGATGTTGGATTAGGATACTTGTTTAATGAAGAAGTTAAATA-AAGAAGTTT
GTTCAACTTTTAAAATCCTACTTGATCTGA-----------------

#153_sample_Haemaphysalis_longicornis
-------------------------CGAGTATTTTGACTATACAAAGGTATTGTAATAAG
ACTTTAATTGAGTGCTAAGAGAATGGATTTTCAAAAAAATTCTTTTTTAAGTTTAAAAAT
TAAAGTTATTTTTATTTGTGAAGAAACAATAATAAAAATTAAAGACAAGAAGACCCTATG
AATTTTT-ATAAACTTTAATATTTAATTAAATATTAAAGTTTATTTAATTGGGGCGATTG
AGAAAGATAAAAAACTTTTTTT--ATTTAAAGA-GATCCATTATTAATGATTTTAT-GTA
AAAAATACTCTAGGGATAACAGCGTAATAATTTTAGATAGATCTTATAGAAAAAATAGTT
TGCGACCTCGATGTTGGATTAGGATACTTATTTAATGAAGAAGTTAAATA-AAGAAGTTT
GTTCAACTTTTAAAATCCTACATGATCTGAGTTAAGAAACAGAAAAA

#154_sample_Haemaphysalis_longicornis
------------------------CTTAGTATTTTGACTATACAAAGGTATTGTAATAAG
ACTTTAATTGAGTGCTAAGAGAATGGATTTTCAAAAAAATTCTTTTTTAAGTTTAAAAAT
TAAAGTTATTTTTATTTGTGAAGAAACAATAATAAAAATTAAAGACAAGAAGACCCTATG
AATTTTT-ATAAACTTTAATATTTAATTAAATATTAAAGTTTATTTAATTGGGGCGATTG
AGAAAGATAAAAAACTTTTTTT--ATTTAAAGA-GATCCATTATTAATGATTTTAT-GTA
AAAAATACTCTAGGGATAACAGCGTAATAATTTTAGATAGATCTTATAGAAAAAATAGTT
TGCGACCTCGATGTTGGATTAGGATACTTATTTAATGAAGAAGTTAAATA-AAGAAGTTT
GTTCAACTTTTAAAATCCTACATGATCTGAGTTCAGACCGGAGAAA-

#160_sample_Haemaphysalis_longicornis
-----------GAATTTAAATTGCTGTAGTATTTTGACTATACAAAGGTATTGTAATAAG
ACTTTAATTGAGTGCTAAGAGAATGGATTTTCAAAAAAATTCTTTTTTAAGTTTAAAAAT
TAAAGTTATTTTTATTTGTGAAGAAACAATAATAAAAATTAAAGACAAGAAGACCCTATG
AATTTTT-ATAAACTTTAATATTTAATTAAATATTAAAGTTTATTTAATTGGGGCGATTG
AGAAAGATAAAAAACTTTTTTT--ATTTAAAGA-GATCCATTATTAATGATTTTAT-GTA
AAAAATACTCTAGGGATAACAGCGTAATAATTTTAGATAGATCTTATAGAAAAAATAGTT
TGCGACCTCGATGTTGGATTAGGATACTTGTTTAATGAAGAAGTTAAATA-AAGAAGTTT
GTTCAACTTTTAAAATCCTACTTGATCTGAGTT--------------

#165_sample_Haemaphysalis_longicornis
--------TGGATTTTTAAATTGCTGTAGTATTTTGACTATACAAAGGTATTGTAATAAG
ACTTTAATTGAGTGCTAAGAGAATGGATTTTCAAAAAAATTCTTTTTTAAGTTTAAAAAT
TAAAGTTATTTTTATTTGTGAAGAAACAATAATAAAAATTAAAGACAAGAAGACCCTATG
AATTTTT-ATAAACTTTAATATTTAATTAAATATTAAAGTTTATTTAATTGGGGCGATTG
AGAAAGATAAAAAACTTTTTT--TATTTAAAGA-GATCCATTATTAATGATTTTAT-GTA
AAAAATACTCTAGGGATAACAGCGTAATAATTTTAGATAGATCTTATAGAAAAAATAGTT
TGCGACCTCGATGTTGGATTAGGATACTTATTTAATGAAGAAGTTAAATA-AAGAAGTTT
GTTCAACTTTTAAAATCCTACTTGATCTGAG----------------

#17_sample_Haemaphysalis_longicornis
-TGCTCAATGATTTTTTAAATTGCTGTAGTATTTTGACTATACAAAGGTATTGTAATAAG
ACTTTAATTGAGTGCTAAGAGAATGGATTTTCAAAAAAATTCTTTTTTAAGTTTAAAAAT
TAAAGTTATTTTTATTTGTGAAGAAACAATAATAAAAATTAAAGACAAGAAGACCCTATG
AATTTTT-ATAAACTTTAATATTTAATTAAATATTAAAGTTTATTTAATTGGGGCGATTG
AGAAAGATAAAAAACTTTTTTTTTATTTAAAGA-GATCCATTATTAATGATTTTAT-GTA
AAAAATACTCTAGGGATAACAGCGTAATAATTTTAGATAGATCTTATAGAAAAAATAGTT
TGCGACCTCGATGTTGGATTAGGATACTTGTTTAATGAAGAAGTTAAATA-AAGAAGTTT
GTTCAACTTTTAAAATCCTACTTGATCTGA-----------------

#7_sample_Haemaphysalis_longicornis
--GCTCAATGCTTTTTTAAATTGCTGTAGTATTTTGACTATACAAAGGTATTGTAATAAG
ACTTTAATTGAGTGCTAAGAGAATGGATTTTCAAAAAAATTCTTTTTTAAGTTTAAAAAT
TAAAGTTATTTTTATTTGTGAAGAAACAATAATAAAAATTAAAGACAAGAAGACCCTATG
AATTTTT-ATAAACTTTAATATTTAATTAAATATTAAAGTTTATTTAATTGGGGCGATTG
AGAAAGATAAAAAACTTTTTTTTTATTTAAAGA-GATCCATTATTAATGATTTTAT-GTA
AAAAATACTCTAGGGATAACAGCGTAATAATTTTAGATAGATCTTATAGAAAAAATAGTT
TGCGACCTCGATGTTGGATTAGGATACTTGTTTAATGAAGAAGTTAAATA-AAGAAGTTT
GTTCAACTTTTAAAATCCTACTTGATCTGAGTTCAGACCGG------

#8_sample_Haemaphysalis_longicornis
--GCTCAATGCTTTTTTAAATTGCTGTAGTATTTTGACTATACAAAGGTATTGTAATAAG
ACTTTAATTGAGTGCTAAGAGAATGGATTTTCAAAAAAATTCTTTTTTAAGTTTAAAAAT
TAAAGTTATTTTTATTTGTGAAGAAACAATAATAAAAATTAAAGACAAGAAGACCCTATG
AATTTTT-ATAAACTTTAATATTTAATTAAATATTAAAGTTTATTTAATTGGGGCGATTG
AGAAAGATAAAAAACTTTTTTTTTATTTAAAGA-GATCCATTATTAATGATTTTAT-GTA
AAAAATACTCTAGGGATAACAGCGTAATAATTTTAGATAGATCTTATAGAAAAAATAGTT
TGCGACCTCGATGTTGGATTAGGATACTTGTTTAATGAAGAAGTTAAATA-AAGAAGTTT
GTTCAACTTTTAAAATCCTACTTGATCTGAGTTCAGACCGG------

#9_sample_Haemaphysalis_longicornis
-----------------------------TATTTTGACTATACAAAGGTATTGTAATAAG
ACTTTAATTGAGTGCTAAGAGAATGGATTTTCAAAAAAATTCTTTTTTAAGTTTAAAAAT
TAAAGTTATTTTTATTTGTGAAGAAACAATAATAAAAATTAAAGACAAGAAGACCCTATG
AATTTTT-ATAAACTTTAATATTTAATTAAATATTAAAGTTTATTTAATTGGGGCGATTG
AGAAAGATAAAAAACTTTTTTTTTATTTAAAGA-GATCCATTATTAATGATTTTAT-GTA
AAAAATACTCTAGGGATAACAGCGTAATAATTTTAGATAGATCTTATAGAAAAAATAGTT
TGCGACCTCGATGTTGGATTAGGATACTTGTTTAATGAAGAAGTTAAATA-AAGAAGTTT
GTTCAACTTTTAAAATCCTACTTGATCTGATTCCAGA----------

#95_sample_Haemaphysalis_longicornis
------------------------CTTAGTATTTTGACTATACAAAGGTATTGTAATAAG
ACTTTAATTGAGTGCTAAGAGAATGGATTTTCAAAAAAATTCTTTTTTAAGTTTAAAAAT
TAAAGTTATTTTTATTTGTGAAGAAACAATAATAAAAATTAAAGACAAGAAGACCCTATG
AATTTTT-ATAAACTTTAATATTTAATTAAATATTAAAGTTTATTTAATTGGGGCGATTG
AGAAAGATAAAAAACTTTTTTTT-ATTTAAAGA-GATCCATTATTAATGATTTTAT-GTA
AAAAATACTCTAGGGATAACAGCGTAATAATTTTAGATAGATCTTATAGAAAAAATAGTT
TGCGACCTCGATGTTGGATTAGGATACTTGTTTAATGAAGAAGTTAAATA-AAGAAGTTT
GTTCAACTTTTAAAATCCTACATGATCTGA-----------------

#Haemaphysalis_juxtakochi(AY762323.1)
-------ATGATTTTTTAAATTGCTGTGGTATTTTGACTATACAAAGGTATTGTAATAAG
ACTTTAATTGAGTGCTAAAAGAATGGACTTTCAAAAAAATACTTTCTTGAATTTAATAAT
TGAATTTATTTTTATTTGTGAAGAAACAATAATTAACATTAAGGACAAGAAGACCCTAAG
AATTTTTGAGTTTAACTAAAAAAGTTTTTTT-ATTTAAATTC--TTAATTGGGGCGATTA
AAAAATATTTTTAACTTTTTTTTTAAAAAAAAATGACCCATTAATAATGATTAATT-GTA
TTAAATACTCTAGGGATAACAGCGTAATAATTTTAGATAGATCGTATAGAAAAAATAGTT
TGCGACCTCGATGTTGGATTAGGATTTCTATTTAATGCAGAAGTTAAAAATAGAAAGTTT
GTTCAACTTTTAAAATCCTACTG------------------------

#Haemaphysalis_juxtakochi(AY762324.1)
-------ATGATTTTTTAAATTGCTGTGGTATTTTGACTATACAAAGGTATTGTAATAAG
ACTTTAATTGAGTGCTAAAAGAATGGACTTTCAAAAAAATACTTTCTTGAATTTAATAAT
TGAATTTATTTTTATTTGTGAAGAAACAATAATTAACATTAAGGACAAGAAGACCCTAAG
AATTTTTGAGTTTAACTAAAAAAGTTTTTTTTATTTAAATTC--TTAATTGGGGCGATTA
AAAAATATATTTAACTTTTTTTTTTAAAAAAA-TGACCCATTAATAATGATTAATT-GTA
TTAAATACTCTAGGGATAACAGCGTAATAATTTTAGATAGATCGTATAGAAAAAATAGTT
TGCGACCTCGATGTTGGATTAGGATTTCTATTTAATGCAGAAGTTAAAAATAGAAAGTTT
GTTCAACTTTTAAAATCCTACTG------------------------

#Haemaphysalis_leporispalustris(JN800434.1)
----------------------------------------------------------AG
ACTTTAATTGAGTGCTAAAAGAATGGACTTTCAAAAAAAAACTTTCYTGAATTTAATATT
TGAATTTATTTTTATTTGTGAAGAAACAATAATTCAAATTAAGGACAAGAAGACCCTAAG
AATTTTTAATTTTACTATTAAATATATTTAATAGTAAAATT---TTAATTGGGGCGATTT
AAAAAGATTAATAACTTTTCAAAATAAAAATA-AGATCCATTAGTAATGATTTTTTTGAA
TAAAATACTCTAGGGATAACAGCGTAATAATTTTAGATAGATCCTATARAAAAAATAGTT
TGCGACCTCGATGTTGGATTAGGATTCTTATTTAATGCARAAGTTAAAAATAARAAGTTT
GTTCAACTTTTAAAATCCTA---------------------------

#Haemaphysalis_leporispalustris(L34309.1)
CTGCTCAATGATTTTTTAAATTGCTGTGGTATTTTGACTATACAAAGGTATTGTAATAAG
ACTTTAATTGAGTGCTAAAAGAATGGATTTTCAAAAAAAAACTTTCTTGAATTTAATATT
TGAATTTATTTTTATTTGTGAAGAAACAATAATTCAAATTAAGGACAAGAAGACCCTAAG
AATTTTTAATTTTATTATTAAATGTATTTAATGGTGAAATT---TTAATTGGGGCGATTT
AAAAAGATTAATAACTTTTCAAAATAAAAATA-AGACCCATTATTAATGATTATTT-GAA
TAAAATACTCTAGGGATAACAGCGTAATAATTTTAGATAGATCTTATAGAAAAAATAGTT
TGCGACCTCGATGTTGGATTAGGATTCTTATTTAATGCAGAAGTTAAAAATAAGAAGTTT
GTTCAACTTTTAAAATCCTACTTGATCTGAGTTCAGACCGG------

#Haemaphysalis_longicornis(FJ712721.1)
CTGCTCAATGAATATTTAAATTGCTGTAGTATTTTGACTATACAAAGGTATTGTAATAAG
ACTTTAATTGAGTGCTAAGAGAATGGATTTTCAAAAAAATTCTTTTTTAAGTTTAAAAAT
TAAAGTTATTTTTATTTGTGAAGAAACAATAATAAAAATTAAAGACAAGAAGACCCTATG
AATTTTT-ATAAACTTTAATATTTAATTAAATATTAAAGTTTATTTAATTGGGGCGATTG
AGAAAGATAAAAAACTTTTTTT--ATTTAAAGA-GATCCATTATTAATGATTTTAT-GTA
AAAAATACTCTAGGGATAACAGCGTAATAATTTTAGATAGATCTTATAGAAAAAATAGTT
TGCGACCTCGATGTTGGATTAGGATACTTGTTTAATGAAGAAGTTAAATA-AAGAAGTTT
GTTCAACTTTTAAAATCCTACATGATCTGAGTTTAGACCG-------

#Haemaphysalis_longicornis(JF979373.1)
-----------------------------TATTTTGACTATACAAAGGTATTGTAATAAG
ACTTTAATTGAGTGCTAAGAGAATGGATTTTCAAAAAAATTCTTTTTTAAGTTTAAAAAT
TAAAGTTATTTTTATTTGTGAAGAAACAATAATAAAAATTAAAGACAAGAAGACCCTATG
AATTTTT-ATAAACTTTAATATTTAATTAAATATTAAAGTTTATTTAATTGGGGCGATTG
AGAAAGATAAAAAACTTTTTTTTTATTTAAAGA-GATCCATTATTAATGATTTTAT-GTA
AAAAATACTCTAGGGATAACAGCGTAATAATTTTAGATAGATCTTATAGAAAAAATAGTT
TGCGACCTCGATGTTGGATTAGGATACTTGTTTAATGAAGAAGTTAAATA-AAGAAGTTT
GTTCAACTTTTAAAATCCTACTTGATCTGAGTTCAGA----------

#Haemaphysalis_longicornis(JF979374.1)
-----------------------------TATTTTGACTATACAAAGGTATTGTAATAAG
ACTTTAATTGAGTGCTAAGAGAATGGATTTTCAAAAAAATTCTTTTTTAAGTTTAAAAAT
TAAAGTTATTTTTATTTGTGAAGAAACAATAATAAAAATTAAAGACAAGAAGACCCTATG
AATTTTT-ATAAACTTTAATATTTAATTAAATATTAAAGTTTATTTAATTGGGGCGATTG
AGAAAGATAAAAAACTTTTTTT--ATTTAAAGA-GATCCATTATTAATGATTTTAT-GTA
AAAAATACTCTAGGGATAACAGCGTAATAATTTTAGATAGATCTTATAGAAAAAATAGTT
TGCGACCTCGATGTTGGATTAGGATACTTGTTTAATGAAGAAGTTAAATA-AAGAAGTTT
GTTCAACTTTTAAAATCCTACTTGA----------------------
