# Supplementary material for: Assessment of four DNA fragments (COI, 16S rDNA, ITS2, 12S rDNA) for species identification of the Ixodida (Acari: Ixodida)
Source: Parasit Vectors. 2014 Mar 3;7:93. doi: 10.1186/1756-3305-7-93 (PMC3945964; doi:10.1186/1756-3305-7-93)
Supplement: Additional file 5 — Appendix S2. The data sets 1 to 3 utilized in this manuscript. [file 1756-3305-7-93-S5.zip › Appendix.S2/data set 2/COI/Dermacentor.meg]

#mega
!Title ;
!Format DataType=DNA indel=- CodeTable=Standard;

!Domain=Data property=Coding CodonStart=1;
#179_sample_Dermacentor_nuttalli
AATATATTTAATTTTTGGAAGCTGAGCTGGAATAATAGGAATAAGAATAAGAATTCTTAT
TCGAATAGAACTTAGCCAACCTGGGACATTAATTGGAAATGATCAAATTTATAACGTAAT
TGTTACTGCTCACGCTTTCATTATAATTTTTTTTATAGTTATACCTATTATAATCGGGGG
GTTCGGGAATTGGCTTGTCCCAATTATATTAGGTGCTCCAGATATAGCTTTTCCCCGAAT
AAATAATATAAGATTCTGGTTACTTCCACCTTCACTATTCTTATTAATCAATTCTTCTTT
AATTGAATCAGGAGCAGGGACTGGTTGAACAGTTTACCCTCCTTTATCTTCCAATTTATC
ACATTATGGCCCTTCAGTAGATTTAGCAATTTTCTCTCTTCATTTAGCAGGGGCATCATC
AATTCTAGGAGCAATTAATTTCATTACTACAATTATTAACATACGATCAATTGGAATAAC
TCTTGAACGTATACCTTTATTTGTTTGATCAGTATTAATTACTGCAATTTTACTTTTACT
TTCCTTACCTGTTTTAGCAGGGGCAATTACCATATTATTAACAGATCGAAATTTTAATAC
ATCATTCTTTGACCCTTCAGGGGGGGGAGATCCAATTTTATATCAACATCTATTTTGGTT
CTTCGG------------------------------------------------------
------------------------------------------------------------
---------------------------------------------------

#185_sample_Dermacentor_nuttalli
--------------------------------ATATAGGAATAAGAATAAGAATTCTTAT
TCGAATAGAACTTAGCCAACCTGGGACATTAATTGGAAATGATCAAATTTATAACGTAAT
TGTTACTGCTCACGCTTTCATTATAATTTTTTTTATAGTTATACCTATTATAATCGGGGG
GTTCGGGAATTGGCTTGTCCCAATTATATTAGGTGCTCCAGATATAGCTTTTCCCCGAAT
AAATAATATAAGATTCTGGTTACTTCCACCTTCACTATTCTTATTAATCAATTCTTCTTT
AATTGAATCAGGAGCAGGGACTGGTTGAACAGTTTACCCTCCTTTATCTTCCAATTTATC
ACATTATGGCCCTTCAGTAGATTTAGCAATTTTCTCTCTTCATTTAGCAGGGGCATCATC
AATTCTAGGAGCAATTAATTTCATTACTACAATTATTAACATACGATCAATTGGAATAAC
TCTTGAACGTATACCTTTATTTGTTTGATCAGTATTAATTACTGCAATTTTACTTTTACT
TTCCTTACCTGTTTTAGCAGGGGCAATTACCATATTATTAACAGATCGAAATTTTAATAC
ATCATTCTTTGACCCTTCAGGGGGGGGAGATCCAATTTTATATCAACATCTATTTTGGTT
CTTCGG------------------------------------------------------
------------------------------------------------------------
---------------------------------------------------

#186_sample_Dermacentor_nuttalli
AATATATTTAATTTTTGGAAGCTGAGCTGGAATAATAGGAATAAGAATAAGAATTCTTAT
TCGAATAGAACTTAGCCAACCTGGGACATTAATTGGAAATGATCAAATTTATAACGTAAT
TGTTACTGCTCACGCTTTCATTATAATTTTTTTTATAGTTATACCTATTATAATCGGGGG
GTTCGGGAATTGGCTTGTCCCAATTATATTAGGTGCTCCAGATATAGCTTTTCCCCGAAT
AAATAATATAAGATTCTGGTTACTTCCACCTTCACTATTCTTATTAATCAATTCTTCTTT
AATTGAATCAGGAGCAGGGACTGGTTGAACAGTTTACCCTCCTTTATCTTCCAATTTATC
ACATTATGGCCCTTCAGTAGATTTAGCAATTTTCTCTCTTCATTTAGCAGGGGCATCATC
AATTCTAGGAGCAATTAATTTCATTACTACAATTATTAACATACGATCAATTGGAATAAC
TCTTGAACGTATACCTTTATTTGTTTGATCAGTATTAATTACTGCAATTTTACTTTTACT
TTCCTTACCTGTTTTAGCAGGGGCAATTACCATATTATTAACAGATCGAAATTTTAATAC
ATCATTCTTTGACCCTTCAGGGGGGGGAGATCCAATTTTATATCAACATCTATTTTGGTT
TTCGGG------------------------------------------------------
------------------------------------------------------------
---------------------------------------------------

#56_sample_Dermacentor_marginatus
------------TTTTGGAAGATGAGCTGGAATAATAGGAATAAGAATAAGAATTCTTAT
TCGAATAGAACTCAGCCAGCCTGGTACATTAATTGGAAATGATCAAATTTATAATGTAAT
TGTTACTGCTCATGCCTTTATTATAATTTTCTTTATAGTAATACCTATTATAATTGGAGG
GTTCGGAAACTGACTAGTTCCAATCATATTAGGTGCTCCAGATATAGCTTTCCCACGAAT
AAATAACATAAGATTCTGATTACTCCCACCTTCATTATTCTTGTTGGTTAATTCCTCTTT
AATTGAATCAGGAGCAGGAACCGGATGAACAGTTTACCCTCCTTTATCCTCTAATCTGTC
ACACTATGGTCCTTCAGTAGATTTAGCAATTTTCTCTCTTCATTTAGCAGGAGCATCATC
TATTTTAGGGGCAATTAATTTTATCACCACAATTTATAATATACGATCAATCGGAATAAC
ACTTGAACGAATACCCTTATTTGTATGATCAGTACTAATTACTGCAATTTTACTTTTACT
TTCTTTACCTGTTTTAGCAGGTGCAATTACTATATTACTAACTGATCGAAATTTTAATAC
ATCATTCTTTGACCCTTCAGGAGGAGGAGATCCAATCTTATATCAACATTTATTCTGATT
TTTTGG------------------------------------------------------
------------------------------------------------------------
---------------------------------------------------

#58_sample_Dermacentor_marginatus
-ATATATTTAATTTTTGGAAGATGAGCTGGAATAATAGGAATAAGAATAAGAATTCTTAT
TCGAATAGAACTCAGCCAGCCTGGTACATTAATTGGAAATGATCAAATTTATAATGTAAT
TGTTACTGCTCATGCCTTTATTATAATTTTCTTTATAGTAATACCTATTATAATTGGAGG
GTTCGGAAACTGACTAGTTCCAATCATATTAGGTGCTCCAGATATAGCTTTCCCACGAAT
AAATAACATAAGATTCTGATTACTCCCACCTTCATTATTCTTGTTGGTTAATTCCTCTTT
AATTGAATCAGGAGCAGGAACCGGATGAACAGTTTACCCTCCTTTATCCTCTAATCTGTC
ACACTATGGTCCTTCAGTAGATTTAGCAATTTTCTCTCTTCATTTAGCAGGAGCATCATC
TATTTTAGGGGCAATTAATTTTATCACCACAATTTATAATATACGATCAATCGGAATAAC
ACTTGAACGAATACCCTTATTTGTATGATCAGTACTAATTACTGCAATTTTACTTTTACT
TTCTTTACCTGTTTTAGCAGGTGCAATTACTATATTACTAACTGATCGAAATTTTAATAC
ATCATTCTTTGACCCTTCAGGAGGAGGAGATCCAATCTTATATCAACATTTATTCTGATT
TTTTGG------------------------------------------------------
------------------------------------------------------------
---------------------------------------------------

#60_sample_Dermacentor_marginatus
------TTTAATTTTTGGAAGATGAGCTGGAATAATAGGAATAAGAATAAGAATTCTTAT
TCGAATAGAACTCAGCCAGCCTGGTACATTAATTGGAAATGATCAAATTTATAATGTAAT
TGTTACTGCTCATGCCTTTATTATAATTTTCTTTATAGTAATACCTATTATAATTGGAGG
GTTCGGAAACTGACTAGTTCCAATCATATTAGGTGCTCCAGATATAGCTTTCCCACGAAT
AAATAACATAAGATTCTGATTACTCCCACCTTCATTATTCTTGTTGGTTAATTCCTCTTT
AATTGAATCAGGAGCAGGAACCGGATGAACAGTTTACCCTCCTTTATCCTCTAATCTGTC
ACACTATGGTCCTTCAGTAGATTTAGCAATTTTCTCTCTTCATTTAGCAGGAGCATCATC
TATTTTAGGGGCAATTAATTTTATCACCACAATTTATAATATACGATCAATCGGAATAAC
ACTTGAACGAATACCCTTATTTGTATGATCAGTACTAATTACTGCAATTTTACTTTTACT
TTCTTTACCTGTTTTAGCAGGTGCAATTACTATATTACTAACTGATCGAAATTTTAATAC
ATCATTCTTTGACCCTTCAGGAGGAGGAGATCCAATCTTATATCAACATTTATTCT----
------------------------------------------------------------
------------------------------------------------------------
---------------------------------------------------

#62_sample_Dermacentor_nuttalli
AATATATTTAATTTTTGGAAGCTGAGCTGGAATAATAGGAATAAGAATAAGAATTCTTAT
TCGAATAGAACTTAGCCAACCTGGGACATTAATTGGAAATGATCAAATTTATAACGTAAT
TGTTACTGCTCACGCTTTCATTATAATTTTTTTTATAGTTATACCTATTATAATCGGGGG
GTTCGGGAATTGGCTTGTCCCAATTATATTAGGTGCTCCAGATATAGCTTTTCCCCGAAT
AAATAATATAAGATTCTGGTTACTTCCACCTTCACTATTCTTATTAATCAATTCTTCTTT
AATTGAATCAGGAGCAGGGACTGGTTGAACAGTTTACCCTCCTTTATCTTCCAATTTATC
ACATTATGGCCCTTCAGTAGATTTAGCAATTTTCTCTCTTCATTTAGCAGGGGCATCATC
AATTCTAGGAGCAATTAATTTCATTACTACAATTATTAACATACGATCAATTGGAATAAC
TCTTGAACGTATACCTTTATTTGTTTGATCAGTATTAATTACTGCAATTTTACTTTTACT
TTCCTTACCTGTTTTAGCAGGGGCAATTACCATATTATTAACAGATCGAAATTTTAATAC
ATCATTCTTTGACCCTTCAGGGGGGGGAGATCCAATTTTATATCAACATCTATTTTGGTT
CTCCGG------------------------------------------------------
------------------------------------------------------------
---------------------------------------------------

#65_sample_Dermacentor_nuttalli
AATATATTTAATTTTTGGAAGCTGAGCTGGAATAATAGGAATAAGAATAAGAATTCTTAT
TCGAATAGAACTTAGCCAACCTGGGACATTAATTGGAAATGATCAAATTTATAACGTAAT
TGTTACTGCTCACGCTTTCATTATAATTTTTTTTATAGTTATACCTATTATAATCGGGGG
GTTCGGGAATTGGCTTGTCCCAATTATATTAGGTGCTCCAGATATAGCTTTTCCCCGAAT
AAATAATATAAGATTCTGGTTACTTCCACCTTCACTATTCTTATTAATCAATTCTTCTTT
AATTGAATCAGGAGCAGGGACTGGTTGAACAGTTTACCCTCCTTTATCTTCCAATTTATC
ACATTATGGCCCTTCAGTAGATTTAGCAATTTTCTCTCTTCATTTAGCAGGGGCATCATC
AATTCTAGGAGCAATTAATTTCATTACTACAATTATTAACATACGATCAATTGGAATAAC
TCTTGAACGTATACCTTTATTTGTTTGATCAGTATTAATTACTGCAATTTTACTTTTACT
TTCCTTACCTGTTTTAGCAGGGGCAATTACCATATTATTAACAGATCGAAATTTTAATAC
ATCATTCTTTGACCCTTCAGGGGGGGGAGATCCAATTTTATATCAACATCTATTTTGGTT
TTTCGG------------------------------------------------------
------------------------------------------------------------
---------------------------------------------------

#67_sample_Dermacentor_nuttalli
AATATATTTAATTTTTGGAAGCTGAGCTGGAATAATAGGAATAAGAATAAGAATTCTTAT
TCGAATAGAACTTAGCCAACCTGGGACATTAATTGGAAATGATCAAATTTATAACGTAAT
TGTTACTGCTCACGCTTTCATTATAATTTTTTTTATAGTTATACCTATTATAATCGGGGG
GTTCGGGAATTGGCTTGTCCCAATTATATTAGGTGCTCCAGATATAGCTTTTCCCCGAAT
AAATAATATAAGATTCTGGTTACTTCCACCTTCACTATTCTTATTAATCAATTCTTCTTT
AATTGAATCAGGAGCAGGGACTGGTTGAACAGTTTACCCTCCTTTATCTTCCAATTTATC
ACATTATGGCCCTTCAGTAGATTTAGCAATTTTCTCTCTTCATTTAGCAGGGGCATCATC
AATTCTAGGAGCAATTAATTTCATTACTACAATTATTAACATACGATCAATTGGAATAAC
TCTTGAACGTATACCTTTATTTGTTTGATCAGTATTAATTACTGCAATTTTACTTTTACT
TTCCTTACCTGTTTTAGCAGGGGCAATTACCATATTATTAACAGATCGAAATTTTAATAC
ATCATTCTTTGACCCTTCAGGGGGGGGAGATCCAATTTTATATCAACATCTATTTTGGTT
CTTCGG------------------------------------------------------
------------------------------------------------------------
---------------------------------------------------

#68_sample_Dermacentor_nuttalli
AATATATTTAATTTTTGGAAGCTGAGCTGGAATAATAGGAATAAGAATAAGAATTCTTAT
TCGAATAGAACTTAGCCAACCTGGGACATTAATTGGAAATGATCAAATTTATAACGTAAT
TGTTACTGCTCACGCTTTCATTATAATTTTTTTTATAGTTATACCTATTATAATCGGGGG
GTTCGGGAATTGGCTTGTCCCAATTATATTAGGTGCTCCAGATATAGCTTTTCCCCGAAT
AAATAATATAAGATTCTGGTTACTTCCACCTTCACTATTCTTATTAATCAATTCTTCTTT
AATTGAATCAGGAGCAGGGACTGGTTGAACAGTTTACCCTCCTTTATCTTCCAATTTATC
ACATTATGGCCCTTCAGTAGATTTAGCAATTTTCTCTCTTCATTTAGCAGGGGCATCATC
AATTCTAGGAGCAATTAATTTCATTACTACAATTATTAACATACGATCAATTGGAATAAC
TCTTGAACGTATACCTTTATTTGTTTGATCAGTATTAATTACTGCAATTTTACTTTTACT
TTCCTTACCTGTTTTAGCAGGGGCAATTACCATATTATTAACAGATCGAAATTTTAATAC
ATCATTCTTTGACCCTTCAGGGGGGGGAGATCCAATTTTATATCAACATCTATTTTGGTT
CTTCGG------------------------------------------------------
------------------------------------------------------------
---------------------------------------------------

#71_sample_Dermacentor_nuttalli
--------------------------------ATATAGGAATAAGAATAAGAATTCTTAT
TCGAATAGAACTTAGCCAACCTGGGACATTAATTGGAAATGATCAAATTTATAACGTAAT
TGTTACTGCTCACGCTTTCATTATAATTTTTTTTATAGTTATACCTATTATAATCGGGGG
GTTCGGGAATTGGCTTGTCCCAATTATATTAGGTGCTCCAGATATAGCTTTTCCCCGAAT
AAATAATATAAGATTCTGGTTACTTCCACCTTCACTATTCTTATTAATCAATTCTTCTTT
AATTGAATCAGGAGCAGGGACTGGTTGAACAGTTTACCCTCCTTTATCTTCCAATTTATC
ACATTATGGCCCTTCAGTAGATTTAGCAATTTTCTCTCTTCATTTAGCAGGGGCATCATC
AATTCTAGGAGCAATTAATTTCATTACTACAATTATTAACATACGATCAATTGGAATAAC
TCTTGAACGTATACCTTTATTTGTTTGATCAGTATTAATTACTGCAATTTTACTTTTACT
TTCCTTACCTGTTTTAGCAGGGGCAATTACCATATTATTAACAGATCGAAATTTTAATAC
ATCATTCTTTGACCCTTCAGGGGGGGGAGATCCAATTTTATATCAACATCTATTTTGGTT
TTTCGG------------------------------------------------------
------------------------------------------------------------
---------------------------------------------------

#72_sample_Dermacentor_nuttalli
--------------------------------ATATAGGAATAAGAATAAGAATTCTTAT
TCGAATAGAACTTAGCCAACCTGGGACATTAATTGGAAATGATCAAATTTATAACGTAAT
TGTTACTGCTCACGCTTTCATTATAATTTTTTTTATAGTTATACCTATTATAATCGGGGG
GTTCGGGAATTGGCTTGTCCCAATTATATTAGGTGCTCCAGATATAGCTTTTCCCCGAAT
AAATAATATAAGATTCTGGTTACTTCCACCTTCACTATTCTTATTAATCAATTCTTCTTT
AATTGAATCAGGAGCAGGGACTGGTTGAACAGTTTACCCTCCTTTATCTTCCAATTTATC
ACATTATGGCCCTTCAGTAGATTTAGCAATTTTCTCTCTTCATTTAGCAGGGGCATCATC
AATTCTAGGAGCAATTAATTTCATTACTACAATTATTAACATACGATCAATTGGAATAAC
TCTTGAACGTATACCTTTATTTGTTTGATCAGTATTAATTACTGCAATTTTACTTTTACT
TTCCTTACCTGTTTTAGCAGGGGCAATTACCATATTATTAACAGATCGAAATTTTAATAC
ATCATTCTTTGACCCTTCAGGGGGGGGAGATCCAATTTTATATCAACATCTATTTTGGTT
CTTCGG------------------------------------------------------
------------------------------------------------------------
---------------------------------------------------

#84_sample_Dermacentor_nuttalli
AATATATTTAATTTTTGGAAGCTGAGCTGGAATAATAGGAATAAGAATAAGAATTCTTAT
TCGAATAGAACTTAGCCAACCTGGGACATTAATTGGAAATGATCAAATTTATAACGTAAT
TGTTACTGCTCACGCTTTCATTATAATTTTTTTTATAGTTATACCTATTATAATCGGGGG
GTTCGGGAATTGGCTTGTCCCAATTATATTAGGTGCTCCAGATATAGCTTTTCCCCGAAT
AAATAATATAAGATTCTGGTTACTTCCACCTTCACTATTCTTATTAATCAATTCTTCTTT
AATTGAATCAGGAGCAGGGACTGGTTGAACAGTTTACCCTCCTTTATCTTCCAATTTATC
ACATTATGGCCCTTCAGTAGATTTAGCAATTTTCTCTCTTCATTTAGCAGGGGCATCATC
AATTCTAGGAGCAATTAATTTCATTACTACAATTATTAACATACGATCAATTGGAATAAC
TCTTGAACGTATACCTTTATTTGTTTGATCAGTATTAATTACTGCAATTTTACTTTTACT
TTCCTTACCTGTTTTAGCAGGGGCAATTACCATATTATTAACAGATCGAAATTTTAATAC
ATCATTCTTTGACCCTTCAGGGGGGGGAGATCCAATTTTATATCAACATCTATTTTGGTT
TTTCGG------------------------------------------------------
------------------------------------------------------------
---------------------------------------------------

#85_sample_Dermacentor_nuttalli
-------------------------------ATAATAGGAATAAGAATAAGAATTCTTAT
TCGAATAGAACTTAGCCAACCTGGGACATTAATTGGAAATGATCAAATTTATAACGTAAT
TGTTACTGCTCACGCTTTCATTATAATTTTTTTTATAGTTATACCTATTATAATCGGGGG
GTTCGGGAATTGGCTTGTCCCAATTATATTAGGTGCTCCAGATATAGCTTTTCCCCGAAT
AAATAATATAAGATTCTGGTTACTTCCACCTTCACTATTCTTATTAATCAATTCTTCTTT
AATTGAATCAGGAGCAGGGACTGGTTGAACAGTTTACCCTCCTTTATCTTCCAATTTATC
ACATTATGGCCCTTCAGTAGATTTAGCAATTTTCTCTCTTCATTTAGCAGGGGCATCATC
AATTCTAGGAGCAATTAATTTCATTACTACAATTATTAACATACGATCAATTGGAATAAC
TCTTGAACGTATACCTTTATTTGTTTGATCAGTATTAATTACTGCAATTTTACTTTTACT
TTCCTTACCTGTTTTAGCAGGGGCAATTACCATATTATTAACAGATCGAAATTTTAATAC
ATCATTCTTTGACCCTTCAGGGGGGGGAGATCCAATTTTATATCAACATCTATTTTGGTT
TTTCGG------------------------------------------------------
------------------------------------------------------------
---------------------------------------------------

#87_sample_Dermacentor_nuttalli
---------------------------------TATAGGAATAAGAATAAGAATTCTTAT
TCGAATAGAACTTAGCCAACCTGGGACATTAATTGGAAATGATCAAATTTATAACGTAAT
TGTTACTGCTCACGCTTTCATTATAATTTTTTTTATAGTTATACCTATTATAATCGGGGG
GTTCGGGAATTGGCTTGTCCCAATTATATTAGGTGCTCCAGATATAGCTTTTCCCCGAAT
AAATAATATAAGATTCTGGTTACTTCCACCTTCACTATTCTTATTAATCAATTCTTCTTT
AATTGAATCAGGAGCAGGGACTGGTTGAACAGTTTACCCTCCTTTATCTTCCAATTTATC
ACATTATGGCCCTTCAGTAGATTTAGCAATTTTCTCTCTTCATTTAGCAGGGGCATCATC
AATTCTAGGAGCAATTAATTTCATTACTACAATTATTAACATACGATCAATTGGAATAAC
TCTTGAACGTATACCTTTATTTGTTTGATCAGTATTAATTACTGCAATTTTACTTTTACT
TTCCTTACCTGTTTTAGCAGGGGCAATTACCATATTATTAACAGATCGAAATTTTAATAC
ATCATTCTTTGACCCTTCAGGGGGGGGAGATCCAATTTTATATCAACATCTATTTTGGTT
TTTTGG------------------------------------------------------
------------------------------------------------------------
---------------------------------------------------

#88_sample_Dermacentor_nuttalli
AATATATTTAATTTTTGGAAGCTGAGCTGGAATAATAGGAATAAGAATAAGAATTCTTAT
TCGAATAGAACTTAGCCAACCTGGGACATTAATTGGAAATGATCAAATTTATAACGTAAT
TGTTACTGCTCACGCTTTCATTATAATTTTTTTTATAGTTATACCTATTATAATCGGGGG
GTTCGGGAATTGGCTTGTCCCAATTATATTAGGTGCTCCAGATATAGCTTTTCCCCGAAT
AAATAATATAAGATTCTGGTTACTTCCACCTTCACTATTCTTATTAATCAATTCTTCTTT
AATTGAATCAGGAGCAGGGACTGGTTGAACAGTTTACCCTCCTTTATCTTCCAATTTATC
ACATTATGGCCCTTCAGTAGATTTAGCAATTTTCTCTCTTCATTTAGCAGGGGCATCATC
AATTCTAGGAGCAATTAATTTCATTACTACAATTATTAACATACGATCAATTGGAATAAC
TCTTGAACGTATACCTTTATTTGTTTGATCAGTATTAATTACTGCAATTTTACTTTTACT
TTCCTTACCTGTTTTAGCAGGGGCAATTACCATATTATTAACAGATCGAAATTTTAATAC
ATCATTCTTTGACCCTTCAGGGGGGGGAGATCCAATTTTATATCAACATCTATTTTGGTT
TTTCGG------------------------------------------------------
------------------------------------------------------------
---------------------------------------------------

#89_sample_Dermacentor_nuttalli
-------------------------------ATAATAGGAATAAGAATAAGAATTCTTAT
TCGAATAGAACTTAGCCAACCTGGGACATTAATTGGAAATGATCAAATTTATAACGTAAT
TGTTACTGCTCACGCTTTCATTATAATTTTTTTTATAGTTATACCTATTATAATCGGGGG
GTTCGGGAATTGGCTTGTCCCAATTATATTAGGTGCTCCAGATATAGCTTTTCCCCGAAT
AAATAATATAAGATTCTGGTTACTTCCACCTTCACTATTCTTATTAATCAATTCTTCTTT
AATTGAATCAGGAGCAGGGACTGGTTGAACAGTTTACCCTCCTTTATCTTCCAATTTATC
ACATTATGGCCCTTCAGTAGATTTAGCAATTTTCTCTCTTCATTTAGCAGGGGCATCATC
AATTCTAGGAGCAATTAATTTCATTACTACAATTATTAACATACGATCAATTGGAATAAC
TCTTGAACGTATACCTTTATTTGTTTGATCAGTATTAATTACTGCAATTTTACTTTTACT
TTCCTTACCTGTTTTAGCAGGGGCAATTACCATATTATTAACAGATCGAAATTTTAATAC
ATCATTCTTTGACCCTTCAGGGGGGGGAGATCCAATTTTATATCAACATCTATTTTGGTT
CTTCGG------------------------------------------------------
------------------------------------------------------------
---------------------------------------------------

#Dermacentor_albipictus(GU968826.1)
TATATATTTAATTTTTGGCAGTTGAGCAGGAATTACAGGAATAAGAATAAGAATTTTGAT
TCGAATGGAATTAAGACAACCTGGGACTCTTATTGGAAATGATCAAATTTACAATGTAAT
TGTAACTGCTCATGCATTTATTATAATTTTTTTCATAGTTATACCTATCATAATTGGAGG
GTTTGGAAATTGACTTGTTCCAATTATACTTGGGGCTCCAGATATAGCATTCCCACGAAT
AAATAATATAAGATTTTGGCTTTTACCCCCCTCATTATTTCTTCTTATAAATTCTTCATT
AATTGAATCAGGAGCAGGGACAGGATGAACTGTATACCCGCCTTTATCATCCAATTTATC
TCACTATGGTCCCTCAGTTGATTTAGCTATTTTCTCTCTTCATCTAGCAGGKGCATCTTC
CATTTTAGGCGCAATTAATTTTATTACTACAATTATTAACATACGGTCTATTGGTTTAAC
CCTTGAACGTATACCTCTGTTTGTTTGATCAGTTTTAATTACAGCCATCTTACTTCTTCT
TTCTCTCCCAGTATTAGCAGGTGCCATTACAATATTATTAAC------------------
------------------------------------------------------------
------------------------------------------------------------
------------------------------------------------------------
---------------------------------------------------

#Dermacentor_albipictus(GU968827.1)
TATATATTTAATTTTTGGCAGTTGAGCAGGAATTACAGGAATAAGAATAAGAATTTTGAT
TCGAATGGAATTAAGACAACCTGGGACTCTTATTGGAAATGATCAAATTTACAATGTAAT
TGTAACTGCTCATGCATTTATTATAATTTTTTTCATAGTTATACCTATCATAATTGGGGG
GTTTGGAAATTGACTTGTTCCAATTATACTTGGGGCTCCAGATATAGCATTCCCACGAAT
AAATAATATAAGATTTTGGCTTTTACCCCCCTCATTATTTCTTCTTATAAATTCTTCATT
AATTGAATCAGGAGCAGGGACAGGATGAACTGTATACCCGCCTTTATCATCCAATTTATC
TCACTATGGTCCCTCAGTTGATTTAGCTATTTTCTCTCTTCATCTAGCAGGTGCATCTTC
CATTTTAGGCGCAATTAATTTTATTACTACAATTATTAACATACGGTCTATTGGTTTAAC
CCTTGAACGTATACCTCTGTTTGTTTGATCAGTTTTAATTACAGCCGTCTTACTTCTTCT
TTCTCTCCCAGTATTAGCAGGTGCCATTACAATATTATTAAC------------------
------------------------------------------------------------
------------------------------------------------------------
------------------------------------------------------------
---------------------------------------------------

#Dermacentor_albipictus(GU968828.1)
TATATATTTAATTTTTGGCAGTTGAGCAGGAATTACAGGAATAAGAATAAGAATTTTGAT
TCGAATGGAATTAAGACAACCTGGGACTCTTATTGGAAATGATCAAATTTACAATGTAAT
TGTAACTGCTCATGCATTTATTATAATTTTTTTCATAGTTATACCTATCATAATTGGGGG
GTTTGGAAATTGACTTGTTCCAATTATACTTGGGGCTCCAGATATAGCATTCCCACGAAT
AAATAATATAAGATTTTGGCTTTTACCCCCCTCATTATTTCTTCTTATAAATTCTTCATT
AATTGAATCAGGAGCAGGGACAGGATGAACTGTATACCCGCCTTTATCATCCAATTTATC
TCACTATGGTCCCTCAGTTGATTTAGCTATTTTCTCTCTTCATCTAGCAGGTGCATCTTC
CATTTTAGGCGCAATTAATTTTATTACTACAATTATTAACATACGGTCTATTGGTTTAAC
CCTTGAACGTATACCTCTGTTTGTTTGATCAGTTTTAATTACAGCCATCTTACTTCTTCT
TTCTCTCCCAGTATTAGCAGGTGCCATTACAATATTATTAAC------------------
------------------------------------------------------------
------------------------------------------------------------
------------------------------------------------------------
---------------------------------------------------

#Dermacentor_albipictus(GU968829.1)
TATATATTTAATTTTTGGCAGTTGAGCAGGAATTACAGGAATAAGAATAAGAATTTTGAT
TCGAATGGAATTAAGACAACCTGGGACTCTTATTGGAAATGATCAAATTTACAATGTAAT
TGTAACTGCTCATGCATTTATTATAATTTTTTTCATAGTTATACCTATCATAATTGGAGG
GTTTGGAAATTGACTTGTTCCAATTATACTTGGGGCTCCAGATATAGCATTCCCACGAAT
AAATAATATAAGATTTTGGCTTTTACCCCCCTCATTATTTCTTCTTATAAATTCTTCATT
AATTGAATCAGGAGCAGGGACAGGATGAACTGTATACCCCCCTTTATCATCCAATTTATC
TCACTATGGTCCCTCAGTTGATTTAGCTATTTTCTCTCTTCATYTAGCAGGTGCATCTTC
CATTTGAGGSGCAATTAATTTTATTACTACAATTATTAACATACGGTCTATTGGTTTAAC
CCTTGAACGTATACCTCTGTTTGTTTGATCAGTTTTAATTACAGCCATYTTACTTCTTCT
TTCTCTCCCAGTATTAGCAGGTGCCATTACAATATTATTAAC------------------
------------------------------------------------------------
------------------------------------------------------------
------------------------------------------------------------
---------------------------------------------------

#Dermacentor_albipictus(GU968830.1)
TATGTATTTAATTTTTGGAACTTGAGCAGGAATTACAGGAATAAGAATAAGAATTTTAAT
TCGAATAGAATTAAGCCAACCTGGGACTTTAATTGGAAATGATCAAATTTACAATGTAAT
TGTAACAGCTCATGCATTTATTATAATTTTTTTTATAGTTATGCCTATTATAATTGGGGG
ATTTGGTAATTGGCTTGTGCCAATTATGCTTGGAGCGCCAGACATAGCATTCCCACGAAT
AAATAATATAAGATTTTGACTTTTACCCCCCTCATTATTCCTACTTATAAATTCTTCATT
AATTGAGTCAGGGGCAGGAACAGGATGAACTGTTTACCCCCCCTTATCTTCAAATTTATC
TCACTATGGCCCTTCAGTTGATTTAGCTATTTTCTCTTTACATTTGGCAGGAGCATCTTC
TATTTTGGGAGCAATTAATTTCATTACCACAATTATTAATATACGATCTATTGGATTAAC
ACTTGAACGTATACCATTATTTGTATGATCAGGTTTAATTACAGCAGTTTTACTTCTTCT
TTCCCTACCTGTATTAGCTGGAGCAATTACAATATTATTAAC------------------
------------------------------------------------------------
------------------------------------------------------------
------------------------------------------------------------
---------------------------------------------------

#Dermacentor_albipictus(GU968831.1)
TATGTATTTAATTTTTGGAACTTGAGCAGGAATTACAGGAATAAGAATAAGAATTTTAAT
TCGAATAGAATTAAGCCAACCTGGGACTTTAATTGGAAATGATCAAATTTACAATGTAAT
TGTAACAGCTCATGCATTTATTATAATTTTTTTTATAGTTATGCCTATTATAATTGGGGG
ATTTGGTAATTGGCTTGTGCCAATTATGCTTGGAGCGCCAGACATAGCATTCCCACGAAT
AAATAATATAAGATTTTGACTTTTACCCCCCTCATTATTCCTACTTATAAATTCTTCATT
AATTGAGTCAGGGGCAGGAACAGGATGAACTGTTTACCCCCCCTTATCTTCAAATTTATC
TCACTATGGCCCTTCAGTTGATTTAGCTATTTTCTCTTTACATTTGGCAGGAGCATCTTC
TATTTTGGGAGCAATTAATTTCATTACCACAATTATTAATATACGATCTATTGGATTAAC
ACTTGAACGTATACCATTATTTGTATGATCAGTTTTAATTACAGCAGTTTTACTTCTTCT
TTCCCTACCTGTATTAGCTGGAGCAATTACAATATTATTAAC------------------
------------------------------------------------------------
------------------------------------------------------------
------------------------------------------------------------
---------------------------------------------------

#Dermacentor_albipictus(GU968832.1)
TATGTATTTAATTTTTGGAACTTGAGCAGGAATTACAGGAATAAGAATAAGAATTTTAAT
TCGAATAGAATTAAGCCAACCTGGGACTTTAATTGGAAATGACCAAATTTACAATGTAAT
TGTAACCGCTCATGCATTTATTATAATTTTTTTTATAGTTATACCTATTATAATTGGGGG
ATTTGGTAATTGGCTTGTGCCAATTATGCTTGGAGCACCAGACATAGCATTCCCACGAAT
AAATAATATAAGATTTTGACTTTTACCCCCCTCATTATTCCTACTTATAAATTCTTCATT
AATTGAGTCAGGGGCAGGAACAGGATGAACTGTTTACCCTCCCTTATCTTCAAATTTATC
TCACTATGGCCCTTCAGTTGATTTAGCTATTTTCTCTTTACATTTGGCAGGAGCATCTTC
TATTTTGGGAGCAATTAATTTCATTACCACAATTATTAATATACGATCTATTGGATTAAC
ACTTGAACGTATACCATTATTTGTATGATCAGTTTTAATTACAGCAGTTTTACTTCTTCT
TTCCCTACCTGTACTAGCTGGAGCAATTACAATATTATTAAC------------------
------------------------------------------------------------
------------------------------------------------------------
------------------------------------------------------------
---------------------------------------------------

#Dermacentor_albipictus(GU968833.1)
TATCTATTTAATTTTTGGAACTTGAGCAGGAATTACTGGAATAAGAATAAGAATTTTAAT
TCGAATAGAATTAAGCCAACCTGGGACTTTAATTGGAAATGACCAAATTTACAATGTAAT
TGTAACCGCTCATGCATTTATTATAATTTTTTTTATAGTTATACCTATTATAATTGGGGG
ATTTGGTAATTGGCTTGTGCCAATTATGCTTGGAGCACCAGACATAGCATTCCCACGAAT
AAATAATATAAGATTTTGACTTTTACCCCCCTCATTATTCCTACTTATAAATTCTTCATT
AATTGAGTCAGGGGCAGGAACAGGATGAACTGTTTACCCTCCCTTATCTTCAAATTTATC
TCACTATGGCCCTTCAGTTGATTTAGCTATTTTCTCTTTACATTTGGCAGGAGCATCTTC
TATTTTGGGAGCAATTAATTTCATTACCACAATTATTAATATACGATCTATTGGATTAAC
ACTTGAACGTATACCATTATTTGTATGATCAGTTTTAATTACAGCAGTTTTACTTCTTCT
TTCCCTACCTGTACTAGCTGGAGCAATTACAATATTATTAAC------------------
------------------------------------------------------------
------------------------------------------------------------
------------------------------------------------------------
---------------------------------------------------

#Dermacentor_albipictus(GU968834.1)
TATGTATTTAATTTTTGGAACTTGAGCAGGAATTACAGGAATAAGAATAAGAATTTTAAT
TCGAATAGAATTAAGCCAACCTGGGACTTTAATTGGAAATGACCAAATTTACAATGTAAT
TGTAACCGCTCATGCATTTATTATAATTTTTTTTATAGTTATACCTATTATAATTGGGGG
ATTTGGTAATTGGCTTGTGCCAATTATGCTTGGAGCACCAGACATAGCATTCCCACGAAT
AAATAATATAAGATTTTGACTTTTACCCTCCTCATTATTCCTACTTATAAATTCTTCATT
AATTGAGTCAGGGGCAGGAACAGGATGAACTGTTTACCCTCCCTTATCTTCAAATTTATC
TCACTATGGCCCTTCAGTTGATTTAGCTATTTTCTCTTTACATTTGGCAGGAGCATCTTC
TATTTTGGGAGCAATTAATTTCATTACCACAATTATTAATATACGATCTATTGAATTAAC
ACTTGAACGTATACCATTATTTGTATGATCAGTTTTAATTACAGCAGTTTTACTTCTTCT
TTCCCTACCTGTACTAGCTGGAGCAATTACAATATTATTAAC------------------
------------------------------------------------------------
------------------------------------------------------------
------------------------------------------------------------
---------------------------------------------------

#Dermacentor_albipictus(GU968835.1)
TATGTATTTAATTTTTGGAACTTGAGCAGGAATTACAGGAATAAGAATAAGAATTTTAAT
TCGAATAGAATTAAGCCAACCAGGGACTTTAATTGGAAATGACCAAATTTACAATGTAAT
TGTAACCGCTCATGCATTTATTATAATTTTTTTTATAGTTATACCTATTATAATTGGGGG
ATTTGGTAATTGGCTTGTGCCAATTATGCTTGGAGCMCCAGACATAGCATTCCCACGAAT
AAATAATATAAGATTTTGACTTTTACCCCCCTCATTATTCCTACTTATAAATTCTTCATT
AATTGAGTCAGGGGCAGGAACAGGATGAACTGTTTACCCTCCCTTATCTTCAAATTTATC
TCACTATGGCCCTTCAGTTGATTTAGCTATTTTCTCTTTACATTTGGCAGGAGCATCTTC
TATTTTGGGAGCAATTAATTTCATTACCACAATTATTAATATACGATCTATTGGATTAAC
ACTTGAACGTATACCATTATTTGTATGATCAGTTTTAATTACAGCAGTTTTACTTCTTCT
TTCCCTACCTGTACTAGCTGGAGCAATTACAATATTATTAAC------------------
------------------------------------------------------------
------------------------------------------------------------
------------------------------------------------------------
---------------------------------------------------

#Dermacentor_albipictus(GU968836.1)
TATGTATTTAATTTTTGGAACTTGAGCAGGAATTACAGGAATAAGAATAAGAATTTTAAT
TCGAATAGAATTAAGCCAACCTGGGACTTTAATTGGAAATGACCAAATTTACAATGTAAT
TGTAACCGCTCATGCATTTATTATAATTTTTTTTATAGTTATACCTATTATAATTGGGGG
ATTTGGTAATTGGCTTGTGCCAATTATGCTTGGAGCACCAGACATAGCATTCCCACGAAT
AAATAATATAAGATTTTGACTTTTACCCCCCTCATTATTCCTACTTATAAATTCTTCATT
AATTGAGTCAGGGGCAGGAACAGGATGAACTGTTTACCCYCCCTTATCTTCAAATTTATC
TCACTATGGCCCTTCAGTTGATTTAGCTATTTTCTCTTTACATTTGGCAGGAGCATCTTC
TATTTTGGGAGCAATTAATTTCATTACCACAATTATTAATATACGATCTATTGGATTAAC
ACTTGAACGTATACCATTATTTGTATGATCAGTTTTAATTACAGCAGTTTTACTTCTTCT
TTCCCTACCTGTACTAGCTGGAGCAATTACAATATTATTAAC------------------
------------------------------------------------------------
------------------------------------------------------------
------------------------------------------------------------
---------------------------------------------------

#Dermacentor_albipictus(GU968837.1)
TATGTATTTAATTTTTGGAACTTGAGCAGGAATTACAGGAATAAGAATAAGAATTTTAAT
TCGAATAGAATTAAGCCAACCTGGGACTTTAATTGGAAATGACCAAATTTACAATGTAAT
TGTAACCGCTCATGCATTTATTATAATTTTTTTTATAGTTATACCTATTATAATTGGGGG
ATTTGGTAATTGGCTTGTGCCAATTATGCTTGGAGCACCAGACATAGCATTCCCACGAAT
AAATAATATAAGATTTTGACTTTTACCCCCCTCATTATTCCTACTTATAAATTCTTCATT
AATTGAGTCAGGGGCAGGAACAGGATGAACTGTTTACCCCCCCTTATCTTCAAATTTATC
TCACTATGGCCCTTCAGTTGATTTAGCTATTTTCTCTTTACATTTGGCAGGAGCATCTTC
TATTTTGGGAGCAATTAATTTCATTACCACAATTATTAATATACGATCTATTGGATTAAC
ACTTGAACGTATACCATTATTTGTATGATCAGTTTTAATTACAGCAGTTTTACTTCTTCT
TTCCCTACCTGTACTAGCTGGAGCAATTACAATATTATTAAC------------------
------------------------------------------------------------
------------------------------------------------------------
------------------------------------------------------------
---------------------------------------------------

#Dermacentor_albipictus(GU968838.1)
TATGTATTTAATTTTTGGAACTTGAGCAGGAATTACAGGAATAAGAATAAGAATTTTAAT
TCGAATAGAATTAAGCCAACCTGGGACTTTAATTGGAAATGACCAAATTTACAATGTAAT
TGTAACCGCTCATGCATTTATTATAATTTTTTTTATAGTTATGCCTATTATAATTGGGGG
ATTTGGTAATTGGCTTGTGCCAATTATGCTTGGAGCGCCAGACATAGCATTCCCACGAAT
AAATAATATAAGATTTTGACTTTTACCCCCCTCATTACTCCTACTTATAAATTCTTCATT
AATTGAGTCAGGGGCAGGAACAGGATGAACTGTTTACCCCCCCTTATCTTCAAATTTATC
TCACTATGGCCCTTCAGTTGATTTAGCTATTTTCTCTTTACATTTGGCAGGAGCATCTTC
TATTTTGGGAGCAATTAATTTCATTACCACAATTATTAATATACGATCTATTGGATTAAC
ACTTGAACGTATACCATTATTTGTATGATCAGTTTTAATTACAGCAGTTTTACTTCTTCT
TTCCCTACCTGTATTAGCTGGAGCAATTACAATATTATTAAC------------------
------------------------------------------------------------
------------------------------------------------------------
------------------------------------------------------------
---------------------------------------------------

#Dermacentor_albipictus(GU968839.1)
TATGTATTTAATTTTTGGAACTTGAGCAGGAATTACAGGAATAAGAATAAGAATTTTAAT
TCGAATAGAATTAAGCCAACCTGGGACTTTAATTGGAAATGACCAAATTTACAATGTAAT
TGTAACCGCTCATGCATTTATTATAATTTTTTTTATAGTTATGCCTATTATAATTGGGGG
ATTTGGTAATTGGCTTGTGCCAATTATGCTTGGAGCGCCAGATATAGCATTCCCACGAAT
AAATAATATAAGATTTTGACTTTTACCCCCCTCATTATTCCTACTTATAAATTCTTCATT
AATTGAGTCAGGGGCAGGAACAGGATGAACTGTTTACCCCCCCTTATCTTCAAATTTATC
TCACTATGGCCCTTCAGTTGATTTAGCTATTTTCTCTTTACATTTGGCAGGAGCATCTTC
TATTTTGGGAGCAATTAATTTCATTACCACAATTATTAATATACGATCTATTGGATTAAC
ACTTGAACGTATACCATTATTTGTATGATCAGTTTTAATTACAGCAGTTTTACTTCTTCT
TTCCCTACCTGTATTAGCTGGAGCAATTACAATATTATTAAC------------------
------------------------------------------------------------
------------------------------------------------------------
------------------------------------------------------------
---------------------------------------------------

#Dermacentor_albipictus(GU968840.1)
TATGTATTTAATTTTTGGAACTTGAGCAGGAATTACAGGAATAAGAATAAGAATTTTAAT
TCGAATAGAATTAAGCCAACCTGGGACTTTAATTGGAAATGACCAAATTTACAATGTAAT
TGTAACCGCTCATGCATTTATTATAATTTTTTTTATAGTTATGCCTATTATAATTGGGGG
ATTTGGKAAWTGGSTTGTGCCAATTATGCTTGGAGCGCCAGACATAGCATTCCCACGAAT
AAATAATATAAGATTTTGACTTTTACCCCCCTCATTATTCCTACTTATAAATTTTTCATT
AATTGAGTCAGGGGCAGGAACAGGATGAACTGTTTACCCCCCCTTATCTTCAAATTTATC
TCACTATGGCCCTTCAGTTGATTTAGSTATTTTCTCTTTACATTTGGCAGGAGCATYTTY
TATTTTGGGAGCAATTAATTTCATTACCACAATTATTAATATACGATCTATTGGATTAAC
ACTTGAACGTATACCATTATTTGTATGATCAGTTTTAATTACAGCAGTTTTACTTCTTCT
TTCCCTACCTGTATTAGCTGGAGCAATTACAATATTATTAAC------------------
------------------------------------------------------------
------------------------------------------------------------
------------------------------------------------------------
---------------------------------------------------

#Dermacentor_albipictus(GU968841.1)
TATGTATTTAATTTTTGGAACTTGAGCAGGAATTACAGGAATAAGAATAAGAATTTTAAT
TCGAATAGAATTAAGCCAACCTGGGACTTTAATTGGAAATGACCAAATTTACAATGTAAT
TGTAACCGCTCATGCATTTATTATAATTTTTTTTATAGTTATGCCTATTATAATTGGGGG
ATTTGGTAATTGGCTTGTGCCAATTATGCTTGGAGCGCCAGACATAGCATTCCCACGAAT
AAATAATATAAGATTTTGACTTTTACCCCCCTCATTATTCCTACTTATAAATTCTTCATT
AATTGAGTCAGGGGCAGGAACAGGATGAACTGTTTACCCCCCCTTATCTTCAAATTTATC
TCACTATGGCCCTTCAGTTGATTTAGCTATTTTCTCTTTACATTTGGCAGGAGCATCTTC
TATTTTGGGAGCAATTAATTTCATTACCACAATTATTAATATACGATCTATTGGATTAAC
ACTTGAACGTATACCATTATTTGTATGATCAGTTTTAATTACAGCAGTTTTACTTCTTCT
TTCCCTACCTGTATTAGCTGGAGCAATTACAATATTATTAAC------------------
------------------------------------------------------------
------------------------------------------------------------
------------------------------------------------------------
---------------------------------------------------

#Dermacentor_albipictus(GU968842.1)
TATGTATTTAATTTTTGGAACTTGAGCAGGAATTACAGGAATAAGAATAAGAATTTTAAT
TTGAATAGAATTAAGCCAACCTGGGACTTTAATTGGAAATGACCAAATTTACAAAGTAAT
TGTAACCGCTCATGCATTTATTATAATTTTTTTTATAGTTATGCCTATTATAATTGGGGG
GTTTGGTAAATGGCTTGTGCCAATTATGYTTGGAGCGCCAGACATAGCATTTCCCCGAAT
AAATAATATAAGATTTTGACTTTTACCCCCCTCATTATTCCTACTTATAAATTCTTCATT
AATTGAGTCAGGGGCAGGAACAGGATGAACTGTTTACCCCCCCTTATCTTCAAATTTATC
TCACTATGGGCCTTCAGTTGATTTAGSTATTTTTTCCTTACATTTGGCAGGAGCATCCTC
TATTTTGGGGGCAAATAATTTCATTACCACAATTATTAATATACGATCTATTGGATTAAC
ACTTGAACGTATACCATTATTTGTATGATCAGTTTTAATTACAGCAGTTTTACTTCTTCT
TTCCCTACCTGTATTAGCTGGAGCAATTACAATATTATTAAC------------------
------------------------------------------------------------
------------------------------------------------------------
------------------------------------------------------------
---------------------------------------------------

#Dermacentor_albipictus(GU968843.1)
TATATATTTAATTTTTGGCAGTTGAGCAGGAATTACAGGAATAAGAATAAGAATTTTGAT
TCGAATGGAATTAAGACAACCTGGGACTCTTATTGGAAATGATCAAATTTACAATGTAAT
TGTAACCGCTCATGCATTTATTATAATTTTTTTTATAGTTATACCTATTATAATTGGGGG
GTTTGGTAATTGRCTTGTTCCAATTATACTTGGGGCTCCAGATATAGCATTCCCACGAAT
AAATAATATAAGATTTTGGCTTTTACCCCCCTCATTATTTCTTCTTATAAATTCTTCATT
AATTGAATCAGGGGCAGGAACAGGATGAACTGTTTACCCRCCCTTATCATCAAATTTATC
TCACTATGGCCCTTCAGTTGATTTAGCTATTTTCTCTTTACATTTGGCAGGAGCATCTTC
TATTTTGGGAGCAATTAATTTCATTACCACAATTATTAATATACGATCTATTGGATTAAC
ACTTGAACGTATACCATTATTTGTATGATCAGTTTTAATTACAGCAGTTTTACTTCTTCT
TTCCCTACCAGTATTAGCAGGTGCCATTACAATATTATTAAC------------------
------------------------------------------------------------
------------------------------------------------------------
------------------------------------------------------------
---------------------------------------------------

#Dermacentor_marginatus(AF132828.1)
AATATATTTAATTTTTGGGAGATGAGCTGGAATAATAGGAATAAGAATAAGAATTCTTAT
TCGAATAGAACTCAGCCAGCCTGGTACATTAATTGGAAATGATCAAATTTATAATGTAAT
TGTTACTGCTCATGCCTTTATTATAATTTTCTTTATAGTAATACCTATTATAATTGGAGG
GTTCGGAAACTGACTAGTTCCAATCATATTAGGTGCTCCAGATATAGCTTTCCCACGAAT
AAATAACATAAGATTCTGATTACTCCCACCTTCATTATTCTTGTTGGTTAATTCCTCTTT
AATTGAATCAGGAGCAGGAACCGGATGAACAGTTTACCCTCCTTTATCCTCTAATCTATC
ACACTATGGTCCTTCAGTAGATTTAGCAATTTTCTCTCTTCATTTAGCAGGAGCATCATC
TATTTTAGGGGCAATTAATTTTATTACCACAATTATTAATATACGATCTATCGGAATAAC
ACTTGAACGAATACCCTTATTTGTATGATCAGTACTAATTACTGCAATTCTACTTTTACT
TTCTTTACCTGTTTTAGCAGGTGCAATTACTATATTACTAAC------------------
------------------------------------------------------------
------------------------------------------------------------
------------------------------------------------------------
---------------------------------------------------

#Dermacentor_marginatus(FN394327.1)
---------------------------------------------------------TAT
TCGAATAGAACTCAGCCAGCCTGGTACATTAATTGGAAATGATCAAATTTATAATGTAAT
TGTTACTGCTCATGCCTTTATTATAATTTTCTTTATAGTAATACCTATTATAATTGGAGG
GTTCGGAAACTGACTAGTTCCAATCATATTAGGTGCTCCAGATATAGCTTTCCCACGAAT
AAATAACATAAGATTCTGATTACTCCCACCTTCATTATTCTTGTTGGTTAATTCCTCTTT
AATTGAATCAGGAGCAGGAACCGGATGAACAGTTTACCCTCCTTTATCCTCTAATCTATC
ACACTATGGTCCTTCAGTAGATTTAGCAATTTTCTCTCTTCATTTAGCAGGAGCATCATC
TATTTTAGGGGCAATTAATTTTATTACCACAATTATTAATATACGATCAATCGGAATAAC
ACTTGAACGAATACCCTTATTTGTATGATCAGTACTAATTACTGCAATTTTACTTTTACT
TTCTTTACCTGTTTTAGCAGGTGCAATTACTATATTACTAAC------------------
------------------------------------------------------------
------------------------------------------------------------
------------------------------------------------------------
---------------------------------------------------

#Dermacentor_marginatus(FN394329.1)
---------------------------------------------------------TAT
TCGAATAGAACTCAGCCAGCCTGGTTCATTAATTGGAAATGATCAAATTTATAATGTAAT
CGTTACTGCTCATGCCTTTATTATAATTTTCTTTATAGTAATACCTATTATAATTGGAGG
GTTCGGAAACTGACTAGTTCCAATCATATTAGGTGCTCCAGATATAGCTTTCCCACGAAT
AAATAACATAAGATTCTGATTACTCCCACCTTCATTATTCTCGTTGGTTAATTCCTCTTT
AATTGAATCAGGAGCAGGAACCGGATGAACAGTTTACCCTCCTTTATCCTCTAATCTATC
ACACTACGGTCCTTCAGTAGATTTAGCAATTTTCTCTCTTCATTTAGCAGGAGCATCATC
TATTTTAGGGGCAATTAATTTTATTACCACAATTATTAATATACGATCAATCGGAATAAC
ACTTGAACGAATACCCTTATTTGTATGATCAGTACTAATTACTGCAATTTTACTTTTACT
TTCTTTACCTGTTTTAGCAGGTGCAATTACTATATTACTAAC------------------
------------------------------------------------------------
------------------------------------------------------------
------------------------------------------------------------
---------------------------------------------------

#Dermacentor_marginatus(FN394330.1)
---------------------------------------------------------TAT
TCGAATAGAACTCAGCCAGCCTGGTACATTAATTGGAAATGATCAAATTTATAATGTAAT
TGTTACTGCTCATGCCTTTATTATAATTTTCTTTATAGTAATACCTATTATAATTGGAGG
GTTCGGAAACTGACTAGTTCCAATCATATTAGGTGCTCCAGATATAGCTTTCCCACGAAT
AAATAACATAAGATTCTGATTACTCCCACCTTCATTATTCTTGTTGGTTAATTCCTCTTT
AATTGAATCAGGAGCAGGAACCGGATGAACAGTTTACCCTCCTTTATCCTCTAATCTATC
ACACTATGGTCCTTCAGTAGATTTAGCAATTTTCTCTCTTCATTTAGCAGGAGCATCATC
TATTTTAGGGGCAATTAATTTTATTACCACAATTATTAATATACGATCAATCGGAATAAC
ACTTGAACGAATACCCTTATTTGTATGATCAGTACTAATTACTGCAATTTTACTTTTACT
TTCTTTACCTGTTTTAGCAGGTGCAATTACTATATTACTAAC------------------
------------------------------------------------------------
------------------------------------------------------------
------------------------------------------------------------
---------------------------------------------------

#Dermacentor_marginatus(FN394331.1)
---------------------------------------------------------TAT
TCGAATAGAACTCAGCCAGCCTGGTACATTAATTGGAAATGATCAAATTTATAATGTAAT
TGTTACTGCTCATGCCTTTATTATAATTTTCTTTGTAGTAATACCTATTATAATTGGAGG
GTTCGGAAACTGACTAGTTCCAATCATATTAGGTGCTCCAGATATAGCTTTCCCACGAAT
AAATAACATAAGATTCTGATTACTCCCACCTTCATTATTCTTGTTGGTTAATTCCTCTTT
AATTGAATCAGGAGCAGGAACCGGATGAACAGTTTACCCTCCTTTATCCTCTAATCTATC
ACACTATGGTCCTTCAGTAGATTTAGCAATTTTCTCTCTTCATTTAGCAGGAGCATCATC
TATTTTAGGGGCAATTAATTTTATTACCACAATTATTAATATACGATCAATCGGAATAAC
ACTTGAACGAATACCCTTATTTGTATGATCAGTACTAATTACTGCAATTTTACTTTTACT
TTCTTTACCTGTTTTAGCAGGTGCAATTACTATATTACTAAC------------------
------------------------------------------------------------
------------------------------------------------------------
------------------------------------------------------------
---------------------------------------------------

#Dermacentor_marginatus(FN394332.1)
---------------------------------------------------------TAT
TCGAATAGAACTCAGCCAGCCTGGTACATTAATTGGAAATGATCAAATTTATAATGTAAT
TGTTACTGCTCATGCCTTTATTATAATTTTCTTTATAGTAATACCTATTATAATTGGAGG
GTTCGGAAACTGACTAGTTCCAATCATATTAGGTGCTCCAGATATAGCTTTCCCACGAAT
AAATAACATAAGATTCTGATTACTCCCACCTTCATTATTCTTGTTGGTTAATTCCTCTTT
AATTGAATCAGGAGCAGGAACCGGATGAACAGTTTACCCTCCTTTATCCTCTAATCTATC
ACACTATGGTCCTTCAGTAGATTTAGCAATTTTCTCTCTTCATTTAGCAGGAGCATCATC
TATTTTAGGGGCAATTAATTTTATTACCACAATTATTAATATACGATCAATCGGAATAAC
ACTTGAACGAATACCCTTATTTGTATGATCAGTACTAATTACTGCAATTTTACCTTTACT
TTCTTTACCTGTTTTAGCAGGTGCAATTACTATATTACTAAC------------------
------------------------------------------------------------
------------------------------------------------------------
------------------------------------------------------------
---------------------------------------------------

#Dermacentor_marginatus(FN394333.1)
---------------------------------------------------------TAT
TCGAATAGAACTCAGCCAGCCTGGTACATTAATTGGAAATGATCAAATTTATAATGTAAT
TGTTACTGCTCATGCCTTTATTATAATTTTCTTTATAGTAATACCTATTGTAATTGGAGG
GTTCGGAAACTGACTAGTTCCAATCATATTAGGTGCTCCAGATATAGCTTTCCCACGAAT
AAATAACATAAGATTCTGATTACTCCCACCTTCATTATTCTTGTTGGTTAATTCCTCTTT
AATTGAATCAGGAGCAGGAACCGGATGAACAGTTTACCCTCCTTTATCCTCTAATCTATC
ACACTATGGACCTTCAGTAGATTTAGCAATTTTCTCTCTTCATTTAGCAGGAGCATCATC
TATTTTAGGGGCAATTAATTTTATTACCACAATTATTAATATACGATCAATCGGAATAAC
ACTTGAACGAATACCCTTATTTGTATGATCAGTACTAATTACTGCAATTTTACTTTTACT
TTCTTTACCTGTTTTAGCAGGTGCAATTACTATATTACTAAC------------------
------------------------------------------------------------
------------------------------------------------------------
------------------------------------------------------------
---------------------------------------------------

#Dermacentor_marginatus(JQ625696.1)
------------------------------------------------------------
------------------------------------------------------------
------------------------------------------------------------
---------------------AATCATATTAGGTGCTCCAGATATAGCTTTCCCACGAAT
AAATAACATAAGATTCTGATTACTCCCACCTTCATTATTCTCGTTAATTAATTCCTCTTT
AATTGAATCAGGAGCAGGAACCGGATGAACAGTTTACCCTCCTTTATCATCTAATTTATC
ACACTACGGTCCTTCAGTAGATTTAGCAATTTTTTCTCTTCATTTAGCAGGAGCATCATC
AATTTTAGGGGCAATTAATTTTATTACAACAATTATTAATATACGATCAATCGGAATAAC
AATAGAACGAATACCCTTATTTGTATGATCAGTACTAATTACTGCAATTTTACTTTTACT
TTCTTTACCTGTTTTAGCAGGTGCAATTACTATATTACTAACTGATCGAAATTTTAATAC
ATCATTCTTTGACCCTTCAGGAGGGGGAGATCCAATTTTATATCAACATTTATTTTGATT
TTTTGG------------------------------------------------------
------------------------------------------------------------
---------------------------------------------------

#Dermacentor_marginatus(JQ625698.1)
------------------------------------------------------------
------------------------------------------------------------
------------------------------------------------------------
---------------------AATCATATTAGGTGCTCCAGATATAGCTTTCCCACGAAT
AAATAACATAAGATTCTGATTACTCCCACCTTCATTATTCTCGTTAATTAATTCCTCTTT
AATTGAATCAGGAGCAGGAACCGGATGAACAGTTTACCCTCCTTTATCATCTAATTTATC
ACACTACGGTCCTTCAGTAGATTTAGCAATTTTTTCTCTTCATTTAGCAGGAGCATCATC
TATTTTAGGGGCAATTAATTTTATTACAACAATTATTAATATACGATCAATCGGAATAAC
AATAGAACGAATACCCTTATTTGTATGATCAGTACTAATTACTGCAATTTTACTTTTACT
TTCTTTACCTGTTTTAGCAGGTGCAATTACTATATTACTAACTGATCGAAATTTTAATAC
ATCATTCTTTGACCCTTCAGGAGGGGGAGATCCAATTTTATATCAACATTTATTTTGATT
TTTTGG------------------------------------------------------
------------------------------------------------------------
---------------------------------------------------

#57_sample_Dermacentor_marginatus
-----------TTTTTGGAAGATGAGCTGGAATAATAGGAATAAGAATAAGAATTCTTAT
TCGAATAGAACTCAGCCAGCCTGGTACATTAATTGGAAATGATCAAATTTATAATGTAAT
TGTTACTGCTCATGCCTTTATTATAATTTTCTTTATAGTAATACCTATTATAATTGGAGG
GTTCGGAAACTGACTAGTTCCAATCATATTAGGTGCTCCAGATATAGCTTTCCCACGAAT
AAATAACATAAGATTCTGATTACTCCCACCTTCATTATTCTTGTTGGTTAATTCCTCTTT
AATTGAATCAGGAGCAGGAACCGGATGAACAGTTTACCCTCCTTTATCCTCTAATCTGTC
ACACTATGGTCCTTCAGTAGATTTAGCAATTTTCTCTCTTCATTTAGCAGGAGCATCATC
TATTTTAGGGGCAATTAATTTTATCACCACAATTATTAATATACGATCAATCGGAATAAC
ACTTGAACGAATACCCTTATTTGTATGATCAGTACTAATTACTGCAATTTTACTTTTACT
TTCTTTACCTGTTTTAGCAGGTGCAATTACTATATTACTAACTGATCGAAATTTTAATAC
ATCATTCTTTGACCCTTCAGGAGGAGGAGATCCAATCTTATATCAACATTTATTCTGATT
TTTTGGCCACCCTGAGGTTTATATTTTAATTCTACCAGGATTTGGAATAATTTCGCAAAT
TATTTGTTTTAGGACAGGGAAAAAAGAGCCTTTTGGAAATTTAGGAATAATTTATGCAAT
AGCAGCAATTGGTTTACTTGGATTTATTGTATGAGCTCATCATATATTTAC

#59_sample_Dermacentor_marginatus
-------------------AGATGAGCTGGAATAATAGGAATAAGAATAAGAATTCTTAT
TCGAATAGAACTCAGCCAGCCTGGTACATTAATTGGAAATGATCAAATTTATAATGTAAT
TGTTACTGCTCATGCCTTTATTATAATTTTCTTTATAGTAATACCTATTATAATTGGAGG
GTTCGGAAACTGACTAGTTCCAATCATATTAGGTGCTCCAGATATAGCTTTCCCACGAAT
AAATAACATAAGATTCTGATTACTCCCACCTTCATTATTCTTGTTGGTTAATTCCTCTTT
AATTGAATCAGGAGCAGGAACCGGATGAACAGTTTACCCTCCTTTATCCTCTAATCTGTC
ACACTATGGTCCTTCAGTAGATTTAGCAATTTTCTCTCTTCATTTAGCAGGAGCATCATC
TATTTTAGGGGCAATTAATTTTATCACCACAATTATTAATATACGATCAATCGGAATAAC
ACTTGAACGAATACCCTTATTTGTATGATCAGTACTAATTACTGCAATTTTACTTTTACT
TTCTTTACCTGTTTTAGCAGGTGCAATTACTATATTACTAACTGATCGAAATTTTAATAC
ATCATTCTTTGACCCTTCAGGAGGAGGAGATCCAATCTTATATCAACATTTATTCTGATT
TTTTGGCCACCCTGAGGTTTATATTTTAATTCTACCAGGATTTGGAATAATTTCGCAAAT
TATTTGTTTTAGGACAGGGAAAAAAGAGCCTTTTGGAAATTTAGGAATAATTTATGCAAT
AGCAGCAATTGGTTTACTTGGATTTATTGTATGAGCTCATCATATATTTAC

#61_sample_Dermacentor_nuttalli
---------------TGGAAGCTGAGCTGGAATAATAGGAATAAGAATAAGAATTCTTAT
TCGAATAGAACTTAGCCAACCTGGGACATTAATTGGAAATGATCAAATTTATAACGTAAT
TGTTACTGCTCACGCTTTCATTATAATTTTTTTTATAGTTATACCTATTATAATCGGGGG
GTTCGGGAATTGGCTTGTCCCAATTATATTAGGTGCTCCAGATATAGCTTTTCCCCGAAT
AAATAATATAAGATTCTGGTTACTTCCACCTTCACTATTCTTATTAATCAATTCTTCTTT
AATTGAATCAGGAGCAGGGACTGGTTGAACAGTTTACCCTCCTTTATCTTCCAATTTATC
ACATTATGGCCCTTCAGTAGATTTAGCAATTTTCTCTCTTCATTTAGCAGGGGCATCATC
AATTCTAGGAGCAATTAATTTCATTACTACAATTATTAACATACGATCAATTGGAATAAC
TCTTGAACGTATACCTTTATTTGTTTGATCAGTATTAATTACTGCAATTTTACTTTTACT
TTCCTTACCTGTTTTAGCAGGGGCAATTACCATATTATTAACAGATCGAAATTTTAATAC
ATCATTCTTTGACCCTTCAGGGGGGGGAGATCCAATTTTATATCAACATCTATTTTGATT
TTTTGGGCACCCCGAGGTCTACATTTTAATTCTTCCAGGATTTGGAATAATTTCACAAAT
TATTTGCTTTAGAACAGGTAAAAAGGAACCTTTTGGAAACTTAGGAATAATTTATGCAAT
AGCAGCAATTGGTTTACTCGGATTTATTGTATGGGCTCATCATATATT---

#66_sample_Dermacentor_nuttalli
-----------------------GAGCTGGAATAATAGGAATAAGAATAAGAATTCTTAT
TCGAATAGAACTTAGCCAACCTGGGACATTAATTGGAAATGATCAAATTTATAACGTAAT
TGTTACTGCTCACGCTTTCATTATAATTTTTTTTATAGTTATACCTATTATAATCGGGGG
GTTCGGGAATTGGCTTGTCCCAATTATATTAGGTGCTCCAGATATAGCTTTTCCCCGAAT
AAATAATATAAGATTCTGGTTACTTCCACCTTCACTATTCTTATTAATCAATTCTTCTTT
AATTGAATCAGGAGCAGGGACTGGTTGAACAGTTTACCCTCCTTTATCTTCCAATTTATC
ACATTATGGCCCTTCAGTAGATTTAGCAATTTTCTCTCTTCATTTAGCAGGGGCATCATC
AATTCTAAGAGCAATTAATTTCATTACTACAATTATTAACATACGATCAATTGGAATAAC
TCTTGAACGTATACCTTTATTTGTTTGATCAGTATTAATTACTGCAATTTTACTTTTACT
TTCCTTACCTGTTTTAGCAGGGGCAATTACCATATTATTAACAGATCGAAATTTTAATAC
ATCATTCTTTGACCCTTCAGGGGGGGGAGATCCAATTTTATATCAACATCTATTTTGATT
TTTTGGGCACCCCGAGGTCTACATTTTAATTCTTCCAGGATTTGGAATAATTTCACAAAT
TATTTGCTTTAGAACAGGTAAAAAGGAACCTTTTGGAAACTTAGGAATAATTTATGCAAT
AGC------------------------------------------------

#90_sample_Dermacentor_nuttalli
-------------TTTGGAAGCTGAGCTGGAATAATAGGAATAAGAATAAGAATTCTTAT
TCGAATAGAACTTAGCCAACCTGGGACATTAATTGGAAATGATCAAATTTATAACGTAAT
TGTTACTGCTCACGCTTTCATTATAATTTTTTTTATAGTTATACCTATTATAATCGGGGG
GTTCGGGAATTGGCTTGTCCCAATTATATTAGGTGCTCCAGATATAGCTTTTCCCCGAAT
AAATAATATAAGATTCTGGTTACTTCCACCTTCACTATTCTTATTAATCAATTCTTCTTT
AATTGAATCAGGAGCAGGGACTGGTTGAACAGTTTACCCTCCTTTATCTTCCAATTTATC
ACATTATGGCCCTTCAGTAGATTTAGCAATTTTCTCTCTTCATTTAGCAGGGGCATCATC
AATTCTAGGAGCAATTAATTTCATTACTACAATTATTAACATACGATCAATTGGAATAAC
TCTTGAACGTATACCTTTATTTGTTTGATCAGTATTAATTACTGCAATTTTACTTTTACT
TTCCTTACCTGTTTTAGCAGGGGCAATTACCATATTATTAACAGATCGAAATTTTAATAC
ATCATTCTTTGACCCTTCAGGGGGGGGAGATCCAATTTTATATCAACATCTATTTTGATT
TTTTGGGCACCCCGAGGTCTACATTTTAATTCTTCCAGGATTTGGAATAATTTCACAAAT
TATTTGCTTTAGAACAGGTAAAAAGGAACCTTTTGGAAACTTAGGAATAATTTATGCAAT
AGCAGCAATTGGTTTACTCGGATTTATTGTATGGGCTCATCATATATTTAC

#91_sample_Dermacentor_nuttalli
-----------TTTTTGGAAGCTGAGCTGGAATAATAGGAATAAGAATAAGAATTCTTAT
TCGAATAGAACTTAGCCAACCTGGGACATTAATTGGAAATGATCAAATTTATAACGTAAT
TGTTACTGCTCACGCTTTCATTATAATTTTTTTTATAGTTATACCTATTATAATCGGGGG
GTTCGGGAATTGGCTTGTCCCAATTATATTAGGTGCTCCAGATATAGCTTTTCCCCGAAT
AAATAATATAAGATTCTGGTTACTTCCACCTTCACTATTCTTATTAATCAATTCTTCTTT
AATTGAATCAGGAGCAGGGACTGGTTGAACAGTTTACCCTCCTTTATCTTCCAATTTATC
ACATTATGGCCCTTCAGTAGATTTAGCAATTTTCTCTCTTCATTTAGCAGGGGCATCATC
AATTCTAGGAGCAATTAATTTCATTACTACAATTATTAACATACGATCAATTGGAATAAC
TCTTGAACGTATACCTTTATTTGTTTGATCAGTATTAATTACTGCAATTTTACTTTTACT
TTCCTTACCTGTTTTAGCAGGGGCAATTACCATATTATTAACAGATCGAAATTTTAATAC
ATCATTCTTTGACCCTTCAGGGGGGGGAGATCCAATTTTATATCAACATCTATTTTGATT
TTTTGGGCACCCCGAGGTCTACATTTTAATTCTTCCAGGATTTGGAATAATTTCACAAAT
TATTTGCTTTAGAACAGGTAAAAAGGAACCTTTTGGAAACTTAGGAATAATTTATGCAAT
AGCAGCAATTGGTTTACTCGGATTTATTGTATGGGCTCATCATATATTTA-

#92_sample_Dermacentor_nuttalli
--------------TTGGAAGCTGAGCTGGAATAATAGGAATAAGAATAAGAATTCTTAT
TCGAATAGAACTTAGCCAACCTGGGACATTAATTGGAAATGATCAAATTTATAACGTAAT
TGTTACTGCTCACGCTTTCATTATAATTTTTTTTATAGTTATACCTATTATAATCGGGGG
GTTCGGGAATTGGCTTGTCCCAATTATATTAGGTGCTCCAGATATAGCTTTTCCCCGAAT
AAATAATATAAGATTCTGGTTACTTCCACCTTCACTATTCTTATTAATCAATTCTTCTTT
AATTGAATCAGGAGCAGGGACTGGTTGAACAGTTTACCCTCCTTTATCTTCCAATTTATC
ACATTATGGCCCTTCAGTAGATTTAGCAATTTTCTCTCTTCATTTAGCAGGGGCATCATC
AATTCTAAGAGCAATTAATTTCATTACTACAATTATTAACATACGATCAATTGGAATAAC
TCTTGAACGTATACCTTTATTTGTTTGATCAGTATTAATTACTGCAATTTTACTTTTACT
TTCCTTACCTGTTTTAGCAGGGGCAATTACCATATTATTAACAGATCGAAATTTTAATAC
ATCATTCTTTGACCCTTCAGGGGGGGGAGATCCAATTTTATATCAACATCTATTTTGATT
TTTTGGGCACCCCGAGGTCTACATTTTAATTCTTCCAGGATTTGGAATAATTTCACAAAT
TATTTGCTTTAGAACAGGTAAAAAGGAACCTTTTGGAAACTTAGGAATAATTTATGCAAT
AGCAGCAATTGGTTTACTCGGATTTATTGTATGGGCTCATCATATATTT--
