# Supplementary material for: Assessment of four DNA fragments (COI, 16S rDNA, ITS2, 12S rDNA) for species identification of the Ixodida (Acari: Ixodida)
Source: Parasit Vectors. 2014 Mar 3;7:93. doi: 10.1186/1756-3305-7-93 (PMC3945964; doi:10.1186/1756-3305-7-93)
Supplement: Additional file 5 — Appendix S2. The data sets 1 to 3 utilized in this manuscript. [file 1756-3305-7-93-S5.zip › Appendix.S2/data set 2/COI/Haemaphysalis.meg]

#mega
!Title ;
!Format DataType=DNA indel=- CodeTable=Standard;

!Domain=Data property=Coding CodonStart=1;
#101_sample_Haemaphysalis_longicornis
--------------------------AGGTCTAAGAATAAGAATTTTAATTCGAATAGAA
CTAGGGCAACCTGGTACATTAATTGGAAATGACCAAATCTATAATGTAATCGTTACTGCT
CATGCTTTTATCATAATTTTTTTTATAGTTATACCAATTATAATTGGGGGATTTGGAAAT
TGATTAGTACCATTAATATTAGGCGCTCCTGACATAGCATTTCCTCGAATAAATAATATA
AGATTCTGACTATTACCTCCCTCTTTATTCTTATTAATTAATTCATCTTTAGTTGAAAGA
GGGGCGGGTACAGGGTGAACTGTATATCCTCCATTATCATCTAATTTGTCCCATTATGGA
CCCTCAGTAGACATAGCAATTTTTTCACTCCACTTAGCAGGAGCCTCATCAATTTTAGGG
GCTATTAATTTCATTACAACTATCATTAATATACGATCTTTAGGAATAACTTTAGAACGA
ATACCGCTATTTGTTTGATCAGTTCTAATTACCGCAATTCTCCTTCTGCTATCCTTACCT
GTTCTTGCAGGTGCAATTACCATACTCTTGACAGATCGAAATTTTAACACCTCATTCTTT
GACCCCTCAGGAGGAGGAGACCCAATTTTATATCAACACTTATTTTGGTTCCGGGGGCCA
CCCCAAATAA--------------------------------------------------
------------------------------------------------------------
-----------------------------------------

#109_sample_Haemaphysalis_longicornis
--------------------------AGGTCTAAGAATAAGAATTTTAATTCGAATAGAA
CTAGGGCAACCTGGTACATTAATTGGAAATGACCAAATCTATAATGTAATCGTTACTGCT
CATGCTTTTATCATAATTTTTTTTATAGTTATACCAATTATAATTGGGGGATTTGGAAAT
TGATTAGTACCATTAATATTAGGCGCTCCTGACATAGCATTTCCTCGAATAAATAATATG
GGATTCTGACTATTACCTCCCTCTTTATTCTTATTAATTAATTCATCTTTAGTTGAAAGA
GGGGCGGGTACAGGGTGAACTGTATATCCTCCATTATCATCTAATTTGTCTCATTATGGA
CCCTCAGTAGACATAGCAATTTTTTCACTCCACTTAGCAGGAGCCTCATCAATTTTAGGG
GCTATTAATTTCATTACAACTATCATTAATATACGATCTTTAGGAATAACTTTAGAACGA
ATACCGCTATTTGTTTGATCAGTTCTAATTACCGCAATTCTCCTTCTGCTATCCTTACCT
GTTCTTGCAGGTGCAATTACCATACTCTTGACAGATCGAAATTTTAACACCTCATTCTTT
GACCCCTCAGGAGGAGGAGACCCAATTTTATATCAACACTTATTTTGGTTTTTCGGGTCA
CCCCAAAAAA--------------------------------------------------
------------------------------------------------------------
-----------------------------------------

#11_sample_Haemaphysalis_longicornis
------------------GGAATGCTAGGTCTAAGAATAAGAATTTTAATTCGAATAGAA
CTAGGGCAACCTGGTACATTAATTGGAAATGATCAAATCTATAATGTAATCGTTACCGCT
CATGCTTTTATCATAATTTTTTTTATAGTTATACCAATTATAATTGGAGGATTTGGAAAT
TGATTAGTGCCATTAATATTAGGCGCTCCTGACATAGCATTTCCTCGAATAAATAACATA
AGATTCTGACTATTACCTCCCTCTATATTCTTATTAATTAATTCATCTTTAGTTGAAAGA
GGGGCAGGTACAGGATGAACTGTATATCCTCCATTATCATCTAATTTGTCCCATTATGGA
CCCTCAGTAGATATAGCAATTTTTTCACTCCACTTAGCAGGAGCCTCATCAATTTTAGGA
GCTATTAATTTCATTACAACTATCATTAATATACGATCTTTAGGAATAACTTTAGAACGA
ATACCGCTATTTGTTTGATCAGTTCTAATTACCGCAATTCTCCTTATGCTATCCTTACCT
GTTCTTGCCGGTGCAATTACCATACTCTTGACAGATCGAAATTTTAACACCTCATTCTTT
GACCCCTCAGGAGGAGGAGACCCAATTTTATATCAACACTTATTTTGATTTTTTGG----
------------------------------------------------------------
------------------------------------------------------------
-----------------------------------------

#111_sample_Haemaphysalis_longicornis
--------------------------AGGTCTAAGAATAAGAATTTTAATTCGAATAGAA
CTAGGGCAACCTGGTACATTAATTGGAAATGACCAAATCTATAATGTAATCGTTACTGCC
CATGCTTTTATCATAATTTTTTTTATAGTTATACCAATTATAATTGGGGGATTTGGAAAT
TGATTAGTACCATTAATATTAGGCGCTCCTGACATAGCATTTCCTCGAATAAATAATATA
AGATTCTGACTATTACCTCCCTCTTTATTCTTATTAATTAATTCATCTTTAGTTGAAAGA
GGGGCGGGTACAGGGTGAACTGTATATCCTCCATTATCATCTAATTTGTCCCATTATGGA
CCCTCAGTAGACATAGCAATTTTTTCACTCCACTTAGCAGGAGCCTCATCAATTTTAGGG
GCTATTAATTTCATTACAACTATCATTAATATACGATCTTTAGGAATAACTTTAGAACGA
ATACCGCTATTTGTTTGATCAGTTCTAATTACCGCAATTCTCCTTCTGCTATCCTTACCT
GTTCTTGCAGGTGCAATTACCATACTCTTGACAGATCGAAATTTTAACACCTCATTCTTT
GACCCCTCAGGAGGAGAGACCACAAGAACTCTTCC-------------------------
------------------------------------------------------------
------------------------------------------------------------
-----------------------------------------

#114_sample_Haemaphysalis_longicornis
--------------------------AGGTCTAAGAATAAGAATTTTAATTCGAATAGAA
CTAGGGCAACCTGGTACATTAATTGGAAATGACCAAATCTATAATGTAATCGTTACTGCT
CATGCTTTTATCATAATTTTTTTTATAGTTATACCAATTATAATTGGGGGATTTGGAAAT
TGATTAGTACCATTAATATTAGGCGCTCCTGACATAGCATTTCCTCGAATAAATAATATA
AGATTCTGACTATTACCTCCCTCTTTATTCTTATTAATTAATTCATCTTTAGTTGAAAGA
GGGGCGGGTACAGGGTGAACTGTATATCCTCCATTATCATCTAATTTGTCCCATTATGGA
CCCTCAGTAGACATAGCAATTTTTTCACTCCACTTAGCAGGAGCCTCATCAATTTTAGGG
GCTATTAATTTCATTACAACTATCATTAATATACGATCTTTAGGAATAACTTTAGAACGA
ATACCGCTATTTGTTTGATCAGTTCTAATTACCGCAATTCTCCTTCTGCTATCCTTACCT
GTTCTTGCAGGTGCAATTACCATACTCTTGACAGATCGAAATTTTAACACCTCATTCTTT
GACCCCTCAGGAGGAGGAGACCCAATTTTATATCAACACTTATTTTGATTCCGGG-----
------------------------------------------------------------
------------------------------------------------------------
-----------------------------------------

#116_sample_Haemaphysalis_longicornis
--------------------------AGGTCTAAGAATAAGAATTTTAATTCGAATAGAA
CTAGGGCAACCTGGTACATTAATTGGAAATGACCAAATCTATAATGTAATCGTTACTGCT
CATGCTTTTATCATAATTTTTTTTATAGTTATACCAATTATAATTGGGGGATTTGGAAAT
TGATTAGTACCATTAATATTAGGCGCTCCTGACATAGCATTTCCTCGAATAAATAATATA
AGATTCTGACTATTACCTCCCTCTTTATTCTTATTAATTAATTCATCTTTAGTTGAAAGA
GGGGCGGGTACAGGGTGAACTGTATATCCTCCATTATCATCTAATTTGTCCCATTATGGA
CCCTCAGTAGACATAGCAATTTTTTCACTCCACTTAGCAGGAGCCTCATCAATTTTAGGG
GCTATTAATTTCATTACAACTATCATTAATATACGATCTTTAGGAATAACTTTAGAACGA
ATACCGCTATTTGTTTGATCAGTTCTAATTACCGCAATTCTCCTTCTGCTATCCTTACCT
GTTCTTGCAGGTGCAATTACCATACTCTTGACAGATCGAAATTTTAACACCTCATTCTTT
GACCCCTCGGGAGGAGGAGACCCAATTTTATATCAACACTTATTTTGATTCCCGGGTTCA
CCCCCA------------------------------------------------------
------------------------------------------------------------
-----------------------------------------

#120_sample_Haemaphysalis_longicornis
--------------------------AGGTCTAAGAATAAGAATTTTAATTCGAATAGAA
CTAGGGCAACCTGGTACATTAATTGGAAATGACCAAATCTATAATGTAATCGTTACTGCC
CATGCTTTTATCATAATTTTTTTTATAGTTATACCAATTATAATTGGGGGATTTGGAAAT
TGATTAGTACCATTAATATTAGGCGCTCCTGACATAGCATTTCCTCGAATAAATAATATA
AGATTCTGACTATTACCTCCCTCTTTATTCTTATTAATTAATTCATCTTTAGTTGAAAGA
GGGGCGGGTACAGGGTGAACTGTATATCCTCCATTATCATCTAATTTATCCCATTATGGA
CCCTCAGTAGACATAGCAATTTTTTCACTCCACTTAGCAGGAGCCTCATCAATTTTAGGG
GCTATTAATTTCATTACAACTATCATTAATATACGATCTTTAGGAATAACTTTAGAACGA
ATACCGCTATTTGTTTGATCAGTTCTAATTACCGCAATTCTCCTTCTGCTATCCTTACCT
GTTCTTGCAGGTGCAATTACCATACTCTTGACAGATCGAAATTTTAACACCTCATTCTTT
GACCCCTCAGGAGGAGGAGACCCAATTTTATATCAACACTTATTTTGGTTC---------
------------------------------------------------------------
------------------------------------------------------------
-----------------------------------------

#13_sample_Haemaphysalis_longicornis
--------------------------AGGTCTAAGAATAAGAATTTTAATTCGAATAGAA
CTAGGGCAACCTGGTACATTAATTGGAAATGATCAAATCTATAATGTAATCGTTACCGCT
CATGCTTTTATCATAATTTTTTTTATAGTTATACCAATTATAATTGGAGGATTTGGAAAT
TGATTAGTGCCATTAATATTAGGCGCTCCTGACATAGCATTTCCTCGAATAAATAACATA
AGATTCTGACTATTACCTCCCTCTATATTCTTATTAATTAATTCATCTTTAGTTGAAAGA
GGGGCAGGTACAGGATGAACTGTATATCCTCCATTATCATCTAATTTGTCCCATTATGGA
CCCTCAGTAGATATAGCAATTTTTTCACTCCACTTAGCAGGAGCCTCATCAATTTTAGGA
GCTATTAATTTCATTACAACTATCATTAATATACGATCTTTAGGAATAACTTTAGAACGA
ATACCGCTATTTGTTTGATCAGTTCTAATTACCGCAATTCTCCTTATGCTATCCTTACCT
GTTCTTGCCGGTGCAATTACCATACTCTTGACAGATCGAAATTTTAACACCTCATTCTTT
GACCCCTCAGGAGGAGGAGACCCAATTTTATATCAACACTTATTTTGATTTTTTGGACAC
CCAGAAGTTTATATTTTAATTTTACCAGG-------------------------------
------------------------------------------------------------
-----------------------------------------

#14_sample_Haemaphysalis_longicornis
--------------------------AGGTCTAAGAATAAGAATTTTAATTCGAATAGAA
CTAGGGCAACCTGGTACATTAATTGGAAATGATCAAATCTATAATGTAATCGTTACCGCT
CATGCTTTTATCATAATTTTTTTTATAGTTATACCAATTATAATTGGAGGATTTGGAAAT
TGATTAGTGCCATTAATATTAGGCGCTCCTGACATAGCATTTCCTCGAATAAATAACATA
AGATTCTGACTATTACCTCCCTCTATATTCTTATTAATTAATTCATCTTTAGTTGAAAGA
GGGGCAGGTACAGGATGAACTGTATATCCTCCATTATCATCTAATTTGTCCCATTATGGA
CCCTCAGTAGATATAGCAATTTTTTCACTCCACTTAGCAGGAGCCTCATCAATTTTAGGA
GCTATTAATTTCATTACAACTATCATTAATATACGATCTTTAGGAATAACTTTAGAACGA
ATACCGCTATTTGTTTGATCAGTTCTAATTACCGCAATTCTCCTTATGCTATCCTTACCT
GTTCTTGCCGGTGCAATTACCATACTCTTGACAGATCGAAATTTTAACACCTCATTCTTT
GACCCCTCAGGAGGAGGAGACCCAATTTTATATCAACACTTATTTTGATTTTTTGGACAC
CCAGAAGTTTATATTTTAATTTTACCAGG-------------------------------
------------------------------------------------------------
-----------------------------------------

#15_sample_Haemaphysalis_longicornis
------------------GGAATGCTAGGTCTAAGAATAAGAATTTTAATTCGAATAGAA
CTAGGGCAACCTGGTACATTAATTGGAAATGATCAAATCTATAATGTAATCGTTACCGCT
CATGCTTTTATCATAATTTTTTTTATAGTTATACCAATTATAATTGGAGGATTTGGAAAT
TGATTAGTGCCATTAATATTAGGCGCTCCTGACATAGCATTTCCTCGAATAAATAACATA
AGATTCTGACTATTACCTCCCTCTATATTCTTATTAATTAATTCATCTTTAGTTGAAAGA
GGGGCAGGTACAGGATGAACTGTATATCCTCCATTATCATCTAATTTGTCCCATTATGGA
CCCTCAGTAGATATAGCAATTTTTTCACTCCACTTAGCAGGAGCCTCATCAATTTTAGGA
GCTATTAATTTCATTACAACTATCATTAATATACGATCTTTAGGAATAACTTTAGAACGA
ATACCGCTATTTGTTTGATCAGTTCTAATTACCGCAATTCTCCTTATGCTATCCTTACCT
GTTCTTGCCGGTGCAATTACCATACTCTTGACAGATCGAAATTTTAACACCTCATTCTTT
GACCCCTCAGGAGGAGGAGACCCAATTTTATATCAACACTTATTTTGATTTTTTGG----
------------------------------------------------------------
------------------------------------------------------------
-----------------------------------------

#153_sample_Haemaphysalis_longicornis
--------------------------AGGTCTAAGAATAAGAATTTTAATTCGAATAGAA
CTAGGGCAACCTGGTACATTAATTGGAAATGACCAAATCTATAATGTAATCGTTACTGCT
CATGCTTTTATCATAATTTTTTTTATAGTTATACCAATTATAATTGGGGGATTTGGAAAT
TGATTAGTACCATTAATATTAGGCGCTCCTGACATAGCATTTCCTCGAATAAATAATATA
AGATTCTGACTATTACCTCCCTCTTTATTCTTATTAATTAATTCATCTTTAGTTGAAAGA
GGGGCGGGTACAGGGTGAACTGTATATCCTCCATTATCATCTAATTTGTCCCATTATGGA
CCCTCAGTAGACATAGCAATTTTTTCACTCCACTTAGCAGGAGCCTCATCAATTTTAGGG
GCTATTAATTTCATTACAACTATCATTAATATACGATCTTTAGGAATAACTTTAGAACGA
ATACCGCTATTTGTTTGATCAGTTCTAATTACCGCAATTCTCCTTCTGCTATCCTTACCT
GTTCTTGCAGGTGCAATTACCATACTCTTGACAGATCGAAATTTTAACACCTCATTCTTT
GACCCCTCAGGAGGAGGAGACCCAATTTTATATCAACACTTATTTTGGTTCCGGGGGTCA
CCCCCACTG---------------------------------------------------
------------------------------------------------------------
-----------------------------------------

#160_sample_Haemaphysalis_longicornis
--------------------------AGGTCTAAGAATAAGAATTTTAATTCGAATAGAA
CTAGGGCAACCTGGTACATTAATTGGAAATGACCAAATCTATAATGTAATCGTTACTGCT
CATGCTTTTATCATAATTTTTTTTATAGTTATACCAATTATAATTGGGGGATTTGGAAAT
TGATTAGTACCATTAATATTAGGCGCTCCTGACATAGCATTTCCTCGAATAAATAATATA
AGATTCTGACTATTACCTCCCTCTTTATTCTTATTAATTAATTCATCTTTAGTTGAAAGA
GGGGCGGGTACAGGGTGAACTGTATATCCTCCATTATCATCTAATTTGTCTCATTATGGA
CCCTCAGTAGACATAGCAATTTTTTCACTCCACTTAGCAGGAGCCTCATCAATTTTAGGG
GCTATTAATTTCATTACAACTATCATTAATATACGATCTTTAGGAATAACTTTAGAACGA
ATACCGCTATTTGTTTGATCAGTTCTAATTACCGCAATTCTCCTTCTGCTATCCTTACCT
GTTCTTGCAGGTGCAATTACCATACTCTTGACAGATCGAAATTTTAACACCTCATTCTTT
GACCCCTCAGGAGGAGGAGACCCAATTTTATATCAACACTTATTTTGATTTTTTGGACAC
CCAGAAGTTTATATTTTAATTTTACCAGG-------------------------------
------------------------------------------------------------
-----------------------------------------

#165_sample_Haemaphysalis_longicornis
--------------------------AGGTCTAAGAATAAGAATTTTAATTCGAATAGAA
CTAGGGCAACCTGGTACATTAATTGGAAATGACCAAATCTATAATGTAATCGTTACTGCT
CATGCTTTTATCATAATTTTTTTTATAGTTATACCAATTATAATTGGGGGATTTGGAAAT
TGATTAGTACCATTAATATTAGGCGCTCCTGACATAGCATTTCCTCGAATAAATAATATA
AGATTCTGACTATTACCTCCCTCTTTATTCTTATTAATTAATTCATCTTTAGTTGAAAGA
GGGGCGGGTACAGGGTGAACTGTATATCCTCCATTATCATCTAATTTGTCCCATTATGGA
CCCTCAGTAGACATAGCAATTTTTTCACTCCACTTAGCAGGAGCCTCATCAATTTTAGGG
GCTATTAATTTCATTACAACTATCATTAATATACGATCTTTAGGAATAACTTTAGAACGA
ATACCGCTATTTGTTTGATCAGTTCTAATTACCGCAATTCTCCTTCTGCTATCCTTACCT
GTTCTTGCAGGTGCAATTACCATACTCTTGACAGATCGAAATTTTAACACCTCATTCTTT
GACCCCTCAGGAGGAGGAGACCCAATTTTATATCAACACTTATTTTGATTCCGG------
------------------------------------------------------------
------------------------------------------------------------
-----------------------------------------

#17_sample_Haemaphysalis_longicornis
--------------------------AGGTCTAAGAATAAGAATTTTAATTCGAATAGAA
CTAGGGCAACCTGGTACATTAATTGGAAATGATCAAATCTATAATGTAATCGTTACCGCT
CATGCTTTTATCATAATTTTTTTTATAGTTATACCAATTATAATTGGAGGATTTGGAAAT
TGATTAGTGCCATTAATATTAGGCGCTCCTGACATAGCATTTCCTCGAATAAATAACATA
AGATTCTGACTATTACCTCCCTCTATATTCTTATTAATTAATTCATCTTTAGTTGAAAGA
GGGGCAGGTACAGGATGAACTGTATATCCTCCATTATCATCTAATTTGTCCCATTATGGA
CCCTCAGTAGATATAGCAATTTTTTCACTCCACTTAGCAGGAGCCTCATCAATTTTAGGA
GCTATTAATTTCATTACAACTATCATTAATATACGATCTTTAGGAATAACTTTAGAACGA
ATACCGCTATTTGTTTGATCAGTTCTAATTACCGCAATTCTCCTTATGCTATCCTTACCT
GTTCTTGCCGGTGCAATTACCATACTCTTGACAGATCGAAATTTTAACACCTCATTCTTT
GACCCCTCAGGAGGAGGAGACCCAATTTTATATCAACACTTATTTTGATTTTTTGGACAC
CCAGAAGTTTATATTTTAATTTTACCAGG-------------------------------
------------------------------------------------------------
-----------------------------------------

#7_sample_Haemaphysalis_longicornis
------------------GGAATGCTAGGTCTAAGAATAAGAATTTTAATTCGAATAGAA
CTAGGGCAACCTGGTACATTAATTGGAAATGATCAAATCTATAATGTAATCGTTACCGCT
CATGCTTTTATCATAATTTTTTTTATAGTTATACCAATTATAATTGGAGGATTTGGAAAT
TGATTAGTGCCATTAATATTAGGCGCTCCTGACATAGCATTTCCTCGAATAAATAACATA
AGATTCTGACTATTACCTCCCTCTATATTCTTATTAATTAATTCATCTTTAGTTGAAAGA
GGGGCAGGTACAGGATGAACTGTATATCCTCCATTATCATCTAATTTGTCCCATTATGGA
CCCTCAGTAGATATAGCAATTTTTTCACTCCACTTAGCAGGAGCCTCATCAATTTTAGGA
GCTATTAATTTCATTACAACTATCATTAATATACGATCTTTAGGAATAACTTTAGAACGA
ATACCGCTATTTGTTTGATCAGTTCTAATTACCGCAATTCTCCTTATGCTATCCTTACCT
GTTCTTGCCGGTGCAATTACCATACTCTTGACAGATCGAAATTTTAACACCTCATTCTTT
GACCCCTCAGGAGGAGGAGACCCAATTTTATATCAACACTTATTTTGATTTTTTGG----
------------------------------------------------------------
------------------------------------------------------------
-----------------------------------------

#8_sample_Haemaphysalis_longicornis
------------------GGAATGCTAGGTCTAAGAATAAGAATTTTAATTCGAATAGAA
CTAGGGCAACCTGGTACATTAATTGGAAATGATCAAATCTATAATGTAATCGTTACCGCT
CATGCTTTTATCATAATTTTTTTTATAGTTATACCAATTATAATTGGAGGATTTGGAAAT
TGATTAGTGCCATTAATATTAGGCGCTCCTGACATAGCATTTCCTCGAATAAATAACATA
AGATTCTGACTATTACCTCCCTCTATATTCTTATTAATTAATTCATCTTTAGTTGAAAGA
GGGGCAGGTACAGGATGAACTGTATATCCTCCATTATCATCTAATTTGTCCCATTATGGA
CCCTCAGTAGATATAGCAATTTTTTCACTCCACTTAGCAGGAGCCTCATCAATTTTAGGA
GCTATTAATTTCATTACAACTATCATTAATATACGATCTTTAGGAATAACTTTAGAACGA
ATACCGCTATTTGTTTGATCAGTTCTAATTACCGCAATTCTCCTTATGCTATCCTTACCT
GTTCTTGCCGGTGCAATTACCATACTCTTGACAGATCGAAATTTTAACACCTCATTCTTT
GACCCCTCAGGAGGAGGAGACCCAATTTTATATCAACACTTATTTTGATTTTTTGG----
------------------------------------------------------------
------------------------------------------------------------
-----------------------------------------

#9_sample_Haemaphysalis_longicornis
--------------------------AGGTCTAAGAATAAGAATTTTAATTCGAATAGAA
CTAGGGCAACCTGGTACATTAATTGGAAATGATCAAATCTATAATGTAATCGTTACCGCT
CATGCTTTTATCATAATTTTTTTTATAGTTATACCAATTATAATTGGAGGATTTGGAAAT
TGATTAGTGCCATTAATATTAGGCGCTCCTGACATAGCATTTCCTCGAATAAATAACATA
AGATTCTGACTATTACCTCCCTCTATATTCTTATTAATTAATTCATCTTTAGTTGAAAGA
GGGGCAGGTACAGGATGAACTGTATATCCTCCATTATCATCTAATTTGTCCCATTATGGA
CCCTCAGTAGATATAGCAATTTTTTCACTCCACTTAGCAGGAGCCTCATCAATTTTAGGA
GCTATTAATTTCATTACAACTATCATTAATATACGATCTTTAGGAATAACTTTAGAACGA
ATACCGCTATTTGTTTGATCAGTTCTAATTACCGCAATTCTCCTTATGCTATCCTTACCT
GTTCTTGCCGGTGCAATTACCATACTCTTGACAGATCGAAATTTTAACACCTCATTCTTT
GACCCCTCAGGAGGAGGAGACCCAATTTTATATCAACACTTATTTTGATTTTTTGGACAC
CCAGAAGTTTATATTTTAATTTTACCAGG-------------------------------
------------------------------------------------------------
-----------------------------------------

#95_sample_Haemaphysalis_longicornis
--------------------------AGGTCTAAGAATAAGAATTTTAATTCGAATAGAA
CTAGGGCAACCTGGTACATTAATTGGAAATGACCAAATCTATAATGTAATCGTTACTGCT
CATGCTTTTATCATAATTTTTTTTATAGTTATACCAATTATAATTGGGGGATTTGGAAAT
TGATTAGTACCATTAATATTAGGCGCTCCTGACATAGCATTTCCTCGAATAAATAATATA
AGATTCTGACTATTACCTCCCTCTTTATTCTTATTAATTAATTCATCTTTAGTTGAAAGA
GGGGCGGGTACAGGGTGAACTGTATATCCTCCATTATCATCTAATTTGTCCCATTATGGA
CCCTCAGTAGACATAGCAATTTTTTCACTCCACTTAGCAGGAGCCTCATCAATTTTAGGG
GCTATTAATTTCATTACAACTATCATTAATATACGATCTTTAGGAATAACTTTAGAACGA
ATACCGCTATTTGTTTGATCAGTTCTAATTACCGCAATTCTCCTTCTGCTATCCTTACCT
GTTCTTGCAGGTGCAATTACCATACTCTTGACAGATCGAAATTTTAACACCTCATTCTTT
GACCCCTCGGGAGGAGGAGACCCAATTTTATATCAACACTTATTTTGGTTCCCGGGTC--
------------------------------------------------------------
------------------------------------------------------------
-----------------------------------------

#Haemaphysalis_flava(AB075954.1)
--------------------------AGGTCTAAGAATAAGAATTCTTATTCGAATAGAA
TTAGGTCAACCTGGTACTCTTATTGGAAATGACCAAATTTATAACGTAATTGTAACTGCT
CATGCATTTATTATAATTTTTTTTATAGTTATGCCTATCATAATTGGTGGATTTGGAAAC
TGGTTAGTCCCAATAATACTAGGGGCACCTGATATAGCATTTCCTCGAATAAATAATATA
AGATTCTGACTTTTACCTCCATCGTTATTTTTGTTAATTAATTCATCTTTAGTAGAAAGA
GGAGCAGGAACAGGATGAACTGTTTATCCTCCATTATCATCAAATTTATCTCACTACGGC
CCTTCAGTAGATATAGCAATTTTTTCTCTTCATCTAGCCGGTGCTTCATCAATTCTTGGA
GCTATTAATTTTATTACAACTATTGTAAATATACGATCATTAGGTATAACCCTAGAACGT
ATACCATTATTTGTATGATCAGTATTAATTACTGCAATTCTACTTTTATTATCCCTACCT
GTTTTAGCAGGTGCAATTACTATATTATTAACTGATCGAAATTTTAATACTTCATTTTTC
GATCCCTCAGGAGGGGGAGACCCAATTTTATATCAACATCTATTTTGATTCTTTGGACAC
CCAGAAGTTTACATTTTAATTTTACCAGG-------------------------------
------------------------------------------------------------
-----------------------------------------

#Haemaphysalis_flava(JF758632.1)
------------------------------------------------------------
------------------------------------------------------------
------------------------------------------------------------
------------ATAATACTAGGGGCACCTGATATAGCATTTCCTCGAATAAATAATATA
AGATTCTGACTTTTACCTCCATCGTTATTTTTGTTAATTAATTCATCTTTAGTAGAAAGA
GGAGCAGGAACAGGATGAACTGTTTATCCTCCATTATCATCAAATTTATCTCACTACGGC
CCTTCAGTAGATATAGCAATTTTTTCTCTTCATCTAGCCGGTGCTTCATCAATTCTTGGA
GCTATTAATTTTATTACAACTATTGTAAATATACGATCATTAGGTATAACCCTAGAACGT
ATACCATTATTTGTATGATCAGTATTAATTACTGCAATTCTACTTTTATTATCCCTACCT
GTTTTAGCAGGTGCAATTACTATATTATTAACTGATCGAAATTTTAATACTTCATTTTTC
GACCCCTCAGGAGGGGGAGACCCAATTTTATATCAACATCTATTTTGATTCTTTGGACAC
CCAGAAGTTTACATTTTAATTTTACCAGG-------------------------------
------------------------------------------------------------
-----------------------------------------

#Haemaphysalis_flava(JQ625688.1)
------------------------------------------------------------
------------------------------------------------------------
------------------------------------------------------------
-----------AATAATACTAGGGGCACCTGATATAGCATTTCCTCGAATAAATAATATA
AGATTCTGACTTTTACCTCCATCGTTATTTTTGTTAATTAATTCATCTTTAGTAGAAAGA
GGAGCAGGAACAGGATGAACTGTTTATCCTCCATTATCATCAAATTTATCTCACTACGGC
CCTTCAGTAGATATAGCAATTTTTTCTCTTCATCTAGCCGGTGCTTCATCAATTCTTGGA
GCTATTAATTTTATTACAACTATTGTAAATATACGATCATTAGGTATAACCCTAGAACGT
ATACCATTATTTGTATGATCAGTATTAATTACTGCAATTCTACTTTTATTATCCCTACCT
GTTTTAGCAGGTGCAATTACTATATTATTAACTGATCGAAATTTTAATACTTCATTTTTC
GACCCCTCAGGAGGGGGAGACCCAATTTTATATCAACATCTATTTTGATTCTTTGGACAC
CCAGAAGTTTACATTTTAATTTTACCAGG-------------------------------
------------------------------------------------------------
-----------------------------------------

#Haemaphysalis_flava(JQ625689.1)
------------------------------------------------------------
------------------------------------------------------------
------------------------------------------------------------
-----------AATAATACTAGGGGCACCTGATATAGCATTTCCTCGAATAAATAATATA
AGATTCTGACTTTTACCTCCATCGTTATTTTTGTTAATTAATTCATCTTTAGTAGAAAGA
GGAGCAGGAACAGGATGAACTGTTTATCCTCCATTATCATCAAATTTATCTCACTACGGC
CCTTCAGTAGATATAGCAATTTTTTCTCTTCATCTAGCCGGTGCTTCATCAATTCTTGGA
GCTATTAATTTTATTACAACTATTGTAAATATACGATCATTAGGTATAACCCTAGAACGT
ATACCATTATTTGTATGATCAGTATTAATTACTGCAATTCTACTTTTATTATCCCTACCT
GTTTTAGCAGGTGCAATTACTATATTATTAACTGATCGAAATTTTAATACTTCATTTTTC
GACCCCTCAGGAGGGGGAGACCCAATTTTATATCAACATCTATTTTGATTCTTTGGACAC
CCAGAAGTTTACATTTTAATTTTACCAGG-------------------------------
------------------------------------------------------------
-----------------------------------------

#Haemaphysalis_lemuris(JX470177.1)
---------------------------------------------------------GAA
CTTGGGCAACCAGGTACTTTAATTGGAAATGACCAAATTTACAATGTAATTGTGACAGCT
CACGCATTTATTATAATTTTTTTTATGGTCATACCAATCATAATTGGAGGATTTGGGAAC
TGGTTAGTTCCTTTAATATTAGGAGCGCCAGACATAGCTTTTCCACGTATAAATAATATA
AGATTCTGATTATTACCTCCATCATTATTTTTGTTAATAAACTCTTCATTAGTTGAAAGA
GGAGCTGGTACAGGATGAACTGTATACCCACCATTATCATCAAATTTATCTCATTATGGA
CCATCTGTAGATATAGCAATTTTTTCTTTACATTTAGCTGGGGCATCTTCAATTCTTGGA
GCTATTAATTTCATTACAACTATTTTAAATATACGTTCACTAGGAATAACATTAGAGCGA
ATACCCTTATTTGTTTGATCAGTTTTAATTACAGCAATTTTACTATTGTTATCCTTGCCT
GTCCTTGCAGGAGCAATTACCATATTGTTAACAGATCGAAATTTTAATA-----------
------------------------------------------------------------
------------------------------------------------------------
------------------------------------------------------------
-----------------------------------------

#Haemaphysalis_lemuris(JX470178.1)
---------------------------------------------------------GAA
CTTGGGCAACCAGGTACTTTAATTGGAAATGATCAAATTTACAATGTAATTGTAACAGCT
CACGCATTTATTATAATTTTTTTTATGGTCATACCAATCATAATTGGAGGATTTGGGAAC
TGGTTAGTTCCTTTAATATTAGGAGCGCCAGACATAGCTTTTCCACGTATAAATAATATA
AGATTCTGATTATTACCTCCATCATTATTTTTGTTAATAAACTCTTCATTAGTTGAAAGA
GGAGCTGGTACAGGATGAACTGTATACCCACCATTATCATCAAATTTATCTCATTATGGG
CCATCTGTAGATATAGCAATTTTTTCTTTACATTTAGCTGGGGCATCTTCAATTCTTGGA
GCTATTAATTTCATTACAACTATTTTAAATATACGTTCACTAGGAATAACATTAGAGCGA
ATACCCTTATTTGTTTGATCAGTTTTAGTTACAGCAATTTTACTATTGTTATCCTTGCCT
GTCCTTGCAGGAGCAATTACCATATTATTAACAGATCGAAATTTTAATA-----------
------------------------------------------------------------
------------------------------------------------------------
------------------------------------------------------------
-----------------------------------------

#Haemaphysalis_longicornis(AF132820.1)
--------------------------AGGTCTAAGAATAATAATTTTAATTCGAATAGAA
CTAGGGCAACCTGGTACATTAATTGGAAATGATCAAATCTATAATGTAATCGTTACCGCT
CATGCTTTTATCATAATTTTTTTTATAGTTATACCAATTATAATTGGAGGATTTGGAAAT
TGATTAGTGCCATTAATATTAGGCGCTCCTGACATAGCATTTCCTCGAATAAATAACATA
AGATTCTGATTATTACCTCCCTCTATATTCTTATTAATTAATTCATCTTTAGTTGAAAGA
GGGGCAGGTACAGGATGAACTGTATATCCTCCATTATCATCTAATTTGTCCCATTATGGA
CCCTCAGTAGATATAGCAATTTTTTCACTCCACTTAGCAGGAGCCTCATCAATTTTAGGA
GCTATTAATTTCATTACAACTATCATTAATATACGATCTTTAGGAATAACTTTAGAACGA
ATACCGCTATTTGTTTGATCAGTTCTAATTACCGCAATTCTCCTTATGCTATCCTTACCT
GTTCTTGCCGGTGCAATTACCATACTCTTGACAGATCGAAATTTTAACACCTCATTCTTT
GACCCCTCAGGAGGAGGAGACCCAATTTTATATCAACATTTATTTTGATTTTTTGGCCAC
CCTGAAGTATACATTTTAATTCTACCGGG-------------------------------
------------------------------------------------------------
-----------------------------------------

#Haemaphysalis_longicornis(FN394334.1)
-----------------------------------------------AATTCGAATAGAA
CTAGGGCAACCTGGTACATTAATTGGAAATGACCAAATCTATAATGTAATCGTTACTGCC
CATGCTTTTATTATAATTTTTTTTATAGTTATACCAATTATAATTGGGGGATTTGGAAAT
TGATTAGTACCATTAATATTAGGCGCTCCTGACATAGCATTTCCTCGAATAAATAATATA
AGATTCTGACTATTACCTCCCTCTTTATTCTTATTAATTAATTCATCTTTAGTTGAAAGA
GGGGCGGGTACAGGGTGAACTGTATATCCTCCATTATCATCTAATTTATCCCATTGTGGA
CCCTCAGTAGACATAGCAATTTTTTCACTCCACTTAGCAGGAGCCTCATCAATTTTAGGG
GCTATTAATTTCATTACAACTATCATTAATATACGATCTTTAGGAATAACTTTAGAACGA
ATACCGCTATTTGTTTGATCAGTTCTAATTACCGCAATTCTCCTTCTGCTATCCTTACCT
GTTCTTGCAGGTGCAATTACCATACTCTTGACAGATCGAAATTTTAACACCTCATTCTTT
GACCCCTCAGGAGGAGGAGACCCAATTTTATATCAACACTTATTTTGATTTTTTGGACAC
CCAGAAGTTTATATTTTAATTTTACCAGG-------------------------------
------------------------------------------------------------
-----------------------------------------

#Haemaphysalis_longicornis(JF758631.1)
------------------------------------------------------------
------------------------------------------------------------
------------------------------------------------------------
------------TTAATATTAGGCGCTCCTGACATAGCATTTCCTCGAATAAATAATATA
AGATTCTGACTATTACCTCCCTCTTTATTCTTATTAATTAATTCATCTTTAGTTGAAAGA
GGGGCGGGTACAGGGTGAACTGTATATCCTCCATTATCATCTAATTTGTCTCATTATGGA
CCCTCAGTAGACATAGCAATTTTTTCACTCCACTTAGCAGGAGCCTCATCAATTTTAGGG
GCTATTAATTTCATTACAACTATCATTAATATACGATCTTTAGGAATAACTTTAGAACGA
ATACCGCTATTTGTTTGATCAGTTCTAATTACCGCAATTCTCCTTCTGCTATCCTTACCT
GTTCTTGCAGGTGCAATTACCATACTCTTGACAGATCGAAATTTTAACACCTCATTCTTT
GACCCCTCAGGAGGAGGAGACCCAATTTTATATCAACACTTATTTTGATTTTTTGGACAC
CCAGAAGTTTATATTTTAATTTTACCAGG-------------------------------
------------------------------------------------------------
-----------------------------------------

#Haemaphysalis_longicornis(JF758635.1)
------------------------------------------------------------
------------------------------------------------------------
------------------------------------------------------------
------------TTAATATTAGGCGCTCCTGACATAGCATTTCCTCGAATAAATAACATA
AGATTCTGACTATTACCTCCCTCTATATTCTTATTAATTAATTCATCTTTAGTTGAAAGA
GGGGCAGGTACAGGATGAACTGTATATCCTCCATTATCATCTAATTTGTCCCATTATGGA
CCCTCAGTAGATATAGCAATTTTTTCACTCCACTTAGCAGGAGCCTCATCAATTTTAGGA
GCTATTAATTTCATTACAACTATCATTAATATACGATCTTTAGGAATAACTTTAGAACGA
ATACCGCTATTTGTTTGATCAGTTCTAATTACCGCAATTCTCCTTATGCTATCCTTACCT
GTTCTTGCCGGTGCAATTACCATACTCTTGACAGATCGAAATTTTAACACCTCATTCTTT
GACCCCTCAGGAGGAGGAGACCCAATTTTATATCAACACTTATTTTGATTTTTTGGACAC
CCAGAAGTTTATATTTTAATTTTACCAGG-------------------------------
------------------------------------------------------------
-----------------------------------------

#Haemaphysalis_longicornis(JQ346686.1)
------------------------------------------------------------
------------------------------------------------------------
---------------------------------------------GGAGGATTTGGAAAT
TGATTAGTTCCATTAATATTAGGCGCTCCTGACATAGCATTTCCTCGAATAAATAATATA
AGATTCTGACTATTACCTCCCTCTTTATTCTTATTAATTAATTCATCTTTAGTTGAAAGA
GGGGCGGGTACAGGGTGAACTGTATATCCTCCATTATCATCTAATTTGTCCCATTATGGA
CCCTCAGTAGACATAGCAATTTTTTCACTCCACTTAGCAGGAGCCTCATCAATTTTAGGG
GCTATTAATTTCATTACAACTATCATTAATATACGATCTTTAGGAATAACTTTAGAACGA
ATACCGCTATTTGTTTGATCAGTTCTAATTACCGCAATTCTCCTTCTGCTATCCTTACCT
GTTCTTGCAGGTGCAATTACCATACTCTTGACAGATCGAAATTTTAACACCTCATTCTTT
GACCCCTCAGGAGGAGGAGACCCAATTTTATATCAACACTTATTTTGATTTTTTGGACAC
CCAGAAGTTTATATTTTAATTTTACCGGG-------------------------------
------------------------------------------------------------
-----------------------------------------

#Haemaphysalis_longicornis(JQ346687.1)
------------------------------------------------------------
------------------------------------------------------------
---------------------------------------------GGAGGATTTGGAAAT
TGATTAGTTCCATTAATATTAGGCGCTCCTGACATAGCATTTCCTCGAATAAATAACATA
AGATTCTGACTATTACCTCCCTCTATATTCTTATTAATTAATTCATCTTTAGTTGAAAGA
GGGGCAGGTACAGGATGAACTGTATATCCTCCATTATCATCTAATTTGTCCCATTATGGA
CCCTCAGTAGATATAGCAATTTTTTCACTCCACTTAGCAGGAGCCTCATCAATTTTAGGA
GCTATTAATTTCATTACAACTATCATTAATATACGATCTTTAGGAATAACTTTAGAACGA
ATACCGCTATTTGTTTGATCAGTTCTAATTACCGCAATTCTCCTTCTGCTATCCTTACCT
GTTCTTGCCGGTGCAATTACCATACTCTTGACAGATCGAAATTTTAACACCTCATTCTTT
GACCCCTCAGGAGGAGGAGACCCAATTTTATATCAACACTTATTTTGATTTTTTGGACAC
CCAGAAGTTTATATTTTAATTTTACCGGG-------------------------------
------------------------------------------------------------
-----------------------------------------

#Haemaphysalis_longicornis(JQ625691.1)
------------------------------------------------------------
------------------------------------------------------------
------------------------------------------------------------
-----------ATTAATATTAGGCGCTCCTGACATAGCATTTCCTCGAATAAATAACATA
AGATTCTGACTATTACCTCCCTCTATATTCTTATTAATTAATTCATCTTTAGTTGAAAGA
GGGGCAGGTACAGGATGAACTGTATATCCTCCATTATCATCTAATTTGTCCCATTATGGA
CCCTCAGTAGATATAGCAATTTTTTCACTCCACTTAGCAGGAGCCTCATCAATTTTAGGA
GCTATTAATTTCATTACAACTATCATTAATATACGATCTTTAGGAATAACTTTAGAACGA
ATACCGCTATTTGTTTGATCAGTTCTAATTACCGCAATTCTCCTTATGCTATCCTTACCT
GTTCTTGCCGGTGCAATTACCATACTCTTGACAGATCGAAATTTTAACACCTCATTCTTT
GACCCCTCAGGAGGAGGAGACCCAATTTTATATCAACACTTATTTTGATTTTTTGGACAC
CCAGAAGTTTATATTTTAATTTTACCAGG-------------------------------
------------------------------------------------------------
-----------------------------------------

#Haemaphysalis_longicornis(JQ625692.1)
------------------------------------------------------------
------------------------------------------------------------
------------------------------------------------------------
-----------ATTAATATTAGGCGCTCCTGACATAGCATTTCCTCGAATAAATAACATA
AGATTCTGACTATTACCTCCCTCTATATTTTTAGTAATTAATTCATCTTTAGTTGAAAGA
GGGGCAGGTACAGGATGAACTGTATATCCTCCATTATCATTTAATTTGTCCCATTATGGA
CCCTCAGTAGATATAGCAATTTTTTCACTCCACTTAGCAGGAGCCTCATCAATTTTAGGA
GCTATTAATTTCATTACAACTATCATTAATATACGATCTTTAGGAATAACTTTAGAACGA
ATACCGCTATTTGTTTGATCAGTTCTAATTACCGCAATTCTCCTTATGCTATCCTTACCT
GTTCTTGCCGGTGCAATTACCATACTCTTGACAGATCGAAATTTTAACACCTCATTCTTT
GACCCCTCAGGAGGAGGAGACCCAATTTTATATCAACACTTATTTTGATTTTTTGGACAC
CCAGAAGTTTATATTTTAATTTTACCAGG-------------------------------
------------------------------------------------------------
-----------------------------------------

#Haemaphysalis_longicornis(JQ625693.1)
------------------------------------------------------------
------------------------------------------------------------
------------------------------------------------------------
-----------ATTAATATTAGGCGCTCCTGACATAGCATTTCCTCGAATAAATAATATA
AGATTCTGACTATTACCTCCCTCTTTATTCTTATTAATTAATTCATCTTTAGTTGAAAGA
GGGGCGGGTACAGGGTGAACTGTATATCCTCCATTATCATCTAATTTGTCTCATTATGGA
CCCTCAGTAGACATAGCAATTTTTTCACTCCACTTAGCAGGAGCCTCATCAATTTTAGGG
GCTATTAATTTCATTACAACTATCATTAATATACGATCTTTAGGAATAACTTTAGAACGA
ATACCGCTATTTGTTTGATCAGTTCTAATTACCGCAATTCTCCTTCTGCTATCCTTACCT
GTTCTTGCAGGTGCAATTACCATACTCTTGACAGATCGAAATTTTAACACCTCATTCTTT
GACCCCTCAGGAGGAGGAGACCCAATTTTATATCAACACTTATTTTGATTTTTTGGACAC
CCAGAAGTTTATATTTTAATTTTACCAGG-------------------------------
------------------------------------------------------------
-----------------------------------------

#Haemaphysalis_longicornis(JQ625694.1)
------------------------------------------------------------
------------------------------------------------------------
------------------------------------------------------------
-----------ATTAATATTAGGCGCTCCTGACATAGCATTTCCTCGAATAAATAATATA
AGATTCTGACTATTACCTCCCTCTTTATTCTTATTAATTAATTCATCTTTAGTTGAAAGA
GGGGCGGGTACAGGGTGAACTGTATATCCTCCATTATCATCTAATTTGTCTCATTATGGA
CCCTCAGTAGACATAGCAATTTTTTCACTCCACTTAGCAGGAGCCTCATCAATTTTAGGG
GCTATTAATTTCATTACAACTATCATTAATATACGATCTTTAGGAATAACTTTAGAACGA
ATACCGCTATTTGTTTGATCAGTTCTAATTACCGCAATTCTCCTTCTGCTATCCTTACCT
GTTCTTGCAGGTGCAATTACCATACTCTTGACAGATCGAAATTTTAACACCTCATTCTTT
GACCCCTCAGGAGGAGGAGACCCAATTTTATATCAACACTTATTTTGATTTTTTGGACAC
CCAGAAGTTTATATTTTAATTTTACCAGG-------------------------------
------------------------------------------------------------
-----------------------------------------

#Haemaphysalis_longicornis(JQ625695.1)
------------------------------------------------------------
------------------------------------------------------------
------------------------------------------------------------
-----------ATTAATATTAGGCGCTCCTGACATAGCATTTCCTCGAATAAATAATATA
AGATTCTGACTATTACCTCCCTCTTTATTCTTATTAATTAATTCATCTTTAGTTGAAAGA
GGGGCGGGTACAGGGTGAACTGTATATCCTCCATTATCATCTAATTTGTCCCATTATGGA
CCCTCAGTAGACATAGCAATTTTTTCACTCCACTTAGCAGGAGCCTCATCAATTTTAGGG
GCTATTAATTTCATTACAACTATCATTAATATACGATCTTTAGGAATAACTTTAGAACGA
ATACCGCTATTTGTTTGATCAGTTCTAATTACCGCAATTCTCCTTCTGCTATCCTTACCT
GTTCTTGCAGGTGCAATTACCATACTCTTGACAGATCGAAATTTTAACACCTCATTCTTT
GACCCCTCAGGAGGAGGAGACCCAATTTTATATCAACACTTATTTTGATTTTTTGGACAC
CCAGAAGTTTATATTTTAATTTTACCAGG-------------------------------
------------------------------------------------------------
-----------------------------------------

#Haemaphysalis_punctata(FN394335.1)
-----------------------------------------------TATTCGGATAGAA
CTTGGCCAACCAGGAACTTTAATTGGGAATGACCAAATCTATAATGTCATTGTAACTGCT
CATGCTTTTATTATAATTTTTTTTATAGTTATACCTATTATAATTGGGGGATTTGGTAAC
TGATTAATTCCTATAATATTAGGAGCTCCTGATATAGCATTTCCACGAATAAATAACATA
AGATTTTGATTATTACCCCCTTCTTTATTTCTATTATTAAATTCCTCTTTAGTTGAAAGA
GGAGCTGGTACAGGATGAACTGTATATCCACCACTTTCATCTAATCTTTCTCATTATGGG
CCATCTGTAGATATAGCTATTTTTTCACTCCATTTGGCAGGAGCCTCCTCAATTCTAGGG
GCTATCAATTTTATTACAACCATTATTAATATACGATCATTAGGAATGTCTCTAGAACGA
ATACCTTTATTTGTTTGATCAGTTTTAATTACAGCAATTTTACTTTTGTTATCTTTGCCT
GTTTTAGCTGGTGCCATTACAATATTATTAACCGACCGAAACTTTAACACTTCATTTTTC
GACCCATCAGGGGGAGGGGACCCTATTTTATATCAACATTTATTTTGATTCTTCGGTCAC
CCAGAAGTTTATATTCTAATTCTTCCAGG-------------------------------
------------------------------------------------------------
-----------------------------------------

#Haemaphysalis_punctata(FN394336.1)
-----------------------------------------------TATTCGGATAGAA
CTTGGCCAACCAGGAACTTTAATTGGGAATGACCAAATTTATAATGTCATTGTAACTGCT
CATGCTTTTATTATAATTTTTTTTATAGTTATACCTATTATAATTGGGGGATTTGGTAAC
TGATTAATTCCTATAATATTAGGAGCTCCTGATATAGCATTTCCACGAACAAATAACATA
AGATTTTGATTATTACCCCCTTCTTTATTTCTATTATTAAATTCCTCTTTAGTTGAAAGA
GGAGCTGGTACAGGATGAACTGTATACCCACCACTTTCATCTAATCTTTCTCATTATGGG
CCATCTGTAGATATAGCTATTTTTTCACTCCATTTGGCAGGAGCCTCCTCAATTCTAGGG
GCTATCAATTTTATTACAACCATTATTAATATACGATCATTAGGAATGTCTCTAGAACGA
ATACCTCTATTTGTTTGATCAGTTTTAATTACAGCAATTTTACTTTTGTTATCTTTGCCT
GTTTTAGCTGGTGCCATTACAATATTATTAACCGACCGAAACTTTAACACTTCATTTTTC
GACCCATCAGGAGGAGGGGACCCCATTTTATATCAACATTTATTTTGATTCTTCGGTCAC
CCAGAAGTTTATATTCTAATTCTTCCAGG-------------------------------
------------------------------------------------------------
-----------------------------------------

#Haemaphysalis_punctata(FN394337.1)
-----------------------------------------------TATTCGGATAGAA
CTTGGCCAACCAGGAACTTTAATTGGGAATGACCTAATTTATAATGTCATTGTAACTGCT
CGTGCTTTTATTATAATTTTTTTTGTAGTTATACCTATTATAATTGGGGGATTTGGTAAC
TGATTAATTCCTATAATATTAGGAGCTCCTGATATAGCATTTCCACGAATAAATAACATA
AGATTTTGATTATTACCCCCTTCTTTATTTCTATTATTAAATTCCTCTTTAGTTGAAAGA
GGAGCTGGCACAGGATGAACTGTATACCCACCACTTTCATCTAATCTTTCTCATTATGGG
CCATCTGTAGATATAGCTATTTTTTCACTCCATTTGGCAGGAGCCTCCTCAATTCTAGGG
GCTATCAATTTTATTACAACCATTATTAATATACGATCATTAGGAATGTCTCTAGAACGA
ATACCTTTATTTGTTTGATCAGTTTTAATTACAGCAATTTTACTTTTGTTATCGTTGCCT
GTTTTAGCTGGTGCCATTACAATATTATTAACCGACCGAAACTTTAACACTTCATTTTTC
GACCCATCAGGAGGAGGGGACCCCATTTTGTATCAACATTTATTTTGATTCTTCGGTCAC
CCAGAAGTTTATATTCTAATTCTTCCAGG-------------------------------
------------------------------------------------------------
-----------------------------------------

#Haemaphysalis_punctata(FN394338.1)
-----------------------------------------------TATTCGGATAGAA
CTTGGCCAACCAGGAACTTTAATTGGGAATGACCAAATTTATAATGTCATTGTAACTGCT
CATGCTTTTATTATAATTTTTTTTATAGTTATACCTATTATAATTGGGGGATTTGGTAAC
TGATTAATTCCTATAATATTAGGAGCTCCTGATATAGCATTTCCACGAATAAATAACATA
AGATTTTGATTATTACCCCCTTCTTTATTTCTATTATTAAATTCCTCTTTAGTTGAAAGA
GGAGCTGGTACAGGATGAACTGTATATCCACCACTTTCATCTAATCTTTCTCATTATGGG
CCATCTGTAGATATAGCTATTTTTTCACTCCATTTGGCAGGAGCCTCCTCAATTCTAGGG
GCTATCAATTTTATTACAACCATTATTAATATACGATCATTAGGAATGTCTCTAGAACGA
ATACCTCTATTTGTTTGATCAGTTTTAATTACAGCAATTTTACTTTTGTTATCTTTGCCT
GTTTTAGCTGGTGCCATTACAATATTATTAACCGACCGAAACTTTAACACTTCATTTTTC
GACCCATCAGGGGGAGGGGACCCCATTTTATATCAACATTTATTTTGATTCTTCGGTCAC
CCAGAAGTTTATATTCTAATTCTTCCAGG-------------------------------
------------------------------------------------------------
-----------------------------------------

#Haemaphysalis_punctata(FN394339.1)
-----------------------------------------------TATTCGGATAGAA
CTTGGCCAACCAGGAACTTTAATTGGGAATGACCAAATTTATAATGTCATTGTAACTGCT
CATGCTTTTATTATAATTTTTTTTATAGTTATACCTATTATAATTGGGGGATTTGGTAAC
TGATTAATTCCTATAATATTAGGAGCTCCTGATATAGCATTTCCACGAATAAATAACATA
AGATTTTGATTATTACCCCCTTCTTTATTTCTATTATTAAATTCCTCTTTAGTTGAAAGA
GGAGCTGGTACAGGATGAACTGTATACCCACCACTTTCATCTAATCTTTCTCATTATGGG
CCATCTGTAGATATAGCTATTTTTTCACCCCATTTGGCAGGAGCCTCTTCAATTCTAGGG
GCTATCAATTTTATTACAACCATTATTAATATACGATCATTAGGAATGTCTCTAGAACGA
ATACCTCTATTTGTTTGATCAGTTTTAATTACAGCAATTTTACTTTTGTTATCTTTGCCT
GTTTTAGCTGGTGCCATTACAATATTATTAACCGACCGAAACTTTAACACTTCATTTTTC
GACCCATCAGGAGGAGGGGACCCCATTTTATATCAACATTTATTTTGATTCTTCGGTCAC
CCAGAAGTTTATATTCTAATTCTTCCAGG-------------------------------
------------------------------------------------------------
-----------------------------------------

#Haemaphysalis_punctata(FN394340.1)
-----------------------------------------------TATTCGGATAAAA
CTTGGCCAACCAGGAACTTTAATTAGGAATGACCAAATTTATAATGTCATTGTAACTGCT
CATGCTTTTATTATAATTTTTTTTATAGTTATACCTATTATAATTGGGGGATTTGGTAAC
TGATTAATTCCTATAATATTAGGAGCTCCTGATATAGCATTTCCACGAATAAATAACATA
AGATTTTGATTATTACCCCCTTCTTTATTTCTATTATTAAATTCCTCTTTAGTTGAAAGA
GGAGCTGGTACAGGATGAACTGTATACCCACCACTTTCATCTAATCTTTCTCATTATGGG
CCATCTGTAGATATAGCTATTTTTTCACACCATCTGGCAGGAGCCTCCTCAATTCTAGGG
GCTATCAATTTTATTACAACCATTATTAATATACGATCATTAGGAATGTCTCTAGAACGA
ATACCTCTATTTGTTTGATCAGTTTTAATTACAGCAATTTTACTTTTGTTATCTTTGCCT
GTTTTAGCTGGTGCCATTACAATATTATTAACCGACCGAAACTTTAACACTTCATTTTTC
GACCCATCAGGAGGGGGGGACCCCATTTTATATCAACATTTATTTTGATTCTTCGGTCAC
CCAGAAGTTTATATTCTAATTCTTCCAGG-------------------------------
------------------------------------------------------------
-----------------------------------------

#Haemaphysalis_punctata(JX394184.1)
-------------------------------TTAGAATAAGAATTCTTATTCGGATAGAA
CTTGGCCAACCAGGAACTTTAATTGGGAATGACCAAATTTATAATGTCATTGTAACTGCT
CATGCTTTTATTATAATTTTTTTTATAGTTATACCTATTATAATTGGGGGATTTGGTAAC
TGATTAATTCCTATAATATTAGGAGCTCCTGATATAGCATTTCCACGAATAAATAACATA
AGATTTTGATTATTACCCCCTTCTTTATTTCTATTATTAAATTCCTCTTTAGTTGAAAGA
GGAGCTGGTACAGGATGAACTGTATATCCACCACTTTCATCTAATCTTTCTCATTATGGG
CCATCTGTAGATATAGCTATTTTTTCACTCCATTTGGCAGGAGCCTCCTCAATTCTAGGG
GCTATCAATTTTATTACAACCATTATTAATATACGATCATTAGGAATGTCTCTAGAACGA
ATACCTCTATTTGTTTGATCAGTTTTAATTACAGCAATTTTACTTTTGTTATCTTTGCCT
GTTTTAGCTGGTGCCATTACAATATTATTAACCGACCGAAACTTTAACACTTCATTTTTC
GACCCATCAGGGGGAGGGGACCCCATTTTATATCAACATTTATTTTGATTCTTCGGTCAC
CCAGAAGTTTATATTCTAATTCTTCCAGG-------------------------------
------------------------------------------------------------
-----------------------------------------

#Haemaphysalis_punctata(JX394185.1)
-------------------------------TTAGAATAAGAATTCTTATTCGGATAGAA
CTTGGCCAACCAGGAACTTTAATTGGGAATGACCAAATTTATAATGTCATTGTAACTGCT
CATGCTTTTATTATAATTTTTTTTATAGTTATACCTATTATAATTGGGGGATTTGGTAAC
TGATTAATTCCTATAATATTAGGAGCTCCTGATATAGCATTTCCACGAATAAATAACATA
AGATTTTGATTATTACCCCCTTCTTTATTTCTATTATTAAATTCCTCTCTAGTTGAAAGA
GGAGCTGGTACAGGATGAACTGTATACCCACCACTTTCATCTAATCTTTCTCATTATGGG
CCATCTGTAGATATAGCTATTTTTTCACTCCATTTGGCAGGAGCCTCCTCAATTCTAGGG
GCTATCAATTTTATTACAACCATTATTAATATACGATCATTAGGAATGTCTCTAGAACGA
ATACCTCTATTTGTTTGATCAGTTTTAATTACAGCAATTTTACTTTTGTTATCTTTGCCT
GTTTTAGCTGGTGCCATTACAATATTATTAACCGACCGAAACTTTAACACTTCATTTTTC
GACCCATCAGGAGGAGGGGACCCCATTTTATATCAACATTTATTTTGATTCTTCGGTCAC
CCAGAAGTTTATATTCTAATTCTTCCAGG-------------------------------
------------------------------------------------------------
-----------------------------------------

#Haemaphysalis_punctata(JX394186.1)
-------------------------------TTAGAATAAGAATTCTTATTCGGATAGAA
CTTGGCCAACCAGGAACTTTAATTGGGAATGACCAAATTTATAATGTCATTGTAACTGCT
CATGCTTTTATTATAATTTTTTTTATAGTTATACCTATCATAATTGGGGGATTTGGTAAC
TGATTAATTCCTATAATATTAGGAGCTCCTGATATAGCATTTCCACGAATAAATAACATA
AGATTTTGATTATTACCCCCTTCTTTATTTCTATTATTAAATTCCTCTTTAGTTGAAAGA
GGAGCTGGTACAGGATGAACTGTATATCCACCACTTTCATCTAATCTTTCTCATTATGGG
CCATCTGTAGATATAGCTATTTTTTCACTCCATTTGGCAGGAGCCTCCTCAATTCTAGGG
GCTATCAATTTTATTACAACCATTATTAATATACGATCATTAGGAATGTCTCTAGAACGA
ATACCTCTATTTGTTTGATCAGTTTTAATTACAGCAATTTTACTTTTGTTATCTTTGCCT
GTTTTAGCTGGTGCCATTACAATATTATTAACCGACCGAAACTTTAACACTTCATTTTTC
GACCCATCAGGGGGAGGGGACCCCATTTTATATCAGCATTTATTTTGATTCTTCGGTCAC
CCAGAAGTTTATATTCTAATTCTTCCAGG-------------------------------
------------------------------------------------------------
-----------------------------------------

#Haemaphysalis_punctata(JX394187.1)
-------------------------------TTAGAATAAGAATTCTTATTCGGATAGAA
CTTGGCCAACCAGGAACTTTAATTGGGAATGACCAAATTTATAATGTCATTGTAACTGCT
CATGCTTTTATTATAATTTTTTTTATAGTTATACCTATTATAATTGGGGGATTTGGCAAC
TGATTAATTCCTATAATATTAGGAGCTCCTGATATAGCATTTCCACGAATAAATAACATA
AGATTTTGATTATTACCCCCTTCTTTATTTCTATTATTAAATTCCTCTTTAGTTGAAAGA
GGAGCTGGCACAGGATGAACTGTATACCCACCACTTTCATCTAATCTTTCTCATTATGGG
CCATCTGTAGATATAGCTATTTTTTCACTCCATTTGGCAGGAGCCTCCTCAATTCTAGGG
GCTATCAATTTTATTACAACCATTATTAATATACGATCATTAGGAATGTCTTTAGAACGA
ATACCTCTATTTGTTTGATCAGTTTTAATTACAGCAATTTTACTTTTGTTATCTTTGCCT
GTTTTAGCTGGTGCCATTACAATATTATTAACCGACCGAAACTTTAACACTTCATTTTTC
GACCCATCAGGAGGAGGGGACCCCATTTTATATCAACATTTATTTTGATTCTTCGGTCAC
CCAGAAGTCTATATTCTAATTCTTCCAGG-------------------------------
------------------------------------------------------------
-----------------------------------------

#154_sample_Haemaphysalis_longicornis
ATTTTTGGTGCTTGAGCCGGAATGCTAGGTCTAAGAATAAGAATTTTAATTCGAATAGAA
CTAGGGCAACCTGGTACATTAATTGGAAATGACCAAATCTATAATGTAATCGTTACTGCT
CATGCTTTTATCATAATTTTTTTTATAGTTATACCAATTATAATTGGAGGATTTGGAAAT
TGATTAGTACCATTAATATTAGGCGCTCCTGACATAGCATTTCCTCGAATAAATAATATA
AGATTCTGACTATTACCTCCCTCTTTATTCTTATTAATTAATTCATCTTTAGTTGAAAGA
GGGGCGGGTACAGGGTGAACTGTATATCCTCCATTATCATCTAATTTGTCCCATTATGGA
CCCTCAGTAGACATAGCAATTTTTTCACTCCACTTAGCAGGAGCCTCATCAATTTTAGGG
GCTATTAATTTCATTACAACTATCATTAATATACGATCTTTAGGAATAACTTTAGAACGA
ATACCGCTATTTGTTTGATCAGTTCTAATTACCGCAATTCTCCTTCTGCTATCCTTACCT
GTTCTTGCAGGTGCAATTACCATACTCTTGACAGATCGAAATTTTAACACCTCATTCTTT
GACCCCTCAGGAGGAGGAGACCCAATTTTATATCAACACTTATTTTGATTTTTTGGACAC
CCAGAAGTTTATATTTTAATTTTACCAGGATTTGGGATAATTTCGCAAATCATTTGTTTT
CATACAGGTAAAAAAGAACCTTTTGGTAATTTAGGCATAATTTATGCTATATTAGCAATT
GGATTACTGGGATTTATTGTCTGGGCACATCATATATTTAC
