# Supplementary material for: Assessment of four DNA fragments (COI, 16S rDNA, ITS2, 12S rDNA) for species identification of the Ixodida (Acari: Ixodida)
Source: Parasit Vectors. 2014 Mar 3;7:93. doi: 10.1186/1756-3305-7-93 (PMC3945964; doi:10.1186/1756-3305-7-93)
Supplement: Additional file 5 — Appendix S2. The data sets 1 to 3 utilized in this manuscript. [file 1756-3305-7-93-S5.zip › Appendix.S2/data set 2/COI/Ixodes.meg]

#mega
!Title Phylogenetic Analysis;
!Format DataType=DNA indel=- CodeTable=Standard;

!Domain=Data property=Coding CodonStart=1;
#Ixodes_cornuatus(FJ571511.1)
-----------------------------------------------------AATTGTA
ACAGCTCATGCTTTTATTATAATTTTTTTTATAGTTATACCAGTTATAATTGGTGGATTT
GGAAATTGATTAGTTCCTTTAATATTAGGTGCTCCTGACATAGCTTTTCCTCGAATAAAT
AATTTAAGATTCTGATTACTTCCTCCTTCTATTTTTCTTCTTTTAAATTCTTCATTAGTT
GAAAGAGGAGCAGGTACAGGGTGAACTGTTTATCCCCCTTTATCCTCAAATATTGCACAT
TCAGGAGCTTCTGTAGATATGGCTATTTTTTCCTTACATTTAGCAGGAATTTCCTCTATT
TTAGGGGCTATTAATTTTATTACTACTATTATTAATATACGATCCACTGCCTTAACTTTA
GAACGAATACCTTTATTTGTTTGGTCTGTATTAATCACTGCAATTTTACTTCTTCTTTCA
TTACCTGTATTAGCAGGTGCTATTACTATACTTTTAACAGATCGAAATTTCAATAC----
----------------------------------------------------

#Ixodes_cornuatus(HM545823.1)
-----------------------------------------------------AATTGTA
ACAGCTCATGCTTTTATTATAATTTTTTTTATAGTTATACCAGTTATAATTGGTGGATTT
GGAAATTGATTAGTTCCTTTAATATTAGGTGCTCCTGACATAGCTTTTCCTCGAATAAAT
AATTTAAGATTCTGATTACTTCCTCCATCTATTTTTCTTCTTTTAAATTCTTCATTAGTT
GAAAGAGGAGCAGGTACAGGGTGAACTGTTTATCCTCCTCTATCCTCAAATATTGCACAT
TCAGGAGCTTCTGTAGATATGGCTATTTTTTCCTTACATTTAGCAGGAATTTCCTCTATT
TTAGGGGCTATTAATTTTATTACTACTATTATTAATATACGATCTACTGCCTTAACTTTA
GAACGAATACCTTTATTTGTTTGGTCTGTATTAATCACTGCAATTTTACTTCTTCTTTCA
TTACCTGTATTAGCAGGAGCTATTACTATACTTTTAACAGATCGAAATTTTAATA-----
----------------------------------------------------

#Ixodes_cornuatus(HM545825.1)
-----------------------------------------------------AATTGTA
ACAGCTCACGCTTTTATTATAATTTTTTTTATAGTTATACCAGTTATAATTGGTGGATTT
GGAAATTGATTAGTTCCTTTAATATTAGGTGCTCCTGACATAGCTTTTCCTCGAATAAAT
AATTTAAGATTCTGATTACTTCCTCCTTCTATTTTTCTTCTTTTAAATTCTTCATTAGTT
GAAAGAGGAGCAGGTACAGGGTGAACTGTTTATCCTCCTCTATCCTCAAATATTGCACAT
TCAGGAGCTTCTGTAGATATGGCTATTTTTTCCTTACATTTAGCAGGAATTTCCTCTATT
TTAGGGGCTATTAATTTTATTACTACTATTATTAATATACGATCTACTGCCTTAACTTTA
GAACGAATACCTTTATTTGTTTGGTCTGTATTAATCACTGCAATTTTACTTCTTCTTTCA
TTACCTGTATTAGCAGGAGCTATTACTATACTTTTAACAGATCGAAATTTTAATA-----
----------------------------------------------------

#Ixodes_cornuatus(HM545827.1)
-----------------------------------------------------AATTGTA
ACAGCTCATGCTTTTATTATAATTTTTTTTATAGTTATACCAGTTATAATTGGTGGATTT
GGAAATTGATTAGTTCCTTTAATATTAGGTGCTCCTGACATAGCTTTTCCTCGAATAAAT
AATTTAAGATTCTGATTACTTCCTCCTTCTATTTTTCTTCTTTTAAATTCTTCATTAGTT
GAGAGAGGAGCAGGTACAGGGTGAACTGTTTATCCTCCTCTATCCTCAAATATTGCACAT
TCAGGAGCTTCTGTAGATATGGCTATTTTTTCCTTACATTTAGCAGGAATTTCCTCTATT
TTAGGGGCTATTAATTTTATTACTACTATTATTAATATACGATCTACTGCCTTAACTTTA
GAACGAATACCTTTATTTGTTTGGTCTGTATTAATCACTGCAATTTTACTTCTTCTTTCA
TTGCCTGTATTAGCAGGAGCTATTACTATACTTTTAACAGATCGAAATTTTAATA-----
----------------------------------------------------

#Ixodes_cornuatus(HM545843.1)
-----------------------------------------------------AATTGTA
ACAGCTCATGCTTTTATTATAATTTTTTTTATAGTTATACCAGTTATAATTGGTGGATTT
GGAAATTGATTAGTTCCTTTAATATTAGGTGCTCCTGACATAGCTTTTCCTCGAATAAAT
AATTTAAGATTCTGATTACTTCCTCCTTCTATTTTTCTTCTTTTAAATTCTTCATTAGTT
GAAAGAGGAGCAGGTACAGGGTGAACTGTTTATCCTCCTTTATCCTCAAATATTGCACAT
TCAGGAGCTTCTGTAGATATGACTATTTTTTCCTTACATTTAGCAGGAATTTCCTCTATT
TTAGGGGCTATTAATTTTATTACTACTATTATTAATATACGATCCACTGCCTTAACTTTA
GAACGAATACCTTTATTTGTTTGGTCTGTATTAATCACTGCAATTTTACTTCTTCTTTCA
TTACCTGTATTAGCAGGGGCTATTACTATACTTTTAACAGATCGAAATTTTAATA-----
----------------------------------------------------

#Ixodes_cornuatus(HM545845.1)
-----------------------------------------------------AATTGTA
ACAGCTCATGCTTTTATTATAATTTTTTTTATAGTTATACCAGTTATAATTGGTGGATTT
GGAAATTGATTAGTTCCTTTAATATTAGGTGCTCCTGACATAGCTTTTCCTCGAATAAAT
AATTTAAGATTCTGATTACTTCCTCCTTCTATTTTTCTTCTTTTAAATTCTTCATTAGTT
GAAAGAGGAGCAGGTACAGGGTGAACTGTTTATCCTCCTTTATCCTCAAATATTGCACAT
TCAGGAGCTTCTGTAGATATGGCTATTTTTTCCTTACATTTAGCAGGAATTTCCTCTATT
TTAGGGGCTATTAATTTTATTACTACTATTATTAATATACGATCTACTGCCTTAACTTTA
GAACGAATACCTTTATTTGTTTGGTCTGTATTAATCACTGCAATTTTACTTCTTCTTTCA
TTACCTGTATTAGCAGGAGCTATTACTATACTTTTAACAGATCGAAATTTTAATA-----
----------------------------------------------------

#Ixodes_granulatus(AB231673.1)
-----------------------------------------------------TATTGTA
ACAGCCCATGCTTTTATTATAATTTTTTTCATAGTTATACCCGTAATAATTGGGGGATTT
GGAAACTGATTAATCCCTTTAATATTAGGAGCACCAGACATGGCTTTCCCTCGAATAAAT
AATTTAAGTTTTTGACTTCTTCCTCCCTCATTATTTTTATTAATAAATTCTTCATTAATT
GAGAGAGGAGCAGGAACAGGGTGGACAGTTTATCCCCCTCTATCATCAAATATTTCCCAC
TCAGGACCCTCAGTAGATTTGGCTATTTTTTCTTTACATTTAGCCGGTATCTCATCAATT
TTAGGAGCAATTAATTTCATTACAACAATCATTAACATACGCTCCCCAGGAATAACTTTA
GAACGAATACCTTTATTTGTATGATCAGTTTTTATCACAGCTATTCTTCTTCTTCTTTCC
TTACCTGTATTAGCTGGAGCTATTACTATATTATTAACAGATCGAAATTTTAATAC----
----------------------------------------------------

#Ixodes_granulatus(JF758633.1)
------------------------------------------------------------
------------------------------------------------------------
------------------TTAATATTAGGAGCACCAGACATAGCTTTTCCTCGAATAAAT
AATTTAAGTTTTTGACTTCTTCCTCCCTCATTATTTTTATTAATAAATTCTTCATTAATT
GAGAGAGGAGCAGGAACAGGGTGGACAGTTTATCCCCCTCTATCATCAAATATTTCCCAC
TCAGGACCCTCAGTAGATTTGGCTATTTTTTCTTTACATTTAGCCGGTATCTCATCAATT
TTAGGAGCAATTAATTTCATTACAACAATTATTAACATACGCTCCCCAGGAATAACTTTA
GAACGAATACCTTTATTTGTATGATCAGTTTTTATCACAGCTATTCTTCTTCTTCTTTCC
TTACCTGTATTAGCTGGAGCTATTACTATATTATTAACAGATCGAAATTTTAATAC----
----------------------------------------------------

#Ixodes_granulatus(JQ625686.1)
------------------------------------------------------------
------------------------------------------------------------
-----------------TTTAATATTAGGAGCACCAGACATAGCTTTTCCTCGAATAAAT
AATTTAAGTTTTTGACTTCTTCCTCCCTCATTATTTTTATTAATAAATTCTTCATTAATT
GAGAGAGGAGCAGGAACAGGGTGGACAGTTTATCCCCCTCTATCATCAAATATTTCCCAC
TCAGGACCCTCAGTAGATTTGGCTATTTTTTCTTTACATTTAGCCGGTATCTCATCAATT
TTAGGAGCAATTAATTTCATTACAACAATTATTAACATGCGCTCCCCAGGAATAACTTTA
GAACGAATACCTTTATTTGTATGATCAGTTTTTATCACAGCTATTCTTCTTCTTCTTTCC
TTACCTGTATTAGCTGGAGCTATTACTATATTATTAACAGATCGAAATTTTAATACTTCA
TTTTTTGACCCATCAGGAGGAGGAGATCCAATTTTATATCAACACTTATTTT

#Ixodes_granulatus(JQ625690.1)
------------------------------------------------------------
------------------------------------------------------------
-----------------TTTAATATTAGGAGCACCAGACATAGCTTTTCCTCGAATAAAT
AATTTAAGTTTTTGACTTCTTCCTCCCTCATTATTTTTATTAATAAATTCTTCATTAATT
GAGAGAGGAGTAGGAACAGGGTGGACAGTTTATCCCCCTCTATCATCAAATATTTCCCAC
TCAGGACCCTCAGTAGATTTGGCTATTTTTTCTTTACATTTAGCCGGTATCTCATCAATT
TTAGGAGCAATTAATTTCATTACAACAATTATTAACATACGCTCCCCAGGAATAACTTTA
GAACGAATACCTTTATTTGTATGATCAGTTTTTATCACAGCTATTCTTCTTCTTCTTTCC
TTACCTGTATTAGCTGGAGCTATTACTATATTATTAACAGATCGAAATTTTAATACTTCA
TTTTTTGACCCATCAGGAGGAGGAGATCCAATTTTATATCAACACTTATTTT

#Ixodes_hexagonu(JX394197.1)
ACCGAATTAGGACAACCAGGTTCCTTAATTGGCAATGATCAAATTTATAACGTCATTGTT
ACAGCCCACGCATTTATTATAATTTTTTTTATAGTTATACCTGTAATAATTGGGGGTTTT
GGAAATTGACTTATTCCATTAATACTAGGAGCACCCGACATAGCTTTTCCACGAATAAAT
AACCTTAGATTTTGATTATTACCCCCATCTATTTTTCTTTTATTAAATTCCTCTTTAGTA
GAAAGAGGAGCCGGTACAGGATGAACCGTCTATCCACCTCTATCAGCTAATATATCTCAC
TCAGGAGCATCAGTAGACATAGCAATCTTCTCCCTTCACTTAGCAGGAATTTCTTCAATT
CTAGGTGCTATTAATTTCATTACTACAATTATCAACATACGATCTCCTGGTATAACTATA
GAACGTATACCCTTATTTGTATGATCTGTTTTTATTACAGCAATTTTACTTCTTTTGTCA
TTACCAGTTTTAGCAGGAGCAATTACCATACTCCTAACTGACCGAAATTTCAATACATCA
TTTTTTGACCCCTCAGGGGGGGGAGACCCTATTCTTTATCAACATTTATTCT

#Ixodes_hexagonus(JX394196.1)
ACCGAATTAGGACAACCAGGTTCCTTAATTGGCAATGATCAAATTTATAACGTCATTGTT
ACAGCCCACGCATTTATTATAATTTTTTTTATAGTTATACCTGTAATAATTGGGGGTTTT
GGAAATTGACTTATTCCATTAATACTAGGAGCACCCGACATAGCTTTTCCACGAATAAAT
AACCTTAGATTTTGATTATTACCCCCATCTATTTTTCTTTTATTAAATTCCTCTTTAGTA
GAAAGAGGAGCCGGTACAGGATGAACCGTCTATCCACCTCTATCAGCTAATATATCTCAC
TCAGGAGCATCAGTAGACATAGCAATCTTCTCCCTTCACTTAGCAGGAATTTCTTCAATT
CTAGGTGCTATTAATTTCATTACTACAATTATCAACATACGATCTCCTGGTATAACTATA
GAACGTATACCCTTATTTGTATGATCTGTTTTTATTACAGCAATTTTACTTCTTTTGTCA
TTACCAGTTTTAGCAGGAGCAATTACCATACTCCTAACTGACCGAAATTTCAATACATCA
TTTTTTGACCCCTCAGGGGGGGGAGACCCTATTCTTTATCAACATTTATTCT

#Ixodes_hexagonus(JX394198.1)
ACCGAATTAGGACAACCAGGTTCCTTAATTGGCAATGATCAAATTTATAACGTCATTGTT
ACAGCCCACGCATTTATTATAATTTTTTTTATAGTTATACCTGTAATAATTGGGGGTTTT
GGAAATTGACTTATTCCATTAATACTAGGAGCACCCGACATAGCTTTTCCACGAATAAAT
AACCTTAGATTTTGATTATTACCCCCATCTATTTTTCTTTTATTAAATTCCTCTTTAGTA
GAAAGAGGAGCCGGTACAGGATGAACCGTCTATCCACCTCTATCAGCTAATATATCTCAC
TCAGGAGCATCAGTAGACATAGCAATCTTCTCCCTTCACTTAGCAGGAATTTCTTCAATT
CTAGGTGCTATTAATTTCATTACTACAATTATCAACATACGATCTCCTGGTATAACTATA
GAACGTATACCCTTATTTGTATGATCTGTTTTTATTACAGCAATTTTACTTCTTTTGTCA
TTACCAGTTTTAGCAGGAGCAATTACCATACTCCTAACTGATCGAAATTTCAATACATCA
TTTTTTGACCCCTCAGGGGGGGGAGACCCTATTCTTTATCAACATTTATTCT

#Ixodes_hexagonus(JX394199.1)
ACCGAATTAGGACAACCAGGTTCCTTAATTGGCAATGATCAAATTTATAACGTCATTGTT
ACAGCCCACGCATTTATTATAATTTTTTTTATAGTTATACCTGTAATAATTGGGGGTTTT
GGAAATTGACTTATTCCATTAATACTAGGAGCACCCGACATAGCTTTTCCACGAATAAAT
AACCTTAGATTTTGATTATTACCCCCATCTATTTTTCTTTTATTAAATTCCTCTTTAGTA
GAAAGAGGAGCCGGTACAGGATGAACCGTCTATCCACCTCTATCAGCTAATATATCTCAC
TCAGGAGCATCAGTAGACATAGCAATCTTCTCCCTTCACTTAGCAGGAATTTCTTCAATT
CTAGGTGCTATTAATTTCATTACTACAATTATCAACATACGATCTCCTGGTATAACTATA
GAACGTATACCCTTATTTGTATGATCTGTTTTTATTACAGCAATTTTACTTCTTTTGTCA
TTACCAGTTTTAGCGGGAGCAATTACCATACTCCTAACTGACCGAAATTTCAATACATCA
TTTTTTGACCCCTCAGGAGGGGGAGACCCTATTCTTTATCAACATTTATTCT

#Ixodes_hexagonus(NC_002010.1)
ACTGAGTTAGGTCAGCCCGGATCCTTAATTGGAAACGACCAAATCTATAATGTTATTGTA
ACAGCTCACGCATTTATTATAATTTTTTTTATAGTTATACCTGTTATAATTGGGGGTTTT
GGAAATTGAATTGTTCCATTAATAATTGGAGCACCTGATATAGCCTTTCCTCGAATAAAT
AATCTCAGATTTTGACTATTACCCCCATCCATTTTTCTTCTCTTAAATTCCTCTCTAGTA
GAGGGGGGAGCTGGTACAGGATGAACCGTTTACCCCCCTTTATCAGCTAATATCTCCCAT
TCAGGGGCATCAGTAGATATAGCAATTTTCTCCCTTCACCTCGCGGGTATTTCCTCAATT
CTAGGCGCTATTAATTTCATCACCACAATTATCAACATACGTTCTCCCGGAATAACCTTA
GAACGAATACCTCTATTTGTATGATCTGTATTTATTACAGCAATTTTACTTCTTCTATCA
TTACCAGTTTTAGCAGGAGCAATCACTATACTCCTAACTGACCGAAATTTTAATACATCA
TTTTTTGACCCTTCAGGGGGAGGAGACCCCATTCTTTACCAACATTTATTTT

#Ixodes_holocyclus(AB075955.1)
-----------------------------------------------------AATTGTT
ACAGCTCATGCTTTTATTATAATTTTTTTTATAGTCATACCAGTGATAATTGGAGGATTT
GGGAATTGATTAGTACCTTTAATGCTAGGAGCTCCCGATATAGCTTTTCCTCGAATAAAT
AATTTAAGATTTTGGTTATTACCACCATCTATTTTTCTTCTTCTTAACTCATCCTTAGTT
GAGAGAGGAGCAGGAACAGGATGAACAGTATATCCCCCTCTTTCTTCAAATATTGCTCAC
TCTGGTGCCTCAGTAGATATAGCTATTTTTTCTTTACATTTAGCAGGAATTTCTTCTATT
TTAGGAGCTATCAATTTTATTACTACTATTATCAATATACGATCTAATGCTTTAACTTTA
GAGCGAATACCTTTATTCGTTTGATCAGTTCTAATTACTGCAATTCTACTTCTTCTTTCT
TTGCCTGTTCTAGCAGGGGCTATTACTATACTTTTAACAGATCGAAATTTTAATAC----
----------------------------------------------------

#Ixodes_holocyclus(HM545815.1)
-----------------------------------------------------AATTGTT
ACAGCTCATGCTTTTATTATAATTTTTTTTATAGTCATACCAGTGATAATTGGAGGATTT
GGTAATTGATTAGTACCTTTAATGCTAGGAGCTCCCGATATAGCTTTTCCTCGAATAAAT
AATTTAAGATTTTGGTTATTACCACCATCTATTTTTCTTCTTCTTAACTCATCCTTAGTT
GAGAGAGGAGCAGGAACAGGATGAACAGTATATCCCCCTCTTTCTTCAAATATTGCTCAC
TCTGGTGCCTCAGTAGATATAGCTATTTTTTCTTTACATTTAGCAGGAATTTCTTCTATT
TTAGGAGCTATCAATTTTATTACTACTATTATCAATATACGATCTAATGCTTTAACTTTA
GAGCGAATACCTTTATTCGTTTGATCAGTTCTAATTACTGCAATTCTACTTCTTCTTTCT
TTGCCTGTTCTAGCAGGGGCTATTACTATACTTTTAACAGATCGAAATTTTAATA-----
----------------------------------------------------

#Ixodes_holocyclus(HM545817.1)
-----------------------------------------------------AATTGTT
ACAGCTCATGCTTTTATTATAATTTTTTTTATAGTCATACCAGTGATAATTGGAGGATTT
GGTAATTGATTAGTACCTTTAATGCTAGGAGCTCCCGATATAGCTTTTCCTCGAATAAAT
AATTTAAGATTTTGGTTATTACCACCATCTATTTTTCTTCTTCTTAACTCATCCTTAGTT
GAGAGAGGAGCAGGAACAGGATGAACAGTATATCCCCCTCTTTCTTCAAATATTGCTCAC
TCTGGTGCCTCAGTAGATATAGCTATTTTTTCTTTACATTTAGCAGGAATTTCTTCTATT
TTAGGAGCTATCAATTTTATTACTACTATTATCAATATACGATCTAATGCTTTAACTTTA
GAGCGAATACCTTTATTCGTTTGATCAGTTCTAATTACTGCAATTCTACTTCTTCTTTCT
TTGCCTGTTCTAGCAGGGGCTATTACTATACTTTTAACAGATCGAAATTTTAATA-----
----------------------------------------------------

#Ixodes_holocyclus(HM545829.1)
-----------------------------------------------------AATTGTT
ACAGCTCATGCTTTTATTATAATTTTTTTTATAGTCATACCAGTGATAATTGGAGGATTT
GGGAATTGATTAGTACCTTTAATGCTAGGAGCTCCCGATATAGCTTTTCCTCGAATAAAT
AATTTAAGATTTTGGTTATTACCACCATCTATTTTTCTTCTTCTTAACTCATCCTTAGTT
GAGAGAGGAGCAGGAACAGGATGAACAGTATATCCCCCTCTTTCTTCAAATATTGCTCAC
TCTGGTGCCTCAGTAGATATAGCTATTTTTTCTTTACATTTAGCAGGAATTTCTTCTATT
TTAGGAGCTATCAATTTTATTACTACTATTATCAATATACGATCTAATGCTTTAACTTTA
GAGCGAATACCTTTATTCGTTTGATCAGTTCTAATTACTGCAATTCTACTTCTTCTTTCT
TTACCTGTTCTAGCAGGGGCTATTACTATACTTTTAACAGATCGAAATTTTAATA-----
----------------------------------------------------

#Ixodes_holocyclus(HM545831.1)
-----------------------------------------------------AATTGTT
ACAGCTCATGCTTTTATTATAATTTTTTTTATAGTCATACCAGTGATAATTGGAGGATTT
GGGAATTGATTAGTGCCTTTAATGCTAGGAGCTCCCGATATAGCTTTTCCTCGAATAAAT
AATTTAAGATTTTGGTTATTACCACCATCTATTTTTCTTCTTCTTAACTCATCCTTAGTT
GAGAGAGGAGCAGGAACAGGATGAACAGTATATCCCCCTCTTTCTTCAAATATTGCTCAC
TCTGGTGCCTCAGTAGATATAGCTATTTTTTCTTTACATTTAGCAGGAATTTCTTCTATT
TTAGGAGCTATCAATTTTATTACTACTATTATCAATATACGATCTAATGCTTTAACTTTA
GAGCGAATACCTTTATTCGTTTGATCAGTTCTAATTACTGCAATTCTACTTCTTCTTTCT
TTGCCTGTTCTAGCAGGGGCTATTACTATACTTTTAACAGATCGAAATTTTAATA-----
----------------------------------------------------

#Ixodes_holocyclus(HM545833.1)
-----------------------------------------------------AATTGTT
ACATCTCATGCTTTTATTATAATTTTTTTTATAGTCATACCAGTGATAATTGGAGGATTT
GGGAATTGATTAGTACCTTTAATGCTAGGAGCTCCCGATATAGCTTTTCCTCGAATAAAT
AATTTAAGATTTTGGTTATTACCACCATCTATTTTTCTTCTTCTTAACTCATCCTTAGTT
GAGAGAGGAGCAGGAACAGGATGAACAGTGTATCCCCCTCTTTCTTCAAATATTGCTCAC
TCTGGTGCCTCAGTAGATATAGCTATTTTTTCTTTACATTTAGCAGGAATTTCTTCTATT
TTAGGAGCTATCAATTTTATTACTACTATTATCAATATACGATCTAATGCTTTAACTTTA
GAGCGAATACCTTTATTCGTTTGATCAGTTCTAATTACTGCAATTCTACTTCTTCTTTCT
TTGCCTGTTCTAGCAGGGGCTATTACTATACTTTTAACAGATCGAAATTTTAATA-----
----------------------------------------------------

#Ixodes_holocyclus(HM545835.1)
-----------------------------------------------------AATTGTT
ACAGCTCATGCTTTTATTATAATTTTTTTTATAGTCATACCAGTGATAATTGGAGGATTT
GGGAATTGATTAGTACCTTTAATGCTAGGAGCTCCCGATATAGCTTTTCCTCGAATAAAT
AATTTAAGATTTTGGTTATTACCACCATCTATTTTTCTTCTTCTTAACTCATCCTTAGTT
GAGAGAGGAGCAGGAACAGGATGAACAGTATATCCCCCTCTTTCTTCAAATATTGCTCAC
TCTGGTGCCTCAGTAGATATAGCTATTTTTTCTTTACATTTAGCAGGAATTTCTTCTATT
TTAGGAGCTATCAATTTTATTACTACTATTATCAATATACGATCTAATGCTTTAACTTTA
GAGCGAATACCTTTATTCGTTTGATCAGTTCTAATTACTGCAATTCTACTTCTTCTTTCT
TTGCCTGTTCTAGCAGGAGCTATTACTATACTTTTAACAGATCGAAATTTTAATA-----
----------------------------------------------------

#Ixodes_holocyclus(HM545837.1)
-----------------------------------------------------AATTGTT
ACAGCTCATGCTTTTATTATAATTTTTTTTATAGTCATACCAGTGATAATTGGAGGATTT
GGGAATTGATTAGTACCTTTAATGCTAGGAGCTCCCGATATAGCTTTTCCTCGAATAAAT
AATTTAAGATTTTGGTTATTACCACCATCTATTTTTCTTCTTCTTAACTCATCCTTAGTT
GAGAGAGGAGCAGGAACAGGATGAACAGTATATCCCCCTCTTTCTTCAAATATTGCTCAC
TCTGGTGCCTCAGTAGATATAGCTATTTTTTCTTTGCATTTAGCAGGAATTTCTTCTATT
TTAGGAGCTATCAATTTTATTACTACTATTATCAATATACGATCTAATGCTTTAACTTTA
GAGCGAATACCTTTATTCGTTTGATCAGTTCTAATTACTGCAATTCTACTTCTTCTTTCT
TTGCCTGTTCTAGCAGGGGCTATTACTATACTTTTAACAGATCGAAATTTTAATA-----
----------------------------------------------------

#Ixodes_holocyclus(HM545839.1)
-----------------------------------------------------AATTGTT
ACAGCTCATGCTTTTATTATAATTTTTTTTATAGTCATACCAGTGATAATTGGAGGATTT
GGGAATTGATTAGTACCTTTAATGCTAGGAGCTCCCGATATAGCTTTTCCTCGAATAAAT
AATTTAAGATTTTGGTTATTACCACCATCTATTTTTCTTCTTCTTAACTCATCCTTAGTT
GAGAGAGGAGCAGGAACAGGATGAACAGTATATCCCCCTCTTTCTTCAAATATTGCTCAC
TCTGGTGCCTCAGTAGATATAGCTATTTTTTCTTTACATTTAGCAGGAATTTCTTCTATT
TTAGGAGCTATCAATTTTATTACTACTATTATCAATATACGATCTAATGCTTTAACTTTA
GAGCGAATACCTTTATTCGTTTGATCAGTTCTAATTACTGCAATTCTACTTCTTCTTTCT
TTGCCTGTTCTAGCAGGGGCTATTACTATACTTTTAACAGATCGAAATTTTAATA-----
----------------------------------------------------

#Ixodes_holocyclus(HM545841.1)
-----------------------------------------------------AATTGTT
ACAGCTCATGCTTTTATTATAATTTTTTTTATAGTCATACCAGTGATAATTGGAGGATTT
GGGAATTGATTAGTACCTTTAATGCTAGGAGCTCCCGATATAGCTTTTCCTCGAATAAAT
AATTTAAGATTTTGGTTATTACCCCCATCTATTTTTCTTCTTCTTAACTCATCCTTAGTT
GAGAGAGGAGCAGGAACAGGATGAACAGTATATCCCCCTCTTTCTTCAAATATTGCTCAC
TCTGGTGCCTCAGTAGATATAGCTATTTTTTCTTTACATTTAGCAGGAATTTCTTCTATT
TTAGGAGCTATCAATTTTATTACTACTATTATCAATATACGATCTAATGCTTTAACTTTA
GAGCGAATACCTTTATTCGTTTGATCAGTTCTAATTACTGCAATTCTACTTCTTCTTTCT
TTGCCTGTTTTAGCAGGGGCTATTACTATACTTTTAACAGATCGAAATTTTAATA-----
----------------------------------------------------

#Ixodes_holocyclus(NC_005293.1)
ACAGAATTAGGTCAACCTGGATCATTAATTGGAAACGATCAAATTTATAATGTAATTGTT
ACAGCTCATGCTTTTATTATAATTTTTTTTATAGTCATACCAGTGATAATTGGAGGATTT
GGGAATTGATTAGTACCTTTAATGCTAGGAGCTCCCGATATAGCTTTTCCTCGAATAAAT
AATTTAAGATTTTGGTTATTACCACCATCTATTTTTCTTCTTCTTAACTCATCCTTAGTT
GAGAGAGGAGCAGGAACAGGATGAACAGTATATCCCCCTCTTTCTTCAAATATTGCTCAC
TCTGGTGCCTCAGTAGATATAGCTATTTTTTCTTTACATTTAGCAGGAATTTCTTCTATT
TTAGGAGCTATCAATTTTATTACTACTATTATCAATATACGATCTAATGCTTTAACTTTA
GAGCGAATACCTTTATTCGTTTGATCAGTTCTAATTACTGCAATTCTACTTCTTCTTTCT
TTGCCTGTTCTAGCAGGGGCTATTACTATACTTTTAACAGATCGAAATTTTAATACTTCA
TTTTTTGACCCTAGAGGGGGAGGAGACCCCATTCTTTATCAACATCTATTTT

#Ixodes_lemuri(JX470125.1)
---GAATTAGGGCAACCGGGTTCTTTAATTGGAAATGACCAAATTTACAATGTTATTGTA
ACAGCTCATGCCTTTATTATAATTTTTTTTATGGTTATACCTGTAATGATTGGGGGATTC
GGTAATTGATTAGTACCTTTAATATTAGGAGCACCTGACATAGCCTTTCCCCGAATAAAT
AACTTAAGATTTTGATTACTTCCCCCCTCTTTATTCCTTTTATTAAATTCATCACTAATT
GAAAGAGGAGTGGGGACAGGGTGAACAGTTTACCCTCCTCTCTCTAGAAATATTGCTCAT
TCTGGGGCATCCGTAGATATGGCTATTTTCTCTCTACATTTAGCCGGTATTTCCTCTATT
TTAGGTGCTATTAATTTCATTACAACCATTATTAACATACGTCCTCTATCAATAACACTC
GAACGAATACCTCTTTTTGTATGATCAGTATTAATCACTGCTATTTTACTCCTTTTATCC
CTCCCAGTTCTTGCCGGGGCCATTACTATACTATTAACTGATCGTAATTTTAATA-----
----------------------------------------------------

#Ixodes_lemuris(JX470111.1)
---GAATTGGGGCAACCTGGCTCTTTAATTGGAAATGATCAAATTTACAATGTTATTGTA
ACAGCCCATGCCTTTATTATAATTTTTTTTATAGTTATACCTGTAATAATCGGGGGATTT
GGAAATTGACTAGTGCCTTTAATATTAGGGGCACCTGATATGGCCTTTCCCCGAATAAAT
AACTTAAGATTTTGATTACTTCCCCCCTCTCTATTCCTCTTATTAAATTCATCATTAATT
GAGAGAGGAGTGGGGACAGGATGAACAGTTTACCCTCCTCTTTCTAGAAATATTGCTCAT
TCTGGAGCATCCGTAGATATAGCTATTTTTTCCTTACATTTAGCTGGTATTTCCTCTATT
TTAGGTGCCATTAATTTCATTACAACCATTATTAACATACGACCTCCATCAATAACATTA
GAACGAATACCTCTTTTTGTGTGATCAGTATTAATTACTGCTATTTTACTCCTCTTATCC
TTACCAGTTCTTGCAGGAGCTATTACTATACTATTAACTGATCGTAATTTTAATA-----
----------------------------------------------------

#Ixodes_lemuris(JX470112.1)
---GAATTGGGGCAACCTGGCTCTTTAATTGGAAATGATCAAATTTACAATGTTATTGTA
ACAGCCCATGCCTTTATTATAATTTTTTTTATAGTTATACCTGTAATAATCGGGGGGTTT
GGAAATTGACTAGTGCCTTTAATATTAGGGGCACCTGATATAGCCTTTCCCCGAATAAAT
AACTTAAGATTTTGATTACTTCCCCCCTCTCTATTCCTCTTATTAAATTCATCATTAATT
GAGAGAGGAGTGGGGACAGGATGAACAGTTTACCCTCCTCTTTCTAGAAATATTGCTCAT
TCTGGAGCATCCGTAGATATAGCTATTTTTTCCTTACATTTAGCTGGTATTTCCTCTATT
TTAGGTGCCATTAATTTCATTACAACCATTATTAACATACGACCTCCATCAATAACATTA
GAACGAATACCTCTTTTTGTGTGATCAGTATTAATTACTGCTATTTTACTCCTCTTATCC
TTACCAGTTCTTGCAGGAGCTATTACTATACTATTAACTGATCGTAATTTTAATA-----
----------------------------------------------------

#Ixodes_lemuris(JX470113.1)
---GAATTGGGGCAACCTGGCTCTTTAATTGGAAATGATCAAATTTACAATGTTATTGTA
ACAGCCCATGCCTTTATTATAATTTTTTTTATAGTTATACCTGTAATAATCGGGGGATTT
GGAAATTGACTAGTGCCTTTAATATTAGGGGCACCTGATATGGCCTTTCCCCGAATAAAT
AACTTAAGATTTTGATTACTTCCCCCCTCTCTATTCCTCTTATTAAATTCATCATTAATT
GAGAGAGGAGTGGGGACAGGATGAACAGTTTACCCTCCTCTTTCTAGAAATATTGCTCAT
TCTGGAGCATCCGTAGATATAGCTATTTTTTCCTTACATTTAGCTGGTATTTCCTCTATT
TTAGGTGCCATTAATTTCATTACAACCATTATTAACATACGACCTCCATCAATAACATTA
GAACGAATACCTCTTTTTGTGTGATCAGTATTAATTACTGCTATTTTACTCCTCTTATCC
TTACCAGTTCTTGCAGGAGCTATTACTATACTATTAACTGATCGTAATTTTAATA-----
----------------------------------------------------

#Ixodes_lemuris(JX470114.1)
---GAATTAGGACAACCGGGTTCTTTAATTGGAAATGACCAAATTTACAATGTTATTGTA
ACAGCTCATGCCTTTATTATAATTTTTTTTATGGTTATACCTGTAATGATTGGGGGATTC
GGTAATTGATTAGTGCCTTTAATATTAGGAGCACCTGACATAGCCTTTCCCCGAATAAAT
AACTTAAGATTTTGATTACTTCCCCCCTCTTTATTCCTTTTATTAAATTCATCACTAATT
GAAAGAGGAGTGGGGACAGGGTGAACAGTTTACCCTCCTCTCTCTAGAAATATTGCTCAT
TCTGGGGCATCCGTAGATATGGCTATTTTCTCTCTACATTTAGCCGGTATTTCCTCTATT
TTAGGTGCTATTAATTTCATTACAACCATTATTAATATACGTCCTCTATCAATAACACTC
GAACGAATACCTCTTTTTGTATGATCAGTATTAATCACTGCTATTTTACTCCTTTTATCC
CTCCCAGTTCTTGCCGGGGCCATTACTATACTATTAACTGATCGTAATTTTAATA-----
----------------------------------------------------

#Ixodes_lemuris(JX470115.1)
---GAATTAGGACAACCGGGTTCTTTAATTGGAAATGACCAAATTTACAATGTTATTGTA
ACAGCTCATGCCTTTATTATAATTTTTTTTATGGTTATACCTGTAATGATTGGGGGATTC
GGTAATTGATTAGTGCCTTTAATATTAGGAGCACCTGACATAGCCTTTCCCCGAATAAAT
AACTTAAGATTTTGATTACTTCCCCCCTCTTTATTCCTTTTATTAAATTCATCACTAATT
GAAAGAGGAGTGGGGACAGGGTGAACAGTTTACCCTCCTCTCTCTAGAAATATTGCTCAT
TCTGGGGCATCCGTAGATATGGCTATTTTCTCTCTACATTTAGCCGGTATTTCCTCTATT
TTAGGTGCTATTAATTTCATTACAACCATTATTAACATACGTCCTCTATCAATAACACTC
GAACGAATACCTCTTTTTGTATGATCAGTATTAATCACTGCTATTTTACTCCTTTTATCC
CTCCCAGTTCTTGCCGGGGCCATTACTATACTATTAACTGATCGTAATTTTAATA-----
----------------------------------------------------

#Ixodes_lemuris(JX470116.1)
---GAATTAGGACAACCGGGTTCTTTAATTGGAAATGACCAAATTTACAATGTTATTGTA
ACAGCTCATGCCTTTATTATAATTTTTTTTATGGTTATACCTGTAATGATTGGGGGATTC
GGTAATTGATTAGTGCCTTTAATATTAGGAGCACCTGACATAGCCTTTCCCCGAATAAAT
AACTTAAGATTTTGATTACTTCCCCCCTCTTTATTCCTTTTATTAAATTCATCACTAATT
GAAAGAGGAGTGGGGACAGGGTGAACAGTTTACCCTCCTCTCTCTAGAAATATTGCTCAT
TCTGGGGCATCCGTAGATATGGCTATTTTCTCTCTACATTTAGCCGGTATTTCCTCTATT
TTAGGTGCTATTAATTTCATTACAACCATTATTAATATACGTCCTCTATCAATAACACTC
GAACGAATACCTCTTTTTGTATGATCAGTATTAATCACTGCTATTTTACTCCTTTTATCC
CTCCCAGTTCTTGCCGGGGCCATTACTATACTATTAACTGATCGTAATTTTAATA-----
----------------------------------------------------

#Ixodes_lemuris(JX470117.1)
---GAATTAGGACAACCGGGTTCTTTAATTGGAAATGACCAAATTTACAATGTTATTGTA
ACAGCTCATGCCTTTATTATAATTTTTTTTATGGTTATACCTGTAATGATTGGGGGATTC
GGTAATTGATTAGTGCCTTTAATATTAGGAGCACCTGACATAGCCTTTCCCCGAATAAAT
AACTTAAGATTTTGATTACTTCCCCCCTCTTTATTCCTTTTATTAAATTCATCACTAATT
GAAAGAGGAGTGGGGACAGGGTGAACAGTTTACCCTCCTCTCTCTAGAAATATTGCTCAT
TCTGGGGCATCCGTAGATATGGCTATTTTCTCTCTACATTTAGCCGGTATTTCCTCTATT
TTAGGTGCTATTAATTTCATTACAACCATTATTAATATACGTCCTCTATCAATAACACTC
GAACGAATACCTCTTTTTGTATGATCAGTATTAATCACTGCTATTTTACTCCTTTTATCC
CTCCCAGTTCTTGCCGGGGCCATTACTATACTATTAACTGATCGTAATTTTAATA-----
----------------------------------------------------

#Ixodes_lemuris(JX470118.1)
---GAATTAGGACAACCGGGTTCTTTAATTGGAAATGACCAAATTTACAATGTTATTGTA
ACAGCTCATGCCTTTATTATAATTTTTTTTATGGTTATACCTGTAATGATTGGGGGATTC
GGTAATTGATTAGTGCCTTTAATATTAGGAGCACCTGACATAGCCTTTCCCCGAATAAAT
AACTTAAGATTTTGATTACTTCCCCCCTCTTTATTCCTTTTATTAAATTCATCACTAATT
GAAAGAGGAGTGGGGACAGGGTGAACAGTTTACCCTCCTCTCTCTAGAAATATTGCTCAT
TCTGGGGCATCCGTAGATATGGCTATTTTCTCTCTACATTTAGCCGGTATTTCCTCTATT
TTAGGTGCTATTAATTTCATTACAACCATTATTAATATACGTCCTCTATCAATAACACTC
GAACGAATACCTCTTTTTGTATGATCAGTATTAATCACTGCTATTTTACTCCTTTTATCC
CTCCCAGTTCTTGCCGGGGCCATTACTATACTATTAACTGATCGTAATTTTAATA-----
----------------------------------------------------

#Ixodes_lemuris(JX470119.1)
---GAATTAGGGCAGCCGGGTTCTTTAATTGGAAATGACCAAATTTACAATGTTATTGTA
ACAGCTCATGCCTTTATTATAATTTTTTTTATGGTTATACCTGTAATGATTGGGGGATTC
GGTAATTGATTAGTACCTTTAATATTAGGAGCACCTGACATAGCCTTTCCCCGAATAAAT
AACTTAAGATTTTGATTACTTCCCCCCTCTTTATTCCTTTTATTAAATTCATCACTAATT
GAAAGAGGAGTGGGGACAGGGTGAACAGTTTACCCTCCTCTCTCTAGAAATATTGCTCAT
TCTGGAGCATCCGTAGATATGGCTATTTTCTCTCTACATTTAGCCGGTATTTCCTCTATT
TTAGGTGCTATTAATTTCATTACAACCATTATTAACATACGTCCTCTATCAATAACACTC
GAACGAATACCTCTTTTTGTATGATCAGTATTAATCACTGCTATTTTACTCCTTTTATCC
CTCCCAGTTCTTGCCGGGGCCATTACTATACTATTAACTGATCGTAATTTTAATA-----
----------------------------------------------------

#Ixodes_lemuris(JX470120.1)
---GAATTAGGGCAGCCGGGTTCTTTAATTGGAAATGACCAAATTTACAATGTTATTGTA
ACAGCTCATGCCTTTATTATAATTTTTTTTATGGTTATACCTGTAATGATTGGGGGATTC
GGTAATTGATTAGTACCTTTAATATTAGGAGCACCTGACATAGCCTTTCCCCGAATAAAT
AACTTAAGATTTTGATTACTTCCCCCCTCTTTATTCCTTTTATTAAATTCATCACTAATT
GAAAGAGGAGTGGGGACAGGGTGAACAGTTTACCCTCCTCTCTCTAGAAATATTGCTCAT
TCTGGGGCATCCGTAGATATGGCTATTTTCTCTCTACATTTAGCCGGTATTTCCTCTATT
TTAGGTGCTATTAATTTCATTACAACCATTATTAACATACGTCCTCTATCAATAACACTC
GAACGAATACCTCTTTTTGTATGATCAGTATTAATCACTGCTATTTTACTCCTTTTATCC
CTCCCAGTTCTTGCCGGGGCCATTACTATACTATTAACTGATCGTAATTTTAATA-----
----------------------------------------------------

#Ixodes_lemuris(JX470121.1)
---GAATTAGGACAACCGGGTTCTTTAATTGGAAATGACCAAATTTACAATGTTATTGTA
ACAGCTCATGCCTTTATTATAATTTTTTTTATGGTTATACCTGTAATGATTGGGGGATTC
GGTAATTGATTAGTGCCTTTAATATTAGGAGCACCTGACATAGCCTTTCCCCGAATAAAT
AACTTAAGATTTTGATTACTTCCCCCCTCTTTATTCCTTTTATTAAATTCATCACTAATT
GAAAGAGGAGTGGGGACAGGGTGAACAGTTTACCCTCCTCTCTCTAGAAATATTGCTCAT
TCTGGGGCATCCGTAGATATGGCTATTTTCTCTCTACATTTAGCCGGTATTTCCTCTATT
TTAGGTGCTATTAATTTCATTACAACCATTATTAATATACGTCCTCTATCAATAACACTC
GAACGAATACCTCTTTTTGTATGATCAGTATTAATCACTGCTATTTTACTCCTTTTATCC
CTCCCAGTTCTTGCCGGGGCCATTACTATACTATTAACTGATCGTAATTTTAATA-----
----------------------------------------------------

#Ixodes_lemuris(JX470122.1)
---GAATTAGGGCAACCGGGTTCTTTAATTGGAAATGACCAAATTTACAATGTTATTGTA
ACAGCTCATGCCTTTATTATAATTTTTTTTATGGTTATACCTGTAATGATTGGGGGATTC
GGTAATTGATTAGTACCTTTAATATTAGGAGCACCTGACATAGCCTTTCCCCGAATAAAT
AACTTAAGATTTTGATTACTTCCCCCCTCTTTATTCCTTTTATTAAATTCATCACTAATT
GAAAGAGGAGTGGGGACAGGGTGAACAGTTTACCCTCCTCTCTCTAGAAATATTGCTCAT
TCTGGGGCATCCGTAGATATGGCTATTTTCTCTCTACATTTAGCCGGTATTTCCTCTATT
TTAGGTGCTATTAATTTCATTACAACCATTATTAACATACGTCCTCTATCAATAACACTC
GAACGAATACCTCTTTTTGTATGATCAGTATTAATCACTGCTATTTTACTCCTTTTATCC
CTCCCAGTTCTTGCCGGGGCCATTACTATACTATTAACTGATCGTAATTTTAATA-----
----------------------------------------------------

#Ixodes_lemuris(JX470124.1)
---GAATTAGGACAACCGGGTTCTTTAATTGGAAATGACCAAATTTACAATGTTATTGTA
ACAGCTCATGCCTTTATTATAATTTTTTTTATGGTTATACCTGTAATGATTGGGGGATTC
GGTAATTGATTAGTGCCTTTAATATTAGGAGCACCTGACATAGCCTTTCCCCGAATAAAT
AACTTAAGATTTTGATTACTTCCCCCCTCTTTATTCCTTTTATTAAATTCATCACTAATT
GAAAGAGGAGTGGGGACAGGGTGAACAGTTTACCCTCCTCTCTCTAGAAATATTGCTCAT
TCTGGGGCATCCGTAGATATGGCTATTTTCTCTCTACATTTAGCCGGTATTTCCTCTATT
TTAGGTGCTATTAATTTCATTACAACCATTATTAATATACGTCCTCTATCAATAACACTC
GAACGAATACCTCTTTTTGTATGATCAGTATTAATCACTGCTATTTTACTCCTTTTATCC
CTCCCAGTTCTTGCCGGGGCCATTACTATACTATTAACTGATCGTAATTTTAATA-----
----------------------------------------------------

#Ixodes_lemuris(JX470125.1)
---GAATTAGGACAACCGGGTTCTTTAATTGGAAATGACCAAATTTACAATGTTATTGTA
ACAGCTCATGCCTTTATTATAATTTTTTTTATGGTTATACCTGTAATGATTGGGGGATTC
GGTAATTGATTAGTGCCTTTAATATTAGGAGCACCTGACATAGCCTTTCCCCGAATAAAT
AACTTAAGATTTTGATTACTTCCCCCCTCTTTATTCCTTTTATTAAATTCATCACTAATT
GAAAGAGGAGTGGGGACAGGGTGAACAGTTTACCCTCCTCTCTCTAGAAATATTGCTCAT
TCTGGGGCATCCGTAGATATGGCTATTTTCTCTCTACATTTAGCCGGTATTTCCTCTATT
TTAGGTGCTATTAATTTCATTACAACCATTATTAATATACGTCCTCTATCAATAACACTC
GAACGAATACCTCTTTTTGTATGATCAGTATTAATCACTGCTATTTTACTCCTTTTATCC
CTCCCAGTTCTTGCCGGGGCCATTACTATACTATTAACTGATCGTAATTTTAATA-----
----------------------------------------------------

#Ixodes_lemuris(JX470126.1)
---GAATTAGGACAACCGGGTTCTTTAATTGGAAATGACCAAATTTACAATGTTATTGTA
ACAGCTCATGCCTTTATTATAATTTTTTTTATGGTTATACCTGTAATGATTGGGGGATTC
GGTAATTGATTAGTGCCTTTAATATTAGGAGCACCTGACATAGCCTTTCCCCGAATAAAT
AACTTAAGATTTTGATTACTTCCCCCCTCTTTATTCCTTTTATTAAATTCATCACTAATT
GAAAGAGGAGTGGGGACAGGGTGAACAGTTTACCCTCCTCTCTCTAGAAATATTGCTCAT
TCTGGGGCATCCGTAGATATGGCTATTTTCTCTCTACATTTAGCCGGTATTTCCTCTATT
TTAGGTGCTATTAATTTCATTACAACCATTATTAATATACGTCCTCTATCAATAACACTC
GAACGAATACCTCTTTTTGTATGATCAGTATTAATCACTGCTATTTTACTCCTTTTATCC
CTCCCAGTTCTTGCCGGGGCCATTACTATACTATTAACTGATCGTAATTTTAATA-----
----------------------------------------------------

#Ixodes_lemuris(JX470127.1)
---GAATTAGGGCAACCGGGTTCTTTAATTGGAAATGACCAAATTTACAATGTTATTGTA
ACAGCTCATGCCTTTATTATAATTTTTTTTATGGTTATACCTGTAATGATTGGGGGATTC
GGTAATTGATTAGTACCTTTAATATTAGGAGCACCTGACATAGCCTTTCCCCGAATAAAT
AACTTAAGATTTTGATTACTTCCCCCCTCTTTATTCCTTTTATTAAATTCATCACTAATT
GAAAGAGGAGTGGGGACAGGGTGAACAGTTTACCCTCCTCTCTCTAGAAATATTGCTCAT
TCTGGGGCATCCGTAGATATGGCTATTTTCTCTCTACATTTAGCCGGTATTTCCTCTATT
TTAGGTGCTATTAATTTCATTACAACCATTATTAACATACGTCCTCTATCAATAACACTC
GAACGAATACCTCTTTTTGTATGATCAGTATTAATCACTGCTATTTTACTCCTTTTATCC
CTCCCAGTTCTTGCCGGGGCCATTACTATACTATTAACTGATCGTAATTTTAATA-----
----------------------------------------------------

#Ixodes_lemuris(JX470128.1)
---GAATTAGGGCAGCCGGGTTCTTTAATTGGAAATGACCAAATTTACAATGTTATTGTA
ACAGCTCATGCCTTTATTATAATTTTTTTTATGGTTATACCTGTAATGATTGGGGGATTC
GGTAATTGATTAGTACCTTTAATATTAGGAGCACCTGACATAGCCTTTCCCCGAATAAAT
AACTTAAGATTTTGATTACTTCCCCCCTCTTTATTCCTTTTATTAAATTCATCACTAATT
GAAAGAGGAGTGGGGACAGGGTGAACAGTTTACCCTCCTCTCTCTAGAAATATTGCTCAT
TCTGGGGCATCCGTAGATATGGCTATTTTCTCTCTACATTTAGCCGGTATTTCCTCTATT
TTAGGTGCTATTAATTTCATTACAACCATTATTAACATACGTCCTCTATCAATAACACTC
GAACGAATACCTCTTTTTGTATGATCAGTATTAATCACTGCTATTTTACTCCTTTTATCC
CTCCCAGTTCTTGCCGGGGCCATTACTATACTATTAACTGATCGTAATTTTAATA-----
----------------------------------------------------

#Ixodes_lemuris(JX470129.1)
---GAATTAGGACAACCGGGTTCTTTAATTGGAAATGACCAAATTTACAATGTTATTGTA
ACAGCTCATGCCTTTATTATAATTTTTTTTATGGTTATACCTGTAATGATTGGGGGATTC
GGTAATTGATTAGTGCCTTTAATATTAGGAGCACCTGACATAGCCTTTCCCCGAATAAAT
AACTTAAGATTTTGATTACTTCCCCCCTCTTTATTCCTTTTATTAAATTCATCACTAATT
GAAAGAGGAGTGGGGACAGGGTGAACAGTTTACCCTCCTCTCTCTAGAAATATTGCTCAT
TCTGGGGCATCCGTAGATATGGCTATTTTCTCTCTACATTTAGCCGGTATTTCCTCTATT
TTAGGTGCTATTAATTTCATTACAACCATTATTAATATACGTCCTCTATCAATAACACTC
GAACGAATACCTCTTTTTGTATGATCAGTATTAATCACTGCTATTTTACTCCTTTTATCC
CTCCCAGTTCTTGCCGGGGCCATTACTATACTATTAACTGATCGTAATTTTAATA-----
----------------------------------------------------

#Ixodes_lemuris(JX470130.1)
---GAATTAGGGCAGCCGGGTTCTTTAATTGGAAATGACCAAATTTACAATGTTATTGTA
ACAGCTCATGCCTTTATTATAATTTTTTTTATGGTTATACCTGTAATGATTGGGGGATTC
GGTAATTGATTAGTACCTTTAATATTAGGAGCACCTGACATAGCCTTTCCCCGAATAAAT
AACTTAAGATTTTGATTACTTCCCCCCTCTTTATTCCTTTTATTAAATTCATCACTAATT
GAAAGAGGAGTGGGGACAGGGTGAACAGTTTACCCTCCTCTCTCTAGAAATATTGCTCAT
TCTGGGGCATCCGTAGATATGGCTATTTTCTCTCTACATTTAGCCGGTATTTCCTCTATT
TTAGGTGCTATTAATTTCATTACAACCATTATTAACATACGTCCTCTATCAATAACACTC
GAACGAATACCTCTTTTTGTATGATCAGTATTAATCACTGCTATTTTACTCCTTTTATCC
CTCCCAGTTCTTGCCGGGGCCATTACTATACTATTAACTGATCGTAATTTTAATA-----
----------------------------------------------------

#Ixodes_lemuris(JX470131.1)
---GAATTAGGACAACCGGGTTCTTTAATTGGAAATGACCAAATTTACAATGTTATTGTA
ACAGCTCATGCCTTTATTATAATTTTTTTTATGGTTATACCTGTAATGATTGGGGGATTC
GGTAATTGATTAGTGCCTTTAATATTAGGAGCACCTGACATAGCCTTTCCCCGAATAAAT
AACTTAAGATTTTGATTACTTCCCCCCTCTTTATTCCTTTTATTAAATTCATCACTAATT
GAAAGAGGAGTGGGGACAGGGTGAACAGTTTACCCTCCTCTCTCTAGAAATATTGCTCAT
TCTGGGGCATCCGTAGATATGGCTATTTTCTCTCTACATTTAGCCGGTATTTCCTCTATT
TTAGGTGCTATTAATTTCATTACAACCATTATTAATATACGTCCTCTATCAATAACACTC
GAACGAATACCTCTTTTTGTATGATCAGTATTAATCACTGCTATTTTACTCCTTTTATCC
CTCCCAGTTCTTGCCGGGGCCATTACTATACTATTAACTGATCGTAATTTTAATA-----
----------------------------------------------------

#Ixodes_lemuris(JX470132.1)
---GAATTAGGGCAGCCGGGTTCTTTAATTGGAAATGACCAAATTTACAATGTTATTGTA
ACAGCTCATGCCTTTATTATAATTTTTTTTATGGTTATACCTGTAATGATTGGGGGATTC
GGTAATTGATTAGTACCTTTAATATTAGGAGCACCTGACATAGCCTTTCCCCGAATAAAT
AACTTAAGATTTTGATTACTTCCCCCCTCTTTATTCCTTTTATTAAATTCATCACTAATT
GAAAGAGGAGTGGGGACAGGGTGAACAGTTTACCCTCCTCTCTCTAGAAATATTGCTCAT
TCTGGGGCATCCGTAGATATGGCTATTTTCTCTCTACATTTAGCCGGTATTTCCTCTATT
TTAGGTGCTATTAATTTCATTACAACCATTATTAACATACGTCCTCTATCAATAACACTC
GAACGAATACCTCTTTTTGTATGATCAGTATTAATCACTGCTATTTTACTCCTTTTATCC
CTCCCAGTTCTTGCCGGGGCCATTACTATACTATTAACTGATCGTAATTTTAATA-----
----------------------------------------------------

#Ixodes_lemuris(JX470133.1)
---GAATTAGGACAACCGGGTTCTTTAATTGGAAATGACCAAATTTACAATGTTATTGTA
ACAGCTCATGCCTTTATTATAATTTTTTTTATGGTTATACCTGTAATGATTGGGGGATTC
GGTAATTGATTAGTGCCTTTAATATTAGGAGCACCTGACATAGCCTTTCCCCGAATAAAT
AACTTAAGATTTTGATTACTTCCCCCCTCTTTATTCCTTTTATTAAATTCATCACTAATT
GAAAGAGGAGTGGGGACAGGGTGAACAGTTTACCCTCCTCTCTCTAGAAATATTGCTCAT
TCTGGGGCATCCGTAGATATGGCTATTTTCTCTCTACATTTAGCCGGTATTTCCTCTATT
TTAGGTGCTATTAATTTCATTACAACCATTATTAATATACGTCCTCTATCAATAACACTC
GAACGAATACCTCTTTTTGTATGATCAGTATTAATCACTGCTATTTTACTCCTTTTATCC
CTCCCAGTTCTTGCCGGGGCCATTACTATACTATTAACTGATCGTAATTTTAATA-----
----------------------------------------------------

#Ixodes_lemuris(JX470134.1)
---GAATTAGGACAACCGGGTTCTTTAATTGGAAATGACCAAATTTACAATGTTATTGTA
ACAGCTCATGCCTTTATTATAATTTTTTTTATGGTTATACCTGTAATGATTGGGGGATTC
GGTAATTGATTAGTGCCTTTAATATTAGGAGCACCTGACATAGCCTTTCCCCGAATAAAT
AACTTAAGATTTTGATTACTTCCCCCCTCTTTATTCCTTTTATTAAATTCATCACTAATT
GAAAGAGGAGTGGGGACAGGGTGAACAGTTTACCCTCCTCTCTCTAGAAATATTGCTCAT
TCTGGGGCATCCGTAGATATGGCTATTTTCTCTCTACATTTAGCCGGTATTTCCTCTATT
TTAGGTGCTATTAATTTCATTACAACCATTATTAATATACGTCCTCTATCAATAACACTC
GAACGAATACCTCTTTTTGTATGATCAGTATTAATCACTGCTATTTTACTCCTTTTATCC
CTCCCAGTTCTTGCCGGGGCCATTACTATACTATTAACTGATCGTAATTTTAATA-----
----------------------------------------------------

#Ixodes_lemuris(JX470135.1)
---GAATTAGGACAACCGGGTTCTTTAATTGGAAATGACCAAATTTACAATGTTATTGTA
ACAGCTCATGCCTTTATTATAATTTTTTTTATGGTTATACCTGTAATGATTGGGGGATTC
GGTAATTGATTAGTGCCTTTAATATTAGGAGCACCTGACATAGCCTTTCCCCGAATAAAT
AACTTAAGATTTTGATTACTTCCCCCCTCTTTATTCCTTTTATTAAATTCATCACTAATT
GAAAGAGGAGTGGGGACAGGGTGAACAGTTTACCCTCCTCTCTCTAGAAATATTGCTCAT
TCTGGGGCATCCGTAGATATGGCTATTTTCTCTCTACATTTAGCCGGTATTTCCTCTATT
TTAGGTGCTATTAATTTCATTACAACCATTATTAATATACGTCCTCTATCAATAACACTC
GAACGAATACCTCTTTTTGTATGATCAGTATTAATCACTGCTATTTTACTCCTTTTATCC
CTCCCAGTTCTTGCCGGGGCCATTACTATACTATTAACTGATCGTAATTTTAATA-----
----------------------------------------------------

#Ixodes_lemuris(JX470136.1)
---GAATTAGGACAACCGGGTTCTTTAATTGGAAATGACCAAATTTACAATGTTATTGTA
ACAGCTCATGCCTTTATTATAATTTTTTTTATGGTTATACCTGTAATGATTGGGGGATTC
GGTAATTGATTAGTGCCTTTAATATTAGGAGCACCTGACATAGCCTTTCCCCGAATAAAT
AACTTAAGATTTTGATTACTTCCCCCCTCTTTATTCCTTTTATTAAATTCATCACTAATT
GAAAGAGGAGTGGGGACAGGGTGAACAGTTTACCCTCCTCTCTCTAGAAATATTGCTCAT
TCTGGGGCATCCGTAGATATGGCTATTTTCTCTCTACATTTAGCCGGTATTTCCTCTATT
TTAGGTGCTATTAATTTCATTACAACCATTATTAATATACGTCCTCTATCAATAACACTC
GAACGAATACCTCTTTTTGTATGATCAGTATTAATCACTGCTATTTTACTCCTTTTATCC
CTCCCAGTTCTTGCCGGGGCCATTACTATACTATTAACTGATCGTAATTTTAATA-----
----------------------------------------------------

#Ixodes_lemuris(JX470137.1)
---GAATTAGGACAACCGGGTTCTTTAATTGGAAATGACCAAATTTACAATGTTATTGTA
ACAGCTCATGCCTTTATTATAATTTTTTTTATGGTTATACCTGTAATGATTGGGGGATTC
GGTAATTGATTAGTGCCTTTAATATTAGGAGCACCTGACATAGCCTTTCCCCGAATAAAT
AACTTAAGATTTTGATTACTTCCCCCCTCTTTATTCCTTTTATTAAATTCATCACTAATT
GAAAGAGGAGTGGGGACAGGGTGAACAGTTTACCCTCCTCTCTCTAGAAATATTGCTCAT
TCTGGGGCATCCGTAGATATGGCTATTTTCTCTCTACATTTAGCCGGTATTTCCTCTATT
TTAGGTGCTATTAATTTCATTACAACCATTATTAATATACGTCCTCTATCAATAACACTC
GAACGAATACCTCTTTTTGTATGATCAGTATTAATCACTGCTATTTTACTCCTTTTATCC
CTCCCAGTTCTTGCCGGGGCCATTACTATACTATTAACTGATCGTAATTTTAATA-----
----------------------------------------------------

#Ixodes_lemuris(JX470138.1)
---GAATTAGGGCAGCCGGGTTCTTTAATTGGAAATGACCAAATTTACAATGTTATTGTA
ACAACTCATGCCTTTATTATAATTTTTTTTATGGTTATACCTGTAATGATTGGGGGATTC
GGTAATTGATTAGTACCTTTAATATTAGGAGCACCTGACATAGCCTTTCCCCGAATAAAT
AACTTAAGATTTTGATTACTTCCCCCCTCTTTATTCCTTTTATTAAATTCATCACTAATT
GAAAGAGGAGTGGGGACAGGGTGAACAGTTTACCCTCCTCTCTCTAGAAATATTGCTCAT
TCTGGGGCATCCGTAGATATGGCTATTTTCTCTCTACATTTAGCCGGTATTTCCTCTATT
TTAGGTGCTATTAATTTCATTACAACCATTATTAACATACGTCCTCTATCAATAACACTC
GAACGAATACCTCTTTTTGTATGATCAGTATTAATCACTGCTATTTTACTCCTTTTATCC
CTCCCAGTTCTTGCCGGGGCCATTACTATACTATTAACTGATCGTAATTTTAATA-----
----------------------------------------------------

#Ixodes_lemuris(JX470139.1)
---GAATTAGGGCAGCCGGGTTCTTTAATTGGAAATGACCAAATTTACAATGTTATTGTA
ACAGCTCATGCCTTTATTATAATTTTTTTTATGGTTATACCTGTAATGATTGGGGGATTC
GGTAATTGATTAGTACCTTTAATATTAGGAACACCTGACATAGCCTTTCCCCGAATAAAT
AACTTAAGATTTTGATTACTTCCCCCCTCTTTATTCCTTTTATTAAATTCATCACTAATT
GAAAGAGGAGTGGGGACAGGGTGAACAGTTTACCCTCCTCTCTCTAGAAATATTGCTCAT
TCTGGGGCATCCGTAGATATGGCTATTTTCTCTCTACATTTAGCCGGTATTTCCTCTATT
TTAGGTGCTATTAATTTCATTACAACCATTATTAACATACGTCCTCTATCAATAACACTC
GAACGAATACCTCTTTTTGTATGATCAGTATTAATCACTGCTATTTTACTCCTTTTATCC
CTCCCAGTTCTTGCCGGGGCCATTACTATACTATTAACTGATCGTAATTTTAATA-----
----------------------------------------------------

#Ixodes_lemuris(JX470140.1)
---GAATTAGGACAACCGGGTTCTTTAATTGGAAATGACCAAATTTACAATGTTATTGTA
ACAGCTCATGCCTTTATTATAATTTTTTTTATGGTTATACCTGTAATGATTGGGGGATTC
GGTAATTGATTAGTGCCTTTAATATTAGGAGCACCTGACATAGCCTTTCCCCGAATAAAT
AACTTAAGATTTTGATTACTTCCCCCCTCTTTATTCCTTTTATTAAATTCATCACTAATT
GAAAGAGGAGTGGGGACAGGGTGAACAGTTTACCCTCCTCTCTCTAGAAATATTGCTCAT
TCTGGGGCATCCGTAGATATGGCTATTTTCTCTCTACATTTAGCCGGTATTTCCTCTATT
TTAGGTGCTATTAATTTCATTACAACCATTATTAATATACGTCCTCTATCAATAACACTC
GAACGAATACCTCTTTTTGTATGATCAGTATTAATCACTGCTATTTTACTCCTTTTATCC
CTCCCAGTTCTTGCCGGGGCCATTACTATACTATTAACTGATCGTAATTTTAATA-----
----------------------------------------------------

#Ixodes_lemuris(JX470141.1)
---GAATTAGGACAACCGGGTTCTTTAATTGGAAATGACCAAATTTACAATGTTATTGTA
ACAGCTCATGCCTTTATTATAATTTTTTTTATGGTTATACCTGTAATGATTGGGGGATTC
GGTAATTGATTAGTGCCTTTAATATTAGGAGCACCTGACATAGCCTTTCCCCGAATAAAT
AACTTAAGATTTTGATTACTTCCCCCCTCTTTATTCCTTTTATTAAATTCATCACTAATT
GAAAGAGGAGTGGGGACAGGGTGAACAGTTTACCCTCCTCTCTCTAGAAATATTGCTCAT
TCTGGGGCATCCGTAGATATGGCTATTTTCTCTCTACATTTAGCCGGTATTTCCTCTATT
TTAGGTGCTATTAATTTCATTACAACCATTATTAATATACGTCCTCTATCAATAACACTC
GAACGAATACCTCTTTTTGTATGATCAGTATTAATCACTGCTATTTTACTCCTTTTATCC
CTCCCAGTTCTTGCCGGGGCCATTACTATACTATTAACTGATCGTAATTTTAATA-----
----------------------------------------------------

#Ixodes_lemuris(JX470142.1)
---GAATTAGGACAACCGGGTTCTTTAATTGGAAATGACCAAATTTACAATGTTATTGTA
ACAGCTCATGCCTTTATTATAATTTTTTTTATGGTTATACCTGTAATGATTGGGGGATTC
GGTAATTGATTAGTGCCTTTAATATTAGGAGCACCTGACATAGCCTTTCCCCGAATAAAT
AACTTAAGATTTTGATTACTTCCCCCCTCTTTATTCCTTTTATTAAATTCATCACTAATT
GAAAGAGGAGTGGGGACAGGGTGAACAGTTTACCCTCCTCTCTCTAGAAATATTGCTCAT
TCTGGGGCATCCGTAGATATGGCTATTTTCTCTCTACATTTAGCCGGTATTTCCTCTATT
TTAGGTGCTATTAATTTCATTACAACCATTATTAATATACGTCCTCTATCAATAACACTC
GAACGAATACCTCTTTTTGTATGATCAGTATTAATCACTGCTATTTTACTCCTTTTATCC
CTCCCAGTTCTTGCCGGGGCCATTACTATACTATTAACTGATCGTAATTTTAATA-----
----------------------------------------------------

#Ixodes_lemuris(JX470143.1)
---GAATTAGGACAACCGGGTTCTTTAATTGGAAATGACCAAATTTACAATGTTATTGTA
ACAGCTCATGCCTTTATTATAATTTTTTTTATGGTTATACCTGTAATGATTGGGGGATTC
GGTAATTGATTAGTGCCTTTAATATTAGGAGCACCTGACATAGCCTTTCCCCGAATAAAT
AACTTAAGATTTTGATTACTTCCCCCCTCTTTATTCCTTTTATTAAATTCATCACTAATT
GAAAGAGGAGTGGGGACAGGGTGAACAGTTTACCCTCCTCTCTCTAGAAATATTGCTCAT
TCTGGGGCATCCGTAGATATGGCTATTTTCTCTCTACATTTAGCCGGTATTTCCTCTATT
TTAGGTGCTATTAATTTCATTACAACCATTATTAACATACGTCCTCTATCAATAACACTC
GAACGAATACCTCTTTTTGTATGATCAGTATTAATCACTGCTATTTTACTCCTTTTATCC
CTCCCAGTTCTTGCCGGGGCCATTACTATACTATTAACTGATCGTAATTTTAATA-----
----------------------------------------------------

#Ixodes_lemuris(JX470144.1)
---GAATTAGGGCAGCCGGGTTCTTTAATTGGAAATGACCAAATTTACAATGTTATTGTA
ACAGCTCATGCCTTTATTATAATTTTTTTTATGGTTATACCTGTAATGATTGGGGGATTC
GGTAATTGATTAGTACCTTTAATATTAGGAGCACCTGACATAGCCTTTCCCCGAATAAAT
AACTTAAGATTTTGATTACTTCCCCCCTCTTTATTCCTTTTATTAAATTCATCACTAATT
GAAAGAGGAGTGGGGACAGGGTGAACAGTTTACCCTCCTCTCTCTAGAAATATTGCTCAT
TCTGGGGCATCCGTAGATATGGCTATTTTCTCTCTACATTTAGCCGGTATTTCCTCTATT
TTAGGTGCTATTAATTTCATTACAACCATTATTAACATACGTCCTCTATCAATAACACTC
GAACGAATACCTCTTTTTGTATGATCAGTATTAATCACTGCTATTTTACTCCTTTTATCC
CTCCCAGTTCTTGCCGGGGCCATTACTATACTATTAACTGATCGTAATTTTAATA-----
----------------------------------------------------

#Ixodes_lemuris(JX470145.1)
---GAATTAGGACAACCGGGTTCTTTAATTGGAAATGACCAAATTTACAATGTTATTGTA
ACAGCTCATGCCTTTATTATAATTTTTTTTATGGTTATACCTGTAATGATTGGGGGATTC
GGTAATTGATTAGTGCCTTTAATATTAGGAGCACCTGACATAGCCTTTCCCCGAATAAAT
AACTTAAGATTTTGATTACTTCCCCCCTCTTTATTCCTTTTATTAAATTCATCACTAATT
GAAAGAGGAGTGGGGACAGGGTGAACAGTTTACCCTCCTCTCTCTAGAAATATTGCTCAT
TCTGGGGCATCCGTAGATATGGCTATTTTCTCTCTACATTTAGCCGGTATTTCCTCTATT
TTAGGTGCTATTAATTTCATTACAACCATTATTAATATACGTCCTCTATCAATAACACTC
GAACGAATACCTCTTTTTGTATGATCAGTATTAATCACTGCTATTTTACTCCTTTTATCC
CTCCCAGTTCTTGCCGGGGCCATTACTATACTATTAACTGATCGTAATTTTAATA-----
----------------------------------------------------

#Ixodes_lemuris(JX470146.1)
---GAATTAGGACAACCGGGTTCTTTAATTGGAAATGACCAAATTTACAATGTTATTGTA
ACAGCTCATGCCTTTATTATAATTTTTTTTATGGTTATACCTGTAATGATTGGGGGATTC
GGTAATTGATTAGTGCCTTTAATATTAGGAGCACCTGACATAGCCTTTCCCCGAATAAAT
AACTTAAGATTTTGATTACTTCCCCCCTCTTTATTCCTTTTATTAAATTCATCACTAATT
GAAAGAGGAGTGGGGACAGGGTGAACAGTTTACCCTCCTCTCTCTAGAAATATTGCTCAT
TCTGGGGCATCCGTAGATATGGCTATTTTCTCTCTACATTTAGCCGGTATTTCCTCTATT
TTAGGTGCTATTAATTTCATTACAACCATTATTAATATACGTCCTCTATCAATAACACTC
GAACGAATACCTCTTTTTGTATGATCAGTATTAATCACTGCTATTTTACTCCTTTTATCC
CTCCCAGTTCTTGCCGGGGCCATTACTATACTATTAACTGATCGTAATTTTAATA-----
----------------------------------------------------

#Ixodes_lemuris(JX470147.1)
---GAATTAGGACAACCGGGTTCTTTAATTGGAAATGACCAAATTTACAATGTTATTGTA
ACAGCTCATGCCTTTATTATAATTTTTTTTATGGTTATACCTGTAATGATTGGGGGATTC
GGTAATTGATTAGTGCCTTTAATATTAGGAGCACCTGACATAGCCTTTCCCCGAATAAAT
AACTTAAGATTTTGATTACTTCCCCCCTCTTTATTCCTTTTATTAAATTCATCACTAATT
GAAAGAGGAGTGGGGACAGGGTGAACAGTTTACCCTCCTCTCTCTAGAAATATTGCTCAT
TCTGGGGCATCCGTAGATATGGCTATTTTCTCTCTACATTTAGCCGGTATTTCCTCTATT
TTAGGTGCTATTAATTTCATTACAACCATTATTAATATACGTCCTCTATCAATAACACTC
GAACGAATACCTCTTTTTGTATGATCAGTATTAATCACTGCTATTTTACTCCTTTTATCC
CTCCCAGTTCTTGCCGGGGCCATTACTATACTATTAACTGATCGTAATTTTAATA-----
----------------------------------------------------

#Ixodes_lemuris(JX470148.1)
---GAATTAGGGCAGCCGGGTTCTTTAATTGGAAATGACCAAATTTACAATGTTATTGTA
ACAGCTCATGCCTTTATTATAATTTTTTTTATGGTTATACCTGTAATGATTGGGGGATTC
GGTAATTGATTAGTACCTTTAATATTAGGAACACCTGACATAGCCTTTCCCCGAATAAAT
AACTTAAGATTTTGATTACTTCCCCCCTCTTTATTCCTTTTATTAAATTCATCACTAATT
GAAAGAGGAGTGGGGACAGGGTGAACAGTTTACCCTCCTCTCTCTAGAAATATTGCTCAT
TCTGGGGCATCCGTAGATATGGCTATTTTCTCTCTACATTTAGCCGGTATTTCCTCTATT
TTAGGTGCTATTAATTTCATTACAACCATTATTAACATACGTCCTCTATCAATAACACTC
GAACGAATACCTCTTTTTGTATGATCAGTATTAATCACTGCTATTTTACTCCTTTTATCC
CTCCCAGTTCTTGCCGGGGCCATTACTATACTATTAACTGATCGTAATTTTAATA-----
----------------------------------------------------

#Ixodes_lemuris(JX470149.1)
---GAATTAGGACAACCGGGTTCTTTAATTGGAAATGACCAAATTTACAATGTTATTGTA
ACAGCTCATGCCTTTATTATAATTTTTTTTATGGTTATACCTGTAATGATTGGGGGATTC
GGTAATTGATTAGTGCCTTTAATATTAGGAGCACCTGACATAGCCTTTCCCCGAATAAAT
AACTTAAGATTTTGATTACTTCCCCCCTCTTTATTCCTTTTATTAAATTCATCACTAATT
GAAAGAGGAGTGGGGACAGGGTGAACAGTTTACCCTCCTCTCTCTAGAAATATTGCTCAT
TCTGGGGCATCCGTAGATATGGCTATTTTCTCTCTACATTTAGCCGGTATTTCCTCTATT
TTAGGTGCTATTAATTTCATTACAACCATTATTAATATACGTCCTCTATCAATAACACTC
GAACGAATACCTCTTTTTGTATGATCAGTATTAATCACTGCTATTTTACTCCTTTTATCC
CTCCCAGTTCTTGCCGGGGCCATTACTATACTATTAACTGATCGTAATTTTAATA-----
----------------------------------------------------

#Ixodes_lemuris(JX470150.1)
---GAATTAGGACAACCGGGTTCTTTAATTGGAAATGACCAAATTTACAATGTTATTGTA
ACAGCTCATGCCTTTATTATAATTTTTTTTATGGTTATACCTGTAATGATTGGGGGATTC
GGTAATTGATTAGTGCCTTTAATATTAGGAGCACCTGACATAGCCTTTCCCCGAATAAAT
AACTTAAGATTTTGATTACTTCCCCCCTCTTTATTCCTTTTATTAAATTCATCACTAATT
GAAAGAGGAGTGGGGACAGGGTGAACAGTTTACCCTCCTCTCTCTAGAAATATTGCTCAT
TCTGGGGCATCCGTAGATATGGCTATTTTCTCTCTACATTTAGCCGGTATTTCCTCTATT
TTAGGTGCTATTAATTTCATTACAACCATTATTAACATACGTCCTCTATCAATAACACTC
GAACGAATACCTCTTTTTGTATGATCAGTATTAATCACTGCTATTTTACTCCTTTTATCC
CTCCCAGTTCTTGCCGGGGCCATTACTATACTATTAACTGATCGTAATTTTAATA-----
----------------------------------------------------

#Ixodes_lemuris(JX470151.1)
---GAATTAGGGCAGCCGGGTTCTTTAATTGGAAATGACCAAATTTACAATGTTATTGTA
ACAGCTCATGCCTTTATTATAATTTTTTTTATGGTTATACCTGTAATGATTGGGGGATTC
GGTAATTGATTAGTACCTTTAATATTAGGAGCACCTGACATAGCCTTTCCCCGAATAAAT
AACTTAAGATTTTGATTACTTCCCCCCTCTTTATTCCTTTTATTAAATTCATCACTAATT
GAAAGAGGAGTGGGGACAGGGTGAACAGTTTACCCTCCTCTCTCTAGAAATATTGCTCAT
TCTGGGGCATCCGTAGATATGGCTATTTTCTCTCTACATTTAGCCGGTATTTCCTCTATT
TTAGGTGCTATTAATTTCATTACAACCATTATTAACATACGTCCTCTATCAATAACACTC
GAACGAATACCTCTTTTTGTATGATCAGTATTAATCACTGCTATTTTACTCCTTTTATCC
CTCCCAGTTCTTGCCGGGGCCATTACTATACTATTAACTGATCGTAATTTTAATA-----
----------------------------------------------------

#Ixodes_lemuris(JX470152.1)
---GAATTAGGGCAACCGGGTTCTTTAATTGGAAATGACCAAATTTACAATGTTATTGTA
ACAGCTCATGCCTTTATTATAATTTTTTTTATGGTTATACCTGTAATGATTGGGGGATTC
GGTAATTGATTAGTACCTTTAATATTAGGAGCACCTGACATAGCCTTTCCCCGAATAAAT
AACTTAAGATTTTGATTACTTCCCCCCTCTTTATTCCTTTTATTAAATTCATCACTAATT
GAAAGAGGAGTGGGGACAGGGTGAACAGTTTACCCTCCTCTCTCTAGAAATATTGCTCAT
TCTGGGGCATCCGTAGATATGGCTATTTTCTCTCTACATTTAGCCGGTATTTCCTCTATT
TTAGGTGCTATTAATTTCATTACAACCATTATTAACATACGTCCTCTATCAATAACACTC
GAACGAATACCTCTTTTTGTATGATCAGTATTAATCACTGCTATTTTACTCCTTTTATCC
CTCCCAGTTCTTGCCGGGGCCATTACTATACTATTAACTGATCGTAATTTTAATA-----
----------------------------------------------------

#Ixodes_lemuris(JX470153.1)
---GAATTAGGGCAGCCGGGTTCTTTAATTGGAAATGACCAAATTTACAATGTTATTGTA
ACAGCTCATGCCTTTATTATAATTTTTTTTATGGTTATACCTGTAATGATTGGGGGATTC
GGTAATTGATTAGTACCTTTAATATTAGGAGCACCTGACATAGCCTTTCCCCGAATAAAT
AACTTAAGATTTTGATTACTTCCCCCCTCTTTATTCCTTTTATTAAATTCATCACTAATT
GAAAGAGGAGTGGGGACAGGGTGAACAGTTTACCCTCCTCTCTCTAGAAATATTGCTCAT
TCTGGGGCATCCGTAGATATGGCTATTTTCTCTCTACATTTAGCCGGTATTTCCTCTATT
TTAGGTGCTATTAATTTCATTACAACCATTATTAACATACGTCCTCTATCAATAACACTC
GAACGAATACCTCTTTTTGTATGATCAGTATTAATCACTGCTATTTTACTCCTTTTATCC
CTCCCAGTTCTTGCCGGGGCCATTACTATACTATTAACTGATCGTAATTTTAATA-----
----------------------------------------------------

#Ixodes_lemuris(JX470154.1)
---GAATTAGGGCAGCCGGGTTCTTTAATTGGAAATGACCAAATTTACAATGTTATTGTA
ACAGCTCATGCCTTTATTATAATTTTTTTTATGGTTATACCTGTAATGATTGGGGGATTC
GGTAATTGATTAGTACCTTTAATATTAGGAGCACCTGACATAGCCTTTCCCCGAATAAAT
AACTTAAGATTTTGATTACTTCCCCCCTCTTTATTCCTTTTATTAAATTCATCACTAATT
GAAAGAGGAGTGGGGACAGGGTGAACAGTTTACCCTCCTCTCTCTAGAAATATTGCTCAT
TCTGGGGCATCCGTAGATATGGCTATTTTCTCTCTACATTTAGCCGGTATTTCCTCTATT
TTAGGTGCTATTAATTTCATTACAACCATTATTAACATACGTCCTCTATCAATAACACTC
GAACGAATACCTCTTTTTGTATGATCAGTATTAATCACTGCTATTTTACTCCTTTTATCC
CTCCCAGTTCTTGCCGGGGCCATTACTATACTATTAACTGATCGTAATTTTAATA-----
----------------------------------------------------

#Ixodes_lemuris(JX470155.1)
---GAATTAGGACAACCGGGTTCTTTAATTGGAAATGACCAAATTTACAATGTTATTGTA
ACAGCTCATGCCTTTATTATAATTTTTTTTATGGTTATACCTGTAATGATTGGGGGATTC
GGTAATTGATTAGTGCCTTTAATATTAGGAGCACCTGACATAGCCTTTCCCCGAATAAAT
AACTTAAGATTTTGATTACTTCCCCCCTCTTTATTCCTTTTATTAAATTCATCACTAATT
GAAAGAGGAGTGGGGACAGGGTGAACAGTTTACCCTCCTCTCTCTAGAAATATTGCTCAT
TCTGGGGCATCCGTAGATATGGCTATTTTCTCTCTACATTTAGCCGGTATTTCCTCTATT
TTAGGTGCTATTAATTTCATTACAACCATTATTAATATACGTCCTCTATCAATAACACTC
GAACGAATACCTCTTTTTGTATGATCAGTATTAATCACTGCTATTTTACTCCTTTTATCC
CTCCCAGTTCTTGCCGGGGCCATTACTATACTATTAACTGATCGTAATTTTAATA-----
----------------------------------------------------

#Ixodes_lemuris(JX470156.1)
---GAATTAGGGCAGCCGGGTTCTTTAATTGGAAATGACCAAATTTACAATGTTATTGTA
ACAGCTCATGCCTTTATTATAATTTTTTTTATGGTTATACCTGTAATGATTGGGGGATTC
GGTAATTGATTAGTACCTTTAATATTAGGAACACCTGACATAGCCTTTCCCCGAATAAAT
AACTTAAGATTTTGATTACTTCCCCCCTCTTTATTCCTTTTATTAAATTCATCACTAATT
GAAAGAGGAGTGGGGACAGGGTGAACAGTTTACCCTCCTCTCTCTAGAAATATTGCTCAT
TCTGGGGCATCCGTAGATATGGCTATTTTCTCTCTACATTTAGCCGGTATTTCCTCTATT
TTAGGTGCTATTAATTTCATTACAACCATTATTAACATACGTCCTCTATCAATAACACTC
GAACGAATACCTCTTTTTGTATGATCAGTATTAATCACTGCTATTTTACTCCTTTTATCC
CTCCCAGTTCTTGCCGGGGCCATTACTATACTATTAACTGATCGTAATTTTAATA-----
----------------------------------------------------

#Ixodes_lemuris(JX470157.1)
---GAATTAGGGCAGCCGGGTTCTTTAATTGGAAATGACCAAATTTACAATGTTATTGTA
ACAGCTCATGCCTTTATTATAATTTTTTTTATGGTTATACCTGTAATGATTGGGGGATTC
GGTAATTGATTAGTGCCTTTAATATTAGGAGCACCTGATATAGCCTTTCCCCGAATAAAT
AACTTAAGATTTTGATTACTTCCCCCCTCTTTATTCCTTTTATTAAATTCATCACTAATT
GAAAGAGGAGTGGGGACAGGGTGAACAGTTTACCCTCCTCTCTCTAGAAATATTGCTCAT
TCTGGGGCATCCGTAGATATGGCTATTTTCTCTCTACATTTAGCCGGTATTTCCTCTATT
TTAGGTGCTATTAATTTCATTACAACCATTATTAACATACGTCCTCTATCAATAACACTC
GAACGAATACCTCTTTTTGTATGATCAGTATTAATCACTGCTATTTTACTCCTTTTATCC
CTCCCAGTTCTTGCCGGGGCCATTACTATACTATTAACTGATCGTAATTTTAATA-----
----------------------------------------------------

#Ixodes_lemuris(JX470158.1)
---GAATTAGGGCAGCCGGGTTCTTTAATTGGAAATGACCAAATTTACAATGTTATTGTA
ACAGCTCATGCCTTTATTATAATTTTTTTTATGGTTATACCTGTAATGATTGGGGGATTC
GGTAATTGATTAGTACCTTTAATATTAGGAGCACCTGACATAGCCTTTCCCCGAATAAAT
AACTTAAGATTTTGATTACTTCCCCCCTCTTTATTCCTTTTATTAAATTCATCACTAATT
GAAAGAGGAGTGGGGACAGGGTGAACAGTTTACCCTCCTCTCTCTAGAAATATTGCTCAT
TCTGGGGCATCCGTAGATATGGCTATTTTCTCTCTACATTTAGCCGGTATTTCCTCTATT
TTAGGTGCTATTAATTTCATTACAACCATTATTAACATACGTCCTCTATCAATAACACTC
GAACGAATACCTCTTTTTGTATGATCAGTATTAATCACTGCTATTTTACTCCTTTTATCC
CTCCCAGTTCTTGCCGGGGCCATTACTATACTATTAACTGATCGTAATTTTAATA-----
----------------------------------------------------

#Ixodes_lemuris(JX470159.1)
---GAATTAGGGCAGCCGGGTTCTTTAATTGGAAATGACCAAATTTACAATGTTATTGTA
ACAGCTCATGCCTTTATTATAATTTTTTTTATGGTTATACCTGTAATGATTGGGGGATTC
GGTAATTGATTAGTACCTTTAATATTAGGAGCACCTGACATAGCCTTTCCCCGAATAAAT
AACTTAAGATTTTGATTACTTCCCCCCTCTTTATTCCTTTTATTAAATTCATCACTAATT
GAAAGAGGAGTGGGGACAGGGTGAACAGTTTACCCTCCTCTCTCTAGAAATATTGCTCAT
TCTGGGGCATCCGTAGATATGGCTATTTTCTCTCTACATTTAGCCGGTATTTCCTCTATT
TTAGGTGCTATTAATTTCATTACAACCATTATTAACATACGTCCTCTATCAATAACACTC
GAACGAATACCTCTTTTTGTATGATCAGTATTAATCACTGCTATTTTACTCCTTTTATCC
CTCCCAGTTCTTGCCGGGGCCATTACTATACTATTAACTGATCGTAATTTTAATA-----
----------------------------------------------------

#Ixodes_lemuris(JX470160.1)
---GAATTAGGGCAGCCGGGTTCTTTAATTGGAAATGACCAAATTTACAATGTTATTGTA
ACAGCTCATGCCTTTATTATAATTTTTTTTATGGTTATACCTGTAATGATTGGGGGATTC
GGTAATTGATTAGTACCTTTAATATTAGGAGCACCTGACATAGCCTTTCCCCGAATAAAT
AACTTAAGATTTTGATTACTTCCCCCCTCTTTATTCCTTTTATTAAATTCATCACTAATT
GAAAGAGGAGTGGGGACAGGGTGAACAGTTTACCCTCCTCTCTCTAGAAATATTGCTCAT
TCTGGGGCATCCGTAGATATGGCTATTTTCTCTCTACATTTAGCCGGTATTTCCTCTATT
TTAGGTGCTATTAATTTCATTACAACCATTATTAACATACGTCCTCTATCAATAACACTC
GAACGAATACCTCTTTTTGTATGATCAGTATTAATCACTGCTATTTTACTCCTTTTATCC
CTCCCAGTTCTTGCCGGGGCCATTACTATACTATTAACTGATCGTAATTTTAATA-----
----------------------------------------------------

#Ixodes_lemuris(JX470161.1)
---GAATTAGGACAACCGGGTTCTTTAATTGGAAATGACCAAATTTACAATGTTATTGTA
ACAGCTCATGCCTTTATTATAATTTTTTTTATGGTTATACCTGTAATGATTGGGGGATTC
GGTAATTGATTAGTACCTTTAATATTAGGAGCACCTGACATAGCCTTTCCCCGAATAAAT
AACTTAAGATTTTGATTACTTCCCCCCTCTTTATTCCTTTTATTAAATTCATCACTAATT
GAAAGAGGAGTGGGGACAGGGTGAACAGTTTACCCTCCTCTCTCTAGAAATATTGCTCAT
TCTGGGGCATCCGTAGATATGGCTATTTTCTCTCTACATTTAGCCGGTATTTCCTCTATT
TTAGGTGCTATTAATTTCATTACAACCATTATTAATATACGTCCTCTATCAATAACACTC
GAACGAATACCTCTTTTTGTATGATCAGTATTAATCACTGCTATTTTACTCCTTTTATCC
CTCCCAGTTCTTGCCGGGGCCATTACTATACTATTAACTGATCGTAATTTTAATA-----
----------------------------------------------------

#Ixodes_lemuris(JX470162.1)
---GAATTAGGACAACCGGGTTCTTTAATTGGAAATGACCAAATTTACAATGTTATTGTA
ACAGCTCATGCCTTTATTATAATTTTTTTTATGGTTATACCTGTAATGATTGGGGGATTC
GGTAATTGATTAGTGCCTTTAATATTAGGAGCACCTGACATAGCCTTTCCCCGAATAAAT
AACTTAAGATTTTGATTACTTCCCCCCTCTTTATTCCTTTTATTAAATTCATCACTAATT
GAAAGAGGAGTGGGGACAGGGTGAACAGTTTACCCTCCTCTCTCTAGAAATATTGCTCAT
TCTGGGGCATCCGTAGATATGGCTATTTTCTCTCTACATTTAGCCGGTATTTCCTCTATT
TTAGGTGCTATTAATTTCATTACAACCATTATTAATATACGTCCTCTATCAATAACACTC
GAACGAATACCTCTTTTTGTATGATCAGTATTAATCACTGCTATTTTACTCCTTTTATCC
CTCCCAGTTCTTGCCGGGGCCATTACTATACTATTAACTGATCGTAATTTTAATA-----
----------------------------------------------------

#Ixodes_lemuris(JX470163.1)
---GAATTAGGGCAGCCGGGTTCTTTAATTGGAAATGACCAAATTTACAATGTTATTGTA
ACAGCTCATGCCTTTATTATAATTTTTTTTATGGTTATACCTGTAATGATTGGGGGATTC
GGTAATTGATTAGTACCTTTAATATTAGGAGCACCTGACATAGCCTTTCCCCGAATAAAT
AACTTAAGATTTTGATTACTTCCCCCCTCTTTATTCCTTTTATTAAATTCATCACTAATT
GAAAGAGGAGTGGGGACAGGGTGAACAGTTTACCCTCCTCTCTCTAGAAATATTGCTCAT
TCTGGGGCATCCGTAGATATGGCTATTTTCTCTCTACATTTAGCCGGTATTTCCTCTATT
TTAGGTGCTATTAATTTCATTACAACCATTATTAACATACGTCCTCTATCAATAACACTC
GAACGAATACCTCTTTTTGTATGATCAGTATTAATCACTGCTATTTTACTCCTTTTATCC
CTCCCAGTTCTTGCCGGGGCCATTACTATACTATTAACTGATCGTAATTTTAATA-----
----------------------------------------------------

#Ixodes_lemuris(JX470164.1)
---GAATTAGGGCAGCCGGGTTCTTTAATTGGAAATGACCAAATTTACAATGTTATTGTA
ACAGCTCATGCCTTTATTATAATTTTTTTTATGGTTATACCTGTAATGATTGGGGGATTC
GGTAATTGATTAGTGCCTTTAATATTAGGAGCACCTGATATAGCCTTTCCCCGAATAAAT
AACTTAAGATTTTGATTACTTCCCCCCTCTTTATTCCTTTTATTAAATTCATCACTAATT
GAAAGAGGAGTGGGGACAGGGTGAACAGTTTACCCTCCTCTCTCTAGAAATATTGCTCAT
TCTGGGGCATCCGTAGATATGGCTATTTTCTCTCTACATTTAGCCGGTATTTCCTCTATT
TTAGGTGCTATTAATTTCATTACAACCATTATTAACATACGTCCTCTATCAATAACACTC
GAACGAATACCTCTTTTTGTATGATCAGTATTAATCACTGCTATTTTACTCCTTTTATCC
CTCCCAGTTCTTGCCGGGGCCATTACTATACTATTAACTGATCGTAATTTTAATA-----
----------------------------------------------------

#Ixodes_lemuris(JX470165.1)
---GAATTAGGACAACCGGGTTCTTTAATTGGAAATGACCAAATTTACAATGTTATTGTA
ACAGCTCATGCCTTTATTATAATTTTTTTTATGGTTATACCTGTAATGATTGGGGGATTC
GGTAATTGATTAGTGCCTTTAATATTAGGAGCACCTGACATAGCCTTTCCCCGAATAAAT
AACTTAAGATTTTGATTACTTCCCCCCTCTTTATTCCTTTTATTAAATTCATCACTAATT
GAAAGAGGAGTGGGGACAGGGTGAACAGTTTACCCTCCTCTCTCTAGAAATATTGCTCAT
TCTGGGGCATCCGTAGATATGGCTATTTTCTCTCTACATTTAGCCGGTATTTCCTCTATT
TTAGGTGCTATTAATTTCATTACAACCATTATTAATATACGTCCTCTATCAATAACACTC
GAACGAATACCTCTTTTTGTATGATCAGTATTAATCACTGCTATTTTACTCCTTTTATCC
CTCCCAGTTCTTGCCGGGGCCATTACTATACTATTAACTGATCGTAATTTTAATA-----
----------------------------------------------------

#Ixodes_lemuris(JX470166.1)
---GAATTAGGGCAGCCGGGTTCTTTAATTGGAAATGACCAAATTTACAATGTTATTGTA
ACAGCTCATGCCTTTATTATAATTTTTTTTATGGTTATACCTGTAATGATTGGGGGATTC
GGTAATTGATTAGTACCTTTAATATTAGGAGCACCTGACATAGCCTTTCCCCGAATAAAT
AACTTAAGATTTTGATTACTTCCCCCCTCTTTATTCCTTTTATTAAATTCATCACTAATT
GAAAGAGGAGTGGGGACAGGGTGAACAGTTTACCCTCCTCTCTCTAGAAATATTGCTCAT
TCTGGAGCATCCGTAGATATGGCTATTTTCTCTTTACATTTAGCCGGTATTTCCTCTATT
TTAGGTGCTATTAATTTCATTACAACCATTATTAACATACGTCCTCTATCAATAACACTC
GAACGAATACCTCTTTTTGTATGATCAGTATTAATCACTGCTATTTTACTCCTTTTATCC
CTCCCAGTTCTTGCCGGGGCCATTACTATACTATTAACTGATCGTAATTTTAATA-----
----------------------------------------------------

#Ixodes_lemuris(JX470167.1)
---GAATTAGGACAACCGGGTTCTTTAATTGGAAATGACCAAATTTACAATGTTATTGTA
ACAGCTCATGCCTTTATTATAATTTTTTTTATGGTTATACCTGTAATGATTGGGGGATTC
GGTAATTGATTAGTGCCTTTAATATTAGGAGCACCTGACATAGCCTTTCCCCGAATAAAT
AACTTAAGATTTTGATTACTTCCCCCCTCTTTATTCCTTTTATTAAATTCATCACTAATT
GAAAGAGGAGTGGGGACAGGGTGAACAGTTTACCCTCCTCTCTCTAGAAATATTGCTCAT
TCTGGGGCATCCGTAGATATGGCTATTTTCTCTCTACATTTAGCCGGTATTTCCTCTATT
TTAGGTGCTATTAATTTCATTACAACCATTATTAATATACGTCCTCTATCAATAACACTC
GAACGAATACCTCTTTTTGTATGATCAGTATTAATCACTGCTATTTTACTCCTTTTATCC
CTCCCAGTTCTTGCCGGGGCCATTACTATACTATTAACTGATCGTAATTTTAATA-----
----------------------------------------------------

#Ixodes_lemuris(JX470168.1)
---GAATTAGGACAACCGGGTTCTTTAATTGGAAATGACCAAATTTACAATGTTATTGTA
ACAGCTCATGCCTTTATTATAATTTTTTTTATGGTTATACCTGTAATGATTGGGGGATTC
GGTAATTGATTAGTACCTTTAATATTAGGAGCACCTGACATAGCCTTTCCCCGAATAAAT
AACTTAAGATTTTGATTACTTCCCCCCTCTTTATTCCTTTTATTAAATTCATCACTAATT
GAAAGAGGAGTGGGGACAGGGTGAACAGTTTACCCTCCTCTCTCTAGAAATATTGCTCAT
TTTGGAGCATCCGTAGATATGGCTATTTTCTCTTTACATTTAGCCGGTATTTCCTCTATT
TTAGGTGCTATTAATTTCATTACAACCATTATTAACATACGTCCTCTATCAATAACACTC
GAACGAATACCTCTTTTTGTATGATCAGTATTAATCACTGCTATTTTACTCCTTTTATCC
CTCCCAGTTCTTGCCGGGGCCATTACTATACTATTAACTGATCGTAATTTTAATA-----
----------------------------------------------------

#Ixodes_lemuris(JX470169.1)
---GAATTAGGACAACCGGGTTCTTTAATTGGAAATGACCAAATTTACAATGTTATTGTA
ACAGCTCATGCCTTTATTATAATTTTTTTTATGGTTATACCTGTAATGATTGGGGGATTC
GGTAATTGATTAGTGCCTTTAATATTAGGAGCACCTGACATAGCCTTTCCCCGAATAAAT
AACTTAAGATTTTGATTACTTCCCCCCTCTTTATTCCTTTTATTAAATTCATCACTAATT
GAAAGAGGAGTGGGGACAGGGTGAACAGTTTACCCTCCTCTCTCTAGAAATATTGCTCAT
TCTGGGGCATCCGTAGATATGGCTATTTTCTCTCTACATTTAGCCGGTATTTCCTCTATT
TTAGGTGCTATTAATTTCATTACAACCATTATTAATATACGTCCTCTATCAATAACACTC
GAACGAATACCTCTTTTTGTATGATCAGTATTAATCACTGCTATTTTACTCCTTTTATCC
CTCCCAGTTCTTGCCGGGGCCATTACTATACTATTAACTGATCGTAATTTTAATA-----
----------------------------------------------------

#Ixodes_lemuris(JX470170.1)
---GAATTAGGACAACCGGGTTCTTTAATTGGAAATGACCAAATTTACAATGTTATTGTA
ACAGCTCATGCCTTTATTATAATTTTTTTTATGGTTATACCTGTAATGATTGGGGGATTC
GGTAATTGATTAGTGCCTTTAATATTAGGAGCACCTGACATAGCCTTTCCCCGAATAAAT
AACTTAAGATTTTGATTACTTCCCCCCTCTTTATTCCTTTTATTAAATTCATCACTAATT
GAAAGAGGAGTGGGGACAGGGTGAACAGTTTACCCTCCTCTCTCTAGAAATATTGCTCAT
TCTGGGGCATCCGTAGATATGGCTATTTTCTCTCTACATTTAGCCGGTATTTCCTCTATT
TTAGGTGCTATTAATTTCATTACAACCATTATTAATATACGTCCTCTATCAATAACACTC
GAACGAATACCTCTTTTTGTATGATCAGTATTAATCACTGCTATTTTACTCCTTTTATCC
CTCCCAGTTCTTGCCGGGGCCATTACTATACTATTAACTGATCGTAATTTTAATA-----
----------------------------------------------------

#Ixodes_lemuris(JX470171.1)
---GAATTAGGACAACCGGGTTCTTTAATTGGAAATGACCAAATTTACAATGTTATTGTA
ACAGCTCATGCCTTTATTATAATTTTTTTTATGGTTATACCTGTAATGATTGGGGGATTC
GGTAATTGATTAGTGCCTTTAATATTAGGAGCACCTGACATAGCCTTTCCCCGAATAAAT
AACTTAAGATTTTGATTACTTCCCCCCTCTTTATTCCTTTTATTAAATTCATCACTAATT
GAAAGAGGAGTGGGGACAGGGTGAACAGTTTACCCTCCTCTCTCTAGAAATATTGCTCAT
TCTGGGGCATCCGTAGATATGGCTATTTTCTCTCTACATTTAGCCGGTATTTCCTCTATT
TTAGGTGCTATTAATTTCATTACAACCATTATTAATATACGTCCTCTATCAATAACACTC
GAACGAATACCTCTTTTTGTATGATCAGTATTAATCACTGCTATTTTACTCCTTTTATCC
CTCCCAGTTCTTGCCGGGGCCATTACTATACTATTAACTGATCGTAATTTTAATA-----
----------------------------------------------------

#Ixodes_lemuris(JX470172.1)
---GAATTAGGACAACCGGGTTCTTTAATTGGAAATGACCAAATTTACAATGTTATTGTA
ACAGCTCATGCCTTTATTATAATTTTTTTTATGGTTATACCTGTAATGATTGGGGGATTC
GGTAATTGATTAGTGCCTTTAATATTAGGAGCACCTGACATAGCCTTTCCCCGAATAAAT
AACTTAAGATTTTGATTACTTCCCCCCTCTTTATTCCTTTTATTAAATTCATCACTAATT
GAAAGAGGAGTGGGGACAGGGTGAACAGTTTACCCTCCTCTCTCTAGAAATATTGCTCAT
TCTGGGGCATCCGTAGATATGGCTATTTTCTCTCTACATTTAGCCGGTATTTCCTCTATT
TTAGGTGCTATTAATTTCATTACAACCATTATTAATATACGTCCTCTATCAATAACACTC
GAACGAATACCTCTTTTTGTATGATCAGTATTAATCACTGCTATTTTACTCCTTTTATCC
CTCCCAGTTCTTGCCGGGGCCATTACTATACTATTAACTGATCGTAATTTTAATA-----
----------------------------------------------------

#Ixodes_lemuris(JX470173.1)
---GAATTAGGGCAGCCGGGTTCTTTAATTGGAAATGACCAAATTTACAATGTTATTGTA
ACAGCTCATGCCTTTATTATAATTTTTTTTATGGTTATACCTGTAATGATTGGGGGATTC
GGTAATTGATTAGTACCTTTAATATTAGGAGCACCTGACATAGCCTTTCCCCGAATAAAT
AACTTAAGATTTTGATTACTTCCCCCCTCTTTATTCCTTTTATTAAATTCATCACTAATT
GAAAGAGGAGTGGGGACAGGGTGAACAGTTTACCCTCCTCTCTCTAGAAATATTGCTCAT
TCTGGGGCATCCGTAGATATGGCTATTTTCTCTCTACATTTAGCCGGTATTTCCTCTATT
TTAGGTGCTATTAATTTCATTACAACCATTATTAACATACGTCCTCTATCAATAACACTC
GAACGAATACCTCTTTTTGTATGATCAGTATTAATCACTGCTATTTTACTCCTTTTATCC
CTCCCAGTTCTTGCCGGGGCCATTACTATACTATTAACTGATCGTAATTTTAATA-----
----------------------------------------------------

#Ixodes_lemuris(JX470174.1)
---GAATTAGGACAACCGGGTTCTTTAATTGGAAATGACCAAATTTACAATGTTATTGTA
ACAGCTCATGCCTTTATTATAATTTTTTTTATGGTTATACCTGTAATGATTGGGGGATTC
GGTAATTGATTAGTGCCTTTAATATTAGGAGCACCTGACATAGCCTTTCCCCGAATAAAT
AACTTAAGATTTTGATTACTTCCCCCCTCTTTATTCCTTTTATTAAATTCATCACTAATT
GAAAGAGGAGTGGGGACAGGGTGAACAGTTTACCCTCCTCTCTCTAGAAATATTGCTCAT
TCTGGGGCATCCGTAGATATGGCTATTTTCTCTCTACATTTAGCCGGTATTTCCTCTATT
TTAGGTGCTATTAATTTCATTACAACCATTATTAATATACGTCCTCTATCAATAACACTC
GAACGAATACCTCTTTTTGTATGATCAGTATTAATCACTGCTATTTTACTCCTTTTATCC
CTCCCAGTTCTTGCCGGGGCCATTACTATACTATTAACTGATCGTAATTTTAATA-----
----------------------------------------------------

#Ixodes_lemuris(JX470175.1)
---GAATTGGGGCAACCTGGCTCTTTAATTGGAAATGATCAAATTTACAATGTTATTGTA
ACAGCCCATGCCTTTATTATAATTTTTTTTATAGTTATACCTGTAATAATCGGGGGATTT
GGAAATTGACTAGTGCCTTTAATATTAGGGGCACCTGATATGGCCTTTCCCCGAATAAAT
AACTTAAGATTTTGATTACTTCCCCCCTCTCTATTCCTCTTATTAAATTCATCATTAATT
GAGAGAGGAGTGGGGACAGGATGAACAGTTTACCCTCCTCTTTCTAGAAATATTGCTCAT
TCTGGAGCATCCGTAGATATAGCTATTTTTTCCTTACATTTAGCTGGTATTTCCTCTATT
TTAGGTGCCATTAATTTCATTACAACCATTATTAACATACGACCTCCATCAATAACATTA
GAACGAATACCTCTTTTTGTGTGATCAGTATTAATTACTGCTATTTTACTCCTCTTATCC
TTACCAGTTCTTGCAGGAGCTATTACTATACTATTAACTGATCGTAATTTTAATA-----
----------------------------------------------------

#Ixodes_lemuris(JX470176.1)
---GAATTAGGGCAACCGGGTTCTTTAATTGGAAATGACCAAATTTACAATGTTATTGTA
ACAGCTCATGCCTTTATTATAATTTTTTTTATGGTTATACCTGTAATGATTGGGGGATTC
GGTAATTGATTAGTACCTTTAATATTAGGAGCACCTGACATAGCCTTTCCCCGAATAAAT
AACTTAAGATTTTGATTACTTCCCCCCTCTTTATTCCTTTTATTAAATTCATCACTAATT
GAAAGAGGAGTGGGGACAGGGTGAACAGTTTACCCTCCTCTCTCTAGAAATATTGCTCAT
TCTGGGGCATCCGTAGATATGGCTATTTTCTCTCTACATTTAGCCGGTATTTCCTCTATT
TTAGGTGCTATTAATTTCATTACAACCATTATTAACATACGTCCTCTATCAATAACACTC
GAACGAATACCTCTTTTTGTATGATCAGTATTAATCACTGCTATTTTACTCCTTTTATCC
CTCCCAGTTCTTGCCGGGGCCATTACTATACTATTAACTGATCGTAATTTTAATA-----
----------------------------------------------------

#Ixodes_pavlovskyi(AB231669.1)
-----------------------------------------------------TATTGTA
ACAGCCCACGCCTTTATTATAATTTTTTTTATAGTTATACCTGTAATAATTGGAGGGTTC
GGTAATTGATTAATTCCATTAATATTAGGAGCACCTGATATAGCTTTCCCTCGAATAAAT
AATTTAAGTTTTTGATTGTTACCCCCCTCCTTATTTTTATTAATCAACTCTTCCTTAGTA
GAGAGAGGAGCAGGAACAGGATGAACAGTCTATCCCCCACTTTCATCTAATATCTCCCAT
TCAGGTGCTTCTGTTGATATAGCAATTTTTTCCCTTCATTTAGCAGGTATTTCTTCTATT
TTAGGTGCAATTAATTTTATTACAACAATTATTAATATACGATCCCCTGGTATACTAATA
GAACGAATACCTTTATTTGTTTGATCAGTTTTTATTACAGCAATTTTATTGCTACTTTCT
CTTCCTGTTCTTGCTGGTGCAATTACTATATTATTAACAGATCGAAATTTTAATAC----
----------------------------------------------------

#Ixodes_pavlovskyi(JX288763.1)
ACTGAATTAGGACAACCTGGCTCCTTAATTGGAAATGATCAAATTTATAATGTTATTGTA
ACAGCCCACGCCTTTATTATAATTTTTTTTATAGTTATACCTGTAATAATTGGAGGGTTC
GGTAATTGATTAATTCCATTAATATTAGGAGCACCTGATATAGCTTTCCCTCGAATAAAT
AATTTAAGTTTTTGATTGTTACCCCCCTCCTTATTTTTATTAATCAACTCTTCCTTAGTG
GAGAGAGGAGCAGGAACAGGATGAACAGTCTATCCCCCACTTTCATCTAATATCTCCCAT
TCAGGTGCTTCTGTTGATATAGCAATTTTTTCCCTTCATTTAGCAGGTATTTCTTCTATT
TTAGGTGCAATTAATTTTATTACAACAATTATTAATATACGATCCCCTGGTATATTAATA
GAACGAATACCTTTATTTGTTTGATCAGTTTTTATTACAGCAATTTTATTGCTACTTTCT
CTTCCTGTTCTTGCTGGTGCAATTACTATATTATTAACAGATCGAAATTTTAATACTTCG
TTTTTTGACCCCTCTGGAGGAGGTGATCCTATTTTATATCAACATTTATTTT

#Ixodes_persulcatus(AB073725.1)
-----------------------------------------------------TATTGTA
ACAGCCCATGCTTTTATTATAATTTTTTTTATAGTTATACCTGTAATAATTGGGGGATTT
GGTAACTGATTGATTCCTTTAATATTAGGAGCACCTGATATAGCTTTCCCTCGAATAAAT
AATCTAAGTTTTTGACTATTACCCCCTTCTTTATTTTTATTAATCAATTCTTCCTTAGTA
GAAAGAGGAGCAGGGACAGGATGAACTGTTTATCCTCCTCTATCATCTAACATCTCCCAT
TCAGGTGCATCAGTCGATATAGCAATTTTTTCTCTTCATTTAGCAGGCATTTCTTCAATC
TTAGGAGCAATCAATTTTATTACAACAATTATTAACATACGTTCCCCTGGAATATCAATA
GAACGAATACCTTTATTTGTTTGATCAGTTTTTATTACAGCGATTTTACTTCTTCTTTCC
CTTCCTGTTCTTGCTGGAGCAATTACTATATTACTAACAGATCGAAATTTTAACAC----
----------------------------------------------------

#Ixodes_persulcatus(HM193866.1)
-----------------------------------------------------TATTGTA
ACAGCCCATGCTTTTATTATAATTTTTTTTATAGTTATACCTGTAATAATTGGGGGATTT
GGTAACTGATTGATTCCTTTAATATTAGGAGCACCTGATATAGCTTTCCCTCGAATAAAT
AATCTAAGTTTTTGACTATTACCCCCTTCTTTATTTTTATTAATCAATTCTTCCTTAGTA
GAAAGAGGAGCAGGGACAGGATGAACTGTTTATCCTCCTCTATCATCTAACATCTCCCAT
TCAGGTGCATCAGTCGATATAGCAATTTTTTCTCTTCATTTAGCAGGCATTTCTTCAATC
TTAGGAGCAATCAATTTTATTACAACAATTATTAACATACGTTCCCCTGGAATATCAATA
GAACGAATACCTTTATTTGTTTGATCAGTTTTTATTACAGCGATTTTACTTCTTCTTTCC
CTTCCTGTTCTTGCTGGAGCAATTACTATATTACTAACAGATCGAAATTTTAACAC----
----------------------------------------------------

#Ixodes_persulcatus(HM193867.1)
-----------------------------------------------------TATTGTA
ACAGCCCATGCTTTTATTATAATTTTTTTTATAGTTATGCCTGTAATAATTGGGGGATTT
GGTAACTGATTGATTCCTTTAATATTAGGAGCACCTGATATAGCTTTCCCTCGAATAAAT
AATCTAAGTTTTTGACTATTACCCCCTTCTTTATTTTTATTAATCAATTCTTCCTTAGTA
GAAAGAGGAGCAGGGACAGGATGAACTGTTTATCCTCCTCTATCATCTAACATCTCCCAT
TCAGGTGCATCAGTCGATATAGCAATTTTTTCTCTTCATTTAGCAGGCATTTCTTCAATC
TTAGGAGCAATCAATTTTATTACAACAATTATTAACATACGTTCCCCTGGAATATCAATA
GAACGAATACCTTTATTTGTTTGATCAGTTTTTATTACAGCGATTTTACTTCTTCTTTCC
CTTCCTGTTCTTGCTGGAGCAATTACTATATTACTAACAGATCGAAATTTTAACAC----
----------------------------------------------------

#Ixodes_persulcatus(HM193868.1)
-----------------------------------------------------TATTGTA
ACAGCCCATGCTTTTATTATAATTTTTTTTATAGTTATGCCTGTAATAATTGGGGGATTT
GGTAACTGATTGATTCCTTTAATATTAGGAGCACCTGATATAGCTTTCCCTCGAATAAAT
AATCTAAGTTTTTGACTATTACCCCCTTCTTTATTTTTATTAATCAATTCTTCCTTAGTA
GAAAGAGGAGCAGGGACAGGATGAACTGTTTATCCTCCTCTATCATCTAACATCTCCCAT
TCAGGTGCATCAGTCGATATAGCAATTTTTTCTCTTCATTTAGCAGGCATTTCTTCAATC
TTAGGAGCAATCAATTTTATTACAACAATTATTAACATACGTTCCCCTGGAATATCAATA
GAACGAATACCTTTATTTGTTTGATCAGTTTTTATTACAGCGATTTTACTTCTTCTTTCC
CTTCCTGTTCTTGCTGGAGCAATTACTATATTACTAACAGATCGAAATTTTAACAC----
----------------------------------------------------

#Ixodes_persulcatus(HM193869.1)
-----------------------------------------------------TATTGTA
ACAGCCCATGCTTTTATTATAATTTTTTTTATAGTTATGCCTGTAATAATTGGGGGATTT
GGTAACTGATTGATTCCTTTAATATTAGGAGCACCTGATATAGCTTTCCCTCGAATAAAT
AATCTAAGTTTTTGACTATTACCCCCTTCTTTATTTTTATTAATCAATTCTTCCTTAGTA
GAAAGAGGAGCAGGGACAGGATGAACTGTTTATCCTCCTCTATCATCTAACATCTCCCAT
TCAGGTGCATCAGTCGATATAGCAATTTTTTCTCTTCATTTAGCAGGCATTTCTTCAATC
TTAGGAGCAATCAATTTTATTACAACAATTATTAACATACGTTCCCCTGGAATATCAATA
GAACGAATACCTTTATTTGTTTGATCAGTTTTTATTACAGCGATTTTACTTCTTCTTTCC
CTTCCTGTTCTTGCTGGAGCAATTACTATATTACTAACAGATCGAAATTTTAACAC----
----------------------------------------------------

#Ixodes_persulcatus(HM193870.1)
-----------------------------------------------------TATTGTA
ACAGCCCATGCTTTTATTATAATTTTTTTTATAGTTATGCCTGTAATAATTGGGGGATTT
GGTAACTGATTGATTCCTTTAATATTAGGAGCACCTGATATAGCTTTCCCTCGAATAAAT
AATCTAAGTTTTTGACTATTACCCCCTTCTTTATTTTTATTAATCAATTCTTCCTTAGTA
GAAAGAGGAGCAGGGACAGGATGAACTGTTTATCCTCCTCTATCATCTAACATCTCCCAT
TCAGGTGCATCAGTCGATATAGCAATTTTTTCTCTTCATTTAGCAGGCATTTCTTCAATC
TTAGGAGCAATCAATTTTATTACAACAATTATTAACATACGTTCCCCTGGAATATCAATA
GAACGAATACCTTTATTTGTTTGATCAGTTTTTATTACAGCGATTTTACTTCTTCTTTCC
CTTCCTGTTCTTGCTGGAGCAATTACTATATTACTAACAGATCGAAATTTTAACAC----
----------------------------------------------------

#Ixodes_persulcatus(HM193871.1)
-----------------------------------------------------TATTGTA
ACAGCCCATGCTTTTATTATAATTTTTTTTATAGTTATGCCTGTAATAATTGGGGGATTT
GGTAACTGATTGATTCCTTTAATATTAGGAGCACCTGATATAGCTTTCCCTCGAATAAAT
AATCTAAGTTTTTGACTATTACCCCCTTCTTTATTTTTATTAATCAATTCTTCCTTAGTA
GAAAGAGGAGCAGGGACAGGATGAACTGTTTATCCTCCTCTATCATCTAACATCTCCCAT
TCAGGTGCATCAGTCGATATAGCAATTTTTTCTCTTCATTTAGCAGGCATTTCTTCAATC
TTAGGAGCAATCAATTTTATTACAACAATTATTAACATACGTTCCCCTGGAATATCAATA
GAACGAATACCTTTATTTGTTTGATCAGTTTTTATTACAGCGATTTTACTTCTTCTTTCC
CTTCCTGTTCTTGCTGGAGCAATTACTATATTACTAACAGATCGAAATTTTAACAC----
----------------------------------------------------

#Ixodes_persulcatus(HM193872.1)
-----------------------------------------------------TATTGTA
ACAGCCCATGCTTTTATTATAATTTTTTTTATAGTTATGCCTGTAATAATTGGGGGATTT
GGTAACTGATTGATTCCTTTAATATTAGGAGCACCTGATATAGCTTTCCCTCGAATAAAT
AATCTAAGTTTTTGACTATTACCCCCTTCTTTATTTTTATTAATCAATTCTTCCTTAGTA
GAAAGAGGAGCAGGGACAGGATGAACTGTTTATCCTCCTCTATCATCTAACATCTCCCAT
TCAGGTGCATCAGTCGATATAGCAATTTTTTCTCTTCATTTAGCAGGCATTTCTTCAATC
TTAGGAGCAATCAATTTTATTACAACAATTATTAACATACGTTCCCCTGGAATATCAATA
GAACGAATACCTTTATTTGTTTGATCAGTTTTTATTACAGCGATTTTACTTCTTCTTTCC
CTTCCTGTTCTTGCTGGAGCAATTACTATATTACTAACAGATCGAAATTTTAACAC----
----------------------------------------------------

#Ixodes_persulcatus(JF758629.1)
------------------------------------------------------------
------------------------------------------------------------
------------------TTAATATTAGGAGCACCTGATATAGCTTTCCCTCGAATAAAT
AATCTAAGTTTTTGACTATTACCCCCTTCTTTATTTTTATTAATCAATTCTTCCTTAGTA
GAAAGAGGAGCAGGGACAGGATGAACTGTTTATCCTCCTCTATCATCTAACATCTCCCAT
TCAGGTGCATCAGTCGATATAGCAATTTTTTCTCTTCATTTAGCAGGCATTTCTTCAATC
TTAGGAGCAATCAATTTTATTACAACAATTATTAACATACGTTCCCCTGGAATATCAATA
GAACGAATACCTTTATTTGTTTGATCAGTTTTTATTACAGCGATTTTACTTCTTCTTTCC
CTTCCTGTTCTTGCTGGAGCAATTACTATATTACTAACAGATCGAAATTTTAACAC----
----------------------------------------------------

#Ixodes_persulcatus(JQ625687.1)
------------------------------------------------------------
------------------------------------------------------------
-----------------TTTAATATTAGGAGCACCTGATATAGCTTTCCCTCGAATAAAT
AATCTAAGTTTTTGACTATTACCCCCTTCTTTATTTTTATTAATCAATTCTTCCTTAGTA
GAAAGAGGAGCAGGGACAGGATGAACTGTTTATCCTCCTCTATCATCTAACATCTCCCAT
TCAGGTGCATCAGTCGATATAGCAATTTTTTCTCTTCATTTAGCAGGCATTTCTTCAATC
TTAGGAGCAATCAATTTTATTACAACAATTATTAACATACGTTCCCCTGGAATATCAATA
GAACGAATACCTTTATTTGTTTGATCAGTTTTTATTACAGCGATTTTACTTCTTCTTTCC
CTTCCTGTTCTTGCTGGAGCAATTACTATATTACTAACAGATCGAAATTTTAACACTTCA
TTTTTCGACCCTTCAGGAGGAGGTGATCCTATTTTATATCAACATTTATTTT

#Ixodes_persulcatus(JQ625697.1)
------------------------------------------------------------
------------------------------------------------------------
-----------------TTTAATATTAGGAGCACCTGATATAGCTTTCCCTCGAATAAAT
AATCTAAGTTTTTGACTATTACCCCCTTCTTTATTTTTATTAATCAATTCTTCCTTAGTA
GAAAGAGGAGCAGGGACAGGATGAACTGTTTATCCTCCTCTATCATCTAACATCTCCCAT
TCAGGTGCATCAGTCGATATAGCAATTTTTTCTCTTCATTTAGCAGGCATTTCTTCAATC
TTAGGAGCAATCAATTTTATTACAACAATTATTAACATACGTTCCCCTGGAATATCAATA
GAACGAATACCTTTATTTGTTTGATCAGTTTTTATTACAGCGATTTTACTTCTTCTTTCC
CTTCCTGTTCTTGCTGGAGCAATTACTATATTACTAACAGATCGAAATTTTAACACTTCA
TTTTTCGACCCTTCAGGAGGAGGTGATCCTATTTTATATCAACATTTATTTT

#Ixodes_persulcatus(JX288764.1)
ACTGAATTAGGCCAACCTGGATCTTTAATTGGGAATGACCAAATTTACAATGTTATTGTA
ACAGCCCATGCTTTTATTATAATTTTTTTTATAGTTATACCTGTAATAATTGGGGGATTT
GGTAACTGATTGATTCCTTTAATATTAGGAGCACCTGATATAGCTTTCCCTCGAATAAAT
AATCTAAGTTTTTGACTATTATCCCCCTCTTTATTTTTATTAATCAATTCTTCCTTAGTA
GAAAGAGGAGCAGGGACAGGATGAACTGTTTATCCTCCTCTATCATCTAACATCTCCCAT
TCAGGTGCATCAGTCGATATAGCAATTTTTTCTCTTCATTTAGCAGGCATTTCTTCAATC
TTAGGAGCAATCAATTTTATTACAACAATTATTAACATACGTTCCCCTGGAATATCAATA
GAACGAATACCTTTATTTGTTTGATCAGTTTTTATTACAGCGATTTTACTTCTTCTTTCC
CTTCCTGTTCTTGCTGGAGCAATTACTATATTACTAACAGATCGAAATTTTAACACTTCA
TTTTTCGACCCTTCAGGAGGAGGTGATCCTATTTTATATCAACATTTATTTT

#Ixodes_persulcatus(NC_004370.1)
ACTGAATTAGGCCAACCCGGATCTTTAATTGGGAATGACCAAATTTACAATGTTATTGTA
ACAGCCCATGCTTTTATTATAATTTTTTTTATAGTTATACCTGTAATAATTGGGGGATTT
GGTAACTGATTGATTCCTTTAATATTAGGAGCACCTGATATAGCTTTCCCTCGAATAAAT
AATCTAAGTTTTTGACTATTACCCCCTTCTTTATTTTTATTAATCAATTCTTCCTTAGTA
GAAAGAGGAGCAGGGACAGGATGAACTGTTTATCCTCCTCTATCATCTAACATCTCCCAT
TCAGGTGCATCAGTCGATATAGCAATTTTTTCTCTTCATTTAGCAGGCATTTCTTCAATC
TTAGGAGCAATCAATTTTATTACAACAATTATTAACATACGTTCCCCTGGAATATCAATA
GAACGAATACCTTTATTTGTTTGATCAGTTTTTATTACAGCGATTTTACTTCTTCTTTCC
CTTCCTGTTCTTGCTGGAGCAATTACTATATTACTAACAGATCGAAATTTTAACACTTCA
TTTTTCGACCCTTCAGGAGGAGGTGATCCTATTTTATATCAACATTTATTTT

#Ixodes_philipi(AB231663.1)
-----------------------------------------------------TATTGTT
ACAGCTCACGCATTTATTATAATTTTTTTTATAGTTATACCGGTGATAATCGGGGGTTTT
GGAAACTGGTTAGTCCCTCTTATGTTGGGGGCTCCTGATATAGCATTTCCTCGAATAAAT
AACTTAAGATTTTGATTACTTCCCCCCTCTATCTTTCTTTTACTTAATTCATCTTTAGTG
GAAAGGGGAGCTGGAACCGGATGAACTGTATACCCTCCACTATCCTCTAACATTTCCCAC
TCTGGTGCCTCAGTTGATATAGCTATTTTTTCATTACACCTTGCTGGCATCTCATCAATT
TTAGGTGCAATCAATTTTATTACAACAATTATTAATATACGATCTTCGGGTATAACACTA
GAACGCATACCCCTTTTTGTATGATCTGTTCTAATCACCGCTATTTTACTTTTATTATCA
TTACCAGTCTTAGCCGGTGCTATTACAATACTTTTAACAGATCGAAATTTCAATAC----
----------------------------------------------------

#Ixodes_philipi(AB231664.1)
-----------------------------------------------------TATTGTT
ACAGCTCACGCATTTATTATAATTTTTTTTATAGTTATACCGGTGATAATCGGGGGTTTT
GGAAACTGGTTAGTCCCTCTTATGTTGGGAGCTCCTGATATAGCATTTCCTCGAATAAAT
AACTTAAGATTTTGATTACTTCCCCCCTCTATCTTTCTTTTACTTAATTCATCTTTAGTG
GAAAGGGGAGCTGGAACCGGATGAACTGTATACCCTCCACTATCCTCTAACATTTCCCAC
TCTGGTGCCTCAGTTGATATAGCTATTTTTTCATTACACCTTGCTGGCATCTCATCAATT
TTAGGTGCAATCAATTTTATTACAACAATTATTAATATACGATCTTCGGGTATAACACTA
GAACGCATACCCCTTTTTGTATGATCTGTTCTAATCACCGCTATTTTACTTTTATTATCA
TTACCAGTCTTAGCCGGTGCTATTACAATACTTTTAACAGATCGAAATTTCAATAC----
----------------------------------------------------

#Ixodes_philipi(AB231665.1)
-----------------------------------------------------TATTGTT
ACAGCTCACGCATTTATTATAATTTTTTTTATAGTTATACCGGTGATAATCGGGGGTTTT
GGAAACTGGTTAGTCCCTCTTATGTTGGGGGCTCCTGATATAGCATTTCCTCGAATAAAT
AACTTAAGATTTTGATTACTTCCCCCCTCTATCTTTCTTTTACTTAATTCATCTTTAGTG
GAAAGGGGAGCTGGAACCGGATGAACTGTATACCCTCCACTATCCTCTAACATTTCCCAC
TCTGGTGCCTCAGTTGATATAGCTATTTTTTCATTACACCTTGCTGGCATCTCATCAATT
TTAGGTGCAATCAATTTTATTACAACAATTATTAATATACGATCTTCGGGTATAACACTA
GAACGCATACCCCTTTTTGTATGATCTGTTCTAATCACCGCTATTTTACTTTTATTATCA
TTACCAGTCTTAGCCGGTGCTATTACAATACTTTTAACAGATCGAAATTTCAATAC----
----------------------------------------------------

#Ixodes_philipi(AB231666.1)
ACAGAACTGGGACAACCTGGTTCTTTAATTGGAAATGATCAAATTTATAATGTTATTGTT
ACAGCTCACGCATTTATTATAATTTTTTTTATAGTTATACCGGTGATAATCGGGGGTTTT
GGAAACTGGTTAGTCCCTCTTATGTTGGGGGCTCCTGATATAGCATTTCCTCGAATAAAT
AACTTAAGATTTTGATTACTTCCCCCCTCTATCTTTCTTTTACTTAATTCATCTTTAGTG
GAAAGGGGAGCTGGAACCGGATGAACTGTATACCCTCCACTATCCTCTAACATTTCCCAC
TCTGGTGCCTCAGTTGATATAGCTATTTTTTCATTACACCTTGCTGGCATCTCATCAATT
TTAGGTGCAATCAATTTTATTACAACAATTATTAATATACGATCTTCGGGTATAACACTA
GAACGCATACCCCTTTTTGTATGATCTGTTCTAATCACCGCTATTTTACTTTTATTATCA
TTACCAGTCTTAGCCGGTGCTATTACAATACTTTTAACAGATCGAAATTTCAATACCTCC
TTCTTTGATCCTAGTGGGGGTGGAGACCCTATTTTATATCAACACTTATTTT

#Ixodes_ricinus(FN394342.1)
-----------------------------------------------------TATTGTT
ACAGCCCATGCTTTTATTATAATTTTTTTTATAGTTATACCAGTAATGATTGGTGGATTT
GGAAATTGATTAATTCCTTTAATATTAGGTGCACCAGATATAGCTTTTCCTCGAATAAAT
AATTTAAGTTTTTGATTATTACCCCCTTCTTTATTTTTATTAATTAATTCTTCTTTAGTT
GAAAGTGGGGCAGGAACTGGATGAACAGTATACCCCCCACTTTCAGCAAATATTTCTCAT
TCTGGAGCTTCCGTTGACATAGCAATTTTCTCCCTTCATTTAGCAGGAATTTCATCAATT
TTAGGGGCAATTAATTTTATTACAACAATTATTAATATACGTTCACCAAGACTATCTTTA
GAACGAATACCTTTATTTGTATGATCAGTTTTAATTACAGCAATTTTACTTCTTCTTTCT
CTTCCTGTTCTTGCTGGAGCAATTACTATATTATTAACAGATCGAAATTTTAACAC----
----------------------------------------------------

#Ixodes_ricinus(GU074896.1)
-----------------------------------------------------TATTGTT
ACAGCCCATGCTTTTATTATAATTTTTTTTATAGTTATACCAGTAATGATTGGTGGATTT
GGAAATTGATTAATTCCTTTAATATTAGGTGCACCAGATATAGCTTTTCCTCGAATAAAT
AATTTAAGTTTTTGATTATTACCCCCTTCTTTATTTTTATTAATTAATTCTTCTTTAGTT
GAAAGTGGGGCAGGAACTGGATGAACAGTATACCCCCCACTTTCAGCAAATATTTCTCAT
TCTGGAGCTTCCGTTGACATAGCAATTTTCTCCCTTCATTTAGCAGGAATTTCATCAATT
TTAGGGGCAATTAATTTTATTACAACAATTATTAATATACGTTCACCAGGACTATCTTTA
GAACGAATACCTTTATTTGTATGATCAGTTTTAATTACAGCAATTTTACTTCTTCTTTCT
CTTCCTGTTCTTGCTGGAGCAATTACTATATTATTAACAGATCGAAATTTTAACAC----
----------------------------------------------------

#Ixodes_ricinus(GU074913.1)
-----------------------------------------------------TATTGTT
ACAGCCCATGCTTTTATTATAATTTTTTTTATAGTTATACCAGTAATGATTGGTGGATTT
GGAAATTGATTAATTCCTTTAATATTAGGTGCACCAGATATAGCTTTTCCTCGAATAAAT
AATTTAAGTTTTTGATTATTACCCCCTTCTTTATTTTTATTAATTAATTCTTCTTTAGTT
GAAAGTGGGGCAGGAACTGGATGAACAGTATACCCCCCACTTTCAGCAAATATTTCTCAT
TCTGGAGCTTCCGTTGACATAGCAATTTTCTCCCTTCATTTAGCAGGAATTTCATCAATT
TTAGGGGCAATTAATTTTATTACAACAATTATTAATATACGTTCACCAGGACTATCTTTA
GAACGAATACCTTTATTTGTATGATCAGTTTTAATTACAGCAATTTTACTTCTTCTTTCT
CTTCCTGTTCTTGCTGGAGCAATTACTATATTATTAACAGATCGAAATTTTAACAC----
----------------------------------------------------

#Ixodes_ricinus(GU074915.1)
-----------------------------------------------------TATTGTT
ACAGCCCATGCTTTTATTATAATTTTTTTTATAGTTATACCAGTAATGATTGGTGGATTT
GGAAATTGATTAATTCCTTTAATATTAGGTGCACCAGATATAGCTTTTCCTCGAATAAAT
AATTTAAGTTTTTGATTATTACCCCCTTCTTTATTTTTATTAATTAATTCTTCTTTAGTT
GAAAGTGGGGCAGGAACTGGATGAACAGTATACCCCCCACTTTCAGCAAATATTTCTCAT
TCTGGAGCTTCCGTTGACATAGCAATTTTCTCCCTTCATTTAGCAGGAATTTCATCAATT
TTAGGGGCAATTAATTTTATTACAACAATTATTAATATACGTTCACCAGGACTATCTTTA
GAACGAATACCTTTATTTGTATGATCAGTTTTAATTACAGCAATTTTACTTCTTCTTTCT
CTTCCTGTTCTTGCTGGAGCAATTACTATATTATTAACAGATCGAAATTTTAACAC----
----------------------------------------------------

#Ixodes_ricinus(GU074917.1)
-----------------------------------------------------TATTGTT
ACAGCCCATGCTTTTATTATAATTTTTTTTATAGTTATACCAGTAATGATTGGTGGATTT
GGAAATTGATTAATTCCTTTAATATTAGGTGCACCAGATATAGCTTTTCCTCGAATAAAT
AATTTAAGTTTTTGATTATTACCCCCTTCTTTATTTTATTTAATTAATTCTTCTTTAGTT
GAAAGTGGGGCAGGAACTGGATGAACAGTATACCCCCCACTTTCAGCAAATATTTCTCAT
TCTGGAGCTTCCGTTGACATAGCAATTTTCTCCCTTCATTTAACAGGAATTTCATCAATT
TTAGGGGCAATTAATTTTATTACAACAATTATTAATATACGTTCACCAGGACTATCTTTA
GAACGAATACCTTTATTTGTATGATCAGTTTTAATTACAGCAATTTTACTTCTTCTTTCT
CTTCCTGTTCTTGCTGGAGCAATTACTATATTATTAACAGATCGAAATTTTAACAC----
----------------------------------------------------

#Ixodes_ricinus(GU074921.1)
-----------------------------------------------------TATTGTT
ACAGCCCATGCTTTTATTATAATTTTTTTTATAATTATACCAGTAATGATTGGTGGATTT
GGAAATTGATTAATTCCTTTAATATTAGGTGCACCAGATATAGCTTTTCCTCGAATAAAT
AATTTAAGTTTTTGATTATTACCCCCTTCTTTATTTTTATTAATTAATTCTTCTTTAGTT
GAAAGTGGGGCAGGAACTGGATGAACAGTGTACCCCCCACTTTCAGCAAATATTTCTCAT
TCTGGAGCTTCCGTTGACATAGCAATTTTCTCCCTTCATTTAGCAGGAATTTCATCAATT
TTAGGGGCAATTAATTTTATTACAACAATTATTAATATACGTTCACCAGGACTATCTTTA
GAACGAATACCTTTATTTGTATGATCAGTTTTAATTACAGCAATTTTACTTCTTCTTTCT
CTTCCTGTTCTTGCTGGAGCAATTACTATATTATTAACAGATCGAAATTTTAACAC----
----------------------------------------------------

#Ixodes_ricinus(GU074925.1)
-----------------------------------------------------TATTGTT
ACAGCCCATGCTTTTATTATAATTTTTTTTATAGTTATACCAGTAATGATTGGTGGATTT
GGAAATTGATTAATTCCTTTAATATTAGGTGCACCAGATATAGCTTTTCCTCGAATAAAT
AATTTAAGTTTTTGATTATTACCCCCTTCTTTATTTTTATTAATTAATTCTTCTTTAGTT
GAAAGTGGGGCAGGAACTGGATGAACAGTATACCCCCCACTTTCAGCAAATATTTCTCAT
TCTGGAGCTTCCGTTGACATAGCAATTTTCTCCCTTCATTTAGCAGGAATTTCATCAATT
TTAGGGGCAATTAATTTTATTACAACAATTATTAATATACGTTCACCAGGACTATCTTTA
GAACGAATACCTTTATTTGTATGATCAGTTTTAATTACAGCAATTTTACTTCTTCTTTCT
CTTCCTGTTCTTGCTGGAGCAATTACTATATTATTAACAGATCGAAATTTTAACAC----
----------------------------------------------------

#Ixodes_ricinus(GU074927.1)
-----------------------------------------------------TATTGTT
ACAGCCCATGCTTTTATTATAATTTTTTTTATAATTATACCAGTAATGATTGGTGGATTT
GGAAATTGATTAATTCCTTTAATATTAGGTGCACCAGATATAGCTTTTCCTCGAATAAAT
AATTTAAGTTTTTGATTATTACCCCCTTCTTTATTTTTATTAATTAATTCTTCTTTAGTT
GAAAGTGGGGCAGGAACTGGATGAACAGTATACCCCCCACTTTCAGCAAATATTTCTCAT
TCTGGAGCTTCCGTTGACATAGCAATTTTCTCCCTTCATTTAGCAGGAATTTCATCAATT
TTAGGGGCAATTAATTTTATTACAACAATTATTAATATACGTTCACCAGGACTATCTTTA
GAACGAATACCTTTATTTGTATGATCAGTTTTAATTACAGCAATTTTACTTCTTCTTTCT
CTTCCTGTTCTTGCTGGAGCAATTACTATATTATTAACAGATCGAAATTTTAACAC----
----------------------------------------------------

#Ixodes_ricinus(GU074929.1)
-----------------------------------------------------TATTGTT
ACAGCCCATGCTTTTATTATAATTTTTTTTATAGTTATACCAGTAATGATTGGTGGATTT
GGAAATTGATTAATTCCTTTAATATTAGGTGCACCAGATATAGCTTTTCCTCGAATAAAT
AATTTAAGTTTTTGATTATTACCCCCTTCTTTATTTTTATTAATTAATTCTTCTTTAGTT
GAAAGTGGGGCAGGAACTGGATGAACAGTATACCCCCCACTTTCAGCAAATATTTCTCAT
TCTGGAGCTTCCGTTGACATAGCAATTTTCTCCCTTCATTTAGCAGGAATTTCATCAATT
TTAGGGGCAATTAATTTTATTACAACAATTATTAATATACGTTCACCAGGACTATCTTTA
GAACGAATACCTTTATTTGTATGATCAGTTTTAATTACAGCAATTTTACTTCTTCTTTCT
CTTCCTGTTCTTGCTGGAGCAATTACTATATTATTAACAGATCGAAATTTTAACAC----
----------------------------------------------------

#Ixodes_ricinus(GU074931.1)
-----------------------------------------------------TATTGTT
ACAGCCCATGCTTTTATTATAATTTTTTTTATAGTTATACCAGTAATGATTGGTGGATTT
GGAAATTGATTAATTCCTTTAATATTAGGTGCACCAGATATAGCTTTTCCTCGAATAAAT
AATTTAAGTTTTTGATTATTACCCCCTTCTTTATTTTTATTAATTAATTCTTCTTTAGTT
GAAAGTGGGGCAGGAACTGGATGAACAGTATACCCCCCACTTTCAGCAAATATTTCTCAT
TCTGGAGCTTCCGTTGACATAGCAATTTTCTCCCTTCATTTAGCAGGAATTTCATCAATT
TTAGGGGCAATTAATTTTATTACAACAATTATTAATATACGTTCACCAGGACTATCTTTA
GAACGAATACCTTTATTTGTATGATCAGTTTTAATTACAGCAATTTTACTTCTTCTTTCT
CTTCCTGTTCTTGCTGGAGCAATTACTATATTATTAACAGATCGAAATTTTAACAC----
----------------------------------------------------

#Ixodes_ricinus(GU074933.1)
-----------------------------------------------------TATTGTT
ACAGCCCATGCTTTTATTATAATTTTTTTTATAGTTATACCAGTAATGATTGGTGGATTT
GGAAATTGATTAATTCCTTTAATATTAGGTGCACCAGATATAGCTTTTCCTCGAATAAAT
AATTTAAGTTTTTGATTATTACCCCCTTCTTTATTTTTATTAATTAATTCTTCTTTAGTT
GAAAGTGGAGCAGGAACTGGATGAACAGTATACCCCCCACTTTCAGCAAATATTTCTCAT
TCTGGAGCTTCCGTTGACATAGCAATTTTCTCCCTTCATTTAGCAGGAATTTCATCAATT
TTAGGGGCAATTAATTTTATTACAACAATTATTAATATACGTTCACCAGGACTATCTTTA
GAACGAATACCTTTATTTGTATGATCAGTTTTAATTACAGCAATTTTACTTCTTCTTTCT
CTTCCTGTTCTTGCTGGAGCAATTACTATATTATTAACAGATCGAAATTTTAACAC----
----------------------------------------------------

#Ixodes_ricinus(GU074935.1)
-----------------------------------------------------TATTGTT
ACAGCCCATGCTTTTATTATAATTTTTTTTATAGTTATACCAGTAATGATTGGTGGATTT
GGAAATTGATTAATTCCTTTAATATTAGGTGCACCAGATATAGCTTTTCCTCGAATAAAT
AATTTAAGTTTTTGATTATTACCCCCTTCTTTATTTTTATTAATTAATTCTTCTTTAGTT
GAAAGTGGGGCAGGAACTGGATGAACAGTATACCCCCCACTTTCAGCAAATATTTCTCAT
TCTGGAGCTTCCGTTGACATAGCAATTTTCTCCCTTCATTTAGCAGGAATTTCATCAATT
TTAGGGGCAATTAATTTTATTACAACAATTATTAATATACGTTCACCAGGACTATCTTTA
GAACGAATACCTTTATTTGTATGATCAGTTTTAATTACAGCAATTTTACTTCTTCTTTCT
CTTCCTGTTCTTGCTGGAGCAATTACTATATTATTAACAGATCGAAATTTTAACAC----
----------------------------------------------------

#Ixodes_ricinus(GU074937.1)
-----------------------------------------------------TATTGTT
ACAGCCCATGCTTTTATTATAATTTTTTTTATAGTTATACCAGTAATGATTGGTGGATTT
GGAAATTGATTAATTCCTTTAATATTAGGTGCACCAGATATAGCTTTTCCTCGAATAAAT
AATTTAAGTTTTTGATTATTACCCCCTTCTTTATTTTTATTAATTAATTCTTCTTTAGTT
GAAAGTGGGGCAGGAACTGGAAGAACAGTATACCCCCCACTTTCAGCAAATATTTCTCAT
TCTGGAGCTTCCGTTGACATAGCAATTTTCTCCCTTCATTTAGCAGGAATTTCATCAATT
TTAGGGGCAATTAATTTTATTACAACAATTATTAATATACGTTCACCAGGACTATCTTTA
GAACGAATACCTTTATTTGTATGATCAGTTTTAATTACAGCAATTTTACTTCTTCTTTCT
CTTCCTGTTCTTGCTGGAGCAATTACTATATTATTAACAGATCGAAATTTTAACAC----
----------------------------------------------------

#Ixodes_ricinus(GU074939.1)
-----------------------------------------------------TATTGTT
ACAGCCCATGCTTTTATTATAATTTTTTTTATAGTTATACCAGTAATGATTGGTGGATTT
GGAAATTGATTAATTCCTTTAATATTAGGTGCACCAGATATAGCTTTTCCTCGAATAAAT
AATTTAAGTTTTTGATTATTACCCCCTTCTTTATTTTTATTAATTAATTCTTCTTTAGTT
GAAAGTGGGGCAGGAACTGGATGAACAGTATACCCCCCACTTTCAGCAAATATTTCTCAT
TCTGGAGCTTCCGTTGACATAGCAATTTTCTCCCTTCATTTAGCAGGAATTTCATCAATT
TTAGGGGCAATTAATTTTATTACAACAATTATTAATATACGTTCACCAGGACTATCTTTA
GAACGAATACCTTTATTTGTATGATCAGTTTTAATTACAGCAATTTTACTTCTTCTTTCT
CTTCCTGTTCTTGCTGGAGCAATTACTATATTATTAACAGATCGAAATTTTAACAC----
----------------------------------------------------

#Ixodes_ricinus(GU074943.1)
-----------------------------------------------------TATTGTT
ACAGCCCATGCTTTTATTATAATTTTTTTTATAGTTATACCAGTAATGATTGGTGGATTT
GGAAATTGATTAATTCCTTTAATATTAGGTGCACCAGATATAGCTTTTCCTCGAATAAAT
AATTTAAGTTTTTGATTATTACCCCCTTCTTTATTTTTATTAATTAATTCTTCTTTAGTT
GAAAGTGGGGCAGGAACTGGATGAACAGTATACCCCCCACTTTCAGCAAATATTTCTCAT
TCTGGAGCTTCCGTTGACATAGCAATTTTCTCCCTTCATTTAGCAGGAATTTCATCAATT
TTAGGGGCAATTAATTTTATTACAACAATTATTAATATACGTTCACCAGGACTATCTTTA
GAACGAATACCTTTATTTGTATGATCAGTTTTAATTACAGCAATTTTACTTCTTCTTTCT
CTTCCTGTTCTTGCTGGAGCAATTACTATATTATTAACAGATCGAAATTTTAACAC----
----------------------------------------------------

#Ixodes_ricinus(GU074945.1)
-----------------------------------------------------TATTGTT
ACAGCCCATGCTTTTATTATAATTTTTTTTATAGTTATACCAGTAATGATTGGTGGATTT
GGAAATTGATTAATTCCTTTAATATTAGGTGCACCAGATATAGCTTTTCCTCGAATAAAT
AATTTAAGTTTTTGATTATTACCCCCTTCTTTATTTTTATTAATTAATTCTTCTTTAGTT
GAAAGTGGGGCAGGAACTGGATGAACAGTATACCCCCCACTTTCAGCAAATATTTCTCAT
TCTGGAGCTTCCGTTGACATAGCAATTTTCTCCCTTCATTTAGCAGGAATTTCATCAATT
TTAGGGGCAATTAATTTTATTACAACAATTATTAATATACGTTCACCAGGACTATCTTTA
GAACGAATACCTTTATTTGTATGATCAGTTTTAATTACAGCAATTTTACTTCTTCTTTCT
CTTCCTGTTCTTGCTGGAGCAATTACTATATTATTAACAGATCGAAATTTTAACAC----
----------------------------------------------------

#Ixodes_ricinus(GU074947.1)
-----------------------------------------------------TATTGTT
ACAGCCCATGCTTTTATTATAATTTTTTTTATAGTTATACCAGTAATGATTGGTGGATTT
GGAAATTGATTAATTCCTTTAATATTAGGTGCACCAGATATAGCTTTTCCTCGAATAAAT
AATTTAAGTTTTTGATTATTACCCCCTTCTTTATTTTTATTAATTAATTCTTCTTTAGTT
GAAAGTGGGGCAGGAACTGGATGAACAGTATACCCCCCACTTTCAGCAAATATTTCTCAT
TCTGGAGCTTCCGTTGACATAGCAATTTTCTCCCTTCATTTAGCAGGAATTTCATCAATT
TTAGGGGCAATTAATTTTATTACAACAATTATTAATATACGTTCACCAGGACTATCTTTA
GAACGAATACCTTTATTTGTATGATCAGTTTTAATTACAGCAATTTTACTTCTTCTTTCT
CTTCCTGTTCTTGCTGGAGCAATTACTATATTATTAACAGATCGAAATTTTAACAC----
----------------------------------------------------

#Ixodes_ricinus(GU074949.1)
-----------------------------------------------------TATTGTT
ACAGCCCATGCTTTTATTATAATTTTTTTTATAGTTATACCAGTAATGATTGGTGGATTT
GGAAATTGATTAATTCCTTTAATATTAGGTGCACCAGATATAGCTTTTCCTCGAATAAAT
AATTTAAGTTTTTGATTATTACCCCCTTCTTTATTTTTATTAATTAATTCTTCTTTAGTT
GAAAGTGGGGCAGGAACTGGAAGAACAGTATACCCCCCACTTTCAGCAAATATTTCTCAT
TCTGGAGCTTCCGTTGACATAGCAATTTTCTCCCTTCATTTAGCAGGAATTTCATCAATT
TTAGGGGCAATTAATTTTATTACAACAATTATTAATATACGTTCACCAGGACTATCTTTA
GAACGAATACCTTTATTTGTATGATCAGTTTTAATTACAGCAATTTTACTTCTTCTTTCT
CTTCCTGTTCTTGCTGGAGCAATTACTATATTATTAACAGATCGAAATTTTAACAC----
----------------------------------------------------

#Ixodes_uriae(AB087746.1)
-----------------------------------------------------TATCGTT
ACTGCCCATGCCTTTATCATAATTTTTTTTATAGTAATACCTGTAATAATTGGGGGATTT
GGTAATTGATTAGTCCCATTAATACTCGGGGCCCCAGATATAGCATTTCCTCGAATAAAT
AATTTAAGATTTTGGTTACTTCCTCCCTCAATTTTTCTACTTCTTAACTCATCCTTAGTA
GAGAGGGGAGCAGGAACAGGTTGAACTGTTTATCCCCCTCTATCAGCAAATATTTCACAT
TCAGGAGCCTCAGTTGATATGGCTATTTTCTCTCTTCATTTGGCTGGAATCTCCTCAATT
TTAGGGGCTATTAATTTTATCACAACAATTATCAACATACGATCAGAAGCAATAACTCTC
GAACGAATACCTTTATTTGTATGATCAGTATTAATTACTGCAATCTTATTACTTCTTTCT
CTCCCTGTACTAGCAGGAGCTATCACAATACTCTTAACTGACCGTAATTTTAATAC----
----------------------------------------------------

#Ixodes_uriae(NC_006078.1)
ACTGAATTAGGTCAACCAGGCTCATTAATTGGTAATGACCAAATCTATAATGTTATCGTT
ACTGCCCATGCCTTTATCATAATTTTTTTTATAGTAATACCTGTAATAATTGGGGGATTT
GGTAATTGATTAGTCCCATTAATACTCGGGGCCCCAGATATAGCATTTCCTCGAATAAAT
AATTTAAGATTTTGGTTACTTCCTCCCTCAATTTTTCTACTTCTTAACTCATCCTTAGTA
GAGAGGGGAGCAGGAACAGGTTGAACTGTTTATCCCCCTCTATCAGCAAATATTTCACAT
TCAGGAGCCTCAGTTGATATGGCTATTTTCTCTCTTCATTTGGCTGGAATCTCCTCAATT
TTAGGGGCTATTAATTTTATCACAACAATTATCAACATACGATCAGAAGCAATAACTCTC
GAACGAATACCTTTATTTGTATGATCAGTATTAATTACTGCAATCTTATTACTTCTTTCT
CTCCCTGTACTAGCAGGAGCTATCACAATACTCTTAACTGACCGTAATTTTAATACATCT
TTCTTTGACCCTAGAGGTGGAGGAGACCCAATTCTCTACCAACACCTATTTT

#Ixodes_vespertilionis(AB231667.1)
-----------------------------------------------------TATTGTA
ACAGCTCATGCATTTATTATAATTTTTTTCATAGTTATACCTATCATAATTGGGGGCTTT
GGCAATTGACTAATCCCATTAATATTAGGAGCACCAGATATAGCTTTCCCGCGAATAAAT
AACTTAAGATTTTGACTTTTACCCCCCTCTATTTTTCTATTATTAAATTCTTCCTTAATC
GATAGGGGGGCAGGGACCGGATGAACTGTATACCCCCCTCTATCGGCTAATATTTCTCAT
TCTGGAGCTTCAGTTGACATGGCAATTTTTTCTCTGCATTTAGCAGGAATCTCTTCTATT
TTAGGGGCTATCAATTTTATCACAACAATTATTAATATACGATCCCCCGGTATAAGATTA
GAACGAATACCTCTATTCGTGTGATCAGTCCTAATCACAGCAATTCTTCTTCTTCTCTCC
CTCCCTGTTCTTGCTGGAGCAATCACTATACTATTAACAGATCGAAATTTTAACAC----
----------------------------------------------------

#Ixodes_vespertilionis(JX394205.1)
ACTGAATTAGGACAACCAGGATCACTAATTGGAAACGACCAAATTTATAATGTTATTGTT
ACAGCCCATGCATTTATCATAATTTTCTTTATAGTTATACCAATTATAATCGGAGGTTTC
GGAAATTGACTAGTCCCATTAATATTAGGGGCACCCGATATAGCTTTCCCTCGAATAAAT
AATCTTAGATTTTGACTTTTACCCCCATCTATTTTTCTTTTGTTAAACTCTTCTTTAGTG
GGAAGAGGAGCTGGCACAGGATGAACAGTCTACCCACCTCTATCGGCTAATATTTCTCAT
TCTGGGGCTTCAGTTGACATGGCAATTTTTTCTCTCCACTTGGCTGGGATCTCTTCTATT
TTAGGAGCTATTAATTTCATCACAACAATTATAAATATACGATCCCCGGGTATAAGATTG
GAGCGAATACCCCTATTTGTATGGTCCGTGCTAATCACAGCAATCCTCCTTCTTCTTTCT
CTGCCTGTCCTGGCAGGGGCAATTACTATACTATTAACAGACCGAAATTTTAATACATCA
TTTTTTGACCCTTCAGGCGGGGGTGACCCCATTCTCTATCAACACTTATTT-

#Ixodes_vespertilionis(JX394206.1)
ACTGAATTAGGACAACCAGGATCACTAATTGGAAACGACCAAATTTATAATGTTATTGTT
ACAGCCCATGCATTTATCATAATTTTCTTTATAGTTATACCAATTATAATCGGAGGTTTC
GGAAATTGACTAGTCCCATTAATATTAGGGGCACCCGATATAGCTTTCCCTCGAATAAAT
AATCTTAGATTTTGACTTTTACCCCCATCTATTTTTCTTTTGTTAAACTCTTCTTTAGTG
GGAAGAGGAGCTGGCACAGGGTGAACAGTCTACCCACCTCTATCGGCTAATATTTCTCAT
TCTGGGGCTTCAGTTGACATGGCAATTTTTTCTCTCCACTTGGCTGGGATCTCTTCTATT
TTAGGAGCTATTAATTTCATCACAACAATTATAAATATACGATCCCCGGGTATAAGATTG
GAGCGAATACCCCTATTTGTATGGTCCGTGCTAATCACAGCAATCCTCCTTCTTCTTTCT
CTGCCTGTCCTGGCAGGGGCAATTACTATACTATTAACAGACCGAAATTTTAATACATCA
TTTTTTGACCCTTCAGGCGGGGGTGACCCCATTCTCTATCAACACTTATTT-

#Ixodes_vespertilionis(JX394207.1)
ACTGAATTAGGACAACCAGGATCACTAATTGGAAACGACCAAATTTATAATGTTATTGTT
ACAGCCCATGCATTTATCATAATTTTCTTTATAGTTATACCAATTATAATCGGAGGTTTC
GGAAATTGACTAGTCCCATTAATATTAGGGGCACCCGATATAGCTTTCCCTCGAATAAAT
AATCTTAGATTTTGACTTTTACCCCCATCTATTTTTCTTTTATTAAACTCTTCTTTAGTG
GGAAGAGGAGCTGGCACAGGGTGAACAATCTACCCACCTCTATCGGCTAATATTTCTCAT
TCTGGGGCTTCAGTTGACATGGCAATTTTTTCTCTCCACTTGGCTGGGATCTCTTCTATT
TTAGGAGCTATTAATTTCATCACAACAATTATAAATATACGATCCCCGGGTATAAGATTG
GAGCGAATACCCCTATTTGTGTGATCCGTGCTAATCACAGCAATCCTCCTTCTTCTTTCT
CTGCCTGTCCTGGCAGGGGCAATTACTATACTATTAACAGACCGAAATTTTAATACATCA
TTTTTTGACCCTTCAGGCGGGGGTGACCCCATTCTCTATCAACATTTATTT-

#Ixodes_vespertilionis(JX394208.1)
ACTGAATTAGGACAACCAGGATCACTAATTGGAAACGACCAAATTTATAATGTTATTGTT
ACAGCCCATGCATTTATCATAATTTTCTTTATAGTTATACCAATTATAATCGGAGGTTTC
GGAAATTGACTAGTCCCATTAATATTAGGGGCACCCGATATAGCTTTCCCTCGAATAAAT
AATCTTAGATTTTGACTTTTACCCCCATCTATTTTTCTTTTATTAAACTCTTCTTTAGTG
GGAAGAGGAGCTGGCACAGGGTGAACAGTCTACCCACCTCTATCGGCTAATATTTCTCAT
TCTGGGGCTTCAGTTGACATGGCAATTTTTTCTCTCCACTTGGCTGGGATCTCTTCTATT
TTAGGAGCTATTAATTTCATCACAACAATTATAAATATACGATCCCCGGGTATAAGATTG
GAGCGAATACCCCTATTTGTGTGATCCGTGCTAATCACAGCAATCCTCCTTCTTCTTTCT
CTGCCTGTCCTGGCAGGGGCAATTACTATACTATTAACAGACCGAAATTTTAATACATCA
TTTTTTGACCCTTCAGGCGGGGGTGACCCCATTCTCTATCAACATTTATTT-
