# Supplementary material for: Assessment of four DNA fragments (COI, 16S rDNA, ITS2, 12S rDNA) for species identification of the Ixodida (Acari: Ixodida)
Source: Parasit Vectors. 2014 Mar 3;7:93. doi: 10.1186/1756-3305-7-93 (PMC3945964; doi:10.1186/1756-3305-7-93)
Supplement: Additional file 5 — Appendix S2. The data sets 1 to 3 utilized in this manuscript. [file 1756-3305-7-93-S5.zip › Appendix.S2/data set 2/COI/Rhipicephalus.meg]

#mega
!Title ;
!Format DataType=DNA indel=- CodeTable=Standard;

!Domain=Data property=Coding CodonStart=1;
#1_sample_Rhipicephalus_microplus
--------------------ACTAGGATTAAGTATGAGAATATTAATTCGACTTGAATTA
GGTCAACCAGGAAGATTAATTGGCAATGATCAAATTTATAATGTAATTGTAACTGCCCAT
GCATTTATTATAATTTTTTTTATAGTAATGCCTATTATAATTGGGGGATTTGGGAATTGA
CTTGTTCCTATTATACTAGGGGCCCCTGATATAGCTTTTCCACGTATAAATAATATAAGA
TTTTGACTTCTACCTCCTTCTTTATTTTTGTTAATTAATTCATCTTTGGTTGAATCAGGA
GCAGGGACTGGGTGAACTGTTTACCCACCCTTATCATCAAATTTATCCCATTACGGACCC
TCTGTTGACTTAGCCATTTTTTCTCTTCATTTAGCCGGAGCATCATCAATTTTAGGAGCA
ATTAATTTTATTACAACTATTTTAAATATACGCTCCATTGGTATATCAATAGAACGTATA
CCTTTATTTGTGTGATCTGTTTTAATTACAGCTATTCTTTTGTTGTTATCTTTACCTGTT
TTAGCAGGGGCTATTACTATGTTATTAACAGATCGAAATTTTAATACTTCATTTTTTGAC
CCTTCAGGTGGAGGAGACCCAATTTTATATCAACATTTATTTTGATTTTTTGG-------
------------------------------------------------------------
------------------------------------------------------------
-------------------------------------

#10_sample_Rhipicephalus_microplus
TTTGGCGCATGAGCAGGGATACTAGGATTAAGTATGAGAATATTAATTCGACTTGAATTA
GGTCAACCAGGAAGATTAATTGGCAATGATCAAATTTATAATGTAATTGTAACTGCCCAT
GCATTTATTATAATTTTTTTTATAGTAATGCCTATTATAATTGGGGGATTTGGGAATTGA
CTTGTTCCTATTATACTAGGGGCCCCTGATATAGCTTTTCCACGTATAAATAATATAAGA
TTTTGACTTCTACCTCCTTCTTTATTTTTGTTAATTAATTCATCTTTGGTTGAATCAGGA
GCAGGGACTGGGTGAACTGTTTACCCACCCTTATCATCAAATTTATCCCATTACGGACCC
TCTGTTGACTTAGCCATTTTTTCTCTTCATTTAGCCGGAGCATCATCAATTTTAGGAGCA
ATTAATTTTATTACAACTATTTTAAATATACGCTCCATTGGTATATCAATAGAACGTATA
CCTTTATTTGTGTGATCTGTTTTAATTACAGCTATTCTTTTGTTGTTATCTTTACCTGTT
TTAGCAGGGGCTATTACTATGTTATTAACAGATCGAAATTTTAATACTTCATTTTTTGAC
CCTTCAGGTGGAGGAGACCCAATTTTATACCAACATTTATTTTGATTTTTTGGCCACCCT
GAAGTTTATATTTTAATTCTACCAGGTTTTGGAATAATTTCTCAAATTATTTGTTATAAT
ACAGGCAAAAAAGAACCCTTTGGAAACTTAGGTATAATTTATGCTATAGCAGCAATTGGT
TTACTAGGATTTATTGTATGAGCACATCATATATTTA

#12_sample_Rhipicephalus_microplus
--------------------ACTAGGATTAAGTATGAGAATATTAATTCGACTTGAATTA
GGTCAACCAGGAAGATTAATTGGCAATGATCAAATTTATAATGTAATTGTAACTGCCCAT
GCATTTATTATAATTTTTTTTATAGTAATGCCTATTATAATTGGGGGATTTGGGAATTGA
CTTGTTCCTATTATACTAGGGGCCCCTGATATAGCTTTTCCACGTATAAATAATATAAGA
TTTTGACTTCTACCTCCTTCTTTATTTTTGTTAATTAATTCATCTTTGGTTGAATCAGGA
GCAGGGACTGGGTGAACTGTTTACCCACCCTTATCATCAAATTTATCCCATTACGGACCC
TCTGTTGACTTAGCCATTTTTTCTCTTCATTTAGCCGGAGCATCATCAATTTTAGGAGCA
ATTAATTTTATTACAACTATTTTAAATATACGCTCCATTGGTATATCAATAGAACGTATA
CCTTTATTTGTGTGATCTGTTTTAATTACAGCTATTCTTTTGTTGTTATCTTTACCTGTT
TTAGCAGGGGCTATTACTATGTTATTAACAGATCGAAATTTTAATACTTCTTTTTTTGAC
CCTTCAGGTGGAGGAGACCCAATTTTATATCAACATTTATTTTGATTTTTTGG-------
------------------------------------------------------------
------------------------------------------------------------
-------------------------------------

#16_sample_Rhipicephalus_microplus
--------------------ACTAGGATTAAGTATGAGAATATTAATTCGACTTGAATTA
GGTCAACCAGGAAGATTAATTGGCAATGATCAAATTTATAATGTAATTGTAACTGCCCAT
GCATTTATTATAATTTTTTTTATAGTAATGCCTATTATAATTGGGGGATTTGGGAATTGA
CTTGTTCCTATTATACTAGGGGCCCCTGATATAGCTTTTCCACGTATAAATAATATAAGA
TTTTGACTTCTACCTCCTTCTTTATTTTTGTTAATTAATTCATCTTTGGTTGAATCAGGA
GCAGGGACTGGGTGAACTGTTTACCCACCCTTATCATCAAATTTATCCCATTACGGACCC
TCTGTTGACTTAGCCATTTTTTCTCTTCATTTAGCCGGAGCATCATCAATTTTAGGAGCA
ATTAATTTTATTACAACTATTTTAAATATACGCTCCATTGGTATATCAATAGAACGTATA
CCTTTATTTGTGTGATCTGTTTTAATTACAGCTATTCTTTTGTTGTTATCTTTACCTGTT
TTAGCAGGGGCTATTACTATGTTATTAACAGATCGAAATTTTAATACTTCATTTTTTGAC
CCTTCAGGTGGAGGAGACCCAATTTTATATCAACATTTATTTTGATTTTTTGG-------
------------------------------------------------------------
------------------------------------------------------------
-------------------------------------

#2_sample_Rhipicephalus_microplus
--------------------ACTAGGATTAAGTATGAGAATATTAATTCGACTTGAATTA
GGTCAACCAGGAAGATTAATTGGCAATGATCAAATTTATAATGTAATTGTAACTGCCCAT
GCATTTATTATAATTTTTTTTATAGTAATGCCTATTATAATTGGGGGATTTGGGAATTGA
CTTGTTCCTATTATACTAGGGGCCCCTGATATAGCTTTTCCACGTATAAATAATATAAGA
TTTTGACTTCTACCTCCTTCTTTATTTTTGTTAATTAATTCATCTTTGGTTGAATCAGGA
GCAGGGACTGGGTGAACTGTTTACCCACCCTTATCATCAAATTTATCCCATTACGGACCC
TCTGTTGACTTAGCCATTTTTTCTCTTCATTTAGCCGGAGCATCATCAATTTTAGGAGCA
ATTAATTTTATTACAACTATTTTAAATATACGCTCCATTGGTATATCAATAGAACGTATA
CCTTTATTTGTGTGATCTGTTTTAATTACAGCTATTCTTTTGTTGTTATCTTTACCTGTT
TTAGCAGGGGCTATTACTATGTTATTAACAGATCGAAATTTTAATACTTCTTTTTTTGAC
CCTTCAGGTGGAGGAGACCCAATTTTATATCAACATTTATTTTGATTTTTTGG-------
------------------------------------------------------------
------------------------------------------------------------
-------------------------------------

#Rhipicephalus_annulatus(AF132825.1)
--------------------ACTAGGATTAAGTATAAGAATATTAATTCGACTTGAATTA
GGTCAACCAGGAAGATTAATTGGTAATGATCAAATTTATAATGTAATTGTAACTGCCCAT
GCATTTATTATAATTTTCTTTATAGTAATGCCTATTATAATTGGGGGATTTGGAAATTGA
CTTGTTCCTATTATATTAGGAGCCCCTGATATAGCTTTTCCACGTATAAATAATATAAGA
TTTTGACTTTTACCCCCTTCATTATTTCTATTAATTAATTCATCTTTAGTTGAATCGGGA
GTAGGAACTGGATGAACTGTTTACCCACCTTTATCATCAAATTTATCTCATTATGGGCCC
TCTGTTGATTTAGCCATTTTTTCTCTTCATTTAGCTGGAGCATCATCAATTTTAGGAGCA
ATTAATTTTATTACAACTATTTTAAATATACGCTCCGCTGGTATATCAATAGAACGTATG
CCTTTGTTTGTATGATCTGTTTTAATTACAGCTATTCTTTTGTTATTATCTTTACCTGTT
TTAGCAGGTGCTATTACTATACTATTAACAGACCGAAATTTTAACACTTCATTTTTTGAT
CCTTCAGGTGGGGGAGATCCAATTTTATATCAACATTTATTTTGATTTTTTGG-------
------------------------------------------------------------
------------------------------------------------------------
-------------------------------------

#Rhipicephalus_annulatus(JX422019.1)
--------------------ACTAGGATTAAGTATAAGAATATTAATTCGACTTGAATTA
GGTCAACCAGGAAGATTAATTGGTAATGATCAAATTTATAATGTAATTGTAACTGCCCAT
GCATTTATTATAATTTTCTTTATAGTAATGCCTATTATAATTGGAGGATTTGGAAATTGA
CTTGTTCCTATTATATTAGGAGCCCCTGATATAGCTTTTCCACGTATAAATAATATAAGA
TTTTGACTTTTACCCCCTTCATTATTTCTATTAATTAATTCATCTTTAGTTGAATCGGGA
ACAGGAACTGGATGAACTGTTTACCCACCTTTATCATCAAATTTATCTCATTATGGACCC
TCTGTTGATTTAGCCATTTTTTCTCTTCATTTAGCTGGGGCATCATCAATTTTAGGAGCA
ATTAATTTTATTACAACTATTTTAAATATACGCTCCACTGGTATATCAATAGAACGTATA
CCTTTGTTTGTATGATCTGTTTTAATTACAGCTATTCTTTTGTTATTATCTTTACCTGTT
TTAGCAGGTGCTATTACTATACTATTAACAGACCGAAATTTTAATACTTCATTTTTTGAT
CCTTCAGGTGGGGGAGATCCAATTTTATATCAACATTTATTTTGATTTTTTGG-------
------------------------------------------------------------
------------------------------------------------------------
-------------------------------------

#Rhipicephalus_appendiculatus(AF13283.1)
--------------------ATTAGGGTTAAGAATAAGAATATTAATTCGAATAGAATTA
GGTCAACCAGGAACTTTAATTGGTAATGATCAAATTTATAATGTAATTGTAACTGCTCAT
GCATTTATTATAATTTTTTTTATAGTAATACCTATTATAATTGGAGGATTTGGAAACTGA
TTAGTTCCTATTATAATTGGGGCTCCAGATATAGCATTTCCTCGAATAAATAATATAAGA
TTTTGACTTCTTCCTCCTTCTTTATTTTTACTAATTAATTCTTCTTTAGTAGAATCTGGA
GCTGGAACAGGATGAACAGTTTATCCTCCTTTATCCTCAAATCTTTCTCATTATGGGCCT
TCAGTAGATCTTGCAATTTTTTCTTTACATCTTGCAGGAGCATCTTCAATTTTAGGGGCA
ATCAATTTTATTACAACTATTATCAACATACGTTCTATTGGAATAACTATAGAACGAATA
CCTTTATTTGTTTGATCAGTTTTAATTACAGCTATTTTACTGTTATTATCATTACCAGTT
TTAGCTGGTGCTATTACAATATTATTAACAGATCGAAACTTTAATACCTCATTCTTTGAC
CCTTCAGGGGGAGGAGATCCAATTTTATACCAACATTTATTCTGATTTTTTGG-------
------------------------------------------------------------
------------------------------------------------------------
-------------------------------------

#Rhipicephalus_appendiculatus(DQ901356.1)
------------------------------------------------------------
------------------------------------------------------------
---------------------------------------------------------TGA
TTAGTTCCTATTATAATTGGGGCTCCAGATATAGCATTTCCTCGAATAAATAATATAAGA
TTTTGACTTCTTCCTCCTTCTTTATTTTTACTAATTAATTCTTCTTTAGTAGAATCTGGA
GCTGGAACAGGATGAACAGTTTATCCTCCTTTATCCTCAAATCTTTCTCATTATGGGCCT
TCAGTAGATCTTGCAATTTTTTCTTTACATCTTGCAGGAGCATCTTCAATTTTAGGGGCA
ATCAATTTTATTACAACTATTATCAACATACGTTCTATTGGAATAACTATAGAACGAATA
CCTTTATTTGTTTGATCAGTTTTAATTACAGCTATTTTACTGTTATTATCATTACCAGTT
TTAGCTGGTGCTATTACAATATTATTAACAGATCGAAACTTTAATACCTCATTCTTTGAC
CCTTCAGGGGGAGGAGATCCAATTTTATACCAACATTTATTCTGATTTTTTGG-------
------------------------------------------------------------
------------------------------------------------------------
-------------------------------------

#Rhipicephalus_appendiculatus(DQ901357.1)
------------------------------------------------------------
------------------------------------------------------------
---------------------------------------------------------TGA
TTAGTTCCTATTATAATTGGGGCTCCAGATATAGCATTTCCTCGAATAAATAACATAAGA
TTTTGACTTCTTCCTCCTTCTTTATTTTTACTAATTAATTCTTCTTTAGTAGAATCTGGA
GCTGGAACAGGATGAACAGTTTATCCTCCTTTATCCTCAAATCTTTCTCATTATGGGCCT
TCAGTAGATCTTGCAATTTTTTCTTTACATCTTGCAGGAGCATCTTCAATTTTAGGGGCA
ATCAATTTTATTACAACTATTATCAACATACGTTCTATTGGAATAACTATAGAACGAATA
CCTTTATTTGTTTGATCAGTTTTAATTACAGCTATTTTACTGTTATTATCATTACCAGTT
TTAGCTGGTGCTATTACAATATTATTAACAGATCGAAACTTTAATACCTCATTCTTTGAC
CCTTCAGGGGGAGGAGATCCAATTTTATACCAACATTTATTCTGATTTTTTGG-------
------------------------------------------------------------
------------------------------------------------------------
-------------------------------------

#Rhipicephalus_appendiculatus(DQ901358.1)
------------------------------------------------------------
------------------------------------------------------------
---------------------------------------------------------TGA
TTAGTTCCTATTATAATTGGGGCTCCAGATATAGCATTTCCTCGAATAAATAATATAAGA
TTTTGACTTCTTCCTCCTTCTTTATTTTTACTAATTAATTCTTCTTTAGTAGAATCTGGA
GCTGGAACAGGATGAACAGTTTATCCTCCTTTATCCTCAAATCTTTCTCATTATGGGCCT
TCAGTAGATCTTGCAATTTTTTCTTTACATCTTGCAGGAGCATCTTCAATTTTAGGGGCA
ATCAATTTTATTACAACCATTATCAACATACGTTCTATTGGAATAACTATAGAACGAATA
CCTTTATTTGTTTGATCAGTTTTAATTACAGCTATCTTACTGTTATTATCATTACCAGTT
TTAGCTGGTGCTATTACAATATTATTAACAGATCGAAACTTTAATACCTCATTCTTTGAC
CCTTCAGGGGGAGGAGATCCAATTTTATACCAACATTTATTCTGATTTTTTGG-------
------------------------------------------------------------
------------------------------------------------------------
-------------------------------------

#Rhipicephalus_appendiculatus(DQ901359.1)
------------------------------------------------------------
------------------------------------------------------------
---------------------------------------------------------TGA
TTAGTTCCTATTATAATTGGGGCTCCAGATATAGCATTTCCTCGAATAAATAATATAAGA
TTTTGACTTCTTCCTCCTTCTTTATTTTTACTAATTAATTCTTCTTTAGTAGAATCTGGA
GCTGGAACAGGATGAACAGTTTATCCTCCTTTATCCTCAAATCTTTCTCATTATGGGCCT
TCAGTAGATCTTGCAATTTTTTCTTTACATCTTGCAGGAGCATCTTCAATTTTAGGGGCA
ATCAATTTTATTACAACCATTATCAACATACGTTCTATTGGAATAACTATAGAACGAATA
CCTTTATTTGTTTGATCAGTTTTAATTACAGCTATCTTACTGTTATTATCATTACCAGTT
TTAGCTGGTGCTATTACAATATTATTAACAGATCGAAACTTTAATACCTCATTCTTTGAC
CCTTCAGGGGGAGGAGATCCAATTTTATACCAACATTTATTCTGATTTTTTGG-------
------------------------------------------------------------
------------------------------------------------------------
-------------------------------------

#Rhipicephalus_appendiculatus(DQ901360.1)
------------------------------------------------------------
------------------------------------------------------------
---------------------------------------------------------TGA
TTAGTTCCCATTATAATTGGGGCTCCAGATATAGCATTTCCTCGAATAAATAATATAAGA
TTTTGACTTCTTCCTCCTTCTTTATTTTTATTAATTAATTCTTCTTTAGTAGAATCTGGA
GCTGGAACAGGATGAACAGTTTACCCTCCTTTATCTTCAAATCTTTCTCATTATGGGCCT
TCAGTAGATCTTGCAATTTTTTCTTTACATCTTGCAGGAGCATCTTCAATTTTAGGGGCA
ATTAATTTTATTACAACTATTATCAACATACGTTCTATTGGAATAACTATAGAACGAATG
CCTTTATTTGTCTGATCAGTTTTAATTACAGCTATTTTACTATTATTATCATTACCAGTT
TTAGCTGGGGCTATTACAATATTATTAACAGATCGAAACTTTAATACCTCATTCTTTGAC
CCTTCAGGAGGAGGAGATCCAATTTTATATCAACATTTATTTTGATTTTTTGG-------
------------------------------------------------------------
------------------------------------------------------------
-------------------------------------

#Rhipicephalus_appendiculatus(DQ901361.1)
------------------------------------------------------------
------------------------------------------------------------
---------------------------------------------------------TGA
TTAGTTCCCATTATAATTGGGGCTCCAGATATAGCATTTCCTCGAATAAATAATATAAGA
TTTTGACTTCTTCCTCCTTCTTTATTTTTATTAATTAATTCTTCTTTAGTAGAATCTGGA
GCTGGAACAGGATGAACAGTTTACCCTCCTTTATCTTCAAATCTTTCTCATTATGGGCCT
TCAGTAGATCTTGCAATTTTTTCTTTACATCTTGCAGGAGCATCTTCAATTTTAGGGGCA
ATTAATTTTATTACAACTATTATCAACATACGTTCTATTGGAATAACTATAGAACGAATG
CCTTTATTTGTCTGATCAGTTTTAATTACAGCTATTTTACTATTATTATCATTACCAGTT
TTAGCTGGGGCTATTACAATATTATTAACAGATCGAAACTTTAATACCTCATTCTTTGAC
CCTTCAGGAGGAGGAGATCCAATTTTATATCAACATTTATTTTGATTTTTTGG-------
------------------------------------------------------------
------------------------------------------------------------
-------------------------------------

#Rhipicephalus_appendiculatus(DQ901362.1)
------------------------------------------------------------
------------------------------------------------------------
---------------------------------------------------------TGA
TTAGTTCCCATTATAATTGGAGCTCCAGATATAGCATTTCCTCGAATAAATAATATAAGA
TTTTGACTTCTTCCTCCTTCTTTATTTTTATTAATTAATTCTTCTTTAGTAGAATCTGGA
GCTGGAACAGGATGAACAGTTTACCCTCCTTTATCTTCAAATCTTTCTCATTATGGGCCT
TCAGTAGATCTTGCAATTTTTTCTTTACATCTTGCAGGAGCATCTTCAATTTTAGGGGCA
ATTAATTTTATTACAACTATTATCAACATACGTTCTATTGGAATAACTATAGAACGAATG
CCTTTATTTGTCTGATCAGTTTTAATTACAGCTATTTTACTATTATTATCATTACCAGTT
TTAGCTGGGGCTATTACAATATTATTAACGGATCGAAACTTTAATACCTCATTCTTTGAC
CCTTCAGGAGGAGGAGATCCAATTTTATATCAACATTTATTTTGATTTTTTGG-------
------------------------------------------------------------
------------------------------------------------------------
-------------------------------------

#Rhipicephalus_appendiculatus(DQ901363.1)
------------------------------------------------------------
------------------------------------------------------------
---------------------------------------------------------TGA
TTAGTTCCCATTATAATTGGGGCTCCAGATATAGCATTTCCTCGAATAAATAATATAAGA
TTTTGACTTCTTCCTCCTTCTTTATTTTTATTAATTAATTCTTCTTTAGTAGAATCTGGA
GCTGGAACAGGATGAACAGTTTACCCTCCTTTATCTTCAAACCTTTCTCATTATGGGCCT
TCAGTAGATCTTGCAATTTTTTCTTTACATCTTGCAGGAGCATCTTCAATTTTAGGAGCA
ATTAATTTTATTACAACTATTATCAACATACGTTCTATTGGAATAACTATAGAACGAATG
CCTTTATTTGTCTGATCAGTTTTAATTACAGCTATTTTACTATTATTATCATTACCAGTT
TTAGCTGGGGCTATTACAATATTATTAACAGATCGAAACTTTAATACCTCATTCTTTGAC
CCTTCAGGAGGAGGAGATCCAATTTTATATCAACATTTATTTTGATTTTTTGG-------
------------------------------------------------------------
------------------------------------------------------------
-------------------------------------

#Rhipicephalus_evertsi_everts(AF132835.1)
--------------------ATTAGGGTTAAGTATAAGAATATTAATTCGACTTGAATTA
GGCCAACCTGGAAGATTAATTGGTAATGACCAAATTTACAACGTAATTGTAACAGCCCAT
GCATTTATTATAATTTTCTTTATGGTTATACCAATTATAATTGGGGGGTTTGGTAATTGA
CTTGTACCCATTATATTAGGTGCTCCTGATATAGCCTTCCCACGAATTAATAATATAAGA
TTCTGACTTTTACCCCCCTCCTTATTTTTACTAATTAATTCTTCTTTAGTTGAGTCAGGA
GCAGGGACTGGATGAACTGTTTATCCCCCTTTATCATCGAATTTATCTCATTATGGTCCT
TCTGTAGATTTAGCTATTTTCTCTTTACATCTTGCTGGGGCATCTTCAATTTTAGGTGCA
ATTAATTTTATTACAACCATTTTAAATATGCGGTCCATTGGCATAAGAATAGAACGTATA
CCTTTATTTGTATGATCTGTATTAATTACTGCTATTCTTTTACTTTTGTCTCTACCTGTC
TTAGCAGGTGCCATTACAATATTATTAACAGATCGAAATTTCAACACTTCATTTTTTGAC
CCTTCAGGAGGTGGTGACCCTATTTTATATCAACATTTATTTTGATTTTTTGG-------
------------------------------------------------------------
------------------------------------------------------------
-------------------------------------

#Rhipicephalus_evertsi_mimeticus(AF132836.1)
--------------------ATTAGGATTAAGAATACGAATATTAATTCGGCTTGAATTA
GGCCAGCCTGGAAGATTAATTGGTAATGATCAAATTTACAACGTAATTGTAACAGCTCAT
GCATTTATTATAATTTTCTTTATGGTAATACCAATTATAATTGGGGGGTTCGGTAACTGA
CTTGTGCCTATTATATTAGGTGCCCCTGATATAGCCTTCCCACGAATAAATAATATAAGG
TTCTGACTTTTACCTCCTTCCTTATTTTTACTAATTAATTCTTCTTTAGTTGAATCAGGA
GCAGGGACTGGGTGAACCGTGTACCCTCCTTTATCATCAAATTTATCTCATTATGGCCCT
TCTGTAGATTTGGCTATTTTCTCTCTACATCTTGCTGGAGCATCTTCAATTTTAGGGGCA
ATTAATTTTATTACAACCATTTTAAATATACGATCAATTGGAATAAGAATAGAGCGTATA
CCTTTATTTGTGTGATCTGTGTTAATTACTGCTATTCTTTTACTTTTATCTCTACCTGTT
TTAGCAGGAGCTATTACAATACTATTAACGGACCGAAATTTCAACACTTCATTTTTTGAC
CCTTCAGGAGGGGGGGATCCAATTTTATACCAACATTTATTTTGATTTTTTGG-------
------------------------------------------------------------
------------------------------------------------------------
-------------------------------------

#Rhipicephalus_microplus_(JF758630.1)
------------------------------------------------------------
------------------------------------------------------------
------------------------------------------------------------
---------ATTATACTAGGGGCCCCTGATATAGCTTTTCCACGTATAAATAATATAAGA
TTTTGACTTCTACCTCCTTCTTTATTTTTGTTAATTAATTCATCTTTGGTTGAATCAGGG
GCAGGGACTGGGTGAACTGTTTACCCACCCTTATCATCAAATTTATCCCATTACGGACCC
TCTGTTGACTTAGCCATTTTTTCTCTTCATTTAGCCGGAGCATCATCAATTTTAGGAGCA
ATTAATTTTATTACAACTATTTTAAATATACGCTCCATTGGTATATCAATAGAACGTATA
CCTTTATTTGTGTGATCTGTTTTAATTACAGCTATTCTTTTGTTGTTATCTTTACCTGTT
TTAGCAGGGGCTATTACTATGTTATTAACAGATCGAAATTTTAATACTTCATTTTTTGAC
CCTTCAGGTGGAGGAGACCCAATTTTATATCAACATTTATTTTGATTTTTTGG-------
------------------------------------------------------------
------------------------------------------------------------
-------------------------------------

#Rhipicephalus_microplus_(JF758636.1)
------------------------------------------------------------
------------------------------------------------------------
------------------------------------------------------------
---------ATTATACTAGGGGCCCCTGATATAGCTTTTCCACGTATAAATAATATAAGA
TTTTGACTTCTACCTCCTTCTTTATTTTTGTTAATTAATTCATCTTTGGTTGAATCAGGG
GCAGGGACTGGGTGAACTGTTTACCCACCCTTATCATCAAATTTATCCCATTACGGACCC
TCTGTTGACTTAGCCATTTTTTCTCTTCATTTAGCCGGAGCATCATCAATTTTAGGAGCA
ATTAATTTTATTACAACTATTTTAAATATACGCTCCATTGGTATACCAATAGAACGTATA
CCTTTATTTGTGTGATCTGTTTTAATTACAGCTATTCTTTTGTTGTTATCTTTACCTGTT
TTAGCAGGGGCTATTACTATGTTATTAACAGATCGAAATTTTAATACTTCATTTTTTGAC
CCTTCAGGTGGAGGAGACCCAATTTTATATCAACATTTATTTTGATTTTTTGG-------
------------------------------------------------------------
------------------------------------------------------------
-------------------------------------

#Rhipicephalus_microplus(AF132827.1)
--------------------ATTGGGATTAAGTATAAGAATACTAATTCGACTTGAGCTA
GGTCAACCAGGAAGATTAATTGGTAATGATCAAATTTATAATGTAATCGTAACTGCCCAT
GCATTTATCATGATTTTCTTTATAGTAATACCTATCATAATTGGGGGATTCGGAAATTGA
CTTGTCCCCATCATATTAGGCGCTCCTGATATAGCTTTCCCACGTATAAATAATATAAGA
TTTTGACTTTTACCCCCTTCATTATTTTTACTAATTAATTCATCTTTAGTTGAATCAGGA
GCAGGAACTGGCTGAACTGTATATCCCCCATTATCATCAAATTTATCTCACTACGGCCCT
TCTGTTGACTTAGCCATTTTTTCTCTACATTTAGCTGGAGCATCATCAATTTTAGGTGCA
ATTAATTTTATTACAACTATCTTAAATATACGTTCTATTGGTATATCCATAGAACGTATA
CCTTTATTTGTCTGATCTGTTTTAATTACAGCCATTCTTCTATTATTATCTTTACCTGTT
TTAGCAGGTGCCATTACTATATTATTAACAGATCGAAATTTTAATACTTCATTTTTTGAC
CCTTCAGGTGGAGGGGATCCTATTTTATATCAACATTTATTTTGATTTTTTGG-------
------------------------------------------------------------
------------------------------------------------------------
-------------------------------------

#Rhipicephalus_microplus(HM193863.1)
------------------------------------------------------------
-------CAGGAAGATTAATTGGTAATGATCAAATTTATAATGTAATCGTAACTGCCCAT
GCATTTATTATGATTTTCTTTATAGTAATACCTATTATAATTGGGGGATTTGGAAATTGG
CTTGTCCCTATTATATTAGGGGCCCCTGATATAGCTTTTCCACGTATAAATAATATAAGA
TTTTGGCTTTTACCCCCTTCATTATTTTTATTAATTAATTCATCTTTAGTTGAATCAGGA
GCAGGAACTGGATGAACTGTGTATCCCCCATTATCATCAAATTTATCTCATTACGGCCCT
TCAGTTGATTTAGCCATTTTTTCTCTTCACTTAGCTGGGGCATCATCAATTTTAGGGGCA
ATTAATTTTATTACAACTATTTTAAATATACGTTCTATTGGCATATCTATAGAACGTATA
CCTTTATTTGTCTGATCTGTTTTAATTACAGCCATTCTTTTATTATTATCTTTACCTGTT
TTAGCAGGGGCTATTACTATATTGTTAACAGACCGAAATTTTAATACTTCATTTTTTGAC
CCTTCAGGCGGAGGAGATCCTATTTTATATCAACATTTATTTTGATTTTTTGG-------
------------------------------------------------------------
------------------------------------------------------------
-------------------------------------

#Rhipicephalus_microplus(JQ625683.1)
------------------------------------------------------------
------------------------------------------------------------
------------------------------------------------------------
---------ATTATACTAGGGGCCCCTGATATAGCTTTTCCACGTATAAATAATATAAGA
TTTTGACTTCTACCTCCTTCTTTATTTTTGTTAATTAATTCATCTTTGGTTGAATCAGGG
GCAGGGACTGGGTGAACTGTTTACCCACCCTTATCATCAAATTTATCCCATTACGGACCC
TCTGTTGACTTAGCCATTTTTTCTCTTCATTTAGCCGGAGCATCATCAATTTTAGGAGCA
ATTAATTTTATTACAACTATTTTAAATATACGCTCCATTGGTATATCAATAGAACGTATA
CCTTTATTTGTGTGATCTGTTTTAATTACAGCTATTCTTTTGTTGTTATCTTTACCTGTT
TTAGCAGGGGCTATTACTATGTTATTAACAGATCGAAATTTTAATACTTCATTTTTTGAC
CCTTCAGGTGGAGGAGACCCAATTTTATATCAACATTTATTTTGATTTTTTGG-------
------------------------------------------------------------
------------------------------------------------------------
-------------------------------------

#Rhipicephalus_microplus(JQ625684.1)
------------------------------------------------------------
------------------------------------------------------------
------------------------------------------------------------
---------ATTATACTAGGGGCCCCTGATATAGCTTTTCCACGTATAAATAATATAAGA
TTTTGACTTCTACCTCCTTCTTTATTTTTGTTAATTAATTCATCTTTGGTTGAATCAGGG
GCAGGGACTGGGTGAACTGTTTACCCACCCTTATCATCAAATTTATCCCATTACGGACCC
TCTGTTGACTTAGCCATTTTTTCTCTTCATTTAGCCGGAGCATCATCAATTTTAGGAGCA
ATTAATTTTATTACAACTATTTTAAATATACGCTCCATTGGTATATCAATAGAACGTATA
CCTTTATTTGTGTGATCTGTTTTAATTACAGCTATTCTTTTGTTGTTATCTTTACCTGTT
TTAGCAGGTGCTATTACTATGTTATTAACAGATCGAAATTTTAATACTTCATTTTTTGAC
CCTTCAGGTGGAGGAGACCCAATTTTATATCAACATTTATTTTGATTTTTTGG-------
------------------------------------------------------------
------------------------------------------------------------
-------------------------------------

#Rhipicephalus_microplus(JQ625685.1)
------------------------------------------------------------
------------------------------------------------------------
------------------------------------------------------------
---------ATTATATTAGGCGCTCCTGACATAGCATTTCCTCGAATAAATAATATAAGA
TTCTGACTATTACCTCCCTCTTTATTCTTATTAATTAATTCATCTTTAGTTGAAAGAGGG
GCGGGTACAGGGTGAACTGTATATCCTCCATTATCATCTAATTTGTCCCATTATGGACCC
TCAGTAGACATAGCAATTTTTTCACTCCACTTAGCAGGAGCCTCATCAATTTTAGGGGCT
ATTAATTTCATTACAACTATCATTAATATACGATCTTTAGGAATAACTTTAGAACGAATA
CCGCTATTTGTTTGATCAGTTCTAATTACCGCAATTCTCCTTCTGCTATCCTTACCTGTT
CTTGCAGGTGCAATTACCATACTCTTGACAGATCGAAATTTTAACACCTCATTCTTTGAC
CCCTCAGGAGGAGGAGACCCAATTTTATATCAACACTTATTTTGATTTTTTGG-------
------------------------------------------------------------
------------------------------------------------------------
-------------------------------------

#Rhipicephalus_pumilio(_AY008684.1)
--------------------GTTAGGACTAAGAATAAGAATATTAATTCGGTTAGAATTA
GGTCAACCTGGAACTCTAATTGGGAATGACCAAATTTACAACGTAATTGTAACAGCTCAT
GCATTTATTATAATTTTTTTCATAGTAATACCTATTATAATCGGAGGATTTGGAAACTGA
CTAGTTCCTATTATACTAGGGGCTCCGGATATAGCATTTCCTCGAATAAATAATATAAGA
TTTTGATTACTTCCACCTTCATTATTTTTATTAATTAATTCTTCATTAATTGAATCAGGG
GCTGGAACAGGATGGACAGTTTATCCTCCTCTTTCCTCAAATTTATCACACTATGGCCCA
TCAGTAGACCTAGCTATTTTCTCCCTTCATCTTGCTGGTGCATCCTCAATTTTGGGAGCA
ATCAATTTTATTACAACTATTCTAAATATACGATCTATTGGAATAACAATAGAACGAATA
CCATTATTTGTTTGATCTGTTTTAATTACTGCTATCTTATTACTTTTATCATTACCTGTT
TTAGCAGGAGCTATTACAATATTATTAACAGATCGAAATTTTAATACTTCATTCTTTGAT
CCTTCAGGGGGAGGAGACCCAATTTTATATCAACATTTATTTTGATTTTTTGG-------
------------------------------------------------------------
------------------------------------------------------------
-------------------------------------

#Rhipicephalus_pumilio(HM193877.1)
--------------------ATTAGGATTAAGAATAAGAATATTAATTCGGTTAGAATTA
GGTCAACCTGGAACTCTAATTGGAAATGACCAAATTTACAATGTAATCGTAACAGCTCAT
GCATTTATTATAATTTTTTTTATAGTAATACCCATTATAATCGGAGGATTTGGAAACTGA
TTAGTCCCTATTATACTAGGTGCTCCGGATATAGCATTTCCACGAATAAATAATATAAGA
TTTTGATTACTTCCACCCTCATTATTTTTGTTAATTAATTCTTCACTAATTGAATCAGGA
GCTGGGACAGGATGAACAGTTTATCCTCCTCTTTCTTCGAATTTATCACACTATGGCCCA
TCAGTGGACCTAGCTATTTTTTCTCTTCATCTTGCTGGCGCATCTTCAATTTTAGGTGCA
ATTAATTTTATTACAACTATTCTAAATATACGATCTATTGGAATAACAATAGAACGAATA
CCATTATTTGTTTGATCTGTTTTAATTACTGCTATTTTATTACTTTTATCATTACCCGTT
TTAGCAGGTGCCATTACAATATTATTAACAGATCGAAATTTTAATACTTCATTCTTTGAC
CCTTCAGGGGGAGGAGACCCAATTTTATATCAACACCTATTTTGATTTTTTGG-------
------------------------------------------------------------
------------------------------------------------------------
-------------------------------------

#Rhipicephalus_pumilio(HM193878.1)
--------------------ATTAGGATTAAGAATAAGAATATTAATTCGGTTAGAATTA
GGTCAACCTGGAACTCTAATTGGAAATGACCAAATTTACAATGTAATCGTAACAGCTCAT
GCATTTATTATAATTTTTTTTATAGTAATACCCATTATAATCGGAGGATTTGGAAACTGA
TTAGTCCCTATTATACTAGGTGCTCCGGATATAGCATTTCCACGAATAAATAATATAAGA
TTTTGATTACTTCCACCCTCATTATTTTTGTTAATTAATTCTTCACTAATTGAATCAGGA
GCTGGGACAGGATGAACAGTTTATCCTCCTCTTTCTTCGAATTTATCACACTATGGCCCA
TCAGTGGACCTAGCTATTTTTTCTCTTCATCTTGCTGGCGCATCTTCAATTTTAGGTGCA
ATTAATTTTATTACAACTATTCTAAATATACGATCTATTGGAATAACAATAGAACGAATA
CCATTATTTGTTTGATCTGTTTTAATTACTGCTATTTTATTACTTTTATCATTACCCGTT
TTAGCAGGTGCCATTACAATATTATTAACAGATCGAAATTTTAATACTTCATTCTTTGAC
CCTTCAGGGGGAGGAGACCCAATTTTATATCAACACCTATTTTGATTTTTTGG-------
------------------------------------------------------------
------------------------------------------------------------
-------------------------------------

#Rhipicephalus_sanguineus(AF132839.1)
--------------------ATTAGGACTTAGTATAAGAATATTAATTCGTATAGAATTA
GGACAACCTGGAACTTTAATTGGAAATGATCAGATTTATAATGTAATCGTAACAGCACAT
GCATTTATTATAATTTTTTTTATAGTTATACCAATCATAATCGGAGGATTTGGAAATTGA
TTAGTCCCTATCATATTGGGTGCCCCAGATATAGCATTTCCACGAATAAATAATATAAGA
TTTTGACTTTTACCTCCTTCACTATTTTTATTAATTAACTCTTCATTAATTGAATCTGGA
GCTGGTACAGGATGAACAGTTTACCCTCCTCTATCTTCAAATTTATCACATTATGGCCCT
TCAGTAGATTTAGCTATTTTTTCTCTTCATCTTGCTGGTGCTTCTTCAATTTTAGGTGCA
ATTAACTTTATTACAACTATTGTAAACATACGATCAATTGGAATAACAATAGAACGTATA
CCATTATTTGTTTGATCTGTTTTAATTACAGCTATTTTATTACTTTTATCTTTACCTGTA
TTAGCAGGTGCCATTACAATATTGTTAACTGATCGAAACTTTAATACATCATTTTTTGAT
CCTTCAGGGGGAGGAGATCCAATTTTATATCAACATTTATTTTGATTCTTTGG-------
------------------------------------------------------------
------------------------------------------------------------
-------------------------------------

#Rhipicephalus_sanguineus(HM193873.1)
--------------------ACTAGGATTAAGAATAAGAATATTAATCCGCATAGAATTA
GGTCAACCAGGAACTTTAATTGGAAACGATCAAATTTATAATGTAATTGTAACAGCACAT
GCATTTATTATAATTTTTTTTATAGTTATACCAATTATAATCGGAGGATTTGGAAATTGA
TTAGTTCCTATTATACTAGGAGCTCCAGATATAGCATTTCCACGAATAAATAATATAAGA
TTTTGGTTACTTCCTCCTTCTCTATTTCTACTAATTAATTCTTCATTAATCGAATCAGGA
GCAGGTACAGGGTGAACAGTTTACCCCCCCTTATCATCAAATTTATCACACTACGGACCA
TCAGTAGATTTAGCTATTTTTTCTCTGCATCTTGCAGGTGCTTCTTCAATTTTAGGTGCA
ATCAATTTCATTACAACTATTGTAAATATACGATCCATTGGAATAACAATAGAACGAATA
CCATTATTTGTATGATCTGTTTTAATTACTGCAATTTTATTATTATTATCTTTACCAGTC
TTAGCTGGCGCAATTACAATATTATTAACTGATCGAAACTTTAATACATCATTCTTTGAC
CCTTCAGGAGGAGGTGACCCAATTCTATATCAACATTTATTTTGATTTTTTGG-------
------------------------------------------------------------
------------------------------------------------------------
-------------------------------------

#Rhipicephalus_sanguineus(HM193874.1)
--------------------ACTAGGATTAAGAATAAGAATATTAATCCGCATAGAATTA
GGTCAACCAGGAACTTTAATTGGAAACGATCAAATTTATAATGTAATTGTAACAGCACAT
GCATTTATTATAATTTTTTTTATAGTTATACCAATTATAATCGGAGGATTTGGAAATTGA
TTAGTTCCTATTATACTAGGAGCTCCAGATATAGCATTTCCACGAATAAATAATATAAGA
TTTTGGTTACTTCCTCCTTCTCTATTTCTACTAATTAATTCTTCATTAATCGAATCAGGA
GCAGGTACAGGGTGAACAGTTTACCCCCCCTTATCATCAAATTTATCACACTACGGACCA
TCAGTAGATTTAGCTATTTTTTCTCTGCATCTTGCAGGTGCTTCTTCAATTTTAGGTGCA
ATCAATTTCATTACAACTATTGTAAATATACGATCCATTGGAATAACAATAGAACGAATC
CCATTATTTGTATGATCTGTTTTAATTACTGCAATTTTATTATTATTATCTTTACCAGTC
TTAGCTGGCGCAATTACAATAATATTAACTGATCGAAACTTTAATACATCATTCTTTGAC
CCAGCAGGAGGAGG----------------------------------------------
------------------------------------------------------------
------------------------------------------------------------
-------------------------------------

#Rhipicephalus_sanguineus(JF758634.1)
------------------------------------------------------------
------------------------------------------------------------
------------------------------------------------------------
---------ATTATACTAGGAGCTCCAGATATAGCATTTCCACGAATAAATAATATAAGA
TTTTGGTTACTTCCTCCTTCTCTATTTCTACTAATTAATTCTTCATTAATCGAATCAGGA
GCAGGTACAGGGTGAACAGTTTACCCCCCCTTATCATCAAATTTATCACACTACGGACCA
TCAGTAGATTTAGCTATTTTTTCTCTGCATCTTGCAGGTGCTTCTTCAATTTTAGGTGCA
ATCAATTTCATTACAACTATTGTAAATATACGATCCATTGGAATAACAATAGAACGAATA
CCATTATTTGTATGATCTGTTTTAATTACTGCAATTTTATTATTATTATCTTTACCAGTC
TTAGCTGGCGCAATTACAATATTATTAACTGATCGAAACTTTAATACATCATTCTTTGAC
CCTTCAGGAGGAGGTGACCCAATTCTATATCAACATTTATTTTGATTTTTTGG-------
------------------------------------------------------------
------------------------------------------------------------
-------------------------------------

#Rhipicephalus_sanguineus(JQ625681.1)
------------------------------------------------------------
------------------------------------------------------------
------------------------------------------------------------
---------ATTATACTAGGAGCTCCAGATATAGCATTTCCACGAATAAATAATATAAGA
TTTTGGTTACTTCCTCCTTCTCTATTTCTACTAATTAATTCTTCATTAATCGAATCAGGA
GCAGGTACAGGGTGAACAGTTTACCCCCCCTTATCATCAAATTTATCACACTACGGACCA
TCAGTAGATTTAGCTATTTTTTCTCTGCATCTTGCAGGTGCTTCTTCAATTTTAGGTGCA
ATCAATTTCATTACAACTATTGTAAATATACGATCCATTGGAATAACAATAGAACGAATA
CCATTATTTGTATGATCTGTTTTAATTACTGCAATTTTATTATTATTATCTTTACCAGTC
TTAGCTGGCGCAATTACAATATTATTAACTGATCGAAACTTTAATACATCATTCTTTGAC
CCTTCAGGAGGAGGTGACCCAATTCTATATCAACATTTATTTTGATTTTTTGG-------
------------------------------------------------------------
------------------------------------------------------------
-------------------------------------

#Rhipicephalus_sanguineus(JQ625682.1)
------------------------------------------------------------
------------------------------------------------------------
------------------------------------------------------------
---------ATTATACTAGGAGCTCCAGATATAGCATTTCCACGAATAAATAATATAAGA
TTTTGGTTACTTCCTCCTTCTCTATTTCTACTAATTAATTCTTCATTAATCGAATCAGGA
GCAGGTACAGGGTGAACAGTTTACCCCCCCTTATCATCAAATTTATCACACTACGGACCA
TCAGTAGATTTAGCTATTTTTTCTCTGCATCTTGCAGGTGCTTCTTCAATTTTAGGTGCA
ATCAATTTCATTACAACTATTGTAAATATACGATCCATTGGAATAACAATAGAACGAATA
CCATTATTTGTATGATCTGTTTTAATTACTGCAATTTTATTATTATTATCTTTACCAGTC
TTAGCTGGCGCAATTACAATATTATTAACTGATCGAAACTTTAATACATCATTCTTTGAC
CCTTCAGGAGGAGGTGACCCAATTCTATATCAACATTTATTTTGATTTTTTGG-------
------------------------------------------------------------
------------------------------------------------------------
-------------------------------------

#Rhipicephalus_sanguineus(NC_002074.1)
--------------------ATTAGGACTTAGTATAAGAATATTAATTCGTATAGAATTA
GGACAACCTGGAACTTTAATTGGAAATGATCAGATTTATAATGTAATCGTAACAGCACAT
GCATTTATTATAATTTTCTTTATAGTTATACCAATCATAATCGGAGGGTTCGGAAATTGA
TTAGTTCCTATTATATTAGGTGCCCCAGATATAGCATTTCCACGAATAAATAATATAAGA
TTTTGACTTTTACCCCCCTCATTATTTTTATTGATTAACTCTTCATTAATTGAATCCGGA
GCTGGAACAGGATGAACAGTTTATCCCCCTCTATCTTCAAATTTATCACATTATGGTCCA
TCAGTAGATTTAGCTATTTTTTCTCTTCACCTTGCTGGTGCTTCTTCAATTTTAGGTGCA
ATTAACTTCATCACAACTATTGTAAATATACGATCAATTGGAATAACAATAGAACGAATA
CCATTATTTGTTTGATCTGTTTTAATTACAGCTATTTTACTACTTCTATCTTTACCTGTA
TTAGCAGGTGCCATTACAATATTATTAACTGATCGAAACTTTAACACATCATTTTTTGAT
CCTTCAGGAGGAGGAGATCCCATTTTATATCAACACTTATTTTGATTCTTTGG-------
------------------------------------------------------------
------------------------------------------------------------
-------------------------------------
