# Supplementary material for: Assessment of four DNA fragments (COI, 16S rDNA, ITS2, 12S rDNA) for species identification of the Ixodida (Acari: Ixodida)
Source: Parasit Vectors. 2014 Mar 3;7:93. doi: 10.1186/1756-3305-7-93 (PMC3945964; doi:10.1186/1756-3305-7-93)
Supplement: Additional file 5 — Appendix S2. The data sets 1 to 3 utilized in this manuscript. [file 1756-3305-7-93-S5.zip › Appendix.S2/data set 2/ITS2/Bothriocroton Amblyomma.meg]

#mega
!Title ;
!Format DataType=DNA indel=-;

#Amblyomma_incisum(AY619576.1)
TCATATATCAAGAGAGACGCCGGCGCCCGGGGATGGCGCGGCCGGCGAC-TCGTTTTGAC
CGTGTCGGCA---AAGA--GGACGGCTCTGT--ACC--GGACG---CCGAAGAT-CCCTC
GAAAGACTTT---GCGAATGAGGAGGAGAGT---------------GGGTTGA-ACCCTT
C-ACCCGCGC---CAGGGCGGT-TGAGTCGGG-TCGCCC-TGCGCTG----ACGTAA---
CGAGGGG-CCGATGC-CCGCC------AGCCG-TGTAGCGT--T-AGCCTCCGT-A--GG
CGACC--GCCGCAGGA--AGGGATTACCTGCAGGGAAAGAGCGGTC--------------
------------------------------------------------------------
---------------------------------------------------CGAA-GGGA
GA-CGAGGC-ATTGA-C---GAGCGGCAAG----GCGGCGTCTGCCGGCCCCCCGGAGA-
AG--TGCCCGAA--ATGCT--GCGATC------CCGCAGA-------GAGGGGAGCGC-C
---CTGTC-CGGGCAC--GCCCGCGCGAGAAGAA--------GGGAGATCTCGCGCGC-G
GAG--TGCGGGGAG-GCGACGGGCGT---GAACGCGGT---GGAG--CGCGG---CAGTT
T-G---GAGGCGTAGAGGCGCGC---CGCG-ACGCGGTGTG-CAAGGG-ATCCTC---CG
GACC---CCCGAC------------GGAAAGGGGGACCGCCTCCTTGAAT-GGGCGCA--
---------AAGTCGAGTACGGGTCGAACGGACGCAGTCTTTGTTT-CGA-GCGCTGTCC
GCCGTCGGTCTAAGTGCTTCGCAGTCTCTGCCCCGAGAAAA-ACTGGGCCACTCCAGTTG
GGGCGGGGGCGACGCAAAACCTTTTGTGACGATGCCCC-TACGCCAGGCCG-AGGTTCGT
TCTCT---CGAGGGA-AAGAGAG---GCGACAGGGAATT-ATTCGGCCGCGGCGGTTGGG
GGCTTCC---------ACT---CAACGTTCGCTTC-TGCG-CAACCGCGAGC-GCGC---
-CGTCC-GAGTG----CCGG--GCGACGG-TGC-CTTCCAGTCTCGCTCGCTG----TCG
CCGAGGGTGTTGGC---GACAG----------AGC-GGGGAATG--GGCGGAAG--GCG-
-CCGGCCCGGAGA-----TGGGG--AAGGACGC--ACGCG-CGCTCGA----GCGCGCCT
--GATTCGAACGAGAGAA---TGC

#Amblyomma_incisum(AY619577.1)
TCATATATCAAGAGAGACGCCGGCGCCCGGGGATGGCGCGGCCGGCGAC-TCGTTTTGAC
CGTGTCGGCA---AAGA--GGACGGCTCTGT--ACC--GGACG---CCGAAGAT-CCCTC
GAAAGACTTT---GCGAATGAGGAGGAGAGT---------------GGGTTGA-ACCCTT
C-ACCCGCGC---CAGAGCGGT-TGTGTCGGG-TCGCCC-TGCGCTG----ACGTAA---
CGAGGGG-CCGACGC-CCGCC------AGCCG-TGTAGCGT--T-AGCCTCCGT-A--GG
CGACC--GCCGCAGGA--AGGGATTACCTGCAGGGAAAGAGCGGTC--------------
------------------------------------------------------------
---------------------------------------------------CGAA-GGGA
GA-CAAGGC-ATTGA-C---GAGCGGCAAG----GCGGCGTCTGCCGGCCCCCCGGAGA-
AG--TGACCGAA--ATGCT--GCGATC------CCGCAGA-------GAGGAGAGCGC-C
---CTGTC-CGGGCAC--GCCCGCGCGAGAAGAA--------GGGAGATCTCGCGCGC-G
GAG--TGCGGGGAG-GCGACGGGCGT---GAACGCGGT---GGAG--CGCGG---CGGTT
C-G---GAGGCGCAGAGGCGCAC---CGCG-AAGCGGTGTG-CAAGGG-ATCCTC---CG
GACC---CCCAAT------------GGAAAAGGGGACCGCCTCCTTGAAT-GGGCGCA--
---------AAGTCGAGTACGGGTCGAACGGACGCAGTCTTCGTTT-CGA-GCGCTGTCC
GCCGTCGGTCTAAGTGCTTCGCAGTCTCTGCCCCGAGAAAA-ACTGGGCCACTCCAGTTG
GGGCGGGGGCGACGCAAAACCTTTTGTGACGATGCCCC-TACGCCAGGCCG-AGGTTCGT
TCTCT---CGAGGGA-AAGAGAG---GCGACAGGGAATT-ATTCGGCCGCGGCGGTTGGG
GGCTTCC---------ACT---CAACGTTCGCTTC-TGCG-CAACCGAGAGA-GCGC---
-CGTCC-GAGCG----CCGG--GCGACGG-TGC-CTTCCAGTCTCGCTCGCTG----TCG
CCGAGGGTGTTGGC---GACCG----------AGC-GGGGAATG--GGCGGAAG--GCG-
-CCGGCCCGGACA-----TGGGG--AAGGACGC--ACGCG-CGCTCGA----GCGCGCCT
--GATTCGAACGAGAGAA---TGC

#Amblyomma_incisum(AY619578.1)
TCATATATCAAGAGAGACGCCGGCGCCCGGGGATGGCGCGGCCGGCGAC-TCGTTTTGAC
CGTGTCGGCA---AAGA--GGACGGCTCTGT--ACC--GGACG---CCGAAGAT-CCCTC
GAAAGACTTT---GCGAATGAGGAGGAGAGT---------------GGGTTGA-ACCCTT
C-ACCCGCGC---CAGAGCGGT-TGTGTCGGG-TCGCCC-TGCGCTG----ACGTAA---
CGAGGGG-CCGACGC-CCGCC------AGCCG-TGTAGCGT--T-AGCCTCCGT-A--GG
CGACC--GCCGCAGGA--AGGGATTACCTGCAGGGAAAGAGCGGTC--------------
------------------------------------------------------------
---------------------------------------------------CGAA-GGGA
GA-CGAGGC-ATTGA-C---GAGCGGCAAG----GCGGCGTCTGCCGGCCCCCCGGAGA-
AG--TGACCGAA--ATGCT--GCGATC------CCGCAGA-------GAGGAGAGCGC-C
---CTGTC-CGGGCAC--GCCCGCGCGAGAAGAA--------GGGAGATCTCGCGCGC-G
GAG--TGCGGGGAG-GCGACGGGCGT---GAACGCGGT---GGAG--CGCGG---CGGTT
C-G---GAGGCGCAGAGGCGCAC---CGCG-AAGCGGTGTG-CAAGGG-ATCCTC---CG
GACC---CCCAAT------------GGAAAAGGGGACCGCCTCCTTGAAT-GGGCGCA--
---------AAGTCGAGTACGGGTCGAACGGACGCAGTCTTCGTTT-CGA-GCGCTGTCC
GCCGTCGGTCTAAGTGCTTCGCAGTCTCTGCCCCGAGAAAA-ACTGGGCCACTCCAGTTG
GGGCGGGGGCGACGCAAAACCTTTTGTGACGATGCCCC-TACGCCAGGCCG-AGGTTCGT
TCTCT---CGAGGGA-AAGAGAG---GCGACAGGGAATT-ATTCGGCCGCGGCGGTTGGG
GGCTTCC---------ACT---CAACGTTCGCTTC-TGCG-CAACCGAGAGA-GCGC---
-CGTCC-GAGCG----CCGG--GCGACGG-TGC-CTTCCAGTCTCGCTCGCTG----TCG
CCGAGGGTGTTGGC---GACCG----------AGC-GGGGAATG--GGCGGAAG--GCG-
-CCGGCCCGGACA-----TGGGG--AAGGACGC--ACGCG-CGCTCGA----GCGCGCCT
--GATTCGAACGAGAGAA---TGC

#Amblyomma_latepunctatum(AY619567.1)
TCATATATCAAGAGAGACGCCGGCGCCCGGGGATGGCGCGGCCGGCGAC-TCGTTTTGAC
CGTGTCGGCA---AAGA--GGACGGCTCTGT--ACC--GGACG---CTGAAGAT-CCCTC
GAAAGACTTT---GCGAATGAGGAGGAGAGT---------------GGGTCGA-ACCCTT
C-ACCCGTGC---CAGGGCGGT-TGAGTCGGG-TCGCCC-TGCGCTG----ACGTAA---
CGAGGGG-CCGACGG-CCGCT------AGCCG-TGTAGCGT--T-AGCCTCCGT-A--AA
TGACC--GCCGCAGGA--AGGGATTACCTGCCGGGAAAGAGCGGTC--------------
------------------------------------------------------------
---------------------------------------------------CGAT-GGGA
GA-CGAGGC-ATTGA-C---GAGCGGCAAG----GCGGCGTCTGGCGGCCCCCCGGAGA-
AG--TGTCCGAA--ATGCC--GCGATC------CCGCGGAA------GAGGGGAGCGC-C
---CTGTC-CGGGCAC--GCCCGCGCGAGAAGAA--------GGGAGATCTCGCGCGC-G
GAG--TGCAGGGAG-GCGGCGGGCGT---GAACGCGGT---GGAG--CGCAG---CAGTT
C-G---GAGGCGCAGAGGCGCAC---CGCA-ACGCGGTGTC-GAAGGG-ATCCTC---CG
GTTC---CCTGAT------------GGAAAAGGG-ACCGCCTCCTTGAAT-GGGCGCG--
---------AAGTCGAGTACGGGTCGAACGGATGCAGTCCTCGTTT-CGA-GCGCTGTCC
GCCGTCGGTCTAAGAGCTTCGCAGTCTCTGCCCCGAGAAAAAACTGGGCCACTCCAGTTG
GGGCGGGGGCGACGCAAA--CCTTTGTGACGATGCCCC-TACGCCAGGCCG-TGGTTCGT
TCTCT---CGAGGGA-AAGAGAG---GCGACAGGGAATC-ATGCGGCCGCGGCGGTCGGG
GGCTACC---------ACT---CAATGTTCGCTTCATGCG-CAACCGCATGC-GCGC---
-CGTCC-GAGCG----CCGG--GCGGTGG-TGC-CTTCCAGTCTCGCTTGCTG----TCG
CCGAGGGTGTTGCC---GACCG----------AGC-GGGGAATG--GGTGGAAG--GTG-
-CCGCCCCGGAGA-----AGGGG--AAGGACGT--ACGCG-CGCATGA----GCGCGCCG
--AATTCGAACAAGAGAA---TGC

#Amblyomma_latepunctatum(AY619568.1)
TCATATATCAAGAGAGACGCCGGCGCCCGGGGATGGCGCGGCCGGCGAC-TCGTTTTGAC
CGTGTCGGCA---AAGA--GGACGGCTCTGT--ACC--GGACG---CTGAAGAT-CCCTC
GAAAGACTTT---GCGAATGAGGAGGAGAGT---------------GGGTCGA-ACCCTT
C-ACCCGTGC---CAGGGCGGT-TGAGTCGGG-TCGCCC-TGCGCTG----ACGTAA---
CGAGGGG-CCGACGG-CCGCT------AGCCG-TGTAGCGT--T-AGCCTCCGT-A--AA
TGACC--GCCGCAGGA--AGGGATTACCTGCCGGGAAAGAGCGGTC--------------
------------------------------------------------------------
---------------------------------------------------CGAT-GGGA
GA-CGAGGC-ATTGA-C---GAGCGGCAAG----GCGGCGTCTGGCGGCCCCCCGGAGA-
AG--TGTCCGAA--ATGCT--GCGATC------CCGCGGAA------GAGGGGAGCGC-C
---CTGTC-CGGGCAC--GCCCGCGCGAGAAGAA--------GGGAGATCTCGCGCGC-G
GAG--TGCAGGGAG-GCGACGGGCGT---GAACGCGGT---GGAG--CGCAG---CAGTT
C-G---GAGGCGCAGAGGCGCAC---CGCA-ACGCGGTGTC-GAAGGG-ATCCTC---CG
GTTC---CCTGAT------------GGAAAAGGG-ACCGCCTCCTTGAAT-GGGCGCG--
---------AAGTCGAGTACGGGTCGAACGGATGCAGTCCTCGTTT-CGA-GCGCTGTCC
GCCGTCGGTCTAAGAGCTTCGCAGTCTCTGCCCCGAGAAA---CTGGGCCATTCCAGTTG
GGGCGGGGGCGACGCAAA--CCTTTGTGACGATGCCCC-TACGCCAGGCCG-TGGTTCGT
TCTCT---CGAGGGA-AAGAGAG---GCGACAGGGAATC-ATGCGGCCGCGGCGGTCGGG
GGCTACC---------ACT---CAATGTTCGCTTCATGCG-CAACCGCATGC-GCGC---
-CGTCC-GAGCG----CCGG--GCGGTGG-TGC-CTTCCAGTCTCGCTTGCTG----TCG
CCGAGGGTGTTGCC---GACCG----------AGC-GGGGAATG--GGTGGAAG--GTG-
-CCGCCCCGGAGA-----AGGGG--AAGGACGT--ACGCG-CGCATGA----GCGCGCCG
--AATTCGAACAAGAGAA---TGC

#Amblyomma_latepunctatum(AY619569.1)
TCATATATCAAGAGAGACGCCGGCGCCCGGGGATGGCGCGGCCGGCGAC-TCGTTTTGAC
CGTGTCGGCA---AAGA--GGACGGCTCTGT--ACC--GGACG---CTGAAGAT-CCCTC
GAAAGACTTT---GCGAATGAGGAGGAGAGT---------------GGGTCGA-ACCCTT
C-ACCCGTGC---CAGGGCGGT-TGAGTCGGG-TCGCCC-TGCGCTG----ACGTAA---
CGAGGGG-CCGACGG-CCGCT------AGCCG-TGTAGCGT--T-AGCCTCCGT-A--AA
TGACC--GCCGCAGGA--AGGGATTACCTGCCGGGAAAGAGCGGTC--------------
------------------------------------------------------------
---------------------------------------------------CGAT-GGGA
GA-CGAGGC-ATTGA-C---GAGCGGCAAG----GCGGCGTCTGGCGGCCCCCCGGAGA-
AG--TGTCCGAA--ATGCT--GCGATC------CCGCGGAA------GAGGGGAGCGC-C
---CTGTC-CGGGCAC--GCCCGCGCGAGAAGAA--------GGGAGATCTCGCGCGC-G
GAG--TGCAGGGAG-GCGACGGGCGT---GAACGCGGT---GGAG--CGCAG---CAGTT
C-G---GAGGCGCAGAGGCGCAC---CGCA-ACGCGGTGTC-GAAGGG-ATCCTC---CG
GTTC---CCTGAT------------GGAAAAGGG-ACCGCCTCCTTGAAT-GGGCGCG--
---------AAGTCGAGTACGGGTCGAACGGATGCAGTCCTCGTTT-CGA-GCGCTGTCC
GCCGTCGGTCTAAGAGCTTCGCAGTCTCTGCCCCGAGAAA---CTGGGCCACTCCAGTTG
GGGCGGGGGCGACGCAAA--CCTTTGTGACGATGCCCC-TACGCCAGGCCG-TGGTTCGT
TCTCT---CGAGGGA-AAGAGAG---GCGACAGGGAATC-ATGCGGCCGCGGCGGTCGGG
GGCTACC---------ACT---CAATGTTCGCTTCATGCG-CAACCGCATGC-GCGC---
-CGTCC-GAGCG----CCGG--GCGGTGG-TGC-CTTCCAGTCTCGCTTGCTG----TCG
CCGAGGGTGTTGCC---GACCG----------AGC-GGGGAATG--GGTGGAAG--GTG-
-CCGCCCCGGAGA-----AGGGG--AAGGACGT--ACGCG-CGCATGA----GCGCGCCG
--AATTCGAACAAGAGAA---TGC

#Amblyomma_latepunctatum(AY619570.1)
TCATATATCAAGAGAGACGCCGGCGCCCGGGGATGGCGCGGCCGGCGAC-TCGTTTTGAC
CGTGTCGGCA---AAGA--GGACGGCTCTGT--ACC--GGACG---CTGAAGAT-CCCTC
GAAAGACTTT---GCGAATGAGGAGGAGAGT---------------GGGTCGA-ACCCTT
C-ACCCGTGC---CAGGGCGGT-TGAGTCGGG-TCGCCC-TGCGCTG----ACGTAA---
CGAGGGG-CCGACGG-CCGCT------AGCCG-TGTAGCGT--T-AGCCTCCGT-A--AA
TGACC--GCCGCAGGA--AGGGATTACCTGCCGGGAAAGAGCGGTC--------------
------------------------------------------------------------
---------------------------------------------------CGAT-GGGA
GA-CGAGGC-ATTGA-C---GAGCGGCAAG----GCGGCGTCTGGCGGCCCCCCGGAGA-
AG--TGTCCGAA--ATGCT--GCGATC------CCGCGGAA------GAGGGGAGCGC-C
---CTGTC-CGGGCAC--GCCCGCGCGAGAAGAA--------GGGAGATCTCGCGCGC-G
GAG--TGCAGGGAG-GCGACGGGCGT---GAACGCGGT---GGAG--CGCAG---CAGTT
C-G---GAGGCGCAGAGGCGCAC---CGCA-ACGCGGTGTC-GAAGGG-ATCCTC---CG
GTTC---CCTGAT------------GGAAAAGGG-ACCGCCTCCTTGAAT-GGGCGCG--
---------AAGTCGAGTACGGGTCGAACGGATGCAGTCCTCGTTT-CGA-GCGCTGTCC
GCCGTCGGTCTAAGAGCTTCGCAGTCTCTGCCCCGAGAAAAAACTGGGCCACTCCAGTTG
GGGCGGGGGCGACGCAAA--CCTTTGTGACGATGCCCC-TACGCCAGGCCG-TGGTTCGT
TCTCT---CGAGGGA-AAGAGAG---GCGACAGGGAATC-ATGCGGCCGCGGCGGTCGGG
GGCTACC---------ACT---CAATGTTCGCTTCATGCG-CAACCGCATGC-GCGC---
-CGTCC-GAGCG----CCGG--GCGGTGG-TGC-CTTCCAGTCTCGCTTGCTG----TCG
CCGAGGGTGTTGCC---GACCG----------AGC-GGGGAATG--GGTGGAAG--GTG-
-CCGCCCCGGAGA-----AGGGG--AAGGACGT--ACGCG-CGCATGA----GCGCGCCG
--AATTCGAACAAGAGAA---TGC

#Amblyomma_latepunctatum(AY619571.1)
TCATATATCAAGAGAGACGCCGGCGCCCGGGGATGGCGCGGCCGGCGAC-TCGTTTTGAC
CGTGTCGGCA---AAGA--GGACGGCTCTGT--ACC--GGACG---CTGAAGAT-CCCTC
GAAAGACTTT---GCGAATGAGGAGGAGAGT---------------GGGTCGA-ACCCTT
C-ACCCGTGC---CAGGGCGGT-TGAGTCGGG-TCGCCC-TGCGCTG----ACGTAA---
CGAGGGG-CCGACGG-CCGCT------AGCCG-TGTAGCGT--T-AGCCTCCGT-A--AA
TGACC--GCCGCAGGA--AGGGATTACCTGCCGGGAAAGAGCGGTC--------------
------------------------------------------------------------
---------------------------------------------------CGAT-GGGA
GA-CGAGGC-ATTGA-C---GAGCGGCAAG----GCGGCGTCTGGCGGCCCCCCGGAGA-
AG--TGTCCGAA--ATGCT--GCGATC------CCGCGGAA------GAGGGGAGCGC-C
---CTGTC-CGGGCAC--GCCCGCGCGAGAAGAA--------GGGAGATCTCGCGCGC-G
GAG--TGCAGGGAG-GCGACGGGCGT---GAACGCGGT---GGAG--CGCAG---CAGTT
C-G---GAGGCGCAGAGGCGCAC---CGCA-ACGCGGTGTC-AAAGGG-ATCCTC---CG
GTTC---CCTGAT------------GGAAAAGGG-ACCGCCTCCTTGAAT-GGGCGCG--
---------AAGTCGAGTACGGGTCGAACGGATGCAGTCCTCGTTT-CGA-GCGCTGTCC
GCCGTCGGTCTAAGAGCTTCGCAGTCTCTGCCCCGAGAAAAAACTGGGCCACTCCAGTTG
GGGCGGGGGCGACGCAAA--CCTTTGTGACGATGCCCC-TACGCCAGGCCG-TGGTTCGT
TCTCT---CGAGGGA-AAGAGAG---GCGACAGGGAATC-ATGCGGCCGCGGCGGTCGGG
GGCTACC---------ACT---CAATGTTCGCTTCATGCG-CAACCGCATGC-GCGC---
-CGTCC-GAGCG----CCGG--GCGGTGG-TGC-CTTCCAGTCTCGCTTGCTG----TCG
CCGAGGGTGTTGCC---GACCG----------AGC-GGGGAATG--GGTGGAAG--GTG-
-CCGCCCCGGAGA-----AGGGG--AAGGACGT--ACGCG-CGCATGA----GCGCGCCG
--AATTCGAACAAGAGAA---TGC

#Amblyomma_latepunctatum(AY619572.1)
TCATATATCAAGAGAGACGCCGGCGCCCGGGGATGGCGCGGCCGGCGAC-TCGTTTTGAC
CGTGTCGGCA---AAGA--GGACGGCTCTGT--ACC--GGACG---CTGAAGAT-CCCTC
GAAAGACTTT---GCGAATGAGGAGGAGAGT---------------GGGTCGA-ACCCTT
C-ACCCGTGC---CAGGGCGGT-TGAGTCGGG-TCGCCC-TGCGCTG----ACGTAA---
CGAGGGG-CCGACGG-CCGCT------AGCCG-TGTAGCGT--T-AGCCTCCGT-A--AA
TGACC--GCCGCAGGA--AGGGATTACCTGCCGGGAAAGAGCGGTC--------------
------------------------------------------------------------
---------------------------------------------------CGAT-GGGA
GA-CGAGGC-ATTGA-C---GAGCGGCAAG----GCGGCGTCTGGCGGCCCCCCGGAGA-
AG--TGTCCGAA--ATGCT--GCGATC------CCGCGGAA------GAGGGGAGCGC-C
---CTGTC-CGGGCAC--GCCCGCGCGAGAAGAA--------GGGAGATCTCGCGCGC-G
GAG--TGCAGGGAG-GCGACGGGCGT---GAACGCGGT---GGAG--CGCAG---CAGTT
C-G---GAGGCGCAGAGGCGCAC---CGCA-ACGCGGTGTC-GAAGGG-ATCCTC---CG
GTTC---CCTGAT------------GGAAAAGGG-ACCGCCTCCTTGAAT-GGGCGCG--
---------AAGTCGAGTACGGGTCGAACGGATGCAGTCCTCGTTT-CGA-GCGCTGTCC
GCCGTCGGTCTAAGAGCTTCGCAGTCTCTGCCCCGAGAAA---CTGGGCCACTCCAGTTG
GGGCGGGGGCGACGCAAA--CCTTTGTGACGATGCCCC-TACGCCAGGCCG-TGGTTCGT
TCTCT---CGAGGGA-AAGAGAG---GCGACAGGGAATC-ATGCGGCCGCGGCGGTCGGG
GGCTACC---------ACT---CAAAGTTCGCTTCATGCG-CAACCGCATGC-GCGC---
-CGTCC-GAGCG----CCGG--GCGGTGG-TGC-CTTCCAGTCTCGCTTGCTG----TCG
CCGAGGGTGTTGCC---GACCG----------AGC-GGGGAATG--GGTGGAAG--GTG-
-CCGCCCCGGAGA-----AGGGG--AAGGACGT--ACGCG-CGCATGA----GCGCGCCG
--AATTCGAACAAGAGAA---TGC

#Amblyomma_scalpturatum(AY619573.1)
TCATATATCAAGAGAGACGCCGGCGCCCGGGGATGGCGCGGCCGGCGAC-TCGTTTTGAC
CGTGTCGGCA---AAGA--GGACGGCTCTGT--ACC--GGACG---CCGAAGAT-CCCTC
GAAAGACTTT---GCGAATGAGGAGGAGAGT---------------GGGTCGA-ACCCTT
C-ACCCGTGC---CAGGGCGGT-TGAGTCGGG-TCGCCC-TGCGCTG----ACGTAA---
CGAGGGG-CCGACGG-CCGCT------AGCCG-TGTAGCGT--T-AGCCTCCGT-A--GG
TGACC--GCCGCAGGA--AGGGATTACCTGCCGGGAAAGAGCGGTC--------------
------------------------------------------------------------
---------------------------------------------------CGAC-GGGA
GA-CGAGGC-ATTGA-C---GAGCGGCAAG----GCGGCGTCTGGCTGCCCCCCGGAGA-
AG--TGTCCGAA--ATGCT--GCGATC------CCGCGGAA------AAGGGGAGCGC-C
---CCGTC-CGGGCAC--GCCCGCGCGAGAAGAA--------GGGAGATCTCGCGCGC-G
GAG--TGCAGGGAG-GCGACGGGCGT---GAACGCGGT---GGAG--CGCGG---CAGTT
C-G---GAGGCGCAGAGGCGCGC---CGCA-ACGCGGTGTC-GAAGGG-ATCCTC---CG
GTTC---CCCGAT------------GGAAAAGGG-ACCGCCTCCTTGAAT-GGGCGCG--
---------AAGTCGAGTACGGGTCGAACGGACGCAGTCCTCGTTT-CGA-GCGCTGTCC
GCCGTCGGTCTAAGTGCTTCGCAGTCTCTGCCCCGAGAAAAAACTGGGCCACTCCAGTTG
GGGCGGGGGCGACGCAAA--CCTTTGTGACGATGCCCC-TACGCCAGGCCG-TGGTTCGT
CCTCT---CGAGGGA-AAGAGAG---GCGACAGGGAATC-ATGCGGCCGCGGCGGTCGGG
GGCTACC---------ACT---CAATGTTCGCTTCATGCG-CAGCCGCATGC-GCGC---
-CGTCC-GAGCG----CCGG--GCGGCGG-TGC-CTTCCAGTCTCGCTTGCTG----TCG
CCGAGGGTGTTGCC---GACCG----------AGC-GGGGAATG--GGCGGAAG--GTG-
-CCGTCCCGGAGA-----AGGGG--AAGGACGC--ACGCG-CGCACGA----GCGCGCCG
--GATTCGAACAAGAGAA---TGC

#Amblyomma_scalpturatum(AY619574.1)
TCATATATCAAGAGAGACGCCGGCGCCCGGGGATGGCGCGGCCGGCGGC-TCGTTTTGAC
CGTGTCGGCA---AAGA--GGACGGCTCTGT--ACC--GGACG---CCGAAGAT-CCCTC
GAAAGACTTT---GCGAATGAGGAGGAGAGT---------------GGGTCGA-ACCCTT
C-ACCCGTGC---CAGGGCGGT-TGAGTCGGG-TCGCCC-TGCGCTG----ACGTAA---
CGAGGGG-CCGACGG-CCGCT------AGCCG-TGTAGCGT--T-AGCCTCCGT-A--GG
TGACC--GCCGCAGGA--AGGGATTACCTGCCGGGAAAGAGCGGTC--------------
------------------------------------------------------------
---------------------------------------------------CGAC-GGGA
GA-CGAGGC-ATTGA-C---GAGCGGCAAG----GCGGCGTCTGGCTGCCCCCCGGAGA-
AG--TGTCCGAA--ATGCT--GCGATC------CCGCGGAA------AAGGGGAGCGC-C
---CCGTC-CGGGCAC--GCCCGCGCGAGAAGAA--------GGGAGATCTCGCGCGC-G
GAG--TGCAGGGAG-GCGACGGGCGT---GAACGCGGT---GGAG--CGCGG---CAGTT
C-G---GAGGCGCAGAGGCGCGC---CGCA-ACGCGGTGTC-GAAGGG-ATCCTC---CG
GTTC---CCCGAT------------GGAAAAGGG-ACCGCCTCCTTGAAT-GGGCGCG--
---------AAGTCGAGTACGGGTCGAACGGACGCAGTCCTCGTTT-CGA-GCGCTGTCC
GCCGTCGGTCTAAGTGCTTCGCAGTCTCTGCCCCGAGAAAACACTGGGCCACTCCAGTTG
GGGCGGGGGCGACGCAAA--CCTTTGTGACGATGCCCC-TACGCCAGGCCG-TGGTTCGT
CCTCT---CGAGGGA-AAGAGAG---GCGACAGGGAATC-ATGCGGCCGCGGCGGTCGGG
GGCTACC---------ACT---CAATGTTCGCTTCATGCG-CAGCCGCATGC-GCGC---
-CGTCC-GAGCG----CCGG--GCGGCGG-TGC-CTTCCAGTCTCGCTTGCTG----TCG
CCGAGGGTGTTGCC---GACCG----------AGC-GGGGAATG--GGCGGAAG--GTG-
-CCGTCCCGGAGA-----AGGGG--AAGGACGC--ACGCG-CGCACGA----GCGCGCCG
--GATTCGAACAAGAGAA---TGC

#Amblyomma_scalpturatum(AY619575.1)
TCATATATCAAGAGAGACGCCGGCGCCCGGGGATGGCGCGGCCGGCGAC-TCGTTTTGAC
CGTGTCGGCA---AAGA--GGACGGCTCTGT--ACC--GGACG---CCGAAGAT-CCCTC
GAAAGACTTT---GCGAATGAGGAGGAGAGT---------------GGGTCGA-ACCCTT
C-ACCCGTGC---CAGGGCGGT-TGAGTCGGG-TCGCCC-TGCGCTG----ACGTAA---
CGAGGGG-CCGACGG-CCGCT------AGCCG-TGTAGCGT--T-AGCCTCCGT-A--GG
TGACC--GCCGCAGGA--AGGGATTACCTGCCGGGAAAGAGCGGTC--------------
------------------------------------------------------------
---------------------------------------------------CGAC-GGGA
GA-CGAGGC-ATTGA-C---GAGCGGCAAG----GCGGCGTCTGGCTGCCCCCCGGAGA-
AG--TGTCCGAA--ATGCT--GCGATC------CCGCGGAA------AAGGGGAGCGC-C
---CCGTC-CGGGCAC--GCCCGCGCGAGAAGAA--------GGGAGATCTCGCGCGC-G
GAG--TGCAGGGAG-GCGACGGGCGT---GAACGCGGT---GGAG--CGCGG---CAGTT
C-G---GAGGCGCAGAGGCGCGC---CGCA-ACGCGGTGTC-GAAGGG-ATCCTC---CG
GTTC---CCCGAT------------GGAAAAGGG-ACCGCCTCCTTGAAT-GGGCGCG--
---------AAGTCGAGTACGGGTCGAACGGACGCAGTCCTCGTTT-CGA-GCGCTGTCC
GCCGTCGGTCTAAGTGCTTCGCAGTCTCTGCCCCGAGAAAAAACTGGGCCACTCCAGTTG
GGGCGGGGGCGACGCAAA--CCTTTGTGACGATGCCCC-TACGCCAGGCCG-TGGTTCGT
CCTCT---CGAGGGA-AAGAGAG---GCGACAGGGAATC-ATGCGGCCGCGGCGGTCGGG
GGCTACC---------ACT---CAATGTTCGCTTCATGCG-CAGCCGCATGC-GCGC---
-CGTCC-GAGCG----CCGG--GCGGCGG-TGC-CTTCCAGTCTCGCTTGCTG----TCG
CCGAGGGTGTTGCC---GACCG----------AGC-GGGGAATG--AGCGGAAG--GTG-
-CCGTCCCGGAGA-----AGGGG--AAGGACGC--ACGCG-CGCACGA----GCGCGCCG
--GATTCGAACAAGAGAA---TGC

#Amblyomma_scalpturatum(AY887113.1)
-CATATATCAAGAGAGACGCCGGCGCCCGGGGATGGCGCGGCCGGCGGC-TCGTTTTGAC
CGTGTCGGCA---AAGA--GGACGGCTCTGT--ACC--GGACG---CCGAAGATTCCCTC
GAAAGACTTT---GCGAATGAGGAGGAGAGT---------------GGGTCGA-ACCCTT
C-ACCCGTGC---CAGGGCGGT-TGAGTCGGG-TCGCCC-TGCGCTG----ACGTAA---
CGAGGGG-CCGACGG-CCGCT------AGCCG-TGTAGCGT--T-AGCCTCCGT-A--GG
TGACC--GCCGCAGGA--AGGGATTACCTGCCGGGAAAGAGCGGTC--------------
------------------------------------------------------------
---------------------------------------------------CGAC-GGGA
GA-CGAGGC-ATTGA-C---GAGCGGCAAG----GCGGCGTCTGGCTGCCCCCCGGAGA-
AG--TGTCCGAA--ATGCT--GCGATC------CCGCGGAA------AAGGGGAGCGC-C
---CCGTC-CGGGCAC--GCCCGCGCGAGAAGAA--------GGGAGATCTCGCGCGC-G
GAG--TGCAGGGAG-GCGACGGGCGT---GAACGCGGT---GGAG--CGCGG---CAGTT
C-G---GAGGCGCAGAGGCGCGC---CGCA-ACGCGGTGTC-GAAGGG-ATCCTC---CG
GTTC---CCCGAT------------GGAAAAGGG-ACCGCCTCCTTGAAT-GGGCGCG--
---------AAGTCGAGTACGGGTCGAACGGACGCAGTCCTCGTTT-CGA-GCGCTGTCC
GCCGTCGGTCTAAGTGCTTCGCAGTCTCTGCCCCGAGAAAAAACTGGGCCACTCCAGTTG
GGGCGGGGGCGACGCAAA--CCTTTGTGACGATGCCCC-TACGCCAGGCCG-TGGTTCGT
CCTCT---CGAGGGA-AAGAGAG---GCGACAGGGAATC-ATGCGGCCGCGGCGGTCGGG
GGCTACC---------ACT---CAATGTTCGCTTCATGCG-CAGCCGCATGC-GCGC---
-CGTCC-GAGCG----CCGG--GCGGCGG-TGC-CTTCCAGTCTCGCTTGCTG----TCG
CCGAGGGTGTTGCC---GACCG----------AGC-GGGGAATG--GGCGGAAG--GTG-
-CCGTCCCGGAGA-----AGGGG--AAGGACGC--ACGCG-CGCACGA----GCGCGCCG
--GATTCGAACAAGAGAA---TGC

#Amblyomma_variegatum(HQ856711.1)
----------------------------------------GCCGGCGAC-TCGTTTTGAC
CGTGTCGGCA---AAGA--GGACGGCTCA----AAG--AAACG---CCGAAGAT-CCCTC
GAAAGACTTT---GCGAAAGAGGAGGAGAGT---------------GGGTCGA-ACCCTT
CTGACCGCGT---CAAAGCGGC-TGAGTCGGG-TCGCCC-TGCGCTG----ACGTAA---
CGTGGA--CCGGCGGTTTGCTT-----AGCCG-CAGAACGG--CCAGCCTCTGA-AGTGA
CGACC--GCCGCAGGA--AGGGATTACCTGCAGGGAAAGAGCGGTCTTCCACAAGGGAGA
CGAGGCACGGGTCGAGTGGCAAGAGCGTCGCTTAAACCGCAGAACGGCCAGCCTC---TG
AAGTGAAGGCCGCCGCAGGAAGGGATTACCTGCAGGGAAAGAGCGGTCTTCCAGAAGGGA
GA-CGAGGC-ACGGGTC---GAGTGGCAAG---AGCGTCGGCTGCTGG-TCTACGGATA-
AG--TATCCAAA--CTGCT--GCGATC------C-GCAGA-------GACGGGAGCGC-C
---CTGTC-CGGGCAC--GCCCGCGCGAGAAGAA--------GGGAGATCTCGCGCGG-G
G----TGCGGGGAG-GCGACGGGCGT---GAACGCG-T---CGAG--AGCAG---CAGTT
C-G---GAGGCGCAGAGGCGCGT---CGCG-ACGCGGCGAAAGAAGGG-ATCCTC---TG
GA-----CCTGAT------------GGGATAGGG-TCCGCCTCCCTGAAT-GGGCGCG--
---------AAGTCGAGTACAGGTCGAACGGACGCAGT------TT-CGA-GCGCAGTCC
GCCGTCGGTCTAAGTGCTTCGCAGTCTCTGCCCCGAGAAAAA-CTGGGCCACTCCAGTTG
GGGCGGGGGCGACGCAAA---CCTTTTGACGATGCCCC-TACGCCAGGCCG-AGGC-CGC
TCTCT---CGAGGGA-AAGAGGG---ACGGCAGGGAATT-ATTCGGCCGCGGCGGTCGGG
GGTTTCA---------TCTCTGCGGTTCTTGTCTC-CGCG-CATTCGCATGC-GCGC---
-TGTCCTTAGCG----CCGG--CCAGCGG-CGC-CTTCCAGTCTCGCTCGCAG----TCG
CCGAGGGTGTTGCC---GACTG--------AGAGC-GGGGAACG--GGCGGAAG--GCG-
-TCGG-CCGGAGA-----TGGGG--TGAGG-----ACGCG-CGCTCGA----GAGCGCCG
--GAGATGGACGGGAGAA---TGC

#Amblyomma_variegatum(HQ856712.1)
----------------------------------------GCCGGCGAC-TCGTTTTGAC
CGTGTCGGCA---AAGA--GGACGGCTCA----AAG--AAACG---CCGAAGAT-CCCTC
GAAAGACTTT---GCGAAAGAGGAGGAGAGT---------------GGGTCGA-ACCCTT
CTGACCGCGT---CAAAGCGGC-TGAGTCGGG-TCGCCC-TGCGCTG----ACGTAA---
CGTGGA--CCGGCGGTTTGCTT-----AGCCG-CAGAACGG--CCAGCCTCTGA-AGTGA
CGACC--GCCGCAGGA--AGGGATTACCTGCAGGGAAAGAGCGGTCTTCCACAAGGGAGA
CGAGGCACGGGTCGAGTGGCAAGAGCGTCGCTTAAACCGCAGAACGGCCAGCCTC---TG
AAGTGAAGGCCGCCGCAGGAAGGGATTACCTGCAGGGAAAGAGCGGTCTTCCAGAAGGGA
GA-CGAGGC-ACGGGTC---GAGTGGCAAG---AGCGTCGGCTGCTGG-TCTACGGATA-
AG--TATCCAAA--CTGCT--GCGATC------C-GCAGA-------GACGGGAGCGC-C
---CTGTC-CGGGCAC--GCCCGCGCGAGAAGAA--------GGGAGATCTCGCGCGG-G
G----TGCGGGGAG-GCGACGGGCGT---GAACGCG-T---CGAG--AGCAG---CAGTT
C-G---GAGGCGCAGAGGCGCGT---CGCG-ACGCGGCGAAAGAAGGG-ATCCTC---TG
GA-----CCTGAT------------GGGATAGGG-TCCGCCTCCCTGAAT-GGGCGCG--
---------AAGTCGAGTACAGGTCGAACGGACGCAGT------TT-CGA-GCGCAGTCC
GCCGTCGGTCTAAGTGCTTCGCAGTCTCTGCCCCGAGAAAAA-CTGGGCCACTCCAGTTG
GGGCGGGGGCGACGCAAA---CCTTTTGACGATGCCCC-TACGCCAGGCCG-AGGC-CGC
TCTCT---CGAGGGA-AAGAGGG---ACGGCAGGGAATT-ATTCGGCCGCGGCGGTCGGG
GGTTTCA---------TCTCTGCGGTTCTTGTCTC-CGCG-CATTCGCATGC-GCGC---
-TGTCCTTAGCG----CCGG--CCAGCGG-CGC-CTTCCAGTCTCGCTCGCAG----TCG
CCGAGGGTGTTGCC---GACTG--------AGAGC-GGGGAACG--GGCGGAAG--GCG-
-TCGG-CCGGAGA-----TGGGG--TGAGG-----ACGCG-CGCTCGA----GAGCGCCG
--GAGATGGACGGGAGAA---TGC

#Amblyomma_variegatum(HQ856713.1)
----------------------------------------GCCGGCGAC-TCGTTTTGAC
CGTGTCGGCA---AAGA--GGACGGCTCA----AAG--AAACG---CCGAAGAT-CCCTC
GAAAGACTTT---GCGAAAGAGGAGGAGAGT---------------GGGTCGA-ACCCTT
CTGACCGCGT---CAAAGCGGC-TGAGTCGGG-TCGCCC-TGCGCTG----ACGTAA---
CGTGGA--CCGGCGGTTTGCTT-----AGCCG-CAGAACGG--CCAGCCTCTGA-AGTGA
CGACC--GCCGCAGGA--AGGGATTACCTGCAGGGAAAGAGCGGTCTTCCACAAGGGAGA
CGAGGCACGGGTCGAGTGGCAAGAGCGTCGCTTAAACCGCAGAACGGCCAGCCTC---TG
AAGTGAAGGCCGCCGCAGGAAGGGATTACCTGCAGGGAAAGAGCGGTCTTCCAGAAGGGA
GA-CGAGGC-ACGGGTC---GAGTGGCAAG---AGCGTCGGCTGCTGG-TCTACGGATA-
AG--TATCCAAA--CTGCT--GCGATC------C-GCAGA-------GACGGGAGCGC-C
---CTGTC-CGGGCAC--GCCCGCGCGAGAAGAA--------GGGAGATCTCGCGCGG-G
G----TGCGGGGAG-GCGACGGGCGT---GAACGCG-T---CGAG--AGCAG---CAGTT
C-G---GAGGCGCAGAGGCGCGT---CGCG-ACGCGGCGAAAGAAGGG-ATCCTC---TG
GA-----CCTGAT------------GGGATAGGG-TCCGCCTCCCTGAAT-GGGCGCG--
---------AAGTCGAGTACAGGTCGAACGGACGCAGT------TT-CGA-GCGCAGTCC
GCCGTCGGTCTAAGTGCTTCGCAGTCTCTGCCCCGAGAAAAA-CTGGGCCACTCCAGTTG
GGGCGGGGGCGACGCAAA---CCTTTTGACGATGCCCC-TACGCCAGGCCG-AGGC-CGC
TCTCT---CGAGGGA-AAGAGGG---ACGGCAGGGAATT-ATTCGGCCGCGGCGGTCGGG
GGTTTCA---------TCTCTGCGGTTCTTGTCTC-CGCG-CATTCGCATGC-GCGC---
-TGTCCTTAGCG----CCGG--CCAGCGG-CGC-CTTCCAGTCTCGCTCGCAG----TCG
CCGAGGGTGTTGCC---GACTG--------AGAGC-GGGGAACG--GGCGGAAG--GCG-
-TCGG-CCGGAGA-----TGGGG--TGAGG-----ACGCG-CGCTCGA----GAGCGCCG
--GAGATGGACGGGAGAA---TGC

#Amblyomma_variegatum(HQ856714.1)
----------------------------------------GCCGGCGAC-TCGTTTTGAC
CGTGTCGGCA---AAGA--GGACGGCTCA----AAG--AAACG---CCGAAGAT-CCCTC
GAAAGACTTT---GCGAAAGAGGAGGAGAGT---------------GGGTCGA-ACCCTT
CTGACCGCGT---CAAAGCGGC-TGAGTCGGG-TCGCCC-TGCGCTG----ACGTAA---
CGTGGA--CCGGCGGTTTGCTT-----AGCCG-CAGAACGG--CCAGCCTCTGA-AGTGA
CGACC--GCCGCAGGA--AGGGATTACCTGCAGGGAAAGAGCGGTCTTCCACAAGGGAGA
CGAGGCACGGGTCGAGTGGCAAGAGCGTCGCTTAAACCGCAGAACGGCCAGCCTC---TG
AAGTGAAGGCCGCCGCAGGAAGGGATTACCTGCAGGGAAAGAGCGGTCTTCCAGAAGGGA
GA-CGAGGC-ACGGGTC---GAGTGGCAAG---AGCGTCGGCTGCTGG-TCTACGGATA-
AG--TATCCAAA--CTGCT--GCGATC------C-GCAGA-------GACGGGAGCGC-C
---CTGTC-CGGGCAC--GCCCGCGCGAGAAGAA--------GGGAGATCTCGCGCGG-G
G----TGCGGGGAG-GCGACGGGCGT---GAACGCG-T---CGAG--AGCAG---CAGTT
C-G---GAGGCGCAGAGGCGCGT---CGCG-ACGCGGCGAAAGAAGGG-ATCCTC---TG
GA-----CCTGAT------------GGGATAGGG-TCCGCCTCCCTGAAT-GGGCGCG--
---------AAGTCGAGTACAGGTCGAACGGACGCAGT------TT-CGA-GCGCAGTCC
GCCGTCGGTCTAAGTGCTTCGCAGTCTCTGCCCCGAGAAAAA-CTGGGCCACTCCAGTTG
GGGCGGGGGCGACGCAAA---CCTTTTGACGATGCCCC-TACGCCAGGCCG-AGGC-CGC
TCTCT---CGAGGGA-AAGAGGG---ACGGCAGGGAATT-ATTCGGCCGCGGCGGTCGGG
GGTTTCA---------TCTCTGCGGTTCTTGTCTC-CGCG-CATTCGCATGC-GCGC---
-TGTCCTTAGCG----CCGG--CCAGCGG-CGC-CTTCCAGTCTCGCTCGCAG----TCG
CCGAGGGTGTTGCC---GACTG--------AGAGC-GGGGAACG--GGCGGAAG--GCG-
-TCGG-CCGGAGA-----TGGGG--TGAGG-----ACGCG-CGCTCGA----GAGCGCCG
--GAGATGGACGGGAGAA---TGC

#Amblyomma_variegatum(HQ856715.1)
----------------------------------------GCCGGCGAC-TCGTTTTGAC
CGTGTCGGCA---AAGA--GGACGGCTCA----AAG--AAACG---CCGAAGAT-CCCTC
GAAAGACTTT---GCGAAAGAGGAGGAGAGT---------------GGGTCGA-ACCCTT
CTGACCGCGT---CAAAGCGGC-TGAGTCGGG-TCGCCC-TGCGCTG----ACGTAA---
CGTGGA--CCGGCGGTTTGCTT-----AGCCG-CAGAACGG--CCAGCCTCTGA-AGTGA
CGACC--GCCGCAGGA--AGGGATTACCTGCAGGGAAAGAGCGGTCTTCCACAAGGGAGA
CGAGGCACGGGTCGAGTGGCAAGAGCGTCGCTTAAACCGCAGAACGGCCAGCCTC---TG
AAGTGAAGGCCGCCGCAGGAAGGGATTACCTGCAGGGAAAGAGCGGTCTTCCAGAAGGGA
GA-CGAGGC-ACGGGTC---GAGTGGCAAG---AGCGTCGGCTGCTGG-TCTACGGATA-
AG--TATCCAAA--CTGCT--GCGATC------C-GCAGA-------GACGGGAGCGC-C
---CTGTC-CGGGCAC--GCCCGCGCGAGAAGAA--------GGGAGATCTCGCGCGG-G
G----TGCGGGGAG-GCGACGGGCGT---GAACGCG-T---CGAG--AGCAG---CAGTT
C-G---GAGGCGCAGAGGCGCGT---CGCG-ACGCGGCGAAAGAAGGG-ATCCTC---TG
GA-----CCTGAT------------GGGATAGGG-TCCGCCTCCCTGAAT-GGGCGCG--
---------AAGTCGAGTACAGGTCGAACGGACGCAGT------TT-CGA-GCGCAGTCC
GCCGTCGGTCTAAGTGCTTCGCAGTCTCTGCCCCGAGAAAAA-CTGGGCCACTCCAGTTG
GGGCGGGGGCGACGCAAA---CCTTTTGACGATGCCCC-TACGCCAGGCCG-AGGC-CGC
TCTCT---CGAGGGA-AAGAGGG---ACGGCAGGGAATT-ATTCGGCCGCGGCGGTCGGG
GGTTTCA---------TCTCTGCGGTTCTTGTCTC-CGCG-CATTCGCATGC-GCGC---
-TGTCCTTAGCG----CCGG--CCAGCGG-CGC-CTTCCAGTCTCGCTCGCAG----TCG
CCGAGGGTGTTGCC---GACTG--------AGAGC-GGGGAACG--GGCGGAAG--GCG-
-TCGG-CCGGAGA-----TGGGG--TGAGG-----ACGCG-CGCTCGA----GAGCGCCG
--GAGATGGACGGGAGAA---TGC

#Amblyomma_variegatum(HQ856716.1)
----------------------------------------GCCGGCGAC-TCGTTTTGAC
CGTGTCGGCA---AAGA--GGACGGCTCA----AAG--AAACG---CCGAAGAT-CCCTC
GAAAGACTTT---GCGAAAGAGGAGGAGAGT---------------GGGTCGA-ACCCTT
CTGACCGCGT---CAAAGCGGC-TGAGTCGGG-TCGCCC-TGCGCTG----ACGTAA---
CGTGGA--CCGGCGGTTTGCTT-----AGCCG-CAGAACGG--CCAGCCTCTGA-AGTGA
CGACC--GCCGCAGGA--AGGGATTACCTGCAGGGAAAGAGCGGTCTTCCACAAGGGAGA
CGAGGCACGGGTCGAGTGGCAAGAGCGTCGCTTAAACCGCAGAACGGCCAGCCTC---TG
AAGTGAAGGCCGCCGCAGGAAGGGATTACCTGCAGGGAAAGAGCGGTCTTCCAGAAGGGA
GA-CGAGGC-ACGGGTC---GAGTGGCAAG---AGCGTCGGCTGCTGG-TCTACGGATA-
AG--TATCCAAA--CTGCT--GCGATC------C-GCAGA-------GACGGGAGCGC-C
---CTGTC-CGGGCAC--GCCCGCGCGAGAAGAA--------GGGAGATCTCGCGCGG-G
G----TGCGGGGAG-GCGACGGGCGT---GAACGCG-T---CGAG--AGCAG---CAGTT
C-G---GAGGCGCAGAGGCGCGT---CGCG-ACGCGGCGAAAGAAGGG-ATCCTC---TG
GA-----CCTGAT------------GGGATAGGG-TCCGCCTCCCTGAAT-GGGCGCG--
---------AAGTCGAGTACAGGTCGAACGGACGCAGT------TT-CGA-GCGCAGTCC
GCCGTCGGTCTAAGTGCTTCGCAGTCTCTGCCCCGAGAAAAA-CTGGGCCACTCCAGTTG
GGGCGGGGGCGACGCAAA---CCTTTTGACGATGCCCC-TACGCCAGGCCG-AGGC-CGC
TCTCT---CGAGGGA-AAGAGGG---ACGGCAGGGAATT-ATTCGGCCGCGGCGGTCGGG
GGTTTCA---------TCTCTGCGGTTCTTGTCTC-CGCG-CATTCGCATGC-GCGC---
-TGTCCTTAGCG----CCGG--CCAGCGG-CGC-CTTCCAGTCTCGCTCGCAG----TCG
CCGAGGGTGTTGCC---GACTG--------AGAGC-GGGGAACG--GGCGGAAG--GCG-
-TCGG-CCGGAGA-----TGGGG--TGAGG-----ACGCG-CGCTCGA----GAGCGCCG
--GAGATGGACGGGAGAA---TGC

#Amblyomma_variegatum(HQ856717.1)
----------------------------------------GCCGGCGAC-TCGTTTTGAC
CGTGTCGGCA---AAGA--GGACGGCTCA----AAG--AAACG---CCGAAGAT-CCCTC
GAAAGACTTT---GCGAAAGAGGAGGAGAGT---------------GGGTCGA-ACCCTT
CTGACCGCGT---CAAAGCGGC-TGAGTCGGG-TCGCCC-TGCGCTG----ACGTAA---
CGTGGA--CCGGCGGTTTGCTT-----AGCCG-CAGAACGG--CCAGCCTCTGA-AGTGA
CGACC--GCCGCAGGA--AGGGATTACCTGCAGGGAAAGAGCGGTCTTCCACAAGGGAGA
CGAGGCACGGGTCGAGTGGCAAGAGCGTCGCTTAAACCGCAGAACGGCCAGCCTC---TG
AAGTGAAGGCCGCCGCAGGAAGGGATTACCTGCAGGGAAAGAGCGGTCTTCCAGAAGGGA
GA-CGAGGC-ACGGGTC---GAGTGGCAAG---AGCGTCGGCTGCTGG-TCTACGGATA-
AG--TATCCAAA--CTGCT--GCGATC------C-GCAGA-------GACGGGAGCGC-C
---CTGTC-CGGGCAC--GCCCGCGCGAGAAGAA--------GGGAGATCTCGCGCGG-G
G----TGCGGGGAG-GCGACGGGCGT---GAACGCG-T---CGAG--AGCAG---CAGTT
C-G---GAGGCGCAGAGGCGCGT---CGCG-ACGCGGCGAAAGAAGGG-ATCCTC---TG
GA-----CCTGAT------------GGGATAGGG-TCCGCCTCCCTGAAT-GGGCGCG--
---------AAGTCGAGTACAGGTCGAACGGACGCAGT------TT-CGA-GCGCAGTCC
GCCGTCGGTCTAAGTGCTTCGCAGTCTCTGCCCCGAGAAAAA-CTGGGCCACTCCAGTTG
GGGCGGGGGCGACGCAAA---CCTTTTGACGATGCCCC-TACGCCAGGCCG-AGGC-CGC
TCTCT---CGAGGGA-AAGAGGG---ACGGCAGGGAATT-ATTCGGCCGCGGCGGTCGGG
GGTTTCA---------TCTCTGCGGTTCTTGTCTC-CGCG-CATTCGCATGC-GCGC---
-TGTCCTTAGCG----CCGG--CCAGCGG-CGC-CTTCCAGTCTCGCTCGCAG----TCG
CCGAGGGTGTTGCC---GACTG--------AGAGC-GGGGAACG--GGCGGAAG--GCG-
-TCGG-CCGGAGA-----TGGGG--TGAGG-----ACGCG-CGCTCGA----GAGCGCCG
--GAGATGGACGGGAGAA---TGC

#Amblyomma_variegatum(HQ856718.1)
----------------------------------------GCCGGCGAC-TCGTTTTGAC
CGTGTCGGCA---AAGA--GGACGGCTCA----AAG--AAACG---CCGAAGAT-CCCTC
GAAAGACTTT---GCGAAAGAGGAGGAGAGT---------------GGGTCGA-ACCCTT
CTGACCGCGT---CAAAGCGGC-TGAGTCGGG-TCGCCC-TGCGCTG----ACGTAA---
CGTGGA--CCGGCGGTTTGCTT-----AGCCG-CAGAACGG--CCAGCCTCTGA-AGTGA
CGACC--GCCGCAGGA--AGGGATTACCTGCAGGGAAAGAGCGGTCTTCCACAAGGGAGA
CGAGGCACGGGTCGAGTGGCAAGAGCGTCGCTTAAACCGCAGAACGGCCAGCCTC---TG
AAGTGAAGGCCGCCGCAGGAAGGGATTACCTGCAGGGAAAGAGCGGTCTTCCAGAAGGGA
GA-CGAGGC-ACGGGTC---GAGTGGCAAG---AGCGTCGGCTGCTGG-TCTACGGATA-
AG--TATCCAAA--CTGCT--GCGATC------C-GCAGA-------GACGGGAGCGC-C
---CTGTC-CGGGCAC--GCCCGCGCGAGAAGAA--------GGGAGATCTCGCGCGG-G
G----TGCGGGGAG-GCGACGGGCGT---GAACGCG-T---CGAG--AGCAG---CAGTT
C-G---GAGGCGCAGAGGCGCGT---CGCG-ACGCGGCGAAAGAAGGG-ATCCTC---TG
GA-----CCTGAT------------GGGATAGGG-TCCGCCTCCCTGAAT-GGGCGTG--
---------AAGTCGAGTACAGGTCGAACGGACGCAGT------TT-CGA-GCGCAGTCC
GCCGTCGGTCTAAGTGCTTCGCAGTCTCTGCCCCGAGAAAAA-CTGGGCCACTCCAGTTG
GGGCGGGGGCGACGCAAA---CCTTTTGACGATGCCCC-TACGCCAGGCCG-AGGC-CGC
TCTCT---CGAGGGA-AAGAGGG---ACGGCAGGGAATT-ATTCGGCCGCGGCGGTCGGG
GGTTTCA---------TCTCTGCGGTTCTTGTCTC-CGCG-CATTCGCATGC-GCGC---
-TGTCCTTAGCG----CCGG--CCAGCGG-CGC-CTTCCAGTCTCGCTCGCAG----TCG
CCGAGGGTGTTGCC---GACTG--------AGAGC-GGGGAACG--GGCGGAAG--GCG-
-TCGG-CCGGAGA-----TGGGG--TGAGG-----ACGCG-CGCTCGA----GAGCGCCG
--GAGATGGACGGGAGAA---TGC

#Amblyomma_variegatum(HQ856719.1)
----------------------------------------GCCGGCGAC-TCGTTTTGAC
CGTGTCGGCA---AAGA--GGACGGCTCA----AAG--AAACG---CCGAAGAT-CCCTC
GAAAGACTTT---GCGAAAGAGGAGGAGAGT---------------GGGTCGA-ACCCTT
CTGACCGCGT---CAAAGCGGC-TGAGTCGGG-TCGCCC-TGCGCTG----ACGTAA---
CGTGGA--CCGGCGGTTTGCTT-----AGCCG-CAGAACGG--CCAGCCTCTGA-AGTGA
CGACC--GCCGCAGGA--AGGGATTACCTGCAGGGAAAGAGCGGTCTTCCACAAGGGAGA
CGAGGCACGGGTCGAGTGGCAAGAGCGTCGCTTAAACCGCAGAACGGCCAGCCTC---TG
AAGTGAAGGCCGCCGCAGGAAGGGATTACCTGCAGGGAAAGAGCGGTCTTCCAGAAGGGA
GA-CGAGGC-ACGGGTC---GAGTGGCAAG---AGCGTCGGCTGCTGG-TCTACGGATA-
AG--TATCCAAA--CTGCT--GCGATC------C-GCAGA-------GACGGGAGCGC-C
---CTGTC-CGGGCAC--GCCCGCGCGAGAAGAA--------GGGAGATCTCGCGCGG-G
G----TGCGGGGAG-GCGACGGGCGT---GAACGCG-T---CGAG--AGCAG---CAGTT
C-G---GAGGCGCAGAGGCGCGT---CGCG-ACGCGGCGAAAGAAGGG-ATCCTC---TG
GA-----CCTGAT------------GGGATAGGG-TCCGCCTCCCTGAAT-GGGCGCG--
---------AAGTCGAGTACAGGTCGAACGGACGCAGT------TT-CGA-GCGCAGTCC
GCCGTCGGTCTAAGTGCTTCGCAGTCTCTGCCCCGAGAAAAA-CTGGGCCACTCCAGTTG
GGGCGGGGGCGACGCAAA---CCTTTTGACGATGCCCC-CACGCCAGGCCG-AGGC-CGC
TCTCT---CGAGGGA-AAGAGGG---ACGGCAGGGAATT-ATTCGGCCGCGGCGGTCGGG
GGTTTCA---------TCTCTGCGGTTCTTGTCTC-CGCG-CATTCGCATGC-GCGC---
-TGTCCTTAGCG----CCGG--CCAGCGG-CGC-CTTCCAGTCTCGCTCGCAG----TCG
CCGAGGGTGTTGCC---GACTG--------AGAGC-GGGGAACG--GGCGGAAG--GCG-
-TCGG-CCGGAGA-----TGGGG--TGAGG-----ACGCG-CGCTCGA----GAGCGCCG
--GAGACGGACGGGAGAA---TGC

#Amblyomma_variegatum(HQ856720.1)
----------------------------------------GCCGGCGAC-TCGTTTTGAC
CGTGTCGGCA---AAGA--GGACGGCTCA----AAG--AAACG---CCGAAGAT-CCCTC
GAAAGACTTT---GCGAAAGAGGAGGAGAGT---------------GGGTCGA-ACCCTT
CTGACCGCGT---CAAAGCGGC-TGAGTCGGG-TCGCCC-TGCGCTG----ACGTAA---
CGTGGA--CCGGCGGTTTGCTT-----AGCCG-CAGAACGG--CCAGCCTCTGA-AGTGA
CGACC--GCCGCAGGA--AGGGATTACCTGCAGGGAAAGAGCGGTCTTCCACAAGGGAGA
CGAGGCACGGGTCGAGTGGCAAGAGCGTCGCTTAAACCGCAGAACGGCCAGCCTC---TG
AAGTGAAGGCCGCCGCAGGAAGGGATTACCTGCAGGGAAAGAGCGGTCTTCCAGAAGGGA
GA-CGAGGC-ACGGGTC---GAGTGGCAAG---AGCGTCGGCTGCTGG-TCTACGGATA-
AG--TATCCAAA--CTGCT--GCGATC------C-GCAGA-------GACGGGAGCGC-C
---CTGTC-CGGGCAC--GCCCGCGCGAGAAGAA--------GGGAGATCTCGCGCGG-G
G----TGCGGGGAG-GCGACGGGCGT---GAACGCG-T---CGAG--AGCAG---CAGTT
C-G---GAGGCGCAGAGGCGCGT---CGCG-ACGCGGCGAAAGAAGGG-ATCCTC---TG
GA-----CCTGAT------------GGGATAGGG-TCCGCCTCCCTGAAT-GGGCGCG--
---------AAGTCGAGTACAGGTCGAACGGACGCAGT------TT-CGA-GCGCAGTCC
GCCGTCGGTCTAAGTGCTTCGCAGTCTCTGCCCCGAGAAAAA-CTGGGCCACTCCAGTTG
GGGCGGGGGCGACGCAAA---CCTTTTGACGATGCCCC-TACGCCAGGCCG-AGGC-CGC
TCTCT---CGAGGGA-AAGAGGG---ACGGCAGGGAATT-ATTCGGCCGCGGCGGTCGGG
GGTTTCA---------TCTCTGCGGTTCTTGTCTC-CGCG-CATTCGCATGC-GCGC---
-TGTCCTTAGCG----CCGG--CCAGCGG-CGC-CTTCCAGTCTCGCTCGCAG----TCG
CCGAGGGTGTTGCC---GACTG--------AGAGC-GGGGAACG--GGCGGAAG--GCG-
-TCGG-CCGGAGA-----TGGGG--TGAGG-----ACGCG-CGCTCGA----GAGCGCCG
--GAGATGGACGGGAGAA---TGC

#Amblyomma_variegatum(HQ856721.1)
----------------------------------------GCCGGCGAC-TCGTTTTGAC
CGTGTCGGCA---AAGA--GGACGGCTCA----AAG--AAACG---CCGAAGAT-CCCTC
GAAAGACTTT---GCGAAAGAGGAGGAGAGT---------------GGGTCGA-ACCCTT
CTGACCGCGT---CAAAGCGGC-TGAGTCGGG-TCGCCC-TGCGCTG----ACGTAA---
CGTGGA--CCGGCGGTTTGCTT-----AGCCG-CAGAACGG--CCAGCCTCTGA-AGTGA
CGACC--GCCGCAGGA--AGGGATTACCTGCAGGGAAAGAGCGGTCTTCCACAAGGGAGA
CGAGGCACGGGTCGAGTGGCAAGAGCGTCGCTTAAACCGCAGAACGGCCAGCCTC---TG
AAGTGAAGGCCGCCGCAGGAAGGGATTACCTGCAGGGAAAGAGCGGTCTTCCAGAAGGGA
GA-CGAGGC-ACGGGTC---GAGTGGCAAG---AGCGTCGGCTGCTGG-TCTACGGATA-
AG--TATCCAAA--CTGCT--GCGATC------C-GCAGA-------GACGGGAGCGC-C
---CTGTC-CGGGCAC--GCCCGCGCGAGAAGAA--------GGGAGATCTCGCGCGG-G
G----TGCGGGGAG-GCGACGGGCGT---GAACGCG-T---CGAG--AGCAG---CAGTT
C-G---GAGGCGCAGAGGCGCGT---CGCG-ACGCGGCGAAAGAAGGG-ATCCTC---TG
GA-----CCTGAT------------GGGATAGGG-TCCGCCTCCCTGAAT-GGGCGTG--
---------AAGTCGAGTACAGGTCGAACGGACGCAGT------TT-CGA-GCGCAGTCC
GCCGTCGGTCTAAGTGCTTCGCAGTCTCTGCCCCGAGAAAAA-CTGGGCCACTCCAGTTG
GGGCGGGGGCGACGCAAA---CCTTTTGACGATGCCCC-TACGCCAGGCCG-AGGC-CGC
TCTCT---CGAGGGA-AAGAGGG---ACGGCAGGGAATT-ATTCGGCCGCGGCGGTCGGG
GGTTTCA---------TCTCTGCGGTTCTTGTCTC-CGCG-CATTCGCATGC-GCGC---
-TGTCCTTAGCG----CCGG--CCAGCGG-CGC-CTTCCAGTCTCGCTCGCAG----TCG
CCGAGGGTGTTGCC---GACTG--------AGAGC-GGGGAACG--GGCGGAAG--GCG-
-TCGG-CCGGAGA-----TGGGG--TGAGG-----ACGCG-CGCTCGA----GAGCGCCG
--GAGATGGACGGGAGAA---TGC

#Amblyomma_variegatum(HQ856722.1)
----------------------------------------GCCGGCGAC-TCGTTTTGAC
CGTGTCGGCA---AAGA--GGACGGCTCA----AAG--AAACG---CCGAAGAT-CCCTC
GAAAGACTTT---GCGAAAGAGGAGGAGAGT---------------GGGTCGA-ACCCTT
CTGACCGCGT---CAAAGCGGC-TGAGTCGGG-TCGCCC-TGCGCTG----ACGTAA---
CGTGGA--CCGGCGGTTTGCTT-----AGCCG-CAGAACGG--CCAGCCTCTGA-AGTGA
CGACC--GCCGCAGGA--AGGGATTACCTGCAGGGAAAGAGCGGTCTTCCACAAGGGAGA
CGAGGCACGGGTCGAGTGGCAAGAGCGTCGCTTAAACCGCAGAACGGCCAGCCTC---TG
AAGTGAAGGCCGCCGCAGGAAGGGATTACCTGCAGGGAAAGAGCGGTCTTCCAGAAGGGA
GA-CGAGGC-ACGGGTC---GAGTGGCAAG---AGCGTCGGCTGCTGG-TCTACGGATA-
AG--TATCCAAA--CTGCT--GCGATC------C-GCAGA-------GACGGGAGCGC-C
---CTGTC-CGGGCAC--GCCCGCGCGAGAAGAA--------GGGAGATCTCGCGCGG-G
G----TGCGGGGAG-GCGACGGGCGT---GAACGCG-T---CGAG--AGCAG---CAGTT
C-G---GAGGCGCAGAGGCGCGT---CGCG-ACGCGGCGAAAGAAGGG-ATCCTC---TG
GA-----CCTGAT------------GGGATAGGG-TCCGCCTCCCTGAAT-GGGCGCG--
---------AAGTCAAGTACAGGTCGAACGGACGCAGT------TT-CGA-GCGCAGTCC
GCCGTCGGTCTAAGTGCTTCGCAGTCTCTGCCCCGAGAAAAA-CTGGGCCACTCCAGTTG
GGGCGGGGGCGACGCAAA---CCTTTTGACGATGCCCC-TACGCCAGGCCG-AGGC-CGC
TCTCT---CGAGGGA-AAGAGGG---ACGGCAGGGAATT-ATTCGGCCGCGGCGGTCGGG
GGTTTCA---------TCTCTGCGGTTCTTGTCTC-CGCG-CATTCGCATGC-GCGC---
-TGTCCTTAGCG----CCGG--CCAGCGG-CGC-CTTCCAGTCTCGCTCGCAG----TCG
CCGAGGGTGTTGCC---GACTG--------AGAGC-GGGGAACG--GGCGGAAG--GCG-
-TCGG-CCGGAGA-----TGGGG--TGAGG-----ACGCG-CGCTCGA----GAGCGCCG
--GAGATGGACGGGAGAA---TGC

#Amblyomma_variegatum(HQ856723.1)
----------------------------------------GCCGGCGAC-TCGTTTTGAC
CGTGTCGGCA---AAGA--GGACGGCTCA----AAG--AAACG---CCGAAGAT-CCCTC
GAAAGACTTT---GCGAAAGAGGAGGAGAGT---------------GGGTCGA-ACCCTT
CTGACCGCGT---CAAAGCGGC-TGAGTCGGG-TCGCCC-TGCGCTG----ACGTAA---
CGTGGA--CCGGCGGTTTGCTT-----AGCCG-CAGAACGG--CCAGCCTCTGA-AGTGA
CGACC--GCCGCAGGA--AGGGATTACCTGCAGGGAAAGAGCGGTCTTCCACAAGGGAGA
CGAGGCACGGGTCGAGTGGCAAGAGCGTCGCTTAAACCGCAGAACGGCCAGCCTC---TG
AAGTGAAGGCCGCCGCAGGAAGGGATTACCTGCAGGGAAAGAGCGGTCTTCCAGAAGGGA
GA-CGAGGC-ACGGGTC---GAGTGGCAAG---AGCGTCGGCTGCTGG-TCTACGGATA-
AG--TATCCAAA--CTGCT--GCGATC------C-GCAGA-------GACGGGAGCGC-C
---CTGTC-CGGGCAC--GCCCGCGCGAGAAGAA--------GGGAGATCTCGCGCGG-G
G----TGCGGGGAG-GCGACGGGCGT---GAACGCG-T---CGAG--AGCAG---CAGTT
C-G---GAGGCGCAGAGGCGCGT---CGCG-ACGCGGCGAAAGAAGGG-ATCCTC---TG
GA-----CCTGAT------------GGGATAGGG-TCCGCCTCCCTGAAT-GGGCGCG--
---------AAGTCGAGTACAGGTCGAACGGACGCAGT------TT-CGA-GCGCAGTCC
GCCGTCGGTCTAAGTGCTTCGCAGTCTCTGCCCCGAGAAAAA-CTGGGCCACTCCAGTTG
GGGCGGGGGCGACGCAAA---CCTTTTGACGATGCCCC-TACGCCAGGCCG-AGGC-CGC
TCTCT---CGAGGGA-AAGAGGG---ACGGCAGGGAATT-ATTCGGCCGCGGCGGTCGGG
GGTTTCA---------TCTCTGCGGTTCTTGTCTC-CGCG-CATTCGCATGC-GCGC---
-TGTCCTTAGCG----CCGG--CCAGCGG-CGC-CTTCCAGTCTCGCTCGCAG----TCG
CCGAGGGTGTTGCC---GACTG--------AGAGC-GGGGAACG--GGCGGAAG--GCG-
-TCGG-CCGGAGA-----TGGGG--TGAGG-----ACGCG-CGCTCGA----GAGCGCCG
--GAGATGGACGGGAGAA---TGC

#Amblyomma_variegatum(HQ856724.1)
----------------------------------------GCCGGCGAC-TCGTTTTGAC
CGTGTCGGCA---AAGA--GGACGGCTCA----AAG--AAACG---CCGAAGAT-CCCTC
GAAAGACTTT---GCGAAAGAGGAGGAGAGT---------------GGGTCGA-ACCCTT
CTGACCGCGT---CAAAGCGGC-TGAGTCGGG-TCGCCC-TGCGCTG----ACGTAA---
CGTGGA--CCGGCGGTTTGCTT-----AGCCG-CAGAACGG--CCAGCCTCTGA-AGTGA
CGACC--GCCGCAGGA--AGGGATTACCTGCAGGGAAAGAGCGGTCTTCCACAAGGGAGA
CGAGGCACGGGTCGAGTGGCAAGAGCGTCGCTTAAACCGCAGAACGGCCAGCCTC---TG
AAGTGAAGGCCGCCGCAGGAAGGGATTACCTGCAGGGAAAGAGCGGTCTTCCAGAAGGGA
GA-CGAGGC-ACGGGTC---GAGTGGCAAG---AGCGTCGGCTGCTGG-TCTACGGATA-
AG--TATCCAAA--CTGCT--GCGATC------C-GCAGA-------GACGGGAGCGC-C
---CTGTC-CGGGCAC--GCCCGCGCGAGAAGAA--------GGGAGATCTCGCGCGG-G
G----TGCGGGGAG-GCGACGGGCGT---GAACGCG-T---CGAG--AGCAG---CAGTT
C-G---GAGGCGCAGAGGCGCGT---CGCG-ACGCGGCGAAAGAAGGG-ATCCTC---TG
GA-----CCTGAT------------GGGATAGGG-TCCGCCTCCCTGAAT-GGGCGCG--
---------AAGTCGAGTACAGGTCGAACGGACGCAGT------TT-CGA-GCGCAGTCC
GCCGTCGGTCTAAGTGCTTCGCAGTCTCTGCCCCGAGAAAAA-CTGGGCCACTCCAGTTG
GGGCGGGGGCGACGCAAA---CCTTTTGACGATGCCCC-TACGCCAGGCCG-AGGC-CGC
TCTCT---CGAGGGA-AAGAGGG---ACGGCAGGGAATT-ATTCGGCCGCGGCGGTCGGG
GGTTTCA---------TCTCTGCGGTTCTTGTCTC-CGCG-CATTCGCATGC-GCGC---
-TGTCCTTAGCG----CCGG--CCAGCGG-CGC-CTTCCAGTCTCGCTCGCAG----TCG
CCGAGGGTGTTGCC---GACTG--------AGAGC-GGGGAACG--GGCGGAAG--GCG-
-TCGG-CCGGAGA-----TGGGG--TGAGG-----ACGCG-CGCTCGA----GAGCGCCG
--GAGATGGACGGGAGAA---TGC

#Amblyomma_variegatum(HQ856725.1)
----------------------------------------GCCGGCGAC-TCGTTTTGAC
CGTGTCGGCA---AAGA--GGACGGCTCA----AAG--AAACG---CCGAAGAT-CCCTC
GAAAGACTTT---GCGAAAGAGGAGGAGAGT---------------GGGTCGA-ACCCTT
CTGACCGCGT---CAAAGCGGC-TGAGTCGGG-TCGCCC-TGCGCTG----ACGTAA---
CGTGGA--CCGGCGGTTTGCTT-----AGCCG-CAGAACGG--CCAGCCTCTGA-AGTGA
CGACC--GCCGCAGGA--AGGGATTACCTGCAGGGAAAGAGCGGTCTTCCACAAGGGAGA
CGAGGCACGGGTCGAGTGGCAAGAGCGTCGCTTAAACCGCAGAACGGCCAGCCTC---TG
AAGTGAAGGCCGCCGCAGGAAGGGATTACCTGCAGGGAAAGAGCGGTCTTCCAGAAGGGA
GA-CGAGGC-ACGGGTC---GAGTGGCAAG---AGCGTCGGCTGCTGG-TCTACGGATA-
AG--TATCCAAA--CTGCT--GCGATC------C-GCAGA-------GACGGGAGCGC-C
---CTGTC-CGGGCAC--GCCCGCGCGAGAAGAA--------GGGAGATCTCGCGCGG-G
G----TGCGGGGAG-GCGACGGGCGT---GAACGCG-T---CGAG--AGCAG---CAGTT
C-G---GAGGCGCAGAGGCGCGT---CGCG-ACGCGGCGAAAGAAGGG-ATCCTC---TG
GA-----CCTGAT------------GGGATAGGG-TCCGCCTCCCTGAAT-GGGCGCG--
---------AAGTCGAGTACAGGTCGAACGGACGCAGT------TT-CGA-GCGCAGTCC
GCCGTCGGTCTAAGTGCTTCGCAGTCTCTGCCCCGAGAAAAA-CTGGGCCACTCCAGTTG
GGGCGGGGGCGACGCAAA---CCTTTTGACGATGCCCC-TACGCCAGGCCG-AGGC-CGC
TCTCT---CGAGGGA-AAGAGGG---ACGGCAGGGAATT-ATTCGGCCGCGGCGGTCGGG
GGTTTCA---------TCTCTGCGGTTCTTGTCTC-CGCG-CATTCGCATGC-GCGC---
-TGTCCTTAGCG----CCGG--CCAGCGG-CGC-CTTCCAGTCTCGCTCGCAG----TCG
CCGAGGGTGTTGCC---GACTG--------AGAGC-GGGGAACG--GGCGGAAG--GCG-
-TCGG-CCGGAGA-----TGGGG--TGAGG-----ACGCG-CGCTCGA----GAGCGCCG
--GAGATGGACGGGAGAA---TGC

#Amblyomma_variegatum(HQ856726.1)
----------------------------------------GCCGGCGAC-TCGTTTTGAC
CGTGTCGGCA---AAGA--GGACGGCTCA----AAG--AAACG---CCGAAGAT-CCCTC
GAAAGACTTT---GCGAAAGAGGAGGAGAGT---------------GGGTCGA-ACCCTT
CTGACCGCGT---CAAAGCGGC-TGAGTCGGG-TCGCCC-TGCGCTG----ACGTAA---
CGTGGA--CCGGCGGTTTGCTT-----AGCCG-CAGAACGG--CCAGCCTCTGA-AGTGA
CGACC--GCCGCAGGA--AGGGATTACCTGCAGGGAAAGAGCGGTCTTCCACAAGGGAGA
CGAGGCACGGGTCGAGTGGCAAGAGCGTCGCTTAAACCGCAGAACGGCCAGCCTC---TG
AAGTGAAGGCCGCCGCAGGAAGGGATTACCTGCAGGGAAAGAGCGGTCTTCCAGAAGGGA
GA-CGAGGC-ACGGGTC---GAGTGGCAAG---AGCGTCGGCTGCTGG-TCTACGGATA-
AG--TATCCAAA--CTGCT--GCGATC------C-GCAGA-------GACGGGAGCGC-C
---CTGTC-CGGGCAC--GCCCGCGCGAGAAGAA--------GGGAGATCTCGCGCGG-G
G----TGCGGGGAG-GCGACGGGCGT---GAACGCG-T---CGAG--AGCAG---CAGTT
C-G---GAGGCGCAGAGGCGCGT---CGCG-ACGCGGCGAAAGAAGGG-ATCCTC---TG
GA-----CCTGAT------------GGGATAGGG-TCCGCCTCCCTGAAT-GGGCGCG--
---------AAGTCGAGTACAGGTCGAACGGACGCAGT------TT-CGA-GCGCAGTCC
GCCGTCGGTCTAAGTGCTTCGCAGTCTCTGCCCCGAGAAAAA-CTGGGCCACTCCAGTTG
GGGCGGGGGCGACGCAAA---CCTTTTGACGATGCCCC-CACGCCAGGCCG-AGGC-CGC
TCTCT---CGAGGGA-AAGAGGG---ACGGCAGGGAATT-ATTCGGCCGCGGCGGTCGGG
GGTTTCA---------TCTCTGCGGTTCTTGTCTC-CGCG-CATTCGCATGC-GCGC---
-TGTCCTTAGCG----CCGG--CCAGCGG-CGC-CTTCCAGTCTCGCTCGCAG----TCG
CCGAGGGTGTTGCC---GACTG--------AGAGC-GGGGAACG--GGCGGAAG--GCG-
-TCGG-CCGGAGA-----TGGGG--TGAGG-----ACGCG-CGCTCGA----GAGCGCCG
--GAGATGGACGGGAGAA---TGC

#Amblyomma_variegatum(HQ856727.1)
----------------------------------------GCCGGCGAC-TCGTTTTGAC
CGTGTCGGCA---AAGA--GGACGGCTCA----AAG--AAACG---CCGAAGAT-CCCTC
GAAAGACTTT---GCGAAAGAGGAGGAGAGT---------------GGGTCGA-ACCCTT
CTGACCGCGT---CAAAGCGGC-TGAGTCGGG-TCGCCC-TGCGCTG----ACGTAA---
CGTGGA--CCGGCGGTTTGCTT-----AGCCG-CAGAACGG--CCAGCCTCTGA-AGTGA
CGACC--GCCGCAGGA--AGGGATTACCTGCAGGGAAAGAGCGGTCTTCCACAAGGGAGA
CGAGGCACGGGTCGAGTGGCAAGAGCGTCGCTTAAACCGCAGAACGGCCAGCCTC---TG
AAGTGAAGGCCGCCGCAGGAAGGGATTACCTGCAGGGAAAGAGCGGTCTTCCAGAAGGGA
GA-CGAGGC-ACGGGTC---GAGTGGCAAG---AGCGTCGGCTGCTGG-TCTACGGATA-
AG--TATCCAAA--CTGCT--GCGATC------C-GCAGA-------GACGGGAGCGC-C
---CTGTC-CGGGCAC--GCCCGCGCGAGAAGAA--------GGGAGATCTCGCGCGG-G
G----TGCGGGGAG-GCGACGGGCGT---GAACGCG-T---CGAG--AGCAG---CAGTT
C-G---GAGGCGCAGAGGCGCGT---CGCG-ACGCGGCGAAAGAAGGG-ATCCTC---TG
GA-----CCTGAT------------GGGATAGGG-TCCGCCTCCCTGAAT-GGGCGCG--
---------AAGTCGAGTACAGGTCGAACGGACGCAGT------TT-CGA-GCGCAGTCC
GCCGTCGGTCTAAGTGCTTCGCAGTCTCTGCCCCGAGAAAAAACTGGGCCACTCCAGTTG
GGGCGGGGGCGACGCAAA---CCTTTTGACGATGCCCC-TACGCCAGGCCG-AGGC-CGC
TCTCT---CGAGGGA-AAGAGGG---ACGGCAGGGAATT-ATTCGGCCGCGGCGGTCGGG
GGTTTCA---------TCTCTGCGGTTCTTGTCTC-CGCG-CATTCGCATGC-GCGC---
-TGTCCTTAGCG----CCGG--CCAGCGG-CGC-CTTCCAGTCTCGCTCGCAG----TCG
CCGAGGGTGTTGCC---GACTG--------AGAGC-GGGGAACG--GGCGGAAG--GCG-
-TCGG-CCGGAGA-----TGGGG--TGAGG-----ACGCG-CGCTCGA----GAGCGCCG
--GAGATGGACGGGAGAA---TGC

#Amblyomma_variegatum(HQ856728.1)
----------------------------------------GCCGGCGAC-TCGTTTTGAC
CGTGTCGGCA---AAGA--GGACGGCTCA----AAG--AAACG---CCGAAGAT-CCCTC
GAAAGACTTT---GCGAAAGAGGAGGAGAGT---------------GGGTCGA-ACCCTT
CTGACCGCGT---CAAAGCGGC-TGAGTCGGG-TCGCCC-TGCGCTG----ACGTAA---
CGTGGA--CCGGCGGTTTGCTT-----AGCCG-CAGAACGG--CCAGCCTCTGA-AGTGA
CGACC--GCCGCAGGA--AGGGATTACCTGCAGGGAAAGAGCGGTCTTCCACAAGGGAGA
CGAGGCACGGGTCGAGTGGCAAGAGCGTCGCTTAAACCGCAGAACGGCCAGCCTC---TG
AAGTGAAGGCCGCCGCAGGAAGGGATTACCTGCAGGGAAAGAGCGGTCTTCCAGAAGGGA
GA-CGAGGC-ACGGGTC---GAGTGGCAAG---AGCGTCGGCTGCTGG-TCTACGGATA-
AG--TATCCAAA--CTGCT--GCGATC------C-GCAGA-------GACGGGAGCGC-C
---CTGTC-CGGGCAC--GCCCGCGCGAGAAGAA--------GGGAGATCTCGCGCGG-G
G----TGCGGGGAG-GCGACGGGCGT---GAACGCG-T---CGAG--AGCAG---CAGTT
C-G---GAGGCGCAGAGGCGCGT---CGCG-ACGCGGCGAAAGAAGGG-ATCCTC---TG
GA-----CCTGAT------------GGGATAGGG-TCCGCCTCCCTGAAT-GGGCGCG--
---------AAGTCGAGTACAGGTCGAACGGACGCAGT------TT-CGA-GCGCAGTCC
GCCGTCGGTCTAAGTGCTTCGCAGTCTCTGCCCCGAGAAAAA-CTGGGCCACTCCAGTTG
GGGCGGGGGCGACGCAAA---CCTTTTGACGATGCCCC-TACGCCAGGCCG-AGGC-CGC
TCTCT---CGAGGGA-AAGAGGG---ACGGCAGGGAATT-ATTCGGCCGCGGCGGTCGGG
GGTTTCA---------TCTCTGCGGTTCTTGTCTC-CGCG-CATTCGCATGC-GCGC---
-TGTCCTTAGCG----CCGG--CCAGCGG-CGC-CTTCCAGTCTCGCTCGCAG----TCG
CCGAGGGTGTTGCC---GACTG--------AGAGC-GGGGAACG--GGCGGAAG--GCG-
-TCGG-CCGGAGA-----TGGGG--TGAGG-----ACGCG-CGCTCGA----GAGCGCCG
--GAGATGGACGGGAGAA---TGC

#Amblyomma_variegatum(HQ856729.1)
----------------------------------------GCCGGCGAC-TCGTTTTGAC
CGTGTCGGCA---AAGA--GGACGGCTCA----AAG--AAACG---CCGAAGAT-CCCTC
GAAAGACTTT---GCGAAAGAGGAGGAGAGT---------------GGGTCGA-ACCCTT
CTGACCGCGT---CAAAGCGGC-TGAGTCGGG-TCGCCC-TGCGCTG----ACGTAA---
CGTGGA--CCGGCGGTTTGCTT-----AGCCG-CAGAACGG--CCAGCCTCTGA-AGTGA
CGACC--GCCGCAGGA--AGGGATTACCTGCAGGGAAAGAGCGGTCTTCCACAAGGGAGA
CGAGGCACGGGTCGAGTGGCAAGAGCGTCGCTTAAACCGCAGAACGGCCAGCCTC---TG
AAGTGAAGGCCGCCGCAGGAAGGGATTACCTGCAGGGAAAGAGCGGTCTTCCAGAAGGGA
GA-CGAGGC-ACGGGTC---GAGTGGCAAG---AGCGTCGGCTGCTGG-TCTACGGATA-
AG--TATCCAAA--CTGCT--GCGATC------C-GCAGA-------GACGGGAGCGC-C
---CTGTC-CGGGCAC--GCCCGCGCGAGAAGAA--------GGGAGATCTCGCGCGG-G
G----TGCGGGGAG-GCGACGGGCGT---GAACGCG-T---CGAG--AGCAG---CAGTT
C-G---GAGGCGCAGAGGCGCGT---CGCG-ACGCGGCGAAAGAAGGG-ATCCTC---TG
GA-----CCTGAT------------GGGATAGGG-TCCGCCTCCCTGAAT-GGGCGCG--
---------AAGTCGAGTACAGGTCGAACGGACGCAGT------TT-CGA-GCGCAGTCC
GCCGTCGGTCTAAGTGCTTCGCAGTCTCTGCCCCGAGAAAAA-CTGGGCCACTCCAGTTG
GGGCGGGGGCGACGCAAA---CCTTTTGACGATGCCCC-CACGCCAGGCCG-AGGC-CGC
TCTCT---CGAGGGA-AAGAGGG---ACGGCAGGGAATT-ATTCGGCCGCGGCGGTCGGG
GGTTTCA---------TCTCTGCGGTTCTTGTCTC-CGCG-CATTCGCATGC-GCGC---
-TGTCCTTAGCG----CCGG--CCAGCGG-CGC-CTTCCAGTCTCGCTCGCAG----TCG
CCGAGGGTGTTGCC---GACTG--------AGAGC-GGGGAACG--GGCGGAAG--GCG-
-TCGG-CCGGAGA-----TGGGG--TGAGG-----ACGCG-CGCTCGA----GAGCGCCG
--GAGATGGACGGGAGAA---TGC

#Amblyomma_variegatum(HQ856730.1)
----------------------------------------GCCGGCGAC-TCGTTTTGAC
CGTGTCGGCA---AAGA--GGACGGCTCA----AAG--AAACG---CCGAAGAT-CCCTC
GAAAGACTTT---GCGAAAGAGGAGGAGAGT---------------GGGTCGA-ACCCTT
CTGACCGCGT---CAAAGCGGC-TGAGTCGGG-TCGCCC-TGCGCTG----ACGTAA---
CGTGGA--CCGGCGGTTTGCTT-----AGCCG-CAGAACGG--CCAGCCTCTGA-AGTGA
CGACC--GCCGCAGGA--AGGGATTACCTGCAGGGAAAGAGCGGTCTTCCACAAGGGAGA
CGAGGCACGGGTCGAGTGGCAAGAGCGTCGCTTAAACCGCAGAACGGCCAGCCTC---TG
AAGTGAAGGCCGCCGCAGGAAGGGATTACCTGCAGGGAAAGAGCGGTCTTCCAGAAGGGA
GA-CGAGGC-ACGGGTC---GAGTGGCAAG---AGCGTCGGCTGCTGG-TCTACGGATA-
AG--TATCCAAA--CTGCT--GCGATC------C-GCAGA-------GACGGGAGCGC-C
---CTGTC-CGGGCAC--GCCCGCGCGAGAAGAA--------GGGAGATCTCGCGCGG-G
G----TGCGGGGAG-GCGACGGGCGT---GAACGCG-T---CGAG--AGCAG---CAGTT
C-G---GAGGCGCAGAGGCGCGT---CGCG-ACGCGGCGAAAGAAGGG-ATCCTC---TG
GA-----CCTGAT------------GGGATAGGG-TCCGCCTCCCTGAAT-GGGCGCG--
---------AAGTCGAGTACAGGTCGAACGGACGCAGT------TT-CGA-GCGCAGTCC
GCCGTCGGTCTAAGTGCTTCGCAGTCTCTGCCCCGAGAAAAA-CTGGGCCACTCCAGTTG
GGGCGGGGGCGACGCAAA---CCTTTTGACGATGCCCC-TACGCCAGGCCG-AGGC-CGC
TCTCT---CGAGGGA-AAGAGGG---ACGGCAGGGAATT-ATTCGGCCGCGGCGGTCGGG
GGTTTCA---------TCTCTGCGGTTCTTGTCTC-CGCG-CATTCGCATGC-GCGC---
-TGTCCTTAGCG----CCGG--CCAGCGG-CGC-CTTCCAGTCTCGCTCGCAG----TCG
CCGAGGGTGTTGCC---GACTG--------AGAGC-GGGGAACG--GGCGGAAG--GCG-
-TCGG-CCGGAGA-----TGGGG--TGAGG-----ACGCG-CGCTCGA----GAGCGCCG
--GAGATGGACGGGAGAA---TGC

#Amblyomma_variegatum(HQ856731.1)
----------------------------------------GCCGGCGAC-TCGTTTTGAC
CGTGTCGGCA---AAGA--GGACGGCTCA----AAG--AAACG---CCGAAGAT-CCCTC
GAAAGACTTT---GCGAAAGAGGAGGAGAGT---------------GGGTCGA-ACCCTT
CTGACCGCGT---CAAAGCGGC-TGAGTCGGG-TCGCCC-TGCGCTG----ACGTAA---
CGTGGA--CCGGCGGTTTGCTT-----AGCCG-CAGAACGG--CCAGCCTCTGA-AGTGA
CGACC--GCCGCAGGA--AGGGATTACCTGCAGGGAAAGAGCGGTCTTCCACAAGGGAGA
CGAGGCACGGGTCGAGTGGCAAGAGCGTCGCTTAAACCGCAGAACGGCCAGCCTC---TG
AAGTGAAGGCCGCCGCAGGAAGGGATTACCTGCAGGGAAAGAGCGGTCTTCCAGAAGGGA
GA-CGAGGC-ACGGGTC---GAGTGGCAAG---AGCGTCGGCTGCTGG-TCTACGGATA-
AG--TATCCAAA--CTGCT--GCGATC------C-GCAGA-------GACGGGAGCGC-C
---CTGTC-CGGGCAC--GCCCGCGCGAGAAGAA--------GGGAGATCTCGCGCGG-G
G----TGCGGGGAG-GCGACGGGCGT---GAACGCG-T---CGAG--AGCAG---CAGTT
C-G---GAGGCGCAGAGGCGCGT---CGCG-ACGCGGCGAAAGAAGGG-ATCCTC---TG
GA-----CCTGAT------------GGGATAGGG-TCCGCCTCCCTGAAT-GGGCGCG--
---------AAGTCGAGTACAGGTCGAACGGACGCAGT------TT-CGA-GCGCAGTCC
GCCGTCGGTCTAAGTGCTTCGCAGTCTCTGCCCCGAGAAAAA-CTGGGCCACTCCAGTTG
GGGCGGGGGCGACGCAAA---CCTTTTGACGATGCCCC-TACGCCAGGCCG-AGGC-CGC
TCTCT---CGAGGGA-AAGAGGG---ACGGCAGGGAATT-ATTCGGCCGCGGCGGTCGGG
GGTTTCA---------TCTCTGCGGTTCTTGTCTC-CGCG-CATTCGCATGC-GCGC---
-TGTCCTTAGCG----CCGG--CCAGCGG-CGC-CTTCCAGTCTCGCTCGCAG----TCG
CCGAGGGTGTTGCC---GACTG--------AGAGC-GGGGAACG--GGCGGAAG--GCG-
-TCGG-CCGGAGA-----TGGGG--TGAGG-----ACGCG-CGCTCGA----GAGCGCCG
--GAGATGGACGGGAGAA---TGC

#Amblyomma_variegatum(HQ856732.1)
----------------------------------------GCCGGCGAC-TCGTTTTGAC
CGTGTCGGCA---AAGA--GGACGGCTCA----AAG--AAACG---CCGAAGAT-CCCTC
GAAAGACTTT---GCGAAAGAGGAGGAGAGT---------------GGGTCGA-ACCCTT
CTGACCGCGT---CAAAGCGGC-TGAGTCGGG-TCGCCC-TGCGCTG----ACGTAA---
CGTGGA--CCGGCGGTTTGCTT-----AGCCG-CAGAACGG--CCAGCCTCTGA-AGTGA
CGACC--GCCGCAGGA--AGGGATTACCTGCAGGGAAAGAGCGGTCTTCCACAAGGGAGA
CGAGGCACGGGTCGAGTGGCAAGAGCGTCGCTTAAACCGCAGAACGGCCAGCCTC---TG
AAGTGAAGGCCGCCGCAGGAAGGGATTACCTGCAGGGAAAGAGCGGTCTTCCAGAAGGGA
GA-CGAGGC-ACGGGTC---GAGTGGCAAG---AGCGTCGGCTGCTGG-TCTACGGATA-
AG--TATCCAAA--CTGCT--GCGATC------C-GCAGA-------GACGGGAGCGC-C
---CTGTC-CGGGCAC--GCCCGCGCGAGAAGAA--------GGGAGATCTCGCGCGG-G
G----TGCGGGGAG-GCGACGGGCGT---GAACGCG-T---CGAG--AGCAG---CAGTT
C-G---GAGGCGCAGAGGCGCGT---CGCG-ACGCGGCGAAAGAAGGG-ATCCTC---TG
GA-----CCTGAT------------GGGATAGGG-TCCGCCTCCCTGAAT-GGGCGTG--
---------AAGTCGAGTACAGGTCGAACGGACGCAGT------TT-CGA-GCGCAGTCC
GCCGTCGGTCTAAGTGCTTCGCAGTCTCTGCCCCGAGAAAAA-CTGGGCCACTCCAGTTG
GGGCGGGGGCGACGCAAA---CCTTTTGACGATGCCCC-TACGCCAGGCCG-AGGC-CGC
TCTCT---CGAGGGA-AAGAGGG---ACGGCAGGGAATT-ATTCGGCCGCGGCGGTCGGG
GGTTTCA---------TCTCTGCGGTTCTTGTCTC-CGCG-CATTCGCATGC-GCGC---
-TGTCCTTAGCG----CCGG--CCAGCGG-CGC-CTTCCAGTCTCGCTCGCAG----TCG
CCGAGGGTGTTGCC---GACTG--------AGAGC-GGGGAACG--GGCGGAAG--GCG-
-TCGG-CCGGAGA-----TGGGG--TGAGG-----ACGCG-CGCTCGA----GAGCGCCG
--GAGATGGACGGGAGAA---TGC

#Amblyomma_variegatum(HQ856733.1)
----------------------------------------GCCGGCGAC-TCGTTTTGAC
CGTGTCGGCA---AAGA--GGACGGCTCA----AAG--AAACG---CCGAAGAT-CCCTC
GAAAGACTTT---GCGAAAGAGGAGGAGAGT---------------GGGTCGA-ACCCTT
CTGACCGCGT---CAAAGCGGC-TGAGTCGGG-TCGCCC-TGCGCTG----ACGTAA---
CGTGGA--CCGGCGGTTTGCTT-----AGCCG-CAGAACGG--CCAGCCTCTGA-AGTGA
CGACC--GCCGCAGGA--AGGGATTACCTGCAGGGAAAGAGCGGTCTTCCACAAGGGAGA
CGAGGCACGGGTCGAGTGGCAAGAGCGTCGCTTAAACCGCAGAACGGCCAGCCTC---TG
AAGTGAAGGCCGCCGCAGGAAGGGATTACCTGCAGGGAAAGAGCGGTCTTCCAGAAGGGA
GA-CGAGGC-ACGGGTC---GAGTGGCAAG---AGCGTCGGCTGCTGG-TCTACGGATA-
AG--TATCCAAA--CTGCT--GCGATC------C-GCAGA-------GACGGGAGCGC-C
---CTGTC-CGGGCAC--GCCCGCGCGAGAAGAA--------GGGAGATCTCGCGCGG-G
G----TGCGGGGAG-GCGACGGGCGT---GAACGCG-T---CGAG--AGCAG---CAGTT
C-G---GAGGCGCAGAGGCGCGT---CGCG-ACGCGGCGAAAGAAGGG-ATCCTC---TG
GA-----CCTGAT------------GGGATAGGG-TCCGCCTCCCTGAAT-GGGCGCG--
---------AAGTCGAGTACAGGTCGAACGGACGCAGT------TT-CGA-GCGCAGTCC
GCCGTCGGTCTAAGTGCTTCGCAGTCTCTGCCCCGAGAAAAA-CTGGGCCACTCCAGTTG
GGGCGGGGGCGACGCAAA---CCTTTTGACGATGCCCC-TACGCCAGGCCG-AGGC-CGC
TCTCT---CGAGGGA-AAGAGGG---ACGGCAGGGAATT-ATTCGGCCGCGGCGGTCGGG
GGTTTCA---------TCTCTGCGGTTCTTGTCTC-CGCG-CATTCGCATGC-GCGC---
-TGTCCTTAGCG----CCGG--CCAGCGG-CGC-CTTCCAGTCTCGCTCGCAG----TCG
CCGAGGGTGTTGCC---GACTG--------AGAGC-GGGGAACG--GGCGGAAG--GCG-
-TCGG-CCGGAGA-----TGGGG--TGAGG-----ACGCG-CGCTCGA----GAGCGCCG
--GAGATGGACGGGAGAA---TGC

#Amblyomma_variegatum(HQ856734.1)
----------------------------------------GCCGGCGAC-TCGTTTTGAC
CGTGTCGGCA---AAGA--GGACGGCTCA----AAG--AAACG---CCGAAGAT-CCCTC
GAAAGACTTT---GCGAAAGAGGAGGAGAGT---------------GGGTCGA-ACCCTT
CTGACCGCGT---CAAAGCGGC-TGAGTCGGG-TCGCCC-TGCGCTG----ACGTAA---
CGTGGA--CCGGCGGTTTGCTT-----AGCCG-CAGAACGG--CCAGCCTCTGA-AGTGA
CGACC--GCCGCAGGA--AGGGATTACCTGCAGGGAAAGAGCGGTCTTCCACAAGGGAGA
CGAGGCACGGGTCGAGTGGCAAGAGCGTCGCTTAAACCGCAGAACGGCCAGCCTC---TG
AAGTGAAGGCCGCCGCAGGAAGGGATTACCTGCAGGGAAAGAGCGGTCTTCCAGAAGGGA
GA-CGAGGC-ACGGGTC---GAGTGGCAAG---AGCGTCGGCTGCTGG-TCTACGGATA-
AG--TATCCAAA--CTGCT--GCGATC------C-GCAGA-------GACGGGAGCGC-C
---CTGTC-CGGGCAC--GCCCGCGCGAGAAGAA--------GGGAGATCTCGCGCGG-G
G----TGCGGGGAG-GCGACGGGCGT---GAACGCG-T---CGAG--AGCAG---CAGTT
C-G---GAGGCGCAGAGGCGCGT---CGCG-ACGCGGCGAAAGAAGGG-ATCCTC---TG
GA-----CCTGAT------------GGGATAGGG-TCCGCCTCCCTGAAT-GGGCGCG--
---------AAGTCGAGTACAGGTCGAACGGACGCAGT------TT-CGA-GCGCAGTCC
GCCGTCGGTCTAAGTGCTTCGCAGTCTCTGCCCCGAGAAAAA-CTGGGCCACTCCAGTTG
GGGCGGGGGCGACGCAAA---CCTTTTGACGATGCCCC-TACGCCAGGCCG-AGGC-CGC
TCTCT---CGAGGGA-AAGAGGG---ACGGCAGGGAATT-ATTCGGCCGCGGCGGTCGGG
GGTTTCA---------TCTCTGCGGTTCTTGTCTC-CGCG-CATTCGCATGC-GCGC---
-TGTCCTTAGCG----CCGG--CCAGCGG-CGC-CTTCCAGTCTCGCTCGCAG----TCG
CCGAGGGTGTTGCC---GACTG--------AGAGC-GGGGAACG--GGCGGAAG--GCG-
-TCGG-CCGGAGA-----TGGGG--TGAGG-----ACGCG-CGCTCGA----GAGCGCCG
--GAGATGGACGGGAGAA---TGC

#Amblyomma_variegatum(HQ856735.1)
----------------------------------------GCCGGCGAC-TCGTTTTGAC
CGTGTCGGCA---AAGA--GGACGGCTCA----AAG--AAACG---CCGAAGAT-CCCTC
GAAAGACTTT---GCGAAAGAGGAGGAGAGT---------------GGGTCGA-ACCCTT
CTGACCGCGT---CAAAGCGGC-TGAGTCGGG-TCGCCC-TGCGCTG----ACGTAA---
CGTGGA--CCGGCGGTTTGCTT-----AGCCG-CAGAACGG--CCAGCCTCTGA-AGTGA
CGACC--GCCGCAGGA--AGGGATTACCTGCAGGGAAAGAGCGGTCTTCCACAAGGGAGA
CGAGGCACGGGTCGAGTGGCAAGAGCGTCGCTTAAACCGCAGAACGGCCAGCCTC---TG
AAGTGAAGGCCGCCGCAGGAAGGGATTACCTGCAGGGAAAGAGCGGTCTTCCAGAAGGGA
GA-CGAGGC-ACGGGTC---GAGTGGCAAG---AGCGTCGGCTGCTGG-TCTACGGATA-
AG--TATCCAAA--CTGCT--GCGATC------C-GCAGA-------GACGGGAGCGC-C
---CTGTC-CGGGCAC--GCCCGCGCGAGAAGAA--------GGGAGATCTCGCGCGG-G
G----TGCGGGGAG-GCGACGGGCGT---GAACGCG-T---CGAG--AGCAG---CAGTT
C-G---GAGGCGCAGAGGCGCGT---CGCG-ACGCGGCGAAAGAAGGG-ATCCTC---TG
GA-----CCTGAT------------GGGATAGGG-TCCGCCTCCCTGAAT-GGGCGCG--
---------AAGTCGAGTACAGGTCGAACGGACGCAGT------TT-CGA-GCGCAGTCC
GCCGTCGGTCTAAGTGCTTCGCAGTCTCTGCCCCGAGAAAAA-CTGGGCCACTCCAGTTG
GGGCGGGGGCGACGCAAA---CCTTTTGACGATGCCCC-TACGCCAGGCCG-AGGC-CGC
TCTCT---CGAGGGA-AAGAGGG---ACGGCAGGGAATT-ATTCGGCCGCGGCGGTCGGG
GGTTTCA---------TCTCTGCGGTTCTTGTCTC-CGCG-CATTCGCATGC-GCGC---
-TGTCCTTAGCG----CCGG--CCAGCGG-CGC-CTTCCAGTCTCGCTCGCAG----TCG
CCGAGGGTGTTGCC---GACTG--------AGAGC-GGGGAACG--GGCGGAAG--GCG-
-TCGG-CCGGAGA-----TGGGG--TGAGG-----ACGCG-CGCTCGA----GAGCGCCG
--GAGATGGACGGGAGAA---TGC

#Amblyomma_variegatum(HQ856736.1)
----------------------------------------GCCGGCGAC-TCGTTTTGAC
CGTGTCGGCA---AAGA--GGACGGCTCA----AAG--AAACG---CCGAAGAT-CCCTC
GAAAGACTTT---GCGAAAGAGGAGGAGAGT---------------GGGTCGA-ACCCTT
CTGACCGCGT---CAAAGCGGC-TGAGTCGGG-TCGCCC-TGCGCTG----ACGTAA---
CGTGGA--CCGGCGGTTTGCTT-----AGCCG-CAGAACGG--CCAGCCTCTGA-AGTGA
CGACC--GCCGCAGGA--AGGGATTACCTGCAGGGAAAGAGCGGTCTTCCACAAGGGAGA
CGAGGCACGGGTCGAGTGGCAAGAGCGTCGCTTAAACCGCAGAACGGCCAGCCTC---TG
AAGTGAAGGCCGCCGCAGGAAGGGATTACCTGCAGGGAAAGAGCGGTCTTCCAGAAGGGA
GA-CGAGGC-ACGGGTC---GAGTGGCAAG---AGCGTCGGCTGCTGG-TCTACGGATA-
AG--TATCCAAA--CTGCT--GCGATC------C-GCAGA-------GACGGGAGCGC-C
---CTGTC-CGGGCAC--GCCCGCGCGAGAAGAA--------GGGAGATCTCGCGCGG-G
G----TGCGGGGAG-GCGACGGGCGT---GAACGCG-T---CGAG--AGCAG---CAGTT
C-G---GAGGCGCAGAGGCGCGT---CGCG-ACGCGGCGAAAGAAGGG-ATCCTC---TG
GA-----CCTGAT------------GGGATAGGG-TCCGCCTCCCTGAAT-GGGCGTG--
---------AAGTCGAGTACAGGTCGAACGGACGCAGT------TT-CGA-GCGCAGTCC
GCCGTCGGTCTAAGTGCTTCGCAGTCTCTGCCCCGAGAAAAA-CTGGGCCACTCCAGTTG
GGGCGGGGGCGACGCAAA---CCTTTTGACGATGCCCC-TACGCCAGGCCG-AGGC-CGC
TCTCT---CGAGGGA-AAGAGGG---ACGGCAGGGAATT-ATTCGGCCGCGGCGGTCGGG
GGTTTCA---------TCTCTGCGGTTCTTGTCTC-CGCG-CATTCGCATGC-GCGC---
-TGTCCTTAGCG----CCGG--CCAGCGG-CGC-CTTCCAGTCTCGCTCGCAG----TCG
CCGAGGGTGTTGCC---GACTG--------AGAGC-GGGGAACG--GGCGGAAG--GCG-
-TCGG-CCGGAGA-----TGGGG--TGAGG-----ACGCG-CGCTCGA----GAGCGCCG
--GAGATGGACGGGAGAA---TGC

#Amblyomma_variegatum(HQ856737.1)
----------------------------------------GCCGGCGAC-TCGTTTTGAC
CGTGTCGGCA---AAGA--GGACGGCTCA----AAG--AAACG---CCGAAGAT-CCCTC
GAAAGACTTT---GCGAAAGAGGAGGAGAGT---------------GGGTCGA-ACCCTT
CTGACCGCGT---CAAAGCGGC-TGAGTCGGG-TCGCCC-TGCGCTG----ACGTAA---
CGTGGA--CCGGCGGTTTGCTT-----AGCCG-CAGAACGG--CCAGCCTCTGA-AGTGA
CGACC--GCCGCAGGA--AGGGATTACCTGCAGGGAAAGAGCGGTCTTCCACAAGGGAGA
CGAGGCACGGGTCGAGTGGCAAGAGCGTCGCTTAAACCGCAGAACGGCCAGCCTC---TG
AAGTGAAGGCCGCCGCAGGAAGGGATTACCTGCAGGGAAAGAGCGGTCTTCCAGAAGGGA
GA-CGAGGC-ACGGGTC---GAGTGGCAAG---AGCGTCGGCTGCTGG-TCTACGGATA-
AG--TATCCAAA--CTGCT--GCGATC------C-GCAGA-------GACGGGAGCGC-C
---CTGTC-CGGGCAC--GCCCGCGCGAGAAGAA--------GGGAGATCTCGCGCGG-G
G----TGCGGGGAG-GCGACGGGCGT---GAACGCG-T---CGAG--AGCAG---CAGTT
C-G---GAGGCGCAGAGGCGCGT---CGCG-ACGCGGCGAAAGAAGGG-ATCCTC---TG
GA-----CCTGAT------------GGGATAGGG-TCCGCCTCCCTGAAT-GGGCGCG--
---------AAGTCGAGTACAGGTCGAACGGACGCAGT------TT-CGA-GCGCAGTCC
GCCGTCGGTCTAAGTGCTTCGCAGTCTCTGCCCCGAGAAAAA-CTGGGCCACTCCAGTTG
GGGCGGGGGCGACGCAAA---CCTTTTGACGATGCCCC-TACGCCAGGCCG-AGGC-CGC
TCTCT---CGAGGGA-AAGAGGG---ACGGCAGGGAATT-ATTCGGCCGCGGCGGTCGGG
GGTTTCA---------TCTCTGCGGTTCTTGTCTC-CGCG-CATTCGCATGC-GCGC---
-TGTCCTTAGCG----CCGG--CCAGCGG-CGC-CTTCCAGTCTCGCTCGCAG----TCG
CCGAGGGTGTTGCC---GACTG--------AGAGC-GGGGAACG--GGCGGAAG--GCG-
-TCGG-CCGGAGA-----TGGGG--TGAGG-----ACGCG-CGCTCGA----GAGCGCCG
--GAGATGGACGGGAGAA---TGC

#Amblyomma_variegatum(HQ856738.1)
----------------------------------------GCCGGCGAC-TCGTTTTGAC
CGTGTCGGCA---AAGA--GGACGGCTCA----AAG--AAACG---CCGAAGAT-CCCTC
GAAAGACTTT---GCGAAAGAGGAGGAGAGT---------------GGGTCGA-ACCCTT
CTGACCGCGT---CAAAGCGGC-TGAGTCGGG-TCGCCC-TGCGCTG----ACGTAA---
CGTGGA--CCGGCGGTTTGCTT-----AGCCG-CAGAACGG--CCAGCCTCTGA-AGTGA
CGACC--GCCGCAGGA--AGGGATTACCTGCAGGGAAAGAGCGGTCTTCCACAAGGGAGA
CGAGGCACGGGTCGAGTGGCAAGAGCGTCGCTTAAACCGCAGAACGGCCAGCCTC---TG
AAGTGAAGGCCGCCGCAGGAAGGGATTACCTGCAGGGAAAGAGCGGTCTTCCAGAAGGGA
GA-CGAGGC-ACGGGTC---GAGTGGCAAG---AGCGTCGGCTGCTGG-TCTACGGATA-
AG--TATCCAAA--CTGCT--GCGATC------C-GCAGA-------GACGGGAGCGC-C
---CTGTC-CGGGCAC--GCCCGCGCGAGAAGAA--------GGGAGATCTCGCGCGG-G
G----TGCGGGGAG-GCGACGGGCGT---GAACGCG-T---CGAG--AGCAG---CAGTT
C-G---GAGGCGCAGAGGCGCGT---CGCG-ACGCGGCGAAAGAAGGG-ATCCTC---TG
GA-----CCTGAT------------GGGATAGGG-TCCGCCTCCCTGAAT-GGGCGCG--
---------AAGTCGAGTACAGGTCGAACGGACGCAGT------TT-CGA-GCGCAGTCC
GCCGTCGGTCTAAGTGCTTCGCAGTCTCTGCCCCGAGAAAAA-CTGGGCCACTCCAGTTG
GGGCGGGGGCGACGCAAA---CCTTTTGACGATGCCCC-TACGCCAGGCCG-AGGC-CGC
TCTCT---CGAGGGA-AAGAGGG---ACGGCAGGGAATT-ATTCGGCCGCGGCGGTCGGG
GGTTTCA---------TCTCTGCGGTTCTTGTCTC-CGCG-CATTCGCATGC-GCGC---
-TGTCCTTAGCG----CCGG--CCAGCGG-CGC-CTTCCAGTCTCGCTCGCAG----TCG
CCGAGGGTGTTGCC---GACTG--------AGAGC-GGGGAACG--GGCGGAAG--GCG-
-TCGG-CCGGAGA-----TGGGG--TGAGG-----ACGCG-CGCTCGA----GAGCGCCG
--GAGATGGACGGGAGAA---TGC

#Amblyomma_variegatum(HQ856739.1)
----------------------------------------GCCGGCGAC-TCGTTTTGAC
CGTGTCGGCA---AAGA--GGACGGCTCA----AAG--AAACG---CCGAAGAT-CCCTC
GAAAGACTTT---GCGAAAGAGGAGGAGAGT---------------GGGTCGA-ACCCTT
CTGACCGCGT---CAAAGCGGC-TGAGTCGGG-TCGCCC-TGCGCTG----ACGTAA---
CGTGGA--CCGGCGGTTTGCTT-----AGCCG-CAGAACGG--CCAGCCTCTGA-AGTGA
CGACC--GCCGCAGGA--AGGGATTACCTGCAGGGAAAGAGCGGTCTTCCACAAGGGAGA
CGAGGCACGGGTCGAGTGGCAAGAGCGTCGCTTAAACCGCAGAACGGCCAGCCTC---TG
AAGTGAAGGCCGCCGCAGGAAGGGATTACCTGCAGGGAAAGAGCGGTCTTCCAGAAGGGA
GA-CGAGGC-ACGGGTC---GAGTGGCAAG---AGCGTCGGCTGCTGG-TCTACGGATA-
AG--TATCCAAA--CTGCT--GCGATC------C-GCAGA-------GACGGGAGCGC-C
---CTGTC-CGGGCAC--GCCCGCGCGAGAAGAA--------GGGAGATCTCGCGCGG-G
G----TGCGGGGAG-GCGACGGGCGT---GAACGCG-T---CGAG--AGCAG---CAGTT
C-G---GAGGCGCAGAGGCGCGT---CGCG-ACGCGGCGAAAGAAGGG-ATCCTC---TG
GA-----CCTGAT------------GGGATAGGG-TCCGCCTCCCTGAAT-GGGCGCG--
---------AAGTCGAGTACAGGTCGAACGGACGCAGT------TT-CGA-GCGCAGTCC
GCCGTCGGTCTAAGTGCTTCGCAGTCTCTGCCCCGAGAAAAA-CTGGGCCACTCCAGTTG
GGGCGGGGGCGACGCAAA---CCTTTTGACGATGCCCC-TACGCCAGGCCG-AGGC-CGC
TCTCT---CGAGGGA-AAGAGGG---ACGGCAGGGAATT-ATTCGGCCGCGGCGGTCGGG
GGTTTCA---------TCTCTGCGGTTCTTGTCTC-CGCG-CATTCGCATGC-GCGC---
-TGTCCTTAGCG----CCGG--CCAGCGG-CGC-CTTCCAGTCTCGCTCGCAG----TCG
CCGAGGGTGTTGCC---GACTG--------AGAGC-GGGGAACG--GGCGGAAG--GCG-
-TCGG-CCGGAGA-----TGGGG--TGAGG-----ACGCG-CGCTCGA----GAGCGCCG
--GAGATGGACGGGAGAA---TGC

#Amblyomma_variegatum(HQ856740.1)
----------------------------------------GCCGGCGAC-TCGTTTTGAC
CGTGTCGGCA---AAGA--GGACGGCTCA----AAG--AAACG---CCGAAGAT-CCCTC
GAAAGACTTT---GCGAAAGAGGAGGAGAGT---------------GGGTCGA-ACCCTT
CTGACCGCGT---CAAAGCGGC-TGAGTCGGG-TCGCCC-TGCGCTG----ACGTAA---
CGTGGA--CCGGCGGTTTGCTT-----AGCCG-CAGAACGG--CCAGCCTCTGA-AGTGA
CGACC--GCCGCAGGA--AGGGATTACCTGCAGGGAAAGAGCGGTCTTCCACAAGGGAGA
CGAGGCACGGGTCGAGTGGCAAGAGCGTCGCTTAAACCGCAGAACGGCCAGCCTC---TG
AAGTGAAGGCCGCCGCAGGAAGGGATTACCTGCAGGGAAAGAGCGGTCTTCCAGAAGGGA
GA-CGAGGC-ACGGGTC---GAGTGGCAAG---AGCGTCGGCTGCTGG-TCTACGGATA-
AG--TATCCAAA--CTGCT--GCGATC------C-GCAGA-------GACGGGAGCGC-C
---CTGTC-CGGGCAC--GCCCGCGCGAGAAGAA--------GGGAGATCTCGCGCGG-G
G----TGCGGGGAG-GCGACGGGCGT---GAACGCG-T---CGAG--AGCAG---CAGTT
C-G---GAGGCGCAGAGGCGCGT---CGCG-ACGCGGCGAAAGAAGGG-ATCCTC---TG
GA-----CCTGAT------------GGGATAGGG-TCCGCCTCCCTGAAT-GGGCGTG--
---------AAGTCGAGTACAGGTCGAACGGACGCAGT------TT-CGA-GCGCAGTCC
GCCGTCGGTCTAAGTGCTTCGCAGTCTCTGCCCCGAGAAAAA-CTGGGCCACTCCAGTTG
GGGCGGGGGCGACGCAAA---CCTTTTGACGATGCCCC-TACGCCAGGCCG-AGGC-CGC
TCTCT---CGAGGGA-AAGAGGG---ACGGCAGGGAATT-ATTCGGCCGCGGCGGTCGGG
GGTTTCA---------TCTCTGCGGTTCTTGTCTC-CGCG-CATTCGCATGC-GCGC---
-TGTCCTTAGCG----CCGG--CCAGCGG-CGC-CTTCCAGTCTCGCTCGCAG----TCG
CCGAGGGTGTTGCC---GACTG--------AGAGC-GGGGAACG--GGCGGAAG--GCG-
-TCGG-CCGGAGA-----TGGGG--TGAGG-----ACGCG-CGCTCGA----GAGCGCCG
--GAGATGGACGGGAGAA---TGC

#Amblyomma_variegatum(HQ856741.1)
----------------------------------------GCCGGCGAC-TCGTTTTGAC
CGTGTCGGCA---AAGA--GGACGGCTCA----AAG--AAACG---CCGAAGAT-CCCTC
GAAAGACTTT---GCGAAAGAGGAGGAGAGT---------------GGGTCGA-ACCCTT
CTGACCGCGT---CAAAGCGGC-TGAGTCGGG-TCGCCC-TGCGCTG----ACGTAA---
CGTGGA--CCGGCGGTTTGCTT-----AGCCG-CAGAACGG--CCAGCCTCTGA-AGTGA
CGACC--GCCGCAGGA--AGGGATTACCTGCAGGGAAAGAGCGGTCTTCCACAAGGGAGA
CGAGGCACGGGTCGAGTGGCAAGAGCGTCGCTTAAACCGCAGAACGGCCAGCCTC---TG
AAGTGAAGGCCGCCGCAGGAAGGGATTACCTGCAGGGAAAGAGCGGTCTTCCAGAAGGGA
GA-CGAGGC-ACGGGTC---GAGTGGCAAG---AGCGTCGGCTGCTGG-TCTACGGATA-
AG--TATCCAAA--CTGCT--GCGATC------C-GCAGA-------GACGGGAGCGC-C
---CTGTC-CGGGCAC--GCCCGCGCGAGAAGAA--------GGGAGATCTCGCGCGG-G
G----TGCGGGGAG-GCGACGGGCGT---GAACGCG-T---CGAG--AGCAG---CAGTT
C-G---GAGGCGCAGAGGCGCGT---CGCG-ACGCGGCGAAAGAAGGG-ATCCTC---TG
GA-----CCTGAT------------GGGATAGGG-TCCGCCTCCCTGAAT-GGGCGCG--
---------AAGTCGAGTACAGGTCGAACGGACGCAGT------TT-CGA-GCGCAGTCC
GCCGTCGGTCTAAGTGCTTCGCAGTCTCTGCCCCGAGAAAAA-CTGGGCCACTCCAGTTG
GGGCGGGGGCGACGCAAA---CCTTTTGACGATGCCCC-TACGCCAGGCCG-AGGC-CGC
TCTCT---CGAGGGA-AAGAGGG---ACGGCAGGGAATT-ATTCGGCCGCGGCGGTCGGG
GGTTTCA---------TCTCTGCGGTTCTTGTCTC-CGCG-CATTCGCATGC-GCGC---
-TGTCCTTAGCG----CCGG--CCAGCGG-CGC-CTTCCAGTCTCGCTCGCAG----TCG
CCGAGGGTGTTGCC---GACTG--------AGAGC-GGGGAACG--GGCGGAAG--GCG-
-TCGG-CCGGAGA-----TGGGG--TGAGG-----ACGCG-CGCTCGA----GAGCGCCG
--GAGATGGACGGGAGAA---TGC

#Amblyomma_variegatum(HQ856742.1)
----------------------------------------GCCGGCGAC-TCGTTTTGAC
CGTGTCGGCA---AAGA--GGACGGCTCA----AAG--AAACG---CCGAAGAT-CCCTC
GAAAGACTTT---GCGAAAGAGGAGGAGAGT---------------GGGTCGA-ACCCTT
CTGACCGCGT---CAAAGCGGC-TGAGTCGGG-TCGCCC-TGCGCTG----ACGTAA---
CGTGGA--CCGGCGGTTTGCTT-----AGCCG-CAGAACGG--CCAGCCTCTGA-AGTGA
CGACC--GCCGCAGGA--AGGGATTACCTGCAGGGAAAGAGCGGTCTTCCACAAGGGAGA
CGAGGCACGGGTCGAGTGGCAAGAGCGTCGCTTAAACCGCAGAACGGCCAGCCTC---TG
AAGTGAAGGCCGCCGCAGGAAGGGATTACCTGCAGGGAAAGAGCGGTCTTCCAGAAGGGA
GA-CGAGGC-ACGGGTC---GAGTGGCAAG---AGCGTCGGCTGCTGG-TCTACGGATA-
AG--TATCCAAA--CTGCT--GCGATC------C-GCAGA-------GACGGGAGCGC-C
---CTGTC-CGGGCAC--GCCCGCGCGAGAAGAA--------GGGAGATCTCGCGCGG-G
G----TGCGGGGAG-GCGACGGGCGT---GAACGCG-T---CGAG--AGCAG---CAGTT
C-G---GAGGCGCAGAGGCGCGT---CGCG-ACGCGGCGAAAGAAGGG-ATCCTC---TG
GA-----CCTGAT------------GGGATAGGG-TCCGCCTCCCTGAAT-GGGCGTG--
---------AAGTCGAGTACAGGTCGAACGGACGCAGT------TT-CGA-GCGCAGTCC
GCCGTCGGTCTAAGTGCTTCGCAGTCTCTGCCCCGAGAAAAA-CTGGGCCACTCCAGTTG
GGGCGGGGGCGACGCAAA---CCTTTTGACGATGCCCC-TACGCCAGGCCG-AGGC-CGC
TCTCT---CGAGGGA-AAGAGGG---ACGGCAGGGAATT-ATTCGGCCGCGGCGGTCGGG
GGTTTCA---------TCTCTGCGGTTCTTGTCTC-CGCG-CATTCGCATGC-GCGC---
-TGTCCTTAGCG----CCGG--CCAGCGG-CGC-CTTCCAGTCTCGCTCGCAG----TCG
CCGAGGGTGTTGCC---GACTG--------AGAGC-GGGGAACG--GGCGGAAG--GCG-
-TCGG-CCGGAGA-----TGGGG--TGAGG-----ACGCG-CGCTCGA----GAGCGCCG
--GAGATGGACGGGAGAA---TGC

#Amblyomma_variegatum(HQ856743.1)
----------------------------------------GCCGGCGAC-TCGTTTTGAC
CGTGTCGGCA---AAGA--GGACGGCTCA----AAG--AAACG---CCGAAGAT-CCCTC
GAAAGACTTT---GCGAAAGAGGAGGAGAGT---------------GGGTCGA-ACCCTT
CTGACCGCGT---CAAAGCGGC-TGAGTCGGG-TCGCCC-TGCGCTG----ACGTAA---
CGTGGA--CCGGCGGTTTGCTT-----AGCCG-CAGAACGG--CCAGCCTCTGA-AGTGA
CGACC--GCCGCAGGA--AGGGATTACCTGCAGGGAAAGAGCGGTCTTCCACAAGGGAGA
CGAGGCACGGGTCGAGTGGCAAGAGCGTCGCTTAAACCGCAGAACGGCCAGCCTC---TG
AAGTGAAGGCCGCCGCAGGAAGGGATTACCTGCAGGGAAAGAGCGGTCTTCCAGAAGGGA
GA-CGAGGC-ACGGGTC---GAGTGGCAAG---AGCGTCGGCTGCTGG-TCTACGGATA-
AG--TATCCAAA--CTGCT--GCGATC------C-GCAGA-------GACGGGAGCGC-C
---CTGTC-CGGGCAC--GCCCGCGCGAGAAGAA--------GGGAGATCTCGCGCGG-G
G----TGCGGGGAG-GCGACGGGCGT---GAACGCG-T---CGAG--AGCAG---CAGTT
C-G---GAGGCGCAGAGGCGCGT---CGCG-ACGCGGCGAAAGAAGGG-ATCCTC---TG
GA-----CCTGAT------------GGGATAGGG-TCCGCCTCCCTGAAT-GGGCGCG--
---------AAGTCGAGTACAGGTCGAACGGACGCAGT------TT-CGA-GCGCAGTCC
GCCGTCGGTCTAAGTGCTTCGCAGTCTCTGCCCCGAGAAAAA-CTGGGCCACTCCAGTTG
GGGCGGGGGCGACGCAAA---CCTTTTGACGATGCCCC-TACGCCAGGCCG-AGGC-CGC
TCTCT---CGAGGGA-AAGAGGG---ACGGCAGGGAATT-ATTCGGCCGCGGCGGTCGGG
GGTTTCA---------TCTCTGCGGTTCTTGTCTC-CGCG-CATTCGCATGC-GCGC---
-TGTCCTTAGCG----CCGG--CCAGCGG-CGC-CTTCCAGTCTCGCTCGCAG----TCG
CCGAGGGTGTTGCC---GACTG--------AGAGC-GGGGAACG--GGCGGAAG--GCG-
-TCGG-CCGGAGA-----TGGGG--TGAGG-----ACGCG-CGCTCGA----GAGCGCCG
--GAGATGGACGGGAGAA---TGC

#Amblyomma_variegatum(HQ856744.1)
----------------------------------------GCCGGCGAC-TCGTTTTGAC
CGTGTCGGCA---AAGA--GGACGGCTCA----AAG--AAACG---CCGAAGAT-CCCTC
GAAAGACTTT---GCGAAAGAGGAGGAGAGT---------------GGGTCGA-ACCCTT
CTGACCGCGT---CAAAGCGGC-TGAGTCGGG-TCGCCC-TGCGCTG----ACGTAA---
CGTGGA--CCGGCGGTTTGCTT-----AGCCG-CAGAACGG--CCAGCCTCTGA-AGTGA
CGACC--GCCGCAGGA--AGGGATTACCTGCAGGGAAAGAGCGGTCTTCCACAAGGGAGA
CGAGGCACGGGTCGAGTGGCAAGAGCGTCGCTTAAACCGCAGAACGGCCAGCCTC---TG
AAGTGAAGGCCGCCGCAGGAAGGGATTACCTGCAGGGAAAGAGCGGTCTTCCAGAAGGGA
GA-CGAGGC-ACGGGTC---GAGTGGCAAG---AGCGTCGGCTGCTGG-TCTACGGATA-
AG--TATCCAAA--CTGCT--GCGATC------C-GCAGA-------GACGGGAGCGC-C
---CTGTC-CGGGCAC--GCCCGCGCGAGAAGAA--------GGGAGATCTCGCGCGG-G
G----TGCGGGGAG-GCGACGGGCGT---GAACGCG-T---CGAG--AGCAG---CAGTT
C-G---GAGGCGCAGAGGCGCGT---CGCG-ACGCGGCGAAAGAAGGG-ATCCTC---TG
GA-----CCTGAT------------GGGATAGGG-TCCGCCTCCCTGAAT-GGGCGTG--
---------AAGTCGAGTACAGGTCGAACGGACGCAGT------TT-CGA-GCGCAGTCC
GCCGTCGGTCTAAGTGCTTCGCAGTCTCTGCCCCGAGAAAAA-CTGGGCCACTCCAGTTG
GGGCGGGGGCGACGCAAA---CCTTTTGACGATGCCCC-TACGCCAGGCCG-AGGC-CGC
TCTCT---CGAGGGA-AAGAGGG---ACGGCAGGGAATT-ATTCGGCCGCGGCGGTCGGG
GGTTTCA---------TCTCTGCGGTTCTTGTCTC-CGCG-CATTCGCATGC-GCGC---
-TGTCCTTAGCG----CCGG--CCAGCGG-CGC-CTTCCAGTCTCGCTCGCAG----TCG
CCGAGGGTGTTGCC---GACTG--------AGAGC-GGGGAACG--GGCGGAAG--GCG-
-TCGG-CCGGAGA-----TGGGG--TGAGG-----ACGCG-CGCTCGA----GAGCGCCG
--GAGATGGACGGGAGAA---TGC

#Amblyomma_variegatum(HQ856745.1)
----------------------------------------GCCGGCGAC-TCGTTTTGAC
CGTGTCGGCA---AAGA--GGACGGCTCA----AAG--AAACG---CCGAAGAT-CCCTC
GAAAGACTTT---GCGAAAGAGGAGGAGAGT---------------GGGTCGA-ACCCTT
CTGACCGCGT---CAAAGCGGC-TGAGTCGGG-TCGCCC-TGCGCTG----ACGTAA---
CGTGGA--CCGGCGGTTTGCTT-----AGCCG-CAGAACGG--CCAGCCTCTGA-AGTGA
CGACC--GCCGCAGGA--AGGGATTACCTGCAGGGAAAGAGCGGTCTTCCACAAGGGAGA
CGAGGCACGGGTCGAGTGGCAAGAGCGTCGCTTAAACCGCAGAACGGCCAGCCTC---TG
AAGTGAAGGCCGCCGCAGGAAGGGATTACCTGCAGGGAAAGAGCGGTCTTCCAGAAGGGA
GA-CGAGGC-ACGGGTC---GAGTGGCAAG---AGCGTCGGCTGCTGG-TCTACGGATA-
AG--TATCCAAA--CTGCT--GCGATC------C-GCAGA-------GACGGGAGCGC-C
---CTGTC-CGGGCAC--GCCCGCGCGAGAAGAA--------GGGAGATCTCGCGCGG-G
G----TGCGGGGAG-GCGACGGGCGT---GAACGCG-T---CGAG--AGCAG---CAGTT
C-G---GAGGCGCAGAGGCGCGT---CGCG-ACGCGGCGAAAGAAGGG-ATCCTC---TG
GA-----CCTGAT------------GGGATAGGG-TCCGCCTCCCTGAAT-GGGCGTG--
---------AAGTCGAGTACAGGTCGAACGGACGCAGT------TT-CGA-GCGCAGTCC
GCCGTCGGTCTAAGTGCTTCGCAGTCTCTGCCCCGAGAAAAA-CTGGGCCACTCCAGTTG
GGGCGGGGGCGACGCAAA---CCTTTTGACGATGCCCC-TACGCCAGGCCG-AGGC-CGC
TCTCT---CGAGGGA-AAGAGGG---ACGGCAGGGAATT-ATTCGGCCGCGGCGGTCGGG
GGTTTCA---------TCTCTGCGGTTCTTGTCTC-CGCG-CATTCGCATGC-GCGC---
-TGTCCTTAGCG----CCGG--CCAGCGG-CGC-CTTCCAGTCTCGCTCGCAG----TCG
CCGAGGGTGTTGCC---GACTG--------AGAGC-GGGGAACG--GGCGGAAG--GCG-
-TCGG-CCGGAGA-----TGGGG--TGAGG-----ACGCG-CGCTCGA----GAGCGCCG
--GAGATGGACGGGAGAA---TGC

#Amblyomma_variegatum(HQ856746.1)
----------------------------------------GCCGGCGAC-TCGTTTTGAC
CGTGTCGGCA---AAGA--GGACGGCTCA----AAG--AAACG---CCGAAGAT-CCCTC
GAAAGACTTT---GCGAAAGAGGAGGAGAGT---------------GGGTCGA-ACCCTT
CTGACCGCGT---CAAAGCGGC-TGAGTCGGG-TCGCCC-TGCGCTG----ACGTAA---
CGTGGA--CCGGCGGTTTGCTT-----AGCCG-CAGAACGG--CCAGCCTCTGA-AGTGA
CGACC--GCCGCAGGA--AGGGATTACCTGCAGGGAAAGAGCGGTCTTCCACAAGGGAGA
CGAGGCACGGGTCGAGTGGCAAGAGCGTCGCTTAAACCGCAGAACGGCCAGCCTC---TG
AAGTGAAGGCCGCCGCAGGAAGGGATTACCTGCAGGGAAAGAGCGGTCTTCCAGAAGGGA
GA-CGAGGC-ACGGGTC---GAGTGGCAAG---AGCGTCGGCTGCTGG-TCTACGGATA-
AG--TATCCAAA--CTGCT--GCGATC------C-GCAGA-------GACGGGAGCGC-C
---CTGTC-CGGGCAC--GCCCGCGCGAGAAGAA--------GGGAGATCTCGCGCGG-G
G----TGCGGGGAG-GCGACGGGCGT---GAACGCG-T---CGAG--AGCAG---CAGTT
C-G---GAGGCGCAGAGGCGCGT---CGCG-ACGCGGCGAAAGAAGGG-ATCCTC---TG
GA-----CCTGAT------------GGGATAGGG-TCCGCCTCCCTGAAT-GGGCGCG--
---------AAGTCGAGTACAGGTCGAACGGACGCAGT------TT-CGA-GCGCAGTCC
GCCGTCGGTCTAAGTGCTTCGCAGTCTCTGCCCCGAGAAAAA-CTGGGCCACTCCAGTTG
GGGCGGGGGCGACGCAAA---CCTTTTGACGATGCCCC-TACGCCAGGCCG-AGGC-CGC
TCTCT---CGAGGGA-AAGAGGG---ACGGCAGGGAATT-ATTCGGCCGCGGCGGTCGGG
GGTTTCA---------TCTCTGCGGTTCTTGTCTC-CGCG-CATTCGCATGC-GCGC---
-TGTCCTTAGCG----CCGG--CCAGCGG-CGC-CTTCCAGTCTCGCTCGCAG----TCG
CCGAGGGTGTTGCC---GACTG--------AGAGC-GGGGAACG--GGCGGAAG--GCG-
-TCGG-CCGGAGA-----TGGGG--TGAGG-----ACGCG-CGCTCGA----GAGCGCCG
--GAGATGGACGGGAGAA---TGC

#Amblyomma_variegatum(HQ856747.1)
----------------------------------------GCCGGCGAC-TCGTTTTGAC
CGTGTCGGCA---AAGA--GGACGGCTCA----AAG--AAACG---CCGAAGAT-CCCTC
GAAAGACTTT---GCGAAAGAGGAGGAGAGT---------------GGGTCGA-ACCCTT
CTGACCGCGT---CAAAGCGGC-TGAGTCGGG-TCGCCC-TGCGCTG----ACGTAA---
CGTGGA--CCGGCGGTTTGCTT-----AGCCG-CAGAACGG--CCAGCCTCTGA-AGTGA
CGACC--GCCGCAGGA--AGGGATTACCTGCAGGGAAAGAGCGGTCTTCCACAAGGGAGA
CGAGGCACGGGTCGAGTGGCAAGAGCGTCGCTTAAACCGCAGAACGGCCAGCCTC---TG
AAGTGAAGGCCGCCGCAGGAAGGGATTACCTGCAGGGAAAGAGCGGTCTTCCAGAAGGGA
GA-CGAGGC-ACGGGTC---GAGTGGCAAG---AGCGTCGGCTGCTGG-TCTACGGATA-
AG--TATCCAAA--CTGCT--GCGATC------C-GCAGA-------GACGGGAGCGC-C
---CTGTC-CGGGCAC--GCCCGCGCGAGAAGAA--------GGGAGATCTCGCGCGG-G
G----TGCGGGGAG-GCGACGGGCGT---GAACGCG-T---CGAG--AGCAG---CAGTT
C-G---GAGGCGCAGAGGCGCGT---CGCG-ACGCGGCGAAAGAAGGG-ATCCTC---TG
GA-----CCTGAT------------GGGATAGGG-TCCGCCTCCCTGAAT-GGGCGTG--
---------AAGTCGAGTACAGGTCGAACGGACGCAGT------TT-CGA-GCGCAGTCC
GCCGTCGGTCTAAGTGCTTCGCAGTCTCTGCCCCGAGAAAAA-CTGGGCCACTCCAGTTG
GGGCGGGGGCGACGCAAA---CCTTTTGACGATGCCCC-TACGCCAGGCCG-AGGC-CGC
TCTCT---CGAGGGA-AAGAGGG---ACGGCAGGGAATT-ATTCGGCCGCGGCGGTCGGG
GGTTTCA---------TCTCTGCGGTTCTTGTCTC-CGCG-CATTCGCATGC-GCGC---
-TGTCCTTAGCG----CCGG--CCAGCGG-CGC-CTTCCAGTCTCGCTCGCAG----TCG
CCGAGGGTGTTGCC---GACTG--------AGAGC-GGGGAACG--GGCGGAAG--GCG-
-TCGG-CCGGAGA-----TGGGG--TGAGG-----ACGCG-CGCTCGA----GAGCGCCG
--GAGATGGACGGGAGAA---TGC

#Amblyomma_variegatum(HQ856748.1)
----------------------------------------GCCGGCGAC-TCGTTTTGAC
CGTGTCGGCA---AAGA--GGACGGCTCA----AAG--AAACG---CCGAAGAT-CCCTC
GAAAGACTTT---GCGAAAGAGGAGGAGAGT---------------GGGTCGA-ACCCTT
CTGACCGCGT---CAAAGCGGC-TGAGTCGGG-TCGCCC-TGCGCTG----ACGTAA---
CGTGGA--CCGGCGGTTTGCTT-----AGCCG-CAGAACGG--CCAGCCTCTGA-AGTGA
CGACC--GCCGCAGGA--AGGGATTACCTGCAGGGAAAGAGCGGTCTTCCACAAGGGAGA
CGAGGCACGGGTCGAGTGGCAAGAGCGTCGCTTAAACCGCAGAACGGCCAGCCTC---TG
AAGTGAAGGCCGCCGCAGGAAGGGATTACCTGCAGGGAAAGAGCGGTCTTCCAGAAGGGA
GA-CGAGGC-ACGGGTC---GAGTGGCAAG---AGCGTCGGCTGCTGG-TCTACGGATA-
AG--TATCCAAA--CTGCT--GCGATC------C-GCAGA-------GACGGGAGCGC-C
---CTGTC-CGGGCAC--GCCCGCGCGAGAAGAA--------GGGAGATCTCGCGCGG-G
G----TGCGGGGAG-GCGACGGGCGT---GAACGCG-T---CGAG--AGCAG---CAGTT
C-G---GAGGCGCAGAGGCGCGT---CGCG-ACGCGGCGAAAGAAGGG-ATCCTC---TG
GA-----CCTGAT------------GGGATAGGG-TCCGCCTCCCTGAAT-GGGCGCG--
---------AAGTCGAGTACAGGTCGAACGGACGCAGT------TT-CGA-GCGCAGTCC
GCCGTCGGTCTAAGTGCTTCGCAGTCTCTGCCCCGAGAAAAA-CTGGGCCACTCCAGTTG
GGGCGGGGGCGACGCAAA---CCTTTTGACGATGCCCC-TACGCCAGGCCG-AGGC-CGC
TCTCT---CGAGGGA-AAGAGGG---ACGGCAGGGAATT-ATTCGGCCGCGGCGGTCGGG
GGTTTCA---------TCTCTGCGGTTCTTGTCTC-CGCG-CATTCGCATGC-GCGC---
-TGTCCTTAGCG----CCGG--CCAGCGG-CGC-CTTCCAGTCTCGCTCGCAG----TCG
CCGAGGGTGTTGCC---GACTG--------AGAGC-GGGGAACG--GGCGGAAG--GCG-
-TCGG-CCGGAGA-----TGGGG--TGAGG-----ACGCG-CGCTCGA----GAGCGCCG
--GAGATGGACGGGAGAA---TGC

#Amblyomma_variegatum(HQ856749.1)
----------------------------------------GCCGGCGAC-TCGTTTTGAC
CGTGTCGGCA---AAGA--GGACGGCTCA----AAG--AAACG---CCGAAGAT-CCCTC
GAAAGACTTT---GCGAAAGAGGAGGAGAGT---------------GGGTCGA-ACCCTT
CTGACCGCGT---CAAAGCGGC-TGAGTCGGG-TCGCCC-TGCGCTG----ACGTAA---
CGTGGA--CCGGCGGTTTGCTT-----AGCCG-CAGAACGG--CCAGCCTCTGA-AGTGA
CGACC--GCCGCAGGA--AGGGATTACCTGCAGGGAAAGAGCGGTCTTCCACAAGGGAGA
CGAGGCACGGGTCGAGTGGCAAGAGCGTCGCTTAAACCGCAGAACGGCCAGCCTC---TG
AAGTGAAGGCCGCCGCAGGAAGGGATTACCTGCAGGGAAAGAGCGGTCTTCCAGAAGGGA
GA-CGAGGC-ACGGGTC---GAGTGGCAAG---AGCGTCGGCTGCTGG-TCTACGGATA-
AG--TATCCAAA--CTGCT--GCGATC------C-GCAGA-------GACGGGAGCGC-C
---CTGTC-CGGGCAC--GCCCGCGCGAGAAGAA--------GGGAGATCTCGCGCGG-G
G----TGCGGGGAG-GCGACGGGCGT---GAACGCG-T---CGAG--AGCAG---CAGTT
C-G---GAGGCGCAGAGGCGCGT---CGCG-ACGCGGCGAAAGAAGGG-ATCCTC---TG
GA-----CCTGAT------------GGGATAGGG-TCCGCCTCCCTGAAT-GGGCGCG--
---------AAGTCGAGTACAGGTCGAACGGACGCAGT------TT-CGA-GCGCAGTCC
GCCGTCGGTCTAAGTGCTTCGCAGTCTCTGCCCCGAGAAAAA-CTGGGCCACTCCAGTTG
GGGCGGGGGCGACGCAAA---CCTTTTGACGATGCCCC-TACGCCAGGCCG-AGGC-CGC
TCTCT---CGAGGGA-AAGAGGG---ACGGCAGGGAATT-ATTCGGCCGCGGCGGTCGGG
GGTTTCA---------TCTCTGCGGTTCTTGTCTC-CGCG-CATTCGCATGC-GCGC---
-TGTCCTTAGCG----CCGG--CCAGCGG-CGC-CTTCCAGTCTCGCTCGCAG----TCG
CCGAGGGTGTTGCC---GACTG--------AGAGC-GGGGAACG--GGCGGAAG--GCG-
-TCGG-CCGGAGA-----TGGGG--TGAGG-----ACGCG-CGCTCGA----GAGCGCCG
--GAGATGGACGGGAGAA---TGC

#Amblyomma_variegatum(HQ856750.1)
----------------------------------------GCCGGCGAC-TCGTTTTGAC
CGTGTCGGCA---AAGA--GGACGGCTCA----AAG--AAACG---CCGAAGAT-CCCTC
GAAAGACTTT---GCGAAAGAGGAGGAGAGT---------------GGGTCGA-ACCCTT
CTGACCGCGT---CAAAGCGGC-TGAGTCGGG-TCGCCC-TGCGCTG----ACGTAA---
CGTGGA--CCGGCGGTTTGCTT-----AGCCG-CAGAACGG--CCAGCCTCTGA-AGTGA
CGACC--GCCGCAGGA--AGGGATTACCTGCAGGGAAAGAGCGGTCTTCCACAAGGGAGA
CGAGGCACGGGTCGAGTGGCAAGAGCGTCGCTTAAACCGCAGAACGGCCAGCCTC---TG
AAGTGAAGGCCGCCGCAGGAAGGGATTACCTGCAGGGAAAGAGCGGTCTTCCAGAAGGGA
GA-CGAGGC-ACGGGTC---GAGTGGCAAG---AGCGTCGGCTGCTGG-TCTACGGATA-
AG--TATCCAAA--CTGCT--GCGATC------C-GCAGA-------GACGGGAGCGC-C
---CTGTC-CGGGCAC--GCCCGCGCGAGAAGAA--------GGGAGATCTCGCGCGG-G
G----TGCGGGGAG-GCGACGGGCGT---GAACGCG-T---CGAG--AGCAG---CAGTT
C-G---GAGGCGCAGAGGCGCGT---CGCG-ACGCGGCGAAAGAAGGG-ATCCTC---TG
GA-----CCTGAT------------GGGATAGGG-TCCGCCTCCCTGAAT-GGGCGTG--
---------AAGTCGAGTACAGGTCGAACGGACGCAGT------TT-CGA-GCGCAGTCC
GCCGTCGGTCTAAGTGCTTCGCAGTCTCTGCCCCGAGAAAAA-CTGGGCCACTCCAGTTG
GGGCGGGGGCGACGCAAA---CCTTTTGACGATGCCCC-TACGCCAGGCCG-AGGC-CGC
TCTCT---CGAGGGA-AAGAGGG---ACGGCAGGGAATT-ATTCGGCCGCGGCGGTCGGG
GGTTTCA---------TCTCTGCGGTTCTTGTCTC-CGCG-CATTCGCATGC-GCGC---
-TGTCCTTAGCG----CCGG--CCAGCGG-CGC-CTTCCAGTCTCGCTCGCAG----TCG
CCGAGGGTGTTGCC---GACTG--------AGAGC-GGGGAACG--GGCGGAAG--GCG-
-TCGG-CCGGAGA-----TGGGG--TGAGG-----ACGCG-CGCTCGA----GAGCGCCG
--GAGATGGACGGGAGAA---TGC

#Amblyomma_variegatum(HQ856751.1)
----------------------------------------GCCGGCGAC-TCGTTTTGAC
CGTGTCGGCA---AAGA--GGACGGCTCA----AAG--AAACG---CCGAAGAT-CCCTC
GAAAGACTTT---GCGAAAGAGGAGGAGAGT---------------GGGTCGA-ACCCTT
CTGACCGCGT---CAAAGCGGC-TGAGTCGGG-TCGCCC-TGCGCTG----ACGTAA---
CGTGGA--CCGGCGGTTTGCTT-----AGCCG-CAGAACGG--CCAGCCTCTGA-AGTGA
CGACC--GCCGCAGGA--AGGGATTACCTGCAGGGAAAGAGCGGTCTTCCACAAGGGAGA
CGAGGCACGGGTCGAGTGGCAAGAGCGTCGCTTAAACCGCAGAACGGCCAGCCTC---TG
AAGTGAAGGCCGCCGCAGGAAGGGATTACCTGCAGGGAAAGAGCGGTCTTCCAGAAGGGA
GA-CGAGGC-ACGGGTC---GAGTGGCAAG---AGCGTCGGCTGCTGG-TCTACGGATA-
AG--TATCCAAA--CTGCT--GCGATC------C-GCAGA-------GACGGGAGCGC-C
---CTGTC-CGGGCAC--GCCCGCGCGAGAAGAA--------GGGAGATCTCGCGCGG-G
G----TGCGGGGAG-GCGACGGGCGT---GAACGCG-T---CGAG--AGCAG---CAGTT
C-G---GAGGCGCAGAGGCGCGT---CGCG-ACGCGGCGAAAGAAGGG-ATCCTC---TG
GA-----CCTGAT------------GGGATAGGG-TCCGCCTCCCTGAAT-GGGCGTG--
---------AAGTCGAGTACAGGTCGAACGGACGCAGT------TT-CGA-GCGCAGTCC
GCCGTCGGTCTAAGTGCTTCGCAGTCTCTGCCCCGAGAAAAA-CTGGGCCACTCCAGTTG
GGGCGGGGGCGACGCAAA---CCTTTTGACGATGCCCC-TACGCCAGGCCG-AGGC-CGC
TCTCT---CGAGGGA-AAGAGGG---ACGGCAGGGAATT-ATTCGGCCGCGGCGGTCGGG
GGTTTCA---------TCTCTGCGGTTCTTGTCTC-CGCG-CATTCGCATGC-GCGC---
-TGTCCTTAGCG----CCGG--CCAGCGG-CGC-CTTCCAGTCTCGCTCGCAG----TCG
CCGAGGGTGTTGCC---GACTG--------AGAGC-GGGGAACG--GGCGGAAG--GCG-
-TCGG-CCGGAGA-----TGGGG--TGAGG-----ACGCG-CGCTCGA----GAGCGCCG
--GAGATGGACGGGAGAA---TGC

#Amblyomma_variegatum(HQ856752.1)
----------------------------------------GCCGGCGAC-TCGTTTTGAC
CGTGTCGGCA---AAGA--GGACGGCTCA----AAG--AAACG---CCGAAGAT-CCCTC
GAAAGACTTT---GCGAAAGAGGAGGAGAGT---------------GGGTCGA-ACCCTT
CTGACCGCGT---CAAAGCGGC-TGAGTCGGG-TCGCCC-TGCGCTG----ACGTAA---
CGTGGA--CCGGCGGTTTGCTT-----AGCCG-CAGAACGG--CCAGCCTCTGA-AGTGA
CGACC--GCCGCAGGA--AGGGATTACCTGCAGGGAAAGAGCGGTCTTCCACAAGGGAGA
CGAGGCACGGGTCGAGTGGCAAGAGCGTCGCTTAAACCGCAGAACGGCCAGCCTC---TG
AAGTGAAGGCCGCCGCAGGAAGGGATTACCTGCAGGGAAAGAGCGGTCTTCCAGAAGGGA
GA-CGAGGC-ACGGGTC---GAGTGGCAAG---AGCGTCGGCTGCTGG-TCTACGGATA-
AG--TATCCAAA--CTGCT--GCGATC------C-GCAGA-------GACGGGAGCGC-C
---CTGTC-CGGGCAC--GCCCGCGCGAGAAGAA--------GGGAGATCTCGCGCGG-G
G----TGCGGGGAG-GCGACGGGCGT---GAACGCG-T---CGAG--AGCAG---CAGTT
C-G---GAGGCGCAGAGGCGCGT---CGCG-ACGCGGCGAAAGAAGGG-ATCCTC---TG
GA-----CCTGAT------------GGGATAGGG-TCCGCCTCCCTGAAT-GGGCGTG--
---------AAGTCGAGTACAGGTCGAACGGACGCAGT------TT-CGA-GCGCAGTCC
GCCGTCGGTCTAAGTGCTTCGCAGTCTCTGCCCCGAGAAAAA-CTGGGCCACTCCAGTTG
GGGCGGGGGCGACGCAAA---CCTTTTGACGATGCCCC-TACGCCAGGCCG-AGGC-CGC
TCTCT---CGAGGGA-AAGAGGG---ACGGCAGGGAATT-ATTCGGCCGCGGCGGTCGGG
GGTTTCA---------TCTCTGCGGTTCTTGTCTC-CGCG-CATTCGCATGC-GCGC---
-TGTCCTTAGCG----CCGG--CCAGCGG-CGC-CTTCCAGTCTCGCTCGCAG----TCG
CCGAGGGTGTTGCC---GACTG--------AGAGC-GGGGAACG--GGCGGAAG--GCG-
-TCGG-CCGGAGA-----TGGGG--TGAGG-----ACGCG-CGCTCGA----GAGCGCCG
--GAGATGGACGGGAGAA---TGC

#Amblyomma_variegatum(HQ856753.1)
----------------------------------------GCCGGCGAC-TCGTTTTGAC
CGTGTCGGCA---AAGA--GGACGGCTCA----AAG--AAACG---CCGAAGAT-CCCTC
GAAAGACTTT---GCGAAAGAGGAGGAGAGT---------------GGGTCGA-ACCCTT
CTGACCGCGT---CAAAGCGGC-TGAGTCGGG-TCGCCC-TGCGCTG----ACGTAA---
CGTGGA--CCGGCGGTTTGCTT-----AGCCG-CAGAACGG--CCAGCCTCTGA-AGTGA
CGACC--GCCGCAGGA--AGGGATTACCTGCAGGGAAAGAGCGGTCTTCCACAAGGGAGA
CGAGGCACGGGTCGAGTGGCAAGAGCGTCGCTTAAACCGCAGAACGGCCAGCCTC---TG
AAGTGAAGGCCGCCGCAGGAAGGGATTACCTGCAGGGAAAGAGCGGTCTTCCAGAAGGGA
GA-CGAGGC-ACGGGTC---GAGTGGCAAG---AGCGTCGGCTGCTGG-TCTACGGATA-
AG--TATCCAAA--CTGCT--GCGATC------C-GCAGA-------GACGGGAGCGC-C
---CTGTC-CGGGCAC--GCCCGCGCGAGAAGAA--------GGGAGATCTCGCGCGG-G
G----TGCGGGGAG-GCGACGGGCGT---GAACGCG-T---CGAG--AGCAG---CAGTT
C-G---GAGGCGCAGAGGCGCGT---CGCG-ACGCGGCGAAAGAAGGG-ATCCTC---TG
GA-----CCTGAT------------GGGATAGGG-TCCGCCTCCCTGAAT-GGGCGCG--
---------AAGTCGAGTACAGGTCGAACGGACGCAGT------TT-CGA-GCGCAGTCC
GCCGTCGGTCTAAGTGCTTCGCAGTCTCTGCCCCGAGAAAAA-CTGGGCCACTCCAGTTG
GGGCGGGGGCGACGCAAA---CCTTTTGACGATGCCCC-TACGCCAGGCCG-AGGC-CGC
TCTCT---CGAGGGA-AAGAGGG---ACGGCAGGGAATT-ATTCGGCCGCGGCGGTCGGG
GGTTTCA---------TCTCTGCGGTTCTTGTCTC-CGCG-CATTCGCATGC-GCGC---
-TGTCCTTAGCG----CCGG--CCAGCGG-CGC-CTTCCAGTCTCGCTCGCAG----TCG
CCGAGGGTGTTGCC---GACTG--------AGAGC-GGGGAACG--GGCGGAAG--GCG-
-TCGG-CCGGAGA-----TGGGG--TGAGG-----ACGCG-CGCTCGA----GAGCGCCG
--GAGATGGACGGGAGAA---TGC

#Amblyomma_variegatum(HQ856754.1)
----------------------------------------GCCGGCGAC-TCGTTTTGAC
CGTGTCGGCA---AAGA--GGACGGCTCA----AAG--AAACG---CCGAAGAT-CCCTC
GAAAGACTTT---GCGAAAGAGGAGGAGAGT---------------GGGTCGA-ACCCTT
CTGACCGCGT---CAAAGCGGC-TGAGTCGGG-TCGCCC-TGCGCTG----ACGTAA---
CGTGGA--CCGGCGGTTTGCTT-----AGCCG-CAGAACGG--CCAGCCTCTGA-AGTGA
CGACC--GCCGCAGGA--AGGGATTACCTGCAGGGAAAGAGCGGTCTTCCACAAGGGAGA
CGAGGCACGGGTCGAGTGGCAAGAGCGTCGCTTAAACCGCAGAACGGCCAGCCTC---TG
AAGTGAAGGCCGCCGCAGGAAGGGATTACCTGCAGGGAAAGAGCGGTCTTCCAGAAGGGA
GA-CGAGGC-ACGGGTC---GAGTGGCAAG---AGCGTCGGCTGCTGG-TCTACGGATA-
AG--TATCCAAA--CTGCT--GCGATC------C-GCAGA-------GACGGGAGCGC-C
---CTGTC-CGGGCAC--GCCCGCGCGAGAAGAA--------GGGAGATCTCGCGCGG-G
G----TGCGGGGAG-GCGACGGGCGT---GAACGCG-T---CGAG--AGCAG---CAGTT
C-G---GAGGCGCAGAGGCGCGT---CGCG-ACGCGGCGAAAGAAGGG-ATCCTC---TG
GA-----CCTGAT------------GGGATAGGG-TCCGCCTCCCTGAAT-GGGCGCG--
---------AAGTCGAGTACAGGTCGAACGGACGCAGT------TT-CGA-GCGCAGTCC
GCCGTCGGTCTAAGTGCTTCGCAGTCTCTGCCCCGAGAAAAA-CTGGGCCACTCCAGTTG
GGGCGGGGGCGACGCAAA---CCTTTTGACGATGCCCC-TACGCCAGGCCG-AGGC-CGC
TCTCT---CGAGGGA-AAGAGGG---ACGGCAGGGAATT-ATTCGGCCGCGGCGGTCGGG
GGTTTCA---------TCTCTGCGGTTCTTGTCTC-CGCG-CATTCGCATGC-GCGC---
-TGTCCTTAGCG----CCGG--CCAGCGG-CGC-CTTCCAGTCTCGCTCGCAG----TCG
CCGAGGGTGTTGCC---GACTG--------AGAGC-GGGGAACG--GGCGGAAG--GCG-
-TCGG-CCGGAGA-----TGGGG--TGAGG-----ACGCG-CGCTCGA----GAGCGCCG
--GAGATGGACGGGAGAA---TGC

#Amblyomma_variegatum(HQ856755.1)
----------------------------------------GCCGGCGAC-TCGTTTTGAC
CGTGTCGGCA---AAGA--GGACGGCTCA----AAG--AAACG---CCGAAGAT-CCCTC
GAAAGACTTT---GCGAAAGAGGAGGAGAGT---------------GGGTCGA-ACCCTT
CTGACCGCGT---CAAAGCGGC-TGAGTCGGG-TCGCCC-TGCGCTG----ACGTAA---
CGTGGA--CCGGCGGTTTGCTT-----AGCCG-CAGAACGG--CCAGCCTCTGA-AGTGA
CGACC--GCCGCAGGA--AGGGATTACCTGCAGGGAAAGAGCGGTCTTCCACAAGGGAGA
CGAGGCACGGGTCGAGTGGCAAGAGCGTCGCTTAAACCGCAGAACGGCCAGCCTC---TG
AAGTGAAGGCCGCCGCAGGAAGGGATTACCTGCAGGGAAAGAGCGGTCTTCCAGAAGGGA
GA-CGAGGC-ACGGGTC---GAGTGGCAAG---AGCGTCGGCTGCTGG-TCTACGGATA-
AG--TATCCAAA--CTGCT--GCGATC------C-GCAGA-------GACGGGAGCGC-C
---CTGTC-CGGGCAC--GCCCGCGCGAGAAGAA--------GGGAGATCTCGCGCGG-G
G----TGCGGGGAG-GCGACGGGCGT---GAACGCG-T---CGAG--AGCAG---CAGTT
C-G---GAGGCGCAGAGGCGCGT---CGCG-ACGCGGCGAAAGAAGGG-ATCCTC---TG
GA-----CCTGAT------------GGGATAGGG-TCCGCCTCCCTGAAT-GGGCGCG--
---------AAGTCGAGTACAGGTCGAACGGACGCAGT------TT-CGA-GCGCAGTCC
GCCGTCGGTCTAAGTGCTTCGCAGTCTCTGCCCCGAGAAAAA-CTGGGCCACTCCAGTTG
GGGCGGGGGCGACGCAAA---CCTTTTGACGATGCCCC-TACGCCAGGCCG-AGGC-CGC
TCTCT---CGAGGGA-AAGAGGG---ACGGCAGGGAATT-ATTCGGCCGCGGCGGTCGGG
GGTTTCA---------TCTCTGCGGTTCTTGTCTC-CGCG-CATTCGCATGC-GCGC---
-TGTCCTTAGCG----CCGG--CCAGCGG-CGC-CTTCCAGTCTCGCTCGCAG----TCG
CCGAGGGTGTTGCC---GACTG--------AGAGC-GGGGAACG--GGCGGAAG--GCG-
-TCGG-CCGGAGA-----TGGGG--TGAGG-----ACGCG-CGCTCGA----GAGCGCCG
--GAGATGGACGGGAGAA---TGC

#Amblyomma_variegatum(HQ856756.1)
----------------------------------------GCCGGCGAC-TCGTTTTGAC
CGTGTCGGCA---AAGA--GGACGGCTCA----AAG--AAACG---CCGAAGAT-CCCTC
GAAAGACTTT---GCGAAAGAGGAGGAGAGT---------------GGGTCGA-ACCCTT
CTGACCGCGT---CAAAGCGGC-TGAGTCGGG-TCGCCC-TGCGCTG----ACGTAA---
CGTGGA--CCGGCGGTTTGCTT-----AGCCG-CAGAACGG--CCAGCCTCTGA-AGTGA
CGACC--GCCGCAGGA--AGGGATTACCTGCAGGGAAAGAGCGGTCTTCCACAAGGGAGA
CGAGGCACGGGTCGAGTGGCAAGAGCGTCGCTTAAACCGCAGAACGGCCAGCCTC---TG
AAGTGAAGGCCGCCGCAGGAAGGGATTACCTGCAGGGAAAGAGCGGTCTTCCAGAAGGGA
GA-CGAGGC-ACGGGTC---GAGTGGCAAG---AGCGTCGGCTGCTGG-TCTACGGATA-
AG--TATCCAAA--CTGCT--GCGATC------C-GCAGA-------GACGGGAGCGC-C
---CTGTC-CGGGCAC--GCCCGCGCGAGAAGAA--------GGGAGATCTCGCGCGG-G
G----TGCGGGGAG-GCGACGGGCGT---GAACGCG-T---CGAG--AGCAG---CAGTT
C-G---GAGGCGCAGAGGCGCGT---CGCG-ACGCGGCGAAAGAAGGG-ATCCTC---TG
GA-----CCTGAT------------GGGATAGGG-TCCGCCTCCCTGAAT-GGGCGCG--
---------AAGTCGAGTACAGGTCGAACGGACGCAGT------TT-CGA-GCGCAGTCC
GCCGTCGGTCTAAGTGCTTCGCAGTCTCTGCCCCGAGAAAAA-CTGGGCCACTCCAGTTG
GGGCGGGGGCGACGCAAA---CCTTTTGACGATGCCCC-TACGCCAGGCCG-AGGC-CGC
TCTCT---CGAGGGA-AAGAGGG---ACGGCAGGGAATT-ATTCGGCCGCGGCGGTCGGG
GGTTTCA---------TCTCTGCGGTTCTTGTCTC-CGCG-CATTCGCATGC-GCGC---
-TGTCCTTAGCG----CCGG--CCAGCGG-CGC-CTTCCAGTCTCGCTCGCAG----TCG
CCGAGGGTGTTGCC---GACTG--------AGAGC-GGGGAACG--GGCGGAAG--GCG-
-TCGG-CCGGAGA-----TGGGG--TGAGG-----ACGCG-CGCTCGA----GAGCGCCG
--GAGATGGACGGGAGAA---TGC

#Amblyomma_variegatum(HQ856757.1)
----------------------------------------GCCGGCGAC-TCGTTTTGAC
CGTGTCGGCA---AAGA--GGACGGCTCA----AAG--AAACG---CCGAAGAT-CCCTC
GAAAGACTTT---GCGAAAGAGGAGGAGAGT---------------GGGTCGA-ACCCTT
CTGACCGCGT---CAAAGCGGC-TGAGTCGGG-TCGCCC-TGCGCTG----ACGTAA---
CGTGGA--CCGGCGGTTTGCTT-----AGCCG-CAGAACGG--CCAGCCTCTGA-AGTGA
CGACC--GCCGCAGGA--AGGGATTACCTGCAGGGAAAGAGCGGTCTTCCACAAGGGAGA
CGAGGCACGGGTCGAGTGGCAAGAGCGTCGCTTAAACCGCAGAACGGCCAGCCTC---TG
AAGTGAAGGCCGCCGCAGGAAGGGATTACCTGCAGGGAAAGAGCGGTCTTCCAGAAGGGA
GA-CGAGGC-ACGGGTC---GAGTGGCAAG---AGCGTCGGCTGCTGG-TCTACGGATA-
AG--TATCCAAA--CTGCT--GCGATC------C-GCAGA-------GACGGGAGCGC-C
---CTGTC-CGGGCAC--GCCCGCGCGAGAAGAA--------GGGAGATCTCGCGCGG-G
G----TGCGGGGAG-GCGACGGGCGT---GAACGCG-T---CGAG--AGCAG---CAGTT
C-G---GAGGCGCAGAGGCGCGT---CGCG-ACGCGGCGAAAGAAGGG-ATCCTC---TG
GA-----CCTGAT------------GGGATAGGG-TCCGCCTCCCTGAAT-GGGCGCG--
---------AAGTCGAGTACAGGTCGAACGGACGCAGT------TT-CGA-GCGCAGTCC
GCCGTCGGTCTAAGTGCTTCGCAGTCTCTGCCCCGAGAAAAA-CTGGGCCACTCCAGTTG
GGGCGGGGGCGACGCAAA---CCTTTTGACGATGCCCC-TACGCCAGGCCG-AGGC-CGC
TCTCT---CGAGGGA-AAGAGGG---ACGGCAGGGAATT-ATTCGGCCGCGGCGGTCGGG
GGTTTCA---------TCTCTGCGGTTCTTGTCTC-CGCG-CATTCGCATGC-GCGC---
-TGTCCTTAGCG----CCGG--CCAGCGG-CGC-CTTCCAGTCTCGCTCGCAG----TCG
CCGAGGGTGTTGCC---GACTG--------AGAGC-GGGGAACG--GGCGGAAG--GCG-
-TCGG-CCGGAGA-----TGGGG--TGAGG-----ACGCG-CGCTCGA----GAGCGCCG
--GAGATGGACGGGAGAA---TGC

#Amblyomma_variegatum(HQ856758.1)
----------------------------------------GCCGGCGAC-TCGTTTTGAC
CGTGTCGGCA---AAGA--GGACGGCTCA----AAG--AAACG---CCGAAGAT-CCCTC
GAAAGACTTT---GCGAAAGAGGAGGAGAGT---------------GGGTCGA-ACCCTT
CTGACCGCGT---CAAAGCGGC-TGAGTCGGG-TCGCCC-TGCGCTG----ACGTAA---
CGTGGA--CCGGCGGTTTGCTT-----AGCCG-CAGAACGG--CCAGCCTCTGA-AGTGA
CGACC--GCCGCAGGA--AGGGATTACCTGCAGGGAAAGAGCGGTCTTCCACAAGGGAGA
CGAGGCACGGGTCGAGTGGCAAGAGCGTCGCTTAAACCGCAGAACGGCCAGCCTC---TG
AAGTGAAGGCCGCCGCAGGAAGGGATTACCTGCAGGGAAAGAGCGGTCTTCCAGAAGGGA
GA-CGAGGC-ACGGGTC---GAGTGGCAAG---AGCGTCGGCTGCTGG-TCTACGGATA-
AG--TATCCAAA--CTGCT--GCGATC------C-GCAGA-------GACGGGAGCGC-C
---CTGTC-CGGGCAC--GCCCGCGCGAGAAGAA--------GGGAGATCTCGCGCGG-G
G----TGCGGGGAG-GCGACGGGCGT---GAACGCG-T---CGAG--AGCAG---CAGTT
C-G---GAGGCGCAGAGGCGCGT---CGCG-ACGCGGCGAAAGAAGGG-ATCCTC---TG
GA-----CCTGAT------------GGGATAGGG-TCCGCCTCCCTGAAT-GGGCGCG--
---------AAGTCGAGTACAGGTCGAACGGACGCAGT------TT-CGA-GCGCAGTCC
GCCGTCGGTCTAAGTGCTTCGCAGTCTCTGCCCCGAGAAAAA-CTGGGCCACTCCAGTTG
GGGCGGGGGCGACGCAAA---CCTTTTGACGATGCCCC-TACGCCAGGCCG-AGGC-CGC
TCTCT---CGAGGGA-AAGAGGG---ACGGCAGGGAATT-ATTCGGCCGCGGCGGTCGGG
GGTTTCA---------TCTCTGCGGTTCTTGTCTC-CGCG-CATTCGCATGC-GCGC---
-TGTCCTTAGCG----CCGG--CCAGCGG-CGC-CTTCCAGTCTCGCTCGCAG----TCG
CCGAGGGTGTTGCC---GACTG--------AGAGC-GGGGAACG--GGCGGAAG--GCG-
-TCGG-CCGGAGA-----TGGGG--TGAGG-----ACGCG-CGCTCGA----GAGCGCCG
--GAGATGGACGGGAGAA---TGC

#Amblyomma_variegatum(HQ856759.1)
----------------------------------------GCCGGCGAC-TCGTTTTGAC
CGTGTCGGCA---AAGA--GGACGGCTCA----AAG--AAACG---CCGAAGAT-CCCTC
GAAAGACTTT---GCGAAAGAGGAGGAGAGT---------------GGGTCGA-ACCCTT
CTGACCGCGT---CAAAGCGGC-TGAGTCGGG-TCGCCC-TGCGCTG----ACGTAA---
CGTGGA--CCGGCGGTTTGCTT-----AGCCG-CAGAACGG--CCAGCCTCTGA-AGTGA
CGACC--GCCGCAGGA--AGGGATTACCTGCAGGGAAAGAGCGGTCTTCCACAAGGGAGA
CGAGGCACGGGTCGAGTGGCAAGAGCGTCGCTTAAACCGCAGAACGGCCAGCCTC---TG
AAGTGAAGGCCGCCGCAGGAAGGGATTACCTGCAGGGAAAGAGCGGTCTTCCAGAAGGGA
GA-CGAGGC-ACGGGTC---GAGTGGCAAG---AGCGTCGGCTGCTGG-TCTACGGATA-
AG--TATCCAAA--CTGCT--GCGATC------C-GCAGA-------GACGGGAGCGC-C
---CTGTC-CGGGCAC--GCCCGCGCGAGAAGAA--------GGGAGATCTCGCGCGG-G
G----TGCGGGGAG-GCGACGGGCGT---GAACGCG-T---CGAG--AGCAG---CAGTT
C-G---GAGGCGCAGAGGCGCGT---CGCG-ACGCGGCGAAAGAAGGG-ATCCTC---CG
GA-----CCTGAT------------GGGATAGGG-TCCGCCTCCCTGAAT-GGGCGCG--
---------AAGTCGAGTACAGGTCGAACGGACGCAGT------TT-CGA-GCGCAGTCC
GCCGTCGGTCTAAGTGCTTCGCAGTCTCTGCCCCGAGAAAAA-CTGGGCCACTCCAGTTG
GGGCGGGGGCGACGCAAA---CCTTTTGACGATGCCCC-TACGCCAGGCCG-AGGC-CGC
TCTCT---CGAGGGA-AAGAGGG---ACGGCAGGGAATT-ATTCGGCCGCGGCGGTCGGG
GGTTTCA---------TCTCTGCGGTTCTTGTCTC-CGCG-CATTCGCATGC-GCGC---
-TGTCCTTAGCG----CCGG--CCAGCGG-CGC-CTTCCAGTCTCGCTCGCAG----TCG
CCGAGGGTGTTGCC---GACTG--------AGAGC-GGGGAACG--GGCGGAAG--GCG-
-TCGG-CCGGAGA-----TGGGG--TGAGG-----ACGCG-CGCTCGA----GAGCGCCG
--GAGATGGACGGGAGAA---TGC

#Amblyomma_variegatum(HQ856760.1)
----------------------------------------GCCGGCGAC-TCGTTTTGAC
CGTGTCGGCA---AAGA--GGACGGCTCA----AAG--AAACG---CCGAAGAT-CCCTC
GAAAGACTTT---GCGAAAGAGGAGGAGAGT---------------GGGTCGA-ACCCTT
CTGACCGCGT---CAAAGCGGC-TGAGTCGGG-TCGCCC-TGCGCTG----ACGTAA---
CGTGGA--CCGGCGGTTTGCTT-----AGCCG-CAGAACGG--CCAGCCTCTGA-AGTGA
CGACC--GCCGCAGGA--AGGGATTACCTGCAGGGAAAGAGCGGTCTTCCACAAGGGAGA
CGAGGCACGGGTCGAGTGGCAAGAGCGTCGCTTAAACCGCAGAACGGCCAGCCTC---TG
AAGTGAAGGCCGCCGCAGGAAGGGATTACCTGCAGGGAAAGAGCGGTCTTCCAGAAGGGA
GA-CGAGGC-ACGGGTC---GAGTGGCAAG---AGCGTCGGCTGCTGG-TCTACGGATA-
AG--TATCCAAA--CTGCT--GCGATC------C-GCAGA-------GACGGGAGCGC-C
---CTGTC-CGGGCAC--GCCCGCGCGAGAAGAA--------GGGAGATCTCGCGCGG-G
G----TGCGGGGAG-GCGACGGGCGT---GAACGCG-T---CGAG--AGCAG---CAGTT
C-G---GAGGCGCAGAGGCGCGT---CGCG-ACGCGGCGAAAGAAGGG-ATCCTC---TG
GA-----CCTGAT------------GGGATAGGG-TCCGCCTCCCTGAAT-GGGCGCG--
---------AAGTCGAGTACAGGTCGAACGGACGCAGT------TT-CGA-GCGCAGTCC
GCCGTCGGTCTAAGTGCTTCGCAGTCTCTGCCCCGAGAAAAA-CTGGGCCACTCCAGTTG
GGGCGGGGGCGACGCAAA---CCTTTTGACGATGCCCC-TACGCCAGGCCG-AGGC-CGC
TCTCT---CGAGGGA-AAGAGGG---ACGGCAGGGAATT-ATTCGGCCGCGGCGGTCGGG
GGTTTCA---------TCTCTGCGGTTCTTGTCTC-CGCG-CATTCGCATGC-GCGC---
-TGTCCTTAGCG----CCGG--CCAGCGG-CGC-CTTCCAGTCTCGCTCGCAG----TCG
CCGAGGGTGTTGCC---GACTG--------AGAGC-GGGGAACG--GGCGGAAG--GCG-
-TCGG-CCGGAGA-----TGGGG--TGAGG-----ACGCG-CGCTCGA----GAGCGCCG
--GAGATGGACGGGAGAA---TGC

#Amblyomma_variegatum(HQ856761.1)
----------------------------------------GCCGGCGAC-TCGTTTTGAC
CGTGTCGGCA---AAGA--GGACGGCTCA----AAG--AAACG---CCGAAGAT-CCCTC
GAAAGACTTT---GCGAAAGAGGAGGAGAGT---------------GGGTCGA-ACCCTT
CTGACCGCGT---CAAAGCGGC-TGAGTCGGG-TCGCCC-TGCGCTG----ACGTAA---
CGTGGA--CCGGCGGTTTGCTT-----AGCCG-CAGAACGG--CCAGCCTCTGA-AGTGA
CGACC--GCCGCAGGA--AGGGATTACCTGCAGGGAAAGAGCGGTCTTCCACAAGGGAGA
CGAGGCACGGGTCGAGTGGCAAGAGCGTCGCTTAAACCGCAGAACGGCCAGCCTC---TG
AAGTGAAGGCCGCCGCAGGAAGGGATTACCTGCAGGGAAAGAGCGGTCTTCCAGAAGGGA
GA-CGAGGC-ACGGGTC---GAGTGGCAAG---AGCGTCGGCTGCTGG-TCTACGGATA-
AG--TATCCAAA--CTGCT--GCGATC------C-GCAGA-------GACGGGAGCGC-C
---CTGTC-CGGGCAC--GCCCGCGCGAGAAGAA--------GGGAGATCTCGCGCGG-G
G----TGCGGGGAG-GCGACGGGCGT---GAACGCG-T---CGAG--AGCAG---CAGTT
C-G---GAGGCGCAGAGGCGCGT---CGCG-ACGCGGCGAAAGAAGGG-ATCCTC---TG
GA-----CCTGAT------------GGGATAGGG-TCCGCCTCCCTGAAT-GGGCGCG--
---------AAGTCGAGTACAGGTCGAACGGACGCAGT------TT-CGA-GCGCAGTCC
GCCGTCGGTCTAAGTGCTTCGCAGTCTCTGCCCCGAGAAAAA-CTGGGCCACTCCAGTTG
GGGCGGGGGCGACGCAAA---CCTTTTGACGATGCCCC-TACGCCAGGCCG-AGGC-CGC
TCTCT---CGAGGGA-AAGAGGG---ACGGCAGGGAATT-ATTCGGCCGCGGCGGTCGGG
GGTTTCA---------TCTCTGCGGTTCTTGTCTC-CGCG-CATTCGCATGC-GCGC---
-TGTCCTTAGCG----CCGG--CCAGCGG-CGC-CTTCCAGTCTCGCTCGCAG----TCG
CCGAGGGTGTTGCC---GACTG--------AGAGC-GGGGAACG--GGCGGAAG--GCG-
-TCGG-CCGGAGA-----TGGGG--TGAGG-----ACGCG-CGCTCGA----GAGCGCCG
--GAGATGGACGGGAGAA---TGC

#Amblyomma_variegatum(HQ856762.1)
----------------------------------------GCCGGCGAC-TCGTTTTGAC
CGTGTCGGCA---AAGA--GGACGGCTCA----AAG--AAACG---CCGAAGAT-CCCTC
GAAAGACTTT---GCGAAAGAGGAGGAGAGT---------------GGGTCGA-ACCCTT
CTGACCGCGT---CAAAGCGGC-TGAGTCGGG-TCGCCC-TGCGCTG----ACGTAA---
CGTGGA--CCGGCGGTTTGCTT-----AGCCG-CAGAACGG--CCAGCCTCTGA-AGTGA
CGACC--GCCGCAGGA--AGGGATTACCTGCAGGGAAAGAGCGGTCTTCCACAAGGGAGA
CGAGGCACGGGTCGAGTGGCAAGAGCGTCGCTTAAACCGCAGAACGGCCAGCCTC---TG
AAGTGAAGGCCGCCGCAGGAAGGGATTACCTGCAGGGAAAGAGCGGTCTTCCAGAAGGGA
GA-CGAGGC-ACGGGTC---GAGTGGCAAG---AGCGTCGGCTGCTGG-TCTACGGATA-
AG--TATCCAAA--CTGCT--GCGATC------C-GCAGA-------GACGGGAGCGC-C
---CTGTC-CGGGCAC--GCCCGCGCGAGAAGAA--------GGGAGATCTCGCGCGG-G
G----TGCGGGGAG-GCGACGGGCGT---GAACGCG-T---CGAG--AGCAG---CAGTT
C-G---GAGGCGCAGAGGCGCGT---CGCG-ACGCGGCGAAAGAAGGG-ATCCTC---TG
GA-----CCTGAT------------GGGATAGGG-TCCGCCTCCCTGAAT-GGGCGCG--
---------AAGTCGAGTACAGGTCGAACGGACGCAGT------TT-CGA-GCGCAGTCC
GCCGTCGGTCTAAGTGCTTCGCAGTCTCTGCCCCGAGAAAAA-CTGGGCCACTCCAGTTG
GGGCGGGGGCGACGCAAA---CCTTTTGACGATGCCCC-TACGCCAGGCCG-AGGC-CGC
TCTCT---CGAGGGA-AAGAGGG---ACGGCAGGGAATT-ATTCGGCCGCGGCGGTCGGG
GGTTTCA---------TCTCTGCGGTTCTTGTCTC-CGCG-CATTCGCATGC-GCGC---
-TGTCCTTAGCG----CCGG--CCAGCGG-CGC-CTTCCAGTCTCGCTCGCAG----TCG
CCGAGGGTGTTGCC---GACTG--------AGAGC-GGGGAACG--GGCGGAAG--GCG-
-TCGG-CCGGAGA-----TGGGG--TGAGG-----ACGCG-CGCTCGA----GAGCGCCG
--GAGATGGACGGGAGAA---TGC

#Amblyomma_variegatum(HQ856763.1)
----------------------------------------GCCGGCGAC-TCGTTTTGAC
CGTGTCGGCA---AAGA--GGACGGCTCA----AAG--AAACG---CCGAAGAT-CCCTC
GAAAGACTTT---GCGAAAGAGGAGGAGAGT---------------GGGTCGA-ACCCTT
CTGACCGCGT---CAAAGCGGC-TGAGTCGGG-TCGCCC-TGCGCTG----ACGTAA---
CGTGGA--CCGGCGGTTTGCTT-----AGCCG-CAGAACGG--CCAGCCTCTGA-AGTGA
CGACC--GCCGCAGGA--AGGGATTACCTGCAGGGAAAGAGCGGTCTTCCACAAGGGAGA
CGAGGCACGGGTCGAGTGGCAAGAGCGTCGCTTAAACCGCAGAACGGCCAGCCTC---TG
AAGTGAAGGCCGCCGCAGGAAGGGATTACCTGCAGGGAAAGAGCGGTCTTCCAGAAGGGA
GA-CGAGGC-ACGGGTC---GAGTGGCAAG---AGCGTCGGCTGCTGG-TCTACGGATA-
AG--TATCCAAA--CTGCT--GCGATC------C-GCAGA-------GACGGGAGCGC-C
---CTGTC-CGGGCAC--GCCCGCGCGAGAAGAA--------GGGAGATCTCGCGCGG-G
G----TGCGGGGAG-GCGACGGGCGT---GAACGCG-T---CGAG--AGCAG---CAGTT
C-G---GAGGCGCAGAGGCGCGT---CGCG-ACGCGGCGAAAGAAGGG-ATCCTC---TG
GA-----CCTGAT------------GGGATAGGG-TCCGCCTCCCTGAAT-GGGCGCG--
---------AAGTCGAGTACAGGTCGAACGGACGCAGT------TT-CGA-GCGCAGTCC
GCCGTCGGTCTAAGTGCTTCGCAGTCTCTGCCCCGAGAAAAA-CTGGGCCACTCCAGTTG
GGGCGGGGGCGACGCAAA---CCTTTTGACGATGCCCC-TACGCCAGGCCG-AGGC-CGC
TCTCT---CGAGGGA-AAGAGGG---ACGGCAGGGAATT-ATTCGGCCGCGGCGGTCGGG
GGTTTCA---------TCTCTGCGGTTCTTGTCTC-CGCG-CATTCGCATGC-GCGC---
-TGTCCTTAGCG----CCGG--CCAGCGG-CGC-CTTCCAGTCTCGCTCGCAG----TCG
CCGAGGGTGTTGCC---GACTG--------AGAGC-GGGGAACG--GGCGGAAG--GCG-
-TCGG-CCGGAGA-----TGGGG--TGAGG-----ACGCG-CGCTCGA----GAGCGCCG
--GAGATGGACGGGAGAA---TGC

#Amblyomma_variegatum(HQ856764.1)
----------------------------------------GCCGGCGAC-TCGTTTTGAC
CGTGTCGGCA---AAGA--GGACGGCTCA----AAG--AAACG---CCGAAGAT-CCCTC
GAAAGACTTT---GCGAAAGAGGAGGAGAGT---------------GGGTCGA-ACCCTT
CTGACCGCGT---CAAAGCGGC-TGAGTCGGG-TCGCCC-TGCGCTG----ACGTAA---
CGTGGA--CCGGCGGTTTGCTT-----AGCCG-CAGAACGG--CCAGCCTCTGA-AGTGA
CGACC--GCCGCAGGA--AGGGATTACCTGCAGGGAAAGAGCGGTCTTCCACAAGGGAGA
CGAGGCACGGGTCGAGTGGCAAGAGCGTCGCTTAAACCGCAGAACGGCCAGCCTC---TG
AAGTGAAGGCCGCCGCAGGAAGGGATTACCTGCAGGGAAAGAGCGGTCTTCCAGAAGGGA
GA-CGAGGC-ACGGGTC---GAGTGGCAAG---AGCGTCGGCTGCTGG-TCTACGGATA-
AG--TATCCAAA--CTGCT--GCGATC------C-GCAGA-------GACGGGAGCGC-C
---CTGTC-CGGGCAC--GCCCGCGCGAGAAGAA--------GGGAGATCTCGCGCGG-G
G----TGCGGGGAG-GCGACGGGCGT---GAACGCG-T---CGAG--AGCAG---CAGTT
C-G---GAGGCGCAGAGGCGCGT---CGCG-ACGCGGCGAAAGAAGGG-ATCCTC---TG
GA-----CCTGAT------------GGGATAGGG-TCCGCCTCCCTGAAT-GGGCGCG--
---------AAGTCGAGTACAGGTCGAACGGACGCAGT------TT-CGA-GCGCAGTCC
GCCGTCGGTCTAAGTGCTTCGCAGTCTCTGCCCCGAGAAAAAACTGGGCCACTCCAGTTG
GGGCGGGGGCGACGCAAA---CCTTTTGACGATGCCCC-TACGCCAGGCCG-AGGC-CGC
TCTCT---CGAGGGA-AAGAGGG---ACGGCAGGGAATT-ATTCGGCCGCGG--------
------------------------------------------------------------
------------------------------------------------------------
------------------------------------------------------------
------------------------------------------------------------
------------------------

#Amblyomma_variegatum(HQ856765.1)
----------------------------------------GCCGGCGAC-TCGTTTTGAC
CGTGTCGGCA---AAGA--GGACGGCTCA----AAG--AAACG---CCGAAGAT-CCCTC
GAAAGACTTT---GCGAAAGAGGAGGAGAGT---------------GGGTCGA-ACCCTT
CTGACCGCGT---CAAAGCGGC-TGAGTCGGG-TCGCCC-TGCGCTG----ACGTAA---
CGTGGA--CCGGCGGTTTGCTT-----AGCCG-CAGAACGG--CCAGCCTCTGA-AGTGA
CGACC--GCCGCAGGA--AGGGATTACCTGCAGGGAAAGAGCGGTCTTCCACAAGGGAGA
CGAGGCACGGGTCGAGTGGCAAGAGCGTCGCTTAAACCGCAGAACGGCCAGCCTC---TG
AAGTGAAGGCCGCCGCAGGAAGGGATTACCTGCAGGGAAAGAGCGGTCTTCCAGAAGGGA
GA-CGAGGC-ACGGGTC---GAGTGGCAAG---AGCGTCGGCTGCTGG-TCTACGGATA-
AG--TATCCAAA--CTGCT--GCGATC------C-GCAGA-------GACGGGAGCGC-C
---CTGTC-CGGGCAC--GCCCGCGCGAGAAGAA--------GGGAGATCTCGCGCGG-G
G----TGCGGGGAG-GCGACGGGCGT---GAACGCG-T---CGAG--AGCAG---CAGTT
C-G---GAGGCGCAGAGGCGCGT---CGCG-ACGCGGCGAAAGAAGGG-ATCCTC---TG
GA-----CCTGAT------------GGGATAGGG-TCCGCCTCCCTGAAT-GGGCGCG--
---------AAGTCGAGTACAGGTCGAACGGACGCAGT------TT-CGA-GCGCAGTCC
GCCGTCGGTCTAAGTGCTTCGCAGTCTCTGCCCCGAGAAAAA-CTGGGCCACTCCAGTTG
GGGCGGGGGCGACGCAAA---CCTTTTGACGATGCCCC-TACGCCAGGCCG-AGGC-CGC
TCTCT---CGAGGGA-AAGAGGG---ACGGCAGGGAATT-ATTCGGCCGCGGCGGTCGGG
GGTTTCA---------TCTCTGCGGTTCTTGTCTC-CGCG-CATTCGCATGC-GCGC---
-TGTCCTTAGCG----CCGG--CCAGCGG-CGC-CTTCCAGTCTCGCTCGCAG----TCG
CCGAGGGTGTTGCC---GACTG--------AGAGC-GGGGAACG--GGCGGAAG--GCG-
-TCGG-CCGGAGA-----TGGGG--TGAGG-----ACGCG-CGCTCGA----GAGCGCCG
--GAGATGGACGGGAGAA---TGC

#Amblyomma_variegatum(HQ856766.1)
----------------------------------------GCCGGCGAC-TCGTTTTGAC
CGTGTCGGCA---AAGA--GGACGGCTCA----AAG--AAACG---CCGAAGAT-CCCTC
GAAAGACTTT---GCGAAAGAGGAGGAGAGT---------------GGGTCGA-ACCCTT
CTGACCGCGT---CAAAGCGGC-TGAGTCGGG-TCGCCC-TGCGCTG----ACGTAA---
CGTGGA--CCGGCGGTTTGCTT-----AGCCG-CAGAACGG--CCAGCCTCTGA-AGTGA
CGACC--GCCGCAGGA--AGGGATTACCTGCAGGGAAAGAGCGGTCTTCCACAAGGGAGA
CGAGGCACGGGTCGAGTGGCAAGAGCGTCGCTTAAACCGCAGAACGGCCAGCCTC---TG
AAGTGAAGGCCGCCGCAGGAAGGGATTACCTGCAGGGAAAGAGCGGTCTTCCAGAAGGGA
GA-CGAGGC-ACGGGTC---GAGTGGCAAG---AGCGTCGGCTGCTGG-TCTACGGATA-
AG--TATCCAAA--CTGCT--GCGATC------C-GCAGA-------GACGGGAGCGC-C
---CTGTC-CGGGCAC--GCCCGCGCGAGAAGAA--------GGGAGATCTCGCGCGG-G
G----TGCGGGGAG-GCGACGGGCGT---GAACGCG-T---CGAG--AGCAG---CAGTT
C-G---GAGGCGCAGAGGCGCGT---CGCG-ACGCGGCGAAAGAAGGG-ATCCTC---CG
GA-----CCTGAT------------GGGATAGGG-TCCGCCTCCCTGAAT-GGGCGCG--
---------AAGTCGAGTACAGGTCGAACGGACGCAGT------TT-CGA-GCGCAGTCC
GCCGTCGGTCTAAGTGCTTCGCAGTCTCTGCCCCGAGAAAAA-CTGGGCCACTCCAGTTG
GGGCGGGGGCGACGCAAA---CCTTTTGACGATGCCCC-TACGCCAGGCCG-AGGC-CGC
TCTCT---CGAGGGA-AAGAGGG---ACGGCAGGGAATT-ATTCGGCCGCGGCGGTCGGG
GGTTTCA---------TCTCTGCGGTTCTTGTCTC-CGCG-CATTCGCATGC-GCGC---
-TGTCCTTAGCG----CCGG--CCAGCGG-CGC-CTTCCAGTCTCGCTCGCAG----TCG
CCGAGGGTGTTGCC---GACTG--------AGAGC-GGGGAACG--GGCGGAAG--GCG-
-TCGG-CCGGAGA-----TGGGG--TGAGG-----ACGCG-CGCTCGA----GAGCGCCG
--GAGATGGACGGGAGAA---TGC

#Amblyomma_variegatum(HQ856767.1)
----------------------------------------GCCGGCGAC-TCGTTTTGAC
CGTGTCGGCA---AAGA--GGACGGCTCA----AAG--AAACG---CCGAAGAT-CCCTC
GAAAGACTTT---GCGAAAGAGGAGGAGAGT---------------GGGTCGA-ACCCTT
CTGACCGCGT---CAAAGCGGC-TGAGTCGGG-TCGCCC-TGCGCTG----ACGTAA---
CGTGGA--CCGGCGGTTTGCTT-----AGCCG-CAGAACGG--CCAGCCTCTGA-AGTGA
CGACC--GCCGCAGGA--AGGGATTACCTGCAGGGAAAGAGCGGTCTTCCACAAGGGAGA
CGAGGCACGGGTCGAGTGGCAAGAGCGTCGCTTAAACCGCAGAACGGCCAGCCTC---TG
AAGTGAAGGCCGCCGCAGGAAGGGATTACCTGCAGGGAAAGAGCGGTCTTCCAGAAGGGA
GA-CGAGGC-ACGGGTC---GAGTGGCAAG---AGCGTCGGCTGCTGG-TCTACGGATA-
AG--TATCCAAA--CTGCT--GCGATC------C-GCAGA-------GACGGGAGCGC-C
---CTGTC-CGGGCAC--GCCCGCGCGAGAAGAA--------GGGAGATCTCGCGCGG-G
G----TGCGGGGAG-GCGACGGGCGT---GAACGCG-T---CGAG--AGCAG---CAGTT
C-G---GAGGCGCAGAGGCGCGT---CGCG-ACGCGGCGAAAGAAGGG-ATCCTC---CG
GA-----CCTGAT------------GGGATAGGG-TCCGCCTCCCTGAAT-GGGCGCG--
---------AAGTCGAGTACAGGTCGAACGGACGCAGT------TT-CGA-GCGCAGTCC
GCCGTCGGTCTAAGTGCTTCGCAGTCTCTGCCCCGAGAAAAA-CTGGGCCACTCCAGTTG
GGGCGGGGGCGACGCAAA---CCTTTTGACGATGCCCC-TACGCCAGGCCG-AGGC-CGC
TCTCT---CGAGGGA-AAGAGGG---ACGGCAGGGAATT-ATTCGGCCGCGGCGGTCGGG
GGTTTCA---------TCTCTGCGGTTCTTGTCTC-CGCG-CATTCGCATGC-GCGC---
-TGTCCTTAGCG----CCGG--CCAGCGG-CGC-CTTCCAGTCTCGCTCGCAG----TCG
CCGAGGGTGTTGCC---GACTG--------AGAGC-GGGGAACG--GGCGGAAG--GCG-
-TCGG-CCGGAGA-----TGGGG--TGAGG-----ACGCG-CGCTCGA----GAGCGCCG
--GAGATGGACGGGAGAA---TGC

#Amblyomma_variegatum(HQ856768.1)
----------------------------------------GCCGGCGAC-TCGTTTTGAC
CGTGTCGGCA---AAGA--GGACGGCTCA----AAG--AAACG---CCGAAGAT-CCCTC
GAAAGACTTT---GCGAAAGAGGAGGAGAGT---------------GGGTCGA-ACCCTT
CTGACCGCGT---CAAAGCGGC-TGAGTCGGG-TCGCCC-TGCGCTG----ACGTAA---
CGTGGA--CCGGCGGTTTGCTT-----AGCCG-CAGAACGG--CCAGCCTCTGA-AGTGA
CGACC--GCCGCAGGA--AGGGATTACCTGCAGGGAAAGAGCGGTCTTCCACAAGGGAGA
CGAGGCACGGGTCGAGTGGCAAGAGCGTCGCTTAAACCGCAGAACGGCCAGCCTC---TG
AAGTGAAGGCCGCCGCAGGAAGGGATTACCTGCAGGGAAAGAGCGGTCTTCCAGAAGGGA
GA-CGAGGC-ACGGGTC---GAGTGGCAAG---AGCGTCGGCTGCTGG-TCTACGGATA-
AG--TATCCAAA--CTGCT--GCGATC------C-GCAGA-------GACGGGAGCGC-C
---CTGTC-CGGGCAC--GCCCGCGCGAGAAGAA--------GGGAGATCTCGCGCGG-G
G----TGCGGGGAG-GCGACGGGCGT---GAACGCG-T---CGAG--AGCAG---CAGTT
C-G---GAGGCGCAGAGGCGCGT---CGCG-ACGCGGCGAAAGAAGGG-ATCCTC---TG
GA-----CCTGAT------------GGGATAGGG-TCCGCCTCCCTGAAT-GGGCGCG--
---------AAGTCGAGTACAGGTCGAACGGACGCAGT------TT-CGA-GCGCAGTCC
GCCGTCGGTCTAAGTGCTTCGCAGTCTCTGCCCCGAGAAAAA-CTGGGCCACTCCAGTTG
GGGCGGGGGCGACGCAAA---CCTTTTGACGATGCCCC-TACGCCAGGCCG-AGGC-CGC
TCTCT---CGAGGGA-AAGAGGG---ACGGCAGGGAATT-ATTCGGCCGCGGCGGTCGGG
GGTTTCA---------TCTCTGCGGTTCTTGTCTC-CGCG-CATTCGCATGC-GCGC---
-TGTCCTTAGCG----CCGG--CCAGCGG-CGC-CTTCCAGTCTCGCTCGCAG----TCG
CCGAGGGTGTTGCC---GACTG--------AGAGC-GGGGAACG--GGCGGAAG--GCG-
-TCGG-CCGGAGA-----TGGGG--TGAGG-----ACGCG-CGCTCGA----GAGCGCCG
--GAGATGGACGGGAGAA---TGC

#Amblyomma_variegatum(HQ856769.1)
----------------------------------------GCCGGCGAC-TCGTTTTGAC
CGTGTCGGCA---AAGA--GGACGGCTCA----AAG--AAACG---CCGAAGAT-CCCTC
GAAAGACTTT---GCGAAAGAGGAGGAGAGT---------------GGGTCGA-ACCCTT
CTGACCGCGT---CAAAGCGGC-TGAGTCGGG-TCGCCC-TGCGCTG----ACGTAA---
CGTGGA--CCGGCGGTTTGCTT-----AGCCG-CAGAACGG--CCAGCCTCTGA-AGTGA
CGACC--GCCGCAGGA--AGGGATTACCTGCAGGGAAAGAGCGGTCTTCCACAAGGGAGA
CGAGGCACGGGTCGAGTGGCAAGAGCGTCGCTTAAACCGCAGAACGGCCAGCCTC---TG
AAGTGAAGGCCGCCGCAGGAAGGGATTACCTGCAGGGAAAGAGCGGTCTTCCAGAAGGGA
GA-CGAGGC-ACGGGTC---GAGTGGCAAA---AGCGTCGGCTGCTGG-TCTACGGATA-
AG--TATCCAAA--CTGCT--GCGATC------C-GCAGA-------GACGGGAGCGC-C
---CTGTC-CGGGCAC--GCCCGCGCGAGAAGAA--------GGGAGATCTCGCGCGG-G
G----TGCGGGGAG-GCGACGGGCGT---GAACGCG-T---CGAG--AGCAG---CAGTT
C-G---GAGGCGCAGAGGCGCGT---CGCG-ACGCGGCGAAAGAAGGG-ATCCTC---CG
GA-----CCTGAT------------GGGATAGGG-TCCGCCTCCCTGAAT-GGGCGCG--
---------AAGTCGAGTACAGGTCGAACGGACGCAGT------TT-CGA-GCGCAGTCC
GCCGTCGGTCTAAGTGCTTCGCAGTCTCTGCCCCGAGAAAAA-CTGGGCCACTCCAGTTG
GGGCGGGGGCGACGCAAA---CCTTTTGACGATGCCCC-TACGCCAGGCCG-AGGC-CGC
TCTCT---CGAGGGA-AAGAGGG---ACGGCAGGGAATT-ATTCGGCCGCGGCGGTCGGG
GGTTTCA---------TCTCTGCGGTTCTTGTCTC-CGCG-CATTCGCATGC-GCGC---
-TGTCCTTAGCG----CCGG--CCAGCGG-CGC-CTTCCAGTCTCGCTCGCAG----TCG
CCGAGGGTGTTGCC---GACTG--------AGAGC-GGGGAACG--GGCGGAAG--GCG-
-TCGG-CCGGAGA-----TGGGG--TGAGG-----ACGCG-CGCTCGA----GAGCGCCG
--GAGATGGACGGGAGAA---TGC

#Amblyomma_variegatum(HQ856771.1)
----------------------------------------GCCGGCGAC-TCGTTTTGAC
CGTGTCGGCA---AAGA--GGACGGCTCA----AAG--AAACG---CCGAAGAT-CCCTC
GAAAGACTTT---GCGAAAGAGGAGGAGAGT---------------GGGTCGA-ACCCTT
CTGACCGCGT---CAAAGCGGC-TGAGTCGGG-TCGCCC-TGCGCTG----ACGTAA---
CGTGGA--CCGGCGGTTTGCTT-----AGCCG-CAGAACGG--CCAGCCTCTGA-AGTGA
CGACC--GCCGCAGGA--AGGGATTACCTGCAGGGAAAGAGCGGTCTTCCACAAGGGAGA
CGAGGCACGGGTCGAGTGGCAAGAGCGTCGCTTAAACCGCAGAACGGCCAGCCTC---TG
AAGTGAAGGCCGCCGCAGGAAGGGATTACCTGCAGGGAAAGAGCGGTCTTCCAGAAGGGA
GA-CGAGGC-ACGGGTC---GAGTGGCAAA---AGCGTCGGCTGCTGG-TCTACGGATA-
AG--TATCCAAA--CTGCT--GCGATC------C-GCAGA-------GACGGGAGCGC-C
---CTGTC-CGGGCAC--GCCCGCGCGAGAAGAA--------GGGAGATCTCGCGCGG-G
G----TGCGGGGAG-GCGACGGGCGT---GAACGCG-T---CGAG--AGCAG---CAGTT
C-G---GAGGCGCAGAGGCGCGT---CGCG-ACGCGGCGAAAGAAGGG-ATCCTC---CG
GA-----CCTGAT------------GGGATAGGG-TCCGCCTCCCTGAAT-GGGCGCG--
---------AAGTCGAGTACAGGTCGAACGGACGCAGT------TT-CGA-GCGCAGTCC
GCCGTCGGTCTAAGTGCTTCGCAGTCTCTGCCCCGAGAAAAA-CTGGGCCACTCCAGTTG
GGGCGGGGGCGACGCAAA---CCTTTTGACGATGCCCC-TACGCCAGGCCG-AGGC-CGC
TCTCT---CGAGGGA-AAGAGGG---ACGGCAGGGAATT-ATTCGGCCGCGGCGGTCGGG
GGTTTCA---------TCTCTGCGGTTCTTGTCTC-CGCG-CATTCGCATGC-GCGC---
-TGTCCTTAGCG----CCGG--CCAGCGG-CGC-CTTCCAGTCTCGCTCGCAG----TCG
CCGAGGGTGTTGCC---GACTG--------AGAGC-GGGGAACG--GGCGGAAG--GCG-
-TCGG-CCGGAGA-----TGGGG--TGAGG-----ACGCG-CGCTCGA----GAGCGCCG
--GAGATGGACGGGAGAA---TGC

#Amblyomma_variegatum(HQ856772.1)
----------------------------------------GCCGGCGAC-TCGTTTTGAC
CGTGTCGGCA---AAGA--GGACGGCTCA----AAG--AAACG---CCGAAGAT-CCCTC
GAAAGACTTT---GCGAAAGAGGAGGAGAGT---------------GGGTCGA-ACCCTT
CTGACCGCGT---CAAAGCGGC-TGAGTCGGG-TCGCCC-TGCGCTG----ACGTAA---
CGTGGA--CCGGCGGTTTGCTT-----AGCCG-CAGAACGG--CCAGCCTCTGA-AGTGA
CGACC--GCCGCAGGA--AGGGATTACCTGCAGGGAAAGAGCGGTCTTCCACAAGGGAGA
CGAGGCACGGGTCGAGTGGCAAGAGCGTCGCTTAAACCGCAGAACGGCCAGCCTC---TG
AAGTGAAGGCCGCCGCAGGAAGGGATTACCTGCAGGGAAAGAGCGGTCTTCCAGAAGGGA
GA-CGAGGC-ACGGGTC---GAGTGGCAAG---AGCGTCGGCTGCTGG-TCTACGGATA-
AG--TATCCAAA--CTGCT--GCGATC------C-GCAGA-------GACGGGAGCGC-C
---CTGTC-CGGGCAC--GCCCGCGCGAGAAGAA--------GGGAGATCTCGCGCGG-G
G----TGCGGGGAG-GCGACGGGCGT---GAACGCG-T---CGAG--AGCAG---CAGTT
C-G---GAGGCGCAGAGGCGCGT---CGCG-ACGCGGCGAAAGAAGGG-ATCCTC---CG
GA-----CCTGAT------------GGGATAGGG-TCCGCCTCCCTGAAT-GGGCGCG--
---------AAGTCGAGTACAGGTCGAACGGACGCAGT------TT-CGA-GCGCAGTCC
GCCGTCGGTCTAAGTGCTTCGCAGTCTCTGCCCCGAGAAAAA-CTGGGCCACTCCAGTTG
GGGCGGGGGCGACGCAAA---CCTTTTGACGATGCCCC-TACGCCAGGCCG-AGGC-CGC
TCTCT---CGAGGGA-AAGAGGG---ACGGCAGGGAATT-ATTCGGCCGCGGCGGTCGGG
GGTTTCA---------TCTCTGCGGTTCTTGTCTC-CGCG-CATTCGCATGC-GCGC---
-TGTCCTTAGCG----CCGG--CCAGCGG-CGC-CTTCCAGTCTCGCTCGCAG----TCG
CCGAGGGTGTTGCC---GACTG--------AGAGC-GGGGAACG--GGCGGAAG--GCG-
-TCGG-CCGGAGA-----TGGGG--TGAGG-----ACGCG-CGCTCGA----GAGCGCCG
--GAGATGGACGGGAGAA---TGC

#Amblyomma_variegatum(HQ856773.1)
----------------------------------------GCCGGCGAC-TCGTTTTGAC
CGTGTCGGCA---AAGA--GGACGGCTCA----AAG--AAACG---CCGAAGAT-CCCTC
GAAAGACTTT---GCGAAAGAGGAGGAGAGT---------------GGGTCGA-ACCCTT
CTGACCGCGT---CAAAGCGGC-TGAGTCGGG-TCGCCC-TGCGCTG----ACGTAA---
CGTGGA--CCGGCGGTTTGCTT-----AGCCG-CAGAACGG--CCAGCCTCTGA-AGTGA
CGACC--GCCGCAGGA--AGGGATTACCTGCAGGGAAAGAGCGGTCTTCCACAAGGGAGA
CGAGGCACGGGTCGAGTGGCAAGAGCGTCGCTTAAACCGCAGAACGGCCAGCCTC---TG
AAGTGAAGGCCGCCGCAGGAAGGGATTACCTGCAGGGAAAGAGCGGTCTTCCAGAAGGGA
GA-CGAGGC-ACGGGTC---GAGTGGCAAG---AGCGTCGGCTGCTGG-TCTACGGATA-
AG--TATCCAAA--CTGCT--GCGATC------C-GCAGA-------GACGGGAGCGC-C
---CTGTC-CGGGCAC--GCCCGCGCGAGAAGAA--------GGGAGATCTCGCGCGG-G
G----TGCGGGGAG-GCGACGGGCGT---GAACGCG-T---CGAG--AGCAG---CAGTT
C-G---GAGGCGCAGAGGCGCGT---CGCG-ACGCGGCGAAAGAAGGG-ATCCTC---CG
GA-----CCTGAT------------GGGATAGGG-TCCGCCTCCCTGAAT-GGGCGCG--
---------AAGTCGAGTACAGGTCGAACGGACGCAGT------TT-CGA-GCGCAGTCC
GCCGTCGGTCTAAGTGCTTCGCAGTCTCTGCCCCGAGAAAAA-CTGGGCCACTCCAGTTG
GGGCGGGGGCGACGCAAA---CCTTTTGACGATGCCCC-TACGCCAGGCCG-AGGC-CGC
TCTCT---CGAGGGA-AAGAGGG---ACGGCAGGGAATT-ATTCGGCCGCGGCGGTCGGG
GGTTTCA---------TCTCTGCGGTTCTTGTCTC-CGCG-CATTCGCATGC-GCGC---
-TGTCCTTAGCG----CCGG--CCAGCGG-CGC-CTTCCAGTCTCGCTCGCAG----TCG
CCGAGGGTGTTGCC---GACTG--------AGAGC-GGGGAACG--GGCGGAAG--GCG-
-TCGG-CCGGAGA-----TGGGG--TGAGG-----ACGCG-CGCTCGA----GAGCGCCG
--GAGATGGACGGGAGAA---TGC

#Amblyomma_variegatum(HQ856774.1)
----------------------------------------GCCGGCGAC-TCGTTTTGAC
CGTGTCGGCA---AAGA--GGACGGCTCA----AAG--AAACG---CCGAAGAT-CCCTC
GAAAGACTTT---GCGAAAGAGGAGGAGAGT---------------GGGTCGA-ACCCTT
CTGACCGCGT---CAAAGCGGC-TGAGTCGGG-TCGCCC-TGCGCTG----ACGTAA---
CGTGGA--CCGGCGGTTTGCTT-----AGCCG-CAGAACGG--CCAGCCTCTGA-AGTGA
CGACC--GCCGCAGGA--AGGGATTACCTGCAGGGAAAGAGCGGTCTTCCACAAGGGAGA
CGAGGCACGGGTCGAGTGGCAAGAGCGTCGCTTAAACCGCAGAACGGCCAGCCTC---TG
AAGTGAAGGCCGCCGCAGGAAGGGATTACCTGCAGGGAAAGAGCGGTCTTCCAGAAGGGA
GA-CGAGGC-ACGGGTC---GAGTGGCAAG---AGCGTCGGCTGCTGG-TCTACGGATA-
AG--TATCCAAA--CTGCT--GCGATC------C-GCAGA-------GACGGGAGCGC-C
---CTGTC-CGGGCAC--GCCCGCGCGAGAAGAA--------GGGAGATCTCGCGCGG-G
G----TGCGGGGAG-GCGACGGGCGT---GAACGCG-T---CGAG--AGCAG---CAGTT
C-G---GAGGCGCAGAGGCGCGT---CGCG-ACGCGGCGAAAGAAGGG-ATCCTC---CG
GA-----CCTGAT------------GGGATAGGG-TCCGCCTCCCTGAAT-GGGCGCG--
---------AAGTCGAGTACAGGTCGAACGGACGCAGT------TT-CGA-GCGCAGTCC
GCCGTCGGTCTAAGTGCTTCGCAGTCTCTGCCCCGAGAAAAA-CTGGGCCACTCCAGTTG
GGGCGGGGGCGACGCAAA---CCTTTTGACGATGCCCC-TACGCCAGGCCG-AGGC-CGC
TCTCT---CGAGGGA-AAGAGGG---ACGGCAGGGAATT-ATTCGGCCGCGGCGGTCGGG
GGTTTCA---------TCTCTGCGGTTCTTGTCTC-CGCG-CATTCGCATGC-GCGC---
-TGTCCTTAGCG----CCGG--CCAGCGG-CGC-CTTCCAGTCTCGCTCGCAG----TCG
CCGAGGGTGTTGCC---GACTG--------AGAGC-GGGGAACG--GGCGGAAG--GCG-
-TCGG-CCGGAGA-----TGGGG--TGAGG-----ACGCG-CGCTCGA----GAGCGCCG
--GAGATGGACGGGAGAA---TGC

#Amblyomma_variegatum(HQ856775.1)
----------------------------------------GCCGGCGAC-TCGTTTTGAC
CGTGTCGGCA---AAGA--GGACGGCTCA----AAG--AAACG---CCGAAGAT-CCCTC
GAAAGACTTT---GCGAAAGAGGAGGAGAGT---------------GGGTCGA-ACCCTT
CTGACCGCGT---CAAAGCGGC-TGAGTCGGG-TCGCCC-TGCGCTG----ACGTAA---
CGTGGA--CCGGCGGTTTGCTT-----AGCCG-CAGAACGG--CCAGCCTCTGA-AGTGA
CGACC--GCCGCAGGA--AGGGATTACCTGCAGGGAAAGAGCGGTCTTCCACAAGGGAGA
CGAGGCACGGGTCGAGTGGCAAGAGCGTCGCTTAAACCGCAGAACGGCCAGCCTC---TG
AAGTGAAGGCCGCCGCAGGAAGGGATTACCTGCAGGGAAAGAGCGGTCTTCCAGAAGGGA
GA-CGAGGC-ACGGGTC---GAGTGGCAAG---AGCGTCGGCTGCTGG-TCTACGGATA-
AG--TATCCAAA--CTGCT--GCGATC------C-GCAGA-------GACGGGAGCGC-C
---CTGTC-CGGGCAC--GCCCGCGCGAGAAGAA--------GGGAGATCTCGCGCGG-G
G----TGCGGGGAG-GCGACGGGCGT---GAACGCG-T---CGAG--AGCAG---CAGTT
C-G---GAGGCGCAGAGGCGCGT---CGCG-ACGCGGCGAAAGAAGGG-ATCCTC---CG
GA-----CCTGAT------------GGGATAGGG-TCCGCCTCCCTGAAT-GGGCGCG--
---------AAGTCGAGTACAGGTCGAACGGACGCAGT------TT-CGA-GCGCAGTCC
GCCGTCGGTCTAAGTGCTTCGCAGTCTCTGCCCCGAGAAAAA-CTGGGCCACTCCAGTTG
GGGCGGGGGCGACGCAAA---CCTTTTGACGATGCCCC-TACGCCAGGCCG-AGGC-CGC
TCTCT---CGAGGGA-AAGAGGG---ACGGCAGGGAATT-ATTCGGCCGCGGCGGTCGGG
GGTTTCA---------TCTCTGCGGTTCTTGTCTC-CGCG-CATTCGCATGC-GCGC---
-TGTCCTTAGCG----CCGG--CCAGCGG-CGC-CTTCCAGTCTCGCTCGCAG----TCG
CCGAGGGTGTTGCC---GACTG--------AGAGC-GGGGAACG--GGCGGAAG--GCG-
-TCGG-CCGGAGA-----TGGGG--TGAGG-----ACGCG-CGCTCGA----GAGCGCCG
--GAGATGGACGGGAGAA---TGC

#Amblyomma_variegatum(HQ856776.1)
----------------------------------------GCCGGCGAC-TCGTTTTGAC
CGTGTCGGCA---AAGA--GGACGGCTCA----AAG--AAACG---CCGAAGAT-CCCTC
GAAAGACTTT---GCGAAAGAGGAGGAGAGT---------------GGGTCGA-ACCCTT
CTGACCGCGT---CAAAGCGGC-TGAGTCGGG-TCGCCC-TGCGCTG----ACGTAA---
CGTGGA--CCGGCGGTTTGCTT-----AGCCG-CAGAACGG--CCAGCCTCTGA-AGTGA
CGACC--GCCGCAGGA--AGGGATTACCTGCAGGGAAAGAGCGGTCTTCCACAAGGGAGA
CGAGGCACGGGTCGAGTGGCAAGAGCGTCGCTTAAACCGCAGAACGGCCAGCCTC---TG
AAGTGAAGGCCGCCGCAGGAAGGGATTACCTGCAGGGAAAGAGCGGTCTTCCAGAAGGGA
GA-CGAGGC-ACGGGTC---GAGTGGCAAG---AGCGTCGGCTGCTGG-TCTACGGATA-
AG--TATCCAAA--CTGCT--GCGATC------C-GCAGA-------GACGGGAGCGC-C
---CTGTC-CGGGCAC--GCCCGCGCGAGAAGAA--------GGGAGATCTCGCGCGG-G
G----TGCGGGGAG-GCGACGGGCGT---GAACGCG-T---CGAG--AGCAG---CAGTT
C-G---GAGGCGCAGAGGCGCGT---CGCG-ACGCGGCGAAAGAAGGG-ATCCTC---CG
GA-----CCTGAT------------GGGATAGGG-TCCGCCTCCCTGAAT-GGGCGCG--
---------AAGTCGAGTACAGGTCGAACGGACGCAGT------TT-CGA-GCGCAGTCC
GCCGTCGGTCTAAGTGCTTCGCAGTCTCTGCCCCGAGAAAAA-CTGGGCCACTCCAGTTG
GGGCGGGGGCGACGCAAA---CCTTTTGACGATGCCCC-TACGCCAGGCCG-AGGC-CGC
TCTCT---CGAGGGA-AAGAGGG---ACGGCAGGGAATT-ATTCGGCCGCGGCGGTCGGG
GGTTTCA---------TCTCTGCGGTTCTTGTCTC-CGCG-CATTCGCATGC-GCGC---
-TGTCCTTAGCG----CCGG--CCAGCGG-CGC-CTTCCAGTCTCGCTCGCAG----TCG
CCGAGGGTGTTGCC---GACTG--------AGAGC-GGGGAACG--GGCGGAAG--GCG-
-TCGG-CCGGAGA-----TGGGG--TGAGG-----ACGCG-CGCTCGA----GAGCGCCG
--GAGATGGACGGGAGAA---TGC

#Amblyomma_variegatum(HQ856777.1)
----------------------------------------GCCGGCGAC-TCGTTTTGAC
CGTGTCGGCA---AAGA--GGACGGCTCA----AAG--AAACG---CCGAAGAT-CCCTC
GAAAGACTTT---GCGAAAGAGGAGGAGAGT---------------GGGTCGA-ACCCTT
CTGACCGCGT---CAAAGCGGC-TGAGTCGGG-TCGCCC-TGCGCTG----ACGTAA---
CGTGGA--CCGGCGGTTTGCTT-----AGCCG-CAGAACGG--CCAGCCTCTGA-AGTGA
CGACC--GCCGCAGGA--AGGGATTACCTGCAGGGAAAGAGCGGTCTTCCACAAGGGAGA
CGAGGCACGGGTCGAGTGGCAAGAGCGTCGCTTAAACCGCAGAACGGCCAGCCTC---TG
AAGTGAAGGCCGCCGCAGGAAGGGATTACCTGCAGGGAAAGAGCGGTCTTCCAGAAGGGA
GA-CGAGGC-ACGGGTC---GAGTGGCAAG---AGCGTCGGCTGCTGG-TCTACGGATA-
AG--TATCCAAA--CTGCT--GCGATC------C-GCAGA-------GACGGGAGCGC-C
---CTGTC-CGGGCAC--GCCCGCGCGAGAAGAA--------GGGAGATCTCGCGCGG-G
G----TGCGGGGAG-GCGACGGGCGT---GAACGCG-T---CGAG--AGCAG---CAGTT
C-G---GAGGCGCAGAGGCGCGT---CGCG-ACGCGGCGAAAGAAGGG-ATCCTC---CG
GA-----CCTGAT------------GGGATAGGG-TCCGCCTCCCTGAAT-GGGCGCG--
---------AAGTCGAGTACAGGTCGAACGGACGCAGT------TT-CGA-GCGCAGTCC
GCCGTCGGTCTAAGTGCTTCGCAGTCTCTGCCCCGAGAAAAA-CTGGGCCACTCCAGTTG
GGGCGGGGGCGACGCAAA---CCTTTTGACGATGCCCC-TACGCCAGGCCG-AGGC-CGC
TCTCT---CGAGGGA-AAGAGGG---ACGGCAGGGAATT-ATTCGGCCGCGGCGGTCGGG
GGTTTCA---------TCTCTGCGGTTCTTGTCTC-CGCG-CATTCGCATGC-GCGC---
-TGTCCTTAGCG----CCGG--CCAGCGG-CGC-CTTCCAGTCTCGCTCGCAG----TCG
CCGAGGGTGTTGCC---GACTG--------AGAGC-GGGGAACG--GGCGGAAG--GCG-
-TCGG-CCGGAGA-----TGGGG--TGAGG-----ACGCG-CGCTCGA----GAGCGCCG
--GAGATGGACGGGAGAA---TGC

#Amblyomma_variegatum(HQ856778.1)
----------------------------------------GCCGGCGAC-TCGTTTTGAC
CGTGTCGGCA---AAGA--GGACGGCTCA----AAG--AAACG---CCGAAGAT-CCCTC
GAAAGACTTT---GCGAAAGAGGAGGAGAGT---------------GGGTCGA-ACCCTT
CTGACCGCGT---CAAAGCGGC-TGAGTCGGG-TCGCCC-TGCGCTG----ACGTAA---
CGTGGA--CCGGCGGTTTGCTT-----AGCCG-CAGAACGG--CCAGCCTCTGA-AGTGA
CGACC--GCCGCAGGA--AGGGATTACCTGCAGGGAAAGAGCGGTCTTCCACAAGGGAGA
CGAGGCACGGGTCGAGTGGCAAGAGCGTCGCTTAAACCGCAGAACGGCCAGCCTC---TG
AAGTGAAGGCCGCCGCAGGAAGGGATTACCTGCAGGGAAAGAGCGGTCTTCCAGAAGGGA
GA-CGAGGC-ACGGGTC---GAGTGGCAAG---AGCGTCGGCTGCTGG-TCTACGGATA-
AG--TATCCAAA--CTGCT--GCGATC------C-GCAGA-------GACGGGAGCGC-C
---CTGTC-CGGGCAC--GCCCGCGCGAGAAGAA--------GGGAGATCTCGCGCGG-G
G----TGCGGGGAG-GCGACGGGCGT---GAACGCG-T---CGAG--AGCAG---CAGTT
C-G---GAGGCGCAGAGGCGCGT---CGCG-ACGCGGCGAAAGAAGGG-ATCCTC---CG
GA-----CCTGAT------------GGGATAGGG-TCCGCCTCCCTGAAT-GGGCGCG--
---------AAGTCGAGTACAGGTCGAACGGACGCAGT------TT-CGA-GCGCAGTCC
GCCGTCGGTCTAAGTGCTTCGCAGTCTCTGCCCCGAGAAAAA-CTGGGCCACTCCAGTTG
GGGCGGGGGCGACGCAAA---CCTTTTGACGATGCCCC-TACGCCAGGCCG-AGGC-CGC
TCTCT---CGAGGGA-AAGAGGG---ACGGCAGGGAATT-ATTCGGCCGCGGCGGTCGGG
GGTTTCA---------TCTCTGCGGTTCTTGTCTC-CGCG-CATTCGCATGC-GCGC---
-TGTCCTTAGCG----CCGG--CCAGCGG-CGC-CTTCCAGTCTCGCTCGCAG----TCG
CCGAGGGTGTTGCC---GACTG--------AGAGC-GGGGAACG--GGCGGAAG--GCG-
-TCGG-CCGGAGA-----TGGGG--TGAGG-----ACGCG-CGCTCGA----GAGCGCCG
--GAGATGGACGGGAGAA---TGC

#Amblyomma_variegatum(HQ856779.1)
----------------------------------------GCCGGCGAC-TCGTTTTGAC
CGTGTCGGCA---AAGA--GGACGGCTCA----AAG--AAACG---CCGAAGAT-CCCTC
GAAAGACTTT---GCGAAAGAGGAGGAGAGT---------------GGGTCGA-ACCCTT
CTGACCGCGT---CAAAGCGGC-TGAGTCGGG-TCGCCC-TGCGCTG----ACGTAA---
CGTGGA--CCGGCGGTTTGCTT-----AGCCG-CAGAACGG--CCAGCCTCTGA-AGTGA
CGACC--GCCGCAGGA--AGGGATTACCTGCAGGGAAAGAGCGGTCTTCCACAAGGGAGA
CGAGGCACGGGTCGAGTGGCAAGAGCGTCGCTTAAACCGCAGAACGGCCAGCCTC---TG
AAGTGAAGGCCGCCGCAGGAAGGGATTACCTGCAGGGAAAGAGCGGTCTTCCAGAAGGGA
GA-CGAGGC-ACGGGTC---GAGTGGCAAG---AGCGTCGGCTGCTGG-TCTACGGATA-
AG--TATCCAAA--CTGCT--GCGATC------C-GCAGA-------GACGGGAGCGC-C
---CTGTC-CGGGCAC--GCCCGCGCGAGAAGAA--------GGGAGATCTCGCGCGG-G
G----TGCGGGGAG-GCGACGGGCGT---GAACGCG-T---CGAG--AGCAG---CAGTT
C-G---GAGGCGCAGAGGCGCGT---CGCG-ACGCGGCGAAAGAAGGG-ATCCTC---CG
GA-----CCTGAT------------GGGATAGGG-TCCGCCTCCCTGAAT-GGGCGCG--
---------AAGTCGAGTACAGGTCGAACGGACGCAGT------TT-CGA-GCGCAGTCC
GCCGTCGGTCTAAGTGCTTCGCAGTCTCTGCCCCGAGAAAAA-CTGGGCCACTCCAGTTG
GGGCGGGGGCGACGCAAA---CCTTTTGACGATGCCCC-TACGCCAGGCCG-AGGC-CGC
TCTCT---CGAGGGA-AAGAGGG---ACGGCAGGGAATT-ATTCGGCCGCGGCGGTCGGG
GGTTTCA---------TCTCTGCGGTTCTTGTCTC-CGCG-CATTCGCATGC-GCGC---
-TGTCCTTAGCG----CCGG--CCAGCGG-CGC-CTTCCAGTCTCGCTCGCAG----TCG
CCGAGGGTGTTGCC---GACTG--------AGAGC-GGGGAACG--GGCGGAAG--GCG-
-TCGG-CCGGAGA-----TGGGG--TGAGG-----ACGCG-CGCTCGA----GAGCGCCG
--GAGATGGACGGGAGAA---TGC

#Amblyomma_variegatum(HQ856780.1)
----------------------------------------GCCGGCGAC-TCGTTTTGAC
CGTGTCGGCA---AAGA--GGACGGCTCA----AAG--AAACG---CCGAAGAT-CCCTC
GAAAGACTTT---GCGAAAGAGGAGGAGAGT---------------GGGTCGA-ACCCTT
CTGACCGCGT---CAAAGCGGC-TGAGTCGGG-TCGCCC-TGCGCTG----ACGTAA---
CGTGGA--CCGGCGGTTTGCTT-----AGCCG-CAGAACGG--CCAGCCTCTGA-AGTGA
CGACC--GCCGCAGGA--AGGGATTACCTGCAGGGAAAGAGCGGTCTTCCACAAGGGAGA
CGAGGCACGGGTCGAGTGGCAAGAGCGTCGCTTAAACCGCAGAACGGCCAGCCTC---TG
AAGTGAAGGCCGCCGCAGGAAGGGATTACCTGCAGGGAAAGAGCGGTCTTCCAGAAGGGA
GA-CGAGGC-ACGGGTC---GAGTGGCAAG---AGCGTCGGCTGCTGG-TCTACGGATA-
AG--TATCCAAA--CTGCT--GCGATC------C-GCAGA-------GACGGGAGCGC-C
---CTGTC-CGGGCAC--GCCCGCGCGAGAAGAA--------GGGAGATCTCGCGCGG-G
G----TGCGGGGAG-GCGACGGGCGT---GAACGCG-T---CGAG--AGCAG---CAGTT
C-G---GAGGCGCAGAGGCGCGT---CGCG-ACGCGGCGAAAGAAGGG-ATCCTC---CG
GA-----CCTGAT------------GGGATAGGG-TCCGCCTCCCTGAAT-GGGCGCG--
---------AAGTCGAGTACAGGTCGAACGGACGCAGT------TT-CGA-GCGCAGTCC
GCCGTCGGTCTAAGTGCTTCGCAGTCTCTGCCCCGAGAAAAA-CTGGGCCACTCCAGTTG
GGGCGGGGGCGACGCAAA---CCTTTTGACGATGCCCC-TACGCCAGGCCG-AGGC-CGC
TCTCT---CGAGGGA-AAGAGGG---ACGGCAGGGAATT-ATTCGGCCGCGGCGGTCGGG
GGTTTCA---------TCTCTGCGGTTCTTGTCTC-CGCG-CATTCGCATGC-GCGC---
-TGTCCTTAGCG----CCGG--CCAGCGG-CGC-CTTCCAGTCTCGCTCGCAG----TCG
CCGAGGGTGTTGCC---GACTG--------AGAGC-GGGGAACG--GGCGGAAG--GCG-
-TCGG-CCGGAGA-----TGGGG--TGAGG-----ACGCG-CGCTCGA----GAGCGCCG
--GAGATGGACGGGAGAA---TGC

#Amblyomma_variegatum(HQ856781.1)
----------------------------------------GCCGGCGAC-TCGTTTTGAC
CGTGTCGGCA---AAGA--GGACGGCTCA----AAG--AAACG---CCGAAGAT-CCCTC
GAAAGACTTT---GCGAAAGAGGAGGAGAGT---------------GGGTCGA-ACCCTT
CTGACCGCGT---CAAAGCGGC-TGAGTCGGG-TCGCCC-TGCGCTG----ACGTAA---
CGTGGA--CCGGCGGTTTGCTT-----AGCCG-CAGAACGG--CCAGCCTCTGA-AGTGA
CGACC--GCCGCAGGA--AGGGATTACCTGCAGGGAAAGAGCGGTCTTCCACAAGGGAGA
CGAGGCACGGGTCGAGTGGCAAGAGCGTCGCTTAAACCGCAGAACGGCCAGCCTC---TG
AAGTGAAGGCCGCCGCAGGAAGGGATTACCTGCAGGGAAAGAGCGGTCTTCCAGAAGGGA
GA-CGAGGC-ACGGGTC---GAGTGGCAAG---AGCGTCGGCTGCTGG-TCTACGGATA-
AG--TATCCAAA--CTGCT--GCGATC------C-GCAGA-------GACGGGAGCGC-C
---CTGTC-CGGGCAC--GCCCGCGCGAGAAGAA--------GGGAGATCTCGCGCGG-G
G----TGCGGGGAG-GCGACGGGCGT---GAACGCG-T---CGAG--AGCAG---CAGTT
C-G---GAGGCGCAGAGGCGCGT---CGCG-ACGCGGCGAAAGAAGGG-ATCCTC---CG
GA-----CCTGAT------------GGGATAGGG-TCCGCCTCCCTGAAT-GGGCGCG--
---------AAGTCGAGTACAGGTCGAACGGACGCAGT------TT-CGA-GCGCAGTCC
GCCGTCGGTCTAAGTGCTTCGCAGTCTCTGCCCCGAGAAAAA-CTGGGCCACTCCAGTTG
GGGCGGGGGCGACGCAAA---CCTTTTGACGATGCCCC-TACGCCAGGCCG-AGGC-CGC
TCTCT---CGAGGGA-AAGAGGG---ACGGCAGGGAATT-ATTCGGCCGCGGCGGTCGGG
GGTTTCA---------TCTCTGCGGTTCTTGTCTC-CGCG-CATTCGCATGC-GCGC---
-TGTCCTTAGCG----CCGG--CCAGCGG-CGC-CTTCCAGTCTCGCTCGCAG----TCG
CCGAGGGTGTTGCC---GACTG--------AGAGC-GGGGAACG--GGCGGAAG--GCG-
-TCGG-CCGGAGA-----TGGGG--TGAGG-----ACGCG-CGCTCGA----GAGCGCCG
--GAGATGGACGGGAGAA---TGC

#Amblyomma_variegatum(HQ856782.1)
----------------------------------------GCCGGCGAC-TCGTTTTGAC
CGTGTCGGCA---AAGA--GGACGGCTCA----AAG--AAACG---CCGAAGAT-CCCTC
GAAAGACTTT---GCGAAAGAGGAGGAGAGT---------------GGGTCGA-ACCCTT
CTGACCGCGT---CAAAGCGGC-TGAGTCGGG-TCGCCC-TGCGCTG----ACGTAA---
CGTGGA--CCGGCGGTTTGCTT-----AGCCG-CAGAACGG--CCAGCCTCTGA-AGTGA
CGACC--GCCGCAGGA--AGGGATTACCTGCAGGGAAAGAGCGGTCTTCCACAAGGGAGA
CGAGGCACGGGTCGAGTGGCAAGAGCGTCGCTTAAACCGCAGAACGGCCAGCCTC---TG
AAGTGAAGGCCGCCGCAGGAAGGGATTACCTGCAGGGAAAGAGCGGTCTTCCAGAAGGGA
GA-CGAGGC-ACGGGTC---GAGTGGCAAG---AGCGTCGGCTGCTGG-TCTACGGATA-
AG--TATCCAAA--CTGCT--GCGATC------C-GCAGA-------GACGGGAGCGC-C
---CTGTC-CGGGCAC--GCCCGCGCGAGAAGAA--------GGGAGATCTCGCGCGG-G
G----TGCGGGGAG-GCGACGGGCGT---GAACGCG-T---CGAG--AGCAG---CAGTT
C-G---GAGGCGCAGAGGCGCGT---CGCG-ACGCGGCGAAAGAAGGG-ATCCTC---CG
GA-----CCTGAT------------GGGATAGGG-TCCGCCTCCCTGAAT-GGGCGCG--
---------AAGTCGAGTACAGGTCGAACGGACGCAGT------TT-CGA-GCGCAGTCC
GCCGTCGGTCTAAGTGCTTCGCAGTCTCTGCCCCGAGAAAAA-CTGGGCCACTCCAGTTG
GGGCGGGGGCGACGCAAA---CCTTTTGACGATGCCCC-TACGCCAGGCCG-AGGC-CGC
TCTCT---CGAGGGA-AAGAGGG---ACGGCAGGGAATT-ATTCGGCCGCGGCGGTCGGG
GGTTTCA---------TCTCTGCGGTTCTTGTCTC-CGCG-CATTCGCATGC-GCGC---
-TGTCCTTAGCG----CCGG--CCAGCGG-CGC-CTTCCAGTCTCGCTCGCAG----TCG
CCGAGGGTGTTGCC---GACTG--------AGAGC-GGGGAACG--GGCGGAAG--GCG-
-TCGG-CCGGAGA-----TGGGG--TGAGG-----ACGCG-CGCTCGA----GAGCGCCG
--GAGATGGACGGGAGAA---TGC

#Amblyomma_variegatum(HQ856783.1)
----------------------------------------GCCGGCGAC-TCGTTTTGAC
CGTGTCGGCA---AAGA--GGACGGCTCA----AAG--AAACG---CCGAAGAT-CCCTC
GAAAGACTTT---GCGAAAGAGGAGGAGAGT---------------GGGTCGA-ACCCTT
CTGACCGCGT---CAAAGCGGC-TGAGTCGGG-TCGCCC-TGCGCTG----ACGTAA---
CGTGGA--CCGGCGGTTTGCTT-----AGCCG-CAGAACGG--CCAGCCTCTGA-AGTGA
CGACC--GCCGCAGGA--AGGGATTACCTGCAGGGAAAGAGCGGTCTTCCACAAGGGAGA
CGAGGCACGGGTCGAGTGGCAAGAGCGTCGCTTAAACCGCAGAACGGCCAGCCTC---TG
AAGTGAAGGCCGCCGCAGGAAGGGATTACCTGCAGGGAAAGAGCGGTCTTCCAGAAGGGA
GA-CGAGGC-ACGGGTC---GAGTGGCAAG---AGCGTCGGCTGCTGG-TCTACGGATA-
AG--TATCCAAA--CTGCT--GCGATC------C-GCAGA-------GACGGGAGCGC-C
---CTGTC-CGGGCAC--GCCCGCGCGAGAAGAA--------GGGAGATCTCGCGCGG-G
G----TGCGGGGAG-GCGACGGGCGT---GAACGCG-T---CGAG--AGCAG---CAGTT
C-G---GAGGCGCAGAGGCGCGT---CGCG-ACGCGGCGAAAGAAGGG-ATCCTC---CG
GA-----CCTGAT------------GGGATAGGG-TCCGCCTCCCTGAAT-GGGCGCG--
---------AAGTCGAGTACAGGTCGAACGGACGCAGT------TT-CGA-GCGCAGTCC
GCCGTCGGTCTAAGTGCTTCGCAGTCTCTGCCCCGAGAAAAA-CTGGGCCACTCCAGTTG
GGGCGGGGGCGACGCAAA---CCTTTTGACGATGCCCC-TACGCCAGGCCG-AGGC-CGC
TCTCT---CGAGGGA-AAGAGGG---ACGGCAGGGAATT-ATTCGGCCGCGGCGGTCGGG
GGTTTCA---------TCTCTGCGGTTCTTGTCTC-CGCG-CATTCGCATGC-GCGC---
-TGTCCTTAGCG----CCGG--CCAGCGG-CGC-CTTCCAGTCTCGCTCGCAG----TCG
CCGAGGGTGTTGCC---GACTG--------AGAGC-GGGGAACG--GGCGGAAG--GCG-
-TCGG-CCGGAGA-----TGGGG--TGAGG-----ACGCG-CGCTCGA----GAGCGCCG
--GAGATGGACGGGAGAA---TGC

#Amblyomma_variegatum(HQ856784.1)
----------------------------------------GCCGGCGAC-TCGTTTTGAC
CGTGTCGGCA---AAGA--GGACGGCTCA----AAG--AAACG---CCGAAGAT-CCCTC
GAAAGACTTT---GCGAAAGAGGAGGAGAGT---------------GGGTCGA-ACCCTT
CTGACCGCGT---CAAAGCGGC-TGAGTCGGG-TCGCCC-TGCGCTG----ACGTAA---
CGTGGA--CCGGCGGTTTGCTT-----AGCCG-CAGAACGG--CCAGCCTCTGA-AGTGA
CGACC--GCCGCAGGA--AGGGATTACCTGCAGGGAAAGAGCGGTCTTCCACAAGGGAGA
CGAGGCACGGGTCGAGTGGCAAGAGCGTCGCTTAAACCGCAGAACGGCCAGCCTC---TG
AAGTGAAGGCCGCCGCAGGAAGGGATTACCTGCAGGGAAAGAGCGGTCTTCCAGAAGGGA
GA-CGAGGC-ACGGGTC---GAGTGGCAAG---AGCGTCGGCTGCTGG-TCTACGGATA-
AG--TATCCAAA--CTGCT--GCGATC------C-GCAGA-------GACGGGAGCGC-C
---CTGTC-CGGGCAC--GCCCGCGCGAGAAGAA--------GGGAGATCTCGCGCGG-G
G----TGCGGGGAG-GCGACGGGCGT---GAACGCG-T---CGAG--AGCAG---CAGTT
C-G---GAGGCGCAGAGGCGCGT---CGCG-ACGCGGCGAAAGAAGGG-ATCCTC---CG
GA-----CCTGAT------------GGGATAGGG-TCCGCCTCCCTGAAT-GGGCGCG--
---------AAGTCGAGTACAGGTCGAACGGACGCAGT------TT-CGA-GCGCAGTCC
GCCGTCGGTCTAAGTGCTTCGCAGTCTCTGCCCCGAGAAAAA-CTGGGCCACTCCAGTTG
GGGCGGGGGCGACGCAAA---CCTTTTGACGATGCCCC-TACGCCAGGCCG-AGGC-CGC
TCTCT---CGAGGGA-AAGAGGG---ACGGCAGGGAATT-ATTCGGCCGCGGCGGTCGGG
GGTTTCA---------TCTCTGCGGTTCTTGTCTC-CGCG-CATTCGCATGC-GCGC---
-TGTCCTTAGCG----CCGG--CCAGCGG-CGC-CTTCCAGTCTCGCTCGCAG----TCG
CCGAGGGTGTTGCC---GACTG--------AGAGC-GGGGAACG--GGCGGAAG--GCG-
-TCGG-CCGGAGA-----TGGGG--TGAGG-----ACGCG-CGCTCGA----GAGCGCCG
--GAGATGGACGGGAGAA---TGC

#Amblyomma_variegatum(HQ856785.1)
----------------------------------------GCCGGCGAC-TCGTTTTGAC
CGTGTCGGCA---AAGA--GGACGGCTCA----AAG--AAACG---CCGAAGAT-CCCTC
GAAAGACTTT---GCGAAAGAGGAGGAGAGT---------------GGGTCGA-ACCCTT
CTGACCGCGT---CAAAGCGGC-TGAGTCGGG-TCGCCC-TGCGCTG----ACGTAA---
CGTGGA--CCGGCGGTTTGCTT-----AGCCG-CAGAACGG--CCAGCCTCTGA-AGTGA
CGACC--GCCGCAGGA--AGGGATTACCTGCAGGGAAAGAGCGGTCTTCCACAAGGGAGA
CGAGGCACGGGTCGAGTGGCAAGAGCGTCGCTTAAACCGCAGAACGGCCAGCCTC---TG
AAGTGAAGGCCGCCGCAGGAAGGGATTACCTGCAGGGAAAGAGCGGTCTTCCAGAAGGGA
GA-CGAGGC-ACGGGTC---GAGTGGCAAG---AGCGTCGGCTGCTGG-TCTACGGATA-
AG--TATCCAAA--CTGCT--GCGATC------C-GCAGA-------GACGGGAGCGC-C
---CTGTC-CGGGCAC--GCCCGCGCGAGAAGAA--------GGGAGATCTCGCGCGG-G
G----TGCGGGGAG-GCGACGGGCGT---GAACGCG-T---CGAG--AGCAG---CAGTT
C-G---GAGGCGCAGAGGCGCGT---CGCG-ACGCGGCGAAAGAAGGG-ATCCTC---CG
GA-----CCTGAT------------GGGATAGGG-TCCGCCTCCCTGAAT-GGGCGCG--
---------AAGTCGAGTACAGGTCGAACGGACGCAGT------TT-CGA-GCGCAGTCC
GCCGTCGGTCTAAGTGCTTCGCAGTCTCTGCCCCGAGAAAAA-CTGGGCCACTCCAGTTG
GGGCGGGGGCGACGCAAA---CCTTTTGACGATGCCCC-TACGCCAGGCCG-AGGC-CGC
TCTCT---CGAGGGA-AAGAGGG---ACGGCAGGGAATT-ATTCGGCCGCGGCGGTCGGG
GGTTTCA---------TCTCTGCGGTTCTTGTCTC-CGCG-CATTCGCATGC-GCGC---
-TGTCCTTAGCG----CCGG--CCAGCGG-CGC-CTTCCAGTCTCGCTCGCAG----TCG
CCGAGGGTGTTGCC---GACTG--------AGAGC-GGGGAACG--GGCGGAAG--GCG-
-TCGG-CCGGAGA-----TGGGG--TGAGG-----ACGCG-CGCTCGA----GAGCGCCG
--GAGATGGACGGGAGAA---TGC

#Amblyomma_variegatum(HQ856786.1)
----------------------------------------GCCGGCGAC-TCGTTTTGAC
CGTGTCGGCA---AAGA--GGACGGCTCA----AAG--AAACG---CCGAAGAT-CCCTC
GAAAGACTTT---GCGAAAGAGGAGGAGAGT---------------GGGTCGA-ACCCTT
CTGACCGCGT---CAAAGCGGC-TGAGTCGGG-TCGCCC-TGCGCTG----ACGTAA---
CGTGGA--CCGGCGGTTTGCTT-----AGCCG-CAGAACGG--CCAGCCTCTGA-AGTGA
CGACC--GCCGCAGGA--AGGGATTACCTGCAGGGAAAGAGCGGTCTTCCACAAGGGAGA
CGAGGCACGGGTCGAGTGGCAAGAGCGTCGCTTAAACCGCAGAACGGCCAGCCTC---TG
AAGTGAAGGCCGCCGCAGGAAGGGATTACCTGCAGGGAAAGAGCGGTCTTCCAGAAGGGA
GA-CGAGGC-ACGGGTC---GAGTGGCAAG---AGCGTCGGCTGCTGG-TCTACGGATA-
AG--TATCCAAA--CTGCT--GCGATC------C-GCAGA-------GACGGGAGCGC-C
---CTGTC-CGGGCAC--GCCCGCGCGAGAAGAA--------GGGAGATCTCGCGCGG-G
G----TGCGGGGAG-GCGACGGGCGT---GAACGCG-T---CGAG--AGCAG---CAGTT
C-G---GAGGCGCAGAGGCGCGT---CGCG-ACGCGGCGAAAGAAGGG-ATCCTC---CG
GA-----CCTGAT------------GGGATAGGG-TCCGCCTCCCTGAAT-GGGCGCG--
---------AAGTCGAGTACAGGTCGAACGGACGCAGT------TT-CGA-GCGCAGTCC
GCCGTCGGTCTAAGTGCTTCGCAGTCTCTGCCCCGAGAAAAA-CTGGGCCACTCCAGTTG
GGGCGGGGGCGACGCAAA---CCTTTTGACGATGCCCC-TACGCCAGGCCG-AGGC-CGC
TCTCT---CGAGGGA-AAGAGGG---ACGGCAGGGAATT-ATTCGGCCGCGGCGGTCGGG
GGTTTCA---------TCTCTGCGGTTCTTGTCTC-CGCG-CATTCGCATGC-GCGC---
-TGTCCTTAGCG----CCGG--CCAGCGG-CGC-CTTCCAGTCTCGCTCGCAG----TCG
CCGAGGGTGTTGCC---GACTG--------AGAGC-GGGGAACG--GGCGGAAG--GCG-
-TCGG-CCGGAGA-----TGGGG--TGAGG-----ACGCG-CGCTCGA----GAGCGCCG
--GAGATGGACGGGAGAA---TGC

#Amblyomma_variegatum(HQ856787.1)
----------------------------------------GCCGGCGAC-TCGTTTTGAC
CGTGTCGGCA---AAGA--GGACGGCTCA----AAG--AAACG---CCGAAGAT-CCCTC
GAAAGACTTT---GCGAAAGAGGAGGAGAGT---------------GGGTCGA-ACCCTT
CTGACCGCGT---CAAAGCGGC-TGAGTCGGG-TCGCCC-TGCGCTG----ACGTAA---
CGTGGA--CCGGCGGTTTGCTT-----AGCCG-CAGAACGG--CCAGCCTCTGA-AGTGA
CGACC--GCCGCAGGA--AGGGATTACCTGCAGGGAAAGAGCGGTCTTCCACAAGGGAGA
CGAGGCACGGGTCGAGTGGCAAGAGCGTCGCTTAAACCGCAGAACGGCCAGCCTC---TG
AAGTGAAGGCCGCCGCAGGAAGGGATTACCTGCAGGGAAAGAGCGGTCTTCCAGAAGGGA
GA-CGAGGC-ACGGGTC---GAGTGGCAAG---AGCGTCGGCTGCTGG-TCTACGGATA-
AG--TATCCAAA--CTGCT--GCGATC------C-GCAGA-------GACGGGAGCGC-C
---CTGTC-CGGGCAC--GCCCGCGCGAGAAGAA--------GGGAGATCTCGCGCGG-G
G----TGCGGGGAG-GCGACGGGCGT---GAACGCG-T---CGAG--AGCAG---CAGTT
C-G---GAGGCGCAGAGGCGCGT---CGCG-ACGCGGCGAAAGAAGGG-ATCCTC---CG
GA-----CCTGAT------------GGGATAGGG-TCCGCCTCCCTGAAT-GGGCGCG--
---------AAGTCGAGTACAGGTCGAACGGACGCAGT------TT-CGA-GCGCAGTCC
GCCGTCGGTCTAAGTGCTTCGCAGTCTCTGCCCCGAGAAAAA-CTGGGCCACTCCAGTTG
GGGCGGGGGCGACGCAAA---CCTTTTGACGATGCCCC-TACGCCAGGCCG-AGGC-CGC
TCTCT---CGAGGGA-AAGAGGG---ACGGCAGGGAATT-ATTCGGCCGCGGCGGTCGGG
GGTTTCA---------TCTCTGCGGTTCTTGTCTC-CGCG-CATTCGCATGC-GCGC---
-TGTCCTTAGCG----CCGG--CCAGCGG-CGC-CTTCCAGTCTCGCTCGCAG----TCG
CCGAGGGTGTTGCC---GACTG--------AGAGC-GGGGAACG--GGCGGAAG--GCG-
-TCGG-CCGGAGA-----TGGGG--TGAGG-----ACGCG-CGCTCGA----GAGCGCCG
--GAGATGGACGGGAGAA---TGC

#Amblyomma_variegatum(HQ856788.1)
----------------------------------------GCCGGCGAC-TCGTTTTGAC
CGTGTCGGCA---AAGA--GGACGGCTCA----AAG--AAACG---CCGAAGAT-CCCTC
GAAAGACTTT---GCGAAAGAGGAGGAGAGT---------------GGGTCGA-ACCCTT
CTGACCGCGT---CAAAGCGGC-TGAGTCGGG-TCGCCC-TGCGCTG----ACGTAA---
CGTGGA--CCGGCGGTTTGCTT-----AGCCG-CAGAACGG--CCAGCCTCTGA-AGTGA
CGACC--GCCGCAGGA--AGGGATTACCTGCAGGGAAAGAGCGGTCTTCCACAAGGGAGA
CGAGGCACGGGTCGAGTGGCAAGAGCGTCGCTTAAACCGCAGAACGGCCAGCCTC---TG
AAGTGAAGGCCGCCGCAGGAAGGGATTACCTGCAGGGAAAGAGCGGTCTTCCAGAAGGGA
GA-CGAGGC-ACGGGTC---GAGTGGCAAG---AGCGTCGGCTGCTGG-TCTACGGATA-
AG--TATCCAAA--CTGCT--GCGATC------C-GCAGA-------GACGGGAGCGC-C
---CTGTC-CGGGCAC--GCCCGCGCGAGAAGAA--------GGGAGATCTCGCGCGG-G
G----TGCGGGGAG-GCGACGGGCGT---GAACGCG-T---CGAG--AGCAG---CAGTT
C-G---GAGGCGCAGAGGCGCGT---CGCG-ACGCGGCGAAAGAAGGG-ATCCTC---CG
GA-----CCTGAT------------GGGATAGGG-TCCGCCTCCCTGAAT-GGGCGCG--
---------AAGTCGAGTACAGGTCGAACGGACGCAGT------TT-CGA-GCGCAGTCC
GCCGTCGGTCTAAGTGCTTCGCAGTCTCTGCCCCGAGAAAAA-CTGGGCCACTCCAGTTG
GGGCGGGGGCGACGCAAA---CCTTTTGACGATGCCCC-TACGCCAGGCCG-AGGC-CGC
TCTCT---CGAGGGA-AAGAGGG---ACGGCAGGGAATT-ATTCGGCCGCGGCGGTCGGG
GGTTTCA---------TCTCTGCGGTTCTTGTCTC-CGCG-CATTCGCATGC-GCGC---
-TGTCCTTAGCG----CCGG--CCAGCGG-CGC-CTTCCAGTCTCGCTCGCAG----TCG
CCGAGGGTGTTGCC---GACTG--------AGAGC-GGGGAACG--GGCGGAAG--GCG-
-TCGG-CCGGAGA-----TGGGG--TGAGG-----ACGCG-CGCTCGA----GAGCGCCG
--GAGATGGACGGGAGAA---TGC

#Amblyomma_variegatum(HQ856789.1)
----------------------------------------GCCGGCGAC-TCGTTTTGAC
CGTGTCGGCA---AAGA--GGACGGCTCA----AAG--AAACG---CCGAAGAT-CCCTC
GAAAGACTTT---GCGAAAGAGGAGGAGAGT---------------GGGTCGA-ACCCTT
CTGACCGCGT---CAAAGCGGC-TGAGTCGGG-TCGCCC-TGCGCTG----ACGTAA---
CGTGGA--CCGGCGGTTTGCTT-----AGCCG-CAGAACGG--CCAGCCTCTGA-AGTGA
CGACC--GCCGCAGGA--AGGGATTACCTGCAGGGAAAGAGCGGTCTTCCACAAGGGAGA
CGAGGCACGGGTCGAGTGGCAAGAGCGTCGCTTAAACCGCAGAACGGCCAGCCTC---TG
AAGTGAAGGCCGCCGCAGGAAGGGATTACCTGCAGGGAAAGAGCGGTCTTCCAGAAGGGA
GA-CGAGGC-ACGGGTC---GAGTGGCAAG---AGCGTCGGCTGCTGG-TCTACGGATA-
AG--TATCCAAA--CTGCT--GCGATC------C-GCAGA-------GACGGGAGCGC-C
---CTGTC-CGGGCAC--GCCCGCGCGAGAAGAA--------GGGAGATCTCGCGCGG-G
G----TGCGGGGAG-GCGACGGGCGT---GAACGCG-T---CGAG--AGCAG---CAGTT
C-G---GAGGCGCAGAGGCGCGT---CGCG-ACGCGGCGAAAGAAGGG-ATCCTC---CG
GA-----CCTGAT------------GGGATAGGG-TCCGCCTCCCTGAAT-GGGCGCG--
---------AAGTCGAGTACAGGTCGAACGGACGCAGT------TT-CGA-GCGCAGTCC
GCCGTCGGTCTAAGTGCTTCGCAGTCTCTGCCCCGAGAAAAA-CTGGGCCACTCCAGTTG
GGGCGGGGGCGACGCAAA---CCTTTTGACGATGCCCC-TACGCCAGGCCG-AGGC-CGC
TCTCT---CGAGGGA-AAGAGGG---ACGGCAGGGAATT-ATTCGGCCGCGGCGGTCGGG
GGTTTCA---------TCTCTGCGGTTCTTGTCTC-CGCG-CATTCGCATGC-GCGC---
-TGTCCTTAGCG----CCGG--CCAGCGG-CGC-CTTCCAGTCTCGCTCGCAG----TCG
CCGAGGGTGTTGCC---GACTG--------AGAGC-GGGGAACG--GGCGGAAG--GCG-
-TCGG-CCGGAGA-----TGGGG--TGAGG-----ACGCG-CGCTCGA----GAGCGCCG
--GAGATGGACGGGAGAA---TGC

#Amblyomma_variegatum(HQ856790.1)
----------------------------------------GCCGGCGAC-TCGTTTTGAC
CGTGTCGGCA---AAGA--GGACGGCTCA----AAG--AAACG---CCGAAGAT-CCCTC
GAAAGACTTT---GCGAAAGAGGAGGAGAGT---------------GGGTCGA-ACCCTT
CTGACCGCGT---CAAAGCGGC-TGAGTCGGG-TCGCCC-TGCGCTG----ACGTAA---
CGTGGA--CCGGCGGTTTGCTT-----AGCCG-CAGAACGG--CCAGCCTCTGA-AGTGA
CGACC--GCCGCAGGA--AGGGATTACCTGCAGGGAAAGAGCGGTCTTCCACAAGGGAGA
CGAGGCACGGGTCGAGTGGCAAGAGCGTCGCTTAAACCGCAGAACGGCCAGCCTC---TG
AAGTGAAGGCCGCCGCAGGAAGGGATTACCTGCAGGGAAAGAGCGGTCTTCCAGAAGGGA
GA-CGAGGC-ACGGGTC---GAGTGGCAAG---AGCGTCGGCTGCTGG-TCTACGGATA-
AG--TATCCAAA--CTGCT--GCGATC------C-GCAGA-------GACGGGAGCGC-C
---CTGTC-CGGGCAC--GCCCGCGCGAGAAGAA--------GGGAGATCTCGCGCGG-G
G----TGCGGGGAG-GCGACGGGCGT---GAACGCG-T---CGAG--AGCAG---CAGTT
C-G---GAGGCGCAGAGGCGCGT---CGCG-ACGCGGCGAAAGAAGGG-ATCCTC---CG
GA-----CCTGAT------------GGGATAGGG-TCCGCCTCCCTGAAT-GGGCGCG--
---------AAGTCGAGTACAGGTCGAACGGACGCAGT------TT-CGA-GCGCAGTCC
GCCGTCGGTCTAAGTGCTTCGCAGTCTCTGCCCCGAGAAAAA-CTGGGCCACTCCAGTTG
GGGCGGGGGCGACGCAAA---CCTTTTGACGATGCCCC-TACGCCAGGCCG-AGGC-CGC
TCTCT---CGAGGGA-AAGAGGG---ACGGCAGGGAATT-ATTCGGCCGCGGCGGTCGGG
GGTTTCA---------TCTCTGCGGTTCTTGTCTC-CGCG-CATTCGCATGC-GCGC---
-TGTCCTTAGCG----CCGG--CCAGCGG-CGC-CTTCCAGTCTCGCTCGCAG----TCG
CCGAGGGTGTTGCC---GACTG--------AGAGC-GGGGAACG--GGCGGAAG--GCG-
-TCGG-CCGGAGA-----TGGGG--TGAGG-----ACGCG-CGCTCGA----GAGCGCCG
--GAGATGGACGGGAGAA---TGC

#Amblyomma_variegatum(HQ856791.1)
----------------------------------------GCCGGCGAC-TCGTTTTGAC
CGTGTCGGCA---AAGA--GGACGGCTCA----AAG--AAACG---CCGAAGAT-CCCTC
GAAAGACTTT---GCGAAAGAGGAGGAGAGT---------------GGGTCGA-ACCCTT
CTGACCGCGT---CAAAGCGGC-TGAGTCGGG-TCGCCC-TGCGCTG----ACGTAA---
CGTGGA--CCGGCGGTTTGCTT-----AGCCG-CAGAACGG--CCAGCCTCTGA-AGTGA
CGACC--GCCGCAGGA--AGGGATTACCTGCAGGGAAAGAGCGGTCTTCCAAAAGGGAGA
CGAGGCACGGGTCGAGTGGCAAGAGCGTCGCTTAAACCGCAGAACGGCCAGCCTC---TG
AAGTGAAGGCCGCCGCAGGAAGGGATTACCTGCAGGGAAAGAGCGGTCTTCCAGAAGGGA
GA-CGAGGC-ACGGGTC---GAGTGGCAAG---AGCGTCGGCTGCTGG-TCTACGGATA-
AG--TATCCAAA--CTGCT--GCGATC------C-GCAGA-------GACGGGAGCGC-C
---CTGTC-CGGGCAC--GCCCGCGCGAGAAGAA--------GGGAGATCTCGCGCGG-G
G----TGCGGGGAG-GCGACGGGCGT---GAACGCG-T---CGAG--AGCAG---CAGTT
C-G---GAGGCGCAGAGGCGCGT---CGCG-ACGCGGCGAAAGAAGGG-ATCCTC---TG
GA-----CCTGAT------------GGGATAGGG-TCCGCCTCCCTGAAT-GGGCGTG--
---------AAGTCGAGTACAGGTCGAACGGACGCAGT------TT-CGA-GCGCAGTCC
GCCGTCGGTCTAAGTGCTTCGCAGTCTCTGCCCCGAGAAAAA-CTGGGCCACTCCAGTTG
GGGCGGGGGCGACGCAAA---CCTTTTGACGATGCCCC-TACGCCAGGCCG-AGGC-CGC
TCTCT---CGAGGGA-AAGAGGG---ACGGCAGGGAATT-ATTCGGCCGCGGCGGTCGGG
GGTTTCA---------TCTCTGCGGTTCTTGTCTC-CGCG-CATTCGCATGC-GCGC---
-TGTCCTTAGCG----CCGG--CCAGCGG-CGC-CTTCCAGTCTCGCTCGCAG----TCG
CCGAGGGTGTTGCC---GACTG--------AGAGC-GGGGAACG--GGCGGAAG--GCG-
-TCGG-CCGGAGA-----TGGGG--TGAGG-----ACGCG-CGCTCGA----GAGCGCCG
--GAGATGGACGGGAGAA---TGC

#Amblyomma_variegatum(HQ856792.1)
----------------------------------------GCCGGCGAC-TCGTTTTGAC
CGTGTCGGCA---AAGA--GGACGGCTCA----AAG--AAACG---CCGAAGAT-CCCTC
GAAAGACTTT---GCGAAAGAGGAGGAGAGT---------------GGGTCGA-ACCCTT
CTGACCGCGT---CAAAGCGGC-TGAGTCGGG-TCGCCC-TGCGCTG----ACGTAA---
CGTGGA--CCGGCGGTTTGCTT-----AGCCG-CAGAACGG--CCAGCCTCTGA-AGTGA
CGACC--GCCGCAGGA--AGGGATTACCTGCAGGGAAAGAGCGGTCTTCCAAAAGGGAGA
CGAGGCACGGGTCGAGTGGCAAGAGCGTCGCTTAAACCGCAGAACGGCCAGCCTC---TG
AAGTGAAGGCCGCCGCAGGAAGGGATTACCTGCAGGGAAAGAGCGGTCTTCCAGAAGGGA
GA-CGAGGC-ACGGGTC---GAGTGGCAAG---AGCGTCGGCTGCTGG-TCTACGGATA-
AG--TATCCAAA--CTGCT--GCGATC------C-GCAGA-------GACGGGAGCGC-C
---CTGTC-CGGGCAC--GCCCGCGCGAGAAGAA--------GGGAGATCTCGCGCGG-G
G----TGCGGGGAG-GCGACGGGCGT---GAACGCG-T---CGAG--AGCAG---CAGTT
C-G---GAGGCGCAGAGGCGCGT---CGCG-ACGCGGCGAAAGAAGGG-ATCCTC---TG
GA-----CCTGAT------------GGGATAGGG-TCCGCCTCCCTGAAT-GGGCGTG--
---------AAGTCGAGTACAGGTCGAACGGACGCAGT------TT-CGA-GCGCAGTCC
GCCGTCGGTCTAAGTGCTTCGCAGTCTCTGCCCCGAGAAAAA-CTGGGCCACTCCAGTTG
GGGCGGGGGCGACGCAAA---CCTTTTGACGATGCCCC-TACGCCAGGCCG-AGGC-CGC
TCTCT---CGAGGGA-AAGAGGG---ACGGCAGGGAATT-ATTCGGCCGCGGCGGTCGGG
GGTTTCA---------TCTCTGCGGTTCTTGTCTC-CGCG-CATTCGCATGC-GCGC---
-TGTCCTTAGCG----CCGG--CCAGCGG-CGC-CTTCCAGTCTCGCTCGCAG----TCG
CCGAGGGTGTTGCC---GACTG--------AGAGC-GGGGAACG--GGCGGAAG--GCG-
-TCGG-CCGGAGA-----TGGGG--TGAGG-----ACGCG-CGCTCGA----GAGCGCCG
--GAGATGGACGGGAGAA---TGC

#Amblyomma_variegatum(HQ856793.1)
----------------------------------------GCCGGCGAC-TCGTTTTGAC
CGTGTCGGCA---AAGA--GGACGGCTCA----AAG--AAACG---CCGAAGAT-CCCTC
GAAAGACTTT---GCGAAAGAGGAGGAGAGT---------------GGGTCGA-ACCCTT
CTGACCGCGT---CAAAGCGGC-TGAGTCGGG-TCGCCC-TGCGCTG----ACGTAA---
CGTGGA--CCGGCGGTTTGCTT-----AGCCG-CAGAACGG--CCAGCCTCTGA-AGTGA
CGACC--GCCGCAGGA--AGGGATTACCTGCAGGGAAAGAGCGGTCTTCCAAAAGGGAGA
CGAGGCACGGGTCGAGTGGCAAGAGCGTCGCTTAAACCGCAGAACGGCCAGCCTC---TG
AAGTGAAGGCCGCCGCAGGAAGGGATTACCTGCAGGGAAAGAGCGGTCTTCCAGAAGGGA
GA-CGAGGC-ACGGGTC---GAGTGGCAAG---AGCGTCGGCTGCTGG-TCTACGGATA-
AG--TATCCAAA--CTGCT--GCGATC------C-GCAGA-------GACGGGAGCGC-C
---CTGTC-CGGGCAC--GCCCGCGCGAGAAGAA--------GGGAGATCTCGCGCGG-G
G----TGCGGGGAG-GCGACGGGCGT---GAACGCG-T---CGAG--AGCAG---CAGTT
C-G---GAGGCGCAGAGGCGCGT---CGCG-ACGCGGCGAAAGAAGGG-ATCCTC---TG
GA-----CCTGAT------------GGGATAGGG-TCCGCCTCCCTGAAT-GGGCGTG--
---------AAGTCGAGTACAGGTCGAACGGACGCAGT------TT-CGA-GCGCAGTCC
GCCGTCGGTCTAAGTGCTTCGCAGTCTCTGCCCCGAGAAAAA-CTGGGCCACTCCAGTTG
GGGCGGGGGCGACGCAAA---CCTTTTGACGATGCCCC-TACGCCAGGCCG-AGGC-CGC
TCTCT---CGAGGGA-AAGAGGG---ACGGCAGGGAATT-ATTCGGCCGCGGCGGTCGGG
GGTTTCA---------TCTCTGCGGTTCTTGTCTC-CGCG-CATTCGCATGC-GCGC---
-TGTCCTTAGCG----CCGG--CCAGCGG-CGC-CTTCCAGTCTCGCTCGCAG----TCG
CCGAGGGTGTTGCC---GACTG--------AGAGC-GGGGAACG--GGCGGAAG--GCG-
-TCGG-CCGGAGA-----TGGGG--TGAGG-----ACGCG-CGCTCGA----GAGCGCCG
--GAGATGGACGGGAGAA---TGC

#Amblyomma_variegatum(HQ856794.1)
----------------------------------------GCCGGCGAC-TCGTTTTGAC
CGTGTCGGCA---AAGA--GGACGGCTCA----AAG--AAACG---CCGAAGAT-CCCTC
GAAAGACTTT---GCGAAAGAGGAGGAGAGT---------------GGGTCGA-ACCCTT
CTGACCGCGT---CAAAGCGGC-TGAGTCGGG-TCGCCC-TGCGCTG----ACGTAA---
CGTGGA--CCGGCGGTTTGCTT-----AGCCG-CAGAACGG--CCAGCCTCTGA-AGTGA
CGACC--GCCGCAGGA--AGGGATTACCTGCAGGGAAAGAGCGGTCTTCCAAAAGGGAGA
CGAGGCACGGGTCGAGTGGCAAGAGCGTCGCTTAAACCGCAGAACGGCCAGCCTC---TG
AAGTGAAGGCCGCCGCAGGAAGGGATTACCTGCAGGGAAAGAGCGGTCTTCCAGAAGGGA
GA-CGAGGC-ACGGGTC---GAGTGGCAAG---AGCGTCGGCTGCTGG-TCTACGGATA-
AG--TATCCAAA--CTGCT--GCGATC------C-GCAGA-------GACGGGAGCGC-C
---CTGTC-CGGGCAC--GCCCGCGCGAGAAGAA--------GGGAGATCTCGCGCGG-G
G----TGCGGGGAG-GCGACGGGCGT---GAACGCG-T---CGAG--AGCAG---CAGTT
C-G---GAGGCGCAGAGGCGCGT---CGCG-ACGCGGCGAAAGAAGGG-ATCCTC---TG
GA-----CCTGAT------------GGGATAGGG-TCCGCCTCCCTGAAT-GGGCGTG--
---------AAGTCGAGTACAGGTCGAACGGACGCAGT------TT-CGA-GCGCAGTCC
GCCGTCGGTCTAAGTGCTTCGCAGTCTCTGCCCCGAGAAAAA-CTGGGCCACTCCAGTTG
GGGCGGGGGCGACGCAAA---CCTTTTGACGATGCCCC-TACGCCAGGCCG-AGGC-CGC
TCTCT---CGAGGGA-AAGAGGG---ACGGCAGGGAATT-ATTCGGCCGCGGCGGTCGGG
GGTTTCA---------TCTCTGCGGTTCTTGTCTC-CGCG-CATTCGCATGC-GCGC---
-TGTCCTTAGCG----CCGG--CCAGCGG-CGC-CTTCCAGTCTCGCTCGCAG----TCG
CCGAGGGTGTTGCC---GACTG--------AGAGC-GGGGAACG--GGCGGAAG--GCG-
-TCGG-CCGGAGA-----TGGGG--TGAGG-----ACGCG-CGCTCGA----GAGCGCCG
--GAGATGGACGGGAGAA---TGC

#Amblyomma_variegatum(HQ856795.1)
----------------------------------------GCCGGCGAC-TCGTTTTGAC
CGTGTCGGCA---AAGA--GGACGGCTCA----AAG--AAACG---CCGAAGAT-CCCTC
GAAAGACTTT---GCGAAAGAGGAGGAGAGT---------------GGGTCGA-ACCCTT
CTGACCGCGT---CAAAGCGGC-TGAGTCGGG-TCGCCC-TGCGCTG----ACGTAA---
CGTGGA--CCGGCGGTTTGCTT-----AGCCG-CAGAACGG--CCAGCCTCTGA-AGTGA
CGACC--GCCGCAGGA--AGGGATTACCTGCAGGGAAAGAGCGGTCTTCCAAAAGGGAGA
CGAGGCACGGGTCGAGTGGCAAGAGCGTCGCTTAAACCGCAGAACGGCCAGCCTC---TG
AAGTGAAGGCCGCCGCAGGAAGGGATTACCTGCAGGGAAAGAGCGGTCTTCCAGAAGGGA
GA-CGAGGC-ACGGGTC---GAGTGGCAAG---AGCGTCGGCTGCTGG-TCTACGGATA-
AG--TATCCAAA--CTGCT--GCGATC------C-GCAGA-------GACGGGAGCGC-C
---CTGTC-CGGGCAC--GCCCGCGCGAGAAGAA--------GGGAGATCTCGCGCGG-G
G----TGCGGGGAG-GCGACGGGCGT---GAACGCG-T---CGAG--AGCAG---CAGTT
C-G---GAGGCGCAGAGGCGCGT---CGCG-ACGCGGCGAAAGAAGGG-ATCCTC---TG
GA-----CCTGAT------------GGGATAGGG-TCCGCCTCCCTGAAT-GGGCGTG--
---------AAGTCGAGTACAGGTCGAACGGACGCAGT------TT-CGA-GCGCAGTCC
GCCGTCGGTCTAAGTGCTTCGCAGTCTCTGCCCCGAGAAAAA-CTGGGCCACTCCAGTTG
GGGCGGGGGCGACGCAAA---CCTTTTGACGATGCCCC-TACGCCAGGCCG-AGGC-CGC
TCTCT---CGAGGGA-AAGAGGG---ACGGCAGGGAATT-ATTCGGCCGCGGCGGTCGGG
GGTTTCA---------TCTCTGCGGTTCTTGTCTC-CGCG-CATTCGCATGC-GCGC---
-TGTCCTTAGCG----CCGG--CCAGCGG-CGC-CTTCCAGTCTCGCTCGCAG----TCG
CCGAGGGTGTTGCC---GACTG--------AGAGC-GGGGAACG--GGCGGAAG--GCG-
-TCGG-CCGGAGA-----TGGGG--TGAGG-----ACGCG-CGCTCGA----GAGCGCCG
--GAGATGGACGGGAGAA---TGC

#Amblyomma_variegatum(HQ856796.1)
----------------------------------------GCCGGCGAC-TCGTTTTGAC
CGTGTCGGCA---AAGA--GGACGGCTCA----AAG--AAACG---CCGAAGAT-CCCTC
GAAAGACTTT---GCGAAAGAGGAGGAGAGT---------------GGGTCGA-ACCCTT
CTGACCGCGT---CAAAGCGGC-TGAGTCGGG-TCGCCC-TGCGCTG----ACGTAA---
CGTGGA--CCGGCGGTTTGCTT-----AGCCG-CAGAACGG--CCAGCCTCTGA-AGTGA
CGACC--GCCGCAGGA--AGGGATTACCTGCAGGGAAAGAGCGGTCTTCCAAAAGGGAGA
CGAGGCACGGGTCGAGTGGCAAGAGCGTCGCTTAAACCGCAGAACGGCCAGCCTC---TG
AAGTGAAGGCCGCCGCAGGAAGGGATTACCTGCAGGGAAAGAGCGGTCTTCCAGAAGGGA
GA-CGAGGC-ACGGGTC---GAGTGGCAAG---AGCGTCGGCTGCTGG-TCTACGGATA-
AG--TATCCAAA--CTGCT--GCGATC------C-GCAGA-------GACGGGAGCGC-C
---CTGTC-CGGGCAC--GCCCGCGCGAGAAGAA--------GGGAGATCTCGCGCGG-G
G----TGCGGGGAG-GCGACGGGCGT---GAACGCG-T---CGAG--AGCAG---CAGTT
C-G---GAGGCGCAGAGGCGCGT---CGCG-ACGCGGCGAAAGAAGGG-ATCCTC---TG
GA-----CCTGAT------------GGGATAGGG-TCCGCCTCCCTGAAT-GGGCGTG--
---------AAGTCGAGTACAGGTCGAACGGACGCAGT------TT-CGA-GCGCAGTCC
GCCGTCGGTCTAAGTGCTTCGCAGTCTCTGCCCCGAGAAAAA-CTGGGCCACTCCAGTTG
GGGCGGGGGCGACGCAAA---CCTTTTGACGATGCCCC-TACGCCAGGCCG-AGGC-CGC
TCTCT---CGAGGGA-AAGAGGG---ACGGCAGGGAATT-ATTCGGCCGCGGCGGTCGGG
GGTTTCA---------TCTCTGCGGTTCTTGTCTC-CGCG-CATTCGCATGC-GCGC---
-TGTCCTTAGCG----CCGG--CCAGCGG-CGC-CTTCCAGTCTCGCTCGCAG----TCG
CCGAGGGTGTTGCC---GACTG--------AGAGC-GGGGAACG--GGCGGAAG--GCG-
-TCGG-CCGGAGA-----TGGGG--TGAGG-----ACGCG-CGCTCGA----GAGCGCCG
--GAGATGGACGGGAGAA---TGC

#Amblyomma_variegatum(HQ856797.1)
----------------------------------------GCCGGCGAC-TCGTTTTGAC
CGTGTCGGCA---AAGA--GGACGGCTCA----AAG--AAACG---CCGAAGAT-CCCTC
GAAAGACTTT---GCGAAAGAGGAGGAGAGT---------------GGGTCGA-ACCCTT
CTGACCGCGT---CAAAGCGGC-TGAGTCGGG-TCGCCC-TGCGCTG----ACGTAA---
CGTGGA--CCGGCGGTTTGCTT-----AGCCG-CAGAACGG--CCAGCCTCTGA-AGTGA
CGACC--GCCGCAGGA--AGGGATTACCTGCAGGGAAAGAGCGGTCTTCCAAAAGGGAGA
CGAGGCACGGGTCGAGTGGCAAGAGCGTCGCTTAAACCGCAGAACGGCCAGCCTC---TG
AAGTGAAGGCCGCCGCAGGAAGGGATTACCTGCAGGGAAAGAGCGGTCTTCCAGAAGGGA
GA-CGAGGC-ACGGGTC---GAGTGGCAAG---AGCGTCGGCTGCTGG-TCTACGGATA-
AG--TATCCAAA--CTGCT--GCGATC------C-GCAGA-------GACGGGAGCGC-C
---CTGTC-CGGGCAC--GCCCGCGCGAGAAGAA--------GGGAGATCTCGCGCGG-G
G----TGCGGGGAG-GCGACGGGCGT---GAACGCG-T---CGAG--AGCAG---CAGTT
C-G---GAGGCGCAGAGGCGCGT---CGCG-ACGCGGCGAAAGAAGGG-ATCCTC---TG
GA-----CCTGAT------------GGGATAGGG-TCCGCCTCCCTGAAT-GGGCGTG--
---------AAGTCGAGTACAGGTCGAACGGACGCAGT------TT-CGA-GCGCAGTCC
GCCGTCGGTCTAAGTGCTTCGCAGTCTCTGCCCCGAGAAAAA-CTGGGCCACTCCAGTTG
GGGCGGGGGCGACGCAAA---CCTTTTGACGATGCCCC-TACGCCAGGCCG-AGGC-CGC
TCTCT---CGAGGGA-AAGAGGG---ACGGCAGGGAATT-ATTCGGCCGCGGCGGTCGGG
GGTTTCA---------TCTCTGCGGTTCTTGTCTC-CGCG-CATTCGCATGC-GCGC---
-TGTCCTTAGCG----CCGG--CCAGCGG-CGC-CTTCCAGTCTCGCTCGCAG----TCG
CCGAGGGTGTTGCC---GACTG--------AGAGC-GGGGAACG--GGCGGAAG--GCG-
-TCGG-CCGGAGA-----TGGGG--TGAGG-----ACGCG-CGCTCGA----GAGCGCCG
--GAGATGGACGGGAGAA---TGC

#Amblyomma_variegatum(HQ856798.1)
----------------------------------------GCCGGCGAC-TCGTTTTGAC
CGTGTCGGCA---AAGA--GGACGGCTCA----AAG--AAACG---CCGAAGAT-CCCTC
GAAAGACTTT---GCGAAAGAGGAGGAGAGT---------------GGGTCGA-ACCCTT
CTGACCGCGT---CAAAGCGGC-TGAGTCGGG-TCGCCC-TGCGCTG----ACGTAA---
CGTGGA--CCGGCGGTTTGCTT-----AGCCG-CAGAACGG--CCAGCCTCTGA-AGTGA
CGACC--GCCGCAGGA--AGGGATTACCTGCAGGGAAAGAGCGGTCTTCCAAAAGGGAGA
CGAGGCACGGGTCGAGTGGCAAGAGCGTCGCTTAAACCGCAGAACGGCCAGCCTC---TG
AAGTGAAGGCCGCCGCAGGAAGGGATTACCTGCAGGGAAAGAGCGGTCTTCCAGAAGGGA
GA-CGAGGC-ACGGGTC---GAGTGGCAAG---AGCGTCGGCTGCTGG-TCTACGGATA-
AG--TATCCAAA--CTGCT--GCGATC------C-GCAGA-------GACGGGAGCGC-C
---CTGTC-CGGGCAC--GCCCGCGCGAGAAGAA--------GGGAGATCTCGCGCGG-G
G----TGCGGGGAG-GCGACGGGCGT---GAACGCG-T---CGAG--AGCAG---CAGTT
C-G---GAGGCGCAGAGGCGCGT---CGCG-ACGCGGCGAAAGAAGGG-ATCCTC---TG
GA-----CCTGAT------------GGGATAGGG-TCCGCCTCCCTGAAT-GGGCGTG--
---------AAGTCGAGTACAGGTCGAACGGACGCAGT------TT-CGA-GCGCAGTCC
GCCGTCGGTCTAAGTGCTTCGCAGTCTCTGCCCCGAGAAAAA-CTGGGCCACTCCAGTTG
GGGCGGGGGCGACGCAAA---CCTTTTGACGATGCCCC-TACGCCAGGCCG-AGGC-CGC
TCTCT---CGAGGGA-AAGAGGG---ACGGCAGGGAATT-ATTCGGCCGCGGCGGTCGGG
GGTTTCA---------TCTCTGCGGTTCTTGTCTC-CGCG-CATTCGCATGC-GCGC---
-TGTCCTTAGCG----CCGG--CCAGCGG-CGC-CTTCCAGTCTCGCTCGCAG----TCG
CCGAGGGTGTTGCC---GACTG--------AGAGC-GGGGAACG--GGCGGAAG--GCG-
-TCGG-CCGGAGA-----TGGGG--TGAGG-----ACGCG-CGCTCGA----GAGCGCCG
--GAGATGGACGGGAGAA---TGC

#Amblyomma_variegatum(HQ856799.1)
----------------------------------------GCCGGCGAC-TCGTTTTGAC
CGTGTCGGCA---AAGA--GGACGGCTCA----AAG--AAACG---CCGAAGAT-CCCTC
GAAAGACTTT---GCGAAAGAGGAGGAGAGT---------------GGGTCGA-ACCCTT
CTGACCGCGT---CAAAGCGGC-TGAGTCGGG-TCGCCC-TGCGCTG----ACGTAA---
CGTGGA--CCGGCGGTTTGCTT-----AGCCG-CAGAACGG--CCAGCCTCTGA-AGTGA
CGACC--GCCGCAGGA--AGGGATTACCTGCAGGGAAAGAGCGGTCTTCCAAAAGGGAGA
CGAGGCACGGGTCGAGTGGCAAGAGCGTCGCTTAAACCGCAGAACGGCCAGCCTC---TG
AAGTGAAGGCCGCCGCAGGAAGGGATTACCTGCAGGGAAAGAGCGGTCTTCCAGAAGGGA
GA-CGAGGC-ACGGGTC---GAGTGGCAAG---AGCGTCGGCTGCTGG-TCTACGGATA-
AG--TATCCAAA--CTGCT--GCGATC------C-GCAGA-------GACGGGAGCGC-C
---CTGTC-CGGGCAC--GCCCGCGCGAGAAGAA--------GGGAGATCTCGCGCGG-G
G----TGCGGGGAG-GCGACGGGCGT---GAACGCG-T---CGAG--AGCAG---CAGTT
C-G---GAGGCGCAGAGGCGCGT---CGCG-ACGCGGCGAAAGAAGGG-ATCCTC---TG
GA-----CCTGAT------------GGGATAGGG-TCCGCCTCCCTGAAT-GGGCGTG--
---------AAGTCGAGTACAGGTCGAACGGACGCAGT------TT-CGA-GCGCAGTCC
GCCGTCGGTCTAAGTGCTTCGCAGTCTCTGCCCCGAGAAAAA-CTGGGCCACTCCAGTTG
GGGCGGGGGCGACGCAAA---CCTTTTGACGATGCCCC-TACGCCAGGCCG-AGGC-CGC
TCTCT---CGAGGGA-AAGAGGG---ACGGCAGGGAATT-ATTCGGCCGCGGCGGTCGGG
GGTTTCA---------TCTCTGCGGTTCTTGTCTC-CGCG-CATTCGCATGC-GCGC---
-TGTCCTTAGCG----CCGG--CCAGCGG-CGC-CTTCCAGTCTCGCTCGCAG----TCG
CCGAGGGTGTTGCC---GACTG--------AGAGC-GGGGAACG--GGCGGAAG--GCG-
-TCGG-CCGGAGA-----TGGGG--TGAGG-----ACGCG-CGCTCGA----GAGCGCCG
--GAGATGGACGGGAGAA---TGC

#Amblyomma_variegatum(HQ856800.1)
----------------------------------------GCCGGCGAC-TCGTTTTGAC
CGTGTCGGCA---AAGA--GGACGGCTCA----AAG--AAACG---CCGAAGAT-CCCTC
GAAAGACTTT---GCGAAAGAGGAGGAGAGT---------------GGGTCGA-ACCCTT
CTGACCGCGT---CAAAGCGGC-TGAGTCGGG-TCGCCC-TGCGCTG----ACGTAA---
CGTGGA--CCGGCGGTTTGCTT-----AGCCG-CAGAACGG--CCAGCCTCTGA-AGTGA
CGACC--GCCGCAGGA--AGGGATTACCTGCAGGGAAAGAGCGGTCTTCCAAAAGGGAGA
CGAGGCACGGGTCGAGTGGCAAGAGCGTCGCTTAAACCGCAGAACGGCCAGCCTC---TG
AAGTGAAGGCCGCCGCAGGAAGGGATTACCTGCAGGGAAAGAGCGGTCTTCCAGAAGGGA
GA-CGAGGC-ACGGGTC---GAGTGGCAAG---AGCGTCGGCTGCTGG-TCTACGGATA-
AG--TATCCAAA--CTGCT--GCGATC------C-GCAGA-------GACGGGAGCGC-C
---CTGTC-CGGGCAC--GCCCGCGCGAGAAGAA--------GGGAGATCTCGCGCGG-G
G----TGCGGGGAG-GCGACGGGCGT---GAACGCG-T---CGAG--AGCAG---CAGTT
C-G---GAGGCGCAGAGGCGCGT---CGCG-ACGCGGCGAAAGAAGGG-ATCCTC---TG
GA-----CCTGAT------------GGGATAGGG-TCCGCCTCCCTGAAT-GGGCGTG--
---------AAGTCGAGTACAGGTCGAACGGACGCAGT------TT-CGA-GCGCAGTCC
GCCGTCGGTCTAAGTGCTTCGCAGTCTCTGCCCCGAGAAAAA-CTGGGCCACTCCAGTTG
GGGCGGGGGCGACGCAAA---CCTTTTGACGATGCCCC-TACGCCAGGCCG-AGGC-CGC
TCTCT---CGAGGGA-AAGAGGG---ACGGCAGGGAATT-ATTCGGCCGCGGCGGTCGGG
GGTTTCA---------TCTCTGCGGTTCTTGTCTC-CGCG-CATTCGCATGC-GCGC---
-TGTCCTTAGCG----CCGG--CCAGCGG-CGC-CTTCCAGTCTCGCTCGCAG----TCG
CCGAGGGTGTTGCC---GACTG--------AGAGC-GGGGAACG--GGCGGAAG--GCG-
-TCGG-CCGGAGA-----TGGGG--TGAGG-----ACGCG-CGCTCGA----GAGCGCCG
--GAGATGGACGGGAGAA---TGC

#Amblyomma_variegatum(HQ856801.1)
----------------------------------------GCCGGCGAC-TCGTTTTGAC
CGTGTCGGCA---AAGA--GGACGGCTCA----AAG--AAACG---CCGAAGAT-CCCTC
GAAAGACTTT---GCGAAAGAGGAGGAGAGT---------------GGGTCGA-ACCCTT
CTGACCGCGT---CAAAGCGGC-TGAGTCGGG-TCGCCC-TGCGCTG----ACGTAA---
CGTGGA--CCGGCGGTTTGCTT-----AGCCG-CAGAACGG--CCAGCCTCTGA-AGTGA
CGACC--GCCGCAGGA--AGGGATTACCTGCAGGGAAAGAGCGGTCTTCCAAAAGGGAGA
CGAGGCACGGGTCGAGTGGCAAGAGCGTCGCTTAAACCGCAGAACGGCCAGCCTC---TG
AAGTGAAGGCCGCCGCAGGAAGGGATTACCTGCAGGGAAAGAGCGGTCTTCCAGAAGGGA
GA-CGAGGC-ACGGGTC---GAGTGGCAAG---AGCGTCGGCTGCTGG-TCTACGGATA-
AG--TATCCAAA--CTGCT--GCGATC------C-GCAGA-------GACGGGAGCGC-C
---CTGTC-CGGGCAC--GCCCGCGCGAGAAGAA--------GGGAGATCTCGCGCGG-G
G----TGCGGGGAG-GCGACGGGCGT---GAACGCG-T---CGAG--AGCAG---CAGTT
C-G---GAGGCGCAGAGGCGCGT---CGCG-ACGCGGCGAAAGAAGGG-ATCCTC---TG
GA-----CCTGAT------------GGGATAGGG-TCCGCCTCCCTGAAT-GGGCGTG--
---------AAGTCGAGTACAGGTCGAACGGACGCAGT------TT-CGA-GCGCAGTCC
GCCGTCGGTCTAAGTGCTTCGCAGTCTCTGCCCCGAGAAAAA-CTGGGCCACTCCAGTTG
GGGCGGGGGCGACGCAAA---CCTTTTGACGATGCCCC-TACGCCAGGCCG-AGGC-CGC
TCTCT---CGAGGGA-AAGAGGG---ACGGCAGGGAATT-ATTCGGCCGCGGCGGTCGGG
GGTTTCA---------TCTCTGCGGTTCTTGTCTC-CGCG-CATTCGCATGC-GCGC---
-TGTCCTTAGCG----CCGG--CCAGCGG-CGC-CTTCCAGTCTCGCTCGCAG----TCG
CCGAGGGTGTTGCC---GACTG--------AGAGC-GGGGAACG--GGCGGAAG--GCG-
-TCGG-CCGGAGA-----TGGGG--TGAGG-----ACGCG-CGCTCGA----GAGCGCCG
--GAGATGGACGGGAGAA---TGC

#Amblyomma_variegatum(HQ856802.1)
----------------------------------------GCCGGCGAC-TCGTTTTGAC
CGTGTCGGCA---AAGA--GGACGGCTCA----AAG--AAACG---CCGAAGAT-CCCTC
GAAAGACTTT---GCGAAAGAGGAGGAGAGT---------------GGGTCGA-ACCCTT
CTGACCGCGT---CAAAGCGGC-TGAGTCGGG-TCGCCC-TGCGCTG----ACGTAA---
CGTGGA--CCGGCGGTTTGCTT-----AGCCG-CAGAACGG--CCAGCCTCTGA-AGTGA
CGACC--GCCGCAGGA--AGGGATTACCTGCAGGGAAAGAGCGGTCTTCCAAAAGGGAGA
CGAGGCACGGGTCGAGTGGCAAGAGCGTCGCTTAAACCGCAGAACGGCCAGCCTC---TG
AAGTGAAGGCCGCCGCAGGAAGGGATTACCTGCAGGGAAAGAGCGGTCTTCCAGAAGGGA
GA-CGAGGC-ACGGGTC---GAGTGGCAAG---AGCGTCGGCTGCTGG-TCTACGGATA-
AG--TATCCAAA--CTGCT--GCGATC------C-GCAGA-------GACGGGAGCGC-C
---CTGTC-CGGGCAC--GCCCGCGCGAGAAGAA--------GGGAGATCTCGCGCGG-G
G----TGCGGGGAG-GCGACGGGCGT---GAACGCG-T---CGAG--AGCAG---CAGTT
C-G---GAGGCGCAGAGGCGCGT---CGCG-ACGCGGCGAAAGAAGGG-ATCCTC---TG
GA-----CCTGAT------------GGGATAGGG-TCCGCCTCCCTGAAT-GGGCGTG--
---------AAGTCGAGTACAGGTCGAACGGACGCAGT------TT-CGA-GCGCAGTCC
GCCGTCGGTCTAAGTGCTTCGCAGTCTCTGCCCCGAGAAAAA-CTGGGCCACTCCAGTTG
GGGCGGGGGCGACGCAAA---CCTTTTGACGATGCCCC-TACGCCAGGCCG-AGGC-CGC
TCTCT---CGAGGGA-AAGAGGG---ACGGCAGGGAATT-ATTCGGCCGCGGCGGTCGGG
GGTTTCA---------TCTCTGCGGTTCTTGTCTC-CGCG-CATTCGCATGC-GCGC---
-TGTCCTTAGCG----CCGG--CCAGCGG-CGC-CTTCCAGTCTCGCTCGCAG----TCG
CCGAGGGTGTTGCC---GACTG--------AGAGC-GGGGAACG--GGCGGAAG--GCG-
-TCGG-CCGGAGA-----TGGGG--TGAGG-----ACGCG-CGCTCGA----GAGCGCCG
--GAGATGGACGGGAGAA---TGC

#Amblyomma_variegatum(HQ856803.1)
----------------------------------------GCCGGCGAC-TCGTTTTGAC
CGTGTCGGCA---AAGA--GGACGGCTCA----AAG--AAACG---CCGAAGAT-CCCTC
GAAAGACTTT---GCGAAAGAGGAGGAGAGT---------------GGGTCGA-ACCCTT
CTGACCGCGT---CAAAGCGGC-TGAGTCGGG-TCGCCC-TGCGCTG----ACGTAA---
CGTGGA--CCGGCGGTTTGCTT-----AGCCG-CAGAACGG--CCAGCCTCTGA-AGTGA
CGACC--GCCGCAGGA--AGGGATTACCTGCAGGGAAAGAGCGGTCTTCCACAAGGGAGA
CGAGGCACGGGTCGAGTGGCAAGAGCGTCGCTTAAACCGCAGAACGGCCAGCCTC---TG
AAGTGAAGGCCGCCGCAGGAAGGGATTACCTGCAGGGAAAGAGCGGTCTTCCAGAAGGGA
GA-CGAGGC-ACGGGTC---GAGTGGCAAG---AGCGTCGGCTGCTGG-TCTACGGATA-
AG--TATCCAAA--CTGCT--GCGATC------C-GCAGA-------GACGGGAGCGC-C
---CTGTC-CGGGCAC--GCCCGCGCGAGAAGAA--------GGGAGATCTCGCGCGG-G
G----TGCGGGGAG-GCGACGGGCGT---GAACGCG-T---CGAG--AGCAG---CAGTT
C-G---GAGGCGCAGAGGCGCGT---CGCG-ACGCGGCGAAAGAAGGG-ATCCTC---CG
GA-----CCTGAT------------GGGATAGGG-TCCGCCTCCCTGAAT-GGGCGCG--
---------AAGTCGAGTACAGGTCGAACGGACGCAGT------TT-CGA-GCGCAGTCC
GCCGTCGGTCTAAGTGCTTCGCAGTCTCTGCCCCGAGAAAAA-CTGGGCCACTCCAGTTG
GGGCGGGGGCGACGCAAA---CCTTTTGACGATGCCCC-TACGCCAGGCCG-AGGC-CGC
TCTCT---CGAGGGA-AAGAGGG---ACGGCAGGGAATT-ATTCGGCCGCGGCGGTCGGG
GGTTTCA---------TCTCTGCGGTTCTTGTCTC-CGCG-CATTCGCATGC-GCGC---
-TGTCCTTAGCG----CCGG--CCAGCGG-CGC-CTTCCAGTCTCGCTCGCAG----TCG
CCGAGGGTGTTGCC---GACTG--------AGAGC-GGGGAACG--GGCGGAAG--GCG-
-TCGG-CCGGAGA-----TGGGG--TGAGG-----ACGCG-CGTTCGA----GAGCGCCG
--GAGATGGACGGGAGAA---TGC

#Amblyomma_variegatum(HQ856804.1)
----------------------------------------GCCGGCGAC-TCGTTTTGAC
CGTGTCGGCA---AAGA--GGACGGCTCA----AAG--AAACG---CCGAAGAT-CCCTC
GAAAGACTTT---GCGAAAGAGGAGGAGAGT---------------GGGTCGA-ACCCTT
CTGACCGCGT---CAAAGCGGC-TGAGTCGGG-TCGCCC-TGCGCTG----ACGTAA---
CGTGGA--CCGGCGGTTTGCTT-----AGCCG-CAGAACGG--CCAGCCTCTGA-AGTGA
CGACC--GCCGCAGGA--AGGGATTACCTGCAGGGAAAGAGCGGTCTTCCACAAGGGAGA
CGAGGCACGGGTCGAGTGGCAAGAGCGTCGCTTAAACCGCAGAACGGCCAGCCTC---TG
AAGTGAAGGCCGCCGCAGGAAGGGATTACCTGCAGGGAAAGAGCGGTCTTCCAGAAGGGA
GA-CGAGGC-ACGGGTC---GAGTGGCAAG---AGCGTCGGCTGCTGG-TCTACGGATA-
AG--TATCCAAA--CTGCT--GCGATC------C-GCAGA-------GACGGGAGCGC-C
---CTGTC-CGGGCAC--GCCCGCGCGAGAAGAA--------GGGAGATCTCGCGCGG-G
G----TGCGGGGAG-GCGACGGGCGT---GAACGCG-T---CGAG--AGCAG---CAGTT
C-G---GAGGCGCAGAGGCGCGT---CGCG-ACGCGGCGAAAGAAGGG-ATCCTC---CG
GA-----CCTGAT------------GGGATAGGG-TCCGCCTCCCTGAAT-GGGCGCG--
---------AAGTCGAGTACAGGTCGAACGGACGCAGT------TT-CGA-GCGCAGTCC
GCCGTCGGTCTAAGTGCTTCGCAGTCTCTGCCCCGAGAAAAA-CTGGGCCACTCCAGTTG
GGGCGGGGGCGACGCAAA---CCTTTTGACGATGCCCC-TACGCCAGGCCG-AGGC-CGC
TCTCT---CGAGGGA-AAGAGGG---ACGGCAGGGAATT-ATTCGGCCGCGGCGGTCGGG
GGTTTCA---------TCTCTGCGGTTCTTGTCTC-CGCG-CATTCGCATGC-GCGC---
-TGTCCTTAGCG----CCGG--CCAGCGG-CGC-CTTCCAGTCTCGCTCGCAG----TCG
CCGAGGGTGTTGCC---GACTG--------AGAGC-GGGGAACG--GGCGGAAG--GCG-
-TCGG-CCGGAGA-----TGGGG--TGAGG-----ACGCG-CGTTCGA----GAGCGCCG
--GAGATGGACGGGAGAA---TGC

#Amblyomma_variegatum(HQ856805.1)
----------------------------------------GCCGGCGAC-TCGTTTTGAC
CGTGTCGGCA---AAGA--GGACGGCTCA----AAG--AAACG---CCGAAGAT-CCCTC
GAAAGACTTT---GCGAAAGAGGAGGAGAGT---------------GGGTCGA-ACCCTT
CTGACCGCGT---CAAAGCGGC-TGAGTCGGG-TCGCCC-TGCGCTG----ACGTAA---
CGTGGA--CCGGCGGTTTGCTT-----AGCCG-CAGAACGG--CCAGCCTCTGA-AGTGA
CGACC--GCCGCAGGA--AGGGATTACCTGCAGGGAAAGAGCGGTCTTCCACAAGGGAGA
CGAGGCACGGGTCGAGTGGCAAGAGCGTCGCTTAAACCGCAGAACGGCCAGCCTC---TG
AAGTGAAGGCCGCCGCAGGAAGGGATTACCTGCAGGGAAAGAGCGGTCTTCCAGAAGGGA
GA-CGAGGC-ACGGGTC---GAGTGGCAAG---AGCGTCGGCTGCTGG-TCTACGGATA-
AG--TATCCAAA--CTGCT--GCGATC------C-GCAGA-------GACGGGAGCGC-C
---CTGTC-CGGGCAC--GCCCGCGCGAGAAGAA--------GGGAGATCTCGCGCGG-G
G----TGCGGGGAG-GCGACGGGCGT---GAACGCG-T---CGAG--AGCAG---CAGTT
C-G---GAGGCGCAGAGGCGCGT---CGCG-ACGCGGCGAAAGAAGGG-ATCCTC---CG
GA-----CCTGAT------------GGGATAGGG-TCCGCCTCCCTGAAT-GGGCGCG--
---------AAGTCGAGTACAGGTCGAACGGACGCAGT------TT-CGA-GCGCAGTCC
GCCGTCGGTCTAAGTGCTTCGCAGTCTCTGCCCCGAGAAAAA-CTGGGCCACTCCAGTTG
GGGCGGGGGCGACGCAAA---CCTTTTGACGATGCCCC-TACGCCAGGCCG-AGGC-CGC
TCTCT---CGAGGGA-AAGAGGG---ACGGCAGGGAATT-ATTCGGCCGCGGCGGTCGGG
GGTTTCA---------TCTCTGCGGTTCTTGTCTC-CGCG-CATTCGCATGC-GCGC---
-TGTCCTTAGCG----CCGG--CCAGCGG-CGC-CTTCCAGTCTCGCTCGCAG----TCG
CCGAGGGTGTTGCC---GACTG--------AGAGC-GGGGAACG--GGCGGAAG--GCG-
-TCGG-CCGGAGA-----TGGGG--TGAGG-----ACGCG-CGCTCGA----GAGCGCCG
--GAGATGGACGGGAGAA---TGC

#Amblyomma_variegatum(HQ856806.1)
----------------------------------------GCCGGCGAC-TCGTTTTGAC
CGTGTCGGCA---AAGA--GGACGGCTCA----AAG--AAACG---CCGAAGAT-CCCTC
GAAAGACTTT---GCGAAAGAGGAGGAGAGT---------------GGGTCGA-ACCCTT
CTGACCGCGT---CAAAGCGGC-TGAGTCGGG-TCGCCC-TGCGCTG----ACGTAA---
CGTGGA--CCGGCGGTTTGCTT-----AGCCG-CAGAACGG--CCAGCCTCTGA-AGTGA
CGACC--GCCGCAGGA--AGGGATTACCTGCAGGGAAAGAGCGGTCTTCCACAAGGGAGA
CGAGGCACGGGTCGAGTGGCAAGAGCGTCGCTTAAACCGCAGAACGGCCAGCCTC---TG
AAGTGAAGGCCGCCGCAGGAAGGGATTACCTGCAGGGAAAGAGCGGTCTTCCAGAAGGGA
GA-CGAGGC-ACGGGTC---GAGTGGCAAG---AGCGTCGGCTGCTGG-TCTACGGATA-
AG--TATCCAAA--CTGCT--GCGATC------C-GCAGA-------GACGGGAGCGC-C
---CTGTC-CGGGCAC--GCCCGCGCGAGAAGAA--------GGGAGATCTCGCGCGG-G
G----TGCGGGGAG-GCGACGGGCGT---GAACGCG-T---CGAG--AGCAG---CAGTT
C-G---GAGGCGCAGAGGCGCGT---CGCG-ACGCGGCGAAAGAAGGG-ATCCTC---CG
GA-----CCTGAT------------GGGATAGGG-TCCGCCTCCCTGAAT-GGGCGCG--
---------AAGTCGAGTACAGGTCGAACGGACGCAGT------TT-CGA-GCGCAGTCC
GCCGTCGGTCTAAGTGCTTCGCAGTCTCTGCCCCGAGAAAAA-CTGGGCCACTCCAGTTG
GGGCGGGGGCGACGCAAA---CCTTTTGACGATGCCCC-TACGCCAGGCCG-AGGC-CGC
TCTCT---CGAGGGA-AAGAGGG---ACGGCAGGGAATT-ATTCGGCCGCGGCGGTCGGG
GGTTTCA---------TCTCTGCGGTTCTTGTCTC-CGCG-CATTCGCATGC-GCGC---
-TGTCCTTAGCG----CCGG--CCAGCGG-CGC-CTTCCAGTCTCGCTCGCAG----TCG
CCGAGGGTGTTGCC---GACTG--------AGAGC-GGGGAACG--GGCGGAAG--GCG-
-TCGG-CCGGAGA-----TGGGG--TGAGG-----ACGCG-CGCTCGA----GAGCGCCG
--GAGATGGACGGGAGAA---TGC

#Amblyomma_variegatum(HQ856807.1)
----------------------------------------GCCGGCGAC-TCGTTTTGAC
CGTGTCGGCA---AAGA--GGACGGCTCA----AAG--AAACG---CCGAAGAT-CCCTC
GAAAGACTTT---GCGAAAGAGGAGGAGAGT---------------GGGTCGA-ACCCTT
CTGACCGCGT---CAAAGCGGC-TGAGTCGGG-TCGCCC-TGCGCTG----ACGTAA---
CGTGGA--CCGGCGGTTTGCTT-----AGCCG-CAGAACGG--CCAGCCTCTGA-AGTGA
CGACC--GCCGCAGGA--AGGGATTACCTGCAGGGAAAGAGCGGTCTTCCACAAGGGAGA
CGAGGCACGGGTCGAGTGGCAAGAGCGTCGCTTAAACCGCAGAACGGCCAGCCTC---TG
AAGTGAAGGCCGCCGCAGGAAGGGATTACCTGCAGGGAAAGAGCGGTCTTCCAGAAGGGA
GA-CGAGGC-ACGGGTC---GAGTGGCAAG---AGCGTCGGCTGCTGG-TCTACGGATA-
AG--TATCCAAA--CTGCT--GCGATC------C-GCAGA-------GACGGGAGCGC-C
---CTGTC-CGGGCAC--GCCCGCGCGAGAAGAA--------GGGAGATCTCGCGCGG-G
G----TGCGGGGAG-GCGACGGGCGT---GAACGCG-T---CGAG--AGCAG---CAGTT
C-G---GAGGCGCAGAGGCGCGT---CGCG-ACGCGGCGAAAGAAGGG-ATCCTC---CG
GA-----CCTGAT------------GGGATAGGG-TCCGCCTCCCTGAAT-GGGCGCG--
---------AAGTCGAGTACAGGTCGAACGGACGCAGT------TT-CGA-GCGCAGTCC
GCCGTCGGTCTAAGTGCTTCGCAGTCTCTGCCCCGAGAAAAA-CTGGGCCACTCCAGTTG
GGGCGGGGGCGACGCAAA---CCTTTTGACGATGCCCC-TACGCCAGGCCG-AGGC-CGC
TCTCT---CGAGGGA-AAGAGGG---ACGGCAGGGAATT-ATTCGGCCGCGGCGGTCGGG
GGTTTCA---------TCTCTGCGGTTCTTGTCTC-CGCG-CATTCGCATGC-GCGC---
-TGTCCTTAGCG----CCGG--CCAGCGG-CGC-CTTCCAGTCTCGCTCGCAG----TCG
CCGAGGGTGTTGCC---GACTG--------AGAGC-GGGGAACG--GGCGGAAG--GCG-
-TCGG-CCGGAGA-----TGGGG--TGAGG-----ACGCG-CGCTCGA----GAGCGCCG
--GAGATGGACGGGAGAA---TGC

#Amblyomma_variegatum(HQ856808.1)
----------------------------------------GCCGGCGAC-TCGTTTTGAC
CGTGTCGGCA---AAGA--GGACGGCTCA----AAG--AAACG---CCGAAGAT-CCCTC
GAAAGACTTT---GCGAAAGAGGAGGAGAGT---------------GGGTCGA-ACCCTT
CTGACCGCGT---CAAAGCGGC-TGAGTCGGG-TCGCCC-TGCGCTG----ACGTAA---
CGTGGA--CCGGCGGTTTGCTT-----AGCCG-CAGAACGG--CCAGCCTCTGA-AGTGA
CGACC--GCCGCAGGA--AGGGATTACCTGCAGGGAAAGAGCGGTCTTCCACAAGGGAGA
CGAGGCACGGGTCGAGTGGCAAGAGCGTCGCTTAAACCGCAGAACGGCCAGCCTC---TG
AAGTGAAGGCCGCCGCAGGAAGGGATTACCTGCAGGGAAAGAGCGGTCTTCCAGAAGGGA
GA-CGAGGC-ACGGGTC---GAGTGGCAAG---AGCGTCGGCTGCTGG-TCTACGGATA-
AG--TATCCAAA--CTGCT--GCGATC------C-GCAGA-------GACGGGAGCGC-C
---CTGTC-CGGGCAC--GCCCGCGCGAGAAGAA--------GGGAGATCTCGCGCGG-G
G----TGCGGGGAG-GCGACGGGCGT---GAACGCG-T---CGAG--AGCAG---CAGTT
C-G---GAGGCGCAGAGGCGCGT---CGCG-ACGCGGCGAAAGAAGGG-ATCCTC---CG
GA-----CCTGAT------------GGGATAGGG-TCCGCCTCCCTGAAT-GGGCGCG--
---------AAGTCGAGTACAGGTCGAACGGACGCAGT------TT-CGA-GCGCAGTCC
GCCGTCGGTCTAAGTGCTTCGCAGTCTCTGCCCCGAGAAAAA-CTGGGCCACTCCAGTTG
GGGCGGGGGCGACGCAAA---CCTTTTGACGATGCCCC-TACGCCAGGCCG-AGGC-CGC
TCTCT---CGAGGGA-AAGAGGG---ACGGCAGGGAATT-ATTCGGCCGCGGCGGTCGGG
GGTTTCA---------TCTCTGCGGTTCTTGTCTC-CGCG-CATTCGCATGC-GCGC---
-TGTCCTTAGCG----CCGG--CCAGCGG-CGC-CTTCCAGTCTCGCTCGCAG----TCG
CCGAGGGTGTTGCC---GACTG--------AGAGC-GGGGAACG--GGCGGAAG--GCG-
-TCGG-CCGGAGA-----TGGGG--TGAGG-----ACGCG-CGCTCGA----GAGCGCCG
--GAGATGGACGGGAGAA---TGC

#Amblyomma_variegatum(HQ856809.1)
----------------------------------------GCCGGCGAC-TCGTTTTGAC
CGTGTCGGCA---AAGA--GGACGGCTCA----AAG--AAACG---CCGAAGAT-CCCTC
GAAAGACTTT---GCGAAAGAGGAGGAGAGT---------------GGGTCGA-ACCCTT
CTGACCGCGT---CAAAGCGGC-TGAGTCGGG-TCGCCC-TGCGCTG----ACGTAA---
CGTGGA--CCGGCGGTTTGCTT-----AGCCG-CAGAACGG--CCAGCCTCTGA-AGTGA
CGACC--GCCGCAGGA--AGGGATTACCTGCAGGGAAAGAGCGGTCTTCCACAAGGGAGA
CGAGGCACGGGTCGAGTGGCAAGAGCGTCGCTTAAACCGCAGAACGGCCAGCCTC---TG
AAGTGAAGGCCGCCGCAGGAAGGGATTACCTGCAGGGAAAGAGCGGTCTTCCAGAAGGGA
GA-CGAGGC-ACGGGTC---GAGTGGCAAG---AGCGTCGGCTGCTGG-TCTACGGATA-
AG--TATCCAAA--CTGCT--GCGATC------C-GCAGA-------GACGGGAGCGC-C
---CTGTC-CGGGCAC--GCCCGCGCGAGAAGAA--------GGGAGATCTCGCGCGG-G
G----TGCGGGGAG-GCGACGGGCGT---GAACGCG-T---CGAG--AGCAG---CAGTT
C-G---GAGGCGCAGAGGCGCGT---CGCG-ACGCGGCGAAAGAAGGG-ATCCTC---CG
GA-----CCTGAT------------GGGATAGGG-TCCGCCTCCCTGAAT-GGGCGCG--
---------AAGTCGAGTACAGGTCGAACGGACGCAGT------TT-CGA-GCGCAGTCC
GCCGTCGGTCTAAGTGCTTCGCAGTCTCTGCCCCGAGAAAAA-CTGGGCCACTCCAGTTG
GGGCGGGGGCGACGCAAA---CCTTTTGACGATGCCCC-TACGCCAGGCCG-AGGC-CGC
TCTCT---CGAGGGA-AAGAGGG---ACGGCAGGGAATT-ATTCGGCCGCGGCGGTCGGG
GGTTTCA---------TCTCTGCGGTTCTTGTCTC-CGCG-CATTCGCATGC-GCGC---
-TGTCCTTAGCG----CCGG--CCAGCGG-CGC-CTTCCAGTCTCGCTCGCAG----TCG
CCGAGGGTGTTGCC---GACTG--------AGAGC-GGGGAACG--GGCGGAAG--GCG-
-TCGG-CCGGAGA-----TGGGG--TGAGG-----ACGCG-CGCTCGA----GAGCGCCG
--GAGATGGACGGGAGAA---TGC

#Amblyomma_variegatum(HQ856810.1)
----------------------------------------GCCGGCGAC-TCGTTTTGAC
CGTGTCGGCA---AAGA--GGACGGCTCA----AAG--AAACG---CCGAAGAT-CCCTC
GAAAGACTTT---GCGAAAGAGGAGGAGAGT---------------GGGTCGA-ACCCTT
CTGACCGCGT---CAAAGCGGC-TGAGTCGGG-TCGCCC-TGCGCTG----ACGTAA---
CGTGGA--CCGGCGGTTTGCTT-----AGCCG-CAGAACGG--CCAGCCTCTGA-AGTGA
CGACC--GCCGCAGGA--AGGGATTACCTGCAGGGAAAGAGCGGTCTTCCACAAGGGAGA
CGAGGCACGGGTCGAGTGGCAAGAGCGTCGCTTAAACCGCAGAACGGCCAGCCTC---TG
AAGTGAAGGCCGCCGCAGGAAGGGATTACCTGCAGGGAAAGAGCGGTCTTCCAGAAGGGA
GA-CGAGGC-ACGGGTC---GAGTGGCAAG---AGCGTCGGCTGCTGG-TCTACGGATA-
AG--TATCCAAA--CTGCT--GCGATC------C-GCAGA-------GACGGGAGCGC-C
---CTGTC-CGGGCAC--GCCCGCGCGAGAAGAA--------GGGAGATCTCGCGCGG-G
G----TGCGGGGAG-GCGACGGGCGT---GAACGCG-T---CGAG--AGCAG---CAGTT
C-G---GAGGCGCAGAGGCGCGT---CGCG-ACGCGGCGAAAGAAGGG-ATCCTC---CG
GA-----CCTGAT------------GGGATAGGG-TCCGCCTCCCTGAAT-GGGCGCG--
---------AAGTCGAGTACAGGTCGAACGGACGCAGT------TT-CGA-GCGCAGTCC
GCCGTCGGTCTAAGTGCTTCGCAGTCTCTGCCCCGAGAAAAA-CTGGGCCACTCCAGTTG
GGGCGGGGGCGACGCAAA---CCTTTTGACGATGCCCC-TACGCCAGGCCG-AGGC-CGC
TCTCT---CGAGGGA-AAGAGGG---ACGGCAGGGAATT-ATTCGGCCGCGGCGGTCGGG
GGTTTCA---------TCTCTGCGGTTCTTGTCTC-CGCG-CATTCGCATGC-GCGC---
-TGTCCTTAGCG----CCGG--CCAGCGG-CGC-CTTCCAGTCTCGCTCGCAG----TCG
CCGAGGGTGTTGCC---GACTG--------AGAGC-GGGGAACG--GGCGGAAG--GCG-
-TCGG-CCGGAGA-----TGGGG--TGAGG-----ACGCG-CGCTCGA----GAGCGCCG
--GAGATGGACGGGAGAA---TGC

#Amblyomma_variegatum(HQ856811.1)
----------------------------------------GCCGGCGAC-TCGTTTTGAC
CGTGTCGGCA---AAGA--GGACGGCTCA----AAG--AAACG---CCGAAGAT-CCCTC
GAAAGACTTT---GCGAAAGAGGAGGAGAGT---------------GGGTCGA-ACCCTT
CTGACCGCGT---CAAAGCGGC-TGAGTCGGG-TCGCCC-TGCGCTG----ACGTAA---
CGTGGA--CCGGCGGTTTGCTT-----AGCCG-CAGAACGG--CCAGCCTCTGA-AGTGA
CGACC--GCCGCAGGA--AGGGATTACCTGCAGGGAAAGAGCGGTCTTCCACAAGGGAGA
CGAGGCACGGGTCGAGTGGCAAGAGCGTCGCTTAAACCGCAGAACGGCCAGCCTC---TG
AAGTGAAGGCCGCCGCAGGAAGGGATTACCTGCAGGGAAAGAGCGGTCTTCCAGAAGGGA
GA-CGAGGC-ACGGGTC---GAGTGGCAAG---AGCGTCGGCTGCTGG-TCTACGGATA-
AG--TATCCAAA--CTGCT--GCGATC------C-GCAGA-------GACGGGAGCGC-C
---CTGTC-CGGGCAC--GCCCGCGCGAGAAGAA--------GGGAGATCTCGCGCGG-G
G----TGCGGGGAG-GCGACGGGCGT---GAACGCG-T---CGAG--AGCAG---CAGTT
C-G---GAGGCGCAGAGGCGCGT---CGCG-ACGCGGCGAAAGAAGGG-ATCCTC---CG
GA-----CCTGAT------------GGGATAGGG-TCCGCCTCCCTGAAT-GGGCGCG--
---------AAGTCGAGTACAGGTCGAACGGACGCAGT------TT-CGA-GCGCAGTCC
GCCGTCGGTCTAAGTGCTTCGCAGTCTCTGCCCCGAGAAAAA-CTGGGCCACTCCAGTTG
GGGCGGGGGCGACGCAAA---CCTTTTGACGATGCCCC-TACGCCAGGCCG-AGGC-CGC
TCTCT---CGAGGGA-AAGAGGG---ACGGCAGGGAATT-ATTCGGCCGCGGCGGTCGGG
GGTTTCA---------TCTCTGCGGTTCTTGTCTC-CGCG-CATTCGCATGC-GCGC---
-TGTCCTTAGCG----CCGG--CCAGCGG-CGC-CTTCCAGTCTCGCTCGCAG----TCG
CCGAGGGTGTTGCC---GACTG--------AGAGC-GGGGAACG--GGCGGAAG--GCG-
-TCGG-CCGGAGA-----TGGGG--TGAGG-----ACGCG-CGCTCGA----GAGCGCCG
--GAGATGGACGGGAGAA---TGC

#Amblyomma_variegatum(HQ856812.1)
----------------------------------------GCCGGCGAC-TCGTTTTGAC
CGTGTCGGCA---AAGA--GGACGGCTCA----AAG--AAACG---CCGAAGAT-CCCTC
GAAAGACTTT---GCGAAAGAGGAGGAGAGT---------------GGGTCGA-ACCCTT
CTGACCGCGT---CAAAGCGGC-TGAGTCGGG-TCGCCC-TGCGCTG----ACGTAA---
CGTGGA--CCGGCGGTTTGCTT-----AGCCG-CAGAACGG--CCAGCCTCTGA-AGTGA
CGACC--GCCGCAGGA--AGGGATTACCTGCAGGGAAAGAGCGGTCTTCCACAAGGGAGA
CGAGGCACGGGTCGAGTGGCAAGAGCGTCGCTTAAACCGCAGAACGGCCAGCCTC---TG
AAGTGAAGGCCGCCGCAGGAAGGGATTACCTGCAGGGAAAGAGCGGTCTTCCAGAAGGGA
GA-CGAGGC-ACGGGTC---GAGTGGCAAG---AGCGTCGGCTGCTGG-TCTACGGATA-
AG--TATCCAAA--CTGCT--GCGATC------C-GCAGA-------GACGGGAGCGC-C
---CTGTC-CGGGCAC--GCCCGCGCGAGAAGAA--------GGGAGATCTCGCGCGG-G
G----TGCGGGGAG-GCGACGGGCGT---GAACGCG-T---CGAG--AGCAG---CAGTT
C-G---GAGGCGCAGAGGCGCGT---CGCG-ACGCGGCGAAAGAAGGG-ATCCTC---CG
GA-----CCTGAT------------GGGATAGGG-TCCGCCTCCCTGAAT-GGGCGCG--
---------AAGTCGAGTACAGGTCGAACGGACGCAGT------TT-CGA-GCGCAGTCC
GCCGTCGGTCTAAGTGCTTCGCAGTCTCTGCCCCGAGAAAAA-CTGGGCCACTCCAGTTG
GGGCGGGGGCGACGCAAA---CCTTTTGACGATGCCCC-TACGCCAGGCCG-AGGC-CGC
TCTCT---CGAGGGA-AAGAGGG---ACGGCAGGGAATT-ATTCGGCCGCGGCGGTCGGG
GGTTTCA---------TCTCTGCGGTTCTTGTCTC-CGCG-CATTCGCATGC-GCGC---
-TGTCCTTAGCG----CCGG--CCAGCGG-CGC-CTTCCAGTCTCGCTCGCAG----TCG
CCGAGGGTGTTGCC---GACTG--------AGAGC-GGGGAACG--GGCGGAAG--GCG-
-TCGG-CCGGAGA-----TGGGG--TGAGG-----ACGCG-CGCTCGA----GAGCGCCG
--GAGATGGACGGGAGAA---TGC

#Amblyomma_variegatum(HQ856813.1)
----------------------------------------GCCGGCGAC-TCGTTTTGAC
CGTGTCGGCA---AAGA--GGACGGCTCA----AAG--AAACG---CCGAAGAT-CCCTC
GAAAGACTTT---GCGAAAGAGGAGGAGAGT---------------GGGTCGA-ACCCTT
CTGACCGCGT---CAAAGCGGC-TGAGTCGGG-TCGCCC-TGCGCTG----ACGTAA---
CGTGGA--CCGGCGGTTTGCTT-----AGCCG-CAGAACGG--CCAGCCTCTGA-AGTGA
CGACC--GCCGCAGGA--AGGGATTACCTGCAGGGAAAGAGCGGTCTTCCACAAGGGAGA
CGAGGCACGGGTCGAGTGGCAAGAGCGTCGCTTAAACCGCAGAACGGCCAGCCTC---TG
AAGTGAAGGCCGCCGCAGGAAGGGATTACCTGCAGGGAAAGAGCGGTCTTCCAGAAGGGA
GA-CGAGGC-ACGGGTC---GAGTGGCAAG---AGCGTCGGCTGCTGG-TCTACGGATA-
AG--TATCCAAA--CTGCT--GCGATC------C-GCAGA-------GACGGGAGCGC-C
---CTGTC-CGGGCAC--GCCCGCGCGAGAAGAA--------GGGAGATCTCGCGCGG-G
G----TGCGGGGAG-GCGACGGGCGT---GAACGCG-T---CGAG--AGCAG---CAGTT
C-G---GAGGCGCAGAGGCGCGT---CGCG-ACGCGGCGAAAGAAGGG-ATCCTC---CG
GA-----CCTGAT------------GGGATAGGG-TCCGCCTCCCTGAAT-GGGCGCG--
---------AAGTCGAGTACAGGTCGAACGGACGCAGT------TT-CGA-GCGCAGTCC
GCCGTCGGTCTAAGTGCTTCGCAGTCTCTGCCCCGAGAAAAA-CTGGGCCACTCCAGTTG
GGGCGGGGGCGACGCAAA---CCTTTTGACGATGCCCC-TACGCCAGGCCG-AGGC-CGC
TCTCT---CGAGGGA-AAGAGGG---ACGGCAGGGAATT-ATTCGGCCGCGGCGGTCGGG
GGTTTCA---------TCTCTGCGGTTCTTGTCTC-CGCG-CATTCGCATGC-GCGC---
-TGTCCTTAGCG----CCGG--CCAGCGG-CGC-CTTCCAGTCTCGCTCGCAG----TCG
CCGAGGGTGTTGCC---GACTG--------AGAGC-GGGGAACG--GGCGGAAG--GCG-
-TCGG-CCGGAGA-----TGGGG--TGAGG-----ACGCG-CGCTCGA----GAGCGCCG
--GAGATGGACGGGAGAA---TGC

#Amblyomma_variegatum(HQ856814.1)
----------------------------------------GCCGGCGAC-TCGTTTTGAC
CGTGTCGGCA---AAGA--GGACGGCTCA----AAG--AAACG---CCGAAGAT-CCCTC
GAAAGACTTT---GCGAAAGAGGAGGAGAGT---------------GGGTCGA-ACCCTT
CTGACCGCGT---CAAAGCGGC-TGAGTCGGG-TCGCCC-TGCGCTG----ACGTAA---
CGTGGA--CCGGCGGTTTGCTT-----AGCCG-CAGAACGG--CCAGCCTCTGA-AGTGA
CGACC--GCCGCAGGA--AGGGATTACCTGCAGGGAAAGAGCGGTCTTCCACAAGGGAGA
CGAGGCACGGGTCGAGTGGCAAGAGCGTCGCTTAAACCGCAGAACGGCCAGCCTC---TG
AAGTGAAGGCCGCCGCAGGAAGGGATTACCTGCAGGGAAAGAGCGGTCTTCCAGAAGGGA
GA-CGAGGC-ACGGGTC---GAGTGGCAAG---AGCGTCGGCTGCTGG-TCTACGGATA-
AG--TATCCAAA--CTGCT--GCGATC------C-GCAGA-------GACGGGAGCGC-C
---CTGTC-CGGGCAC--GCCCGCGCGAGAAGAA--------GGGAGATCTCGCGCGG-G
G----TGCGGGGAG-GCGACGGGCGT---GAACGCG-T---CGAG--AGCAG---CAGTT
C-G---GAGGCGCAGAGGCGCGT---CGCG-ACGCGGCGAAAGAAGGG-ATCCTC---CG
GA-----CCTGAT------------GGGATAGGG-TCCGCCTCCCTGAAT-GGGCGCG--
---------AAGTCGAGTACAGGTCGAACGGACGCAGT------TT-CGA-GCGCAGTCC
GCCGTCGGTCTAAGTGCTTCGCAGTCTCTGCCCCGAGAAAAA-CTGGGCCACTCCAGTTG
GGGCGGGGGCGACGCAAA---CCTTTTGACGATGCCCC-TACGCCAGGCCG-AGGC-CGC
TCTCT---CGAGGGA-AAGAGGG---ACGGCAGGGAATT-ATTCGGCCGCGGCGGTCGGG
GGTTTCA---------TCTCTGCGGTTCTTGTCTC-CGCG-CATTCGCATGC-GCGC---
-TGTCCTTAGCG----CCGG--CCAGCGG-CGC-CTTCCAGTCTCGCTCGCAG----TCG
CCGAGGGTGTTGCC---GACTG--------AGAGC-GGGGAACG--GGCGGAAG--GCG-
-TCGG-CCGGAGA-----TGGGG--TGAGG-----ACGCG-CGCTCGA----GAGCGCCG
--GAGATGGACGGGAGAA---TGC

#Amblyomma_variegatum(HQ856815.1)
----------------------------------------GCCGGCGAC-TCGTTTTGAC
CGTGTCGGCA---AAGA--GGACGGCTCA----AAG--AAACG---CCGAAGAT-CCCTC
GAAAGACTTT---GCGAAAGAGGAGGAGAGT---------------GGGTCGA-ACCCTT
CTGACCGCGT---CAAAGCGGC-TGAGTCGGG-TCGCCC-TGCGCTG----ACGTAA---
CGTGGA--CCGGCGGTTTGCTT-----AGCCG-CAGAACGG--CCAGCCTCTGA-AGTGA
CGACC--GCCGCAGGA--AGGGATTACCTGCAGGGAAAGAGCGGTCTTCCACAAGGGAGA
CGAGGCACGGGTCGAGTGGCAAGAGCGTCGCTTAAACCGCAGAACGGCCAGCCTC---TG
AAGTGAAGGCCGCCGCAGGAAGGGATTACCTGCAGGGAAAGAGCGGTCTTCCAGAAGGGA
GA-CGAGGC-ACGGGTC---GAGTGGCAAG---AGCGTCGGCTGCTGG-TCTACGGATA-
AG--TATCCAAA--CTGCT--GCGATC------C-GCAGA-------GACGGGAGCGC-C
---CTGTC-CGGGCAC--GCCCGCGCGAGAAGAA--------GGGAGATCTCGCGCGG-G
G----TGCGGGGAG-GCGACGGGCGT---GAACGCG-T---CGAG--AGCAG---CAGTT
C-G---GAGGCGCAGAGGCGCGT---CGCG-ACGCGGCGAAAGAAGGG-ATCCTC---CG
GA-----CCTGAT------------GGGATAGGG-TCCGCCTCCCTGAAT-GGGCGCG--
---------AAGTCGAGTACAGGTCGAACGGACGCAGT------TT-CGA-GCGCAGTCC
GCCGTCGGTCTAAGTGCTTCGCAGTCTCTGCCCCGAGAAAAA-CTGGGCCACTCCAGTTG
GGGCGGGGGCGACGCAAA---CCTTTTGACGATGCCCC-TACGCCAGGCCG-AGGC-CGC
TCTCT---CGAGGGA-AAGAGGG---ACGGCAGGGAATT-ATTCGGCCGCGGCGGTCGGG
GGTTTCA---------TCTCTGCGGTTCTTGTCTC-CGCG-CATTCGCATGC-GCGC---
-TGTCCTTAGCG----CCGG--CCAGCGG-CGC-CTTCCAGTCTCGCTCGCAG----TCG
CCGAGGGTGTTGCC---GACTG--------AGAGC-GGGGAACG--GGCGGAAG--GCG-
-TCGG-CCGGAGA-----TGGGG--TGAGG-----ACGCG-CGCTCGA----GAGCGCCG
--GAGATGGACGGGAGAA---TGC

#Amblyomma_variegatum(HQ856816.1)
----------------------------------------GCCGGCGAC-TCGTTTTGAC
CGTGTCGGCA---AAGA--GGACGGCTCA----AAG--AAACG---CCGAAGAT-CCCTC
GAAAGACTTT---GCGAAAGAGGAGGAGAGT---------------GGGTCGA-ACCCTT
CTGACCGCGT---CAAAGCGGC-TGAGTCGGG-TCGCCC-TGCGCTG----ACGTAA---
CGTGGA--CCGGCGGTTTGCTT-----AGCCG-CAGAACGG--CCAGCCTCTGA-AGTGA
CGACC--GCCGCAGGA--AGGGATTACCTGCAGGGAAAGAGCGGTCTTCCACAAGGGAGA
CGAGGCACGGGTCGAGTGGCAAGAGCGTCGCTTAAACCGCAGAACGGCCAGCCTC---TG
AAGTGAAGGCCGCCGCAGGAAGGGATTACCTGCAGGGAAAGAGCGGTCTTCCAGAAGGGA
GA-CGAGGC-ACGGGTC---GAGTGGCAAG---AGCGTCGGCTGCTGG-TCTACGGATA-
AG--TATCCAAA--CTGCT--GCGATC------C-GCAGA-------GACGGGAGCGC-C
---CTGTC-CGGGCAC--GCCCGCGCGAGAAGAA--------GGGAGATCTCGCGCGG-G
G----TGCGGGGAG-GCGACGGGCGT---GAACGCG-T---CGAG--AGCAG---CAGTT
C-G---GAGGCGCAGAGGCGCGT---CGCG-ACGCGGCGAAAGAAGGG-ATCCTC---CG
GA-----CCTGAT------------GGGATAGGG-TCCGCCTCCCTGAAT-GGGCGCG--
---------AAGTCGAGTACAGGTCGAACGGACGCAGT------TT-CGA-GCGCAGTCC
GCCGTCGGTCTAAGTGCTTCGCAGTCTCTGCCCCGAGAAAAA-CTGGGCCACTCCAGTTG
GGGCGGGGGCGACGCAAA---CCTTTTGACGATGCCCC-TACGCCAGGCCG-AGGC-CGC
TCTCT---CGAGGGA-AAGAGGG---ACGGCAGGGAATT-ATTCGGCCGCGGCGGTCGGG
GGTTTCA---------TCTCTGCGGTTCTTGTCTC-CGCG-CATTCGCATGC-GCGC---
-TGTCCTTAGCG----CCGG--CCAGCGG-CGC-CTTCCAGTCTCGCTCGCAG----TCG
CCGAGGGTGTTGCC---GACTG--------AGAGC-GGGGAACG--GGCGGAAG--GCG-
-TCGG-CCGGAGA-----TGGGG--TGAGG-----ACGCG-CGCTCGA----GAGCGCCG
--GAGATGGACGGGAGAA---TGC

#Amblyomma_variegatum(HQ856818.1)
----------------------------------------GCCGGCGAC-TCGTTTTGAC
CGTGTCGGCA---AAGA--GGACGGCTCA----AAG--AAACG---CCGAAGAT-CCCTC
GAAAGACTTT---GCGAAAGAGGAGGAGAGT---------------GGGTCGA-ACCCTT
CTGACCGCGT---CAAAGCGGC-TGAGTCGGG-TCGCCC-TGCGCTG----ACGTAA---
CGTGGA--CCGGCGGTTTGCTT-----AGCCG-CAGAACGG--CCAGCCTCTGA-AGTGA
CGACC--GCCGCAGGA--AGGGATTACCTGCAGGGAAAGAGCGGTCTTCCACAAGGGAGA
CGAGGCACGGGTCGAGTGGCAAGAGCGTCGCTTAAACCGCAGAACGGCCAGCCTC---TG
AAGTGAAGGCCGCCGCAGGAAGGGATTACCTGCAGGGAAAGAGCGGTCTTCCAGAAGGGA
GA-CGAGGC-ACGGGTC---GAGTGGCAAG---AGCGTCGGCTGCTGG-TCTACGGATA-
AG--TATCCAAA--CTGCT--GCGATC------C-GCAGA-------GACGGGAGCGC-C
---CTGTC-CGGGCAC--GCCCGCGCGAGAAGAA--------GGGAGATCTCGCGCGG-G
G----TGCGGGGAG-GCGACGGGCGT---GAACGCG-T---CGAG--AGCAG---CAGTT
C-G---GAGGCGCAGAGGCGCGT---CGCG-ACGCGGCGAAAGAAGGG-ATCCTC---CG
GA-----CCTGAT------------GGGATAGGG-TCCGCCTCCCTGAAT-GGGCGCG--
---------AAGTCGAGTACAGGTCGAACGGACGCAGT------TT-CGA-GCGCAGTCC
GCCGTCGGTCTAAGTGCTTCGCAGTCTCTGCCCCGAGAAAAA-CTGGGCCACTCCAGTTG
GGGCGGGGGCGACGCAAA---CCTTTTGACGATGCCCC-TACGCCAGGCCG-AGGC-CGC
TCTCT---CGAGGGA-AAGAGGG---ACGGCAGGGAATT-ATTCGGCCGCGGCGGTCGGG
GGTTTCA---------TCTCTGCGGTTCTTGTCTC-CGCG-CATTCGCATGC-GCGC---
-TGTCCTTAGCG----CCGG--CCAGCGG-CGC-CTTCCAGTCTCGCTCGCAG----TCG
CCGAGGGTGTTGCC---GACTG--------AGAGC-GGGGAACG--GGCGGAAG--GCG-
-TCGG-CCGGAGA-----TGGGG--TGAGG-----ACGCG-CGCTCGA----GAGCGCCG
--GAGATGGACGGGAGAA---TGC

#Amblyomma_variegatum(HQ856819.1)
----------------------------------------GCCGGCGAC-TCGTTTTGAC
CGTGTCGGCA---AAGA--GGACGGCTCA----AAG--AAACG---CCGAAGAT-CCCTC
GAAAGACTTT---GCGAAAGAGGAGGAGAGT---------------GGGTCGA-ACCCTT
CTGACCGCGT---CAAAGCGGC-TGAGTCGGG-TCGCCC-TGCGCTG----ACGTAA---
CGTGGA--CCGGCGGTTTGCTT-----AGCCG-CAGAACGG--CCAGCCTCTGA-AGTGA
CGACC--GCCGCAGGA--AGGGATTACCTGCAGGGAAAGAGCGGTCTTCCACAAGGGAGA
CGAGGCACGGGTCGAGTGGCAAGAGCGTCGCTTAAACCGCAGAACGGCCAGCCTC---TG
AAGTGAAGGCCGCCGCAGGAAGGGATTACCTGCAGGGAAAGAGCGGTCTTCCAGAAGGGA
GA-CGAGGC-ACGGGTC---GAGTGGCAAG---AGCGTCGGCTGCTGG-TCTACGGATA-
AG--TATCCAAA--CTGCT--GCGATC------C-GCAGA-------GACGGGAGCGC-C
---CTGTC-CGGGCAC--GCCCGCGCGAGAAGAA--------GGGAGATCTCGCGCGG-G
G----TGCGGGGAG-GCGACGGGCGT---GAACGCG-T---CGAG--AGCAG---CAGTT
C-G---GAGGCGCAGAGGCGCGT---CGCG-ACGCGGCGAAAGAAGGG-ATCCTC---CG
GA-----CCTGAT------------GGGATAGGG-TCCGCCTCCCTGAAT-GGGCGCG--
---------AAGTCGAGTACAGGTCGAACGGACGCAGT------TT-CGA-GCGCAGTCC
GCCGTCGGTCTAAGTGCTTCGCAGTCTCTGCCCCGAGAAAAA-CTGGGCCACTCCAGTTG
GGGCGGGGGCGACGCAAA---CCTTTTGACGATGCCCC-TACGCCAGGCCG-AGGC-CGC
TCTCT---CGAGGGA-AAGAGGG---ACGGCAGGGAATT-ATTCGGCCGCGGCGGTCGGG
GGTTTCA---------TCTCTGCGGTTCTTGTCTC-CGCG-CATTCGCATGC-GCGC---
-TGTCCTTAGCG----CCGG--CCAGCGG-CGC-CTTCCAGTCTCGCTCGCAG----TCG
CCGAGGGTGTTGCC---GACTG--------AGAGC-GGGGAACG--GGCGGAAG--GCG-
-TCGG-CCGGAGA-----TGGGG--TGAGG-----ACGCG-CGCTCGA----GAGCGCCG
--GAGATGGACGGGAGAA---TGC

#Amblyomma_variegatum(HQ856820.1)
----------------------------------------GCCGGCGAC-TCGTTTTGAC
CGTGTCGGCA---AAGA--GGACGGCTCA----AAG--AAACG---CCGAAGAT-CCCTC
GAAAGACTTT---GCGAAAGAGGAGGAGAGT---------------GGGTCGA-ACCCTT
CTGACCGCGT---CAAAGCGGC-TGAGTCGGG-TCGCCC-TGCGCTG----ACGTAA---
CGTGGA--CCGGCGGTTTGCTT-----AGCCG-CAGAACGG--CCAGCCTCTGA-AGTGA
CGACC--GCCGCAGGA--AGGGATTACCTGCAGGGAAAGAGCGGTCTTCCACAAGGGAGA
CGAGGCACGGGTCGAGTGGCAAGAGCGTCGCTTAAACCGCAGAACGGCCAGCCTC---TG
AAGTGAAGGCCGCCGCAGGAAGGGATTACCTGCAGGGAAAGAGCGGTCTTCCAGAAGGGA
GA-CGAGGC-ACGGGTC---GAGTGGCAAG---AGCGTCGGCTGCTGG-TCTACGGATA-
AG--TATCCAAA--CTGCT--GCGATC------C-GCAGA-------GACGGGAGCGC-C
---CTGTC-CGGGCAC--GCCCGCGCGAGAAGAA--------GGGAGATCTCGCGCGG-G
G----TGCGGGGAG-GCGACGGGCGT---GAACGCG-T---CGAG--AGCAG---CAGTT
C-G---GAGGCGCAGAGGCGCGT---CGCG-ACGCGGCGAAAGAAGGG-ATCCTC---CG
GA-----CCTGAT------------GGGATAGGG-TCCGCCTCCCTGAAT-GGGCGCG--
---------AAGTCGAGTACAGGTCGAACGGACGCAGT------TT-CGA-GCGCAGTCC
GCCGTCGGTCTAAGTGCTTCGCAGTCTCTGCCCCGAGAAAAA-CTGGGCCACTCCAGTTG
GGGCGGGGGCGACGCAAA---CCTTTTGACGATGCCCC-TACGCCAGGCCG-AGGC-CGC
TCTCT---CGAGGGA-AAGAGGG---ACGGCAGGGAATT-ATTCGGCCGCGGCGGTCGGG
GGTTTCA---------TCTCTGCGGTTCTTGTCTC-CGCG-CATTCGCATGC-GCGC---
-TGTCCTTAGCG----CCGG--CCAGCGG-CGC-CTTCCAGTCTCGCTCGCAG----TCG
CCGAGGGTGTTGCC---GACTG--------AGAGC-GGGGAACG--GGCGGAAG--GCG-
-TCGG-CCGGAGA-----TGGGG--TGAGG-----ACGCG-CGCTCGA----GAGCGCCG
--GAGATGGACGGGAGAA---TGC

#Amblyomma_variegatum(HQ856821.1)
----------------------------------------GCCGGCGAC-TCGTTTTGAC
CGTGTCGGCA---AAGA--GGACGGCTCA----AAG--AAACG---CCGAAGAT-CCCTC
GAAAGACTTT---GCGAAAGAGGAGGAGAGT---------------GGGTCGA-ACCCTT
CTGACCGCGT---CAAAGCGGC-TGAGTCGGG-TCGCCC-TGCGCTG----ACGTAA---
CGTGGA--CCGGCGGTTTGCTT-----AGCCG-CAGAACGG--CCAGCCTCTGA-AGTGA
CGACC--GCCGCAGGA--AGGGATTACCTGCAGGGAAAGAGCGGTCTTCCACAAGGGAGA
CGAGGCACGGGTCGAGTGGCAAGAGCGTCGCTTAAACCGCAGAACGGCCAGCCTC---TG
AAGTGAAGGCCGCCGCAGGAAGGGATTACCTGCAGGGAAAGAGCGGTCTTCCAGAAGGGA
GA-CGAGGC-ACGGGTC---GAGTGGCAAG---AGCGTCGGCTGCTGG-TCTACGGATA-
AG--TATCCAAA--CTGCT--GCGATC------C-GCAGA-------GACGGGAGCGC-C
---CTGTC-CGGGCAC--GCCCGCGCGAGAAGAA--------GGGAGATCTCGCGCGG-G
G----TGCGGGGAG-GCGACGGGCGT---GAACGCG-T---CGAG--AGCAG---CAGTT
C-G---GAGGCGCAGAGGCGCGT---CGCG-ACGCGGCGAAAGAAGGG-ATCCTC---CG
GA-----CCTGAT------------GGGATAGGG-TCCGCCTCCCTGAAT-GGGCGCG--
---------AAGTCGAGTACAGGTCGAACGGACGCAGT------TT-CGA-GCGCAGTCC
GCCGTCGGTCTAAGTGCTTCGCAGTCTCTGCCCCGAGAAAAA-CTGGGCCACTCCAGTTG
GGGCGGGGGCGACGCAAA---CCTTTTGACGATGCCCC-TACGCCAGGCCG-AGGC-CGC
TCTCT---CGAGGGA-AAGAGGG---ACGGCAGGGAATT-ATTCGGCCGCGGCGGTCGGG
GGTTTCA---------TCTCTGCGGTTCTTGTCTC-CGCG-CATTCGCATGC-GCGC---
-TGTCCTTAGCG----CCGG--CCAGCGG-CGC-CTTCCAGTCTCGCTCGCAG----TCG
CCGAGGGTGTTGCC---GACTG--------AGAGC-GGGGAACG--GGCGGAAG--GCG-
-TCGG-CCGGAGA-----TGGGG--TGAGG-----ACGCG-CGCTCGA----GAGCGCCG
--GAGATGGACGGGAGAA---TGC

#Amblyomma_variegatum(HQ856822.1)
----------------------------------------GCCGGCGAC-TCGTTTTGAC
CGTGTCGGCA---AAGA--GGACGGCTCA----AAG--AAACG---CCGAAGAT-CCCTC
GAAAGACTTT---GCGAAAGAGGAGGAGAGT---------------GGGTCGA-ACCCTT
CTGACCGCGT---CAAAGCGGC-TGAGTCGGG-TCGCCC-TGCGCTG----ACGTAA---
CGTGGA--CCGGCGGTTTGCTT-----AGCCG-CAGAACGG--CCAGCCTCTGA-AGTGA
CGACC--GCCGCAGGA--AGGGATTACCTGCAGGGAAAGAGCGGTCTTCCACAAGGGAGA
CGAGGCACGGGTCGAGTGGCAAGAGCGTCGCTTAAACCGCAGAACGGCCAGCCTC---TG
AAGTGAAGGCCGCCGCAGGAAGGGATTACCTGCAGGGAAAGAGCGGTCTTCCAGAAGGGA
GA-CGAGGC-ACGGGTC---GAGTGGCAAG---AGCGTCGGCTGCTGG-TCTACGGATA-
AG--TATCCAAA--CTGCT--GCGATC------C-GCAGA-------GACGGGAGCGC-C
---CTGTC-CGGGCAC--GCCCGCGCGAGAAGAA--------GGGAGATCTCGCGCGG-G
G----TGCGGGGAG-GCGACGGGCGT---GAACGCG-T---CGAG--AGCAG---CAGTT
C-G---GAGGCGCAGAGGCGCGT---CGCG-ACGCGGCGAAAGAAGGG-ATCCTC---CG
GA-----CCTGAT------------GGGATAGGG-TCCGCCTCCCTGAAT-GGGCGCG--
---------AAGTCGAGTACAGGTCGAACGGACGCAGT------TT-CGA-GCGCAGTCC
GCCGTCGGTCTAAGTGCTTCGCAGTCTCTGCCCCGAGAAAAA-CTGGGCCACTCCAGTTG
GGGCGGGGGCGACGCAAA---CCTTTTGACGATGCCCC-TACGCCAGGCCG-AGGC-CGC
TCTCT---CGAGGGA-AAGAGGG---ACGGCAGGGAATT-ATTCGGCCGCGGCGGTCGGG
GGTTTCA---------TCTCTGCGGTTCTTGTCTC-CGCG-CATTCGCATGC-GCGC---
-TGTCCTTAGCG----CCGG--CCAGCGG-CGC-CTTCCAGTCTCGCTCGCAG----TCG
CCGAGGGTGTTGCC---GACTG--------AGAGC-GGGGAACG--GGCGGAAG--GCG-
-TCGG-CCGGAGA-----TGGGG--TGAGG-----ACGCG-CGCTCGA----GAGCGCCG
--GAGATGGACGGGAGAA---TGC

#Amblyomma_variegatum(HQ856917.1)
----------------------------------------GCCGGCGAC-TCGTTTTGAC
CGTGTCGGCA---AAGA--GGACGGCTCA----AAG--AAACG---CCGAAGAT-CCCTC
GAAAGACTTT---GCGAAAGAGGAGGAGAGT---------------GGGTCGA-ACCCTT
CTGACCGCGT---CAAAGCGGC-TGAGTCGGG-TCGCCC-TGCGCTG----ACGTAA---
CGTGGA--CCGGCGGTTTGCTT-----AGCCG-CAGAACGG--CCAGCCTCTGA-AGTGA
CGACC--GCCGCAGGA--AGGGATTACCTGCAGGGAAAGAGCGGTCTTCCACAAGGGAGA
CGAGGCACGGGTCGAGTGGCAAGAGCGTCGCTTAAACCGCAGAACGGCCAGCCTC---TG
AAGTGAAGGCCGCCGCAGGAAGGGATTACCTGCAGGGAAAGAGCGGTCTTCCAGAAGGGA
GA-CGAGGC-ACGGGTC---GAGTGGCAAG---AGCGTCGGCTGCTGG-TCTACGGATA-
AG--TATCCAAA--CTGCT--GCGATC------C-GCAGA-------GACGGGAGCGC-C
---CTGTC-CGGGCAC--GCCCGCGCGAGAAGAA--------GGGAGATCTCGCGCGG-G
G----TGCGGGGAG-GCGACGGGCGT---GAACGCG-T---CGAG--AGCAG---CAGTT
C-G---GAGGCGCAGAGGCGCGT---CGCG-ACGCGGCGAAAGAAGGG-ATCCTC---CG
GA-----CCTGAT------------GGGATAGGG-TCCGCCTCCCTGAAT-GGGCGCG--
---------AAGTCGAGTACAGGTCGAACGGACGCAGT------TT-CGA-GCGCAGTCC
GCCGTCGGTCTAAGTGCTTCGCAGTCTCTGCCCCGAGAAAAA-CTGGGCCACTCCAGTTG
GGGCGGGGGCGACGCAAA---CCTTTTGACGATGCCCC-TACGCCAGGCCG-AGGC-CGC
TCTCT---CGAGGGA-AAGAGGG---ACGGCAGGGAATT-ATTCGGCCGCGGCGGTCGGG
GGTTTCA---------TCTCTGCGGTTCTTGTCTC-CGCG-CATTCGCATGC-GCGC---
-TGTCCTTAGCG----CCGG--CCAGCGG-CGC-CTTCCAGTCTCGCTCGCAG----TCG
CCGAGGGTGTTGCC---GACTG--------AGAGC-GGGGAACG--GGCGGAAG--GCG-
-TCGG-CCGGAGA-----TGGGG--TGAGG-----ACGCG-CGCTCGA----GAGCGCCG
--GAGATGGACGGGAGAA---TGC

#Amblyomma_variegatum(HQHQ856770.1)
----------------------------------------GCCGGCGAC-TCGTTTTGAC
CGTGTCGGCA---AAGA--GGACGGCTCA----AAG--AAACG---CCGAAGAT-CCCTC
GAAAGACTTT---GCGAAAGAGGAGGAGAGT---------------GGGTCGA-ACCCTT
CTGACCGCGT---CAAAGCGGC-TGAGTCGGG-TCGCCC-TGCGCTG----ACGTAA---
CGTGGA--CCGGCGGTTTGCTT-----AGCCG-CAGAACGG--CCAGCCTCTGA-AGTGA
CGACC--GCCGCAGGA--AGGGATTACCTGCAGGGAAAGAGCGGTCTTCCACAAGGGAGA
CGAGGCACGGGTCGAGTGGCAAGAGCGTCGCTTAAACCGCAGAACGGCCAGCCTC---TG
AAGTGAAGGCCGCCGCAGGAAGGGATTACCTGCAGGGAAAGAGCGGTCTTCCAGAAGGGA
GA-CGAGGC-ACGGGTC---GAGTGGCAAA---AGCGTCGGCTGCTGG-TCTACGGATA-
AG--TATCCAAA--CTGCT--GCGATC------C-GCAGA-------GACGGGAGCGC-C
---CTGTC-CGGGCAC--GCCCGCGCGAGAAGAA--------GGGAGATCTCGCGCGG-G
G----TGCGGGGAG-GCGACGGGCGT---GAACGCG-T---CGAG--AGCAG---CAGTT
C-G---GAGGCGCAGAGGCGCGT---CGCG-ACGCGGCGAAAGAAGGG-ATCCTC---CG
GA-----CCTGAT------------GGGATAGGG-TCCGCCTCCCTGAAT-GGGCGCG--
---------AAGTCGAGTACAGGTCGAACGGACGCAGT------TT-CGA-GCGCAGTCC
GCCGTCGGTCTAAGTGCTTCGCAGTCTCTGCCCCGAGAAAAA-CTGGGCCACTCCAGTTG
GGGCGGGGGCGACGCAAA---CCTTTTGACGATGCCCC-TACGCCAGGCCG-AGGC-CGC
TCTCT---CGAGGGA-AAGAGGG---ACGGCAGGGAATT-ATTCGGCCGCGGCGGTCGGG
GGTTTCA---------TCTCTGCGGTTCTTGTCTC-CGCG-CATTCGCATGC-GCGC---
-TGTCCTTAGCG----CCGG--CCAGCGG-CGC-CTTCCAGTCTCGCTCGCAG----TCG
CCGAGGGTGTTGCC---GACTG--------AGAGC-GGGGAACG--GGCGGAAG--GCG-
-TCGG-CCGGAGA-----TGGGG--TGAGG-----ACGCG-CGCTCGA----GAGCGCCG
--GAGATGGACGGGAGAA---TGC
