# Supplementary material for: Assessment of four DNA fragments (COI, 16S rDNA, ITS2, 12S rDNA) for species identification of the Ixodida (Acari: Ixodida)
Source: Parasit Vectors. 2014 Mar 3;7:93. doi: 10.1186/1756-3305-7-93 (PMC3945964; doi:10.1186/1756-3305-7-93)
Supplement: Additional file 5 — Appendix S2. The data sets 1 to 3 utilized in this manuscript. [file 1756-3305-7-93-S5.zip › Appendix.S2/data set 2/ITS2/Dermacentor.meg]

#mega
!Title ;
!Format DataType=DNA indel=-;

#179_sample_Dermacentor_nuttalli
----------CTCGAGGGTCGGATC-CATATCAAGAGAGCCTTCGGCGCACAAGGGAACG
TGCGTCCGTCGACTCGTTTTGACCGCGTCGGCATCACGGACAGTAC-GTTGAGT-GCTGA
AGCCACGCGCCAGC-GGCCTCAC--GTGAGGGAGAC-GGTGGCGAACTGA-ACTGTTGTG
CCGAAACTTCGCAGAGACGGAAACGA----GGCATT--GTACTACTGCAGCGCGACTAG-
TGCGCGCCTCCGAAGAGA-CCGCCGCAG-GATGGAGTCGGACAC--CTGCAGGG-AAAGT
GCGGTCTGAATCGCGAGGCGCAA---ACGTCTGTTGCGACAGCAGTAGCGCGCACGTTTG
CGAGAGAGTCGGAAG------CTTGCGTGCACGCACAAATGCGGGAAGCAAATGCCGGCC
GATTCCCGCGCCGTGCGC----TAAGCGAGCGTGATCGCA-CGTTGCGTTGTTTGCCTTC
GGAGTACGTCGAGCTCTTG--CAGAAAAGTTTGCTCGTCC-----GCATCACCGCACGGG
TGC-AGGCGCCCTAGTCTGGGTTTCGTCGCAGGAATAGGAATCGGAAAAGATTCTTGCGC
GGAACGGGGAGGACAAGGGTGCGCCCCGAA--GCGGTAGTGATGCGGTTACGCGAGTGCG
CCG-----TCTGCGAGC-GCGAAGAAAACTGCAC-GACGG--AATAGTCGCC-GCGAAGC
GG-AAAATGTCTCCTT-CGAAAGCGTGGGT-TTTGCCCGTTGGCGGAGCTGAAGCGTTCC
GTCGTAGTCCGCCGTCGGTCCAA-GTGCTTCGCAGTCTCTGCCCCGAAAA--GACTGGGC
CACTCCAGTTGGGG-CAGGGG-CGACGCCACACGAGACGATGCCC-TCTGCCAGGCTACG
AGTCCGTCCTGCGGCGCCCGCTGAAGCGG-CGCGCTGCGTGGGCGGCAT--GCCTCGGCG
GTGTTTTGGGCTTCAGACACGGTCGTTTGCCACGCAACTGCTCGTGCGCCGCACGCGCGC
--AGGCGGTTTGT-AAACCGCCTGCCAGCCTCGTCTATAAGTAGCTCCGTGTTGGGCGAA
GGACGTGGTA-GGGCGTC-GCACTC-GGTTCGC-GCTGGGCTT-TCGAAC-GTGTCGAGT
CCTT-CCAGCACGCTG--------------------------------------------
------------------------------------------------------------
--------------------

#185_sample_Dermacentor_nuttalli
GGAAAGCGTCTCGTTGAGTCGGATC-CATATCA-GAGAGCCTTCGGCGCACAAGGGAACG
TGCGTCCGTCGACTCGTTTTGACCGCGTCGGCATCACGGACAGTAC-GTTGAGT-GCTGA
AGCCACGCGCCAGC-GGCCTCAC--GTGAGGGAGAC-GGTGGCGAACTGA-ACTGTTGTG
CCGAAACTTCGCAGAGACGGAAACGA----GGCATT--GTACTACTGCAGCGCGACTAG-
TGCGCGCCTCCGAAGAGA-CCGCCGCAG-GATGGAGTCGGACAC--CTGCAGGG-AAAGT
GCGGTCTGAATCGCGAGGCGCAA---ACGTCTGTTGCGACAGCAGTAGCGCGCACGTTTG
CGAGAGAGTCGGAAG------CTTGCGTGCACGCACAAATGCGGGAAGCAAATGCCGGCC
GATTCCCGCGCCGTGCGC----TAAGCGAGCGTGATCGCA-CGTTGCGTTGTTTGCCTTC
GGAGTACGTCGAGCTCTTG--CAGAAAAGTTTGCTCGTCC-----GCATCACCGCACGGG
TGC-AGGCGCCCTAGTCTGGGTTTCGTCGCAGGAATAGGAATCGGAAAAGATTCTTGCGC
GGAACGGGGAGGACAAGGGTGCGCCCCGAA--GCGGTAGTGATGCGGTTACGCGAGTGCG
CCG-----TCTGCGAGC-GCGAAGAAAACTGCAC-GACGG--AATAGTCGCC-GCGAAGC
GG-AAAATGTCTCCTT-CGAAAGCGTGGGT-TTTGCCCGTTGGCGGAGCTGAGGCGTTCC
GTCGTAGTCCGCCGTCGGTCCAA-GTGCTTCGCAGTCTCTGCCCCGAAAAA-GACTGGGC
CACTCCAGTTGGGG-CAGGGG-CGACGCCACACGAGACGATGCCCCTCTGCCAGGCTACG
ATTCCTTCTTGCGGCGCC-GCTGAACCGG-CGCGCTGCGTGG-CGGCAT--GCCTCGGCG
GTGTTTTGG-CTTCAGACACGGTCGTTGGCCACGCA-CTGCTCGTGCGC-GCACGCGCGC
--AGGCG-TTTGT-AA-CGGCTTGCAG--CTCGTCTATA-GTAGCTCCATGTTGG-CGA-
-GAC-TGGTA-GGCCGTC-CCACTC-G-TCCGC-GCTGG-CTT-TCGA-C-GTGTC----
------------------------------------------------------------
------------------------------------------------------------
--------------------

#56_sample_Dermacentor_marginatus
-----------------------ATCCATATCAAGAGAGCCTTCGGCGCACA-GGGAACG
TGCGTCCGTCGACTCGTTTTGACCGCGTCGGCATCACGGACAGTAC-GTTGAGT-GCTGA
AGCCACGCGCCAGC-GGCCTCAC--GTGAGGAAGAC-GGTGGCGAACTGA-ACGGTTGTG
CCAAAACTTCGCACAGACTGAAACGA----GGCATT--GTACTACTGCAGCACGACGAG-
CGCGCGCCTCCGAAGAGAACCGCCGCAG-GATGGAGTCGGACAC--CTGCAGGG-AAAGT
GCGGTCTGAG-CGCGAGGCGCGA---ACGTCTGTTGCAACAGCAGTAGCGCGCACGTTTG
CGAGAGAGTCGGAAGTGCCCGCTTGCGTGCACGGACAA-CGCGGGAAGCAAACGCCGGCC
GATTCCCGCGCCGTGCGCGAAGCAAGCGAGCGCGATCGCA-CGTTGCGTTGTTTGCCTTC
GGAGTACGTCGAGCTCTAG--CAGAA--GGTCGCTCGTCC-----GCGTCACCGCACGGG
TGC-AGGCGCCCTAGTCYGGGTTTCGTCGCAGGAATAAGAGTCGGAAAAGATTCTTGCGC
GGAGCGGGGAGGACAAGGGTGCGCCCCGGA--GCGGTAGTGACGCGGTTACGCGAGTGCG
CCG-----TCTGCGAGAAGCGAAGAAAACGGCAC-GACTG--AATAGTCGCC-GCGAAGC
GG-AAAATGTCTCCCT-CGAAAGCGTGAGT-TT-GCCCGTTGGCGGAGCTGAAGCGTTCC
GTCGTAGTCCGCCGTCGGTCCAA-GTGCTTCGCAGTCTCTGCCCTTAAAAA-GACTGGGC
CACTCCAGTTGGGGGCAGGGG-CGACGCTACACTAGACGATGCCC-TGTGCCAGGCTA-G
AGTC-GTCCTGTGGCGCCCGCTGAAGCGG-TGCGCTGCGAGGGTGGCAT--GCCTCGGCG
GTGTTT-GGGCTTCAGACACGGTCGTTTGCCACGCAACTGCTCGTGCGACGCACGCGCGC
TAAGGCGGTTCAAGAAACCACCTGCCAGCCTCGTCTATAAGTAGCTCCGTGTTGGGCGAA
GGACGTGGTA-GGGCGTC-GTACTC-GGTTTGC-GCTGGGCTT-TCGAAC-GTGTCGAGT
CCTT-CCAGCACG-----------------------------------------------
------------------------------------------------------------
--------------------

#58_sample_Dermacentor_marginatus
-----------------------ATCCATATCAAGAGAGCCTTCGGCGCACA-GGGAACG
TGCGTCCGTCGACTCGTTTTGACCGCGTCGGCATCACGGACAGTAC-GTTGAGT-GCTGA
AGCCACGCGCCAGC-GGCCTCAC--GTGAGGAAGAC-GGTGGCGAACTGA-ACTGTTGTG
CCAAAACTTCGCACAGACGGAAACGA----GGCATT--GTACTACTGCAGCACGACGAG-
CGCGCGCCTCCGAAGAGAACCGCCGCAG-GATGGAGTCGGACAC--CTGCAGGG-AAAGT
GCGGTCTGAG-CGCGAGGCGCGA---ACGTCTGTTGCAACAGCAGTAGCGTGCACGTTTG
CGAAAGAGTCGGAAGCGCCCGCTTGCGTGCACGGACAA-CGCGGGAAGCAAACGCCGGCC
GATTCCCGCGCCGTGCGCGAAGCAAGCGAGCGCGATCGCA-CGTTGCGTTGTTTGCCTTC
GGAGTACGTCGAGCTCTAA--CAGAA--GGTCGCTCGTCC-----GCGTCACCGCACGGG
TGC-AGGCGCCCTAATTTGG-TTTCGTCGCAGAAATTAGAATCTGAAAAGAATCGTGCGC
GGAGCGGGGAGGACAAGGATGCGCCCCGGA--GCGGTAGAGACGCGGTTAAGAGATTGCG
CTG-----TTTGCGAGAAGGGAAGAAAACGGCAC-GA-TG--AATAGTCGCC-GCGAAGC
GG-AAAATGTCTCCCT-CGAAAGCG-GAGT-TT-GACCGTTGGCGGAGCTGAAGCGTTCA
GTTGTAGTCCGCAGTAGGTCCAA-GTGCTTTGCAGTCTCTGCCCTTAAAAA-GACTGGGC
CACTCCAGTTGGGGGCAGGGG-CGACGCTACACTAGACGATGCCC-TTTGCCAGGCTA-G
AGTC-GTCCTGTGACGCCCGCTGAAGCGG-CGCGCTGCGAGGGTGGCAT--GCCTCGGCG
GTGTTT-GGGCTTCAGACACGGTCGTTTGCCACGCAAATGCTCGTGCGACGCACGCGCGC
TAAGGCGGTTCAAGAAACCACCTGCCAGCCTCGTCTATAAGTAGCTCCGT-TTGGGCGAA
GGACGTGGTAAGGGGGTC-GTACTC-GGTTTGC-GCTGGGCTA-TCGAAC-GTGTCGAGT
------------------------------------------------------------
------------------------------------------------------------
--------------------

#59_sample_Dermacentor_marginatus
--------------------------CATATCAAGAGAGCCTTCGGCGCACA-GGGAACG
TGCGTCCGTCGACTCGTTTTGACCGCGTCGGCATCACGGACAGTAC-GTTGAGT-GCTGA
AGCCACGCGCCAGC-GGCCTCAC--GTGAGGAAGAC-GGTGGCGAACTGA-ACTGTTGTG
CCAAAACTTCGCACAGACGGAAACGA----GGCATT--GTACTACTGCAGCACGACGAG-
CGCGCGCCTCCGAAGAGAACCGCCGCAG-GATGGAGTCGGACAC--CTGCAGGG-AAAGT
GCGGTCTGAG-CGCGAGGCGCGA---ACGTCTGTTGCAACAGCAGTAGCGCGCACGTTTG
CGAGAGAGTCGGAAGTGCCCGCTTGCGTGCACGGACAA-CGCGGGAAGCAAACGCCGGCC
GATTCCCGCGCCGTGCGCGAAGCAAGCGAGCGCGATCGCA-CGTTGCGTTGTTTGCCTTC
GGAGTACGTCGAGCTCTAG--CAGAA--GGTCGCTCGTCC-----GCGTCACCGCACGGG
TGC-AGGCGCCCTAGTCCGGGTTTCGTCGCAGGAATAAGAGTCGGAAAAGATTCTTGCGC
GGAGCGGGGAGGACAAGGGTGCGCCCCGGA--GCGGTAGTGACGCGGTTACGCGAGTGCG
CCG-----TCTGCGAGAAGCGAAGAAAACGGCAC-GACTG--AATAGTCGCC-GCGAAGC
GG-AAAATGTCTCCCT-CGAAAGCGTGAGT-TT-GCCCGTTGGCGGAGCTGAAGCGTTCC
GTCGTAGTCCGCCGTCGGTCCAA-GTGCTTCGCAGTCTCTGCCCTTAAAAA-GACTGGGC
CACTCCAGTTGGGGGCAGGGG-CGACGCTACACTAGACGATGCCC-TCTGCCAGGCTA-G
AGTC-GTCCTGTGGCGCCCGCTGAAGCGG-CGCGCTGCGAGGGTGGCAT--GCCTCGGCG
GTGTTT-GGGCTTCAGACACGGTCGTTTGCCACGCAACTGCTCGTGCGACGCACGCGCGC
TAAGGCGGTTCAAGAAACCACCTGCCAGCCTCGTCTATAAGTAGCTCCGTGTTGGGCGAA
GGACGTGGTA-GGGCGTC-GTACTC-GGTTTGC-GCTGGGCTT-TCG-------------
------------------------------------------------------------
------------------------------------------------------------
--------------------

#61_sample_Dermacentor_nuttalli
-----------------GTCGGATC-CATATCAAGAGAGCCTTCGGCGCACAAGGGAACG
TGCGTCCGTCGACTCGTTTTGACCGCGTCGGCATCACGGACAGTAC-GTTGAGT-GCTGA
AGCCACGCGCCAGC-GGCCTCAC--GTGAGGGAGAC-GGTGGCGAACTGA-ACTGTTGTG
CCGAAACTTCGCAGAGACGGAAACGA----GGCATT--GTACTACTGCAGCGCGACTAG-
TGCGCGCCTCCGAAGAGA-CCGCCGCAG-GATGGAGTCGGACAC--CTGCAGGG-AAAGT
GCGGTCTGAATCGCGAGGCGCAA---ACGTCTGTTGCGACAGCAGTAGCGCGCACGTTTG
CGAGAGAGTCGGAAG------CTTGCGTGCACGCACAAATGCGGGAAGCAAATGCCGGCC
GATTCCCGCGCCGTGCGC----TAAGCGAGCGTGATCGCA-CGTTGCGTTGTTTGCCTTC
GGAGTACGTCGAGCTCTTG--CAGAAAAGTTTGCTCGTCC-----GCATCACCGCACGGG
TGC-AGGCGCCCTAGTCTGGGTTTCGTCGCAGGAATAGGAATCGGAAAAGATTCTTGCGC
GGAACGGGGAGGACAAGGGTGCGCCCCGAA--GCGGTAGTGATGCGGTTACGCGAGTGCG
CCG-----TCTGCGAGC-GCGAAGAAAACTGCAC-GACGG--AATAGTCGCC-GCGAAGC
GG-AAAATGTCTCCTT-CGAAAGCGTGGGT-TTTGCCCGTTGGCGGAGCTGAAGCGTTCC
GTCGTAGTCCGCCGTCGGTCCAA-GTGCTTCGCAGTCTCTGCCCCGAAAA--GACTGGGC
CACTCCAGTTGGGG-CAGGGG-CGACGCCACACGAGACGATGCCC-TCTGCCAGGCTACG
AGTCCGTCCTGCGGCGCCCGCTGAAGCGG-CGCGCTGCGTGGGCGGCAT--GCCTCGGCG
GTGTTTTGGGCTTCAGACACGGTCGTTTGCCACGCAACTGCTCGTGCGCCGCACGCGCGC
--AGGCGGTTTGT-AAACCGCCTGCCAGCCTCGTCTATAAGTAGCTCCGTGTTGGGCGAA
GGACGTGGTA-GGGCGTC-GCACTC-GGTTCGC-GCTGGGCTT-TCGAAC-GTGTCGAGT
CCTT-CCAGCACGCTGA-------------------------------------------
------------------------------------------------------------
--------------------

#62_sample_Dermacentor_nuttalli
------GGTTCTCGAGGGTCGGATC-CATATCAAGAGAGCCTTCGGCGCACAAGGGAACG
TGCGTCCGTCGACTCGTTTTGACCGCGTCGGCATCACGGACAGTAC-GTTGAGT-GCTGA
AGCCACGCGCCAGC-GGCCTCAC--GTGAGGGAGAC-GGTGGCGAACTGA-ACTGTTGTG
CCGAAACTTCGCAGAGACGGAAACGA----GGCATT--GTACTACTGCAGCGCGACTAG-
TGCGCGCCTCCGAAGAGA-CCGCCGCAG-GATGGAGTCGGACAC--CTGCAGGG-AAAGT
GCGGTCTGAATCGCGAGGCGCAA---ACGTCTGTTGCGACAGCAGTAGCGCGCACGTTTG
CGAGAGAGTCGGAAG------CTTGCGTGCACGCACAAATGCGGGAAGCAAATGCCGGCC
GATTCCCGCGCCGTGCGC----TAAGCGAGCGTGATCGCA-CGTTGCGTTGTTTGCCTTC
GGAGTACGTCGAGCTCTTG--CAGAAAAGTTTGCTCGTCC-----GCATCACCGCACGGG
TGC-AGGCGCCCTAGTCTGGGTTTCGTCGCAGGAATAGGAATCGGAAAAGATTCTTGCGC
GGAACGGGGAGGACAAGGGTGCGCCCCGAA--GCGGTAGTGATGCGGTTACGCGAGTGCG
CCG-----TCTGCGAGC-GCGAAGAAAACTGCAC-GACGG--AATAGTCGCC-GCGAAGC
GG-AAAATGTCTCCTT-CGAAAGCGTGGGT-TTTGCCCGTTGGCGGAGCTGAAGCGTTCC
GTCGTAGTCCGCCGTCGGTCCAA-GTGCTTCGCAGTCTCTGCCCCGAAAA--GACTGGGC
CACTCCAGTTGGGG-CAGGGG-CGACGCCACACGAGACGATGCCC-TCTGCCAGGCTACG
AGTCCGTCCTGCGGCGCCCGCTGAAGCGG-CGCGCTGCGTGGGCGGCAT--GCCTCGGCG
GTGTTTTGGGCTTCAGACACGGTCGTTTGCCACGCAACTGCTCGTGCGCCGCACGCGCGC
--AGGCGGTTTGT-AAACCGCCTGCCAGCCTCGTCTATAAGTAGCTCCGTGTTGGGCGAA
GGACGTGGTA-GGGCGTC-GCACTC-GGTTCGC-GCTGGGCTT-TCGAAC-GTGTCGAGT
CCTT-CCAGCACGCTG--------------------------------------------
------------------------------------------------------------
--------------------

#65_sample_Dermacentor_nuttalli
----------------------ATC-CATATCA-GAGAGCCTTCGGCGCACAAGGGAACG
TGCGTCCGTCGACTCGTTTTGACCGCGTCGGCATCACGGACAGTAC-GTTGAGT-GCTGA
AGCCACGCGCCAGC-GGCCTCAC--GTGAGGGAGAC-GGTGGCGAACTGA-ACTGTTGTG
CCGAAACTTCGCAGAGACGGAAACGA----GGCATT--GTACTACTGCAGCGCGACTAG-
TGCGCGCCTCCGAAGAGA-CCGCCGCAG-GATGGAGTCGGACAC--CTGCAGGG-AAAGT
GCGGTCTGAATCGCGAGGCGCAA---ACGTCTGTTGCGACAGCAGTAGCGCGCACGTTTG
CGAGAGAGTCGGAAG------CTTGCGTGCACGCACAAATGCGGGAAGCAAATGCCGGCC
GATTCCCGCGCCGTGCGC----TAAGCGAGCGTGATCGCA-CGTTGCGTTGTTTGCCTTC
GGAGTACGTCGAGCTCTTG--CAGAAAAGTTTGCTCGTCC-----GCATCACCGCACGGG
TGC-AGGCGCCCTAGTCTGGGTTTCGTCGCAGGAATAGGAATCGGAAAAGATTCTTGCGC
GGAACGGGGAGGACAAGGGTGCGCCCCGAA--GCGGTAGTGATGCGGTTACGCGAGTGCG
CCG-----TCTGCGAGC-GCGAAGAAAACTGCAC-GACGG--AATAGTCGCC-GCGAAGC
GG-AAAATGTCTCCTT-CGAAAGCGTGGGT-TTTGCCCGTTGGCGGAGCTGAAGCGTTCC
GTCGTAGTCCGCCGTCGGTCCAA-GTGCTTCGCAGTCTCTGCCCCGAAAA--GACTGGGC
CACTCCAGTTGGGG-CAGGGG-CGACGCCACACGAGACGATGCCC-TCTGCCAGGCTACG
AGTCCGTCCTGCGGCGCCCGCTGAAGCGG-CGCGCTGCGTGGGCGGCAT--GCCTCGGCG
GTGTTTTGGGCTTCAGACACGGTCGTTTGCCACGCAACTGCTCGTGCGCCGCACGCGCGC
--AGGCGGTTTGT-AAACCGCCTGCCAGCCTCGTCTATAAGTAGCTCCGTGTTGGGCGAA
GGACGTGGTA-GGGCGTC-GCACTC-GGTTCGC-GCTGGGCTT-TCGAAC-GTGTCGAGT
CCTT-CCAGCACGCTGAATGCGA-------------------------------------
------------------------------------------------------------
--------------------

#66_sample_Dermacentor_nuttalli
-------------GAGGGTCGGATC-CATATCAAGAGAGCCTTCGGCGCACAAGGGAACG
TGCGTCCGTCGACTCGTTTTGACCGCGTCGGCATCACGGACAGTAC-GTTGAGT-GCTGA
AGCCACGCGCCAGC-GGCCTCAC--GTGAGGGAGAC-GGTGGCGAACTGA-ACTGTTGTG
CCGAAACTTCGCAGAGACGGAAACGA----GGCATT--GTACTACTGCAGCGCGACTAG-
TGCGCGCCTCCGAAGAGA-CCGCCGCAG-GATGGAGTCGGACAC--CTGCAGGG-AAAGT
GCGGTCTGAATCGCGAGGCGCAA---ACGTCTGTTGCGACAGCAGTAGCGCGCACGTTTG
CGAGAGAGTCGGAAG------CTTGCGTGCACGCACAAATGCGGGAAGCAAATGCCGGCC
GATTCCCGCGCCGTGCGC----TAAGCGAGCGTGATCGCA-CGTTGCGTTGTTTGCCTTC
GGAGTACGTCGAGCTCTTG--CAGAAAAGTTTGCTCGTCC-----GCATCACCGCACGGG
TGC-AGGCGCCCTAGTCTGGGTTTCGTCGCAGGAATAGGAATCGGAAAAGATTCTTGCGC
GGAACGGGGAGGACAAGGGTGCGCCCCGAA--GCGGTAGTGATGCGGTTACGCGAGTGCG
CCG-----TCTGCGAGC-GCGAAGAAAACTGCAC-GACGG--AATAGTCGCC-GCGAAGC
GG-AAAATGTCTCCTT-CGAAAGCGTGGGT-TTTGCCCGTTGGCGGAGCTGAAGCGTTCC
GTCGTAGTCCGCCGTCGGTCCAA-GTGCTTCGCAGTCTCTGCCCCGAAAA--GACTGGGC
CACTCCAGTTGGGG-CAGGGG-CGACGCCACACGAGACGATGCCC-TCTGCCAGGCTACG
AGTCCGTCCTGCGGCGCCCGCTGAAGCGG-CGCGCTGCGTGGGCGGCAT--GCCTCGGCG
GTGTTTTGGGCTTCAGACACGGTCGTTTGCCACGCAACTGCTCGTGCGCCGCACGCGCGC
--AGGCGGTTTGT-AAACCGCCTGCCAGCCTCGTCTATAAGTAGCTCCGTGTTGGGCGAA
GGACGTGGTA-GGGCGTC-GCACTC-GGTTCGC-GCTGGGCTT-TCGAAC-GTGTCGAGT
CCTT-CCAGCACGCTG--------------------------------------------
------------------------------------------------------------
--------------------

#67_sample_Dermacentor_nuttalli
----------------GGTCGGATC-CATATCAAGAGAGCCTTCGGCGCACAAGGGAACG
TGCGTCCGTCGACTCGTTTTGACCGCGTCGGCATCACGGACAGTAC-GTTGAGT-GCTGA
AGCCACGCGCCAGC-GGCCTCAC--GTGAGGGAGAC-GGTGGCGAACTGA-ACTGTTGTG
CCAAAACTTCGCAGAGACGGAAACGA----GGCATT--GTACTACTGCAGCGCGACTAG-
TGCGCGCCTCCGAAGAGA-CCGCCGCAG-GATGGAGTCGGACAC--CTGCAGGG-AAAGT
GCGGTCTGAATCGCGAGGCGCAA---ACGTCTGTTGCGACAGCAGTAGCGCGCACGTTTG
CGAGAGAGTCGGAAG------CTTGCGTGCACGCACAAATGCGGGAAGCAAATGCCGGCC
GATTCCCGCGCCGTGCGC----TAAGCGAGCGTGATCGCA-CGTTGCGTTGTTTGCCTTC
GGAGTACGTCGAGCTCTTG--CAGAAAAGGTTGCTCGTCC-----GCGTCACCGCACGGG
TGC-AGGCGCCCTAGTCTGGGTTTCGTCGCAGGAATAGGAATCGGAAAAGATTCTTGCGC
GGAACGGGGAGGACAAGGGTGCGCCCCGAA--GCGGTAGTGATGCGGTTACGCGAGTGCG
CCG-----TCTGCGAGC-GCGAAGAAAACTGCAC-GACGG--AATAGTCGCC-GCGAAGC
GG-AAAATGTCTCCTT-CGAAAGCGTGGGT-TTTGCCCGTTGGCGGAGCTGAAGCGTTCC
GTCGTAGTCCGCCGTCGGTCCAA-GTGCTTCGCAGTCTCTGCCCCGAAAA--GACTGGGC
CACTCCAGTTGGGG-CAGGGG-CGACGCCACACGAGACGATGCCC-TCTGCCAGGCTACG
AGTCCGTCCTGCGGCGCCCGCTGAAGCGG-CGCGCTGCGTGGGCGGCAT--GCCTCGGCG
GTGTTTTGGGCTTCAGACACGGTCGTTTGCCACGCAACTGCTCGTGCGCCGCACGCGCGC
--AGGCGGTTTGT-AAACCGCCTGCCAGCCTCGTCTATAAGTAGCTCCGTGTTGGGCGAA
GGACGTGGTA-GGGCGTC-GCACTC-GGTTCGC-GCTGGGCTT-TCGAAC-GTGTCGAGT
CCTT-CCAGCACGCTGAAT-----------------------------------------
------------------------------------------------------------
--------------------

#68_sample_Dermacentor_nuttalli
--------------------------CATATCAAGAGAGCCTTCGGCGCACAAGGGAACG
TGCGTCCGTCGACTCGTTTTGACCGCGTCGGCATCACGGACAGTAC-GTTGAGT-GCTGA
AGCCACGCGCCAGC-GGCCTCAC--GTGAGGGAGAC-GGTGGCGAACTGA-ACTGTTGTG
CCGAAACTTCGCAGAGACGGAAACGA----GGCATT--GTACTACTGCAGCGCGACTAG-
TGCGCGCCTCCGAAGAGA-CCGCCGCAG-GATGGAGTCGGACAC--CTGCAGGG-AAAGT
GCGGTCTGAATCGCGAGGCGCAA---ACGTCTGTTGCGACAGCAGTAGCGCGCACGTTTG
CGAGAGAGTCGGAAG------CTTGCGTGCACGCACAAATGCGGGAAGCAAATGCCGGCC
GATTCCCGCGCCGTGCGC----TAAGCGAGCGTGATCGCA-CGTTGCGTTGTTTGCCTTC
GGAGTACGTCGAGCTCTTG--CAGAAAAGTTTGCTCGTCC-----GCATCACCGCACGGG
TGC-AGGCGCCCTAGTCTGGGTTTCGTCGCAGGAATAGGAATCGGAAAAGATTCTTGCGC
GGAACGGGGAGGACAAGGGTGCGCCCCGAA--GCGGTAGTGATGCGGTTACGCGAGTGCG
CCG-----TCTGCGAGC-GCGAAGAAAACTGCAC-GACGG--AATAGTCGCC-GCGAAGC
GG-AAAATGTCTCCTT-CGAAAGCGTGGGT-TTTGCCCGTTGGCGGAGCTGAAGCGTTCC
GTCGTAGTCCGCCGTCGGTCCAA-GTGCTTCGCAGTCTCTGCCCCGAAAA--GACTGGGC
CACTCCAGTTGGGG-CAGGGG-CGACGCCACACGAGACGATGCCC-TCTGCCAGGCTACG
AGTCCGTCCTGCGGCGCCCGCTGAAGCGG-CGCGCTGCGTGGGCGGCAT--GCCTCGGCG
GTGTTTTGGGCTTCAGACACGGTCGTTTGCCACGCAACTGCTCGTGCGCCGCACGCGCGC
--AGGCGGTTTGT-AAACCGCCTGCCAGCCTCGTCTATAAGTAGCTCCGTGTTGGGCGAA
GGACGTGGTA-GGGCGTC-GCACTC-GGTTCGC-GCTGGGCTT-TCGAAC-GTGTCGAGT
CCTT-CCAGCACGCTG--------------------------------------------
------------------------------------------------------------
--------------------

#71_sample_Dermacentor_nuttalli
-----------------GTCGGATC-CATATCAAGAGAGCCTTCGGCGCACAAGGGAACG
TGCGTCCGTCGACTCGTTTTGACCGCGTCGGCATCACGGACAGTAC-GTTGAGT-GCTGA
AGCCACGCGCCAGC-GGCCTCAC--GTGAGGGAGAC-GGTGGCGAACTGA-ACTGTTGTG
CCGAAACTTCGCAGAGACGGAAACGA----GGCATT--GTACTACTGCAGCGCGACTAG-
TGCGCGCCTCCGAAGAGA-CCGCCGCAG-GATGGAGTCGGACAC--CTGCAGGG-AAAGT
GCGGTCTGAATCGCGAGGCGCAA---ACGTCTGTTGCGACAGCAGTAGCGCGCACGTTTG
CGAGAGAGTCGGAAG------CTTGCGTGCACGCACAAATGCGGGAAGCAAATGCCGGCC
GATTCCCGCGCCGTGCGC----TAAGCGAGCGTGATCGCA-CGTTGCGTTGTTTGCCTTC
GGAGTACGTCGAGCTCTTG--CAGAAAAGTTTGCTCGTCC-----GCATCACCGCACGGG
TGC-AGGCGCCCTAGTCTGGGTTTCGTCGCAGGAATAGGAATCGGAAAAGATTCTTGCGC
GGAACGGGGAGGACAAGGGTGCGCCCCGAA--GCGGTAGTGATGCGGTTACGCGAGTGCG
CCG-----TCTGCGAGC-GCGAAGAAAACTGCAC-GACGG--AATAGTCGCC-GCGAAGC
GG-AAAATGTCTCCTT-CGAAAGCGTGGGT-TTTGCCCGTTGGCGGAGCTGAAGCGTTCC
GTCGTAGTCCGCCGTCGGTCCAA-GTGCTTCGCAGTCTCTGCCCCGAAAA--GACTGGGC
CACTCCAGTTGGGG-CAGGGG-CGACGCCACACGAGACGATGCCC-TCTGCCAGGCTACG
AGTCCGTCCTGCGGCGCCCGCTGAAGCGG-CGCGCTGCGTGGGCGGCAT--GCCTCGGCG
GTGTTTTGGGCTTCAGACACGGTCGTTTGCCACGCAACTGCTCGTGCGCCGCACGCGCGC
--AGGCGGTTTGT-AAACCGCCTGCCAGCCTCGTCTATAAGTAGCTCCGTGTTGGGCGAA
GGACGTGGTA-GGGCGTC-GCACTC-GGTTCGC-GCTGGGCTT-TCGAAC-GTGTCGAGT
CCTT-CCAGCACGCTG--------------------------------------------
------------------------------------------------------------
--------------------

#72_sample_Dermacentor_nuttalli
--------------------------CATATCAAGAGAGCCTTCGGCGCACAAGGGAACG
TGCGTCCGTCGACTCGTTTTGACCGCGTCGGCATCACGGACAGTAC-GTTGAGT-GCTGA
AGCCACGCGCCAGC-GGCCTCAC--GTGAGGGAGAC-GGTGGCGAACTGA-ACTGTTGTG
CCGAAACTTCGCAGAGACGGAAACGA----GGCATT--GTACTACTGCAGCGCGACTAG-
TGCGCGCCTCCGAAGAGA-CCGCCGCAG-GATGGAGTCGGACAC--CTGCAGGG-AAAGT
GCGGTCTGAATCGCGAGGCGCAA---ACGTCTGTTGCGACAGCAGTAGCGCGCACGTTTG
CGAGAGAGTCGGAAG------CTTGCGTGCACGCACAAATGCGGGAAGCAAATGCCGGCC
GATTCCCGCGCCGTGCGC----TAAGCGAGCGTGATCGCA-CGTTGCGTTGTTTGCCTTC
GGAGTACGTCGAGCTCTTG--CAGAAAAGTTTGCTCGTCC-----GCATCACCGCACGGG
TGC-AGGCGCCCTAGTCTGGGTTTCGTCGCAGGAATAGGAATCGGAAAAGATTCTTGCGC
GGAACGGGGAGGACAAGGGTGCGCCCCGAA--GCGGTAGTGATGCGGTTACGCGAGTGCG
CCG-----TCTGCGAGC-GCGAAGAAAACTGCAC-GACGG--AATAGTCGCC-GCGAAGC
GG-AAAATGTCTCCTT-CGAAAGCGTGGGT-TTTGCCCGTTGGCGGAGCTGAAGCGTTCC
GTCGTAGTCCGCCGTCGGTCCAA-GTGCTTCGCAGTCTCTGCCCCGAAAA--GACTGGGC
CACTCCAGTTGGGG-CAGGGG-CGACGCCACACGAGACGATGCCC-TCTGCCAGGCTACG
AGTCCGTCCTGCGGCGCCCGCTGAAGCGG-CGCGCTGCGTGGGCGGCAT--GCCTCGGCG
GTGTTTTGGGCTTCAGACACGGTCGTTTGCCACGCAACTGCTCGTGCGCCGCACGCGCGC
--AGGCGGTTTGT-AAACCGCCTGCCAGCCTCGTCTATAAGTAGCTCCGTGTTGGGCGAA
GGACGTGGTA-GGGCGTC-GCACTC-GGTTCGC-GCTGGGCTT-TCGAAC-GTGTCGAGT
CCTT-CCAGCACGCTG--------------------------------------------
------------------------------------------------------------
--------------------

#83_sample_Dermacentor_nuttalli
-------------GAGGGTCGGATC-CATATCAAGAGAGCCTTCGGCGCACAAGGGAACG
TGCGTCCGTCGACTCGTTTTGACCGCGTCGGCATCACGGACAGTAC-GTTGAGT-GCTGA
AGCCACGCGCCAGC-GGCCTCAC--GTGAGGGAGAC-GGTGGCGAACTGA-ACTGTTGTG
CCGAAACTTCGCAGAGACGGAAACGA----GGCATT--GTACTACTGCAGCGCGACTAG-
TGCGCGCCTCCGAAGAGA-CCGCCGCAG-GATGGAGTCGGACAC--CTGCAGGG-AAAGT
GCGGTCTGAATCGCGAGGCGCAA---ACGTCTGTTGCGACAGCAGTAGCGCGCACGTTTG
CGAGAGAGTCGGAAG------CTTGCGTGCACGCACAAATGCGGGAAGCAAATGCCGGCC
GATTCCCGCGCCGTGCGC----TAAGCGAGCGTGATCGCA-CGTTGCGTTGTTTGCCTTC
GGAGTACGTCGAGCTCTTG--CAGAAAAGTTTGCTCGTCC-----GCATCACCGCACGGG
TGC-AGGCGCCCTAGTCTGGGTTTCGTCGCAGGAATAGGAATCGGAAAAGATTCTTGCGC
GGAACGGGGAGGACAAGGGTGCGCCCCGAA--GCGGTAGTGATGCGGTTACGCGAGTGCG
CCG-----TCTGCGAGC-GCGAAGAAAACTGCAC-GACGG--AATAGTCGCC-GCGAAGC
GG-AAAATGTCTCCTT-CGAAAGCGTGGGT-TTTGCCCGTTGGCGGAGCTGAAGCGTTCC
GTCGTAGTCCGCCGTCGGTCCAA-GTGCTTCGCAGTCTCTGCCCCGAAAA--GACTGGGC
CACTCCAGTTGGGG-CAGGGG-CGACGCCACACGAGACGATGCCC-TCTGCCAGGCTACG
AGTCCGTCCTGCGGCGCCCGCTGAAGCGG-CGCGCTGCGTGGGCGGCAT--GCCTCGGCG
GTGTTTTGGGCTTCAGACACGGTCGTTTGCCACGCAACTGCTCGTGCGCCGCACGCGCGC
--AGGCGGTTTGT-AAACCGCCTGCCAGCCTCGTCTATAAGTAGCTCCGTGTTGGGCGAA
GGACGTGGTA-GGGCGTC-GCACTC-GGTTCGC-GCTGGGCTT-TCGAAC-GTGTCGAGT
CCTT-CCAGCACGCTG--------------------------------------------
------------------------------------------------------------
--------------------

#84_sample_Dermacentor_nuttalli
---------TCTGAGGATCGGATCA-CATATCAAGAGAGCCTTCGGCGCACAAGGGAACG
TGCGTCCGTCGACTCGTTTTGACCGCGTCGGCATCACGGACAGTAC-GTTGAGT-GCTGA
AGCCACGCGCCAGC-GGCCTCAC--GTGAGGGAGAC-GGTGGCGAACTGA-ACTGTTGTG
CCGAAACTTCGCAGAGACGGAAACGA----GGCATT--GTACTACTGCAGCGCGACTAG-
TGCGCGCCTCCGAAGAGA-CCGCCGCAG-GATGGAGTCGGACAC--CTGCAGGG-AAAGT
GCGGTCTGAATCGCGAGGCGCAA---ACGTCTGTTGCGACAGCAGTAGCGCGCACGTTTG
CGAGAGAGTCGGAAG------CTTGCGTGCACGCACAAATGCGGGAAGCAAATGCCGGCC
GATTCCCGCGCCGTGCGC----TAAGCGAGCGTGATCGCA-CGTTGCGTTGTTTGCCTTC
GGAGTACGTCGAGCTCTTG--CAGAAAAGTTTGCTCGTCC-----GCATCACCGCACGGG
TGC-AGGCGCCCTAGTCTGGGTTTCGTCGCAGGAATAGGAATCGGAAAAGATTCTTGCGC
GGAACGGGGAGGACAAGGGTGCGCCCCGAA--GCGGTAGTGATGCGGTTACGCGAGTGCG
CCG-----TCTGCGAGC-GCGAAGAAAACTGCAC-GACGG--AATAGTCGCC-GCGAAGC
GG-AAAATGTCTCCTT-CGAAAGCGTGGGT-TTTGCCCGTTGGCGGAGCTGAAGCGTTCC
GTCGTAGTCCGCCGTCGGTCCAA-GTGCTTCGCAGTCTCTGCCCCGAAAA--GACTGGGC
CACTCCAGTTGGGG-CAGGGG-CGACGCCACACGAGACGATGCCC-TCTGCCAGGCTACG
AGTCCGTCCTGCGGCGCCCGCTGAAGCGG-CGCGCTGCGTGGGCGGCAT--GCCTCGGCG
GTGTTTTGGGCTTCAGACACGGTCGTTTGCCACGCAACTGCTCGTGCGCCGCACGCGCGC
--AGGCGGTTTGT-AAACCGCCTGCCAGCCTCGTCTATAAGTAGCTCCGTGTTGGGCGAA
GGACGTGGTA-GGGCGTC-GCACTC-GGTTCGC-GCTGGGCTT-TCGAAC-GTGTCGAGT
CCTT-CCAGCACGCTG--------------------------------------------
------------------------------------------------------------
--------------------

#87_sample_Dermacentor_nuttalli
-----------------GTCGGATC-CATATCAAGAGAGCCTTCGGCGCACAAGGGAACG
TGCGTCCGTCGACTCGTTTTGACCGCGTCGGCATCACGGACAGTAC-GTTGAGT-GCTGA
AGCCACGCGCCAGC-GGCCTCAC--GTGAGGGAGAC-GGTGGCGAACTGA-ACTGTTGTG
CCGAAACTTCGCAGAGACGGAAACGA----GGCATT--GTACTACTGCAGCGCGACTAG-
TGCGCGCCTCCGAAGAGA-CCGCCGCAG-GATGGAGTCGGACAC--CTGCAGGG-AAAGT
GCGGTCTGAATCGCGAGGCGCAA---ACGTCTGTTGCGACAGCAGTAGCGCGCACGTTTG
CGAGAGAGTCGGAAG------CTTGCGTGCACGCACAAATGCGGGAAGCAAATGCCGGCC
GATTCCCGCGCCGTGCGC----TAAGCGAGCGTGATCGCA-CGTTGCGTTGTTTGCCTTC
GGAGTACGTCGAGCTCTTG--CAGAAAAGTTTGCTCGTCC-----GCATCACCGCACGGG
TGC-AGGCGCCCTAGTCTGGGTTTCGTCGCAGGAATAGGAATCGGAAAAGATTCTTGCGC
GGAACGGGGAGGACAAGGGTGCGCCCCGAA--GCGGTAGTGATGCGGTTACGCGAGTGCG
CCG-----TCTGCGAGC-GCGAAGAAAACTGCAC-GACGG--AATAGTCGCC-GCGAAGC
GG-AAAATGTCTCCTT-CGAAAGCGTGGGT-TTTGCCCGTTGGCGGAGCTGAAGCGTTCC
GTCGTAGTCCGCCGTCGGTCCAA-GTGCTTCGCAGTCTCTGCCCCGAAAA--GACTGGGC
CACTCCAGTTGGGG-CAGGGG-CGACGCCACACGAGACGATGCCC-TCTGCCAGGCTACG
AGTCCGTCCTGCGGCGCCCGCTGAAGCGG-CGCGCTGCGTGGGCGGCAT--GCCTCGGCG
GTGTTTTGGGCTTCAGACACGGTCGTTTGCCACGCAACTGCTCGTGCGCCGCACGCGCGC
--AGGCGGTTTGT-AAACCGCCTGCCAGCCTCGTCTATAAGTAGCTCCGTGTTGGGCGAA
GGACGTGGTA-GGGCGTC-GCACTC-GGTTCGC-GCTGGGCTT-TCGAAC-GTGTCGAGT
CCTT-CCAGCACGCTG--------------------------------------------
------------------------------------------------------------
--------------------

#88_sample_Dermacentor_nuttalli
--------------------------CATATCAAGAGAGCCTTCGGCGCACAAGGGAACG
TGCGTCCGTCGACTCGTTTTGACCGCGTCGGCATCACGGACAGTAC-GTTGAGT-GCTGA
AGCCACGCGCCAGC-GGCCTCAC--GTGAGGGAGAC-GGTGGCGAACTGA-ACTGTTGTG
CCGAAACTTCGCAGAGACGGAAACGA----GGCATT--GTACTACTGCAGCGCGACTAG-
TGCGCGCCTCCGAAGAGA-CCGCCGCAG-GATGGAGTCGGACAC--CTGCAGGG-AAAGT
GCGGTCTGAATCGCGAGGCGCAA---ACGTCTGTTGCGACAGCAGTAGCGCGCACGTTTG
CGAGAGAGTCGGAAG------CTTGCGTGCACGCACAAATGCGGGAAGCAAATGCCGGCC
GATTCCCGCGCCGTGCGC----TAAGCGAGCGTGATCGCA-CGTTGCGTTGTTTGCCTTC
GGAGTACGTCGAGCTCTTG--CAGAAAAGTTTGCTCGTCC-----GCATCACCGCACGGG
TGC-AGGCGCCCTAGTCTGGGTTTCGTCGCAGGAATAGGAATCGGAAAAGATTCTTGCGC
GGAACGGGGAGGACAAGGGTGCGCCCCGAA--GCGGTAGTGATGCGGTTACGCGAGTGCG
CCG-----TCTGCGAGC-GCGAAGAAAACTGCAC-GACGG--AATAGTCGCC-GCGAAGC
GG-AAAATGTCTCCTT-CGAAAGCGTGGGT-TTTGCCCGTTGGCGGAGCTGAAGCGTTCC
GTCGTAGTCCGCCGTCGGTCCAA-GTGCTTCGCAGTCTCTGCCCCGAAAA--GACTGGGC
CACTCCAGTTGGGG-CAGGGG-CGACGCCACACGAGACGATGCCC-TCTGCCAGGCTACG
AGTCCGTCCTGCGGCGCCCGCTGAAGCGG-CGCGCTGCGTGGGCGGCAT--GCCTCGGCG
GTGTTTTGGGCTTCAGACACGGTCGTTTGCCACGCAACTGCTCGTGCGCCGCACGCGCGC
--AGGCGGTTTGT-AAACCGCCTGCCAGCCTCGTCTATAAGTAGCTCCGTGTTGGGCGAA
GGACGTGGTA-GGGCGTC-GCACTC-GGTTCGC-GCTGGGCTT-TCGAAC-GTGTCGAGT
CCTT-CCAGCACGCTG--------------------------------------------
------------------------------------------------------------
--------------------

#89_sample_Dermacentor_nuttalli
-----------TCGAGGGTCGGATC-CATATCAAGAGAGCCTTCGGCGCACAAGGGAACG
TGCGTCCGTCGACTCGTTTTGACCGCGTCGGCATCACGGACAGTAC-GTTGAGT-GCTGA
AGCCACGCGCCAGC-GGCCTCAC--GTGAGGGAGAC-GGTGGCGAACTGA-ACTGTTGTG
CCGAAACTTCGCAGAGACGGAAACGA----GGCATT--GTACTACTGCAGCGCGACTAG-
TGCGCGCCTCCGAAGAGA-CCGCCGCAG-GATGGAGTCGGACAC--CTGCAGGG-AAAGT
GCGGTCTGAATCGCGAGGCGCAA---ACGTCTGTTGCGACAGCAGTAGCGCGCACGTTTG
CGAGAGAGTCGGAAG------CTTGCGTGCACGCACAAATGCGGGAAGCAAATGCCGGCC
GATTCCCGCGCCGTGCGC----TAAGCGAGCGTGATCGCA-CGTTGCGTTGTTTGCCTTC
GGAGTACGTCGAGCTCTTG--CAGAAAAGTTTGCTCGTCC-----GCATCACCGCACGGG
TGC-AGGCGCCCTAGTCTGGGTTTCGTCGCAGGAATAGGAATCGGAAAAGATTCTTGCGC
GGAACGGGGAGGACAAGGGTGCGCCCCGAA--GCGGTAGTGATGCGGTTACGCGAGTGCG
CCG-----TCTGCGAGC-GCGAAGAAAACTGCAC-GACGG--AATAGTCGCC-GCGAAGC
GG-AAAATGTCTCCTT-CGAAAGCGTGGGT-TTTGCCCGTTGGCGGAGCTGAAGCGTTCC
GTCGTAGTCCGCCGTCGGTCCAA-GTGCTTCGCAGTCTCTGCCCCGAAAA--GACTGGGC
CACTCCAGTTGGGG-CAGGGG-CGACGCCACACGAGACGATGCCC-TCTGCCAGGCTACG
AGTCCGTCCTGCGGCGCCCGCTGAAGCGG-CGCGCTGCGTGGGCGGCAT--GCCTCGGCG
GTGTTTTGGGCTTCAGACACGGTCGTTTGCCACGCAACTGCTCGTGCGCCGCACGCGCGC
--AGGCGGTTTGT-AAACCGCCTGCCAGCCTCGTCTATAAGTAGCTCCGTGTTGGGCGAA
GGACGTGGTA-GGGCGTC-GCACTC-GGTTCGC-GCTGGGCTT-TCGAAC-GTGTCGAGT
CCTT-CCAGCACGCTG--------------------------------------------
------------------------------------------------------------
--------------------

#90_sample_Dermacentor_nuttalli
----------------GGTCGGATCACATATCAAGAGAGCCTTCGGCGCACAAGGGAACG
TGCGTCCGTCGACTCGTTTTGACCGCGTCGGCATCACGGACAGTAC-GTTGAGT-GCTGA
AGCCACGCGCCAGC-GGCCTCAC--GTGAGGGAGAC-GGTGGCGAACTGA-ACTGTTGTG
CCGAAACTTCGCAGAGACGGAAACGA----GGCATT--GTACTACTGCAGCGCGACTAG-
TGCGCGCCTCCGAAGAGA-CCGCCGCAG-GATGGAGTCGGACAC--CTGCAGGG-AAAGT
GCGGTCTGAATCGCGAGGCGCAA---ACGTCTGTTGCGACAGCAGTAGCGCGCACGTTTG
CGAGAGAGTCGGAAG------CTTGCGTGCACGCACAAATGCGGGAAGCAAATGCCGGCC
GATTCCCGCGCCGTGCGC----TAAGCGAGCGTGATCGCA-CGTTGCGTTGTTTGCCTTC
GGAGTACGTCGAGCTCTTG--CAGAAAAGTTTGCTCGTCC-----GCATCACCGCACGGG
TGC-AGGCGCCCTAGTCTGGGTTTCGTCGCAGGAATAGGAATCGGAAAAGATTCTTGCGC
GGAACGGGGAGGACAAGGGTGCGCCCCGAA--GCGGTAGTGATGCGGTTACGCGAGTGCG
CCG-----TCTGCGAGC-GCGAAGAAAACTGCAC-GACGG--AATAGTCGCC-GCGAAGC
GG-AAAATGTCTCCTT-CGAAAGCGTGGGT-TTTGCCCGTTGGCGGAGCTGAAGCGTTCC
GTCGTAGTCCGCCGTCGGTCCAA-GTGCTTCGCAGTCTCTGCCCCGAAAA--GACTGGGC
CACTCCAGTTGGGG-CAGGGG-CGACGCCACACGAGACGATGCCC-TCTGCCAGGCTACG
AGTCCGTCCTGCGGCGCCCGCTGAAGCGG-CGCGCTGCGTGGGCGGCAT--GCCTCGGCG
GTGTTTTGGGCTTCAGACACGGTCGTTTGCCACGCAACTGCTCGTGCGCCGCACGCGCGC
--AGGCGGTTTGT-AAACCGCCTGCCAGCCTCGTCTATAAGTAGCTCCGTGTTGGGCGAA
GGACGTGGTA-GGGCGTC-GCACTC-GGTTCGC-GCTGGGCTT-TCGAAC-GTGTCGAGT
CCTT-CCAGCACGCTG--------------------------------------------
------------------------------------------------------------
--------------------

#91_sample_Dermacentor_nuttalli
-------------GAGGGTCGGATC-CATATCAAGAGAGCCTTCGGCGCACAAGGGAACG
TGCGTCCGTCGACTCGTTTTGACCGCGTCGGCATCACGGACAGTAC-GTTGAGT-GCTGA
AGCCACGCGCCAGC-GGCCTCAC--GTGAGGGAGAC-GGTGGCGAACTGA-ACTGTTGTG
CCGAAACTTCGCAGAGACGGAAACGA----GGCATT--GTACTACTGCAGCGCGACTAG-
TGCGCGCCTCCGAAGAGA-CCGCCGCAG-GATGGAGTCGGACAC--CTGCAGGG-AAAGT
GCGGTCTGAATCGCGAGGCGCAA---ACGTCTGTTGCGACAGCAGTAGCGCGCACGTTTG
CGAGAGAGTCGGAAG------CTTGCGTGCACGCACAAATGCGGGAAGCAAATGCCGGCC
GATTCCCGCGCCGTGCGC----TAAGCGAGCGTGATCGCA-CGTTGCGTTGTTTGCCTTC
GGAGTACGTCGAGCTCTTG--CAGAAAAGTTTGCTCGTCC-----GCATCACCGCACGGG
TGC-AGGCGCCCTAGTCTGGGTTTCGTCGCAGGAATAGGAATCGGAAAAGATTCTTGCGC
GGAACGGGGAGGACAAGGGTGCGCCCCGAA--GCGGTAGTGATGCGGTTACGCGAGTGCG
CCG-----TCTGCGAGC-GCGAAGAAAACTGCAC-GACGG--AATAGTCGCC-GCGAAGC
GG-AAAATGTCTCCTT-CGAAAGCGTGGGT-TTTGCCCGTTGGCGGAGCTGAAGCGTTCC
GTCGTAGTCCGCCGTCGGTCCAA-GTGCTTCGCAGTCTCTGCCCCGAAAA--GACTGGGC
CACTCCAGTTGGGG-CAGGGG-CGACGCCACACGAGACGATGCCC-TCTGCCAGGCTACG
AGTCCGTCCTGCGGCGCCCGCTGAAGCGG-CGCGCTGCGTGGGCGGCAT--GCCTCGGCG
GTGTTTTGGGCTTCAGACACGGTCGTTTGCCACGCAACTGCTCGTGCGCCGCACGCGCGC
--AGGCGGTTTGT-AAACCGCCTGCCAGCCTCGTCTATAAGTAGCTCCGTGTTGGGCGAA
GGACGTGGTA-GGGCGTC-GCACTC-GGTTCGC-GCTGGGCTT-TCGAAC-GTGTCGAGT
CCTT-CCAGCACGCTG--------------------------------------------
------------------------------------------------------------
--------------------

#92_sample_Dermacentor_nuttalli
---------------GGGTCGGATCACATATCAAGAGAGCCTTCGGCGCACAAGGGAACG
TGCGTCCGTCGACTCGTTTTGACCGCGTCGGCATCACGGACAGTAC-GTTGAGT-GCTGA
AGCCACGCGCCAGC-GGCCTCAC--GTGAGGGAGAC-GGTGGCGAACTGA-ACTGTTGTG
CCGAAACTTCGCAGAGACGGAAACGA----GGCATT--GTACTACTGCAGCGCGACTAG-
TGCGCGCCTCCGAAGAGA-CCGCCGCAG-GATGGAGTCGGACAC--CTGCAGGG-AAAGT
GCGGTCTGAATCGCGAGGCGCAA---ACGTCTGTTGCGACAGCAGTAGCGCGCACGTTTG
CGAGAGAGTCGGAAG------CTTGCGTGCACGCACAAATGCGGGAAGCAAATGCCGGCC
GATTCCCGCGCCGTGCGC----TAAGCGAGCGTGATCGCA-CGTTGCGTTGTTTGCCTTC
GGAGTACGTCGAGCTCTTG--CAGAAAAGTTTGCTCGTCC-----GCATCACCGCACGGG
TGC-AGGCGCCCTAGTCTGGGTTTCGTCGCAGGAATAGGAATCGGAAAAGATTCTTGCGC
GGAACGGGGAGGACAAGGGTGCGCCCCGAA--GCGGTAGTGATGCGGTTACGCGAGTGCG
CCG-----TCTGCGAGC-GCGAAGAAAACTGCAC-GACGG--AATAGTCGCC-GCGAAGC
GG-AAAATGTCTCCTT-CGAAAGCGTGGGT-TTTGCCCGTTGGCGGAGCTGAAGCGTTCC
GTCGTAGTCCGCCGTCGGTCCAA-GTGCTTCGCAGTCTCTGCCCCGAAAA--GACTGGGC
CACTCCAGTTGGGG-CAGGGG-CGACGCCACACGAGACGATGCCC-TCTGCCAGGCTACG
AGTCCGTCCTGCGGCGCCCGCTGAAGCGG-CGCGCTGCGTGGGCGGCAT--GCCTCGGCG
GTGTTTTGGGCTTCAGACACGGTCGTTTGCCACGCAACTGCTCGTGCGCCGCACGCGCGC
--AGGCGGTTTGT-AAACCGCCTGCCAGCCTCGTCTATAAGTAGCTCCGTGTTGGGCGAA
GGACGTGGTA-GGGCGTC-GCACTC-GGTTCGC-GCTGGGCTT-TCGAAC-GTGTCGAGT
CCTT-CCAGCACGCTG--------------------------------------------
------------------------------------------------------------
--------------------

#Dermacentor_andersoni(AY365355.1)
-----------------------------------------TTCGGCGCACA-GGGAACG
TGCGTCCGTCGACTCGTTTTGACCGCGTCGGCATCATGGACAGTACAGTTGAGCAGCTAA
AGCCACGC-CCAGC-GGCCTCAC--GAGAGGGAGAC-GGTGGCAAACCG------TTGTG
CCAATTCTTCGAAATGACGGAAACGA----GGCATTA----CTACTGCAGCGTGACGAG-
TGCGCGCCTCTAGCAAGA-CCGCCGCAG-GATGGAGTCGGATAC--CTGCAGGG-AAAGA
GCGGTCCAAG-CACGAGGCGCG---AACGTCTGTTGCCAT----GTAGCGCGCACGTTTG
CGAGAGAGTCGGAAGCGCACGCTTGCGTGCACGGAAAA-CGTGGGAATGAAACGCCGGCC
TATTCCCGCGCCGTGCGC----AAAGCCAGCGCGATCGCA-ATTTGCGTTGTTTGCCTTC
GAAGTACGTCGAGCTC-----CAGAGCTGGTCGCTCGTTC-----ACGTCACCGCAGTTG
TGT-GGGCGCCCT--TCCGGGCTTCGTCGCAGGAATGGGAATCGGCA--GATTCTTGCGA
GGAGCGGGGAGGAGAAGGGTGGCCCCCGAAA-GCGGTT-CGACGCGACA--------GCG
CCG-----TCTGCGAGCGAGAAGAGTCACGGCAC-GGCGG--AGAA-TTGCC-GCGAAAC
GG-AAAATGTCTTCTT--GAGAG----------GCCCCGTTGGCCGAGCTGAAGCGTTCC
GTCGTAGTCCGCCGTCGGTCCAAAGTGCTTCGCAGTCTCTGTCCCCTAAA--GACTGGGC
CACTCCAGTTGGGG-CAGGGG-CGACGCTACACGAGACGATGCCT-CCCGCCAGGTTT-T
AGTAGCCCCTGCGGTGCCCGCTGAAGCGG-CGCGCTGCTAAGGCGATCTTTGCCTCGGTG
GTGTTTGGGCTTTC-AACACGGTCGCTTACCACGCAACTGCTCGTGCGCCGCACGCGCGC
--AGGCGGTTCA-----CCGCCTGCCAGCCTCGTCTATAAGTAGCTCCGTGTTGGGCGAA
GGACGTGGTA-GGGCGTC-GCACTC-GGTTGGC-GCTGGGTTTGTCGAAC-GTGTCGAGT
CCTT--T--TCGGCA--TACCGCTCGTATGACGCACGCGCGCAGGC-GTTGTGCCGCCTG
C-CAGCCTCGTCCGTAAGGACGTGGCAGGGCGTCGTACTCGGTCGTGCTGGAATGGGC--
--------------------

#Dermacentor_andersoni(AY365356.1)
-----------------------------------------TTCGGCGCACA-GGGAACG
TGCGTCCGTCGACTCGTTTTGACCGCGTCGGCATCATGGACAGTAC-GTTGAGC-GCTAA
AGCCACGCGCCAGCAGGCCTCACA-GAGAGGGAGACAGGTGGCAAACCG------TTGTG
CCAATTCTTCGAAAAGACGGAAACGA----GGCAAAA----GTACTGCAGCGTGACGAG-
TGCGCGCCTCTAGCAAGA-CCGCCGCAG-GATGGAGTCGGATAC--CTGCAGGG-AAAGA
GCGGTCCAAG-CACGAGGCGCC---AACGTCTGTTGCCAT----GTAGCGCGCACGTTTG
CGAGAGAGTCGGAAGCGCACGCTTGCGTGCACGGAAAA-CGTGGGAATGAAACGCCGGCC
GATTCCCGCGCCGTGCGC----AAAGCCAGCGCGATCGCA-ATTTGCGCTGTTTGCCTTC
GAAGTACGTCGAGCTC-----CAGAGCTGGTCGCTCGTTC-----ACGTCACCGCAGCTG
TGT-GGGCGCCCT--TCCGGGCTTCGTCGCAGGAATGGGAATCGGCA--GATTCTTGCGA
GGAGCGGGGAGGAGAAGGGTGGCCCCCGAAA-GCGGTT-CGACGCGACA--------GCG
CCG-----TCTGCGAGCGAGAAGAGTCACGGCACCGGCGG--AGAA-TTGCCCGCGAAAC
GGGAAAATGTCTCCTT-CGAGAGCGTGGGT--TGCCCCGTTGGCCGAGCTGAAGCGTTCC
GTCGTAGTCCGCCGTCGGTCCAAAGTGCTTCGCAGTCTCTGTCCCCTAAA--GACTGGGC
CACTCCAGTTGGGG-CAGGGG-CGACGCTACACGAGACGATGCCT-CCCGCCAGGTTT-T
AGTCGCCCCTGCGGTGCCCGCTGAAGCGG-CGCGCTGCTAAGGCGATCTTTGCCTCGGTG
GTGTTTGGGCTTCAGAACACGGTCGCTTACCACGCAACTGCTCGTGCGCCGCACGCGCGC
--AGGCGGTTCA-----CCGCCTGCCAGCCTCGTCTATAAGTAGCTCCGTGTTGGGCGAA
GGACGTGGTA-GGGCGTCCGCACTCTGGTTGGCAGCTGGGTTT-TCGAAC-GTGTCGAGT
CCTT--T--TCGGCA--TACCGCTCGTATGACGCACGCGCGCAGGCTGTTGTGCCGCCTG
C-CAGCCTCGTCCGTAAGGACGTGGCAGGGCGTCGTACTCGGTCGTGCTGGAATGGGC--
--------------------

#Dermacentor_andersoni(AY365357.1)
-----------------------------------------TTCGGCGCACA-GGGAACG
TGCGTCCGTCGACTCGTTTTGACCGCGTCGGCATCATGGACAGTAC-GTTGAGCAGCTAA
AGCCACGCGCCAGC-GGCCTCAC--GAGAGGGAGACAGGTGGCAAACCG------TTGTG
CCAATTCTTCGAAAAGACGGAAACGA----GGCATTA----CTACTGCAGCGTGACGAG-
TGCGCGCCTCTAGCAAGA-CCGCCGCAG-GATGGAGTCGGATAC--CTGCAGGG-AAAGA
GCGGTCCAAG-CACGAGGCGCG---AACGTCTGTTGCCAT----GTAGCGCGCACGTTTG
CGAGAGAGTCGGAAGCGCACGCTTGCGTGCACGGAAAA-CGTGGGAATGAAACGCCGGCC
GATTCCCGCGCCGTGCGC----AAAGCCAGCGCGATCGCA-ATTTGCGCTGTTTGCCTTC
GAAGTACGTCGAGCTC-----CAGAGCTGGTCGCTCGTTC-----ACGTCACCGCAGCTG
TGT-GGGCGCCCT--TCCGGGCTTCGTCGCAGGAATGGGAATCGGCA--GATTCTTGCGA
GGAGCGGGGAGGAGAAGGGTGGCCCCCGAAA-GCGGTT-CGACGCGACA--------GCG
CCG-----TCTGCGAGCGAGAAGAGTCACGGCAC-GGCGG--AGAA-TTGCC-GCGAAAC
GG-AAAATGTCTCCTT-CGAGAGCGTGGGT---GCCCCGTTGGCCGAGCTGAAGCGTTCC
GTCGTAGTCCGCCGTCGGTCCAAAGTGCTTCGCAGTCTCTGTCCCCTAAA--GACTGGGC
CACTCCAGTTGGGG-CAGGGG-CGACGCTACACGAGACGATGCCT-CCCGCCAGGTTT-T
AGTAGCCCCTGCGGTGCCCGCTGAAGCGG-CGCGCTGCTAAGGCGATCTTTGCCTCGGTG
GTGTTTGGGCTTTC-AACACGGTCGCTTACCACGCAACTGCTCGTGCGCCGCACGCGCGC
--AGGCGGTTCA-----CCGCCTGCCAGCCTCGTCTATAAGTAGCTCCGTGTTGGGCGAA
GGACGTGGTA-GGGCGTC-GCACTC-GGTTGGC-GCTGGGTTTGTCGAAC-GTGTCGAGT
CCTT--T--TCGGCA--TACCGCTCGTATGACGCACGCGCGCAGGC-GTTGTGCCGCCTG
C-CAGCCTCGTCCGTAAGGACGTGGCAGGGCGTCGTACTCGGTCGTGCTGGAATGGGC--
--------------------

#Dermacentor_andersoni(AY365358.1)
-----------------------------------------TTCGGCGCACA-GGGAACG
TGCGTCCGTCGACTCGTTTTGACCGCGTCGGCATCATGGACAGTACAGTTGAGCAGCTAA
AGCCACGCGCCAGC-GGCCTCAC--GAGAGGGAGACAGGTGGCAAACCG------TTGTG
CCAATTCTTCGAAAAGACGGAAACGA----GGCATTA----CTACTGCAGCGTGACGAG-
TGCGCGCCTCTAGCAAGA-CCGCCGCAG-GATGGAGTCGGATAC--CTGCAGGG-AAAGA
GCGGTCCAAG-CACGAGGCGCG---AACGTCTGTTGCCAT----GTAGCGCGCACGTTTG
CGAGAGAGTCGGAAGCGCACGCTTGCGTGCACGGAAAA-CGTGGGAATGAAACGCCGGCC
GATTCCCGCGCCGTGCGC----AAAGCCAGCGCGATCGCA-ATTTGCGCTGTTTGCCTTC
GAAGTACGTCGAGCTC-----CAGAGCTGGTCGCTCGTTC-----ACGTCACCGCAGTTG
TGT-GGGCGCCCT--TCCGGGCTTCGTCGCAGGAATGGGAATCGGCA--GATTCTTGCGA
GGAGCGGGGAGGAGAAGGGTGGCCCCCGAAA-GCGGTT-CGACGCGACA--------GCG
CCG-----TCTGCGAGCGAGAAGAGTCACGGCAC-GGCGG--AGAA-TTGCC-GCGAAAC
GG-AAAATGTCTCCTT-CGAGAGCGTGGGT---GCCCCGTTGGCCGAGCTGAAGCGTTCC
GTCGTAGTCCGCCGTCGGTCCAAAGTGCTTCGCAGTCTCTGTCCCCTAAA--GACTGGGC
CACTCCAGTTGGGG-CAGGGG-CGACGCTACACGAGACGATGCCT-CCCGCCAGGTTT-T
AGTAGCCCCTGCGGTGCCCGCTGAAGCGG-CGCGCTGCTAAGGCGATCTTTGCCTCGGTG
GTGTTTGGGCTTTC-AACACGGTCGCTTACCACGCAACTGCTCGTGCGCCGCACGCGCGC
--AGGCGGTTCA-----CCGCCTGCCAGCCTCGTCTATAAGTAGCTCCGTGTTGGGCGAA
GGACGTGGTA-GGGCGTC-GCACTC-GGTTGGC-GCTGGGTTTGTCGAAC-GTGTCGAGT
CCTT--T--TCGGCA--TACCGCTCGTATGACGCACGCGCGCAGGC-GTTGTGCCGCCTG
C-CAGCCTCGTCCGTAAGGACGTGGCAGGGCGTCGTACTCGGTCGTGCTGGAATGGGC--
--------------------

#Dermacentor_andersoni(AY365360.1)
-----------------------------------------TTCGGCGCACA-GGGAACG
TGCGTCCGTCGACTCGTTTTGACCGCGTCGGCATCATGGACAGTAC-GTTGAGCAGCTAA
AGCCACGCGCCAGC-GGCCTCAC--GAGAGGGAGACAGGTGGCAAACCG------TTGTG
CCAATTCTTCGAAAAGACGGAAACGA----GGCAAAA----GTACTGCAGCGTGACGAG-
TGCGCGCCTCTAGCAAGA-CCGCCGCAG-GATGGAGTCGGATAC--CTGCAGGG-AAAGA
GCGGTCCAAG-CACGAGGCGCC---AACGTCTGTTGCCAT----GTAGCGCGCACGTTTG
CGAGAGAGTCGGAAGCGCACGCTTGCGTGCACGGAAAA-CGTGGGAATGAAACGCCGGCC
GATTCCCGCGCCGTGCGC----AAAGCCAGCGCGATCGCA-ATTTGCGCTGTTTGCCTTC
GAAGTACGTCGAGCTC-----CAGAGCTGGTCGCTCGTTC-----ACGTCACCGCAGCTG
TGT-GGGCGCCCT--TCCGGGCTTCGTCGCAGGAATGGGAATCGGCA--GATTCTTGCGA
GGAGCGGGGAGGAGAAGGGTGGCCCCCGAAA-GCGGTT-CGACGCGACA--------GCG
CCG-----TCTGCGAGCGAGAAGAGTCACGGCAC-GGCGG--AGAA-TTGCC-GCGAAAC
GG-AAAATGTCTCCTT-CGAGAGCGTGGGT---GCCCCGTTGGCCGAGCTGAAGCGTTCC
GTCGTAGTCCGCCGTCGGTCCAAAGTGCTTCGCAGTCTCTGTCCCCTAAA--GACTGGGC
CACTCCAGTTGGGG-CAGGGG-CGACGCTACACGAGACGATGCCT-CCCGCCAGGTTT-T
AGTCGCCCCTGCGGTGCCCGCTGAAGCGG-CGCGCTGCTAAGGCGATCTTTGCCTCGGTG
GTGTTTGGGCTTTC-AACACGGTCGCTTACCACGCAACTGCTCGTGCGCCGCACGCGCGC
--AGGCGGTTCA-----CCGCCTGCCAGCCTCGTCTATAAGTAGCTCCGTGTTGGGCGAA
GGACGTGGTA-GGGCGTC-GCACTC-GGTTGGC-GCTGGGTTT-TCGAAC-GTGTCGAGT
CCTT--T--TCGGCA--TACCGCTCGTATGACGCACGCGCGCAGGC-GTTGTGCCGCCTG
C-CAGCCTCGTCCGTAAGGACGTGGCAGGGCGTCGTACTCGGTCGTGCTGGAATGGGC--
--------------------

#Dermacentor_andersoni(AY365361.1)
-----------------------------------------TTCGGCGCACA-GGGAACG
TGCGTCCGTCGACTCGTTTTGACCGCGTCGGCATCATGGACAGTACAGTTGAGCAGCTAA
AGCCACGCGCCAGC-GGCCTCAC--GAGAGGGAGAC-GGTGGCAAACCG------TTGTG
CCAATTCTTCGAAATGACGGAAACGA----GGCATTA----CTACTGCAGCGTGACGAG-
TGCGCGCCTCTAGCAAGA-CCGCCGCAG-GATGGAGTCGGATAC--CTGCAGGG-AAAGA
GCGGTCCAAG-CACGAGGCGCG---AACGTCTGTTGCCAT----GTAGCGCGCACGTTTG
CGAGAGAGTCGGAAGCGCACGCTTGCGTGCACGGAAAA-CGTGGGAATGAAACGCCGGCC
TATTCCCGCGCCGTGCGC----AAAGCCAGCGCGATCGCA-ATTTGCGTTGTTTGCCTTC
GAAGTACGTCGAGCTC-----CAGAGCTGGTCGCTCGTTC-----ACGTCACCGCAGTTG
TGT-GGGCGCCCT--TCCGGGCTTCGTCGCAGGAATGGGAATCGGCA--GATTCTTGCGA
GGAGCGGGGAGGAGAAGGGTGGCCCCCGAAA-GCGGTT-CGACGCGACA--------GCG
CCG-----TCTGCGAGCGAGAAGAGTCACGGCAC-GGCGG--AGAA-TTGCC-GCGAAAC
GG-AAAATGTCTTCTT-CGAGAG----------GCCCCGTTGGCCGAGCTGAAGCGTTCC
GTCGTAGTCCGCCGTCGGTCCAAAGTGCTTCGCAGTCTCTGTCCCCTAAA--GACTGGGC
CACTCCAGTTGGGG-CAGGGG-CGACGCTACACGAGACGATGCCT-CCCGCCAGGTTT-T
AGTAGCCCCTGCGGTGCCCGCTGAAGCGG-CGCGCTGCTAAGGCGATCTTTGCCTCGGTG
GTGTTTGGGCTTTC-AACACGGTCGCTTACCACGCAACTGCTCGTGCGCCGCACGCGCGC
--AGGCGGTTCA-----CCGCCTGCCAGCCTCGTCTATAAGTAGCTCCGTGTTGGGCGAA
GGACGTGGTA-GGGCGTC-GCACTC-GGTTGGC-GCTGGGTTTGTCGAACTGTGTCGAGT
CCTT--T--TCGGCA--TACCGCTCGTATGACGCACGCGCGCAGGC-GTTGTGCCGCCTG
C-CAGCCTCGTCCGTAAGGACGTGGCAGGGCGTCGTACTCGGTCGTGCTGGAATGGGC--
--------------------

#Dermacentor_andersoni(AY365362.1)
-----------------------------------------TTCGGCGCACA-GGGAACG
TGCGTCCGTCGACTCGTTTTGACCGCGTCGGCATCATGGACAGTAC-GTTGAGC-GCTAA
AGCCACGCGCCAGC-GGCCTCAC--GAGAGGGAGACAGGTGGCAAACCG------TTGTG
CCAATTCTTCGAAAAGACGGAAACGA----GGCATTA----CTACTGCAGCGTGACGAG-
TGCGCGCCTCTAGCAAGA-CCGCCGCAG-GATGGAGTCGGATAC--CTGCAGGG-AAAGA
GCGGTCCAAG-CACGAGGCGCG---AACGTCTGTTGCCAT----GTAGCGCGCACGTTTG
CGAGAGAGTCGGAAGCGCACGCTTGCGTGCACGGAAAA-CGTGGGAATGAAACGCCGGCC
GATTCCCGCGCCGTGCGC----AAAGCCAGCGCGATCGCA-ATTTGCGCTGTTTGCCTTC
GAAGTACGTCGAGCTC-----CAGAGCTGGTCGCTCGTTC-----ACGTCACCGCAGCTG
TGT-GGGCGCCCT--TCCGGGCTTCGTCGCAGGAATGGGAATCGGCA--GATTCTTGCGA
GGAGCGGGGAGGAGAAGGGTGGCCCCCGAAA-GCGGTT-CGACGCGACA--------GCG
CCG-----TCTGCGAGCGAGAAGAGTCACGGCAC-GGCGG--AGAA-TTGCC-GCGAAAC
GG-AAAATGTCTCCTTTCGAGAGCGTGGGT---GCCCCGTTGGCCGAGCTGAAGCGTTCC
GTCGTAGTCCGCCGTCGGTCCAAAGTGCTTCGCAGTCTCTGTCCCCTAAA--GACTGGGC
CACTCCAGTTGGGG-CAGGGG-CGACGCTACACGAGACGATGCCT-CCCGCCAGGTTT-T
AGTCGCCCCTGCGGTGCCCGCTGAAGCGG-CGCGCTGCTAAGGCGATCTTTGCCTCGGTG
GTGTTTGGGCTTCA-GACACGGTCGCTTACCACGCAACTGCTCGTGCGCCGCACGCGCGC
--AGGCGGTTCA-----CCGCCTGCCAGCCTCGTCTATAAGTAGCTCCGTGTTGGGCGAA
GGACGTGGTA-GGGCGTC-GCACTC-GGTTGGC-GCTGGGTTT-TCGAAC-GTGTCGAGT
CCTT--T--TCGGCA--TACCGCTCGTATGACGCACGCGCGCAGGC-GTTGTGCCGCCTG
C-CAGCCTCGTCCGTAAGGACGTGGCAGGGCGTCGTACTCGGTCGTGCTGGAATGGGC--
--------------------

#Dermacentor_andersoni(AY365363.1)
-----------------------------------------TTCGGCGCACA-GGGAACG
TGCGTCCGTCGACTCGTTTTGACCGCGTCGGCATCATGGACAGTAC-GTTGAGC-GCTAA
AGCCACGCGCCAGC-GGCCTCAC--GAGAGGGAGAC-GGTGGCAAACCG------TTGTG
CCAATTCTTCGAAATGACGGAAACGA----GGCATTA----CTACTGCAGCGTGACGAG-
TGCGCGCCTCTAGCAAGA-CCGCCGCAG-GATGGAGTCGGATAC--CTGCAGGG-AAAGA
GCGGTCCAAG-CACGAGGCGCG---AACGTCTGTTGCCAT----GTAGCGCGCACGTTTG
CGAGAGAGTCGGAAGCGCACGCTTGCGTGCACGGAAAA-CGTGGGAATGAAACGCCGGCC
TATTCCCGCGCCGTGCGC----AAAGCCAGCGCGATCGCA-ATTTGCGCTGTTTGCCTTC
GAAGTACGTCGAGCTC-----CAGAGCTGGTCGCTCGTTC-----ACGTCACCGCAGCTG
TGT-GGGCGCCCT--TCCGGGCTTCGTCGCAGGAATGGGAATCGGCA--GATTCTTGCGA
GGAGCGGGGAGGAGAAGGGTGGCCCCCGAAA-GCGGTT-CGACGCGACA--------GCG
CCG-----TCTGCGAGCGAGAAGAGTCACGGCAC-GGCGG--AGAA-TTGCC-GCGAAAC
GG-AAAATGTCTCCTT-CGAGAG----------GCCCCGTTGGCCGAGCTGAAGCGTTCC
GTCGTAGTCCGCCGTCGGTCCAAAGTGCTTCGCAGTCTCTGTCCCCTAAA--GACTGGGC
CACTCCAGTTGGGG-CAGGGG-CGACGCTACACGAGACGATGCCT-CCCGCCAGGTTT-T
AGTCGCCCCTGCGGTGCCCGCTGAAGCGG-CGCGCTGCTAAGGCGATCTTTGCCTCGGTG
GTGTTTGGGCTTCA-GACACGGTCGCTTACCACGCAACTGCTCGTGCGCCGCACGCGCGC
--AGGCGGTTCA-----CCGCCTGCCAGCCTCGTCTATAAGTAGCTCCGTGTTGGGCGAA
GGACGTGGTA-GGGCGTC-GCACTC-GGTTGGC-GCTGGGTTT-TCGAAC-GTGTCGAGT
CCTT--T--TCGGCA--TACCGCTCGTATGACGCACGCGCGCAGGC-GTTGTGCCGCCTG
C-CAGCCTCGTCCGTAAGGACGTGGCAGGGCGTCGTACTCGGTCGTGCTGGAATGGGC--
--------------------

#Dermacentor_marginatus(FJ416316.1)
------------------------------------------------------------
------------------------------------------------------------
---------------------------GAGGAAGAC-GGTGGCGAACTGA-ACTGTTGTG
CCAAAACTTCGCAGAGACTGAAACGA----GGCATT--GTACTACTGCAGCACGACGAG-
CGCGCGCCTCCGAAGAGAACCGCCGCAG-GATGGAGTCGGACAC--CTGCAGGG-AAAGT
GCGGTCTGAG-CGCGAGGCGCGA---ACGTCTGTTGCAACAGCAGTAGCGCGCACGTTTG
CGAGAGAGTCGGAAGCGCCCGCTTGCGTGCACGGACAA-CGCGGGAAGCAAACGCCGGCC
GATTCCCGCGCCGTGCGCGAAGCAAGCGAGCGCGATCGCA-CGTTGCGTTGTTTGCCTTC
GGAGTACGTCGAGCTCTAG--CAGAA--GGTCGCTCGTCC-----GCGTCACCGCACGGG
TGC-AGGCGCCCTAGTCCGGGTTTCGTCGCAGGAATAAGAGTCGGAAAAGATTCTTGCGC
GGAGCGGGGAGGACAAGGGTGCGCCCCGGA--GCGGTAGTGACGCGGTTACGCGAGTGCG
CCG-----TCTGCGAGAAGCGAAGAAAACGGCAC-GACTG--AATAGTCGCC-GCGAAGC
GG-AAAATGTCTCCCT-CGAAAGCGTGAGT-TT-GCCCGTTGGCGGAGCTGAAGCGTTCC
GTCGTAGTCCGCCGTCGGTCCAA-GTGCTTCGCAGTCTCTGCCCTTAAAAA-GACTGGGC
CACTCCAGTTGGGGGCAGGGGGCGACGCTACACTAGACGATGCCC-TGTGCCAGGCTA-G
AGTC-GTCCTGTGGCGCCCGCTGAAGCGG-TGCGCTGCGAGGGTGGCAT--GCCTCGGCG
GTGTTT-GGGCT------------------------------------------------
------------------------------------------------------------
------------------------------------------------------------
------------------------------------------------------------
------------------------------------------------------------
--------------------

#Dermacentor_marginatus(FN296269.1)
----------------------ATCACATATCAAGAGAGCCTTCGGCGCACA-GGGAACG
TGCGTCCGTCGACTCGTTTTGACCGCGTCGGCATCACGGACAGTAC-GTTGAGT-GCTGA
AGCCACGCGCCAGC-GGCCTCAC--GTGAGGAAGAC-GGTGGCGAACTGA-ACTGTTGTG
CCAAAACTTCGCAGAGACTGAAACGA----GGCATT--GTACTACTGCAGCACGACGAG-
CGCGCGCCTCCGAAGAGAACCGCCGCAG-GATGGAGTCGGACAC--CTGCAGGG-AAAGT
GCGGTCTGAG-CGCGAGGCGCGA---ACGTCTGTTGCAACAGCAGTAGCGCGCACGTTTG
CGAGAGAGTCGGAAGTGCCCGCTTGCGTGCACGGACAA-CGCGGGAAGCAAACGCCGGCC
GATTCCCGCGCCGTGCGCGAAGCAAGCGAGCGCGATCGCA-CGTTGCGTTGTTTGCCTTC
GGAGTACGTCGAGCTCTAG--CAGAA--GGTCGCTCGTCC-----GCGTCACCGCACGGG
TGC-AGGCGCCCTAGTCCGGGTTTCGTTGCAGGAATAAGAGTCGGAAAAGATTCTTGCGC
GGAGCGGGGAGGGCAAGGGTGCGCCCCGGA--GCGGTAGTGACGCGGTTACGCGAGTGCG
CCG-----TCTGCGAGAAGCGAAGAAAACGGCAC-GACTG--AATAGTCGCC-GCGAAGC
GG-AAAATGTCTCCCT-CGAAAGCGTGAGT-TT-GCCCGTTGGCGGAGCTGAAGCGTTCC
GTCGTAGTCCGCCGTCGGTCCAA-GTGCTTCGCAGTCTCTGCCCTTAAAAA-GACTGGGC
CACTCCAGTTGGGGGCAGGGG-CGACGCTACACTAGACGATGCCC-TGTGCCAGGCTA-G
AGTC-GTCCTGTGGCGCCCGCTGAAGCGG-TGCGCTGCGAGGGTGGCAT--GCCTCGGCG
GTGTTT-GGGCTTCAGACACGGTCGTTTGCCACGCAACTGCTCGTGCGACGCACGCGCGC
TAAGGCGGTTCAAGAAACCACCTGCCAGCCTCGTCTATAAGTAGCTCCGTGTTGGGCGAA
GGACGTGGTA-GGGCGTC-GTACTC-GGTTTGC-GCTGGGCTT-TCGAAC-GTGTCGAGT
CCTTTCCAGCACGCTGGAAGGGGCGAAAGCGATGTATCCGTTG-----------------
------------------------------------------------------------
--------------------

#Dermacentor_marginatus(FN296273.1)
----------------------ATCACATATCAAGAGAGCCTTCGGCGCACA-GGGAACG
TGCGTCCGTCGACTCGTTTTGACCGCGTCGGCATCACGGACAGTAC-GTTGAGT-GCTGA
AGCCACGCGCCAGC-GGCCTCAC--GTGAGGAAGAC-GGTGGCGAACTGA-ACTGTTGTG
CCGAAACTTCGCAGAGACTGAAACGA----GGCATT--GTACTACTGCAGCACGACGAG-
CGCGCGCCTCCGAGGAGAACCGCCGCAG-GATGGAGTCGGACAC--CTGCAGGG-AAAGT
GCGGTCTGAG-CGCGAGGCGCGA---ACGTCTGTTGCAACAGCAGTAGCGCGCACGTTTG
CGAGAGAGTCGGAAGCGCCCGCTTGCGTGCACGGACAA-CGCGGGAAGCAAACGCCGGCC
GATTCCCGCGCCGCGCGCGAAGCAAGCGAGCGCGATCGCA-CGTTGCGTTGTTTGCCTTC
GGAGTACGTCGAGCTCTAG--CAGAA--GGTCGCTCGTCC-----GCGTCACCGCACGGG
TGC-AGGCGCCCTAGTCCGGGTTTCGTCGCAGGAATAAGAGTCGGAAAAGATTCTTGCGC
GGAGCGGGGAGGACAAGGGTGCGCCCCGGA--GCGGTAGTGACGCGGTTACGCGAGTGCG
CCG-----TCTGCGAGAAGCGAAGAAAACGGCAC-GACTG--AATAGTCGCC-GCGAAGC
GG-AAAATGTCTCCCT-CGAAAGCGTGAGT-TT-GCCCGTTGGCGGAGCTGAAGCGTTCC
GTCGTAGTCCGCCGTCGGTCCAA-GTGCTTCGCAGTCTCTGCCCTTAAAAA-GACTGGGC
CACTCCAGTTGGGGGCAGGGG-CGACGCTACACTAGACGATGCCC-TCTGCCAGGCTA-G
AGTC-GTCCTGTGGCGCCCGCTGAAGTGG-CGCGCTGCGAGGGTGGCAT--GCCTCGGCG
GTGTTT-TGGCTTCAGACACGGTCGTTTGCCACGCAACTGCTCGTGCGACGCACGCGCGC
TAAGGCGGTTCAAGAAACCACCTGCCAGCCTCGTCTATAAGTAGCTCCGTGTTGGGCGAA
GGACGTGGTA-GGGCGTC-GTACTC-GGTTTGC-GCTGGGCTT-TCGAAC-GTGTCGAGT
CCTTTCCAGCACGCTGGAAGGGGCGAAAGCGATGTATCCGTTG-----------------
------------------------------------------------------------
--------------------

#Dermacentor_marginatus(FN296275.1)
----------------------ATCACATATCAAGAGAGCCTTCGGCGCACA-GGGAACG
TGCGTCCGTCGACTCGTTTTGACCGCGTCGGCATCACGGACAGTAC-GTTGAGT-GCTGA
AGCCACGCGCCAGC-GGCCTCAC--GTGAGGAAGAC-GGTGGCGAACTGA-ACTGTTGTG
CCAAAACTTCGCAGAGACGGAAACGA----GGCATT--GTACTACTGCAGCACGACGAG-
CGCGCGCCTCCGAAGAGAACCGCCGCAG-AATGGAGTCGGATAC--CTGCAGGG-AAAGT
GCGGTCTGAG-CGCGAGGCGCGA---ACGTCTGTTGCAACAGCAGTAGCGCGCACGTTTG
CGAGAGAGTCGGAAGTGCCCGCTTGCGTGCACGGACAA-CGCGGGAAGCAAACGCCGGCC
GATTCCCGCGCCGTGCGCGAAGCAAGCGAGCGCGATCGCA-CGTTGCGTTGTTTGCCCTC
GGAGTACGTCGAGCTCTAG--CAGAA--GGTCGCTCGTCC-----GCGTCACCGCACGGG
TGC-AGGCGCCCTAGTCCGGGTTTCGTCGCAGGAATAAGAGTCGGAAAAGATTCTTGCGC
GGAGCGGGGAGGACAAGGGTGCGCCCCGGA--GCGGTAGTGACGCGGTTACGCGAGTGCG
CCG-----TCCGCGAGAAGCGAAGAAAACGGCAC-GACTG--AATAGTCGCC-GCGAAGC
GG-AAAATGTCTCCCT-CGAAAGCGTGAGT-TT-GCCCGTTGGCGGAGCTGAAGCGTTCC
GTCGTAGTCCGCCGTCGGTTCAA-GTGCTTCGCAGTCTCTGCCCTTAAAAA-GACTGGGC
CACTCCAGTTGGGGGCAGGGG-CGACGCTACACTAGACGATGCCC-TCTGCCAGGCTA-G
AGTC-GTCCTGTGGCGCCCGCTGAAGCGG-CGCGCTGCGAGGGTGGCAT--GCCTCGGCG
GTGTTG-GGGCTTCAGACACGGTCGTTTGCCACGCAACTGCTCGTGCGACGCACGCGCGC
TAAGGCGGTTCAAGAAACCACCTGCCAGCCTCGTCTATAAGTAGCTCCGTGTTGGGCGAA
GGACGTGGTA-GGGCGTC-GTACTC-GGTTTGC-GCTGGGCTT-TCGAAC-GTGTCGAGT
CCTTTCCAGCACGCTGGAAGGGGCGAAAGCGATGTATCCGTTG-----------------
------------------------------------------------------------
--------------------

#Dermacentor_marginatus(FN296278.1)
----------------------ATCACATATCAAGAGAGCCTTCGGCGCACA-GGGAACG
TGCGTCCGTCGACTCGTTTTGACCGCGTCGGCATCACGGACAGTAC-GTTGAGT-GCTGA
AGCCACGCGCCAGC-GGCCTCAC--GTGAGGAAGAC-GGTGGCGAACTGA-ACGGTTGTG
CCAAAACTTCGCACAGACGGAAACGA----GGCATT--GTACTACTGCAGCACGACGAG-
CGCGCGCCTCCGAAGAGAACCGCCGCAG-GATGGAGTCGGACAC--CTGCAGGG-AAAGT
GCGGTCAGAG-CGCGAGGCGCGA---ACGTCTGTTGCAACAGCAGTAGCGCGCACGTTTG
CGAGAGAGTCGGAAGCGCCCGCTTGCGTGCACGGACAA-CGCGGGAAGCAAACGCCGGCC
GATTCCCGCGCCGTGCGCGAAGCGAGCGAGCGCGATCGCA-CGTTGCGTTGTTTGCCTTC
GGAGTACGTCGAGCTCTAG--CAGAA--GGTCGCTCGTCC-----GCGTCACCGCACGGG
TGC-AGGCGCCCTAGTCCGGGTTTCGTCGCAGGAATAAGAGTCGGAAAAGATTCTTGCGC
GGAGCGGGGAGGACAAGGGTGCGCCCCGGA--GCGGTAGTGACGCGGTTACGCGAGTGCG
CCG-----TCTGCGAGAAGCGAAGAAAACGGCAC-GACTG--AATAGTCGCC-GCGAAGC
GG-AAAATGTCTCCCT-CGAAAGCGTGAGT-TT-GCCCGTTGGCGGAGCTGAAGCGTTCC
GTCGTAGTCCGCCGTCGGTCCAA-GTGCTTCGCAGTCTCTGCCCTTAAAAA-GACTGGGC
CACTCCAGTTGGGGGCAGGGG-CGACGCTACACTAGACGATGCCC-TCTGCCAGGCTA-G
AGTC-GTCCTGTGGCGCCCGCTGAAGCGG-CGCGCTGCGAGGGTGGCAT--GCCTCGGCG
GTGTTT-GGGCTTCAGACACGGTCGTTTGCCACGCAACTGCTCGTGCGACGCACGCGCGC
TAAGGCGGTTCAAGAAACCACCTGCCAGCCTCGTCTATAAGTAGCTCCGTGTTGGGCGAA
GGACGTGGTA-GGGCGTC-GTACTC-GGTTTGC-GCTGGGCTT-TCGAAC-GTGTCGAGT
CCTTTCCAGCACGCTGGAAGGGGCGAAAGCGATGTATCCGTTG-----------------
------------------------------------------------------------
--------------------

#Dermacentor_marginatus(GQ144707.1)
----------------------ATCACATATCAAGAGAGCCTTCGGCGCACA-GGGAACG
TGCGTCCGTCGACTCGTTTTGACCGCGTCGGCATCACGGACAGTAC-GTTGAGT-GCTGA
AGCCACGCGCCAGC-GGCCTCAC--GTGAGGAAGAC-GGTGGCGAACTGA-ACGGTTGTG
CCAAAACTTCGCACAGACGGAAACGA----GGCATT--GTACTACTGCAGCACGACGAG-
CGCGCGCCTCCGAAGAGAACCGCCGCAG-GATGGAGTCGGACAC--CTGCAGGG-AAAGT
GCGGTCTGAG-CGCGAGGCGCGA---ACGTCTGTTGCAACAGCAGTAGCGCGCACGTTTG
CGAGAGAGTCGGAAGCGCCCGCTTGCGTGCACGGACAA-CGCGGGAAGCAAACGCCGGCC
GATTCCCGCGCCGTGCGCGAAGCAAGCGAGCGCGATCGCA-CGTTGCGTTGTTTGCCTTC
GGAGTACGTCGAGCTCTAG--CAGAA--GGTCGCTCGTCC-----GCGTCACCGCACGGG
TGC-AGGCGCCCTAGTCTGGGTTTCGTCGCAGGAATAAGAGTCGGAAAAGATTCTTGCGC
GGAGCGGGGAGGACAAGGGTGCGCCCCGGA--GCGGTAGTGACGCGGTTATGCGAGTGCG
CCG-----TCTGCGAGAAGCGAAGAAAACCGCAC-GACTG--AATAGTCGCC-GCGAAGC
GG-AAAATGTCTCCCT-CGAAAGCGTGAGT-TT-GCCCGTTGGCGGAGCTGAAGCGTTCC
GTCGTAGTCCGCCGTCGGTCCAA-GTGCTTCGCAGTCTCTGCCCTTAAAAA-GACTGGGC
CACTCCAGTTGGGGGCAGGGG-CGACGCTACACTAGACGATGCCC-TGTGCCAGGCTA-G
AGTC-GTCCTGTGGCGCCCGCTGAAGCGG-TGCGCTGCGAGGGTGGCAT--GCCTCGGCG
GTGTTT-GGGCTTCAGACACGGTCGTTTGCCACGCAACTGCTCGTGCGACGCACGCGCGC
TAAGGCGGTTCAAGAAACCACCTGCCAGCCTCGTCTATAAGTAGCTCCGTGTTGGGCGAA
GGACGTGGTA-GGGCGTC-GTACTC-GGTTTGC-GCTGGGCTT-TCGAAC-GTGTCGAGT
CCTTTCCAGCACGCTGGAAGGGGCGAAAGCGATGTATCCGTTGTCGA-------------
------------------------------------------------------------
--------------------
