# Supplementary material for: Assessment of four DNA fragments (COI, 16S rDNA, ITS2, 12S rDNA) for species identification of the Ixodida (Acari: Ixodida)
Source: Parasit Vectors. 2014 Mar 3;7:93. doi: 10.1186/1756-3305-7-93 (PMC3945964; doi:10.1186/1756-3305-7-93)
Supplement: Additional file 5 — Appendix S2. The data sets 1 to 3 utilized in this manuscript. [file 1756-3305-7-93-S5.zip › Appendix.S2/data set 2/ITS2/Haemaphysalis.meg]

#mega
!Title ;
!Format DataType=DNA indel=-;

#101_sample_Haemaphysalis_longicornis
-----------------------GCGCCCGTTGGGTGCGGTGCTCGAGACTCGTTTTGAC
CGCGTCGGCGTTATGGACAGCACGTTGAACGTGAAAAG-----CTTGTGCAGAGGACGTC
GTTG---GACGAGGAGATGTCAGAGATTGGAGTGCACGCGCAAAGGGGAGGGTCCC--GG
GGGATGCGTTCCCCGGCCCTC-------CAGCGCTGGCGTGTTGGGAAGTCTGA-ATCGC
GCGCGAAGCGGGA-TCGCC----CTTCGAAAAGCG-------------TCTGGAGTCGGA
ATCGGGACGCCGAA---TCGGATTCGAAG-GTTGCGTGAGCGCGTGTGAAAGACGACGCC
GGATGAGCGCTTGGCGGGGAACGGATGCATCCCCTGCGCTCGTGCCTCTTACGACACTTT
CTCTCGGAAACCG-CGAATCGGCTGCGAAACCTCCCGAAGGGTGCGGAGGCGAGCAGAAG
CGGTGAGCCGCGAATCGGCTGCGAAACCTCCCGAAGGGTGCGGAGGCGAGCAGAAGCGGA
CGCCGAGAGTCCTGGCACACCGTCGGAAGAAG--GGCTAAGTGCAGCCGAGCGCGCCTGA
AGGTGCGCACGGCGTGCGGATCCTTTTTTTTCCCCTCGGCTTGTGCAGTCGTCTCTGAGA
TTCGGAATTCTCCGAGTTAGAGTCCACGACGAGGAGAGTTGAAACGCGAATCGGC---CG
CGGCAGTCCTTTCGATGGGTGA-AAAGGGCGCGTGGAGGCGTTTCCTCTCCGTTTCGA--
----ACGCGCGCGCGTTGGCCCCCC-GGGAATA-------AAGGCGCG-CGCCGG---CT
CGACCAAACTT--CGCTGCAGG-AAAGCCCTCGACCTGGAAGGAGATTGCCTG-TGTG-G
TGGGAAGGA-GTTTC-TTGCGTCGG-CCGGTGCCCCCGG----TTTCTCCGTGG-TGGG-
AAAACAT---CGTG-TTCGTGC--GCTCCCGGG--TGGAAAGTGG-------------TG
G--CCTCGTAG------------CAGAGGAAAG---------------------------
------CGGCGC----------------------------------------------GT
GATTG---CCTT-CTCGCCG---GTACGACC--GCAGGT-ACGAAAAAGGGCGAGTG---
--TGCAGTTGCGGTC-----GTGGCTTTGCAGTAGACGGTTCTCT-------TTTGGGAT
GGA-TGCTGTG-----ATGG-CTTTCCCGCTGAGCCCGCACT-----TGTAAGTGTGGG-
GCTCGCGGTACAACGAGAGTTGTCGCATCCGGAGGCCGTTTTGC--CTGTAAGCTTCCGC
GCTTGACCGGG-----------------AACTTTTCCAGGTCGCGTTGGATGAAGC----
-----CACTCTGACTTTGGCCATCCGCCGGT--ACTCCGGTTTCAGACCGTGCG------
--ATATCGCACCCACCTTTGCAAAACGAGCTGGACGCGCTCCGTCGTAGTCCGCCGTCGG
TCCAAGTGCTTCGCAGTCTCTGCCCCGT-GCAATCTGGGTCACTCCAGTGGGGGCGGGGG
CGCACGTTTCTTTGACGATGCTCGGCTCCCGGTTGAGGTCGCCCACGTGACGAACGCACG
TCTGCGAGGGCGGCAGGGAATTATTCGACCGCGGCTGCCTAGAGCTACCTTTCTCGTT--
-TCTTGCCGCGCAACAGATTGCTGCGCCGTCCGGGCGCCGTGGTTGTAGCTTCCGGGGAT
GGAATGCGAAGCCCGGCGTTTCATTGAGATGGACGATGACGCGCTCG---ACCGCGC---
------------------------

#104_sample_Haemaphysalis_longicornis
-----------AGAGAGTGTCGTGCGCCCGTTGGGTGCGGTGCTCGAGACTCGTTTTGAC
CGCGTCGGCGTTATGGACAGCACGTTGAACGTGAAAAG-----CTTGTGCAGAGGACGTC
GTTG---GACGAGGAGATGTCAAAGATTGGAGTGCACGCGCAAAGGGGAGGGTCCC--GG
GGGATGCGTTCCCCGGCCCTC-------CAGCGCTGGCGGGTTGGGAAGTCTGA-ATCGC
GCGCGAAGCGGGA-TCGCC----CTTCGAAAAGCG-------------TCTGGAGTCGGA
ATCGGGACGCCGAA---TCGGATTCGAAG-GTTGCGTGAGCGCGTGTGAAAGACGACGCC
GGATGAGCGCTTGGCGGGGAACGGATGCATCCCCTGCGCTCGTGCCTCTTACGACACTTT
CTCTCGGAAACCG-CGAATCGGCTGCGAAACCTCCCGAAGGGTGCGGAGGCGAGCAAAAG
CGGTGAGCCGCGAATCGGCTGCGAAACCTCCCGAAGGGTGCGGAGGCGAGCAGAAGCGGA
CGCCGAGAGTCCTGGCACACCGTCGGAAGAAG--GGCTAAGTGCAGCCGAGCGCGCCTGA
AGGTGCGCACGGCGTGCGGATCCTTTTTTTTCCCCTCGGCTTGTGCAGTCGTCTCTGAGA
TTCGGAATTCTCCGAGTTAGAGTCCACGACGAGGAGAGTTGAAACGCGAATCGGC---CG
CGGCAGTCCTTTCGATGGGTGA-AAAGGGCGCGTGGAGGCGTTTCCTCTCCGTTTCGA--
----ACGCGCGCGCGTTGGCCCCCCCGGGAATA-------AGGGCGCG-CGCCGG---CT
CGACCAAACTT--CGCTGCAGG-AAAGCCCTCGACCTGGA-GGAGATTGCCTG-TGTG-T
TGGGAAGGA-GTTTC-TTGCGTCGG-CCGGTGCCCCCGG----TTTCTCCGTGG-TGGG-
AAAACA---ACGTG-TTCGTGC--GGTCCCGGG--TGGAAAGTGG-------------TG
G--CCTCGTAG------------CAGAGGAAAG---------------------------
------CGGCGC----------------------------------------------GT
GATTG---CCTT-CTCGCCT---GTACGAAC--GCACGT-ACGAAAAAGGGCGAGTG---
--TGCAGTTGCGGTC-----GTGGCTTTGCAGTAGACGGTTCTCT-------TTTGGGAT
GGA-TGCTGTG-----ATGG-CTTTCCCGCTGAGCCCGCACT-----TGTAAGTGTGGG-
GCTCGCGGTACAACGAGAGTTGTCGCATCCGGAGGCCGTTTTGC--CTGTAAGCTTCCGC
GCTTGACCGGG-----------------AACTTTTCCAGGTCGCGTTGGATGAAGC----
-----CACTCTGACTTTGGCCGTCCGCCGGT--ACTCCGGTTTCAGACCGTGCG------
--ATATCGCACCCACCTTTGCAAAACGAGCTGGACGCGCTCCGTCGTAGTCCGCCGTCGG
TCCAAGTGCTTCGCAGTCTTTGCCCCGT-GCAATCTGGGTCACTCCAGTGGGGGCGGGGG
CGCACGTTTCTTTGACGATGCTCGGCTCCCGGTTGAGGTCGCCCACGTGACGAACGCACG
TTTGCGAGGGCGGCAGGGAATTATTCGACCGCGGCTGCCTAGAGCTACCTTTCTCGTT--
-TCTTGCCGCGCAACAGATTGCTGCGCCGTCCGGGCGCCGTGGTTGTAGCTTCCGGGGAT
GGAATGCGAAGCCTGGCGTTTCATTGAGATGGACGATGACGCGCTCG---ACCGCGC---
------------------------

#109_sample_Haemaphysalis_longicornis
ATCATATATCAAGAGAGTGTCGTGCGCCCGTTGGGTGCGGTGCTCGAGACTCGTTTTGAC
CGCGTCGGCGTTATGGACAGCACGTTGAACGTGAAAAG-----CTTGTGCAGAGGACGTC
GTTG---GACGAGGAGATGTCAGAGATTGGAGTGCACGCGCAAAGGGGAGGGTCCC--GG
GGGATGTGTTCCCCGGCCCTC-------CAGCGCTGGCGGGTTGGGAAGTCTGA-ATCGC
GCGCGAAGCGGGA-TCGCC----CTTCGAAAAGCG-------------TCTGGAGTCGGA
ATCGGGACGCCGAA---TCGGATTCGAAG-GTTGCGTGAGCGCGTGTGAAAGACGACGCC
GGATGAGCGCTTGGCGGGGAACGGATGCATCCCCTGCGCTCGTGCCTCTTGCGACACTTT
CTCTCGGAAACCG-CGAATCGGCTGCGAAACCTCCCGAAGGGTGCGGAGGCGAGCAGAAG
CGGTGAGCCGCGAATCGGCTGCGAAACCTCCCGAAGGGTGCGGAGGCGAGCAGAAGCGGA
CGCCGAGAGTCCTGGCACACCGTCGGAAGAAG--GGCTAAGTGCAGCCGAGCGCGCCTGA
AGGTGCGCATGGCGTGCGGATCCTTTTTTTTCCCCTCGGCTTGTGCAGTCGTCTCTGAGA
TTCGGAATTCTCCGAGTTAGAGTCCACGACGAGGAGAGTTGAAACGCGAATCGGC---CG
CGGCAGTCCTTTCGATGGGTGA-AAAGGGCGCGTGGAGGCGTTTCCTCTCCGTTTCGA--
----ACGCGCGCGCGTTGGCCCCCC-GGGAATA-------AGGGCGCG-CGCCGG---CT
CGACCAAACTT--CGCTGCAGG-AAAGCCCTCGACCTGGA-GGAGATTGCCTG-TGTG-T
TGGGAAGGA-GTGTC-TTGCGTCGG-CCGGTGCCCCCGG----TTTCTCCGTGG-TGGG-
AAAACA---ACGTG-TTCGTGC--GGTCCCGGG--TGGAAAGTGG-------------TG
G--CCTCGTAG------------CAGAGGAAAG---------------------------
------CGGCGC----------------------------------------------GT
GATTG---CCTT-CTCGCCT---GTACGAAC--GCACGT-ACGAAAAAGGGCGAGTG---
--TGCAGTTGCGGTC-----GTGGCTTTGCAGTAGACGGTTCTCT-------TTTGGGAT
GGA-TGCTGTG-----ATGG-CTTTCCCGCTGAGCCCGCACT-----TGTAAGTGTGGG-
GCTCGCGGTACAACGAGAGTTGTCGCATCCGGAGGCCGTTTTGC--CTGTAAGCTTCCGC
GCTTGACCGGG-----------------AACTTTTCCAGGTCGCGTTGGATGAAGC----
-----CACTCTGACTTTGGCCGTCCGCCGGT--ACTCCGGTTTCAGACCGTGCG------
--ATATCGCACCCACCTTTGCAAAACGAGCTGGACGCGCTCCGTCGTAGTCCGCCGTCGG
TCCAAGTGCTTCGCAGTCTCTGCCCCGT-GCAATCTGGGTCACTCCAGTGGGGGCGGGGG
CGCACGTTTCTTTGACGATGCTCGGCTCCCGGTTGAGGTCGCCCACGTGACGAACGCACG
TCTGCGAGGGCGGCAGGGAATTATTCGACCGCGGCTGCCTAGAGCTACCTTTCTCGTT--
-TCTTGCCGCGCAACAGATTGCTGCGCCGTCCGGGCGCCGTGGTTGTAGCTTCCGGGGAT
GGAATGCGAAGCCCGGCGTTTCATTGAGATGGACGATGACGCGCTCG---ACCGCGC---
------------------------

#11_sample_Haemaphysalis_longicornis
-----------AGAGAGTGTCGTGCGCCCGTTGGGTGCGGTGCTCGAGACTCGTTTTGAC
CGCGTCGGCGTTATGGACAGCACGTTGAACGTGAAAAG-----CTTGTGCAGAGGACGTC
GTTG---GACGAGGAGATGTCAGAGATTGGAGTGCACGCGCAAAGGGGAGGGTCCC--GG
GGGATGTGTTCCCCGGCCCTC-------CAGCGCTGGCGTGTTGGGAAGTCTGA-ATCGC
GCGCGAAGCGGGA-TCGCC----CTTCGAAAAGCG-------------TCTGGAGTCGGA
ATCGGGACGCCGAA---TCGGATTCGAAG-GTTGCGTGAGCGCGTGTGAAAGACGACGCC
GGATGAGCGCTTGGCGGGGAACGGATGCATCCCCTGCGCTCGTGCCTCTTGCGACACTTT
CTCTCGGAAACCG-CGAATCGGCTGCGAAACCTCCCGAAGGGTGCGGAGGCGAGCAGAAG
CGGTGAGCCGCGAATCGGCTGCGAAACCTCCCGAAGGGTGCGGAGGCGAGCAGAAGCGGA
CGCCGAGAGTCCTGGCACACCGTCGGAAGAAG--GGCTAAGTGCAGCCGAGCGCGCCTGA
AGGTGCGCATGGCGTGCGGATCCTTTTTTTTCCCCTCGGCTTGTGCAGTCGTCTCTGAGA
TTCGGAATTCTCCGAGTTAGAGTCCACGACGAGGAGAGTTGAAACGCGAATCGGC---CG
CGGCAGTCCTTTCGATGGGTGA-AAAGGGCGCGTGGAGGCGTTTCCTCTCCGTTTCGA--
----ACGCGCGCGCGTTGGCCCCCCCGGGAATA-------AGGGCGCG-CGCCGG---CT
CGACCAAACTT--CGCTGCAGG-AAAGCCCTCGACCTGGA-GGAGATTGCCTG-TGTG-T
TGGGAAGGA-GTTTC-TTGCGTCGG-CCGGTGCCCCCGG----TTTCTCCGTGG-TGGG-
AAAACA---ACGTG-TTCGTGC--GGTCCCGGG--TGGAAAGTGG-------------TG
G--CCTCGTAG------------CAGAGGAAAG---------------------------
------CGGCGC----------------------------------------------GT
GATTG---CCTT-TTCGCCT---GTACGAAC--GCACGT-ACGAAAAAGGGCGAGTG---
--TGCAGTTGCGGTC-----GTGGCTTTGCAGTAGACGGTTCTCT-------TTTGGGAT
GGA-TGCTGTG-----ATGG-CTTTCCCGCTGAGCCCGCACT-----TGTAAGTGTGGG-
GCTCGCGGTACAACGAGAGTTGTCGCATCCGGAGGCCGTTTTGC--CTGTAAGCTTCCGC
GCTTGACCGGG-----------------AACTTTTCCAGGTCGCGTTGGATGAAGC----
-----CACTCTGACTTTGGCCATCCGCCGGT--ACTCCGGTTTCAGACCGTGCG------
--ATATCGCACCCACCTTTGCAAAACGAGCTGGACGCGCTCCGTCGTAGTCCGCCGTCGG
TCCAAGTGCTTCGCAGTCTCTGCCCCGT-GCAATCTGGGTCACTCCAGTGGGGGCGGGGG
CGCACGTTTCTTTGACGATGCTCGGCTCCCGGTTGAGGTCGCCCACGTGACGAACGCACG
TCTGCGAGGGCGGCAGGGAATTATTCGACCGCGGCTGCCTAGAGCTACCTTTCTCGTT--
-TCTTGCCGCGCAACAGATTGCTGCGCCGTCCGGGCGCCGTGGTTGTAGCTTCCGGGGAT
GGAATGCGAAGCCTGGCGTTTCATTGAGATGGACGATGACGCGCTCG---ACCGCGCCGG
AAACGAAAACGTATATCCGTG---

#111_sample_Haemaphysalis_longicornis
-----------AGAGAGTGTCGTGCGCCCGTTGGGTGCGGTGCTCGAGACTCGTTTTGAC
CGCGTCGGCGTTATGGACAGCACGTTGAACGTGAAAAG-----CTTGTGCAGAGGACGTC
GTTG---GACGAGGAGATGTCAGAGATTGGAGTGCACGCGCAAAGGGGAGGGTCCC--GG
GGGATGCGTTCCCCGGCCCTC-------CAGCGCTGGCGTGTTGGGAAGTCTGA-ATCGC
GCGCGAAGCGGGA-TCGCC----CTTCGAAAAGCG-------------TCTGGAGTCGGA
ATCGGGACGCCGAA---TCGGATTCGAAG-GTTGCGTGAGCGCGTGTGAAAGACGACGCC
GGATGAGCGCTTGGCGGGGAACGGATGCATCCCCTGCGCTCGTGCCTCTTACGACACTTT
CTCTCGGAAACCG-CGAATCGGCTGCGAAACCTCCCGAAGGGTGCGGAGGCGAGCAGAAG
CGGTGAGCCGCGAATCGGCTGCGAAACCTCCCGAAGGGTGCGGAGGCGAGCAGAAGCGGA
CGCCGAGAGTCCTGGCACACCGTCGGAAGAAG--GGCTAAGTGCAGCCGAGCGCGCCTGA
AGGTGCGCACGGCGTGCGGATCCTTTTTTTTCCCCTCGGCTTGTGCAGTCGTCTCTGAGA
TTCGGAATTCTCCGAGTTAGAGTCCACGACGAGGAGAGTTGAAACGCGAATCGGC---CG
CGGCAGTCCTTTCGATGGGTGA-AAAGGGCGCGTGGAGGCGTTTCCTCTCCGTTTTGA--
----ACGCGCGTGCGTTGGCCCCCACGGGAATA-------AGGGCGCG-CGCCGG---CT
CGACCAAACTT--CGCTGCAGG-AAAGCCCTCGACCTGGA-GGAGATTGCCTG-TGTG-T
TGGGAAGGA-GTTTC-TTGCGTCGG-CCGGTGCCCCCGG----TTTCTCCGTGG-TGGG-
AAAACG------TG-TTCGTGC--GGTCCCGGG--TGGAAAGTGG-------------TG
G--CCTCGTAG------------CAGAGGAAAG---------------------------
------CGGCGC----------------------------------------------GT
GATTG---CCTT-CTCGCCT---GTACGAAC--GCACGT-ACGAAAAAGGGCGAGTG---
--TGCAGTTGCGGTC-----GTGGCTTTGCAGTAGACGGTTCTCT-------TTTGGGAT
GGA-TGCTGTG-----ATGG-CTTTCCCGCTGAGCCCGCACT-----TGTAAGTGTGGG-
GCTCGCGGTACAACGAGAGTTGTCGCATCCGGAGGCCGTTTTGC--CTGTAAGCTTCCGC
GCTTGACCGGG-----------------AACTTTTCCAGGTCGCGTTGGATGAAGC----
-----CACTCTGACTTTGGCCATCCGCCGGT--ACTCCGGTTTCAGACCGTGCG------
--ATATCGCACCCACCTTTGCAAAACGAGCTGGACGCGCTCCGTCGTAGTCCGCCGTCGG
TCCAAGTGCTTCGCAGTCTCTGCCCCGT-GCAATCTGGGTCACTCCAGTGGGGGCGGGGG
CGCACGTTTCTTTGACGATGCTCGGCTCCCGGTTGAGGTCGCCCACGTGACGAACGCACG
TCTGCGAGGGCGGCAGGGAATTATTCGACCGCGGCTGCCTAGAGCTACCTTTCTCGTT--
-TCTTGCCGCGCAACAGATTGCTGCGCCGTCCGGGCGCCGTGGTTGTAGCTTCCGGGGAT
GGAATGCGAAGCCCGGCGTTTCATTGAGATGGACGATGACGCGCTCG---ACCGCGC---
------------------------

#114_sample_Haemaphysalis_longicornis
ATCATATATCA-GAGAGTGTCGTGCGCCCGTTGGGTGCGGTGCTCGAGACTCGTTTTGAC
CGCGTCGGCGTTATGGACAGCACGTTGAACGTGAAAAG-----CTTGTGCAGAGGACGTC
GTTG---GACGAGGAGATGTCAGAGATTGGAGTGCACGCGCAAAGGGGAGGGTCCC--GG
GGGATGCGTTCCCCGGCCCTC-------CAGCGCTGGCGTGTTGGGAAGTCTGA-ATCGC
GCGCGAAGCGGGA-TCGCC----CTTCGAAAAGCG-------------TCTGGAGTCGGA
ATCGGGACGCCGAA---TCGGATTCGAAG-GTTGCGTGAGCGCGTGTGAAAGGCGACGCC
GGATGAGCGCTTGGCGGGGAACGGATGCATCCCCTGCGCTCGTGCCTCTTGCGACACTTT
CTCTCGGAAACCG-CGAATCGGCTGCGAAACCTCCCGAAGGGTGCGGAGGCGAGCAGAAG
CGGTGAGCCGCGAATCGGCTGCGAAACCTCCCGAAGGGTGCGGAGGCGAGCAGAAGCGGA
CGCCGAGAGTCCTGGCACACCGTCGGAAGAAG--GGCTAAGTGCAGCCGAGCGCGCCTGA
AGGTGCGCACGGCGTGCGGATCCTTTTTTTTCCCCTCGGCTTGTGCAGTCGTCTCTGAGA
TTCGGAATTCTCCGAGTTAGAGTCCACGACGAGGAGAGTTGAAACGCGAATCGGC---CG
CGGCAGTCCTTTCGATGGGTGA-AAAGGGCGCGTGGAGGCGTTTCCTCTCCGTTTCGA--
----ACGCGCGCGCGTTGGCCCCCCCGGGAAAT-------AAGGCGCG-cGcCCG---CT
TgACCAACTTT--CGTTGCAGg-AAAgCCTTCAACctGGA-GGAgAtTGGCTGGtGtG-T
TGGGAAGGA-ATTTCCTTGCGTCCG-CCGGTGCCCCCGGG--TTTTCTCCGTGG-TGGG-
GAAAAACAAACGTGGTTCGTGCC-GGTCCCGGGGTTGGAAAGTGGG------------TG
GGCCTTCGTAG------------CAGAAGGAAAG--------------------------
-----CCGGCGCC---------------------------------------------GT
GATTG---CTTC-CTCGCCT---GTACGAACC-GCACGTTACGAAAAAgGGCGAGTG---
--TGCAGTTGCgGTC-----GTGgCTTTGCAGTAGACGGTtTTCT-------TTTGGGAT
GGA-TGCTGTG-----ATGG-CTTTTCCGCTGAGCCCGCACT-----TGTAAGTGTGGG-
GCTCGCGGTACAACGAGAGTTGTCGCATCCGGAGGCCGTTTTGC--CTGTAAGCTTCCGC
GCTTGACCGGG-----------------AACTTTTCCAGGTCGCGCAGGATGAAGC----
-----CACTCTGACTTTGGCCATCCGCCGGT--ACTCCGGTTTCAGACCGTGCG------
--ATATCGCACCCACCTTTGCAAAACGAGCTGGACGCGCTCCGTCGTAGTCCGCCGTCGG
TCCAAGTGCTTCGCAGTCTCTGCCCCGT-GCAATCTGGGTCACTCCAGTGGGGGCGGGGG
CGCACGTTTCTTTGACGATGCTCGGCTCCCGGTTGAGGTCGCCCACGTGACGAACGCACG
TCTGCGAGGGCGGCAGGGAATTATTCGACCGCGGCTGCCTAGAGCTACCTTTCTCGTT--
-TCTTGCCGCGCAACAGATTGCTGCGCCGTCCGGGCGCCGTGGTTGTAGCTTCCGGGGAT
GGAATGCGAAGCCCGGCGTTTCATTGAGATGGACGATGACGCGCTCG---AC-GCGC---
------------------------

#116_sample_Haemaphysalis_longicornis
-----------AGAGAGTGTCGTGCGCCCGTTGGGTGCGGTGCTCGAGACTCGTTTTGAC
CGCGTCGGCGTTATGGACAGCACGTTGAACGTGAAAAG-----CTTGTGCAGAGGACGTC
GTTG---GACGAGGAGATGTCAGAGATTGGAGTGCACGCGCAAAGGGGAGGGTCCC--GG
GGGATGCGTTCCCCGGCCCTC-------CAGCGCTGGCGTGTTGGGAAGTCTGA-ATCGC
GCGCGAAGCGGGA-TCGCC----CTTCGAAAAGCG-------------TCTGGAGTCGGA
ATCGGGACGCCGAA---TCGGATTCGAAG-GTTGCGTGAGCGCGTGTGAAAGACGACGCC
GGATGAGCGCTTGGCGGGGAACGGATGCATCCCCTGCGCTCGTGCCTCTTACGACACTTT
CTCTCGGAAACCG-CGAATCGGCTGCGAAACCTCCCGAAGGGTGCGGAGGCGAGCAGAAG
CGGTGAGCCGCGAATCGGCTGCGAAACCTCCCGAAGGGTGCGGAGGCGAGCAGAAGCGGA
CGCCGAGAGTCCTGGCACACCGTCGGAAGAAG--GGCTAAGTGCAGCCGAGCGCGCCTGA
AGGTGCGCATGGCGTGCGGATCCTTTTTTTTCCCCTCGGCTTGTGCAGTCGTCTCTGAGA
TTCGGAATTCTCCGAGTTAGAGTCCACGACGAGGAGAGTTGAAACGCGAATCGGC---CG
CGGCAGTCCTTTCGATGGGTGA-AAAGGGCGCGTGGAGGCGTTTCCTCTCCGTTTCGA--
----ACGCGCGCGCGTTGGCCCCCCCGGGAATA-------AGGGCGCG-CGCCGG---CT
CGACCAAACTT--CGCTGCAGG-AAAGCCCTCGACCTGGA-GGAGATTGCCTG-TGTG-T
TGGGAAGGA-GTTTC-TTGCGTCGG-CCGGTGCCCCCGG----TTTCTCCGTGG-TGGG-
AAAACA---ACGTG-TTCGTGC--GGTCCCGGG--TGGAAAGTGG-------------TG
G--CCTCGTAG------------CAGAGGAAAG---------------------------
------CGGCGC----------------------------------------------GT
GATTG---CCTT-CTCGCCT---GTACGAAC--GCACGT-ACGAAAAAGGGCGAGTG---
--TGCAGTTGCGGTC-----GTGGCTTTGCAGTAGACGGTTCTCT-------TTTGGGAT
GGA-TGCTGTG-----ATGG-CTTTCCCGCTGAGCCCGCACT-----TGTAAGTGTGGG-
GCTCGCGGTACAACGAGAGTTGTCGCATCCGGAGGCCGTTTTGC--CTGTAAGCTTCCGC
GCTTGACCGGG-----------------AACTTTTCCAGGTCGCGTTGGATGAAGC----
-----CACTCTGACTTTGGCCATCCGCCGGT--ACTCCGGTTTCAGACCGTGCG------
--ATATCGCACCCACCTTTGCAACACGAGCTGGACGCGCTCCGTCGTAGTCCGCCGTCGG
TCCAAGTGCTTCGCAGTCTCTGCCCCGT-GCAATCTGGGTCACTCCAGTGGGGGCGGGGG
CGCACGTTTCTTTGACGATGCTCGGCTCCCGGTTGAGGTCGCCCACGTGACGAACGCACG
TCTGCGAGGGCGGCAGGGAATTATTCGACCGCGGCTGCCTAGAGCTACCTTTCTCGTT--
-TCTTGCCGCGCAACAGATTGCTGCGCCGTCCGGGCGCCGTGGTTGTAGCTTCCGGGGAT
GGAATGCGAAGCCCGGCGTTTCATTGAGATGGACGATGACGCGCTCG---ACCGCGC---
------------------------

#120_sample_Haemaphysalis_longicornis
ATCATATATCAAGAGAGTGTCGTGCGCCCGTTGGGTGCGGTGCTCGAGACTCGTTTTGAC
CGCGTCGGCGTTATGGACAGCACGTTGAACGTGAAAAG-----CTTGTGCAGAGGACGTC
GTTG---GACGAGGAGATGTCAGAGATTGGAGTGCACGCGCAAAGGGGAGGGTCCC--GG
GGGATGCGTTCCCCGGCCCTC-------CAGCGCTGGCGTGTTGGGAAGTCTGA-ATCGC
GCGCGAAGCGGGA-TCGCC----CTTCGAAAAGCG-------------TCTGGAGTCGGA
ATCGGGACGCCGAA---TCGGATTCGAAG-GTTGCGTGAGCGCGTGTGAAAGACGACGCC
GGATGAGCGCTTGGCGGGGAACGGATGCATCCCCTGCGCTCGTGCCTCTTACGACACTTT
CTCTCGGAAACCG-CGAATCGGCTGCGAAACCTCCCGAAGGGTGCGGAGGCGAGCAGAAG
CGGTGAGCCGCGAATCGGCTGCGAAACCTCCCGAAGGGTGCGGAGGCGAGCAGAAGCGGA
CGCCGAGAGTCCTGGCACACCGTCGGAAGAAG--GGCTAAGTGCAGCCGAGCGCGCCTGA
AGGTGCGCACGGCGTGCGGATCCTTTTTTTTCCCCTCGGCTTGTGCAGTCGTCTCTGAGA
TTCGGAATTCTCCGAGTTAGAGTCCACGACGAGGAGAGTTGAAACGCGAATCGGC---CG
CGGCAGTCCTTTCGATGGGTGA-AAAGGGCGCGTGGAGGCGTTTCCTCTCCGTTTCGA--
----ACGCGCGCGCGTTGGCCCCCC-GGGAATA-------AGGGCGCG-CGCCGG---CT
CGACCAAACTT--CGCTGCAGG-AAAGCCCTCGACCTGGA-GGAGATTGCCTG-TGTG-T
TGGGAAGGA-GTTTC-TTGCGTCGG-CCGGTGCCCCCGG----TTTCTCCGTGG-TGGG-
AAAACA---ACGTG-TTCGTGC--GGTCCCGGG--TGGAAAGTGG-------------TG
G--CCTCGTAG------------CAGAGGAAAG---------------------------
------CGGCGC----------------------------------------------GT
GATTG---CCTT-TTTGCCT---GTACGAAC--GCACGT-ACGAAAAAGGGCGAGTG---
--TGCAGTTGCGGTC-----GTGGCTTTGCAGTAGACGGTTCTCT-------TTTGGGAT
GGA-TGCTGTG-----ATGG-CTTTCCCGCTGAGCCCGCACT-----TGTAAGTGTGGG-
GCTCGCGGTACAACGAGAGTTGTCGCATCCGGAGGCCGTTTTGC--CTGTAAGCTTCCGC
GCTTGACCGGG-----------------AACTTTTCCAGGTCGCGTTGGATGAAGC----
-----CACTCTGACTTTGGCCATCCGCCGGT--ACTCCGGTTTCAGACCGTGCG------
--ATATCGCACCCACCTTTGCAACACGAGCTGGACGCGCTCCGTCGTAGTCCGCCGTCGG
TCCAAGTGCTTCGCAGTCTCTGCCCCGT-GCAATCTGGGTCACTCCAGTGGGGGCGGGGG
CGCACGTTTCTTTGACGATGCTCGGCTCCCGGTTGAGGTCGCCCACGTGACGAACGCACG
TCTGCGAGGGCGGCAGGGAATTATTCGACCGCGGCTGCCTAGAGCTACCTTTCTCGTT--
-TCTTGCCGCGCAACAGATTGCTGCGCCGTCCGGGCGCCGTGGTTGTAGCTTCCGGGGAT
GGAATGCGAAGCCCGGCGTTTCATTGAGATGGACGATGACGCGCTCG---ACCGCGC---
------------------------

#13_sample_Haemaphysalis_longicornis
-----------AGAGAGTGTCGTGCGCCCGTTGGGTGCGGTGCTCGAGACTCGTTTTGAC
CGCGTCGGCGTTATGGACAGCACGTTGAACGTGAAAAG-----CTTGTGCAGAGGACGTC
GTTG---GACGAGGAGATGTCAGAGATTGGAGTGCACGCGCAAAGGGGAGGGTCCC--GG
GGGATGTGTTCCCCGGCCCTC-------CAGCGCTGGCGTGTTGGGAAGTCTGA-ATCGC
GCGCGAAGCGGGA-TCGCC----CTTCGAAAAGCG-------------TCTGGAGTCGGA
ATCGGGACGCCGAA---TCGGATTCGAAG-GTTGCGTGAGCGCGTGTGAAAGACGACGCC
GGATGAGCGCTTGGCGGGGAACGGATGCATCCCCTGCGCTCGTGCCTCTTGCGACACTTT
CTCTCGGAAACCG-CGAATCGGCTGCGAAACCTCCCGAAGGGTGCGGAGGCGAGCAGAAG
CGGTGAGCCGCGAATCGGCTGCGAAACCTCCCGAAGGGTGCGGAGGCGAGCAGAAGCGGA
CGCCGAGAGTCCTGGCACACCGTCGGAAGAAG--GGCTAAGTGCAGCCGAGCGCGCCTGA
AGGTGCGCATGGCGTGCGGATCCTTTTTTTTCCCCTCGGCTTGTGCAGTCGTCTCTGAGA
TTCGGAATTCTCCGAGTTAGAGTCCACGACGAGGAGAGTTGAAACGCGAATCGGC---CG
CGGCAGTCCTTTCGATGGGTGA-AAAGGGCGCGTGGAGGCGTTTCCTCTCCGTTTCGA--
----ACGCGCGCGCGTTGGCCCCCCCGGGAATA-------AGGGCGCG-CGCCGG---CT
CGACCAAACTT--CGCTGCAGG-AAAGCCCTCGACCTGGA-GGAGATTGCCTG-TGTG-T
TGGGAAGGA-GTTTC-TTGCGTCGG-CCGGTGCCCCCGG----TTTCTCCGTGG-TGGG-
AAAACA---ACGTG-TTCGTGC--GGTCCCGGG--TGGAAAGTGG-------------TG
G--CCTCGTAG------------CAGAGGAAAG---------------------------
------CGGCGC----------------------------------------------GT
GATTG---CCTT-CTCGCCT---GTACGAAC--GCACGT-ACGAAAAAGGGCGAGTG---
--TGCAGTTGCGGTC-----GTGGCTTTGCAGTAGACGGTTCTCT-------TTTGGGAT
GGA-TGCTGTG-----ATGG-CTTTCCCGCTGAGCCCGCACT-----TGTAAGTGTGGG-
GCTCGCGGTACAACGAGAGTTGTCGCATCCGGAGGCCGTTTTGC--CTGTAAGCTTCCGC
GCTTGACCGGG-----------------AACTTTTCCAGGTCGCGTTGGATGAAGC----
-----CACTCTGACTTTGGCCATCCGCCGGT--ACTCCGGTTTCAGACCGTGCG------
--ATATCGCACCCACCTTTGCAAAACGAGCTGGACGCGCTCCGTCGTAGTCCGCCGTCGG
TCCAAGTGCTTCGCAGTCTCTGCCCCGT-GCAATCTGGGTCACTCCAGTGGGGGCGGGGG
CGCACGTTTCTTTGACGATGCTCGGCTCCCGGTTGAGGTCGCCCACGTGACGAACGCACG
TCTGCGAGGGCGGCAGGGAATTATTCGACCGCGGCTGCCTAGAGCTACCTTTCTCGTT--
-TCTTGCCGCGCAACAGATTGCTGCGCCGTCCGGGCGCCGTGGTTGTAGCTTCCGGGGAT
GGAATGCGAAGCCTGGCGTTTCATTGAGATGGACGATGACGCGCTCG---ACCGCGCCGG
AAACGAAAACGTATATCCGTG---

#14_sample_Haemaphysalis_longicornis
-----------AGAGAGTGTCGTGCGCCCGTTGGGTGCGGTGCTCGAGACTCGTTTTGAC
CGCGTCGGCGTTATGGACAGCACGTTGAACGTGAAAAG-----CTTGTGCAGAGGACGTC
GTTG---GACGAGGAGATGTCAGAGATTGGAGTGCACGCGCAAAGGGGAGGGTCCC--GG
GGGATGTGTTCCCCGGCCCTC-------CAGCGCTGGCGTGTTGGGAAGTCTGA-ATCGC
GCGCGAAGCGGGA-TCGCC----CTTCGAAAAGCG-------------TCTGGAGTCGGA
ATCGGGACGCCGAA---TCGGATTCGAAG-GTTGCGTGAGCGCGTGTGAAAGACGACGCC
GGATGAGCGCTTGGCGGGGAACGGATGCATCCCCTGCGCTCGTGCCTCTTGCGACACTTT
CTCTCGGAAACCG-CGAATCGGCTGCGAAACCTCCCGAAGGGTGCGGAGGCGAGCAGAAG
CGGTGAGCCGCGAATCGGCTGCGAAACCTCCCGAAGGGTGCGGAGGCGAGCAGAAGCGGA
CGCCGAGAGTCCTGGCACACCGTCGGAAGAAG--GGCTAAGTGCAGCCGAGCGCGCCTGA
AGGTGCGCATGGCGTGCGGATCCTTTTTTTTCCCCTCGGCTTGTGCAGTCGTCTCTGAGA
TTCGGAATTCTCCGAGTTAGAGTCCACGACGAGGAGAGTTGAAACGCGAATCGGC---CG
CGGCAGTCCTTTCGATGGGTGA-AAAGGGCGCGTGGAGGCGTTTCCTCTCCGTTTCGA--
----ACGCGCGCGCGTTGGCCCCCCCGGGAATA-------AGGGCGCG-CGCCGG---CT
CGACCAAACTT--CGCTGCAGG-AAAGCCCTCGACCTGGA-GGAGATTGCCTG-TGTG-T
TGGGAAGGA-GTTTC-TTGCGTCGG-CCGGTGCCCCCGG----TTTCTCCGTGG-TGGG-
AAAACA---ACGTG-TTCGTGC--GGTCCCGGG--TGGAAAGTGG-------------TG
G--CCTCGTAG------------CAGAGGAAAG---------------------------
------CGGCGC----------------------------------------------GT
GATTG---CCTT-CTCGCCT---GTACGAAC--GCACGT-ACGAAAAAGGGCGAGTG---
--TGCAGTTGCGGTC-----GTGGCTTTGCAGTAGACGGTTCTCT-------TTTGGGAT
GGA-TGCTGTG-----ATGG-CTTTCCCGCTGAGCCCGCACT-----TGTAAGTGTGGG-
GCTCGCGGTACAACGAGAGTTGTCGCATCCGGAGGCCGTTTTGC--CTGTAAGCTTCCGC
GCTTGACCGGG-----------------AACTTTTCCAGGTCGCGTTGGATGAAGC----
-----CACTCTGACTTTGGCCATCCGCCGGT--ACTCCGGTTTCAGACCGTGCG------
--ATATCGCACCCACCTTTGCAAAACGAGCTGGACGCGCTCCGTCGTAGTCCGCCGTCGG
TCCAAGTGCTTCGCAGTCTCTGCCCCGT-GCAATCTGGGTCACTCCAGTGGGGGCGGGGG
CGCACGTTTCTTTGACGATGCTCGGCTCCCGGTTGAGGTCGCCCACGTGACGAACGCACG
TCTGCGAGGGCGGCAGGGAATTATTCGACCGCGGCTGCCTAGAGCTACCTTTCTCGTT--
-TCTTGCCGCGCAACAGATTGCTGCGCCGTCCGGGCGCCGTGGTTGTAGCTTCCGGGGAT
GGAATGCGAAGCCTGGCGTTTCATTGAGATGGACGATGACGCGCTCG---ACCGCGCCGG
AAACGAAAACGTATATCCGTG---

#15_sample_Haemaphysalis_longicornis
-----------AGAGAGTGTCGTGCGCCCGTTGGGTGCGGTGCTCGAGACTCGTTTTGAC
CGCGTCGGCGTTATGGACAGCACGTTGAACGTGAAAAG-----CTTGTGCAGAGGACGTC
GTTG---GACGAGGAGATGTCAGAGATTGGAGTGCACGCGCAAAGGGGAGGGTCCC--GG
GGGATGTGTTCCCCGGCCCTC-------CAGCGCTGGCGTGTTGGGAAGTCTGA-ATCGC
GCGCGAAGCGGGA-TCGCC----CTTCGAAAAGCG-------------TCTGGAGTCGGA
ATCGGGACGCCGAA---TCGGATTCGAAG-GTTGCGTGAGCGCGTGTGAAAGACGACGCC
GGATGAGCGCTTGGCGGGGAACGGATGCATCCCCTGCGCTCGTGCCTCTTGCGACACTTT
CTCTCGGAAACCG-CGAATCGGCTGCGAAACCTCCCGAAGGGTGCGGAGGCGAGCAGAAG
CGGTGAGCCGCGAATCGGCTGCGAAACCTCCCGAAGGGTGCGGAGGCGAGCAGAAGCGGA
CGCCGAGAGTCCTGGCACACCGTCGGAAGAAG--GGCTAAGTGCAGCCGAGCGCGCCTGA
AGGTGCGCATGGCGTGCGGATCCTTTTTTTTCCCCTCGGCTTGTGCAGTCGTCTCTGAGA
TTCGGAATTCTCCGAGTTAGAGTCCACGACGAGGAGAGTTGAAACGCGAATCGGC---CG
CGGCAGTCCTTTCGATGGGTGA-AAAGGGCGCGTGGAGGCGTTTCCTCTCCGTTTCGA--
----ACGCGCGCGCGTTGGCCCCCCCGGGAATA-------AGGGCGCG-CGCCGG---CT
CGACCAAACTT--CGCTGCAGG-AAAGCCCTCGACCTGGA-GGAGATTGCCTG-TGTG-T
TGGGAAGGA-GTTTC-TTGCGTCGG-CCGGTGCCCCCGG----TTTCTCCGTGG-TGGG-
AAAACA---ACGTG-TTCGTGC--GGTCCCGGG--TGGAAAGTGG-------------TG
G--CCTCGTAG------------CAGAGGAAAG---------------------------
------CGGCGC----------------------------------------------GT
GATTG---CCTT-CTCGCCT---GTACGAAC--GCACGT-ACGAAAAAGGGCGAGTG---
--TGCAGTTGCGGTC-----GTGGCTTTGCAGTAGACGGTTCTCT-------TTTGGGAT
GGA-TGCTGTG-----ATGG-CTTTCCCGCTGAGCCCGCACT-----TGTAAGTGTGGG-
GCTCGCGGTACAACGAGAGTTGTCGCATCCGGAGGCCGTTTTGC--CTGTAAGCTTCCGC
GCTTGACCGGG-----------------AACTTTTCCAGGTCGCGTTGGATGAAGC----
-----CACTCTGACTTTGGCCATCCGCCGGT--ACTCCGGTTTCAGACCGTGCG------
--ATATCGCACCCACCTTTGCAAAACGAGCTGGACGCGCTCCGTCGTAGTCCGCCGTCGG
TCCAAGTGCTTCGCAGTCTCTGCCCCGT-GCAATCTGGGTCACTCCAGTGGGGGCGGGGG
CGCACGTTTCTTTGACGATGCTCGGCTCCCGGTTGAGGTCGCCCACGTGACGAACGCACG
TCTGCGAGGGCGGCAGGGAATTATTCGACCGCGGCTGCCTAGAGCTACCTTTCTCGTT--
-TCTTGCCGCGCAACAGATTGCTGCGCCGTCCGGGCGCCGTGGTTGTAGCTTCCGGGGAT
GGAATGCGAAGCCTGGCGTTTCATTGAGATGGACGATGACGCGCTCG---ACCGCGCCGG
AAACGAAAACGTATATCCGTG---

#153_sample_Haemaphysalis_longicornis
GATATATATCAAGAGAGTGTCGTGCGCCCGTTGGGTGCGGTGCTCGAGACTCGTTTTGAC
CGCGTCGGCGTTATGGACAGCACGTTGAACGTGAAAAG-----CTTGTGCAGAGGACGTC
GTTG---GACGAGGAGATGTCAGAGATTGGAGTGCACGCGCAAAGGGGAGGGTCCC--GG
GGGATGTGTTCCCCGGCCCTC-------CAGCGCTGGCGTGTTGGGAAGTCTGA-ATCGC
GCGCGAAGCGGGA-TCGCC----CTTCGAAAAGCG-------------TCTGGAGTCGGA
ATCGGGACGCCGAA---TCGGATTCGAAG-GTTGCGTGAGCGCGTGTGAAAGACGACGCC
GGATGAGCGCTTGGCGGGGAACGGATGCATCCCCTGCGCTCGTGCCTCTTGCGACACTTT
CTCTCGGAAACCG-CGAATCGGCTGCGAAACCTCCCGAAGGGTGCGGAGGCGAGCAGAAG
CGGTGAGCCGCGAATCGGCTGCGAAACCTCCCGAAGGGTGCGGAGGCGAGCAGAAGCGGA
CGCCGAGAGTCCTGGCACACCGTCGGAAGAAG--GGCTAAGTGCAGCCGAGCGCGCCTGA
AGGTGCGCACGGCGTGCGGATCCTTTTTTTTCCCCTCGGCTTGTGCAGTCGTCTCTGAGA
TTCGGAATTCTCCGAGTTAGAGTCCACGACGAGGAGAGTTGAAACGCGAATCGGC---CG
CGGCAGTCCTTTCGATGGGTGA-AAAGGGCGCGTGGAGGCGTTTCCTCTCCGTTTCGA--
----ACGCGCGCGCGTTGGCCCCCC-GGGAATA-------AGGGCGCG-CGCCGG---CT
CGACCAAACTT--CGCTGCAGG-AAAGCCCTCGACCTGGA-GGAGATTGCCTG-TGTG-T
TGGGAAGGA-GTTTC-TTGCGTCGG-CCGGTGCCCCCGG----TTTCTCCGTGG-TGGG-
AAAACA---ACGTG-TTCGTGC--GGTCCCGGG--TGGAAAGTGG-------------TG
G--CCTCGTAG------------CAGAGGAAAG---------------------------
------CGGCGC----------------------------------------------GT
GATTG---CCTT-CTCGCCT---GTACGAAC--GCACGT-ACGAAAAAGGGCGAGTG---
--TGCAGTTGCGGTC-----GTGGCTTTGCAGTAGACGGTTCTCT-------TTTGGGAT
GGA-TGCTGTG-----ATGG-CTTTCCCGCTGAGCCCGCACT-----TGTAAGTGTGGG-
GCTCGCGGTACAACGAGAGTTGTCGCATCCGGAGGCCGTTTTGC--CTGTAAGCTTCCGC
GCTTGACCGGG-----------------AACTTTTCCAGGTCGCGTTGGATGAAGC----
-----CACTCTGACTTTGGCCGTCCGCCGGT--ACTCCGGTTTCAGACCGTGCG------
--ATATCGCACCCACCTTTGCAACACGAGCTGGACGCGCTCCGTCGTAGTCCGCCGTCGG
TCCAAGTGCTTCGCAGTCTCTGCCCCGT-GCAATCTGGGTCACTCCAGTGGGGGCGGGGG
CGCACGTTTCTTTGACGATGCTCGGCTCCCGGTTGAGGTCGCCCACGTGACGAACGCACG
TCTGCGAGGGCGGCAGGGAATTATTCGACCGCGGCTGCCTAGAGCTACCTTTCTCGTT--
-TCTTGCCGCGCAACAGATTGCTGCGCCGTCCGGGCGCCGTGGTTGTAGCTTCCGGGGAT
GGAATGCGAAGCCCGGCGTTTC--------------------------------------
------------------------

#154_sample_Haemaphysalis_longicornis
-----------AGAGAGTGTCGTGCGCCCGTTGGGTGCGGTGCTCGAGACTCGTTTTGAC
CGCGTCGGCGTTATGGACAGCACGTTGAACGTGAAAAG-----CTTGTGCAGAGGACGTC
GTTG---GACGAGGAGATGTCAGAGATTGGAGTGCACGCGCAAAGGGGAGGGTCCC--GG
GGGATGCGTTCCCCGGCCCTC-------CAGCGCTGGCGTGTTGGGAAGTCTGA-ATCGC
GCGCGAAGCGGGA-TCGCC----CTTCGAAAAGCG-------------TCTGGAGTCGGA
ATCGGGACGCCGAA---TCGGATTCGAAG-GTTGCGTGAGCGCGTGTGAAAGACGACGCC
GGATGAGCGCTTGGCGGGGAACGGATGCATCCCCTGCGCTCGTGCCTCTTACGACACTTT
CTCTCGGAAACCG-CGAATCGGCTGCGAAACCTCCCGAAGGGTGCGGAGGCGTGCAGAAG
CGGTGAGCCGCGAATCGGCTGCGAAACCTCCCGAAGGGTGCGGAGGCGAGCAGAAGCGGA
CGCCGAGAGTCCTGGCACACCGTCGGAAGAAG--GGCTAAGTGCAGCCGAGCGCGCCTGA
AGGTGCGCACGGCGTGCGGATCCTTTTTTTTCCCCTCGGCTTGTGCAGTCGTCTCTGAGA
TTCGGAATTCTCCGAGTTAGAGTCCACGACGAGGAGAGTTGAAACGCGAATCGGC---CG
CGGCAGTCCTTTCGATGGGTGA-AAAGGGCGCGTGGAGGCGTTTCCTCTCCGTTTCGA--
----ACGCGCGCGCGTTGGCCCCCCCGGGAATA-------AGGGCGCG-CGCCGG---CT
CGACCAAACTT--CGCTGCAGG-AAAGCCCTCGACCTGGA-GGAGATTGCCTG-TGTG-T
TGGGAAGGA-GTTTC-TTGCGTCGG-CCGGTGCCCCCGG----TTTCTCCGTGG-TGGG-
AAAACA---ACGTG-TTCGTGC--GGTCCCGGG--TGGAAAGTGG-------------TG
G--CCTCGTAG------------CAGAGGAAAG---------------------------
------CGGCGC----------------------------------------------GT
GATTG---CCTT-CTCGCCT---GTACGAAC--GCACGT-ACGAAAAAGGGCGAGTG---
--TGCAGTTGCGGTC-----GTGGCTTTGCAGTAGACGGTTCTCT-------TTTGGGAT
GGA-TGCTGTG-----ATGG-CTTTCCCGCTGAGCCCGCACT-----TGTAAGTGTGGG-
GCTCGCGGTACAACGAGAGTTGTCGCATCCGGAGGCCGTTTTGC--CTGTAAGCTTCCGC
GCTTGACCGGG-----------------AACTTTTCCAGGTCGCGTTGGATGAAGC----
-----CACTCTGACTTTGGCCGTCCGCCGGT--ACTCCGGTTTCAGACCGTGCG------
--ATATCGCACCCACCTTTGCAACACGAGCTGGACGCGCTCCGTCGTAGTCCGCCGTCGG
TCCAAGTGCTTCGCAGTCTCTGCCCCGT-GCAATCTGGGTCACTCCAGTGGGGGCGGGGG
CGCACGTTTCTTTGACGATGCTCGGCTCCCGGTTGAGGTCGCCCACGTGACGAACGCACG
TCTGCGAGGGCGGCAGGGAATTATTCGACCGCGGCTGCCTAGAGCTACCTTTCTCGTT--
-TCTTGCCGCGCAACAGATTGCTGCGCCGTCCGGGCGCCGTGGTTGTAGCTTCCGGGGAT
GGAATGCGAAGCCTGGCGTTTCATTGAGATGGACGATGACGCGCTCG---ACCGCGC---
------------------------

#160_sample_Haemaphysalis_longicornis
---ATATATCAAGAGAGTGTCGTGCGCCCGTTGGGTGCGGTGCTCGAGACTCGTTTTGAC
CGCGTCGGCGTTATGGACAGCACGTTGAACGTGAAAAG-----CTTGTGCAGAGGACGTC
GTTG---GACGAGGAGATGTCAGAGATTGGAGTGCACGCGCAAAGGGGAGGGTCCC--GG
GGGATGCGTTCCCCGGCCCTC-------CAGCGCTGGCGTGTTGGGAAGTCTGA-ATCGC
GCGCGAAGCGGGA-TCGCC----CTTCGAAAAGCG-------------TCTGGAGTCGGA
ATCGGGACGCCGAA---TCGGATTCGAAG-GTTGCGTGAGCGCGTGTGAAAGACGACGCC
GGATGAGCGCTTGGCGGGGAACGGATGCATCCCCTGCGCTCGTGCCTCTTACGACACTTT
CTCTCGGAAACCG-CGAATCGGCTGCGAAACCTCCCGAAGGGTGCGGAGGCGAGCAGAAG
CGGTGAGCCGCGAATCGGCTGCGAAACCTCCCGAAGGGTGCGGAGGCGAGCAGAAGCGGA
CGCCGAGAGTCCTGGCACACCGTCGGAAGAAG--GGCTAAGTGCAGCCGAGCGCGCCTGA
AGGTGCGCACGGCGTGCGGATCCTTTTTTTTCCCCTCGGCTTGTGCAGTCGTCTCTGAGA
TTCGGAATTCTCCGAGTTAGAGTCCACGACGAGGAGAGTTGAAACGCGAATCGGC---CG
CGGCAGTCCTTTCGATGGGTGA-AAAGGGCGCGTGGAGGCGTTTCCTCTCCGTTTCGA--
----ACGCGCGCGCGTTGGCCCCCC-GGGAATA-------AGGGCGCG-CGCCGG---CT
CGACCAAACTT--CGCTGCAGG-AAAGCCCTCGACCTGGA-GGAGATTGCCTG-TGTG-T
TGGGAAGGA-GTTTC-TTGCGTCGG-CCGGTGCCCCCGG----TTTCTCCGTGG-TGGG-
AAAACA---ACGTG-TTCGTGC--GGTCCCGGG--TGGAAAGTGG-------------TG
G--CCTCGTAG------------CAGAGGAAAG---------------------------
------CGGCGC----------------------------------------------GT
GATTG---CCTT-TTTGCCT---GTACGAAC--GCACGT-ACGAAAAAGGGCGAGTG---
--TGCAGTTGCGGTC-----GTGGCTTTGCAGTAGACGGTTCTCT-------TTTGGGAT
GGA-TGCTGTG-----ATGG-CTTTCCCGCTGAGCCCGCACT-----TGTAAGTGTGGG-
GCTCGCGGTACAACGAGAGTTGTCGCATCCGGAGGCCGTTTTGC--CTGTAAGCTTCCGC
GCTTGACCGGG-----------------AACTTTTCCAGGTCGCGTTGGATGAAGC----
-----CACTCTGACTTTGGCCGTCCGCCGGT--ACTCCGGTTTCAGACCGTGCG------
--ATATCGCACCCACCTTTGCAAAACGAGCTGGACGCGCTCCGTCGTAGTCCGCCGTCGG
TCCAAGTGCTTCGCAGTCTCTGCCCCGT-GCAATCTGGGTCACTCCAGTGGGGGCGGGGG
CGCACGTTTCTTTGACGATGCTCGGCTCCCGGTTGAGGTCGCCCACGTGACGAACGCACG
TCTGCGAGGGCGGCAGGGAATTATTCGACCGCGGCTGCCTAGAGCTACCTTTCTCGTT--
-TCTTGCCGCGCAACAGATTGCTGCGCCGTCCGGGCGCCGTGGTTGTAGCTTCCGGGGAT
GGAATGCGAAGCCCGGCGTTTCATTGAGATGGACGATGACGCGCTCG---ACCGCGC---
------------------------

#165_sample_Haemaphysalis_longicornis
ATCATATATCAAGAGAGTGTCGTGCGCCCGTTGGGTGCGGTGCTCGAGACTCGTTTTGAC
CGCGTCGGCGTTATGGACAGCACGTTGAACGTGAAAAG-----CTTGTGCAGAGGACGTC
GTTG---GACGAGGAGATGTCAGAGATTGGAGTGCACGCGCAAAGGGGAGGGTCCC--GG
GGGATGCGTTCCCCGGCCCTC-------CAGCGCTGGCGTGTTGGGAAGTCTGA-ATCGC
GCGCGAAGCGGGA-TCGCC----CTTCGAAAAGCG-------------TCTGGAGTCGGA
ATCGGGACGCCGAA---TCGGATTCGAAG-GTTGCGTGAGCGCGTGTGAAAGACGACGCC
GGATGAGCGCTTGGCGGGGAACGGATGCATCCCCTGCGCTCGTGCCTCTTACGACACTTT
CTCTCGGAAACCG-CGAATCGGCTGCGAAACCTCCCGAAGGGTGCGGAGGCGAGCAGAAG
CGGTGGGCCGCGAATCGGCTGCGAAACCTCCCGAAGGGTGCGGAGGCGAGCAGAAGCGGA
CGCCGAGAGTCCTGGCACACCGTCGGAAGAAG--GGCTAAGTGCAGCCGAGCGCGCCTGA
AGGTGCGCACGGCGTGCGGATCCTTTTTTTTCCCCTCGGCTTGTGCAGTCGTCTCTGAGA
TTCGGAATTCTCCGAGTTAGAGTCCACGACGAGGAGAGTTGAAACGCGAATCGGC---CG
CGGCAGTCCTTTCGATGGGTGA-AAAGGGCGCGTGGAGGCGTTTCCTCTCCGTTTCGA--
----ACGCGCGCGCGTTGGCCCCCCCGGGAATA-------AGGGCGCG-CGCCGG---CT
CGACCAAACTT--CGCTGCAGG-AAAGCCCTCGACCTGGA-GGAGATTGCCTG-TGTG-T
TGGGAAGGA-GTTTC-TTGCGTCGG-CCGGTGCCCCCGG----TTTCTCCGTGG-TGGG-
AAAACA---ACGTG-TTCGTGC--GGTCCCGGG--TGGAAAGTGG-------------TG
G--CCTCGTAG------------CAGAGGAAAG---------------------------
------CGGCGC----------------------------------------------GT
GATTG---CCTT-CTCGCCT---GTACGAAC--GCACGT-ACGAAAAAGGGCGAGTG---
--TGCAGTTGCGGTC-----GTGGCTTTGCAGTAGACGGTTCTCT-------TTTGGGAT
GGA-TGCTGTG-----ATGG-CTTTCCCGCTGAGCCCGCACT-----TGTAAGTGTGGG-
GCTCGCGGTACAACGAGAGTTGTCGCATCCGGAGGCCGTTTTGC--CTGTAAGCTTCCGC
GCTTGACCGGG-----------------AACTTTTCCAGGTCGCGTTGGATGAAGC----
-----CACTCTGACTTTGGCCATCCGCCGGT--ACTCCGGTTTCAGACCGTGCG------
--ATATCGCACCCACCTTTGCAAAACGAGCTGGACGCGCTCCGTCGTAGTCCGCCGTCGG
TCCAAGTGCTTCGCAGTCTCTGCCCCGT-GCAATCTGGGTCACTCCAGTGGGGGCGGGGG
CGCACGTTTCTTTGACGATGCTCGGCTCCCGGTTGAGGTCGCCCACGTGACGAACGCACG
TCTGCGAGGGCGGCAGGGAATTATTCGACCGCGGCTGCCTAGAGCTACCTTTCTCGTT--
-TCTTGCCGCGCAACAGATTGCTGCGCCGTCCGGGCGCCGTGGTTGTAGCTTCCGGGGAT
GGAATGCGAAGCCCGGCGTTTCATTGAGATGGACGATGACGCGCTCG---ACCGCGCCG-
------------------------

#17_sample_Haemaphysalis_longicornis
-----------AGAGAGTGTCGTGCGCCCGTTGGGTGCGGTGCTCGAGACTCGTTTTGAC
CGCGTCGGCGTTATGGACAGCACGTTGAACGTGAAAAG-----CTTGTGCAGAGGACGTC
GTTG---GACGAGGAGATGTCAGAGATTGGAGTGCACGCGCAAAGGGGAGGGTCCC--GG
GGGATGTGTTCCCCGGCCCTC-------CAGCGCTGGCGTGTTGGGAAGTCTGA-ATCGC
GCGCGAAGCGGGA-TCGCC----CTTCGAAAAGCG-------------TCTGGAGTCGGA
ATCGGGACGCCGAA---TCGGATTCGAAG-GTTGCGTGAGCGCGTGTGAAAGACGACGCC
GGATGAGCGCTTGGCGGGGAACGGATGCATCCCCTGCGCTCGTGCCTCTTGCGACACTTT
CTCTCGGAAACCG-CGAATCGGCTGCGAAACCTCCCGAAGGGTGCGGAGGCGAGCAGAAG
CGGTGAGCCGCGAATCGGCTGCGAAACCTCCCGAAGGGTGCGGAGGCGAGCAGAAGCGGA
CGCCGAGAGTCCTGGCACACCGTCGGAAGAAG--GGCTAAGTGCAGCCGAGCGCGCCTGA
AGGTGCGCATGGCGTGCGGATCCTTTTTTTTCCCCTCGGCTTGTGCAGTCGTCTCTGAGA
TTCGGAATTCTCCGAGTTAGAGTCCACGACGAGGAGAGTTGAAACGCGAATCGGC---CG
CGGCAGTCCTTTCGATGGGTGA-AAAGGGCGCGTGGAGGCGTTTCCTCTCCGTTTCGA--
----ACGCGCGCGCGTTGGCCCCCCCGGGAATA-------AGGGCGCG-CGCCGG---CT
CGACCAAACTT--CGCTGCAGG-AAAGCCCTCGACCTGGA-GGAGATTGCCTG-TGTG-T
TGGGAAGGA-GTTTC-TTGCGTCGG-CCGGTGCCCCCGG----TTTCTCCGTGG-TGGG-
AAAACA---ACGTG-TTCGTGC--GGTCCCGGG--TGGAAAGTGG-------------TG
G--CCTCGTAG------------CAGAGGAAAG---------------------------
------CGGCGC----------------------------------------------GT
GATTG---CCTT-CTCGCCT---GTACGAAC--GCACGT-ACGAAAAAGGGCGAGTG---
--TGCAGTTGCGGTC-----GTGGCTTTGCAGTAGACGGTTCTCT-------TTTGGGAT
GGA-TGCTGTG-----ATGG-CTTTCCCGCTGAGCCCGCACT-----TGTAAGTGTGGG-
GCTCGCGGTACAACGAGAGTTGTCGCATCCGGAGGCCGTTTTGC--CTGTAAGCTTCCGC
GCTTGACCGGG-----------------AACTTTTCCAGGTCGCGTTGGATGAAGC----
-----CACTCTGACTTTGGCCATCCGCCGGT--ACTCCGGTTTCAGACCGTGCG------
--ATATCGCACCCACCTTTGCAAAACGAGCTGGACGCGCTCCGTCGTAGTCCGCCGTCGG
TCCAAGTGCTTCGCAGTCTCTGCCCCGT-GCAATCTGGGTCACTCCAGTGGGGGCGGGGG
CGCACGTTTCTTTGACGATGCTCGGCTCCCGGTTGAGGTCGCCCACGTGACGAACGCACG
TCTGCGAGGGCGGCAGGGAATTATTCGACCGCGGCTGCCTAGAGCTACCTTTCTCGTT--
-TCTTGCCGCGCAACAGATTGCTGCGCCGTCCGGGCGCCGTGGTTGTAGCTTCCGGGGAT
GGAATGCGAAGCCTGGCGTTTCATTGAGATGGACGATGACGCGCTCG---ACCGCGCCGG
AAACGAAAACGTATATCCGTG---

#7_sample_Haemaphysalis_longicornis
-----------AGAGAGTGTCGTGCGCCCGTTGGGTGCGGTGCTCGAGACTCGTTTTGAC
CGCGTCGGCGTTATGGACAGCACGTTGAACGTGAAAAG-----CTTGTGCAGAGGACGTC
GTTG---GACGAGGAGATGTCAGAGATTGGAGTGCACGCGCAAAGGGGAGGGTCCC--GG
GGGATGTGTTCCCCGGCCCTC-------CAGCGCTGGCGTGTTGGGAAGTCTGA-ATCGC
GCGCGAAGCGGGA-TCGCC----CTTCGAAAAGCG-------------TCTGGAGTCGGA
ATCGGGACGCCGAA---TCGGATTCGAAG-GTTGCGTGAGCGCGTGTGAAAGACGACGCC
GGATGAGCGCTTGGCGGGGAACGGATGCATCCCCTGCGCTCGTGCCTCTTGCGACACTTT
CTCTCGGAAACCG-CGAATCGGCTGCGAAACCTCCCGAAGGGTGCGGAGGCGAGCAGAAG
CGGTGAGCCGCGAATCGGCTGCGAAACCTCCCGAAGGGTGCGGAGGCGAGCAGAAGCGGA
CGCCGAGAGTCCTGGCACACCGTCGGAAGAAG--GGCTAAGTGCAGCCGAGCGCGCCTGA
AGGTGCGCATGGCGTGCGGATCCTTTTTTTTCCCCTCGGCTTGTGCAGTCGTCTCTGAGA
TTCGGAATTCTCCGAGTTAGAGTCCACGACGAGGAGAGTTGAAACGCGAATCGGC---CG
CGGCAGTCCTTTCGATGGGTGA-AAAGGGCGCGTGGAGGCGTTTCCTCTCCGTTTCGA--
----ACGCGCGCGCGTTGGCCCCCCCGGGAATA-------AGGGCGCG-CGCCGG---CT
CGACCAAACTT--CGCTGCAGG-AAAGCCCTCGACCTGGA-GGAGATTGCCTG-TGTG-T
TGGGAAGGA-GTTTC-TTGCGTCGG-CCGGTGCCCCCGG----TTTCTCCGTGG-TGGG-
AAAACA---ACGTG-TTCGTGC--GGTCCCGGG--TGGAAAGTGG-------------TG
G--CCTCGTAG------------CAGAGGAAAG---------------------------
------CGGCGC----------------------------------------------GT
GATTG---CCTT-CTCGCCT---GTACGAAC--GCACGT-ACGAAAAAGGGCGAGTG---
--TGCAGTTGCGGTC-----GTGGCTTTGCAGTAGACGGTTCTCT-------TTTGGGAT
GGA-TGCTGTG-----ATGG-CTTTCCCGCTGAGCCCGCACT-----TGTAAGTGTGGG-
GCTCGCGGTACAACGAGAGTTGTCGCATCCGGAGGCCGTTTTGC--CTGTAAGCTTCCGC
GCTTGACCGGG-----------------AACTTTTCCAGGTCGCGTTGGATGAAGC----
-----CACTCTGACTTTGGCCATCCGCCGGT--ACTCCGGTTTCAGACCGTGCG------
--ATATCGCACCCACCTTTGCAAAACGAGCTGGACGCGCTCCGTCGTAGTCCGCCGTCGG
TCCAAGTGCTTCGCAGTCTCTGCCCCGT-GCAATCTGGGTCACTCCAGTGGGGGCGGGGG
CGCACGTTTCTTTGACGATGCTCGGCTCCCGGTTGAGGTCGCCCACGTGACGAACGCACG
TCTGCGAGGGCGGCAGGGAATTATTCGACCGCGGCTGCCTAGAGCTACCTTTCTCGTT--
-TCTTGCCGCGCAACAGATTGCTGCGCCGTCCGGGCGCCGTGGTTGTAGCTTCCGGGGAT
GGAATGCGAAGCCTGGCGTTTCATTGAGATGGACGATGACGCGCTCG---ACCGCGCCGG
AAACGAAAACGTATATCCGTG---

#8_sample_Haemaphysalis_longicornis
-----------AGAGAGTGTCGTGCGCCCGTTGGGTGCGGTGCTCGAGACTCGTTTTGAC
CGCGTCGGCGTTATGGACAGCACGTTGAACGTGAAAAG-----CTTGTGCAGAGGACGTC
GTTG---GACGAGGAGATGTCAGAGATTGGAGTGCACGCGCAAAGGGGAGGGTCCC--GG
GGGATGTGTTCCCCGGCCCTC-------CAGCGCTGGCGTGTTGGGAAGTCTGA-ATCGC
GCGCGAAGCGGGA-TCGCC----CTTCGAAAAGCG-------------TCTGGAGTCGGA
ATCGGGACGCCGAA---TCGGATTCGAAG-GTTGCGTGAGCGCGTGTGAAAGACGACGCC
GGATGAGCGCTTGGCGGGGAACGGATGCATCCCCTGCGCTCGTGCCTCTTGCGACACTTT
CTCTCGGAAACCG-CGAATCGGCTGCGAAACCTCCCGAAGGGTGCGGAGGCGAGCAGAAG
CGGTGAGCCGCGAATCGGCTGCGAAACCTCCCGAAGGGTGCGGAGGCGAGCAGAAGCGGA
CGCCGAGAGTCCTGGCACACCGTCGGAAGAAG--GGCTAAGTGCAGCCGAGCGCGCCTGA
AGGTGCGCATGGCGTGCGGATCCTTTTTTTTCCCCTCGGCTTGTGCAGTCGTCTCTGAGA
TTCGGAATTCTCCGAGTTAGAGTCCACGACGAGGAGAGTTGAAACGCGAATCGGC---CG
CGGCAGTCCTTTCGATGGGTGA-AAAGGGCGCGTGGAGGCGTTTCCTCTCCGTTTCGA--
----ACGCGCGCGCGTTGGCCCCCCCGGGAATA-------AGGGCGCG-CGCCGG---CT
CGACCAAACTT--CGCTGCAGG-AAAGCCCTCGACCTGGA-GGAGATTGCCTG-TGTG-T
TGGGAAGGA-GTTTC-TTGCGTCGG-CCGGTGCCCCCGG----TTTCTCCGTGG-TGGG-
AAAACA---ACGTG-TTCGTGC--GGTCCCGGG--TGGAAAGTGG-------------TG
G--CCTCGTAG------------CAGAGGAAAG---------------------------
------CGGCGC----------------------------------------------GT
GATTG---CCTT-CTCGCCT---GTACGAAC--GCACGT-ACGAAAAAGGGCGAGTG---
--TGCAGTTGCGGTC-----GTGGCTTTGCAGTAGACGGTTCTCT-------TTTGGGAT
GGA-TGCTGTG-----ATGG-CTTTCCCGCTGAGCCCGCACT-----TGTAAGTGTGGG-
GCTCGCGGTACAACGAGAGTTGTCGCATCCGGAGGCCGTTTTGC--CTGTAAGCTTCCGC
GCTTGACCGGG-----------------AACTTTTCCAGGTCGCGTTGGATGAAGC----
-----CACTCTGACTTTGGCCATCCGCCGGT--ACTCCGGTTTCAGACCGTGCG------
--ATATCGCACCCACCTTTGCAAAACGAGCTGGACGCGCTCCGTCGTAGTCCGCCGTCGG
TCCAAGTGCTTCGCAGTCTCTGCCCCGT-GCAATCTGGGTCACTCCAGTGGGGGCGGGGG
CGCACGTTTCTTTGACGATGCTCGGCTCCCGGTTGAGGTCGCCCACGTGACGAACGCACG
TCTGCGAGGGCGGCAGGGAATTATTCGACCGCGGCTGCCTAGAGCTACCTTTCTCGTT--
-TCTTGCCGCGCAACAGATTGCTGCGCCGTCCGGGCGCCGTGGTTGTAGCTTCCGGGGAT
GGAATGCGAAGCCTGGCGTTTCATTGAGATGGACGATGACGCGCTCG---ACCGCGCCGG
AAACGAAAACGTATATCCGTG---

#95_sample_Haemaphysalis_longicornis
ATCATATATCA-GAGAGTGTCGTGCGCCCGTTGGGTGCGGTGCTCGAGACTCGTTTTGAC
CGCGTCGGCGTTATGGACAGCACGTTGAACGTGAAAAG-----CTTGTGCAGAGGACGTC
GTTG---GACGAGGAGATGTCAGAGATTGGAGTGCACGCGCAAAGGGGAGGGTCCC--GG
GGGATGCGTTCCCCGGCCCTC-------CAGCGCTGGCGTGTTGGGAAGTCTGA-ATCGC
GCGCGAAGCGGGA-TCGCC----CTTCGAAAAGCG-------------TCTGGAGTCGGA
ATCGGGACGCCGAA---TCGGATTCGAAG-GTTGCGTGAGCGCGTGTGAAAGACGACGCC
GGATGAGCGCTTGGCGGGGAACGGATGCATCCCCTGCGCTCGTGCCTCTTACGACACTTT
CTCTCGGAAACCG-CGAATCGGCTGCGAAACCTCCCGAAGGGTGCGGAGGCGAGCAGAAG
CGGTGAGCCGCGAATCGGCTGCGAAACCTCCCGAAGGGTGCGGAGGCGAGCAGAAGCGGA
CGCCGAGAGTCCTGGCACACCGTCGGAAGAAG--GGCTAAGTGCAGCCGAGCGCGCCTGA
AGGTGCGCACGGCGTGCGGATCCTTTTTTTTCCCCTCGGCTTGTGCAGTCGTCTCTGAGA
TTCGGAATTCTCCGAGTTAGAGTCCACGACGAGGAGAGTTGATACGCGAATCGGC---CG
CGGCAGTCCTTTCGATGGGTGA-AAAGGGCGCGTGGAGGCGTTTCCTCTCCGTTTCGA--
----ACGCGCGCGCGTTGGCCCCCC-GGGAATA-------AGGGCGCG-CGCCGG---CT
CGACCAAACTT--CGCTGCAGG-AAAGCCCTCGACCTGGA-GGAGATTGCCTG-TGTG-T
TGGGAAGGA-GTTTC-TTGCGTCGG-CCGGTGCCCCCGG----TTTCTCCGTGG-TGGG-
AAAACA---ACGTG-TTCGTGC--GGTCCCGGG--TGGAAAGTGG-------------TG
G--CCTCGTAG------------CAGAGGAAAG---------------------------
------CGGCGC----------------------------------------------GT
GATTG---CCTT-CTCGCCT---GTACGAAC--GCACGT-ACGAAAAAGGGCGAGTG---
--TGCAGTTGCGGTC-----GTGGCTTTGCAGTAGACGGTTCTCT-------TTTGGGAT
GGA-TGCTGTG-----ATGG-CTTTCCCGCTGAGCCCGCACT-----TGTAAGTGTGGG-
GCTCGCGGTACAACGAGAGTTGTCGCATCCGGAGGCCGTTTTGC--CTGTAAGCTTCCGC
GCTTGACCGGG-----------------AACTTTTCCAGGTCGCGTTGGATGAAGC----
-----CACTCTGACTTTGGCCATCCGCCGGT--ACTCCGGTTTCAGACCGTGCG------
--ATATCGCACCCACCTTTGCAACACGAGCTGGACGCGCTCCGTCGTAGTCCGCCGTCGG
TCCAAGTGCTTCGCAGTCTCTGCCCCGT-GCAATCTGGGTCACTCCAGTGGGGGCGGGGG
CGCACGTTTCTTTGACGATGCTCGGCTCCCGGTTGAGGTCGCCCACGTGACGAACGCACG
TCTGCGAGGGCGGCAGGGAATTATTCGACCGCGGCTGCCTAGAGCTACCTTTCTCGTT--
-TCTTGCCGCGCAACAGATTGCTGCGCCGTCCGGGCGCCGTGGTTGTAGCTTCCGGGGAT
GGAATGCGAAGCCCGGCGTTTCATTGAGATGGACGATGACGCGCTCG---ACCGCGC---
------------------------

#Haemaphysalis_longicornis(FN296270.1)
ATCATATATCAAGAGAGTGTCGTGCGCCCGTTGGGTGCGGTGCTCGAGACTCGTTTTGAC
CGCGTCGGCGTTATGGACAGCACGTTGAACGTGAAAAG-----CTTGTGCAGAGGACGTC
GTTG---GACGAGGAGATGTCAGAGATTGGAGTGCACGCGCAAAGGGGAGGGTCCC--GG
GGGATGCGTTCCCCGGCCCTC-------CAGCGCTGGCGTGTTGGGAAGTCTGA-ATCGC
GCGCGAAGCGGGA-TCGCC----CTTCGAAAAGCG-------------TCTGGAGTCGGA
ATCGGGACGCCGAA---TCGGATTCGAAG-GTTGCGTGAGCGCGTGTGAAAGACGACGCC
GGATGAGCGCTTGGCGGGGAACGGATGCATCCCCTGCGCTCGTGCCTCTTACGACACTTT
CTCTCGGAAACCG-CGAATCGGCTGCGAAACCTCCCGAAGGGTGCGGAGGCGAGCAGAAG
CGGTGAGCCGCGAATCGGCTGCGAAACCTCCCGAAGGGTGCGGAGGCGAGCAGAAGCGGA
CGCCGAGAGTCCTGGCACACCGTCGGAAGAAG--GGCTAAGTGCAGCCGAGCGCGCCTGA
AGGTGCGCACGGCGTGCGGATCCTTTTTTTTCCCCTCGGCTTGTGCAGTCGTCTCTGAGA
TTCGGAATTCTCCGAGTTAGAGTCCACGACGAGGAGAGTTGAAACGCGAATCGGC---CG
CGGCAGTCCTTTCGATGGGTGA-AAAGGGCGCGTGGAGGCGTTTCCTCTCCGTTTCGA--
----ACGCGCGCGCGTTGGCCCCCC-GGGAATA-------AGGGCGCG-CGCCGG---CT
CGACCAAACTT--CGCTGCAGG-AAAGCCCTCGACCTGGA-GGAGATTGCCTG-TGTG-T
TGGGAAGGA-GTTTC-TTGCGTCGG-CCGGTGCCCCCGG----TTTCTCCGTGG-TGGG-
AAAACA---ACGTG-TTCGTGC--GGTCCCGGG--TGGAAAGTGG-------------TG
G--CCTCGTAG------------CAGAGGAAAG---------------------------
------CGGCGC----------------------------------------------GT
GATTG---CCTT-TTTGCCT---GTACGAAC--GCACGT-ACGAAAAAGGGCGAGTG---
--TGCAGTTGCGGTC-----GTGGCTTTGCAGTAGACGGTTCTCT-------TTTGGGAT
GGA-TGCTGTG-----ATGG-CTTTCCCGCTGAGCCCGCACT-----TGTAAGTGTGGG-
GCTCGCGGTACAACGAGAGTTGTCGCATCCGGAGGCCGTTTTGC--CTGTAAGCTTCCGC
GCTTGACCGGG-----------------AACTTTTCCAGGTCGCGTTGGATGAAGC----
-----CACTCTGACTTTGGCCGTCCGCCGGT--ACTCCGGTTTCAGACCGTGCG------
--ATATCGCACCCACCTTTGCAAAACGAGCTGGACGCGCTCCGTCGTAGTCCGCCGTCGG
TCCAAGTGCTTCGCAGTCTCTGCCCCGT-GCAATCTGGGTCACTCCAGTGGGGGCGGGGG
CGCACGTTTCTTTGACGATGCTCGGCTCCCGGTTGAGGTCGCCCACGTGACGAACGCACG
TCTGCGAGGGCGGCAGGGAATTATTCGGCCGCGGCTGCCTAGAGCTACCTTTCTCGTT--
-TCTTGCCGCGCAACAGATTGCTGCGCCGTCCGGGCGCCGTGGTTGTAGCTTCCGGGGAT
GGAATGCGAAGCCTGGCGTTTCATTGAGATGGACGATGACGCGCTCG---ACCGCGCCGG
AAACGAAAACGTATATCCGTG---

#Haemaphysalis_longicornis(FN296271.1)
ATCATATATCAAGAGAGTGTCGTGCGCCCGTTGGGTGCGGTGCTCGAGACTCGTTTTGAC
CGCGTCGGCGTTATGGACAGCACGTTGAACGTGAAAAG-----CTTGTGCAGAGGACGTC
GTTG---GACGAGGAGATGTCAGAGATTGGAGTGCACGCGCAAAGGGGAGGGTCCC--GG
GGGATGCGTTCCCCGGCCCTC-------CAGCGCTGGCGTGTTGGGAAGTCTGA-ATCGC
GCGCGAAGCGGGA-TCGCC----CTTCGAAAAGCG-------------TCTGGAGTCGGA
ATCGGGACGCCGAA---TCGGATTCGAAG-GTTGCGTGAGCGCGTGTGAAAGACGACGCC
GGATGAGCGCTTGGCGGGGAACGGATGCATCCCCTGCGCTCGTGCCTCTTACGACACTTT
CTCTCGGAAACCG-CGAATCGGCTGCGAAACCTCCCGAAGGGTGCGGAGGCGAGCAGAAG
CGGTGAGCCGCGAATCGGCTGCGAAACCTCCCGAAGGGTGCGGAGGCGAGCAGAAGCGGA
CGCCGAGAGTCCTGGCACACCGTCGGAAGAAG--GGCTAAGTGCAGCCGAGCGCGCCTGA
AGGTGCGCACGGCGTGCGGATCCTTTTTTTTCCCCTCGGCTTGTGCAGTCGTCTCTGAGA
TTCGGAATTCTCCGAGTTAGAGTCCACGACGAGGAGAGTTGAAACGCGAATCGGC---CG
CGGCAGTCCTTTCGATGGGTGA-AAAGGGCGCGTGGAGGCGTTTCCTCTCCGTTTCGA--
----ACGCGCGCGCGTTGGCCCCCC-GGGAATA-------AGGGCGCG-CGCCGG---CT
CGACCAAACTT--CGCTGCAGG-AAAGCCCTCGACCTGGA-GGAGATTGCCTG-TGTG-T
TGGGAAGGA-GTTTC-TTGCGTCGG-CCGGTGCCCCCGG----TTTCTCCGTGG-TGGG-
AAAACA---ACGTG-TTCGTGC--GGTCCCGGG--TGGAAAGTGG-------------TG
G--CCTCGTAG------------CAGAGGAAAG---------------------------
------CGGCGC----------------------------------------------GT
GATTG---CCTT-TTTGCCT---GTACGAAC--GCACGT-ACGAAAAAGGGCGAGTG---
--TGCAGTTGCGGTC-----GTGGCTTTGCAGTAGACGGTTCTCT-------TTTGGGAT
GGA-TGCTGTG-----ATGG-CTTTCCCGCTGAGCCCGCACT-----TGTAAGTGTGGG-
GCTCGCGGTACAACGAGAGTTGTCGCATCCGGAGGCCGTTTTGC--CTGTAAGCTTCCGC
GCTTGACCGGG-----------------AACTTTTCCAGGTCGCGTTGGATGAAGC----
-----CACTCTGACTTTGGCCGTCCGCCGGT--ACTCCGGTTTCAGACCGTGCG------
--ATATCGCACCCACCTTTGCAAAACGAGCTGGACGCGCTCCGTCGTAGTCCGCCGTCGG
TCCAAGTGCTTCGCAGTCTCTGCCCCGT-GCAATCTGGGTCACTCCAGTGGGGGCGGGGG
CGCACGTTTCTTTGACGATGCTCGGCTCCCGGTTGAGGTCGCCCACGTGACGAACGCACG
TCTGCGAGGGCGGCAGGGAATTATTCGGCCGCGGCTGCCTAGAGCTACCTTTCTCGTT--
-TCTTGCCGCGCAACAGATTGCTGCGCCGTCCGGGCGCCGTGGTTGTAGCTTCCGGGGAT
GGAATGCGAAGCCTGGCGTTTCATTGAGATGGACGATGACGCGCTCG---ACCGCGCCGG
AAACGAAAACGTATATCCGTG---

#Haemaphysalis_longicornis(HQ005301.1)
ATCATATATCAAGAGAGTGTCGTGCGCCCGTTGGGTGCGGTGCTCGAGACTCGTTTTGAC
CGCGTCGGCGTTATGGTCAGCACGTTGAACGTGAAAAG-----CTTGTGCAGAGGACGTC
GTTG---GACGAGGAGATGTCAGAGATTGGAGTGCACGCGCAAAGGGGAGGGTCCC--GG
GGGATGCGTTCCCCGGCCCTC-------CAGCGCTGGCGTGTTGGGAAGTCTGA-ATCGC
GCGCGAAGCGGGA-TCGCC----CTTCGAAAAGCG-------------TCTGGAGTCGGA
ATCGGGACGCCGAA---TCGGATTCGAAG-GTTGCGTGAGCGCGTGTGAAAGACGACGCC
GGATGAGCGCTTGGCGGGGAACGGATGCATCCCCTGCGCTCGTGCCTCTTACGACACTTT
CTCTCGGAAACCG-CGAATCGGCTGCGAAACCTCCCGAAGGGTGCGGAGGCGAGCAGAAG
CGGTGAGCCGCGAATCGGCTGCGAAACCTCCCGAAGGGTGCGGAGGCGAGCAGAAGCGGA
CGCCGAGAGTCCTGGCACACCGTCGGAAGAAG--GGCTAAGTGCAGCCGAGCGCGCCTGA
AGGTGCGCACGGCGTGCGGATCCTTTTTTTTCCCCTCGGCTTGTGCAGTCGTCTCTGAGA
TTCGGAATTCTCCGAGTTAGAGTCCACGACGAGGAGAGTTGAAACGCGAATCGGC---CG
CGGCAGTCCTTTCGATGGGTGA-AAAGGGCGCGTGGAGGCGTTTCCTCTCCGTTTCGA--
----ACGCGCGCGCGTTGGCCCCCCCGGGAATA-------AGGGCGCG-CGCCGG---CT
CGACCAAACTT--CGCTGCAGG-AAAGCCCTCGACCTGGA-GGAGGTTGCCTG-TGTG-T
TGGGAAGGA-GTTTC-TTGCGTCGG-CCGGTGCCCCCGG----TTTCTCCGTGG-TGGG-
AAAACA---ACGTG-TTCGTGC--GGTCCCGGG--TGGAAAGTGG-------------TG
G--CCTCGTAG------------CAGAGGAAAG---------------------------
------CGGCGC----------------------------------------------GT
GATTG---CCTT-CTCGCCT---GTACGAAC--GCACGT-ACGAAAAAGGGCGAGTG---
--TGCAGTTGCGGTC-----GTGGCTTTGCAGTAGACGGTTCTCT-------TTTGGGAT
GGA-TGCTGTG-----ATGG-CTTTCCCGCTGAGCCCGCACT-----TGTAAGTGTGGG-
GCTCGCGGTACAACGAGAGTTGTCGCATCCGGAGGCCGTTTTGC--CTGTAAGCTTCCGC
GCTTGACCGGG-----------------AACTTTTCCAGGTCGCGTTGGATGAAGC----
-----CACTCTGACTTTGGCCATCCGCCGGT--ACTCCGGTTTCAGACCGTGCG------
--ATATCGCACCCACCTTTGCAACACGAGCTGGACGCGCTCCGTCGTAGTCCGCCGTCGG
TCCAAGTGCTTCGCAGTCTCTGCCCCGT-GCAATCTGGGTCACTCCAGTGGGGGCGGGGG
CGCACGTTTCTTTGACGATGCTCGGCTCCCGGTTGAGGTCGCCCACGTGACGAACGCACG
TCTGCGAGGGCGGCAGGGAATTATTCGACCGCGGCTGCCTAGAGCTACCTTTCTCGTT--
-TCTTGCCGCGCAACAGATTGCTGCGCCGTCCGGGCGCCGTGGTTGTAGCTTCCGGGGAT
GGAATGCGAAGCCCGGCGTTTCATTGAGATGGACGATGACGCGCTCG---ACCGCGCCGG
AAACGAAAACGTATATCCGTGTC-

#Haemaphysalis_longicornis(JF758638.1)
ATCATATATCAAGAGAGTGTCGTGCGCCCGTTGGGTGCGGTGCTCGAGACTCGTTTTGAC
CGCGTCGGCGTTATGGACAGCACGTTGAACGTGAAAAG-----CTTGTGCAGAGGACGTC
GTTG---GACGAGGAGATGTCAGAGATTGGAGTGCACGCGCAAAGGGGAGGGTCCC--GG
GGGATGCGTTCCCCGGCCCTC-------CAGCGCTGGCGTGTTGGGAAGTCTGA-ATCGC
GCGCGAAGCGGGA-TCGCC----CTTCGAAAAGCG-------------TCTGGAGTCGGA
ATCGGGACGCCGAA---TCGGATTCGAAG-GTTGCGTGAGCGCGTGTGAAAGACGACGCC
GGATGAGCGCTTGGCGGGGAACGGATGCATCCCCTGCGCTCGTGCCTCTTACGACACTTT
CTCTCGGAAACCG-CGAATCGGCTGCGAAACCTCCCGAAGGGTGCGGAGGCGAGCAGAAG
CGGTGAGCCGCGAATCGGCTGCGAAACCTCCCGAAGGGTGCGGAGGCGAGCAGAAGCGGA
CGCCGAGAGTCCTGGCACACCGTCGGAAGAAG--GGCTAAGTGCAGCCGAGCGCGCCTGA
AGGTGCGCACGGCGTGCGGATCCTTTTTTTTCCCCTCGGCTTGTGCAGTCGTCTCTGAGA
TTCGGAATTCTCCGAGTTAGAGTCCACGACGAGGAGAGTTGAAACGCGAATCGGC---CG
CGGCAGTCCTTTCGATGGGTGA-AAAGGGCGCGTGGAGGCGTTTCCTCTCCGTTTCGA--
----ACGCGCGCGCGTTGGCCCCCCCGGGAATA-------AGGGCGGGGCGCCGG---CT
CGACCAAACTT--CGCTGCAGG-AAAGCCCTCGACCTTGGAGGAGATTGCCTG-TGTGGT
TGGGAAGGAAGTTTTCTTGCGTCGG-CCGGTGCCCCCGG----TTTTTCCGTGG-TGGGG
AAAACA---ACGTG-TTCGTGC--GGTCCCGGG--TGGAAAGTGG-------------TG
G--CCTCGTAG------------CAGAGGAAAG---------------------------
------CGGCGC----------------------------------------------GT
GATTG---CCTT-TTCGCCT---GTACGAAC--GCACGT-ACGAAAAAGGGCGAGTG---
--TGCAGTTGCGGTC-----GTGGCTTTGCAGTAGACGGTTCTCT-------TTTGGGAT
GGA-TGCTGTG-----ATGG-CTTTCCCGCTGAGCCCGCACT-----TGTAAGTGTGGG-
GCTCGCGGTACAACGAGAGTTGTCGCATCCGGAGGCCGTTTTGC--CTGTAAGCTTCCGC
GCTTGACCGGG-----------------AACTTTTCCAGGTCGCGTTGGATGAAGC----
-----CACTCTGACTTTGGCCATCCGCCGGT--ACTCCGGTTTCAGACCGTGCG------
--ATATCGCACCCACCTTTGCAACACGAGCTGGACGCGCTCCGTCGTAGTCCGCCGTCGG
TCCAAGTGCTTCGCAGTCTCTGCCCCGT-GCAATCTGGGTCACTCCAGTGGGGGCGGGGG
CGCACGTTTCTTTGACGATGCTCGGCTCCCGGTTGAGGTCGCCCACGTGACGAACGCACG
TCTGCGAGGGCGGCAGGGAATTATTCGACCGCGGCTGCCTAGAGCTACCTTTCTCGTT--
-TCTTGCCGCGCAACAGATTGCTGCGCCGTCCGGGCGCCGTGGTTGTAGCTTCCGGGGAT
GGAATGCGAAGCCCGGCGTTTCATTGAGATGGACGATGACGCGCTCG---ACCGCGCCGG
AAACGAAAACGTATATCCGTGTC-

#Haemaphysalis_longicornis(JF758639.1)
ATCATATATCAAGAGAGTGTCGTGCGCCCGTTGGGTGCGGTGCTCGAGACTCGTTTTGAC
CGCGTCGGCGTTATGGACAGCACGTTGAACGTGAAAAG-----CTTGTGCAGAGGACGTC
GTTG---GACGAGGAGATGTCAGAGATTGGAGTGCACGCGCAAAGGGGAGGGTCCC--GG
GGGATGCGTTCCCCGGCCCTC-------CAGCGCTGGCGTGTTGGGAAGTCTGA-ATCGC
GCGCGAAGCGGGA-TCGCC----CTTCGAAAAGCG-------------TCTGGAGTCGGA
ATCGGGACGCCGAA---TCGGATTCGAAG-GTTGCGTGAGCGCGTGTGAAAGACGACGCC
GGATGAGCGCTTGGCGGGGAACGGATGCATCCCCTGCGCTCGTGCCTCTTACGACACTTT
CTCTCGGAAACCG-CGAATCGGCTGCGAAACCTCCCGAAGGGTGCGGAGGCGAGCAGAAG
CGGTGAGCCGCGAATCGGCTGCGAAACCTCCCGAAGGGTGCGGAGGCGAGCAGAAGCGGA
CGCCGAGAGTCCTGGCACACCGTCGGAAGAAG--GGCTAAGTGCAGCCGAGCGCGCCTGA
AGGTGCGCACGGCGTGCGGATCCTTTTTTTTCCCCTCGGCTTGTGCAGTCGTCTCTGAGA
TTCGGAATTCTCCGAGTTAGAGTCCACGACGAGGAGAGTTGATACGCGAATCGGC---CG
CGGCAGTCCTTTCGATGGGTGA-AAAGGGCGCGTGGAGGCGTTTCCTCTCCGTTTCGA--
----ACGCGCGTGCGTTGGCCCCCCCGGGAATA--------AGGCGCGGCGCCGG---CT
CGACCAAACTT--CGCTGCAGG-AGAGACCTCTACACGTAGAGAGATCGCGTG-TGTT-G
TGAGAGAGA-GTCTT---GTGTCGTCCCG-TGCGCCCCGC--GTTTCTCTGCG--TGGTG
AGAAC----ACGTGGTTCGTGCG-GTTCCCGGG--TGGAAAGTTGG------------TG
G-CCTTCGTAGG-----------CAGGAGGAAAG--------------------------
-----GCGGGGGC---------------------------------------------GT
GATGC--CCTTT-CTCGCCT---GGTCCGAC--GCCACTTCGAAAAAAGGGCGAGTG---
--TGCAGTTGCGGTC-----GTGGCTTTGCAGTAGACGGTTCTCT-------TTTGGGAT
GGA-TGCTGTG-----ATGG-CTTTCCCGCTGAGCCCGCACT-----TGTAAGTGTGGG-
GCTCGCGGTACAACGAGAGTTGTCGCATCCGGAGGCCGTTTTGC--CTGTAAGCTTCCGC
GCTTGACCGGG-----------------AACTTTTCCAGGTCGCGTTGGATGAAGC----
-----CACTCTGACTTTGGCCATCCGCCGGT--ACTCCGGTTTCAGACCGTGCG------
--ATATCGCACCCACCTTTGCAACACGAGCTGGACGCGCTCCGTCGTAGTCCGCCGTCGG
TCCAAGTGCTTCGCAGTCTCTGCCCCGT-GCAATCTGGGTCACTCCAGTGGGGGCGGGGG
CGCACGTTTCTTTGACGATGCTCGGCTCCCGGTTGAGGTCGCCCACGTGACGAACGCACG
TCTGCGAGGGCGGCAGGGAATTATTCGACCGCGGCTGCCTAGAGCTACCTTTCTCGTT--
-TCTTGCCGCGCAACAGATTGCTGCGCCGTCCGGGCGCCGTGGTTGTAGCTTCCGGGGAT
GGAATGCGAAGCCCGGCGTTTCATTGAGATGGACGATGACGCGCTCG---ACCGCGCCGG
AAACGAAAACGTATATCCGTGTC-

#Haemaphysalis_longicornis(JQ346683.1)
ATCATATATCAAGAGAGTGTCGTGCGCCCGTTGGGTGCGGTGCTCGAGACTCGTTTTGAC
CGCGTCGGCGTTATGGACAGCACGTTGAACGTGAAAAG-----CTTGTGCAGAGGACGTC
GTTG---GACGAGGAGATGTCAGAGATTGGAGTGCACGCGCAAAGGGGAGGGTCCC--GG
GGGATGCGTTCCCCGGCCCTC-------CAGCGCTGGCGTGTTGGGAAGTCTGA-ATCGC
GCGCGAAGCGGGA-TCGCC----CTTCGAAAAGCG-------------TCTGGAGTCGGA
ATCGGGACGCCGAA---TCGGATTCGAAG-GTTGCGTGAGCGCGTGTGAAAGACGACGCC
GGATGAGCGCTTGGCGGGGAACGGATGCATCCCCTGCGCTCGTGCCTCTTACGACACTTT
CTCTCGGAAACCG-CGAATCGGCTGCGAAACCTCCCGAAGGGTGCGGAGGCGAGCAGAAG
CGGTGAGCCGCGAATCGGCTGCGAAACCTCCCGAAGGGTGCGGAGGCGAGCAGAAGCGGA
CGCCGAGAGTCCTGGCACACCGTCGGAAGAAG--GGCTAAGTGCAGCCGAGCGCGCCTGA
AGGTGCGCACGGCGTGCGGATCCTTTTTTTTCCCCTCGGCTTGTGCAGTCGTCTCTGAGA
TTCGGAATTCTCCGAGTTAGAGTCCACGACGAGGAGAGTTGAAACGCGAATCGGC---CG
CGGCAGTCCTTTCGATGGGTGA-AAAGGGCGCGTGGAGGCGTTTCCTCTCCGTTTCGA--
----ACGCGCGCGCGTTGGCCCCCC-GGGAATA-------AGGGCGCG-CGCCGG---CT
CGACCAAACTT--CGCTGCAGG-AAAGCCCTCGACCTGGA-GGAGATTGCCTG-TGTG-T
TGGGAAGGA-GTTTC-TTGCGTCGG-CCGGTGCCCCCGG----TTTCTCCGTGG-TGGG-
AAAACA---ACGTG-TTCGTGC--GGTCCCGGG--TGGAAAGTGG-------------TG
G--CCTCGTAG------------CAGAGGAAAG---------------------------
------CGGCGC----------------------------------------------GT
GATTG---CCTT-CTCGCCT---GTACGAAC--GCACGT-ACGAAAAAGGGCGAGTG---
--TGCAGTTGCGGTC-----GTGGCTTTGCAGTAGACGGTTCTCT-------TTTGGGAT
GGA-TGCTGTG-----ATGG-CTTTCCCGCTGAGCCCGCACT-----TGTAAGTGTGGG-
GCTCGCGGTACAACGAGAGTTGTCGCATCCGGAGGCCGTTTTGC--CTGTAAGCTTCCGC
GCTTGACCGGG-----------------AACTTTTCCAGGTCGCGTTGGATGAAGC----
-----CACTCTGACTTTGGCCATCCGCCGGT--ACTCCGGTTTCAGACCGTGCG------
--ATATCGCACCCACCTTTGCAACACGAGCTGGACGCGCTCCGTCGTAGTCCGCCGTCGG
TCCAAGTGCTTCGCAGTCTCTGCCCCGT-GCAATCTGGGTCACTCCAGTGGGGGCGGGGG
CGCACGTTTCTTTGACGATGCTCGGCTCCCGGTTGAGGTCGCCCACGTGACGAACGCACG
TCTGCGAGGGCGGCAGGGAATTATTCGACCGCGGCTGCCTAGAGCTACCTTTCTCGTT--
-TCTTGCCGCGCAACAGATTGCTGCGCCGTCCGGGCGCCGTGGTTGTAGCTTCCGGGGAT
GGAATGCGAAGCCCGGCGTTTCATTGAGATGGACGATGACGCGCTCG---ACCGCGCCGG
AAACGAAAACGTATATCCGTGTC-

#Haemaphysalis_longicornis(JQ346684.1)
ATCATATATCAAGAGAGTGTCGTGCGCCCGTTGGGTGCGGTGCTCGAGACTCGTTTTGAC
CGCGTCGGCGTTATGGACAGCACGTTGAACGTGAAAAG-----CTTGTGCAGAGGACGTC
GTTG---GACGAGGAGATGTCAGAGATTGGAGTGCACGCGCAAAGGGGAGGGTCCC--GG
GGGATGTGTTCCCCGGCCCTC-------CAGCGCTGGCGTGTTGGGAAGTCTGA-ATCGC
GCGCGAAGCGGGA-TCGCC----CTTCGAAAAGCG-------------TCTGGAGTCGGA
ATCGGGACGCCGAA---TCGGATTCGAAG-GTTGCGTGAGCGCGTGTGAAAGACGACGCC
GGATGAGCGCTTGGCGGGGAACGGATGCATCCCCTGCGCTCGTGCCTCTTGCGACACTTT
CTCTCGGAAACCG-CGAATCGGCTGCGAAACCTCCCGAAGGGTGCGGAGGCGAGCAGAAG
CGGTGAGCCGCGAATCGGCTGCGAAACCTCCCGAAGGGTGCGGAGGCGAGCAGAAGCGGA
CGCCGAGAGTCCTGGCACACCGTCGGAAGAAG--GGCTAAGTGCAGCCGAGCGCGCCTGA
AGGTGCGCATGGCGTGCGGATCCTTTTTTTTCCCCTCGGCTTGTGCAGTCGTCTCTGAGA
TTCGGAATTCTCCGAGTTAGAGTCCACGACGAGGAGAGTTGAAACGCGAATCGGC---CG
CGGCAGTCCTTTCGATGGGTGA-AAAGGGCGCGTGGAGGCGTTTCCTCTCCGTTTCGA--
----ACGCGCGCGCGTTGGCCCCCCCGGGAATA-------AGGGCGCG-CGCCGG---CT
CGACCAAACTT--CGCTGCAGG-AAAGCCCTCGACCTGGA-GGAGATTGCCTG-TGTG-T
TGGGAAGGA-GTTTC-TTGCGTCGG-CCGGTGCCCCCGG----TTTCTCCGTGG-TGGG-
AAAACA---ACGTG-TTCGTGC--GGTCCCGGG--TGGAAAGTGG-------------TG
G--CCTCGTAG------------CAGAGGAAAG---------------------------
------CGGCGC----------------------------------------------GT
GATTG---CCTT-CTCGCCT---GTACGAAC--GCACGT-ACGAAAAAGGGCGAGTG---
--TGCAGTTGCGGTC-----GTGGCTTTGCAGTAGACGGTTCTCT-------TTTGGGAT
GGA-TGCTGTG-----ATGG-CTTTCCCGCTGAGCCCGCACT-----TGTAAGTGTGGG-
GCTCGCGGTACAACGAGAGTTGTCGCATCCGGAGGCCGTTTTGC--CTGTAAGCTTCCGC
GCTTGACCGGG-----------------AACTTTTCCAGGTCGCGTTGGATGAAGC----
-----CACTCTGACTTTGGCCGTCCGCCGGT--ACTCCGGTTTCAGACCGTGCG------
--ATATCGCACCCACCTTTGCAAAACGAGCTGGACGCGCTCCGTCGTAGTCCGCCGTCGG
TCCAAGTGCTTCGCAGTCTCTGCCCCGT-GCAATCTGGGTCACTCCAGTGGGGGCGGGGG
CGCACGTTTCTTTGACGATGCTCGGCTCCCGGTTGAGGTCGCCCACGTGACGAACGCACG
TCTGCGAGGGCGGCAGGGAATTATTCGACCGCGGCTGCCTAGAGCTACCTTTCTCGTT--
-TCTTGCCGCGCAACAGATTGCTGCGCCGTCCGGGCGCCGTGGTTGTAGCTTCCGGGGAT
GGAATGCGAAGCCCGGCGTTTCATTGAGATGGACGATGACGCGCTCG---ACCGCGCCGG
AAACGAAAACGTATATCCGTGTC-

#Haemaphysalis_longicornis(JQ625699.1)
ATCATATATCAAGAGAGTGTCGTGCGCCCGTTGGGTGCGGTGCTCGAGACTCGTTTTGAC
CGCGTCGGCGTTATGGACAGCACGTTGAACGTGAAAAG-----CTTGTGCAGAGGACGTC
GTTG---GACGAGGAGATGTCAGAGATTGGAGTGCACGCGCAAAGGGGAGGGTCCC--GG
GGGATGTGTTCCCCGGCCCTC-------CAGCGCTGGCGTGTTGGGAAGTCTGA-ATCGC
GCGCGAAGCGGGA-TCGCC----CTTCGAAAAGCG-------------TCTGGAGTCGGA
ATCGGGACGCCGAA---TCGGATTCGAAG-GTTGCGTGAGCGCGTGTGAAAGACGACGCC
GGATGAGCGCTTGGCGGGGAACGGATGCATCCCCTGCGCTCGTGCCTCTTGCGACACTTT
CTCTCGGAAACCG-CGAATCGGCTGCGAAACCTCCCGAAGGGTGCGGAGGCGAGCAGAAG
CGGTGAGCCGCGAATCGGCTGCGAAACCTCCCGAAGGGTGCGGAGGCGAGCAGAAGCGGA
CGCCGAGAGTCCTGGCACACCGTCGGAAGAAA--GGCTAAGTGCAGCCGAGCGCGCCTGA
AGGTGCGCATGGCGTGCGGATCCTCTTTTTTCCCCTCGGCTTGTGCAGTCGTCTCTGAGA
TTCGGAATTCTCCGAGTTAGAGTCCACGACGAGGAGAGTTGAAACGCGAATCGGC---CG
CGGCAGTCCTTTCGATGGGTGA-AAAGGGCGCGTGGAGGCGTTTCCTCTCCGTTTCGA--
----ACGCGCGCGCGTTGGCCCCCCGGGAATAA-------AGGGCGCG-CGCCGG---CT
CGACCAAACTT--CGCTGCAGG-AAAGCCCTCGACCTGGA-GGAGATTGCCTG-TGTG-T
TGGGAAGGA-GTTTC-TTGCGTCGG-CCGGTGCCCCCGG----TTTCTCCGTGG-TGGG-
AAAACA---ACGTG-TTCGTGC--GGTCCCGGG--TGGAAAGTGG-------------TG
G--CCTCGTAG------------CAGAGGAAAG---------------------------
------CGGCGC----------------------------------------------GT
GATTG---CCTT-CTCGCCT---GTACGAAC--GCACGT-ACGAAAAAGGGCGAGTG---
--TGCAGTTGCGGTC-----GTGGCTTTGCAGTAGACGGTTCTCT-------TTTGGGAT
GGA-TGCTGTG-----ATGG-CTTTCCCGCTGAGCCCGCACT-----TGTAAGTGTGGG-
GCTCGCGGTACAACGAGAGTTGTCGCATCCGGAGGCCGTTTTGC--CTGTAAGCTTCCGC
GCTTGACCGGG-----------------AACTTTTCCAGGTCGCGTTGGATGAAGC----
-----CACTCTGACTTTGGCCATCCGCCGGT--ACTCCGGTTTCAGACCGTGCG------
--ATATCGCACCCACCTTTGCAACACGAGCTGGACGCGCTCCGTCGTAGTCCGCCGTCGG
TCCAAGTGCTTCGCAGTCTCTGCCCCGT-GCAATCTGGGTCACTCCAGTGGGGGCGGGGG
CGCACGTTTCTTTGACGATGCTCGGCTCCCGGTTGAGGTCGCCCACGTGACGAACGCACG
TCTGCGAGGGCGGCAGGGAATTATTCGACCGCGGCTGCCTAGAGCTACCTTTCTCGTT--
-TCTTGCCGCGCAACAGATTGCTGCGCCGTCCGGGCGCCGTGGTTGTAGCTTCCGGGGAT
GGAATGCGAAGCCCGGCGTTTCATTGAGATGGACGATGACGCGCTCG---ACCGCGCCGG
AAACGAAAACGTATATCCGTGTC-

#Haemaphysalis_longicornis(JQ625700.1)
ATCATATATCAAGAGAGTGTCGTGCGCCCGTTGGGTGCGGTGCTCGAGACTCGTTTTGAC
CGCGTCGGCGTTATGGACAGCACGTTGAACGTGAAAAG-----CTTGTGCAGAGGACGTC
GTTG---GACGAGGAGATGTCAGAGATTGGAGTGCACGCGCAAAGGGGAGGGTCCC--GG
GGGATGTGTTCCCCGGCCCTC-------CAGCGCTGGCGGGTTGGGAAGTCTGA-ATCGC
GCGCGAAGCGGGA-TCGCC----CTTCGAAAAGCG-------------TCTGGAGTCGGA
ATCGGGACGCCGAA---TCGGATTCGAAG-GTTGCGTGAGCGCGTGTGAAAGACGACGCC
GGATGAGCGCTTGGCGGGGAACGGATGCATCCCCTGCGCTCGTGCCTCTTGCGACACTTT
CTCTCGGAAACCG-CGAATCGGCTGCGAAACCTCCCGAAGGGTGCGGAGGCGAGCAGAAG
CGGTGAGCCGCGAATCGGCTGCGAAACCTCCCGAAGGGTGCGGAGGCGAGCAGAAGCGGA
CGCCGAGAGTCCTGGCACACCGTCGGAAGAAG--GGCTAAGTGCAGCCGAGCGCGCCTGA
AGGTGCGCATGGCGTGCGGATCCTTTTTTTTCCCCTCGGCTTGTGCAGTCGTCTCTGAGA
TTCGGAATTCTCCGAGTTAGAGTCCACGACGAGGAGAGTTGAAACGCGAATCGGC---CG
CGGCAGTCCTTTCGATGGGTGA-AAAGGGCGCGTGGAGGCGTTTCCTCTCCGTTTCGA--
----ACGCGCGCGCGTTGGCCCCCCGGGAATAA--------GGGCGCG-CGCCGG---CT
CGACCAAACTT--CGCTGCAGG-AAAGCCCTCGACCTGGA-GGAGATTGCCTG-TGTG-T
TGGGAAGGA-GTTTC-TTGCGTCGG-CCGGTGCCCCCGG----TTTCTCCGTGG-TGGG-
AAAACA---ACGTG-TTCGTGC--GGTCCCGGG--TGGAAAGTGG-------------TG
G--CCTCGTAG------------CAGAGGAAAG---------------------------
------CGGCGC----------------------------------------------GT
GATTG---CCTT-CTCGCCT---GTACGAAC--GCACGT-ACGAAAAAGGGCGAGTG---
--TGCAGTTGCGGTC-----GTGGCTTTGCAGTAGACGGTTCTCT-------TTTGGGAT
GGA-TGCTGTG-----ATGG-CTTTCCCGCTGAGCCCGCACT-----TGTAAGTGTGGG-
GCTCGCGGTACAACGAGAGTTGTCGCATCCGGAGGCCGTTTTGC--CTGTAAGCTTCCGC
GCTTGACCGGG-----------------AACTTTTCCAGGTCGCGTTGGATGAAGC----
-----CACTCTGACTTTGGCCGTCCGCCGGT--ACTCCGGTTTCAGACCGTGCG------
--ATATCGCACCCACCTTTGCAACACGAGCTGGACGCGCTCCGTCGTAGTCCGCCGTCGG
TCCAAGTGCTTCGCAGTCTCTGCCCCGT-GCAATCTGGGTCACTCCAGTGGGGGCGGGGG
CGCACGTTTCTTTGACGATGCTCGGCTCCCGGTTGAGGTCGCCCACGTGACGAACGCACG
TCTGCGAGGGCGGCAGGGAATTATTCGACCGCGGCTGCCTAGAGCTACCTTTCTCGTT--
-TCTTGCCGCGCAACAGATTGCTGCGCCGTCCGGGCGCCGTGGTTGTAGCTTCCGGGGAT
GGAATGCGAAGCCCGGCGTTTCATTGAGATGGACGATGACGCGCTCG---ACCGCGCCGG
AAACGAAAACGTATATCCGTGTC-

#Haemaphysalis_longicornis(JQ625701.1)
ATCATATATCAAGAGAGTGTCGTGCGCCCGTTGGGTGCGGTGCTCGAGACTCGTTTTGAC
CGCGTCGGCGTTATGGACAGCACGTTGAACGTGAAAAG-----CTTGTGCAGAGGACGTC
GTTG---GACGAGGAGATGTCAGAGATTGGAGTGCACGCGCAAAGGGGAGGGTCCC--GG
GGGATGTGTTCCCCGACCCTC-------CAGCGCTGGCGTGTTGGGAAGTCTGA-ATCGC
GCGCGAAGCGGGA-TCGCC----CTTCGAAAAGCG-------------TCTGGAGTCGGA
ATCGGGACGCCGAA---TCGGATTCGAAG-GTTGCGTGAGCGCGTGTGAAAGACGACGCC
GGATGAGCGCTTGGCGGGGAACGGATGCATCCCCTGCGCTCGTGCCTCTTGCGACACTTT
CTCTCGGAAACCG-CGAATCGGCTGCGAAACCTCCCGAAGGGTGCGGAGGCGAGCAGAAG
CGGTGAGCCGCGAATCGGCTGCGAAACCTCCCGAAGGGTGCGGAGGCGAGCAGAAGCGGA
CGCCGAGAGTCCTGGCACACCGTCGGAAGAAG--GGCTAAGTGCAGCCGAGCGCGCCTGA
AGGTGCGCATGGCGTGCGGATCCTTTTTTTTCCCCTCGGCTTGTGCAGTCGTCTCTGAGA
TTCGGAATTCTCCGAGTTAGAGTCCACGACGAGGAGAGTTGAAACGCGAATCGGC---CG
CGGCAGTCCTTTCGATGGGTGA-AAAGGGCGCGTGGAGGCGTTTCCTCTCCGTTTCGA--
----ACGCGCGCGCGTTGGCCCCCC-GGGAATA-------AAGGCGCG-CGCCGG---CT
CGACCAAACTT--CGCTGCAGG-AAAGCCCTCGACCTGGA-GGAGATTGCCTG-TGTG-T
TGGGAAGGA-GTTTC-TTGCGTCGG-CCGGTGCCCCCGG----TTTCTCCGTGG-TGGG-
AAAACA---ACGTG-TTCGTGC--GGTCCCGGG--TGGAAAGTGG-------------TG
G--CCTCGTAG------------CAGAGGAAAG---------------------------
------CGGCGC----------------------------------------------GT
GATTG---CCTT-CTCGCCT---GTACGAAC--GCACGT-ACGAAAAAGGGCGAGTG---
--TGCAGTTGCGGTC-----GTGGCTTTGCAGTAGACGGTTCTCT-------TTTGGGAT
GGA-TGCTGTG-----ATGG-CTTTCCCGCTGAGCCCGCACT-----TGTAAGTGTGGG-
GCTCGCGGTACAACGAGAGTTGTCGCATCCGGAGGCCGTTTTGC--CTGTAAGCTTCCGC
GCTTGACCGGG-----------------AACTTTTCCAGGTCGCGTTGGATGAAGC----
-----CACTCTGACTTTGGCCATCCGCCGGT--ACTCCGGTTTCAGACCGTGCG------
--ATATCGCACCCACCTTTGCAAAACGAGCTGGACGCGCTCCGTCGTAGTCCGCCGTCGG
TCCAAGTGCTTCGCAGTCTCTGCCCCGT-GCAATCTGGGTCACTCCAGTGGGGGCGGGGG
CGCACGTTTCTTTGACGATGCTCGGCTCCCGGTTGAGGTCGCCCACGTGACGAACGCACG
TCTGCGAGGGCGGCAGGGAATTATTCGACCGCGGCTGCCTAGAGCTACCTTTCTCGTT--
-TCTTGCCGCGCAACAGATTGCTGCGCCGTCCGGGCGCCGTGGTTGTAGCTTCCGGGGAT
GGAATGCGAAGCCTGGCGTTTCATTGAGATGGACGATGACGCGCTCG---ACCGCGCCGG
AAACGAAAACGTATATCCGTGTC-

#Haemaphysalis_longicornis(JQ625702.1)
ATCATATATCAAGAGAGTGTCGTGCGCCCGTTGGGTGCGGTGCTCGAGACTCGTTTTGAC
CGCGTCGGCGTTATGGACAGCACGTTGAACGTGAAAAG-----CTTGTGCAGAGGACGTC
GTTG---GACGAGGAGATGTCAGAGATTGGAGTGCACGCGCAAAGGGGAGGGTCCC--GG
GGGATGCGTTCCCCGGCCCTC-------CAGCGCTGGCGTGTTGGGAAGTCTGA-ATCGC
GCGCGAAGCGGGA-TCGCC----CTTCGAAAAGCG-------------TCTGGAGTCGGA
ATCGGGACGCCGAA---TCGGATTCGAAG-GTTGCGTGAGCGCGTGTGAAAGACGACGCC
GGATGAGCGCTTGGCGGGGAACGGATGCATCCCCTGCGCTCGTGCCTCTTACGACACTTT
CTCTCGGAAACCG-CGAATCGGCTGCGAAACCTCCCGAAGGGTGCGGAGGCGAGCAGAAG
CGGTGAGCCGCGAATCGGCTGCGAAACCTCCCGAAGGGTGCGGAGGCGAGCAGAAGCGGA
CGCCGAGAGTCCTGGCACACCGTCGGAAGAAG--GGCTAAGTGCAGCCGAGCGCGCCTGA
AGGTGCGCATGGCGTGCGGATCCTTTTTTTTCCCCTCGGCTTGTGCAGTCGTCTCTGAGA
TTCGGAATTCTCCGAGTTAGAGTCCACGACGAGGCGAGTTGAAACGCGAATCGGC---CG
CGGCAGTCCTTTCGATGGGTGA-AAAGGGCGCGTGGAGGCGTTTCCTCTCCGTTTCGA--
----ACGCGCGCGCGTTGGCCCCCC-GGGAATA-------AGGGCGCG-CGCCGG---CT
CGACCAAACTT--CGCTGCAGG-AAAGCCCTCGAC-TGGA-GGAGATTGCCTG-TGTG-T
TGGGAAGGA-GTTTC-TTGCGTCGG-CCGGTGCCCCCGG----TTTCTCCGTGG-TGGG-
AAAACA---ACGTG-TTCGTGC--GGTCCCGGG--TGGAAAGTGG-------------TG
G--CCTCGTAG------------CAGAGGAAAG---------------------------
------CGGCGC----------------------------------------------GT
GATTG---CCTT-CTCGCCT---GTACGAAC--GCACGT-ACGAAAAAGGGCGAGTG---
--TGCAGTTGCGGTC-----GTGGCTTTGCAGTAGACGGTTCTCT-------TTTGGGAT
GGA-TGCTGTG-----ATGG-CTTTCCCGCTGAGCCCGCACT-----TGTAAGTGTGGG-
GCTCGCGGTACAACGAGAGTTGTCGCATCCGGAGGCCGTTTTGC--CTGTAAGCTTCCGC
GCTTGACCGGG-----------------AACTTTTCCAGGTCGCGTTGGATGAAGC----
-----CACTCTGACTTTGGCCATCCGCCGGT--ACTCCGGTTTCAGACCGTGCG------
--ATATCGCACCCACCTTTGCAACACGAGCTGGACGCGCTCCGTCGTAGTCCGCCGTCGG
TCCAAGTGCTTCGCAGTCTCTGCCCCGT-GCAATCTGGGTCACTCCAGTGGGGGCGGGGG
CGCACGTTTCTTTGACGATGCTCGGCTCCCGGTTGAGGTCGCCCACGTGACGAACGCACG
TCTGCGAGGGCGGCAGGGAATTATTCGACCGCGGCTGCCTAGAGCTACCTTTCTCGTT--
-TCTTGCCGCGCAACAGATTGCTGCGCCGTCCGGGCGCCGTGGTTGTAGCTTCCGGGGAT
GGAATGCGAAGCCCGGCGTTTCATTGAGATGGACGATGACGCGCTCG---ACCGCGCCGG
AAACGAAAACGTATATCCGTGTC-

#Haemaphysalis_longicornis(JQ625703.1)
ATCATATATCAAGAGAGTGTCGTGCGCCCGTTGGGTGCGGTGCTCGAGACTCGTTTTGAC
CGCGTCGGCGTTATGGACAGCACGTTGAACGTGAAAAG-----CTTGTGCAGAGGACGTC
GTTG---GACGAGGAGATGTCAGAGATTGGAGTGCACGCGCAAAGGGGAGGGTCCC--GG
GGGATGCGTTCCCCGGCCCTC-------CAGCGCTGGCGTGTTGGGAAGTCTGA-ATCGC
GCGCGAAGCGGGA-TCGCC----CTTCGAAAAGCG-------------TCTGGAGTCGGA
ATCGGGACGCCGAA---TCGGATTCGAAG-GTTGCGTGAGCGCGTGTGAAAGACGACGCC
GGATGAGCGCTTGGCGGGGAACGGATGCATCCCCTGCGCTCGTGCCTCTTACGACACTTT
CTCTCGGAAACCG-CGAATCGGCTGCGAAACCTCCCGAAGGGTGCGGAGGCGAGCAGAAG
CGGTGAGCCGCGAATCGGCTGCGAAACCTCCCGAAGGGTGCGGAGGCGAGCAGAAGCGGA
CGCCGAGAGTCCTGGCACACCGTCGGAAGAAG--GGCTAAGTGCAGCCGAGCGCGCCTGA
AGGTGCGCACGGCGTGCGGATCCTTTTTTTTCCCCTCGGCTTGTGCAGTCGTCTCTGAGA
TTCGGAATTCTCCGAGTTAGAGTCCACGACGAGGAGAGTTGAAACGCGAATCGGC---CG
CGGCAGTCCTTTCGATGGGTGA-AAAGGGCGCGTGGAGGCGTTCTTTC---GTTC--G--
----ACGCGCG-GCGT--GCCCC----GGGATA-------AAGGCGCG-CGC--G---CT
CGAC-AAACTT--CGCTGCAGGGAAAGACCTCGACTGAGA----GATAGCC-G-TGTG-T
TGGGAAGGA-GTTCT---GCGTCGGGCCGGTGCGCCCCG---CGGTCTCCGTGG-TGGGG
AAAACA---ACGTG-TTCGTGC--GGTCCCGGG--TGGAAAGTGG-------------TG
C---CTCGTAG------------CAAAGGAAAG---------------------------
------CGGGGGC---------------------------------------------GT
GATTG---CCTT-TTTGCCT---GTACGACC--GCACGT-ACGAAAAAGGGCGAGTG---
--TGCAGTTGCGGTC-----GTGGCTTTGCAGTAGACGGTTCTCT-------TTTGGGAT
GGA-TGCTGTG-----ATGG-CTTTCCCGCTGAGCCCGCACT-----TGTAAGTGTGGG-
GCTCGCGGTACAACGAGAGTTGTCGCATCCGGAGGCCGTTTTGC--CTGTAAGCTTCCGC
GCTTGACCGGG-----------------AACTTTTCCAGGTCGCGTTGGATGAAGC----
-----CACTCTGACTTTGGCCATCCGCCGGT--ACTCCGGTTTCAGACCGTGCG------
--ATATCGCACCCACCTTTGCAACACGAGCTGGACGCGCTCCGTCGTAGTCCGCCGTCGG
TCCAAGTGCTTCGCAGTCTCTGCCCCGT-GCAATCTGGGTCACTCCAGTGGGGGCGGGGG
CGCACGTTTCTTTGACGATGCTCGGCTCCCGGTTGAGGTCGCCCACGTGACGAACGCACG
TCTGCGAGGGCGGCAGGGAATTATTCGACCGCGGCTGCCTAGAGCTACCTTTCTCGTT--
-TCTTGCCGCGCAACAGATTGCTGCGCCGTCCGGGCGCCGTGGTTGTAGCTTCCGGGGAT
GGAATGCGAAGCCCGGCGTTTCATTGAGATGGACGATGACGCGCTCG---ACCGCGCCGG
AAACGAAAACGTATATCCGTGTC-

#Haemaphysalis_longicornis(JQ625704.1)
ATCATATATCAAGAGAGTGTCGTGCGCCCGTTGGGTGCGGTGCTCGAGACTCGTTTTGAC
CGCGTCGGCGTTATGGACAGCACGTTGAACGTGAAAAG-----CTTGTGCAGAGGACGTC
GTTG---GACGAGGAGATGTCAGAGATTGGAGTGCACGCGCAAAGGGGAGGGTCCC--GG
GGGATGCGTTCCCCGGCCCTC-------CAGCGCTGGCGTGTTGGGAAGTCTGA-ATCGC
GCGCGAAGCGGGA-TCGCC----CTTCGAAAAGCG-------------TCTGGAGTCGGA
ATCGGGACGCCGAA---TCGGATTCGAAG-GTTGCGTGAGCGCGTGTGAAAGACGACGCC
GGATGAGCGCTTGGCGGGGAACGGATGCATCCCCTGCGCTCGTGCCTCTTACGACACTTT
CTCTCGGAAACCG-CGAATCGGCTGCGAAACCTCCCGAAGGGTGCGGAGGCGAGCAGAAG
CGGTGAGCCGCGAATCGGCTGCGAAACCTCCCGAAGGGTGCGGAGGCGAGCAGAAGCGGA
CGCCGAGAGTCCTGGCACACCGTCGGAAGAAG--GGCTAAGTGCAGCCGAGCGCGCCTGA
AGGTGCGCACGGCGTGCGGATCCTTTTTTTTCCCCTCGGCTTGTGCAGTCGTCTCTGAGA
TTCGGAATTCTCCGAGTTAGAGTCCACGACGAGGAGAGTTGAAACGCGAATCGGC---CG
CGGCAGTCCTTTCGATGGGTGA-AAAGGGCGCGTGGAGGCGTTTCCTCTCCGTTTTGA--
----ACGCGCGTGCGTTGGCCCCCG-GGATATA--------GGGC----CGCCGG---CT
GCAC-AATCTG--CGCT--AGG-AGAAACCTCTACACGTAGAGATATCGCTTG-TGT--G
TGAGAAGGATGTCTT---GTGTTCTCGCGCTGTGCCCCGC--GTTTCTCTGTGG-TGGTG
GGAAACA--ACGTGGTTCGGGGC-GGTCCCGGT--TG-AAAGTTGG------------TT
G-CCT-CGTAG------------CAGAAG--AAG--------------------------
-----CCGGGCGG---------------------------------------------GG
AATGC--CCT---CTTGCCT---GGTACGAC--GCCCCTTCGGAAAAGGGGCGAGTG---
--TGCAGTTGCGGTC-----GTGGCTTTGCAGTAGACGGTTCTCT-------TTTGGGAT
GGA-TGCTGTG-----ATGG-CTTTCCCGCTGAGCCCGCACT-----TGTAAGTGTGGG-
GCTCGCGGTACAACGAGAGTTGTCGCATCCGGAGGCCGTTTTGC--CTGTAAGCTTCCGC
GCTTGACCGGG-----------------AACTTTTCCAGGTCGCGTTGGATGAAGC----
-----CACTCTGACTTTGGCCATCCGCCGGT--ACTCCGGTTTCAGACCGTGCG------
--ATATCGCACCCACCTTTGCAAAACGAGCTGGACGCGCTCCGTCGTAGTCCGCCGTCGG
TCCAAGTGCTTCGCAGTCTCTGCCCCGT-GCAATCTGGGTCACTCCAGTGGGGGCGGGGG
CGCACGTTTCTTTGACGATGCTCGGCTCCCGGTTGAGGTCGCCCACGTGACGAACGCACG
TCTGCGAGGGCGGCAGGGAATTATTCGACCGCGGCTGCCTAGAGCTACCTTTCTCGTT--
-TCTTGCCGCGCAACAGATTGCTGCGCCGTCCGGGCGCCGTGGTTGTAGCTTCCGGGGAT
GGAATGCGAAGCCCGGCGTTTCATTGAGATGGACGATGACGCGCTCG---ACCGCGCCGG
AAACGAAAACGTATATCCGTGTC-

#Haemaphysalis_punctata(FN296272.1)
------------------------------------------------------------
--------CGTTAAGGACAGCACGTTGAACGCAACAAAATAAGCTTGTGCAAAGGACA--
--TG--CGATTTGGAGACGGCAGAGAT--GAGTGCCCATGCTAACGTTGCATACC---AG
GAAATGGGTTCCTGTGCCCCCCCC-AATCCGCACTGGCG--TTTGGAAGTCTGA----TC
GCGCGAAGCGGAA-TCGCC----CTTCAAAGCACACCGGAGCGCGGGCTCTCGTAGCCTG
-CCCGGGTGCGGAA---TCGGATTTGAAG--GTGCGTGAGCGCGT--GCAAGACGCTGCC
GGATGA-----------G------------------TGCGAGTG----------------
-----GGGAGCAGATGCATCTTTGGCG-------ATGGTGCCTCTGAATG---ACATTCT
TTGTTATCCGCGACTCGGCTGC-AAACCTCTCGAAGGGTGTAGAGGCGAGCAGAAGCGGA
CAGAGA------------------------------------------------------
----------------------------------------------ATTCGTCTCTGTGA
AGCGGGGTTCTCCGACT------CCATG-TGGG------AAAAACGCGACTCGGC---CG
T----GGCCTTCCGATGGGTGT-GAAGG-TTCGCGGAAGCGGCTTTTCCTTTCGTT----
--------GTGCGCGTTTCTCA----AAGATTA---------G-CGCG-CGCCAG----C
CATACGCACTT--CGCCACGGG-AAAGCCCCGGAAACGAT-TCGGAATGTTTC-CACGAG
GTGATTGCCCGTGT---TGGGAAGG--AGATGCGTGCGCTGGTGCCCTTTTCTTTTGCGA
AGAACG----------CTGCGCCCGGTCCCGT---TGGAACGTG--------------CG
G------CTAG-------------AGAAAGAAAA--------------------------
----------------------------------------------------------GC
GTCTGCGAGAAT-CTCGCGTC--GGACGTGCTCTTCCGGAGGGTGAGAAGACGCACGGTC
GCGAGGCTTGCGGGC-----GTGGGT-GGCAGTAGAAGGTTCTC------------GGGT
AAG--------------CGA----TCCCGCGTGCGCCGTGGC------GCGACCGTCGG-
CTCCGAATTCGGGTTTACGTTTTCGTTGCAGCCGGT-GTGTCGT--GTGTTCGAAGGCGC
GCAAAAGCGGTGG---------------AGAGTTTCT-TTCCCCAGACCTTTTTGC----
--TGTAACCCTCTGTCTCGCCGTCCCAAGTA-----CGCGGTTTTGACTGCGCG------
-----TGGCACTTCG----GGGAAACGCTTCGCACGGGAGCGCCCGTTGGAACGTGGTGG
CTAGAGGA----AGAAATACGAGTCTGT---AGTAGAAGGTTCTCGGGTGAGCAATCCCG
CGTGCACCG-TGGCACGATCGTCGGCTCCGAATTCGGGT---------------------
------------------------------------------------------------
------------------------------------------------------------
------------------------------------------------------------
------------------------

#Haemaphysalis_punctata(FN296274.1)
------------------------------------------------------------
--------CGTTAAGGACAGCACGTTGAACGCAACAAAATAAGCTTGTGCAAAGGACA--
--TG--CGATTTGGAGACGGCAGAGAT--GAGTGCCCATGCTAACGTTGCATACC---AG
GAAATGGGTTCCTGTGCCCCCCCCCAATCCGCACTGGCG--TTTGGAAGTCTGA----TC
GCGCGAAGCGGAA-TCGCC----CTTCAAAGCACACCGGAGCGCGGGCTCTCGTAGCCTG
-CCAGGGTGCGGAA---TCGGATTTGAAG--GTGCGTGAGCGCGT--GCAAGACGCTGCC
GGATGA-----------G------------------TGCGAGTG----------------
-----GGGAGCAGATGCATCTTTGGCG-------TTGGTGCCTCTGAATG---ACATTCT
TTGTTATCCGCGACTCGGCTGC-AAACCTCTCGAAGGGTGTAGAGGCGAGCAGAAGCGGA
CAGAGA------------------------------------------------------
----------------------------------------------ATTCGTCTCTGTGA
AGCGGGGTTCTCCGACT------CCATG-TGGG------AAAAACGCGACTCGGC---CG
T----GGCCTTCCGATGGGTGT-GAAGG-TTCGCGGAAGCGGCTTTTCCTTTCATT----
--------GTGCGCGTTTCTCA----AAGATTA---------G-CGCG-CGCCAG----C
CATACGCACTT--CGCCACGGG-AAAGCCCCGGAAACGAT-TCGGAATGTTTC-CACGAG
GTGATTGCCCGTGT---TGGGAAGG--AGATGCGTGCGCTGGTGCCCTTTTCTTTTGCGA
AGAACG----------CTGCGCCCGGTCCCGT---TGGAACGTGG-------------CG
G------CTAG-------------AGAAAGAAAA--------------------------
----------------------------------------------------------GC
GTCTGCGAGAAT-CTCGCGTC--GGACGTGCTCTTCCGGAGGGTGAGAAGACGCACGGTC
GCGAGGCTTGCGGGC-----GTGGGT-GGCAGTAGAAGGTTCTC------------GGGT
AAG--------------CGA----TCCCGCGTGCGCCGTGGC------GCGACCGTCGG-
CTCCGAATTCGGGTTTACGTTTTCGTTGCAGCCGGT-GTGTCGT--GTGTTCGAAGGCGC
GCAAAAGCGGTGG---------------AGAGTTTCT-TTCCCCAGACCTTTTTGC----
--TGTAACCCTCTGTCTCGCCGTCCCAAGTA-----CGCGGTTTTGACTGCGCG------
-----TGGCACTTCG----GGGAAACGCTTCGCACGGGAGCGCCCGTTGGAACGTGGTGG
CTAGAGGA----AGAGATACGAGTCTGT---AGTAGAAGGTTCTCGGGTGAGCAATCCCG
CGTGCACCG-TGGCACGATCGTCGGCTCCGAATTCGGGT---------------------
------------------------------------------------------------
------------------------------------------------------------
------------------------------------------------------------
------------------------
