# Supplementary material for: Assessment of four DNA fragments (COI, 16S rDNA, ITS2, 12S rDNA) for species identification of the Ixodida (Acari: Ixodida)
Source: Parasit Vectors. 2014 Mar 3;7:93. doi: 10.1186/1756-3305-7-93 (PMC3945964; doi:10.1186/1756-3305-7-93)
Supplement: Additional file 5 — Appendix S2. The data sets 1 to 3 utilized in this manuscript. [file 1756-3305-7-93-S5.zip › Appendix.S2/data set 2/ITS2/Rhipicephalus.meg]

#mega
!Title Phylogenetic Analysis;
!Format DataType=DNA indel=-;

#Rhipicephalus_turanicus(FJ593694.1)
------------------------------------------------------------
----------------------------ACGCT--ACGGCAAA--GCGACAAGGGCCGCT
CGAA----AGGCGAGAGACGGTGGCGAAC---GTCGTGCCGTAGGCCCGAG---CGAAAC
GGGG-CAACCGATTGCACCGAGG-TGATG--GCACCAACAAA-GACCGCCGCAGG--ACT
CGAATCGGAATGAG---CCTGCAGGGAAAG-CGCGGTCGA-GGTA-GCGT-ACTC--CTC
TCTGCGACCGAGGGCGC-AAATCT-GCGAGAGACTCGGACGCGCAACTGG-AACGCACGG
TGCT-TACGGGGAG--CGAAAGCCGGCCAGCGAGCTC---CCCC--AGCCGTGTGCGAAA
GTG-CGCGAGATCGCT-TTTTTT---GCGCTCGTTGCCTTCGGAGTAAGCCGGGT-CGCC
CGCAGACCGGGCGCTCGAAC-ACGCGAGACGGTGACGGTGCCCC-TCCGGGCTCT-GCCG
CGCGAACA-GGGAACGTTCGTG--------CG--CGGAGGTGAGGGGT--GCGCCCGCGA
---GCGGTTCGGTGCGTACGTGGC------CT-GCGGGGAGAAG-GTGCGGCGACTCGTC
GCGAAGCGGAAAAA--TGTCTCCCGCTCGAGT--GCGCCACGTTG-CGAAGCCTC-AAGC
GTTC-CGTCGTAGTCCGCCGTCGGTCCAAGTGCTTCGCAGTTCCCGTCCCGTGCAAAA--
CTGGGCCACTCCAGTTGGGGCGGGGGCGACGCTACACGAGACGATGCCTCTCGCCAGGCT
GCGAGTC---GCCC-TTGCGGCGAC------CGGCCTCGGCGGTGTTTGGGCTTT-CGAA
CACG-GTCGTTTATCACGCAACTGCTCGGACGACGCACGCGTGCAGCGGGAT----ACCG
CTTGCCAGCCTTGTCAAGATGCGGCCCTGTACAGGGT-TGCGGGCGGACTTGGTAGGGCG
TCGTACTCGGTTCGCGATGGGTTTACGAACGTGTTCCGTCCAC-TTCCAAGTCACACCGG
TTGTGCGCCGCACGCGCGCAGCGGG-----------------------------------
------------------------------------------------------------
------------------------------

#Rhipicephalus_turanicus(DQ901321.1)
-----ATATCAAGAGAGACTTCGGCGCACAAGGGAACGTGAGCCGTCGACTCGTTTTGAC
CGCGTCGGCATCACGGACAGCACGTTGAACGCT--ACGGCAAA--GCGACAACGGCCGCT
CGAA----AGGCGAGAGACGGTGGCGAAC---GTCGTGCCGGAGGCCCGAC---CGAAAC
GGGG-CAACCGACTGCACCGAGG-TGATG--GCACCAACAAA-GACCGCCGCAGG--ACT
CGAATCGGAATGAG---CCTGCAGGGAAAG-CGCGGTCGA-GGTA-GCGT-ACTC--CTC
TCTGCGACCGAGGGCGC-AAATCT-GCGAGAGACTCGGACGCGCAACTGG-AACGCACGG
TGCA-TACGGGGAG--CGAAAGCCGGCCAGCGAGCTC---CCCC--AGCCGTGTGCGAAA
GTG-CGCGAGATCGCT-TTTTT----GCGCTTGTTGCCTTCGGAGTAAGCCGGGT-CGCC
CGCAGACCGGGCGCTCGAAC-ACGCGAGACGGTGACGGCGCCCC-TCCGGGCTCT-GCCG
CGCGAACA-GGGAACGTTCGTG--------CG--CGGAGGTGAGGGGT--GCGCCCGCGA
---GCGGTTCGGTGCGTACGTGGC------CT-GCGGGCAGAAG-GTGCGGCGACTCGTC
GCGAAGCGGAAAAA--TGTCTCCCGCTCGAGT--GCGCCACGTTG-CGAAGCCTG-AAGC
GTTC-CGTCGTAGTCCGCCGTCGGTCCAAGTGCTTCGCAGTTCCCGTCCCGTGCAAAA--
CTGGGCCACTCCAGTTGGGGCGGGGGCGACGCTACACGAGACGATGCCTCTCGCCAGGCT
GCGAGTC---GCCC-TTGCGGCGAC------CGGCCTCGGCGGTGTTTGGGCTTT-CGAA
CACG-GTCGTTTATCACGCAACTGCTCGGACGACGCACGCGTGCAGCGGGAT----ACCG
CTTGCCAGCCTTGTCAAGATGCGGCCCTGTACAGGGT-TGCGGGCGGACTTGGTAGGGCG
TCGTACTCGGTTCGCGATGGATTTACGAACGTGTTCCGTCAC--TTCCAAGTCACACCGG
TTGTGCGCCGCACGCGCGCAGCGGGGAAGCC---GATTGCCAGCCTCGTCAAG-------
------------------------------------------------------------
------------------------------

#Rhipicephalus_turanicus(AF271271.1)
ATCACATATCAAGAGAGACTTCGGCGCACAAGGGAACGTGAGCCGTCGACTCGTTTTGAC
CGTGTCCGCATCACGGACAGCACGTTGAACGCT--ACGGCAAA--GCGACAACGGTCGCT
CGAA----AGGCGAGAGACTGTGGCGAAC---GTCGTGCCGGAGGCCCGAC---CGAAAC
GGGG-CAACCGACTGCACCGAGG-TGATG--GCACCAACAAA-GACCGCCGCAGG--ACT
CGAATCGGAATGAG---CCTGCAGGGAAAG-CGCGGTCGA-GGTAAGCGT-ACTC--CTC
TCTGCGACCGAGGGCGC-AAATCT-GCGAGAGACTCGGACGCGCAACTGG-AACGCACGG
TGCA-TACGGGGAG--CGAAAGCCGGCCAGCGAGCTC---CCCC--AGCCGTGTGCGAAA
GTG-CGCGAGATCGCT-TTTTT----GCGCTTGTTGCCTTCGGAGTAAGCCGGGT-CGCC
CGCAGACCGGGCGCTCGAAC-ACGCGAGACGGTGACGGCGCCCC-TCCGGGCTCT-GCCG
CGCGAACA-GGGAACGTTCGTG--------CG--CGGAGGTGAGGGGT--GCGCCCGCGA
---GCGGTTCGGTGCGTACGTGGC------CT-GCGGGCAGAAG-GTGCGGCGACTCGTC
GCGAAGCGGAAAAA--TGTCTCCCGCTCGAGT--GCGCCACGTTG-CGAAGCCTG-AAGC
GTTC-CGTCGTAGTCCGCCGTCGGTCCAAGTGCTTCGCAGTTCCCGTCCCGTGCAAAA--
CTGGGCCACTCCAGTTGGGGCGGGGGCGACGCTACACGAGACGATGCCTCTCGCCAGGCT
GCGAGTC---GCCC-TTGCGGCGAC------CGGCCTCGGCGGTGTTTGGGCTTT-CGAA
CACG-GTCGTTTATCACGCAACTGCTCGGACGACGCACGCGTGCAGCGGGAT----ACCG
CTTGCCAGCCTTGTCAAGATGCGGCCCTGTACAGGGT-TGCGGGCGGACTTGGTAGGGCG
TCGTACTCGGTTCGCGATGGATTTACGAACGTGTTCCGTCAC--TTCCAAGTCACACCGG
TTGTGCGCCGCACGCGCGCAGGGGGGAAGCCG--GATTGCCAGCCTTGTCAAGATGCGGC
CCTGTACAAGGGTTG---------------------------------------------
------------------------------

#193_sample_Rhipicephalus_sanguineus
--CACATATCA-GAGAGACTTCGGCGCACAAGGGAACGTGAGCCGTCGACTCGTTTTGAC
CGTGTCGGCATCACGGACAGCACGTTGAACGCT--ACGGCAAA--GCGACAACGGTCGCT
CGAA----AGGCGAGAGACTGTGGCGAAC---GTCGTGCCGGAGGCCCGAC---CGAAAC
GGGG-CAACCGACTGCACCGAGG-TGATG--GCACCAACAAA-GACCGCCGCAGG--ACT
CGAATCGGAATGAG---CCTGCAGGGAAAG-CGCGGTCGA-GGTA-GCGT-ACTC--CTC
TCTGCGACCGAGGGCGC-AAATCT-GCGAGAGACTCGGACGCGCAACTGG-GACGCACGG
TGCA-TACGGGGAG--CGAAAGCCGGCCAGCGAGCTC---CCCC--AGCCGTGTGCGAAA
GTG-CGCGAGATCGCT-TTTTT----GCGCTTGTTGCCTTCGGAGTAAGCCGGGT-CGCC
CGCAGACCGGGCGCTCGAAC-ACGCGAGACGGTGACGGCGCCCC-TCCGGGCTCT-GCCG
CGCGAACA-GGGAACGTTCGTG--------CG--CGGAGGTGAGGGGT--GCGCCCGCGA
---GCGGTTCGGTGCGTACGTGGC------CT-GCGGGCAGAAG-GTGCGGCGACTCGTC
GCGAAGCGGAAAAA--TGTCTCCCGCTCGAGT--GCGCCACGTTG-CGAAGCCTG-AAGC
GTTC-CGTCGTAGTCCGCCGTCGGTCCAAGTGCTTCGCAGTTCCCGTCCCGTGCAAAA--
CTGGGCCACTCCAGTTGGGGCGGGGGCGACGCTACACGAGACGATGCCTCTCGCCAGGCT
GCGAGTC---GCCC-TTGCGGCGAC------CGGCCTCGGCGGTGTTTGGGCTTT-CGAA
CACG-GTCGTTTATCACGCAACTGCTCGGACGACGCACGCGTGCAGCGGGAT----ACCG
CTTGCCAGCCTTGTCAAGATGCGGCCCTGTACAGGGT-TGCGGGCGGACTTGGTAGGGCG
TCGTACTCGGTTCGCGATGGATTTACGAACGTGTTCCGTCAC--TTCCAAGTCACACCGG
TTGTGCGCCGCACGCGCGCAGCGGGGAAGCC---GATTGCCAGCCTCGTCAAGATGCGGC
CCTGTACAGGGTTGCGGGCGGACTT-GGTAGGGCGCGCGCACGCGGTCGTGC-AG-----
------------------------------

#Rhipicephalus_sanguineus(AF271283.1)
ATCACATATCAAGAGAGACTTCGGCGCACAAGGGAACGTGAGCCGTCGACTCGTTTTGAC
CGCGTCGGCATCACGGACAGCACGTTGAACGCT--ACGGCAAA--GCGACAACGGCCGCT
CGAA----AGGCGAGAGACGGTGGCGAAC---GTCGTGCCGGAGGCCCGAC---CGAAAC
GGGG-CAACCGACTGCACCGAGG-TGATG--GCACCAACAAA-GACCGCCGCAGG--ACT
CGAATCGGAATGAG---CCTGCAGGGAAAG-CGCGGTCAA-GGTA-GCGT-ACTC--CTC
TCTGCGACCGAAGGCGC-AAATCT-GCGAGAGACTCGGACGTGCAACTGG-AACGCACGG
TGCA-TACGGGGAG--CGAAAGCCGGCCAGCGAGCTC---CCCC--AGCCGTGTGCGAAA
GTG-CGCGAGATCGCT-TTTTT----GCGCTTGTTGCCTTCGGAGTAAGCCGGGT-CGCC
CGCAGACCGGGCGCTCGAAC-ACGCGAGACGGTGACGGCGCCCC-TCCGGGCTCC-GCCG
CGCGAACA-GGGAACGTTCGTG--------CG--CGGAGGTGAGGGGT--GCGCCCGCGA
---GCGGTTCGGTGCGTACGTGGC------CT-GCGGGCAGGAG-GTGCGGCGACTCGTC
GCGAAGCGGAAAAA--TGTCTCCCGCTCGAGT--GCGCCACGTTG-CGAAGCCTG-AAGC
GTTC-CGTCGTAGTCCGCCGTCGGTCCAAGTGCTTCGCAGTTCCCGTCCCGTGCAAAA--
CTGGGCCACTCCAGTTGGGGCGGGGGCGACGCTACACGAGACGATGCCTCTCGCCAGGCT
GCGAGTC---GCCC-TTGCGGCGAC------CGGCCTCGGCGGTGTTTGGGCTTT-CGAA
CACG-GTCGTTTATCACGCAACTGCTCGGACGACGCACGCGTGCAGCGGGAT----ACCG
CTTGCCAGCCTTGTCAAGATGCGGCCCTGTACAGGGT-TGCGGGCGGACTTGGTAGGGCG
TCGTACTCGGTTCGCGATGGATTTACGAACGTGTTCCGTCAC--TTCCAAGTCACACCGG
TTGTGCGCCGCACGCGCGCAGCGGGGAAGCC---GATTGCCAGCCTCGTCAAGATGCGGC
CCTGTACAGGGTTGCGGGCGGACTT-GGTAGGGCGCGCGCACGCGGTCGTGC-AGGAAGT
TGACGGAAGCGAATGTATCCGCT-------

#Rhipicephalus_evertsi(U97701.1)
ATCACATATCAAGAGAGACTTCGGCGCACAAGGGAACGTGGGCCGTCGACTCGTTTTGAC
CGCGTCGGCATCACGGACAGCACGTTGAACGCT-----GCAGCAAGCGCCAACGGCCGCT
CGA-----AGGCGAG--ACGGTGGCGACC---GTCGTGCCGGAG-CCCGAC---CGAAAC
G-GGGCGACCGACTGCATTGAGGTTATGG--CACCAACAAGA-GACCGCCGCAGGA-CTT
TGAATCGGAAGAAA--GCCTGCAGGGAAAG-TGCGGCCGA-GGTT-GCGG-ACTC--CTC
TCTGCGACCGGGAGCGCGAAATCTTGCGAGAGACACGGACGCGCAACTTTTAACGCACGG
TGAA-CACGGGGAG--CGAAAGCCGGCCAGCGAAGCTCCTCC----AGCCGTGCGCGAA-
GTG-CGCGGGATCGCA-TCTTTTCTTGCGCCTGTTGGCCTCCGAGTAAGCCGGGT-TGCC
CGCGTACCGGGCGCTCGAAC-ACGCGA--CGGTGCTGGTGCCCC-TCCGGGCTCT-GCCG
CACGAACA-GGGAACGTTCGCG-CGCGGAGCG--GGGAGGTGAGGGGC--GCGCCCGATA
TT-GCGGTTCGCTGCGTACGCGG-------CCTTCGGGGAGCACTGCACGGCGACTCGCC
GCGATGCGGAGAA---TGTCTCCCGCTCGAGTTGGCGAAACGTTGGCGAAGCTTC-AGGC
GTTCTCGTCGTAGTCCGCCGTCGGTCCAAGTGCTTCGCAGTTCCCGCCCCGATCACAAA-
CTGGGCCACTCCAGTTGGGGCGGGGGCGACGCTACACGAGACGATGCCTCTCGCCAGGCT
GCG-GGC---CGCCCTCGCGGCGGC---GACCGGCCTCGGCGTTGTTTGGGCTT--TCAA
CACG-GTCGTTTATCACGCAACTGCTCGGACGACGCACGCGCGCAGCGGGAT----ACCG
CTTGCCAGCCTTGTGAAGATGTGGCCCTGTACAGGGT-TGCGGGCGCACTTGGTAGGGCG
TCGTACTCGGTTCGCGATGGGTTTACGAACGTGTCCCGTCAC--TTCCACGTCACACCGG
TTGTGCTCCGCACGCGTGCAGCGGGGAAGCC---GATTGCCAGCCTTGTGAAGATGTGCC
CCTGTACAGGGTTGCGGGCGCACTT-GGTAGGGCGCGCGCACGCGGTCGTGC--GGAAGT
TGACGGAAGCGAATGTATCCGCT-------

#Rhipicephalus_evertsi_mimeticus(AF271279.1)
ATCACATATCAAGAGAGACTTCGGCGCACAAGGGAACGTGGGCCGTCGACTCGTTTTGAC
CGCGTCGGCATCACGGACAGCACGTTGAACGCT-----GCAGCAAGCGCCAACGGCCGCT
CGA-----AGGCGAG--ACGGCGGCGACC---GTCGTGCCGGAG-CCCGAC---CGAAAC
G-GGAGCGACCGACTGCATTGAGGTTATG--GCACCAACAGA-GACCGCCGCAGGA-CTT
TGAATCGGAAGAAA--GCCTGCAGGGAAAG-TGCGGCCGA-GGTT-GCGG-ACTC--CTC
TCTGCGACCGGGAGCGCGAAATCTTGCGAGAGACACGGACGCGCATCTTTTAACGCACGG
TGAA-CACGGGGAG--CGAAAGCCGGCCAGCGAAGCTCCTCC----AGCCGTGCGCGAA-
GTG-CGCGGGATCGCA-TCATTTCTTGCGCCTGTTGCCCTCCGAGTAAGCCGGGT-TGCC
CGCAGACCGGGCGCTCGAAC-ACGCGA--CGGTGCCG-TGCCCC-TCCGGGCTCT-GCCG
CACGAACA-GGGAACGTTCGCG-CGCGGAGCG--GGGAGGTGAGGGGC--GCGCCCGATA
TT-GCGGTTCGCTGCGTACGCGG-------CCTTCGGGGAGCACTGCACGGCGACTCGCC
GCGAAGCGGAAAA---TGTCTCCCGCTCGAGTTGGCGAAACGTTGGCGAAGCTTC-AGGC
GTTCTCGTCGTAGTCCGCCGTCGGTCCAAGTGCTTCGCAGTTCCCGTCCCGTTCAAAAA-
CTGGGCCACTCCAGTTGGGGCGGGGGCGACGCTACACGAGACGATGCCTCTCGCCAGGCT
GCT-GGC---CGCCCTCGCGGCGGC---GACCGGCCTCGGCGGTGTTTGGGCTT--TCGA
CACG-GTCGTTTATCACGCAACTGCTCGGACGACGCACGCGCGCAGCGGGAT----ACCG
CTTGCCAGCCTTGTGAAGATGTGGCCCTGTACAGGGT-TGCGGGCGCACTTGGTAGGGCG
TCGTACTCGGTTCGCGATGGGTTTACGAACGTGTCCCGTCAC--TTCCACGTCACACCGG
TTGTGCGCCGCACGCGTGCAGCGGGGAAGCC---GATTGCCAGCCTTGTGAAGATGTGGC
CCTGTACAGGGTTGCGGGCGCACTT-GGTAGGGCGCGCGCACGCGGTCGTGCCAGGAAGT
TGACGGAAGCGAATGTATCCGC--------

#Rhipicephalus_appendiculatus(U97708.1)
ATCACATATCAAGAGAGACTTCGGCGCACAAGGGAACGTGGGCCGTCGACTCGTTTTGAC
CGCGTCGGCATCATGGACAGCACGTGGAACGCA--ATAGCAC---GCGCCGACTGCCGCT
CGA-----AGGCGAG--ACGGCGGCGACC---GC-GTGTCGGAG-CTCGAC---CGAAAC
GGGG-CGACCGACAGCACTGAGG-TGACG--GCACCATCAAA-GACCGCCGCAGGA--CT
CGAATCGGAAAGAG---CCTGCAGGGAAAG-CGCGGTCGA-GGTGTCCG--ACTC--CTC
TCTGCGACCGAGAGCGCGAGATAT-GCGAGAGACTCGGAAGCGCCACTTG-AACGCACGG
AGAG------------CGAAAGCCGGCCAGCTAGCT------------CGAAGTGCGAA-
GTG-CGCGTGA-CGCA--TTTTTCTCGTGCCTGTTGCCCTCGGAGTAAGCCGGGT-TGCC
CCCGTACCGGGCGCTCGAAC-ACGCGA--CGGTGCTGGTGCCCC-TCCGGGCTCT-GCCG
CACGAACA-GGGAACGTTCGCG-CGCTGAGCG--GGGAGGTGAGGGGC--GCGCCCGAT-
TAAGCGGTTCGGTGCGTACGTGGT-------ATGCGGGGAGAACTGCACGGCGACTCGTC
GCGAAGCGGAAAA---TGTCTCCCGCACGAGTTGGCGC-ACGTTGGCGAAGCTTC-AAGC
GTTCCCGTCGTAGTCCGCCGTCGGTCCAAGTGCTTCGCAGTTCCCGTCCCGTACAAAA--
CTGGGCCACTCCAGTTGGGGCGGGGGCGACGCTACACGAGACGATGCCTCTCGCCAGGCC
GCGAGCCG-----CCTTGGGGCGGC------CGGCCTCGGCGGTGTTTGGGCTTA-TCGA
CACG-GTCGTTTATCACGCAACTGCTCGGACGACGCACGCGTGCAGCGGGAT----ACCG
CT-GCGAGCCTTGTGAAGATGTGGCCCTGTACAGGGT-TGCGGGCGCACTTGGTAGGGCG
TCGTACTCGGTTCGCGATGGGTTTACGAACGTGTCCCGTCAC--TTCCAAGTCACACCGG
TTGTGCGCCGCACGCACGCAGCGGGGAAGCC---GATTGCCAGCCTTGTGAAGATGTGGC
CCTGTACAGGGTTGCGGGCGCACTT-GGTAGGGCGCGCGCACGCGGTCGTGC--GGAAGT
TGACGGAAACGAATGTACCGTT--------

#Rhipicephalus_appendiculatus(U97706.1)
ATCACATATCAAGAGAGACTTCGGCGGACAAGGGAACGTGGGCCGTCGACTCGTTTTGAC
CGCGTCGGCATCATGGACAGCACGTGGAACGCA--ATAGCAC---GCGCCGACTGCCGCT
CGA-----AGGCGAG--ACGGCGGCGACC---GCCGTGTCGGAG-CTCGAC---CGAAAC
GGGG-CGACCGACAGCACTGAGG-TGACG--GCACCATCAAA-GACCGCCGCAGGA--CT
CGAATCGGAAAGAG---CCTGCAGGGAAAG-CGCGGTCGA-GGTGTCCG--ACTC--CTC
TCTGCGACCGAGAGCGCGAGATAT-GCGAGAGACTCGGAAGCGCCACTTG-AACGCACGG
AGAG------------CGAAAGCCGGCCAGCTAGCT------------CGAAGTGCGAA-
GTG-CGCGTGATCGCA--TTTTTCTCGTGCCTGTTGCCCTCGGAGTAAGCCGGGT-TGCC
CGCGTACCGGGCGCTCGAAC-ACGCGA--CGGTGCTGGTGCCCC-TCCGGGCTCT-GCCG
CACGAACA-GGGAACGTTCGCG-CGCTGAGCG--GGGAGGTGAGGGGC--GCGCCCGAT-
TAAGCGGTTCGGTGCGTACGTGGT-------ATGCGGGGAGAACTGCACGGCGACTCGTC
GCGAAGCGGAAAA---TGTCTCCCGCACGAGTTGGCGCCACGTTGGCGAAGCTTC-AAGC
GTTCCCGTCGTAGTCCGCCGTCGGTCCAAGTGCTTCGCAGTTCCCGTCCCGTACAAAA--
CTGGGCCACTCCAGTTGGGGCGGGGGCGACGCTACACGAGACGATGCCTCTCGCCAGGCC
GCGAGCCG-----CCTTGGGGCGGC------CGGCCTCGGCGGTGTTTGGGCTTT-TCGA
CACG-GTCGTTTATCACGCAACTGCTCGGACGACGCACGCGTGCAGCGGGAT----ACCG
CTTGCCAGCCTTGTGAAGATGTGGCCCTGTACAGGGT-TGCGGGCGCACTTGGTAGGGCG
TCGCACTCGGTTCGCGATGGGTTTACGAACGTGTCCCGTCAC--TTCCAAGTCACACCGG
TTGTGCGCCGCACGCGCGCAGCGGGGAAGCC---GATTGCCAGCCTTGTGAAGATGTGGC
CCTGTACAGGGTTGCGGGCGCACTT-GGTAGGGCGCGCGCACGCGGTCGTGC--GGAAGT
TGACGGAAGCGAATGTATCCGT--------

#Rhipicephalus_appendiculatus(U97705.1)
ATCACATATCAAGAGAGACTTCGGCGCACAAGGGAACGTGGGCCGTCGACTCGTTTTGAC
CGCGTCGGCATCATGGACAGCACGTGGAACGCA--ATAGCAC---GCGCCGACTGCCGCT
CGA-----AGGCGAG--ACGGCGGCGACC---GC-GTGTCGGAG-CTCGAC---CGAAAC
GGGG-CGACCGACAGCACTGAGG-TGACG--GCACCATCAAA-GACCGCCGCAGGA--CT
CGAATCGGAAAGAG---CCTGCAGGGAAAG-CGCGGTCGA-GGTGTCCG--ACTC--CTC
TCTGCGACCGAGAGCGCGAGATAT-GCGAGAGACTCGGAAGCGCCACTTG-AACGCACGG
AGAG------------CGAAAGCCGGCCAGCTAGCT------------CGAAGTGCGAA-
GTG-CGCGTGA-CGCA--TTTTTCTCGTGCCTGTTGCCCTCGGAGTAAGCCGGGT-TGCC
CGCGTACCGGGCGCTCGAAC-ACGCGA--CGGTGCTGGTGCCCC-TCCGGGCTCT-GTCG
CACGAACA-GGGAACGTTCGCG-CGCTGAGCG--GGGAGGTGAGGGGC--GCGCCCGAT-
TAAGCGGTTCGGTGCGTACGTGGT-------ATGCGGGGAGAACTGCACGGCGACTCGTC
GCGAAGCGGAAAA---TGTCTCCCGCACGAGTTGGCGC-ACGTTGGCGAAGCTTC-AAGC
GTTCCCGTCGTAGTCCGCCGTCGGTCCAAGTGCTTCGCAGTTCCCGTCCCGTACAAAA--
CTGGGCCACTCCAGTTGGGGCGGGGGCGACGCTACACGAGACGATGCCTCTCGCCAGGCC
GTGAGCCG-----TCTTGGGGCGGC------CGGCCTCGGCGGTGTTTGGGCTTT-TCGA
AACG-GTCGTTTTTCACGCAAGTGTTCGGACGACGCACGCGTTCAGCGGGAT----ACCG
CTTGCCAGCCTTGTGAA-------------------------------------------
------------------------------------------------------------
------------------------------------------------------------
------------------------------------------------------------
------------------------------

#Rhipicephalus_appendiculatus(U97704.1)
ATCACATATCAAGAGAGACTTCGGCGCACAAGGGAACGTGGGCCGTCGACTCGTTTTGAC
CGCGTCGGCATCATGGACAGCACGTGGAACGCA--ATAGCAC---GCGCCGACTGCCGCT
CGA-----AGGCGAG--ACGGCGGCGACC---GC-GTGTCGGAG-CTCGAC---CGAAAC
GGGG-CGACCGACAGCACTGAGG-TGACG--GCACCATCAAA-GACCGCCGCAGGA--CT
CGAATCGGAAAGAG---CCTGCAGGGAAAG-CGCGGTCGA-GGTGTCCG--ACTC--CTC
TCTGCGACCGAGAGCGCGAGATAT-GCGAGAGACTCGGAAGCGCCACTTG-AACGCACGG
AGAG------------CGAAAGCCGGCCAGCTAGCT------------CGATGTGCGAA-
GTG-CGCGTGA-CGCA--TTTTTCTCGTGCCTGTTGCCCTCGGAGTAAGTCGGGT-TGTC
CGCGTACCGGGCGCTCGAAC-ACGCGA--CGGTGCTGGTGCCCC-TCCGGGCTCT-GCCG
CACGAACA-GGGAACGTTCGCG-CGCTGAGCG--GGGAGGTGAGGGGCCTGCGCCCGAT-
TAAGCGGTTCGGTGCGTACGTGGT-------ATGCGGGGAGAACTGCACGGCGACTCGTC
GCGAAGCGGAAAA---TGTCTCCCGCACGAGTTGGCGC-ACGTTGGCGAAGCTTC-AAGC
GTTCCCGTCGTAGTCCGCCGTCGGTCCAAGTGCTTCGCAGTTCCCGTCCCGTACAAAA--
CTGGGCCACTCCAGTTGGGGCGGGGGCGACGCTACACGAGACGATGCCTCTCGCCAGGCC
GCGAGCCG-----CCTTGGGGCGGC------CGGCCTCGGCGGTGTTTGGGCTTA-TCGA
CACG-GTCGTTTATCACGCAACTGCTCGGACGACGCACGCGTGCAGCGGGAT----ACCG
CT-GCCAGCCTTGTGAAGATGTGGCCCTGTACAGGGT-TGCGGGCGCACTTGGTAGGGCG
TCGTACTCGGTTCGCGATGGGTTTACGAACGTGTCCCGTCAC--TTCCAAGTCACACCGG
TTGTGCGCCGCACGCGCGCAGCGGGGAAGCC---GATTGCCAGCCTTGTGAAGATGTGGC
CCTGTACAGGGTTGCGGGCGCACTT-GGTAGGGCGCGCGCACGCGGTCGTGC--GGAAGT
TGACGGAAGCGAATGTACCGTT--------

#Rhipicephalus_appendiculatus(U97701.1)
ATCACATATCAAGAGAGACTTCGGCGCACAAGGGAACGTGGGCCGTCGACTCGTTTTGAC
CGCGTCGGCATCATGGACAGCACGTGGAACGCA--ATAGCAC---GCGCCGACTGCCGCT
CGA-----AGGCGAG--ACGGCGGCGACC---GCCGTGTCGGAG-CTCGAC---CGAAAC
GGGG-CGACCGACAGCACTGAGG-TGACG--GCACCATCAAA-GACCGCCGCAGGA--CT
CGAATCGGAAAGAG---CCTGCAGGGAAAG-CGCGGTCGA-GGTGTCCG--ACTC--CTC
TCTGCGACCGAGAGCGCGAGATAT-GCGAGAGACTCGGAAGCGCCACTTG-AACGCACGG
AGAG------------CGAAAGCCGGCCAGCTAGCT------------CGAAGTGCGAA-
GTG-CGCGTGATCGCA--TTTTTCTCGTGTCTGTTGCCCTCGGAGTAAGCCGGGT-TGCC
CGCGTACCGGGCGCTCGAAC-ACGCGA--CGGTGCTGGTGCCCCCTCCGGGTTCT-GCCG
TACGAACT-GAGAACGTTCGCG-CGCTGAGCG--GGGAGGTGAGGGGC--CCGCCCGAT-
TAAGCGGTTCGGTGCGTACGTGGT-------ATGCGGGGAGAACTGCACGGCGACTCGTC
GCGAAGCGGAAAA---TGTCTCCCGCACGAGTTGGCGCCACGTTGGCGAAGCTTC-AAGC
GTTCCCGTCGTAGTCCGCCGTCGGTCCAAGTGCTTCGCAGTTCCCGTCCCGTACAAAA--
CTGGGCCACTCCAGTTGGGGCGGGGGCGACGCTACACGAGACGATGCCTCTCGCCAGGCC
GCGAGCCA-----CCTTGGGGCGGC------CGGCCTCGGCGGTGTTTGGGCTTA-TCGA
CACG-GTCGTTTATCACGCAACTGCTCGGACGACGCACGCGTGCAGCGGGAA----ACCG
CTTGCCAGCCTTGTGAAGATGTGGCCCTGTACAGGGT-TGCGGGCGCACTTGGTAGGGCG
TCGTACTCGGTTCGCGATGGGTTTACGAACGTGTCCCGTCAC--TTCCAAGTCACACCGG
TTGTGCGCCGCACGCGCGCAGCGGGGAAGCC---GATTGCCAGCCTTGTGAAGATGTGGC
CCTGTACAGGGTTGCGGGCGCACTT-GGTAGGGCGCGCGCACGCGGTCGTGC--GGAAGT
TGACGGAAGCGAATGTATCCGTC-------

#Rhipicephalus_appendiculatus(DQ901355.1)
-----ATATCAAGAGAGACTTCGGCGCACAAGGGAACGTGGGCCGTCGACTCGTTTTGAC
CGCGTCGGCATCATGGACAGCACGTGGAACGCA--ATAGCAC---GCGCCGACTGCCGCT
CGA-----AGGCGAG--ACGGCGGCGACC---GCCGTGTCGGAG-CTCGAC---CGAAAC
GGGG-CGACCGACAGCACTGAGG-TGACG--GCACCATCAAA-GACCGCCGCAGGA--CT
CGAATCGGAAAGAG---CCTGCAGGGAAAG-CGCGGTCGA-GGTGTCCG--ACTC--CTC
TCTGCGACCGAGAGCGCGAGATAT-GCGAGAGACTCGGAAGCGCCACTTG-AACGCACGG
AGAG------------CGAAAGCCGGCCAGCTAGCT------------CGAAGTGCGAA-
GTG-CGCGTGATCGCA--TTTTTCTCGTGCCTGTTGCCCTCGGAGTAAGCCGGGT-TGCC
CGCGTACCGGGCGCTCGAAC-ACGCGA--CGGTGCTGGCGCCCC-TCCGGGCTCT-GCCG
CACGAACA-GGGAACGTTCGCG-CGCTGAGCG--GGGAGGTGAGGGGC--GCGCCCGAT-
TAAGCGGTTCGGTGCGTACGTGGT-------ATGCGGGGAGAACTGCACGGCGACTCGTC
GCGAAGCGGAAAA---TGTCTCCCGCACGAGTTGGCGCCACGTTGGCGAAGCTTC-AAGC
GTTCCCGTCGTAGTCCGCCGTCGGTCCAAGTGCTTCGCAGTTCCCGTCCCGTACAAAA--
CTGGGCCACTCCAGTTGGGGCGGGGGCGACGCTACACGAGACGATGCCTCTCGCCAGGCC
GCGAGCCG-----CCTTGGGGCGGC------CGGCCTCGGCGGTGTTTGGGCTTA-TCGA
CACG-GTCGTTTATCACGCAACTGCTCGGACGACGCACGCGTGCAGCGGGAT----ACCG
CTTGCCAGCCTTGTGAAGATGTGGCCCTGTACAGGGT-TGCGGGCGCACTTGGTAGGGCG
TCGTACTCGGTTCGCGATGGGTTTACGAACGTGTCCCGTCAC--TTCCAAGTCACACCGG
TTGTGCGCCGCACGCGCGCAGCGGGGAAGCC---GATTGCCAGCCTTGTGAAG-------
------------------------------------------------------------
------------------------------

#Rhipicephalus_appendiculatus(DQ901354.1)
-----ATATCAAGAGAGACTTCGGCGCACAAGGGAACGTGGGCCGTCGACTCGTTTTGAC
CGCGTCGGCATCATGGACAGCACGTGGAACGCA--ATAGCAC---GCGCCGACTGCCGCT
CGA-----AGGCGAG--ACGGCGGCGACC---GCCGTGTCGGAG-CTCGAC---CGAAAC
GGGG-CGACCGACAGCACTGAGG-TGACG--GCACCATCAAA-GACCGCCGCAGGA--CT
CGAATCGGAAAGAG---CCTGCAGGGAAAG-CGCGGTCGA-GGTGTCCG--ACTC--CTC
TCTGCGACCGAGAGCGCGAGATAT-GCGAGAGACTCGGAAGCGCCACTTG-AACGCACGG
AGAG------------CGAAAGCCGGCCAGCTAGCT------------CGAAGTGCGAA-
GTG-CGCGTGATCGCA--TTTTTCTCGTGCCTGTTGCCCTCGGAGTAAGCCGGGT-TGCC
CGCGTACCGGGCGCTCGAAC-ACGCGA--CGGTGCTGGTGCCCC-TCCGGGCTCT-GCCG
CACGAACA-GGGAACGTTCGCG-CGCTGAGCG--GGGAGGTGAGGGGC--GCGCCCGAT-
TAAGCGGTTCGGTGCGTACGTGGT-------ATGCGGGGAGAACTGCACGGCGACTCGTC
GCGAAGCGGAAAA---TGTCTCCCGCACGAGTTGGCGCCACGTTGGCGAAGCTTC-AAGC
GTTCCCGTCGTAGTCCGCCGTCGGTCCAAGTGCTTCGCAGTTCCCGTCCCGTACAAAA--
CTGGGCCACTCCAGTTGGGGCGGGGGCGACGCTACACGAGACGATGCCTCTCGCCAGGCC
GCGAGCCG-----CCTTGGGGCGGC------CGGCCTCGGCGGTGTTTGGGCTTA-TCGA
CACG-GTCGTTTATCACGCAACTGCTCGGACGACGCACGCGTGCAGCGGGAT----ACCG
CTTGCCAGCCTTGTGAAGATGTGGCCCTGTACAGGGT-TGCGGGCGCACTTGGTAGGGCG
TCGTACTCGGTTCGCGATGGGTTTACGAACGTGTCCCGTCAC--TTCCAAGTCACACCGG
TTGTGCGCCGCACGCGCGCAGCGGGGAAGCC---GATTGCCAGCCTTGTGAAG-------
------------------------------------------------------------
------------------------------

#Rhipicephalus_appendiculatus(DQ901353.1)
-----ATATCAAGAGAGACTTCGGCGCACAAGGGAACGTGGGCCGTCGACTCGTTTTGAC
CGCGTCGGCATCATGGACAGCACGTGGAACGCA--ATAGCAC---GCGCCGACTGCCGCT
CGA-----AGGCGAG--ACGGCGGCGACC---GCCGTGTCGGAG-CTCGAC---CGAAAC
GGGG-CGACCGACAGCACTGAGG-TGACG--GCACCATCAAA-GACCGCCGCAGGA--CT
CGAATCGGAAAGAG---CCTGCAGGGAAAG-CGCGGTCGA-GGTGTCCG--ACTC--CTC
TCTGCGACCGAGAGCGCGAGATAT-GCGAGAGACTCGGAAGCGCCACTTG-AACGCACGG
AGAG------------CGAAAGCCGGCCAGCTAGCT------------CGAAGTGCGAA-
GTG-CGCGTGATCGCA--TTTTTCTCGTGCCTGTTGCCCTCGGAGTAAGCCGGGT-TGCC
CGCGTACCGGGCGCTCGAAC-ACGCGA--CGGTGCTGGTGCCCC-TCCGGGCTCT-GCCG
CACGAACA-GGGAACGTTCGCG-CGCTGAGCG--GGGAGGTGAGGGGC--GCGCCCGAT-
TAAGCGGTTCGGTGCGTACGTGGT-------ATGCGGGGAGAACTGCACGGCGACTCGTC
GCGAAGCGGAAAA---TGTCTCCCGCACGAGTTGGCGCCACGTTGGCGAAGCTTC-AAGC
GTTCCCGTCGTAGTCCGCCGTCGGTCCAAGTGCTTCGCAGTTCCCGTCCCGTACAAAA--
CTGGGCCACTCCAGTTGGGGCGGGGGCGACGCTACACGAGACGATGCCTCTCGCCAGGCC
GCGAGCCG-----CCTTGGGGCGGC------CGGCCTCGGCGGTGTTTGGGCTTA-TCGA
CACG-GTCGTTTATCACGCAACTGCTCGGACGACGCACGCGTGCAGCGGGAT----ACCG
CTTGCCAGCCTTGTGAAGATGTGGCCCTGTACAGGGT-TGCGGGCGCACTTGGTAGGGCG
TCGTACTCGGTTCGCGATGGGTTTACGAACGTGTCCCGTCAC--TTCCAAGTCACACCGG
TTGTGCGCCGCACGCGCGCAGCGGGGAAGCC---GATTGCCAGCCTTGTGAAG-------
------------------------------------------------------------
------------------------------

#Rhipicephalus_appendiculatus(DQ901352.1)
-----ATATCAAGAGAGACTTCGGCGCACAAGGGAACGTGGGCCGTCGACTCGTTTTGAC
CGCGTCGGCATCATGGACAGCACGTGGAACGCA--ATAGCAC---GCGCCGACTGCCGCT
CGA-----AGGCGAG--ACGGCGGCGACC---GCCGTGTCGGAG-CTCGAC---CGAAAC
GGGG-CGACCGACAGCACTGAGG-TGACG--GCACCATCAAA-GACCGCCGCAGGA--CT
CGAATCGGAAAGAG---CCTGCAGGGAAAG-CGCGGTCGA-GGTGTCCG--ACTC--CTC
TCTGCGACCGAGAGCGCGAGATAT-GCGAGAGACTCGGAAGCGCCACTTG-AACGCACGG
AGAG------------CGAAAGCCGGCCAGCTAGCT------------CGAAGTGCGAA-
GTG-CGCGTGATCGCA--TTTTTCTCGTGCCTGTTGCCCTCGGAGTAAGCCGGGT-TGCC
CGCGTACCGGGCGCTCGAAC-ACGCGA--CGGTGCTGGTGCCCC-TCCGGGCTCT-GCCG
CACGAACA-GGGAACGTTCGCG-CGCTGAGCG--GGGAGGTGAGGGGC--GCGCCCGAT-
TAAGCGGTTCGGTGCGTACGTGGT-------ATGCGGGGAGAACTGCACGGCGACTCGTC
GCGAAGCGGAAAA---TGTCTCCCGCACGAGTTGGCGCCACGTTGGCGAAGCTTC-AAGC
GTTCCCGTCGTAGTCCGCCGTCGGTCCAAGTGCTTCGCAGTTCCCGTCCCGTACAAAA--
CTGGGCCACTCCAGTTGGGGCGGGGGCGACGCTACACGAGACGATGCCTCTCGCCAGGCC
GCGAGCCG-----CCTTGGGGCGGC------CGGCCTCGGCGGTGTTTGGGCTTA-TCGA
CACG-GTCGTTTATCACGCAACTGCTCGGACGACGCACGCGTGCAGCGGGAT----ACCG
CTTGCCAGCCTTGTGAAGATGTGGCCCTGTACAGGGT-TGCGGGCGCACTTGGTAGGGCG
TCGTACTCGGTTCGCGATGGGTTTACGAACGTGTCCCGTCAC--TTCCAAGTCACACCGG
TTGTGCGCCGCACGCGCGCAGCGGGGAAGCC---GATTGCCAGCCTTGTGAAG-------
------------------------------------------------------------
------------------------------

#Rhipicephalus_appendiculatus(DQ901351.1)
-----ATATCAAGAGAGACTTCGGCGCACAAGGGAACGTGGGCCGTCGACTCGTTTTGAC
CGCGTCGGCATCATGGACAGCACGTGGAACGCA--ATAGCAC---GCGCCGACTGCCGCT
CGA-----AGGCGAG--ACGGCGGCGACC---GCCGTGTCGGAG-CTCGAC---CGAAAC
GGGG-CGACCGACAGCACTGAGG-TGACG--GCACCATCAAA-GACCGCCGCAGGA--CT
CGAATCGGAAAGAG---CCTGCAGGGAAAG-CGCGGTCGA-GGTGTCCG--ACTC--CTC
TCTGCGACCGAGAGCGCGAGATAT-GCGAGAGACTCGGAAGCGCCACTTG-AACGCACGG
AGAG------------CGAAAGCCGGCCAGCTAGCT------------CGAAGTGCGAA-
GTG-CGCGTGATCGCA--TTTTTCTCGTGCCTGTTGCCCTCGGAGTAAGCCGGGT-TGCC
CGCGTACCGGGCGCTCGAAC-ACGCGA--CGGTGCTGGTGCCCC-TCCGGGCTCT-GCCG
CACGAACA-GGGAACGTTCGCG-CGCTGAGCG--GGGAGGTGAGGGGC--GCGCCCGAT-
TAAGCGGTTCGGTGCGTACGTGGT-------ATGCGGGGAGAACTGCACGGCGACTCGTC
GCGAAGCGGAAAA---TGTCTCCCGCACGAGTTGGCGCCACGTTGGCGAAGCTTC-AAGC
GTTCCCGTCGTAGTCCGCCGTCGGTCCAAGTGCTTCGCAGTTCCCGTCCCGTACAAAA--
CTGGGCCACTCCAGTTGGGGCGGGGGCGACGCTACACGAGACGATGCCTCTCGCCAGGCC
GCGAGCCG-----CCTTGGGGCGGC------CGGCCTCGGCGGTGTTTGGGCTTA-TCGA
CACG-GTCGTTTATCACGCAACTGCTCGGACGACGCACGCGTGCAGCGGGAT----ACCG
CTTGCCAGCCTTGTGAAGATGTGGCCCTGTACAGGGT-TGCGGGCGCACTTGGTAGGGCG
TCGTACTCGGTTCGCGATGGGTTTACGAACGTGTCCCGTCAC--TTCCAAGTCACACCGG
TTGTGCGCCGCACGCGCGCAGCGGGGAAGCC---GATTGCCAGCCTTGTGAAG-------
------------------------------------------------------------
------------------------------

#Rhipicephalus_appendiculatus(DQ901350.1)
-----ATATCAAGAGAGACTTCGGCGCACAAGGGAACGTGGGCCGTCGACTCGTTTTGAC
CGCGTCGGCATCATGGACAGCACGTGGAACGCA--ATAGCAC---GCGCCGACTGCCGCT
CGA-----AGGCGAG--ACGGCGGCGACC---GCCGTGTCGGAG-CTCGAC---CGAAAC
GGGG-CGACCGACAGCACTGAGG-TGACG--GCACCATCAAA-GACCGCCGCAGGA--CT
CGAATCGGAAAGAG---CCTGCAGGGAAAG-CGCGGTCGA-GGTGTCCG--ACTC--CTC
TCTGCGACCGAGAGCGCGAGATAT-GCGAGAGACTCGGAAGCGCCACTTG-AACGCACGG
AGAG------------CGAAAGCCGGCCAGCTAGCT------------CGAAGTGCGAA-
GTG-CGCGTGATCGCA--TTTTTCTCGTGCCTGTTGCCCTCGGAGTAAGCCGGGT-TGCC
CGCGTACCGGGCGCTCGAAC-ACGCGA--CGGTGCTGGTGCCCC-TCCGGGCTCT-GCCG
CACGAACA-GGGAACGTTCGCG-CGCTGAGCG--GGGAGGTGAGGGGC--GCGCCCGAT-
TAAGCGGTTCGGTGCGTACGTGGT-------ATGCGGGGAGAACTGCACGGCGACTCGTC
GCGAAGCGGAAAA---TGTCTCCCGCACGAGTTGGCGCCACGTTGGCGAAGCTTC-AAGC
GTTCCCGTCGTAGTCCGCCGTCGGTCCAAGTGCTTCGCAGTTCCCGTCCCGTACAAAA--
CTGGGCCACTCCAGTTGGGGCGGGGGCGACGCTACACGAGACGATGCCTCTCGCCAGGCC
GCGAGCCG-----CCTTGGGGCGGC------CGGCCTCGGCGGTGTTTGGGCTTA-TCGA
CACG-GTCGTTTATCACGCAACTGCTCGGACGACGCACGCGTGCAGCGGGAT----ACCG
CTTGCCAGCCTTGTGAAGATGTGGCCCTGTACAGGGT-TGCGGGCGCACTTGGTAGGGCG
TCGTACTCGGTTCGCGATGGGTTTACGAACGTGTCCCGTCAC--TTCCAAGTCACACCGG
TTGTGCGCCGCACGCGCGCAGCGGGGAAGCC---GATTGCCAGCCTTGTGAAG-------
------------------------------------------------------------
------------------------------

#Rhipicephalus_appendiculatus(DQ901349.1)
-----ATATCAAGAGAGACTTCGGCGCACAAGGGAACGTGGGCCGTCGACTCGTTTTGAC
CGCGTCGGCATCATGGACAGCACGTGGAACGCA--ATAGCAC---GCGCCGACTGCCGCT
CGA-----AGGCGAG--ACGGCGGCGACC---GCCGTGTCGGAG-CTCGAC---CGAAAC
GGGG-CGACCGACAGCACTGAGG-TGACG--GCACCATCAAA-GACCGCCGCAGGA--CT
CGAATCGGAAAGAG---CCTGCAGGGAAAG-CGCGGTCGA-GGTGTCCG--ACTC--CTC
TCTGCGACCGAGAGCGCGAGATAT-GCGAGAGACTCGGAAGCGCCACTTG-AACGCACGG
AGAG------------CGAAAGCCGGCCAGCTAGCT------------CGAAGTGCGAA-
GTG-CGCGTGATCGCA--TTTTTCTCGTGCCTGTTGCCCTCGGAGTAAGCCGGGT-TGCC
CGCGTACCGGGCGCTCGAAC-ACGCGA--CGGTGCTGGTGCCCC-TCCGGGCTCT-GCCG
CACGAACA-GGGAACGTTCGCG-CGCTGAGCG--GGGAGGTGAGGGGC--GCGCCCGAT-
TAAGCGGTTCGGTGCGTACGTGGT-------ATGCGGGGAGAACTGCACGGCGACTCGTC
GCGAAGCGGAAAA---TGTCTCCCGCACGAGTTGGCGCCACGTTGGCGAAGCTTC-AAGC
GTTCCCGTCGTAGTCCGCCGTCGGTCCAAGTGCTTCGCAGTTCCCGTCCCGTACAAAA--
CTGGGCCACTCCAGTTGGGGCGGGGGCGACGCTACACGAGACGATGCCTCTCGCCAGGCC
GCGAGCCG-----CCTTGGGGCGGC------CGGCCTCGGCGGTGTTTGGGCTTA-TCGA
CACG-GTCGTTTATCACGCAACTGCTCGGACGACGCACGCGTGCAGCGGGAT----ACCG
CTTGCCAGCCTTGTGAAGATGTGGCCCTGTACAGGGT-TGCGGGCGCACTTGGTAGGGCG
TCGTACTCGGTTCGCGATGGGTTTACGAACGTGTCCCGTCAC--TTCCAAGTCACACCGG
TTGTGCGCCGCACGCGCGCAGCGGGGAAGCC---GATTGCCAGCCTTGTGAAG-------
------------------------------------------------------------
------------------------------

#Rhipicephalus_appendiculatus(DQ901348.1)
-----ATATCAAGAGAGACTTCGGCGCACAAGGGAACGCGGGCCGTCGACTCGTTTTGAC
CGCGTCGGCATCATGGACAGCACGTGGAACGCA--ATAGCAC---GCGCCRACTGCCGCT
CGA-----AGGCGAG--ACGGCGGCGACC---GCCGTGTCGGAG-CTCGAC---CGAAAC
GGGG-CGACCGACAGCACTGAGG-TGACG--GCACCATCAAA-GACCGCCGCAGGA--CT
CGAATCGGAAAGAG---CCTGCAGGGAAAG-CGCGGTCGA-GGTGTCCG--ACTC--CTC
TCTGCGACCGAGAGCGCGAGATAT-GCGAGAGACTCGGAAGCGCCACTTG-AACGCACGG
AGAG------------CGAAAGCCGGCCAGCTAGCT------------CGAAGTGCGAA-
GTG-CGCGTGATCGCA--TTTTTCTCGTGCCTGTTGCCCTCGGAGTAAGCCGGGT-TGCC
CGCGTACCGGGCGCTCGAAC-ACGCGA--CGGTGCTGGTGCCCC-TCCGGGCTCT-GCCG
CACGAACA-GGGAACGTTCGCG-CGCTGAGCG--GGGAGGTGAGGGGC--GCGCCCGAT-
TAAGCGGTTCGGTGCGTACGTGGT-------ATGCGGGGAGAACTGCACGGCGACTCGTC
GCGAAGCGGAAAA---TGTCTCCCGCACGAGTTGGCGCCACGTTGGCGAAGCTTC-AAGC
GTTCCCGTCGTAGTCCGCCGTCGGTCCAAGTGCTTCGCAGTTCCCGTCCCGTACAAAA--
CTGGGCCACTCCAGTTGGGGCGGGGGCGACGCTACACGAGACGATGCCTCTCGCCAGGCC
GCGAGCCG-----CCGTGGGGCGGC------CGGCCTCGGCGGTGTTTGGGCTTT-TCGA
CACG-GTCGTTTATCACGCAACTGCTCGGACGACGCACGCGTGCAGCGGGAT----ACCG
CTTGCCAGCCTTGTGAAGATGTGGCCCTGTACAGGGT-TGCGGGCGCACTTGGTARGGCG
TCGTACTCGGTTCGCGATGGGTTTACGAACGTGTCCCGTCAC--TTCCAAGTCACACCGG
TTGTGCGCCGCACGCGCGCAGCGGGGAAGCC---GATTGCCAGCCTTGTGAAG-------
------------------------------------------------------------
------------------------------

#Rhipicephalus_appendiculatus(DQ901347.1)
-----ATATCAAGAGAGACTTCGGCGCACAAGGGAACGTGGGCCGTCGACTCGTTTTGAC
CGCGTCGGCATCATGGACAGCACGTGGAACGCA--ATAGCAC---GCGCCGACTGCCGCT
CGA-----AGGCGAG--ACGGCGGCGACC---GCCGTGTCGGAG-CTCGAC---CGAAAC
GGGG-CGACCGACAGCACTGAGG-TGACG--GCACCATCAAA-GACCGCCGCAGGA--CT
CGAATCGGAAAGAG---CCTGCAGGGAAAG-CGCGGTCGA-GGTGTCCG--ACTC--CTC
TCTGCGACCGAGAGCGCGAGATAT-GCGAGAGACTCGGAAGCGCCACTTG-AACGCACGG
AGAG------------CGAAAGCCGGCCAGCTAGCT------------CGAAGTGCGAA-
GTG-CGCGTGATCGCA--TTTTTCTCGTGCCTGTTGCCCTCGGAGTAAGCCGGGT-TGCC
CGCGTACCGGGCGCTCGAAC-ACGCGA--CGGTGCTGGTGCCCC-TCCGGGCTCT-GCCG
CACGAACA-GGGAACGTTCGCG-CGCTGAGCG--GGGAGGTGAGGGGC--GCGCCCGAT-
TAAGCGGTTCGGTGCGTACGTGGT-------ATGCGGGGAGAACTGCACGGCGACTCGTC
GCGAAGCGGAAAA---TGTCTCCCGCACGAGTTGGCGCCACGTTGGCGAAGCTTC-AAGC
GTTCCCGTCGTAGTCCGCCGTCGGTCCAAGTGCTTCGCAGTTCCCGTCCCGTACAAAA--
CTGGGCCACTCCAGTTGGGGCGGGGGCGACGCTACACGAGACGATGCCTCTCGCCAGGCC
GCGAGCCG-----CCGTGGGGCGGC------CGGCCTCGGCGGTGTTTGGGCTTT-TCGA
CACG-GTCGTTTATCACGCAACTGCTCGGACGACGCACGCGTGCAGCGGGAT----ACCG
CTTGCCAGCCTTGTGAAGATGTGGCCCTGTACAGGGT-TGCGGGCGCACTTGGTAGGGCG
TCGTACTCGGTTCGCGATGGGTTTACGAACGTGTCCCGTCAC--TTCCAAGTCACACCGG
TTGTGCGCCGCACGCGCGCAGCGGGGAAGCC---GATTGCCGGCCTTGTGAAG-------
------------------------------------------------------------
------------------------------

#Rhipicephalus_appendiculatus(DQ901346.1)
-----ATATCAAGAGAGACTTCGGCGCACAAGGGAACGTGGGCCGTCGACTCGTTTTGAC
CGCGTCGGCATCATGGACAGCACGTGGAACGCA--ATAGCAC---GCGCCGACTGCCGCT
CGA-----AGGCGAG--ACGGCGGCGACC---GCCGTGTCGGAG-CTCGAC---CGAAAC
GGGG-CGACCGACAGCACTGAGG-TGACG--GCACCATCAAA-GACCGCCGCAGGA--CT
CGAATCGGAAAGAG---CCTGCAGGGAAAG-CGCGGTCGA-GGTGTCCG--ACTC--CTC
TCTGCGACCGAGAGCGCGAGATAT-GCGAGAGACTCGGAAGCGCCACTTG-AACGCACGG
AGAG------------CGAAAGCCGGCCAGCTAGCT------------CGAAGTGCGAA-
GTG-CGCGTGATCGCA--TTTTTCTCGTGCCTGTTGCCCTCGGAGTAAGCCGGGT-TGCC
CGCGTACCGGGCGCTCGAAC-ACGCGA--CGGTGCTGGTGCCCC-TCCGGGCTCT-GCCG
CACGAACA-GGGAACGTTCGCG-CGCTGAGCG--GGGAGGTGAGGGGC--GCGCCCGAT-
TAAGCGGTTCGGTGCGTACGTGGT-------ATGCGGGGAGAACTGCACGGCGACTCGTC
GCGAAGCGGAAAA---TGTCTCCCGCACGAGTTGGCGCCACGTTGGCGAAGCTTC-AAGC
GTTCCCGTCGTAGTCCGCCGTCGGTCCAAGTGCTTCGCAGTTCCCGTCCCGTACAAAA--
CTGGGCCACTCCAGTTGGGGCGGGGGCGACGCTACACGAGACGATGCCTCTCGCCAGGCC
GCGAGCCG-----CCGTGGGGCGGC------CGGCCTCGGCGGTGTTTGGGCTTT-TCGA
CACG-GTCGTTTATCACGCAACTGCTCGGACGACGCACGCGTGCAGCGGGAT----ACCG
CTTGCCAGCCTTGTGAAGATGTGGCCCTGTACAGGGT-TGCGGGCGCACTTGGTAGGGCG
TCGTACTCGGTTCGCGATGGGTTTACGAACGTGTCCCGTCAC--TTCCAAGTCACACCGG
TTGTGCGCCGCACGCGCGCAGCGGGGAAGCC---GATTGCCAGCATTGTGAAG-------
------------------------------------------------------------
------------------------------

#Rhipicephalus_appendiculatus(DQ901345.1)
-----ATATCAAGAGAGACTTCGGCGCACAAGGGAACGTGGGCCGTCGACTCGTTTTGAC
CGCGTCGGCATCATGGACAGCACGTGGAACGCA--ATAGCAC---GCGCCGACTGCCGCT
CGA-----AGGCGAG--ACGGCGGCGACC---GCCGTGTCGGAG-CTCGAC---CGAAAC
GGGG-CGMCCGACAGCACTGAGG-TGACG--GCACCATCAAA-GACCGCCGCAGGA--CT
CGAATCGGAAAGAG---CCTGCAGGGAAAG-CGCGGTCGA-GGTGTCCG--ACTC--CTC
TCTGCGACCGAGAGCGCGAGATAT-GCGAGAGACTCGGAAGCGCCACTTG-AACGCACGG
AGAG------------CGAAAGCCGGCCAGCTAGCT------------CGAAGTGCGAA-
GTG-CGCGTGATCGCA--TTTTTCTCGTGCCTGTTGCCCTCGGAGTARGCCGGGT-TGCC
CGCGTACCGGGCGCTCGAAC-ACGCGA--CGGTGCTGGTGCCCC-TCCGGGCTCT-GCCG
CACGAACA-GGGAACGTTCGCG-CGCTGAGCG--GGGAGGTGAGGGGC--GCGCCCGAT-
TAAGCGGTTCGGTGCGTACGTGGT-------ATGCGGGGAGAACTGCACGGCGACTCGTC
GCGAAGCGGAAAA---TGTCTCCCGCACGAGTTGGCGCCACGTTGGCGAAGCTTC-AAGC
GTTCCCGTCGTAGTCCGCCGTCGGTCCAAGTGCTTCGCAGTTCCCGTCCCGTACAAAA--
CTGGGCCACTCCAGTTGGGGCGGGGGCGACGCTACACGAGACGATGCCTCTCGCCAGGCC
GCGAGCCG-----CCTTGGGGCGGC------CGGCCTCGGCGGTGTTTGGGCTTA-TCGA
CACG-GTCGTTTATCACGCAACTGCTCGGACGACGCACGCGTGCAGCGGGAT----ACCG
CTTGCCAGCCTTGTGAAGATGTGGCCCTGTACAGGGT-TGCGGGCGCACTTGGTAGGGCG
TCGTACTCGGTTCGCGATGGGTTTACGAACGTGTCCCGTCAC--TTCCAAGTCACACCGG
TTGTGCGCCGCACGCGCGCAGCGGGGAAGCC---GATTGCCAGCCTTGTGAAG-------
------------------------------------------------------------
------------------------------

#Rhipicephalus_appendiculatus(DQ901344.1)
-----ATATCAAGAGAGACTTCGGCGCACAAGGGAACGTGGGCCGTCGACTCGTTTTGAC
CGCGTCGGCATCATGGACAGCACGTGGAACGCA--ATAGCAC---GCGCCGACTGCCGCT
CGA-----AGGCGAG--ACGGCGGCGACC---GCCGTGTCGGAG-CTCGAC---CGAAAC
GGGG-CGACCGACAGCACTGAGG-TGACG--GCACCATCAAA-GACCGCCGCAGGA--CT
CGAATCGGAAAGAG---CCTGCAGGGAAAG-CGCGGTCGA-GGTGTCCG--ACTC--CTC
TCTGCGACCGAGAGCGCGAGATAT-GCGAGAGACTCGGAAGCGCCACTTG-AACGCACGG
AGAG------------CGAAAGCCGGCCAGCTAGCT------------CGAAGTGCGAA-
GTG-CGCGTGATCGCA--TTTTTCTCGTGCCTGTTGCCCTCGGAGTAAGCCGGGT-TGCC
CGCGTACCGGGCGCTCGAAC-ACGCGA--CGGTGCTGGTGCCCC-TCCGGGCTCT-GCCG
CACGAACA-GGGAACGTTCGCG-CGCTGAGCG--GGGAGGTGAGGGGC--GCGCCCGAT-
TAAGCGGTTCGGTGCGTACGTGGT-------ATGCGGGGAGAACTGCACGGCGACTCGTC
GCGAAGCGGAAAA---TGTCTCCCGCACGAGTTGGCGCCACGTTGGCGAAGCTTC-AAGC
GTTCCCGTCGTAGTCCGCCGTCGGTCCAAGTGCTTCGCAGTTCCCGTCCCGTACAAAA--
CTGGGCCACTCCAGTTGGGGCGGGGGCGACGCTACACGAGACGATGCCTCTCGCCAGGCC
GCGAGCCG-----CCTTGGGGCGGC------CGGCCTCGGCGGTGTTTGGGCTTA-TCGA
CACG-GTCGTTTATCACGCAACTGCTCGGACGACGCACGCGTGCAGCGGGAT----ACCG
CTTGCCAGCCTTGTGAAGATGTGGCCCTGTACAGGGT-TGCGGGCGCACTTGGTAGGGCG
TCGTACTCGGTTCGCGATGGGTTTACGAACGTGTCCCGTCAC--TTCCAAGTCACACCGG
TTGTGCGCCGCACGCGCGCAGCGGGGAAGCC---GATTGCCAGCCTTGTGAAG-------
------------------------------------------------------------
------------------------------

#Rhipicephalus_appendiculatus(DQ901343.1)
-----ATATCAAGAGAGACTTCGGCGCACAAGGGAACGTGGGCCGTCGACTCGTTTTGAC
CGCGTCGGCATCATGGACAGCACGTGGAACGCA--ATAGCAC---GCGCCGACTGCCGCT
CGA-----AGGCGAG--ACGGCGGCGACC---GCCGTGTCGGAG-CTCGAC---CGAAAC
GGGG-CGACCGACAGCACTGAGG-TGACG--GCACCATCAAA-GACCGCCGCAGGA--CT
CGAATCGGAAAGAG---CCTGCAGGGAAAG-CGCGGTCGA-GGTGTCCG--ACTC--CTC
TCTGCGACCGAGAGCGCGAGATAT-GCGAGAGACTCGGAAGCGCCACTTG-AACGCACGG
AGAG------------CGAAAGCCGGCCAGCTAGCT------------CGAAGTGCGAA-
GTG-CGCGTGATCGCA--TTTTTCTCGTGCCTGTTGCCCTCGGAGTAAGCCGGGT-TGCC
CGCGTACCGGGCGCTCGAAC-ACGCGA--CGGTGCTGGTGCCCC-TCCGGGCTCT-GCCG
CACGAACA-GGGAACGTTCGCG-CGCTGAGCG--GGGAGGTGAGGGGC--GCGCCCGAT-
TAAGCGGTTCGGTGCGTACGTGGT-------ATGCGGGGAGAACTGCACGGCGACTCGTC
GCGAAGCGGAAAA---TGTCTCCCGCACGAGTTGGCGCCACGTTGGCGAAGCTTC-AAGC
GTTCCCGTCGTAGTCCGCCGTCGGTCCAAGTGCTTCGCAGTTCCCGTCCCGTACAAAA--
CTGGGCCACTCCAGTTGGGGCGGGGGCGACGCTACACGAGACGATGCCTCTCGCCAGGCC
GCGAGCCG-----CCTTGGGGCGGC------CGGCCTCGGCGGTGTTTGGGCTTA-TCGA
CACG-GTCGTTTATCACGCAACTGCTCGGACGACGCACGCGTGCAGCGGGAT----ACCG
CTTGCCAGCCTTGTGAAGATGTGGCCCTGTACAGGGT-TGCGGGCGCACTTGGTAGGGCG
TCGTACTCGGTTCGCGATGGGTTTACGAACGTGTCCCGTCAC--TTCCAAGTCACACCGG
TTGTGCGCCGCACGCGCGCAGCGGGGAAGCC---GATTGCCAGCCTTGTGAAG-------
------------------------------------------------------------
------------------------------

#Rhipicephalus_appendiculatus(DQ901342.1)
-----ATATCAAGAGAGACTTCGGCGCACAAGGGAACGTGGGCCGTCGACTCGTTTTGAC
CGCGTCGGCATCATGGACAGCACGTGGAACGCA--ATAGCAC---GCGCCGACTGCCGCT
CGA-----AGGCGAG--ACGGCGGCGACC---GCCGTGTCGGAG-CTCGAC---CGAAAC
GGGG-CGACCGACAGCACTGAGG-TGACG--GCACCATCAAA-GACCGCCGCAGGA--CT
CGAATCGGAAAGAG---CCTGCAGGGAAAG-CGCGGTCGA-GGTGTCCG--ACTC--CTC
TCTGCGACCGAGAGCGCGAGATAT-GCGAGAGACTCGGAAGCGCCACTTG-AACGCACGG
AGAG------------CGAAAGCCGGCCAGCTAGCT------------CGAAGTGCGAA-
GTG-CGCGTGATCGCA--TTTTTCTCGTGCCTGTTGCCCTCGGAGTAAGCCGGGT-TGCC
CGCGTACCGGGCGCTCGAAC-ACGCGA--CGGTGCTGGTGCCCC-TCCGGGCTCT-GCCG
CACGAACA-GGGAACGTTCGCG-CGCTGAGCG--GGGAGGTGAGGGGC--GCGCCCGAT-
TAAGCGGTTCGGTGCGTACGTGGT-------ATGCGGGGAGAACTGCACGGCGACTCGTC
GCGAAGCGGAAAA---TGTCTCCCGCACGAGTTGGCGCCACGTTGGCGAAGCTTC-AAGC
GTTCCCGTCGTAGTCCGCCGTCGGTCCAAGTGCTTCGCAGTTCCCGTCCCGTACAAAA--
CTGGGCCACTCCAGTTGGGGCGGGGGCGACGCTACACGAGACGATGCCTCTCGCCAGGCC
GCGAGCCG-----CCTTGGGGCGGC------CGGCCTCGGCGGTGTTTGGGCTTA-TCGA
CACG-GTCGTTTATCACGCAACTGCTCGGACGACGCACGCGTGCAGCGGGAT----ACCG
CTTGCCAGCCTTGTGAAGATGTGGCCCTGTACAGGGT-TGCGGGCGCACTTGGTAGGGCG
TCGTACTCGGTTCGCGATGGGTTTACGAACGTGTCCCGTCAC--TTCCAAGTCACACCGG
TTGTGCGCCGCACGCGCGCAGCGGGGAAGCC---GATTGCCAGCCTTGTGAAG-------
------------------------------------------------------------
------------------------------

#Rhipicephalus_appendiculatus(DQ901341.1)
-----ATATCAAGAGAGACTTCGGCGCACAAGGGAACGTGGGCCGTCGACTCGTTTTGAC
CGCGTCGGCATCATGGACAGCACGTGGAACGCA--ATAGCAC---GCGCCGACTGCCGCT
CGA-----AGGCGAG--ACGGCGGCGACC---GCCGTGTCGGAG-CTCGAC---CGAAAC
GGGG-CGACCGACAGCACTGAGG-TGACG--GCACCATCAAA-GACCGCCGCAGGA--CT
CGAATCGGAAAGAG---CCTGCAGGGAAAG-CGCGGTCGA-GGTGTCCG--ACTC--CTC
TCTGCGACCGAGAGCGCGAGATAT-GCGAGAGACTCGGAAGCGCCACTTG-AACGCACGG
AGAG------------CGAAAGCCGGCCAGCTAGCT------------CGAAGTGCGAA-
GTG-CGCGTGATCGCA--TTTTTCTCGTGCCTGTTGCCCTCGGAGTAAGCCGGGT-TGCC
CGCGTACCGGGCGCTCGAAC-ACGCGA--CGGTGCTGGTGCCCC-TCCGGGCTCT-GCCG
CACGAACA-GGGAACGTTCGCG-CGCTGAGCG--GGGAGGTGAGGGGC--GCGCCCGAT-
TAAGCGGTTCGGTGCGTACGTGGT-------ATGCGGGGAGAACTGCACGGCGACTCGTC
GCGAAGCGGAAAA---TGTCTCCCGCACGAGTTGGCGCCACGTTGGCGAAGCTTC-AAGC
GTTCCCGTCGTAGTCCGCCGTCGGTCCAAGTGCTTCGCAGTTCCCGTCCCGTACAAAA--
CTGGGCCACTCCAGTTGGGGCGGGGGCGACGCTACACGAGACGATGCCTCTCGCCAGGCC
GCGAGCCG-----CCTTGGGGCGGC------CGGCCTCGGCGGTGTTTGGGCTTA-TCGA
CACG-GTCGTTTATCACGCAACTGCTCGGACGACGCACGCGTGCAGCGGGAT----ACCG
CTTGCCAGCCTTGTGAAGATGTGGCCCTGTACAGGGT-TGCGGGCGCACTTGGTAGGGCG
TCGTACTCGGTTCGCGATGGGTTTACGAACGTGTCCCGTCAC--TTCCAAGTCACACCGG
TTGTGCGCCGCACGCGCGCAGCGGGGAAGCC---GATTGCCAGCCTTGTGAAG-------
------------------------------------------------------------
------------------------------

#Rhipicephalus_appendiculatus(DQ901340.1)
-----ATATCAAGAGAGACTTCGGCGCACAAGGGAACGTGGGCCGTCGACTCGTTTTGAC
CGCGTCGGCATCATGGACAGCACGTGGAACGCA--ATAGCAC---GCGCCGACTGCCGCT
CGA-----AGGCGAG--ACGGCGGCGACC---GCCGTGTCGGAG-CTCGAC---CGAAAC
GGGG-CGACCGACAGCACTGAGG-TGACG--GCACCATCAAA-GACCGCCGCAGGA--CT
CGAATCGGAAAGAG---CCTGCAGGGAAAG-CGCGGTCGA-GGTGTCCG--ACTC--CTC
TCTGCGACCGAGAGCGCGAGATAT-GCGAGAGACTCGGAAGCGCCACTTG-AACGCACGG
AGAG------------CGAAAGCCGGCCAGCTAGCT------------CGAAGTGCGAA-
GTG-CGCGTGATCGCA--TTTTTCTCGTGCCTGTTGCCCTCGGAGTAAGCCGGGT-TGCC
CGCGTACCGGGCGCTCGAAC-ACGCGA--CGGTGCTGGTGCCCC-TCCGGGCTCT-GCCG
CACGAACA-GGGAACGTTCGCG-CGCTGAGCG--GGGAGGTGAGGGGC--GCGCCCGAT-
TAAGCGGTTCGGTGCGTACGTGGT-------ATGCGGGGAGAACTGCACGGCGACTCGTC
GCGAAGCGGAAAA---TGTCTCCCGCACGAGTTGGCGCCACGTTGGCGAAGCTTC-AAGC
GTTCCCGTCGTAGTCCGCCGTCGGTCCAAGTGCTTCGCAGTTCCCGTCCCGTACAAAA--
CTGGGCCACTCCAGTTGGGGCGGGGGCGACGCTACACGAGACGATGCCTCTCGCCAGGCC
GCGAGCCG-----CCTTGGGGCGGC------CGGCCTCGGCGGTGTTTGGGCTTA-TCGA
CACG-GTCGTTTATCACGCAACTGCTCGGACGACGCACGCGTGCAGCGGGAT----ACCG
CTTGCCAGCCTTGTGAAGATGTGGCCCTGTACAGGGT-TGCGGGCGCACTTGGTAGGGCG
TCGTACTCGGTTCGCGATGGGTTTACGAACGTGTCCCGTCAC--TTCCAAGTCACACCGG
TTGTGCGCCGCACGCGCGCAGCGGGGAAGCC---GATTGCCAGCCTTGTGAAG-------
------------------------------------------------------------
------------------------------

#Rhipicephalus_appendiculatus(DQ901339.1)
-----ATATCAAGAGAGACTTCGGCGCACAAGGGAACGTGGGCCGTCGACTCGTTTTGAC
CGCGTCGGCATCATGGACAGCACGTGGAACGCA--ATAGCAC---GCGCCGACTGCCGCT
CGA-----AGGCGAG--ACGGCGGCGACC---GCCGTGTCGGAG-CTCGAC---CGAAAC
GGGG-CGACCGACAGCACTGAGG-TGACG--GCACCATCAAA-GACCGCCGCAGGA--CT
CGAATCGGAAAGAG---CCTGCAGGGAAAG-CGCGGTCGA-GGTGTCCG--ACTC--CTC
TCTGCGACCGAGAGCGCGAGATAT-GCGAGAGACTCGGAAGCGCCACTTG-AACGCACGG
AGAG------------CGAAAGCCGGCCAGCTAGCT------------CGAAGTGCGAA-
GTG-CGCGTGATCGCA--TTTTTCTCGTGCCTGTTGCCCTCGGAGTAAGCCGGGT-TGCC
CGCGTACCGGGCGCTCGAAC-ACGCGA--CGGTGCTGGTGCCCC-TCCGGGCTCT-GCCG
CACGAACA-GGGAACGTTCGCG-CGCTGAGCG--GGGAGGTGAGGGGC--GCGCCCGAT-
TAAGCGGTTCGGTGCGTACGTGGT-------ATGCGGGGAGAACTGCACGGCGACTCGTC
GCGAAGCGGAAAA---TGTCTCCCGCACGAGTTGGCGCCACGTTGGCGAAGCTTC-AAGC
GTTCCCGTCGTAGTCCGCCGTCGGTCCAAGTGCTTCGCAGTTCCCGTCCCGTACAAAA--
CTGGGCCACTCCAGTTGGGGCGGGGGCGACGCTACACGAGACGATGCCTCTCGCCAGGCC
GCGAGCCG-----CCTTGGGGCGGC------CGGCCTCGGCGGTGTTTGGGCTTA-TCGA
CACG-GTCGTTTATCACGCAACTGCTCGGACGACGCACGCGTGCAGCGGGAT----ACCG
CTTGCCAGCCTTGTGAAGATGTGGCCCTGTACAGGGT-TGCGGGCGCACTTGGTAGGGCG
TCGTACTCGGTTCGCGATGGGTTTACGAACGTGTCCCGTCAC--TTCCAAGTCACACCGG
TTGTGCGCCGCACGCGCGCAGCGGGGAAGCC---GATTGCCAGCCTTGTGAAG-------
------------------------------------------------------------
------------------------------

#Rhipicephalus_appendiculatus(DQ901338.1)
-----ATATCAAGAGAGACTTCGGCGCACAAGGGAACGTGGGCCGTCGACTCGTTTTGAC
CGCGTCGGCATCATGGACAGCACGTGGAACGCA--ATAGCAC---GCGCCGACTGCCGCT
CGA-----AGGCGAG--ACGGCGGCGACC---GCCGTGTCGGAG-CTCGAC---CGAAAC
GGGG-CGACCGACAGCACTGAGG-TGACG--GCACCATCAAA-GACCGCCGCAGGA--CT
CGAATCGGAAAGAG---CCTGCAGGGAAAG-CGCGGTCGA-GGTGTCCG--ACTC--CTC
TCTGCGACCGAGAGCGCGAGATAT-GCGAGAGACTCGGAAGCGCCACTTG-AACGCACGG
AGAG------------CGAAAGCCGGCCAGCTAGCT------------CGAAGTGCGAA-
GTG-CGCGTGATCGCA--TTTTTCTCGTGCCTGTTGCCCTCGGAGTAAGCCGGGT-TGCC
CGCGTACCGGGCGCTCGAAC-ACGCGA--CGGTGCTGGTGCCCC-TCCGGGCTCT-GCCG
CACGAACA-GGGAACGTTCGCG-CGCTGAGCG--GGGAGGTGAGGGGC--GCGCCCGAT-
TAAGCGGTTCGGTGCGTACGTGGT-------ATGCGGGGAGAACTGCACGGCGACTCGTC
GCGAAGCGGAAAA---TGTCTCCCGCACGAGTTGGCGCCACGTTGGCGAAGCTTC-AAGC
GTTCCCGTCGTAGTCCGCCGTCGGTCCAAGTGCTTCGCAGTTCCCGTCCCGTACAAAA--
CTGGGCCACTCCAGTTGGGGCGGGGGCGACGCTACACGAGACGATGCCTCTCGCCAGGCC
GCGAGCCG-----CCTTGGGGCGGC------CGGCCTCGGCGGTGTTTGGGCTTA-TCGA
CACG-GTCGTTTATCACGCAACTGCTCGGACGACGCACGCGTGCAGCGGGAT----ACCG
CTTGCCAGCCTTGTGAAGATGTGGCCCTGTACAGGGT-TGCGGGCGCACTTGGTAGGGCG
TCGTACTCGGTTCGCGATGGGTTTACGAACGTGTCCCGTCAC--TTCCAAGTCACACCGG
TTGTGCGCCGCACGCGCGCAGCGGGGAAGCC---GATTGCCAGCCTTGTGAAG-------
------------------------------------------------------------
------------------------------

#Rhipicephalus_appendiculatus(DQ901337.1)
-----ATATCAAGAGAGACTTCGGCGCACAAGGGAACGTGGGCCGTCGACTCGTTTTGAC
CGCGTCGGCATCATGGACAGCACGTGGAACGCA--ATAGCAC---GCGCCGACTGCCGCT
CGA-----AGGCGAG--ACGGCGGCGACC---GCCGTGTCGGAG-CTCGAC---CGAAAC
GGGG-CGACCGACAGCACTGAGG-TGACG--GCACCATCAAA-GACCGCCGCAGGA--CT
CGAATCGGAAAGAG---CCTGCAGGGAAAG-CGCGGTCGA-GGTGTCCG--ACTC--CTC
TCTGCGACCGAGAGCGCGAGATAT-GCGAGAGACTCGGAAGCGCCACTTG-AACGCACGG
AGAG------------CGAAAGCCGGCCAGCTAGCT------------CGAAGTGCGAA-
GTG-CGCGTGATCGCA--TTTTTCTCGTGCCTGTTGCCCTCGGAGTAAGCCGGGT-TGCC
CGCGTACCGGGCGCTCGAAC-ACGCGA--CGGTGCTGGTGCCCC-TCCGGGCTCT-GCCG
CACGAACA-GGGAACGTTCGCG-CGCTGAGCG--GGGAGGTGAGGGGC--GCGCCCGAT-
TAAGCGGTTCGGTGCGTACGTGGT-------ATGCGGGGAGAACTGCACGGCGACTCGTC
GCGAAGCGGAAAA---TGTCTCCCGCACGAGTTGGCGCCACGTTGGCGAAGCTTC-AAGC
GTTCCCGTCGTAGTCCGCCGTCGGTCCAAGTGCTTCGCAGTTCCCGTCCCGTACAAAA--
CTGGGCCACTCCAGTTGGGGCGGGGGCGACGCTACACGAGACGATGCCTCTCGCCAGGCC
GCGAGCCG-----CCTTGGGGCGGC------CGGCCTCGGCGGTGTTTGGGCTTA-TCGA
CACG-GTCGTTTATCACGCAACTGCTCGGACGACGCACGCGTGCAGCGGGAT----ACCG
CTTGCCAGCCTTGTGAAGATGTGGCCCTGTACAGGGT-TGCGGGCGCACTTGGTAGGGCG
TCGTACTCGGTTCGCGATGGGTTTACGAACGTGTCCCGTCAC--TTCCAAGTCACACCGG
TTGTGCGCCGCACGCGCGCAGCGGGGAAGCC---GATTGCCAGCCTTGTGAAG-------
------------------------------------------------------------
------------------------------

#Rhipicephalus_appendiculatus(DQ901336.1)
-----ATATCAAGAGAGACTTCGGCGCACAAGGGAACGTGGGCCGTCGACTCGTTTTGAC
CGCGTCGGCATCATGGACAGCACGTGGAACGCA--ATAGCAC---GCGCCGACTGCCGCT
CGA-----AGGCGAG--ACGGCGGCGACC---GCCGTGTCGGAG-CTCGAC---CGAAAC
GGGG-CGACCGACAGCACTGAGG-TGACG--GCACCATCAAA-GACCGCCGCAGGA--CT
CGAATCGGAAAGAG---CCTGCAGGGAAAG-CGCGGTCGA-GGTGTCCG--ACTC--CTC
TCTGCGACCGAGAGCGCGAGATAT-GCGAGAGACTCGGAAGCGCCACTTG-AACGCACGG
AGAG------------CGAAAGCCGGCCAGCTAGCT------------CGAAGTGCGAA-
GTG-CGCGTGATCGCA--TTTTTCTCGTGCCTGTTGCCCTCGGAGTAAGCCGGGT-TGCC
CGCGTACCGGGCGCTCGAAC-ACGCGA--CGGTGCTGGTGCCCC-TCCGGGCTCT-GCCG
CACGAACA-GGGAACGTTCGCG-CGCTGAGCG--GGGAGGTGAGGGGC--GCGCCCGAT-
TAAGCGGTTCGGTGCGTACGTGGT-------ATGCGGGGAGAACTGCACGGCGACTCGTC
GCGAAGCGGAAAA---TGTCTCCCGCACGAGTTGGCGCCACGTTGGCGAAGCTTC-AAGC
GTTCCCGTCGTAGTCCGCCGTCGGTCCAAGTGCTTCGCAGTTCCCGTCCCGTACAAAA--
CTGGGCCACTCCAGTTGGGGCGGGGGCGACGCTACACGAGACGATGCCTCTCGCCAGGCC
GCGAGCCG-----CCTTGGGGCGGC------CGGCCTCGGCGGTGTTTGGGCTTA-TCGA
CACG-GTCGTTTATCACGCAACTGCTCGGACGACGCACGCGTGCAGCGGGAT----ACCG
CTTGCCAGCCTTGTGAAGATGTGGCCCTGTACAGGGT-TGCGGGCGCACTTGGTAGGGCG
TCGTACTCGGTTCGCGATGGGTTTACGAACGTGTCCCGTCAC--TTCCAAGTCACACCGG
TTGTGCGCCGCACGCGCGCAGCGGGGAAGCC---GATTGCCAGCCTTGTGAAG-------
------------------------------------------------------------
------------------------------

#Rhipicephalus_appendiculatus(DQ901335.1)
-----ATATCAAGAGAGACTTCGGCGCACAAGGGAACGTGGGCCGTCGACTCGTTTTGAC
CGCGTCGGCATCATGGACAGCACGTGGAACGCA--ATAGCAC---GCGCCGACTGCCGCT
CGA-----AGGCGAG--ACGGCGGCGACC---GCCGTGTCGGAG-CTCGAC---CGAAAC
GGGG-CGACCGACAGCACTGAGG-TGACG--GCACCATCAAA-GACCGCCGCAGGA--CT
CGAATCGGAAAGAG---CCTGCAGGGAAAG-CGCGGTCGA-GGTGTCCG--ACTC--CTC
TCTGCGACCGAGAGCGCGAGATAT-GCGAGAGACTCGGAAGCGCCACTTG-AACGCACGG
AGAG------------CGAAAGCCGGCCAGCTAGCT------------CGAAGTGCGAA-
GTG-CGCGTGATCGCA--TTTTTCTCGTGCCTGTTGCCCTCGGAGTAAGCCGGGT-TGCC
CGCGTACCGGGCGCTCGAAC-ACGCGA--CGGTGCTGGTGCCCC-TCCGGGCTCT-GCCG
CACGAACA-GGGAACGTTCGCG-CGCTGAGCG--GGGAGGTGAGGGGC--GCGCCCGAT-
TAAGCGGTTCGGTGCGTACGTGGT-------ATGCGGGGAGAACTGCACGGCGACTCGTC
GCGAAGCGGAAAA---TGTCTCCCGCACGAGTTGGCGCCACGTTGGCGAAGCTTC-AAGC
GTTCCCGTCGTAGTCCGCCGTCGGTCCAAGTGCTTCGCAGTTCCCGTCCCGTACAAAA--
CTGGGCCACTCCAGTTGGGGCGGGGGCGACGCTACACGAGACGATGCCTCTCGCCAGGCC
GCGAGCCG-----CCTTGGGGCGGC------CGGCCTCGGCGGTGTTTGGGCTTT-TCGA
CACG-GTCGTTTATCACGCAACTGCTCGGACGACGCACGCGTGCAGCGGGAT----ACCG
CTTGCCAGCCTTGTGAAGATGTGGCCCTGTACAGGGT-TGCGGGCGCACTTGGTAGGGCG
TCGTACTCGGTTCGCGATGGGTTTACGAACGTGTCCCGTCAC--TTCCAAGTCACACCGG
TTGTGCGCCGCACGCGCGCAGCGGGGAAGCC---GATTGCCAGCCTTGTGAAG-------
------------------------------------------------------------
------------------------------

#Rhipicephalus_appendiculatus(DQ901334.1)
-----ATATCAAGAGAGACTTCGGCGCACAAGGGAACGTGGGCCGTCGACTCGTTTTGAC
CGCGTCGGCATCATGGACAGCACGTGGAACGCA--ATAGCAC---GCGCCGACTGCCGCT
CGA-----AGGCGAG--ACGGCGGCGACC---GCCGTGTCGGAG-CTCGAC---CGAAAC
GGGG-CGACCGACAGCACTGAGG-TGACG--GCACCATCAAA-GACCGCCGCAGGA--CT
CGAATCGGAAAGAG---CCTGCAGGGAAAG-CGCGGTCGA-GGTGTCCG--ACTC--CTC
TCTGCGACCGAGAGCGCGAGATAT-GCGAGAGACTCGGAAGCGCCACTTG-AACGCACGG
AGAG------------CGAAAGCCGGCCAGCTAGCT------------CGAAGTGCGAA-
GTG-CGCGTGATCGCA--TTTTTCTCGTGCCTGTTGCCCTCGGAGTAAGCCGGGT-TGCC
CGCGTACCGGGCGCTCGAAC-ACGCGA--CGGTGCTGGTGCCCC-TCCGGGCTCT-GCCG
CACGAACA-GGGAACGTTCGCG-CGCTGAGCG--GGGAGGTGAGGGGC--GCGCCCGAT-
TAAGCGGTTCGGTGCGTACGTGGT-------ATGCGGGGAGAACTGCACGGCGACTCGTC
GCGAAGCGGAAAA---TGTCTCCCGCACGAGTTGGCGCCACGTTGGCGAAGCTTC-AAGC
GTTCCCGTCGTAGTCCGCCGTCGGTCCAAGTGCTTCGCAGTTCCCGTCCCGTACAAAA--
CTGGGCCACTCCAGTTGGGGCGGGGGCGACGCTACACGAGACGATGCCTCTCGCCAGGCC
GCGAGCCG-----CCKTGGGGCGGC------CGGCCTCGGCGGTGTTTGGGCTTT-TCGA
CACG-GTCGTTTATCACGCAACTGCTCGGACGACGCACGCGTGCAGCGGGAT----ACCG
CTTGCCAGCCTTGTGAAGATGTGGCCCTGTACAGGGT-TGCGGGCGCACTTGGTAGGGCG
TCGTACTCGGTTCGCGATGGGTTTACGAACGTGTCCCGTCAC--TTCCAAGTCACACCGG
TTGTGCGCCGCACGCGCGCAGCGGGGAAGCC---GATTGCCAGCCTTGTGAAG-------
------------------------------------------------------------
------------------------------

#Rhipicephalus_appendiculatus(DQ901333.1)
-----ATATCAAGAGAGACTTCGGCGCACAAGGGAACGTGGGCCGTCGACTCGTTTTGAC
CGCGTCGGCATCATGGACAGCACGTGGAACGCA--ATAGCAC---GCGCCRACTGCCGCT
CGA-----AGGCGAG--ACGGCGGCGACC---GCCGTGTCGGAG-CTCGAC---CGAAAC
GGGG-CGACCGACAGCACTGAGG-TGACG--GCACCATCAAA-GACCGCCGCAGGA--CT
CGAATCGGAAAGAG---CCTGCAGGGAAAG-CGCGGTCGA-GGTGTCCG--ACTC--CTC
TCTGCGACCGAGAGCGCGAGATAT-GCGAGAGACTCGGAAGCGCCACTTG-AACGCACGG
AGAG------------CGAAAGCCGGCCAGCTAGCT------------CGAAGTGCGAA-
GTG-CGCGTGATCGCA--TTTTTCTCGTGCCTGTTGCCCTCGGAGTAAGCCGGGT-TGCC
CGCGTACCGGGCGCTCGAAC-ACGCGA--CGGTGCTGGTGCCCC-TCCGGGCTCT-GCCG
CACGAACA-GGGAACGTTCGCG-CGCTGAGCG--GGGAGGTGAGGGGC--GCGCCCGAT-
TAAGCGGTTCGGTGCGTACGTGGT-------ATGCGGGGAGAACTGCACGGCGACTCGTC
GCGAAGCGGAAAA---TGTCTCCCGCACGAGTTGGCGCCACGTTGGCGAAGCTTC-AAGC
GTTCCCGTCGTAGTCCGCCGTCGGTCCAAGTGCTTCGCAGTTCCCGTCCCGTACAAAA--
CTGGGCCACTCCAGTTGGGGCGGGGGCGACGCTACACGAGACGATGCCTCTCGCCAGGCC
GCGAGCCG-----CCTTGGGGCGGC------CGGCCTCGGCGGTGTTTGGGCTTT-TCGA
CACG-GTCGTTTATCACGCAACTGCTCGGACGACGCACGCGTGCAGCGGGAT----ACCG
CTTGCCAGCCTTGTGAAGATGTGGCCCTGTACAGGGT-TGCGGGCGCACTTGGTAGGGCG
TCGTACTCGGTTCGCGATGGGTTTACGAACGTGTCCCGTCAC--TTCCAAGTCACACCGG
TTGTGCGCCGCACGCGCGCAGCGGGGAAGCC---GATTGCCAGCCTTGTGAAG-------
------------------------------------------------------------
------------------------------

#Rhipicephalus_appendiculatus(DQ901332.1)
-----ATATCAAGAGAGACTTCGGCGCACAAGGGAACGTGGGCCGTCGACTCGTTTTGAC
CGCGTCGGCATCATGGACAGCACGTGGAACGCA--ATAGCAC---GCGCCGACTGCCGCT
CGA-----AGGCGAG--ACGGCGGCGACC---GCCGTGTCGGAG-CTCGAC---CGAAAC
GGGG-CGACCGACAGCACTGAGG-TGACG--GCACCATCAAA-GACCGCCGCAGGA--CT
CGAATCGGAAAGAG---CCTGCAGGGAAAG-CGCGGTCGA-GGTGTCCG--ACTC--CTC
TCTGCGACCGAGAGCGCGAGATAT-GCGAGAGACTCGGAAGCGCCACTTG-AACGCACGG
AGAG------------CGAAAGCCGGCCAGCTAGCT------------CGAAGTGCGAA-
GTG-CGCGTGATCGCA--TTTTTCTCGTGCCTGTTGCCCTCGGAGTAAGCCGGGT-TGCC
CGCGTACCGGGCGCTCGAAC-ACGCGA--CGGTGCTGGTGCCCC-TCCGGGCTCT-GCCG
CACGAACA-GGGAACGTTCGCG-CGCTGAGCG--GGGAGGTGAGGGGC--GCGCCCGAT-
TAAGCGGTTCGGTGCGTACGTGGT-------ATGCGGGGAGAACTGCACGGCGACTCGTC
GCGAAGCGGAAAA---TGTCTCCCGCACGAGTTGGCGCCACGTTGGCGAAGCTTC-AAGC
GTTCCCGTCGTAGTCCGCCGTCGGTCCAAGTGCTTCGCAGTTCCCGTCCCGTACAAAA--
CTGGGCCACTCCAGTTGGGGCGGGGGCGACGCTACACGAGACGATGCCTCTCGCCAGGCC
GCGAGCCG-----CCGTGGGGCGGC------CGGCCTCGGCGGTGTTTGGGCTTT-TCGA
CACG-GTCGTTTATCACGCAACTGCTCGGACGACGCACGCGTGCAGCGGGAT----ACCG
CTTGCCAGCCTTGTGAAGATGTGGCCCTGTACAGGGT-TGCGGGCGCACTTGGTAGGGCG
TCGTACTCGGTTCGCGATGGGTTTACGAACGTGTCCCGTCAC--TTCCAAGTCACACCGG
TTGTGCGCCGCACGCGCGCAGCGGGGAAGCC---GATTGCCAGCCTTGTGAAG-------
------------------------------------------------------------
------------------------------

#Rhipicephalus_appendiculatus(DQ901331.1)
-----ATATCAAGAGAGACTTCGGCGCACAAGGGAACGTGGGCCGTCGACTCGTTTTGAC
CGCGTCGGCATCATGGACAGCACGTGGAACGCA--ATAGCAC---GCGCCGACTGCCGCT
CGA-----AGGCGAG--ACGGCGGCGACC---GCCGTGTCGGAG-CTCGAC---CGAAAC
GGGG-CGACCGACAGCACTGAGG-TGACG--GCACCATCAAA-GACCGCCGCAGGA--CT
CGAATCGGAAAGAG---CCTGCAGGGAAAG-CGCGGTCGA-GGTGTCCG--ACTC--CTC
TCTGCGACCGAGAGCGCGAGATAT-GCGAGAGACTCGGAAGCGCCACTTG-AACGCACGG
AGAG------------CGAAAGCCGGCCAGCTAGCT------------CGAAGTGCGAA-
GTG-CGCGTGATCGCA--TTTTTCTCGTGCCTGTTGCCCTCGGAGTAAGCCGGGT-TGCC
CGCGTACCGGGCGCTCGAAC-ACGCGA--CGGTGCTGGTGCCCC-TCCGGGCTCT-GCCG
CACGAACA-GGGAACGTTCGCG-CGCTGAGCG--GGGAGGTGAGGGGC--GCGCCCGAT-
TAAGCGGTTCGGTGCGTACGTGGT-------ATGCGGGGAGAACTGCACGGCGACTCGTC
GCGAAGCGGAAAA---TGTCTCCCGCACGAGTTGGCGCCACGTTGGCGAAGCTTC-AAGC
GTTCCCGTCGTAGTCCGCCGTCGGTCCAAGTGCTTCGCAGTTCCCGTCCCGTACAAAA--
CTGGGCCACTCCAGTTGGGGCGGGGGCGACGCTACACGAGACGATGCCTCTCGCCAGGCC
GCGAGCCG-----CCGTGGGGCGGC------CGGCCTCGGCGGTGTTTGGGCTTT-TCGA
CACG-GTCGTTTATCACGCAACTGCTCGGACGACGCACGCGTGCAGCGGGAT----ACCG
CTTGCCAGCCTTGTGAAGATGTGGCCCTGTACAGGGT-TGCGGGCGCACTTGGTAGGGCG
TCGTACTCGGTTCGCGATGGGTTTACGAACGTGTCCCGTCAC--TTCCAAGTCACACCGG
TTGTGCGCCGCACGCGCGCAGCGGGGAAGCC---GATTGCCAGCCTTGTGAAG-------
------------------------------------------------------------
------------------------------

#Rhipicephalus_appendiculatus(DQ901330.1)
-----ATATCAAGAGAGACTTCGGCGCACAAGGGAACGTGGGCCGTCGACTCGTTTTGAC
CGCGTCGGCATCATGGACAGCACGTGGAACGCA--ATAGCAC---GCGCCGACTGCCGCT
CGA-----AGGCGAG--ACGGCGGCGACC---GCCGTGTCGGAG-CTCGAC---CGAAAC
GGGG-CGACCGACAGCACTGAGG-TGACG--GCACCATCAAA-GACCGCCGCAGGA--CT
CGAATCGGAAAGAG---CCTGCAGGGAAAG-CGCGGTCGA-GGTGTCCG--ACTC--CTC
TCTGCGACCGAGAGCGCGAGATAT-GCGAGAGACTCGGAAGCGCCACTTG-AACGCACGG
AGAG------------CGAAAGCCGGCCAGCTAGCT------------CGAAGTGCGAA-
GTG-CGCGTGATCGCA--TTTTTCTCGTGCCTGTTGCCCTCGGAGTAAGCCGGGT-TGCC
CGCGTACCGGGCGCTCGAAC-ACGCGA--CGGTGCTGGTGCCCC-TCCGGGCTCT-GCCG
CACGAACA-GGGAACGTTCGCG-CGCTGAGCG--GGGAGGTGAGGGGC--GCGCCCGAT-
TAAGCGGTTCGGTGCGTACGTGGT-------ATGCGGGGAGAACTGCACGGCGACTCGTC
GCGAAGCGGAAAA---TGTCTCCCGCACGAGTTGGCGCCACGTTGGCGAAGCTTC-AAGC
GTTCCCGTCGTAGTCCGCCGTCGGTCCAAGTGCTTCGCAGTTCCCGTCCCGTACAAAA--
CTGGGCCACTCCAGTTGGGGCGGGGGCGACGCTACACGAGACGATGCCTCTCGCCAGGCC
GCGAGCCG-----CCGTGGGGCGGC------CGGCCTCGGCGGTGTTTGGGCTTT-TCGA
CACG-GTCGTTTATCACGCAACTGCTCGGACGACGCACGCGTGCAGCGGGAT----ACCG
CTTGCCAGCCTTGTGAAGATGTGGCCCTGTACAGGGT-TGCGGGCGCACTTGGTAGGGCG
TCGTACTCGGTTCGCGATGGGTTTACGAACGTGTCCCGTCAC--TTCCAAGTCACACCGG
TTGTGCGCCGCACGCGCGCAGCGGGGAAGCC---GATTGCCAGCCTTGTGAAG-------
------------------------------------------------------------
------------------------------

#Rhipicephalus_appendiculatus(DQ901329.1)
-----ATATCAAGAGAGACTTCGGCGCACAAGGGAACGTGGGCCGTCGACTCGTTTTGAC
CGCGTCGGCATCATGGACAGCACGTGGAACGCA--ATAGCAC---GCGCCGACTGCCGCT
CGA-----AGGCGAG--ACGGCGGCGACC---GCCGTGTCGGAG-CTCGAC---CGAAAC
GGGG-CGACCGACAGCACTGAGG-TGACG--GCACCATCAAA-GACCGCCGCAGGA--CT
CGAATCGGAAAGAG---CCTGCAGGGAAAG-CGCGGTCGA-GGTGTCCG--ACTC--CTC
TCTGCGACCGAGAGCGCGAGATAT-GCGAGAGACTCGGAAGCGCCACTTG-AACGCACGG
AGAG------------CGAAAGCCGGCCAGCTAGCT------------CGAAGTGCGAA-
GTG-CGCGTGATCGCA--TTTTTCTCGTGCCTGTTGCCCTCGGAGTAAGCCGGGT-TGCC
CGCGTACCGGGCGCTCGAAC-ACGCGA--CGGTGCTGGTGCCCC-TCCGGGCTCT-GCCG
CACGAACA-GGGAACGTTCGCG-CGCTGAGCG--GGGAGGTGAGGGGC--GCGCCCGAT-
TAAGCGGTTCGGTGCGTACGTGGT-------ATGCGGGGAGAACTGCACGGCGACTCGTC
GCGAAGCGGAAAA---TGTCTCCCGCACGAGTTGGCGCCACGTTGGCGAAGCTTC-AAGC
GTTCCCGTCGTAGTCCGCCGTCGGTCCAAGTGCTTCGCAGTTCCCGTCCCGTACAAAA--
CTGGGCCACTCCAGTTGGGGCGGGGGCGACGCTACACGAGACGATGCCTCTCGCCAGGCC
GCGAGCCG-----CCGTGGGGCGGC------CGGCCTCGGCGGTGTTTGGGCTTT-TCGA
CACG-GTCGTTTATCACGCAACTGCTCGGACGACGCACGCGTGCAGCGGGAT----ACCG
CTTGCCAGCCTTGTGAAGATGTGGCCCTGTACAGGGT-TGCGGGCGCACTTGGTAGGGCG
TCGTACTCGGTTCGCGATGGGTTTACGAACGTGTCCCGTCAC--TTCCAAGTCACACCGG
TTGTGCGCCGCACGCGCGCAGCGGGGAAGCC---GATTGCCAGCCTTGTGAAG-------
------------------------------------------------------------
------------------------------

#Rhipicephalus_appendiculatus(DQ901328.1)
-----ATATCAAGAGAGACTTCGGCGCACAAGGGAACGTGGGCCGTCGACTCGTTTTGAC
CGCGTCGGCATCATGGACAGCACGTGGAACGCA--ATAGCAC---GCGCCGACTGCCGCT
CGA-----AGGCGAG--ACGGCGGCGACC---GCCGTGTCGGAG-CTCGAC---CGAAAC
GGGG-CGACCGACAGCACTGAGG-TGACG--GCACCATCAAA-GACCGCCGCAGGA--CT
CGAATCGGAAAGAG---CCTGCAGGGAAAG-CGCGGTCGA-GGTGTCCG--ACTC--CTC
TCTGCGACCGAGAGCGCGAGATAT-GCGAGAGACTCGGAAGCGCCACTTG-AACGCACGG
AGAG------------CGAAAGCCGGCCAGCTAGCT------------CGAAGTGCGAA-
GTG-CGCGTGATCGCA--TTTTTCTCGTGCCTGTTGCCCTCGGAGTAAGCCGGGT-TGCC
CGCGTACCGGGCGCTCGAAC-ACGCGA--CGGTGCTGGTGCCCC-TCCGGGCTCT-GCCG
CACGAACA-GGGAACGTTCGCG-CGCTGAGCG--GGGAGGTGAGGGGC--GCGCCCGAT-
TAAGCGGTTCGGTGCGTACGTGGT-------ATGCGGGGAGAACTGCACGGCGACTCGTC
GCGAAGCGGAAAA---TGTCTCCCGCACGAGTTGGCGCCACGTTGGCGAAGCTTC-AAGC
GTTCCCGTCGTAGTCCGCCGTCGGTCCAAGTGCTTCGCAGTTCCCGTCCCGTACAAAA--
CTGGGCCACTCCAGTTGGGGCGGGGGCGACGCTACACGAGACGATGCCTCTCGCCAGGCC
GCGAGCCG-----CCGTGGGGCGGC------CGGCCTCGGCGGTGTTTGGGCTTT-TCGA
CACG-GTCGTTTATCACGCAACTGCTCGGACGACGCACGCGTGCAGCGGGAT----ACCG
CTTGCCAGCCTTGTGAAGATGTGGCCCTGTACAGGGT-TGCGGGCGCACTTGGTAGGGCG
TCGTACTCGGTTCGCGATGGGTTTACGAACGTGTCCCGTCAC--TTCCAAGTCACACCGG
TTGTGCGCCGCACGCGCGCAGCGGGGAAGCC---GATTGCCAGCCTTGTGAAG-------
------------------------------------------------------------
------------------------------

#Rhipicephalus_appendiculatus(DQ901327.1)
-----ATATCAAGAGAGACTTCGGCGCACAAGGGAACGTGGGCCGTCGACTCGTTTTGAC
CGCGTCGGCATCATGGACAGCACGTGGAACGCA--ATAGCAC---GCGCCGACTGCCGCT
CGA-----AGGCGAG--ACGGCGGCGACC---GCCGTGTCGGAG-CTCGAC---CGAAAC
GGGG-CGACCGACAGCACTGAGG-TGACG--GCACCATCAAA-GACCGCCGCAGGA--CT
CGAATCGGAAAGAG---CCTGCAGGGAAAG-CGCGGTCGA-GGTGTCCG--ACTC--CTC
TCTGCGACCGAGAGCGCGAGATAT-GCGAGAGACTCGGAAGCGCCACTTG-AACGCACGG
AGAG------------CGAAAGCCGGCCAGCTAGCT------------CGAAGTGCGAA-
GTG-CGCGTGATCGCA--TTTTTCTCGTGCCTGTTGCCCTCGGAGTAAGCCGGGT-TGCC
CGCGTACCGGGCGCTCGAAC-ACGCGA--CGGTGCTGGTGCCCC-TCCGGGCTCT-GCCG
CACGAACA-GGGAACGTTCGCG-CGCTGAGCG--GGGAGGTGAGGGGC--GCGCCCGAT-
TAAGCGGTTCGGTGCGTACGTGGT-------ATGCGGGGAGAACTGCACGGCGACTCGTC
GCGAAGCGGAAAA---TGTCTCCCGCACGAGTTGGCGCCACGTTGGCGAAGCTTC-AAGC
GTTCCCGTCGTAGTCCGCCGTCGGTCCAAGTGCTTCGCAGTTCCCGTCCCGTACAAAA--
CTGGGCCACTCCAGTTGGGGCGGGGGCGACGCTACACGAGACGATGCCTCTCGCCAGGCC
GCGAGCCG-----CCGTGGGGCGGC------CGGCCTCGGCGGTGTTTGGGCTTT-TCGA
CACG-GTCGTTTATCACGCAACTGCTCGGACGACGCACGCGTGCAGCGGGAT----ACCG
CTTGCCAGCCTTGTGAAGATGTGGCCCTGTACAGGGT-TGCGGGCGCACTTGGTAGGGCG
TCGTACTCGGTTCGCGATGGGTTTACGAACGTGTCCCGTCAC--TTCCAAGTCACACCGG
TTGTGCGCCGCACGCGCGCAGCGGGGAAGCC---GATTGCCAGCCTTGTGAAG-------
------------------------------------------------------------
------------------------------

#Rhipicephalus_appendiculatus(DQ901326.1)
-----ATATCAAGAGAGACTTCGGCGCACAAGGGAACGTGGGCCGTCGACTCGTTTTGAC
CGCGTCGGCATCATGGACAGCACGTGGAACGCA--ATAGCAC---GCGCCGACTGCCGCT
CGA-----AGGCGAG--ACGGCGGCGACC---GCCGTGTCGGAG-CTCGAC---CGAAAC
GGGG-CGACCGACAGCACTGAGG-TGACG--GCACCATCAAA-GACCGCCGCAGGA--CT
CGAATCGGAAAGAG---CCTGCAGGGAAAG-CGCGGTCGA-GGTGTCCG--ACTC--CTC
TCTGCGACCGAGAGCGCGAGATAT-GCGAGAGACTCGGAAGCGCCACTTG-AACGCACGG
AGAG------------CGAAAGCCGGCCAGCTAGCT------------CGAAGTGCGAA-
GTG-CGCGTGATCGCA--TTTTTCTCGTGCCTGTTGCCCTCGGAGTAAGCCGGGT-TGCC
CGCGTACCGGGCGCTCGAAC-ACGCGA--CGGTGCTGGTGCCCC-TCCGGGCTCT-GCCG
CACGAACA-GGGAACGTTCGCG-CGCTGAGCG--GGGAGGTGAGGGGC--GCGCCCGAT-
TAAGCGGTTCGGTGCGTACGTGGT-------ATGCGGGGAGAACTGCACGGCGACTCGTC
GCGAAGCGGAAAA---TGTCTCCCGCACGAGTTGGCGCCACGTTGGCGAAGCTTC-AAGC
GTTCCCGTCGTAGTCCGCCGTCGGTCCAAGTGCTTCGCAGTTCCCGTCCCGTACAAAA--
CTGGGCCACTCCAGTTGGGGCGGGGGCGACGCTACACGAGACGATGCCTCTCGCCAGGCC
GCGAGCCG-----CCGTGGGGCGGC------CGGCCTCGGCGGTGTTTGGGCTTT-TCGA
CACG-GTCGTTTATCACGCAACTGCTCGGACGACGCACGCGTGCAGCGGGAT----ACCG
CTTGCCAGCCTTGTGAAGATGTGGCCCTGTACAGGGT-TGCGGGCGCACTTGGTAGGGCG
TCGTACTCGGTTCGCGATGGGTTTACGAACGTGTCCCGTCAC--TTCCAAGTCACACCGG
TTGTGCGCCGCACGCGCGCAGCGGGGAAGCC---GATTGCCAGCCTTGTGAAG-------
------------------------------------------------------------
------------------------------

#Rhipicephalus_appendiculatus(DQ901325.1)
-----ATATCAAGAGAGACTTCGGCGCACAAGGGAACGTGGGCCGTCGACTCGTTTTGAC
CGCGTCGGCATCATGGACAGCACGTGGAACGCA--ATAGCAC---GCGCCGACTGCCGCT
CGA-----AGGCGAG--ACGGCGGCGACC---GCCGTGTCGGAG-CTCGAC---CGAAAC
GGGG-CGACCGACAGCACTGAGG-TGACG--GCACCATCAAA-GACCGCCGCAGGA--CT
CGAATCGGAAAGAG---CCTGCAGGGAAAG-CGCGGTCGA-GGTGTCCG--ACTC--CTC
TCTGCGACCGAGAGCGCGAGATAT-GCGAGAGACTCGGAAGCGCCACTTG-AACGCACGG
AGAG------------CGAAAGCCGGCCAGCTAGCT------------CGAAGTGCGAA-
GTG-CGCGTGATCGCA--TTTTTCTCGTGCCTGTTGCCCTCGGAGTAAGCCGGGT-TGCC
CGCGTACCGGGCGCTCGAAC-ACGCGA--CGGTGCTGGTGCCCC-TCCGGGCTCT-GCCG
CACGAACA-GGGAACGTTCGCG-CGCTGAGCG--GGGAGGTGAGGGGC--GCGCCCGAT-
TAAGCGGTTCGGTGCGTACGTGGT-------ATGCGGGGAGAACTGCACGGCGACTCGTC
GCGAAGCGGAAAA---TGTCTCCCGCACGAGTTGGCGCCACGTTGGCGAAGCTTC-AAGC
GTTCCCGTCGTAGTCCGCCGTCGGTCCAAGTGCTTCGCAGTTCCCGTCCCGTACAAAA--
CTGGGCCACTCCAGTTGGGGCGGGGGCGACGCTACACGAGACGATGCCTCTCGCCAGGCC
GCGAGCCG-----CCGTGGGGCGGC------CGGCCTCGGCGGTGTTTGGGCTTT-TCGA
CACG-GTCGTTTATCACGCAACTGCTCGGACGACGCACGCGTGCAGCGGGAT----ACCG
CTTGCCAGCCTTGTGAAGATGTGGCCCTGTACAGGGT-TGCGGGCGCACTTGGTAGGGCG
TCGTACTCGGTTCGCGATGGGTTTACGAACGTGTCCCGTCAC--TTCCAAGTCACACCGG
TTGTGCGCCGCACGCGCGCAGCGGGGAAGCC---GATTGCCAGCCTTGTGAAG-------
------------------------------------------------------------
------------------------------

#Rhipicephalus_appendiculatus(DQ901324.1)
-----ATATCAAGAGAGACTTCGGCGCACAAGGGAACGTGGGCCGTCGACTCGTTTTGAC
CGCGTCGGCATCATGGACAGCACGTGGAACGCA--ATAGCAC---GCGCCGACTGCCGCT
CGA-----AGGCGAG--ACGGCGGCGACC---GCCGTGTCGGAG-CTCGAC---CGAAAC
GGGG-CGACCGACAGCACTGAGG-TGACG--GCACCATCAAA-GACCGCCGCAGGA--CT
CGAATCGGAAAGAG---CCTGCAGGGAAAG-CGCGGTCGA-GGTGTCCG--ACTC--CTC
TCTGCGACCGAGAGCGCGAGATAT-GCGAGAGACTCGGAAGCGCCACTTG-AACGCACGG
AGAG------------CGAAAGCCGGCCAGCTAGCT------------CGAAGTGCGAA-
GTG-CGCGTGATCGCA--TTTTTCTCGTGCCTGTTGCCCTCGGAGTAAGCCGGGT-TGCC
CGCGTACCGGGCGCTCGAAC-ACGCGA--CGGTGCTGGTGCCCC-TCCGGGCTCT-GCCG
CACGAACA-GGGAACGTTCGCG-CGCTGAGCG--GGGAGGTGAGGGGC--GCGCCCGAT-
TAAGCGGTTCGGTGCGTACGTGGT-------ATGCGGGGAGAACTGCACGGCGACTCGTC
GCGAAGCGGAAAA---TGTCTCCCGCACGAGTTGGCGCCACGTTGGCGAAGCTTC-AAGC
GTTCCCGTCGTAGTCCGCCGTCGGTCCAAGTGCTTCGCAGTTCCCGTCCCGTACAAAA--
CTGGGCCACTCCAGTTGGGGCGGGGGCGACGCTACACGAGACGATGCCTCTCGCCAGGCC
GCGAGCCG-----CCGTGGGGCGGC------CGGCCTCGGCGGTGTTTGGGCTTT-TCGA
CACG-GTCGTTTATCACGCAACTGCTCGGACGACGCACGCGTGCAGCGGGAT----ACCG
CTTGCCAGCCTTGTGAAGATGTGGCCCTGTACAGGGT-TGCGGGCGCACTTGGTAGGGCG
TCGTACTCGGTTCGCGATGGGTTTACGAACGTGTCCCGTCAC--TTCCAAGTCACACCGG
TTGTGCGCCGCACGCGCGCAGCGGGGAAGCC---GATTGCCAGCCTTGTGAAG-------
------------------------------------------------------------
------------------------------

#Rhipicephalus_appendiculatus(DQ901323.1)
-----ATATCAAGAGAGACTTCGGCGCACAAGGGAACGTGGGCCGTCGACTCGTTTTGAC
CGCGTCGGCATCATGGACAGCACGTGGAACGCA--ATAGCAC---GCGCCGACTGCCGCT
CGA-----AGGCGAG--ACGGCGGCGACC---GCCGTGTCGGAG-CTCGAC---CGAAAC
GGGG-CGACCGACAGCACTGAGG-TGACG--GCACCATCAAA-GACCGCCGCAGGA--CT
CGAATCGGAAAGAG---CCTGCAGGGAAAG-CGCGGTCGA-GGTGTCCG--ACTC--CTC
TCTGCGACCGAGAGCGCGAGATAT-GCGAGAGACTCGGAAGCGCCACTTG-AACGCACGG
AGAG------------CGAAAGCCGGCCAGCTAGCT------------CGAAGTGCGAA-
GTG-CGCGTGATCGCA--TTTTTCTCGTGCCTGTTGCCCTCGGAGTAAGCCGGGT-TGCC
CGCGTACCGGGCGCTCGAAC-ACGCGA--CGGTGCTGGTGCCCC-TCCGGGCTCT-GCCG
CACGAACA-GGGAACGTTCGCG-CGCTGAGCG--GGGAGGTGAGGGGC--GCGCCCGAT-
TAAGCGGTTCGGTGCGTACGTGGT-------ATGCGGGGAGAACTGCACGGCGACTCGTC
GCGAAGCGGAAAA---TGTCTCCCGCACGAGTTGGCGCCACGTTGGCGAAGCTTC-AAGC
GTTCCCGTCGTAGTCCGCCGTCGGTCCAAGTGCTTCGCAGTTCCCGTCCCGTACAAAA--
CTGGGCCACTCCAGTTGGGGCGGGGGCGACGCTACACGAGACGATGCCTCTCGCCAGGCC
GCGAGCCG-----CCGTGGGGCGGC------CGGCCTCGGCGGTGTTTGGGCTTT-TCGA
CACG-GTCGTTTATCACGCAACTGCTCGGACGACGCACGCGTGCAGCGGGAT----ACCG
CTTGCCAGCCTTGTGAAGATGTGGCCCTGTACAGGGT-TGCGGGCGCACTTGGTAGGGCG
TCGTACTCGGTTCGCGATGGGTTTACGAACGTGTCCCGTCAC--TTCCAAGTCACACCGG
TTGTGCGCCGCACGCGCGCAGCGGGGAAGCC---GATTGCCAGCCTTGTGAAG-------
------------------------------------------------------------
------------------------------

#Rhipicephalus_appendiculatus(DQ901322.1)
-----ATATCAAGAGAGACTTCGGCGCACAAGGGAACGTGGGCCGTCGACTCGTTTTGAC
CGCGTCGGCATCATGGACAGCACGTGGAACGCA--ATAGCAC---GCGCCGACTGCCGCT
CGA-----AGGCGAG--ACGGCGGCGACC---GCCGTGTCGGAG-CTCGAC---CGAAAC
GGGG-CGACCGACAGCACTGAGG-TGACG--GCACCATCAAA-GACCGCCGCAGGA--CT
CGAATCGGAAAGAG---CCTGCAGGGAAAG-CGCGGTCGA-GGTGTCCG--ACTC--CTC
TCTGCGACCGAGAGCGCGAGATAT-GCGAGAGACTCGGAAGCGCCACTTG-AACGCACGG
AGAG------------CGAAAGCCGGCCAGCTAGCT------------CGAAGTGCGAA-
GTG-CGCGTGATCGCA--TTTTTCTCGTGCCTGTTGCCCTCGGAGTAAGCCGGGT-TGCC
CGCGTACCGGGCGCTCGAAC-ACGCGA--CGGTGCTGGTGCCCC-TCCGGGCTCT-GCCG
CACGAACA-GGGAACGTTCGCG-CGCTGAGCG--GGGAGGTGAGGGGC--GCGCCCGAT-
TAAGCGGTTCGGTGCGTACGTGGT-------ATGCGGGGAGAACTGCACGGCGACTCGTC
GCGAAGCGGAAAA---TGTCTCCCGCACGAGTTGGCGCCACGTTGGCGAAGCTTC-AAGC
GTTCCCGTCGTAGTCCGCCGTCGGTCCAAGTGCTTCGCAGTTCCCGTCCCGTACAAAA--
CTGGGCCACTCCAGTTGGGGCGGGGGCGACGCTACACGAGACGATGCCTCTCGCCAGGCC
GCGAGCCG-----CCGTGGGGCGGC------CGGCCTCGGCGGTGTTTGGGCTTT-TCGA
CACG-GTCGTTTATCACGCAACTGCTCGGACGACGCACGCGTGCAGCGGGAT----ACCG
CTTGCCAGCCTTGTGAAGATGTGGCCCTGTACAGGGT-TGCGGGCGCACTTGGTAGGGCG
TCGTACTCGGTTCGCGATGGGTTTACGAACGTGTCCCGTCAC--TTCCAAGTCACACCGG
TTGTGCGCCGCACGCGCGCAGCGGGGAAGCC---GATTGCCAGCCTTGTGAAG-------
------------------------------------------------------------
------------------------------

#Boophilus_microplus(U97715.1)
ATCACATATCAAGAGAGCCTTCGGCGCACAAGGGAACGTGAGCCGTCGACTCGTTTTGAC
CGCGTCGGCAACACGGACAGCACGCTGAACACCTCACAGCGAGCGCCAACAGCGGCCACT
CAA-----GGGCGAG--ACGGTGGCGACC---GT-GTGCCAGAG-CCCAAC---CGAAAC
GGGGGCGACCGACTGCATTGAGGATGTGG--CACCTCGTTGA-GACCGCCGCAGGA-CTT
CGAGTCGGAAGGAA--GCCTGCAGGGAAAG-TGCGGTCGA-GGTT-GCGT-ACTC--CTC
TCTGCGACCGGGCGCGCAAGAGCT-GCGAGAGCCACGGACGCGCAACTTT-AACGCACGG
TAAA-CACGAGGAG--CGAAAGCCGGCCAGCAAAGCTTCTCC----AGCCGTGCGCAAA-
GTG-CGCGAGA-CGCAGCCTTGCGTTGCGCTTGTTGCCCTCGAAGTAAGCAGGGT-GTCC
-GTAGACCGGGCGCTCGAAC-ACGCTG--CGGGGCCGTGCCTCC-TCCAGGCTTT-GCCG
CGCGAACA-GGGAACGTTCGCG-CGCAAAGCGCAGGGAGGTGAGGAGGCTGCGCCCGACG
TTTGCGGTTCGCTGCGTACGCGGTT-----GATGCGGAGAGCACGGCGCGACGACTTGCC
GCGAAGCGGAAAA---AGTCTCCCGCACGAGTTGGCGAA-CGTTGGCGAAGCTTA-AGGC
GTTCTCGTCGTAGTCCGCCGTCGGTCTAAGTGCTTCGCAGTTCCCGTCCCGTTCAAAAAA
CTGGGCCACTCCAGTTGGGGCGGGGGCGACGCTACACGAGACGATGCCTCTCGCCAGGCT
GCGTGGC---TGCCCTTGCGGCGGCGGCGACTGGCCTCGGCGGTGTTTGGGCTT--TCGA
CACG-GTCGTTTATCACGCAACTGCTCGGACGACGCACGCGCGCAGCGGAAT----GCCG
CT-GCCAGCCTTGTGAAGATGTGACCCTGTACAGGGT-TGCGGGCGCACTTGGTAGGGCG
TCGTACTCGGTTCGCGATGGGTTTACGAACGTGTCCCGTCAC--TTCCACGTCACACCGG
TTGTGCGCCGCACGCGTGCAGCGGGGAAGCC---GATTGCCAGCCTTGTGAAGAAGTGGC
CCTGTACAGGGTTGCGGGCGCACTT-GGTAGGGCGAGCGCACGCGGTCGTGC--GGAAGT
TGATGGAAGCGAATGTACCGCT--------

#Boophilus_microplus(U97714.1)
ATCACATATCAAGAGAGCCTTCGGCGCACAAGGGAACGTGAGCCGTCGACTCGTTTTGAC
CGCGTCGGCAACACGGACAGCACGCTGAACACCTCACAGCGAGCGCCAACAGCGGCCACT
CAA-----GGGCGAG--ACGGTGGCGACC---GTCGTGCCAGAG-CCCAAC---CGAAAC
GGGGGCGACCGACTGCATTGAGGATGTGG--CACCTCGTTGA-GACCGCCGCAGGA-CTT
CGAGTCGGAAGGAA--GCCTGCAGGGAAAG-TGCGGTCGA-GGTT-GCGT-ACTC--CTC
TCTGCGACCGGGCGCGCAAGAGCT-GCGAGAGCCACGGACGCGCAACTTT-AACGCACGG
TAAA-CACGAGGAG--CGAAAGCCGGCCAGCAAAGCTTCTCC----AGCCGTGCGCAAA-
GTG-CGCGAGATCGCAGCCTTGCGTTGCGCTTGTTGCCCTCGAAGTAAGCTGGGT-GTCC
CGTAGACCGGGCGCTCGAAC-ACGCTG--CGGGCCCGTGCCTCC-TCCAGGCTTT-CCCG
CGCGAACA-GGGAACGTTCGCG-CCCAAAGCGCAGGGAGGTGAGGAGCCTGCCCCCGACG
TTTGCGGTTCGCTGCGTACGCGGTT-----GATGCGGAGAGCACGGCGCGACGACTTGCC
GCGAAGCGGAAAA---AGTCTCCCGCACGAGTTGGCGAAACGTTGGCGAAGCTTA-AGGC
GTTCTCGTCGTAGTCCGCCGTCGGTCTAAGTGCTTCGCAGTTCCCGTCCCGTTCAAAAAA
CTGGGCCACTCCAGTTGGGGCGGGGGCGACGCTACACGAGACGATGCCTCTCGCCAGGCT
GCGTGGC---TGCCCTTGCGGCGGCGGCGACTGGCCTCGGCGGTGTTTGGGCTT--TCGA
CACG-GTCGTTTATCACGCAACTGCTCGGACGACGCACGCGCGCAGCGGAAT----GCCG
CTTGCCAGCCTTGTGAAGATGTGACCCTGTACAGGGT-TGCGGGCGCACTTGGTAGGGCG
TCGTACTCGGTTCGCGATGGGTTTACGAACGTGTCCCGTCAC--TTCCACGTCACACCGG
TTGTGCGCCGCACGCGTGCAGCGGGGAAGCC---GATTGCCAGCCTTGTGAAGAAGTGGC
CCTGTACAGGGTTGCGGGCGCACTT-GGTAGGGCGAGCGCACGCGGTCGTGC--GGAAGT
TGATGGAAGCGAATGTATCCGC--------

#Boophilus_microplus(U97713.1)
ATCACATATCAAGAGAGCCTTCGGCGCACAAGGGAACGTGAGCCGTCGACTCGTTTTGAC
CGCGTCGGCAACACGGACAGCACGCTGAACACCTCACAGCGAGCGCCAACAGCGGCCACT
CAA-----GGGCGAG--ACGGTGGCGACC---GTCGTGCCAGAG-CCCAAC---CGAAAC
GGGGGCGACCGACTGCATTGAGGATGTGG--CACCTCGTTGA-GACCGCCGCAGGA-CTT
CGAGTCGGAAGGAA--GCCTGCAGGGAAAG-TGCGGTCGA-GGTT-GCGT-ACTC--CTC
TCTGCGACCGGGCGCGCAAGAGCT-GCGAGAGCCACGGACGCGCAACTTT-AACGCACGG
TAAA-CACGAGGAG--CGAAAGCCGGCCAGCAAAGCTTCTCC----AGCCGTGCGCAAA-
GTG-CGCGAGATCGCAGCCTTGCGTTGCGCTTGTTGCCCTCGAAGTAAGCTGGGT-GTCC
CGTAGACCGGGCGCTCGAAC-ACGCTG--CGGGGCCGTGCCTCC-TCCAGGCTTT-GCCG
CGCGAACA-GGGAACGTTCGCG-CGCAAAGCGCAGGGAGGTGAGGAGGGTTCTCCCGACG
TTTGCGGTTCGCTGCGTCCGCGGTT-----GATGCGGAGAGCACGGCGCGACGACTTGCC
GCGAAGCGGAAAA---AGTCTCCCGCACGAGTTGGCGAAACGTTGGCGAAGCTTA-AGGC
GTTCTCGTCGTAGTCCGCCGTCGGTCTAAGTGCTTCGCAGTTCCCGTCCCGTTCAAAAAA
CTGGGCCACTCCAGTTGGGGCGGGGGCGACGCTACACGAGACGATGCCTCTCGCCAGGCT
GCGTGGC---TGCCCTTGCGGCGGCGGCGACTGGCCTCGGCGGTGTTTGGGCTT--TCGA
CACG-GTCGTTTATCACGCAACTGCTCGGACGACGCACGCGCGCAGCGGAAT----GCCG
CTTGCCAGCCTTGTGAAGATGTGACCCTGTACAGGGT-TGCGGGCGCACTTGGTAGGGCG
TCGTACTCGGTTCGCGATGGGTTTACGAACGTGTCCCGTCAC--TTCCACGTCACACCGG
TTGTGCGCCGCACGCGTGCAGCGGGGAAGCC---GATTGCCAGCCTTGTGAAGAAGTGGC
CCTGTACAGGGTTGCGGGCGCACTT-GGTAGGGCGAGCGCACGCGGTCGTGC--GGAAGT
TGATGGAAGCGAATGTTTCCCC--------

#Boophilus_microplus(U97712.1)
ATCACATATCAAGAGAGCCTTCGGCGCACAAGGGAACGTGAGCCGTCGACTCGTTTTGAC
CGCGTCGGCAACACGGACAGCACGCTGAACACCTCACAGCGAGCGCCAACAGCGGCCACT
CAA-----GGGCGAG--ACGGTGGCGACC---GT-GTGCCAGAG-CCCAAC---CGAAAC
GGGGGCGACCGACTGCATTGAGGATGTGG--CACCTCGTTGA-GACCGCCGCAGGA-CTT
CGAGTCGGAAGGAA--GCCTGCAGGGAAAG-TGCGGTCGA-GGTT-GCGT-ACTC--CTC
TCTGCGACCGGGCGCGCAAAAGCT-GCGAGAGCCACGGACGCGCAACTTT-AACGCACGG
TAAA-CACGAGGAG--CGAAAGCCGGCCAGCAAAGCTTCTCC----AGCCGTGCGCAAA-
GTG-CGCGAGA-CGCAGCCTTGCGTTGCGCTTGTTGCCCTCGAAGTAAGCAGGGT-GTCC
-GTAGACCGGGCGCTCGAAC-ACGCTG--CGGGCCCGTGCCTTT-TCCAGGCTTT-GCCG
CGCGAACA-GGGAACGTTCGCG-CCCAAAGCGCAGGGAGGTGAGGAGCCTGCGCCCGACG
TTTGCGGTTCGCTGCGTACGCGGTT-----GTTGCGGAGAGCACGGTGCGACGACTTGCC
GCGAAGCGGAAAA---AGTCTCCCGCACGAGTTGGCGAA-CGTTGGCGAAGCTTA-AGGC
GTTCTCGTCGTAGTCCGCCGTCGGTCTAAGTGCTTCGCAGTTCCCGTCCCGTTCAAAAAA
CTGGGCCACTCCAGTTGGGGCGGGGGCGACGCTACACAAGACGATGCCTCTCGCCAGGCT
GCGTGGC---TGCCCTTGCGGCGGCGGCGACTGGCCTCGGCGGTGTTTGGGCTT--TCGA
CACG-GTCGTTTATCACGCAACTGCTCGGACGACGCACGCGCGCAGCGGAAT----GCCG
CT-GCCAGCCTTGTGAAGATGTGACCCTGTACAGGGT-TGCGGGCGCACTTGGTAGGGCG
TCGTACTCGGTTCGCGATGGGTTTACGAACGTGTCCCGTCAC--TTCCACGTCACACCGG
TTGTGCGCCGCACGCGTGCAGCGGGGAAGCC---GATTGCCAGCCTTGTGAAGAAGTGGC
CCTGTACAGGGTTGCGGGCGCACTT-GGTAGGGCGAGCGCACGCGGTCGTGC--GGAAGT
TGATGGAAGCGAATGTACCGCT--------

#Boophilus_annulatus(AF271272.1)
ATCACATATCAAGAGAGCCTTCGGCGCACAAGGGAACGTGAGCCGTCGACTCGTTTTGAC
CGCGTCGGCAACACGGACAGCACGCTGAACACCTCACAGCGAGCGCCAACAGCGGCCACT
CAA-----GGGCGAG--ACGGTGGCGACC---GTCGTGCCGGAG-CCCAAC---CGAAAC
GGGGGCGACCGACTGCATTGAGGGTGTGG--CACCTCGTCGA-GACCGCCGCAGGA-CTT
CGAGTCGGAAGGAA--GCCTGCAGGGAAAG-TGCGGTCGA-GGTT-GCGT-ACTC--CTC
TCTGCGACCGGGCGCGCAAGAGCT-GCGAGAGCCACGGACGCGCAACTTT-AACGCACGG
TGAA-CACGAGGAG--CGAAAGCCGGCCAGCAAAGCTTCTCC----AGCCGTGCGCAAA-
GTG-CGCGAGATCGCAGCCTTGCGTTGAGCTTGTTGCCCTCGAAGTAAGCAGGGT-GTCC
CGTAGACCGGGCGCTCGAAC-ACGCTG--CGGGGCCGTGCCTCC-TCCAGGCTTT-GCCG
CGCGAACA-GGGAACGTTCGCG-CGCAAAGTGCAGGGAGGTGAGGAGGCTGCGCCCGACG
TTTGCGGTTCGCTGCGTACGCGGTT-----GATGCGGAGAGCACGGCGCGACGACTTGCC
GCGAAGCGGAAAA---AGTCTCCCGCACGAGTTGGCGAAACGTTGGCGAAGCTTA-AGGC
GTTCTCGTCGTAGTCCGCCGTCGGTCTAAGTGCTTCGCAGTTCCCGTCCCGTTCAAAAAA
CTGGGCCACTCCAGTTGGGGCGGGGGCGACGCTACACGAGACGATGCCTCTCGCCAGGCT
GCGTGGCGGCTGCCCTTGCGGCGGCGGCGACTGGCCTCGGCGGTGTTTGGGCTT--TCGA
CACG-GTCGTTTATCACGCAACTGCTCGGACGACGCACGCGCGCAGCGGAAT----GCCG
CTTGCCAGCCTTGTGAAGATGTGGCCCTGTACAGGGT-TGCGGGCGCACTTGGTAGGGCG
TCGTACTCGGTTCGCGATGGGTTTACGAACGTGTCCCGTCAC--TTCCACGTCACACCGG
TTGTGCGCCGCACGCGTGCAGCGGGGAAGCC---GATTGCCAGCCTTGTGAAGAAGTGGC
CCTGTACAGGGTTGCGGGCGCACTT-GGTAGGGCGAGCGCACGCGGTCGTGC-AGGAAGT
TGATGGAAGCGAATGTATCCGC--------

#Boophilus_annulatus(AF271270.1)
ATCACATATCAAGAGAGCCTTCGGCGCACAAGGGAACGTGAGCCGTCGACTCGTTTTGAC
CGCGTCGGCAACACGGACAGCACGCTGAACACCTCACAGCGAGCGCCAACAGCGGCCACT
CAA-----GGGCGAG--ACGGTGGCGACC---GTCGTGCCGGAG-CCCAAC---CGAAAC
GGGGGCGACCGACTGCATTGAGGGTGTGG--CACCTCGTCGA-GACCGCCGCAGGA-CTT
CGAGTCGGAAGGAA--GCCTGCAGGGAAAG-TGCGGTCGA-GGTT-GCGT-ACTC--CTC
TCTGCGACCGGGCGCGCAAGAGCT-GCGAGAGCCACGGACGCGCAACTTT-AACGCACGG
TGAA-CACGAGGAG--CGAAAGCCGGCCAGCAAAGCTTCTCC----AGCCGTGCGCAAA-
GTG-CGCGAGATCGCAGCATTGCGTTGAGCTTGTTGCCCTCGAAGTAAGCAGGGT-GTCC
CGTAGACCGGGCGCTCGAAC-ACGCTG--CGGGGCCGTGCCTCC-TCCAGGCTTT-GCCG
CGCGAACA-GGGAACGTTCGCG-CGCAAAGCGCAGGGAGGTGAGGAGGCTGCGCCCGACG
TTTGCGGTTCGCTGCGTACGCGGTT-----GATGCGGAGAGCACGGCGCGACGACTTGCC
GCGAAGCGGAAAA---AGTCTCCCGCACGAGTTGGCGAAACGTTGGCGAAGCTTA-AGGC
GTTCTCGTCGTAGTCCGCCGTCGGTCTAAGTGCTTCGCAGTTCCCGTCCCGTTCAAAAAA
CTGGGCCACTCCAGTTGGGGCGGGGGCGACGCTACACGAGACGATGCCTCTCGCCAGGCT
GCGTGGCGGCTGCCCTTGCGGCGGCGGCGACTGGCCTCGGCGGTGTTTGGGCTT--TCGA
CACG-GTCGTTTATCACGCAACTGCTCGGACGACGCACGCGCGCAGCGGAAT----GCCG
CTTGCCAGCCTTGTGAAGATGTGGCCCTGTACAGGGT-TGCGGGCGCACTTGGTAGGGCG
TCGTACTCGGTTCGCGATGGGTTTACGAACGTGTCCCGTCAC--TTCCACGTCACACCGG
TTGTGCGCCGCACGCGTGCAGCGGGGAAGCC---GATTGCCAGCCTTGTGAAGAAGTGGC
CCTGTACAGGGTTGCGGGCGCACTT-GGTAGGGCGAGCGCACGCGGTCGTGC-AGGAAGT
TGATGGAAGCGAATGTATCC----------

#2_sample_Rhipicephalus_microplus
ATCACATATCAAGAGAGCCTTCGGCGCACAAGGGAACGTGAGCCGTCGACTCGTTTTGAC
CGCGTCGGCAACACGGACAGCACGCTGAACACCTCACAGCGAGCGCCAACAGCGGCCACT
CAA-----GGGCGAG--ACGGTGGCGACC---GTCGTGCCAGAG-CCCAAC---CGAAAC
GGGGGCGACCGACTGCATTGAGGATGTGG--CACCTCGTTGA-GACCGCCGCAGGA-CTT
CGAGTCGGAAGGAA--GCCTGCAGGGAAAG-TGCGGTCGA-GGTT-GCGT-ACTC--CTC
TCTGCGACCGGGCGCGCAAGAGCT-GCGAGAGCCACGGACGCGCAACTTT-AACGCACGG
TAAA-CACGAGGAG--CGAAAGCCGGCCAGCAAAGCTTCTCC----AGCCGTGCGCAAA-
GTG-CGCGAGATCGCAGCCTTGCGTTGCGCTTGTTGCCCTCGAAGTAAGCTGGGT-GTCC
CGTAGACCGGGCGCTCGAAC-ACGCTG--CGGGGCCGTGCCTCC-TCCAGGCTTT-GCCG
CGCGAACA-GGGAACGTTCGCG-CGCAAAGCGCAGGGAGGTGAGGAGGCTGCGCCCGACG
TTTGCGGTTCGCTGCGTACGCGGTT-----GATGCGGAGAGCACGGCGCGACGACTTGCC
GCGAAGCGGAAAA---AGTCTCCCGCACGAGTTGGCGAAACGTTGGCGAAGCTTA-AGGC
GTTCTCGTCGTAGTCCGCCGTCGGTCTAAGTGCTTCGCAGTTCCCGTCCCGTTCAAAAAA
CTGGGCCACTCCAGTTGGGGCGGGGGCGACGCTACACGAGACGATGCCTCTCGCCAGGCT
GCGTGGC---TGCCCTTGCGGCGGCGGCGACTGGCCTCGGCGGTGTTTGGGCTT--TCGA
CACG-GTCGTTTATCACGCAACTGCTCGGACGACGCACGCGCGCAGCGGAAT----GCCG
CTTGCCAGCCTTGTGAAGATGTGACCCTGTACAGGGT-TGCGGGCGCACTTGGTAGGGCG
TCGTACTCGGTTCGCGATGGGTTTACGAACGTGTCCCGTCAC--TTCCACGTCACACCGG
TTGTGCGCCGCACGCGTGCAGCGGGGAAGCC---GATTGCCAGCCTTGTGAAGAAGTGGC
CCTGTACAGGGTTGCGGGCGCACTT-GGTAGGGCGAGCGCACGCGGTCGTGC-AGGAAGT
TGATGGAAGCGAATGTACCGCT--------

#16_sample_Rhipicephalus_microplus
-----------------------------------ACGTGAG-CGTCGACTCGTTTTGAC
CGCGTCGGCAACACGGACAGCACGCTGAACACCTCACAGCGAGCGCCAACAGCGGCCACT
CAA-----GGGCGAG--ACGGTGGCGACC---GTCGTGCCAGAG-CCCAAC---CGAAAC
GGGGGCGACCGACTGCATTGAGGATGTGG--CACCTCGTTGA-GACCGCCGCAGGA-CTT
CGAGTCGGAAGGAA--GCCTGCAGGGAAAG-TGCGGTCGA-GGTT-GCGT-ACTC--CTC
TCTGCGACCGGGCGCGCAAGAGCT-GCGAGAGCCACGGACGCGCAACTTT-AACGCACGG
TAAA-CACGAGGAG--CGAAAGCCGGCCAGCAAAGCTTCTCC----AGCCGTGCGCAAA-
GTG-CGCGAGATCGCAGCCTTGCGTTGCGCTTGTTGCCCTCGAAGTAAGCTGGGT-GTCC
CGTAGACCGGGCGCTCGAAC-ACGCTG--CGGGGCCGTGCCTCC-TCCAGGCTTT-GCCG
CGCGAACA-GGGAACGTTCGCG-CGCAAAGCGCAGGGAGGTGAGGAGGCTGCGCCCGACG
TTTGCGGTTCGCTGCGTACGCGGTT-----GATGCGGAGAGCACGGCGCGACGACTTGCC
GCGAAGCGGAAAA---AGTCTCCCGCACGAGTTGGCGAAACGTTGGCGAAGCTTA-AGGC
GTTCTCGTCGTAGTCCGCCGTCGGTCTAAGTGCTTCGCAGTTCCCGTCCCGTTCAAAAAA
CTGGGCCACTCCAGTTGGGGCGGGGGCGACGCTACACGAGACGATGCCTCTCGCCAGGCT
GCGTGGC---TGCCCTTGCGGCGGCGGCGACTGGCCTCGGCGGTGTTTGGGCTT--TCGA
CACG-GTCGTTTATCACGCAACTGCTCGGACGACGCACGCGCGCAGCGGAAT----GCCG
CTTGCCAGCCTTGTGAAGATGTGACCCTGTACAGGGT-TGCGGGCGCACTTGGTAGGGCG
TCGTACTCGGTTCGCGATGGGTTTACGAACGTGTCCCGTCAC--TTCCACGTCACACCGG
TTGTGCGCCGCACGCGTGCAGCGGGGAAGCC---GATTGCCAGCCTTGTGAAGAAGTGGC
CCTGTACAGGGTTGCGGGCGCACTT-GGTA------------------------------
------------------------------

#12_sample_Rhipicephalus_microplus
-------------------------------------GTGAGTCGTCGACTCGTTTTGAC
CGCGTCGGCAACACGGACAGCACGCTGAACACCTCACAGCGAGCGCCAACAGCGGCCACT
CAA-----GGGCGAG--ACGGTGGCGACC---GTCGTGCCAGAG-CCCAAC---CGAAAC
GGGGGCGACCGACTGCATTGAGGATGTGG--CACCTCGTTGA-GACCGCCGCAGGA-CTT
CGAGTCGGAAGGAA--GCCTGCAGGGAAAG-TGCGGTCGA-GGTT-GCGT-ACTC--CTC
TCTGCGACCGGGCGCGCAAGAGCT-GCGAGAGCCACGGACGCGCAACTTT-AACGCACGG
TAAA-CACGAGGAG--CGAAAGCCGGCCAGCAAAGCTTCTCC----AGCCGTGCGCAAA-
GTG-CGCGAGATCGCAGCCTTGCGTTGCGCTTGTTGCCCTCGAAGTAAGCTGGGT-GTCC
CGTAGACCGGGCGCTCGAAC-ACGCTG--CGGGGCCGTGCCTCC-TCCAGGCTTT-GCCG
CGCGAACA-GGGAACGTTCGCG-CGCAAAGCGCAGGGAGGTGAGGAGGCTGCGCCCGACG
TTTGCGGTTCGCTGCGTACGCGGTT-----GATGCGGAGAGCACGGCGCGACGACTTGCC
GCGAAGCGGAAAA---AGTCTCCCGCACGAGTTGGCGAAACGTTGGCGAAGCTTA-AGGC
GTTCTCGTCGTAGTCCGCCGTCGGTCTAAGTGCTTCGCAGTTCCCGTCCCGTTCAAAAAA
CTGGGCCACTCCAGTTGGGGCGGGGGCGACGCTACACGAGACGATGCCTCTCGCCAGGCT
GCGTGGC---TGCCCTTGCGGCGGCGGCGACTGGCCTCGGCGGTGTTTGGGCTT--TCGA
CACG-GTCGTTTATCACGCAACTGCTCGGACGACGCACGCGCGCAGCGGAAT----GCCG
CTTGCCAGCCTTGTGAAGATGTGACCCTGTACAGGGT-TGCGGGCGCACTTGGTAGGGCG
TCGTACTCGGTTCGCGATGGGTTTACGAACGTGTCCCGTCAC--TTCCACGTCACACCGG
TTGTGCGCCGCACGCGTGCAGCGGGGAAGCC---GATTGCCAGCCTTGTGAAGAAGTGGC
CCTGTACAGGGTTGCGGGCGCACTT-GGTA------------------------------
------------------------------

#10_sample_Rhipicephalus_microplus
-----------------------GCGCACAAGGGAACGTGAGCCGTCGACTCGTTTTGAC
CGCGTCGGCAACACGGACAGCACGCTGAACACCTCACAGCGAGCGCCAACAGCGGCCACT
CAA-----GGGCGAG--ACGGTGGCGACC---GTCGTGCCAGAG-CCCAAC---CGAAAC
GGGGGCGACCGACTGCATTGAGGATGTGG--CACCTCGTTGA-GACCGCCGCAGGA-CTT
CGAGTCGGAAGGAA--GCCTGCAGGGAAAG-TGCGGTCGA-GGTT-GCGT-ACTC--CTC
TCTGCGACCGGGCGCGCAAGAGCT-GCGAGAGCCACGGACGCGCAACTTT-AACGCACGG
TAAA-CACGAGGAG--CGAAAGCCGGCCAGCAAAGCTTCTCC----AGCCGTGCGCAAA-
GTG-CGCGAGATCGCAGCCTTGCGTTGCGCTTGTTGCCCTCGAAGTAAGCTGGGT-GTCC
CGTAGACCGGGCGCTCGAAC-ACGCTG--CGGGGCCGTGCCTCC-TCCAGGCTTT-GCCG
CGCGAACA-GGGAACGTTCGCG-CGCAAAGCGCAGGGAGGTGAGGAGGCTGCGCCCGACG
TTTGCGGTTCGCTGCGTACGCGGTT-----GATGCGGAGAGCACGGCGCGACGACTTGCC
GCGAAGCGGAAAA---AGTCTCCCGCACGAGTTGGCGAAACGTTGGCGAAGCTTA-AGGC
GTTCTCGTCGTAGTCCGCCGTCGGTCTAAGTGCTTCGCAGTTCCCGTCCCGTTCAAAAAA
CTGGGCCACTCCAGTTGGGGCGGGGGCGACGCTACACGAGACGATGCCTCTCGCCAGGCT
GCGTGGC---TGCCCTTGCGGCGGCGGCGACTGGCCTCGGCGGTGTTTGGGCTT--TCGA
CACG-GTCGTTTATCACGCAACTGCTCGGACGACGCACGCGCGCAGCGGAAT----GCCG
CTTGCCAGCCTTGTGAAGATGTGACCCTGTACAGGGT-TGCGGGCGCACTTGGTAGGGCG
TCGTACTCGGTTCGCGATGGGTTTACGAACGTGTCCCGTCAC--TTCCACGTCACACCGG
TTGTGCGCCGCACGCGTGCAGCGGGGAAGCC---GATTGCCAGCCTTGTGAAGAAGTGGC
CCTGTACAGGGTTGCGGGCGCACTT-GTAGG--CGAGCGCACGCGGTCGTGC-AG-----
------------------------------

#1_smaple_Rhipicephalus_microplus
ATCACATATCAAGAGAGCCTTCGGCGCACAAGGGAACGTGAGCCGTCGACTCGTTTTGAC
CGCGTCGGCAACACGGACAGCACGCTGAACACCTCACAGCGAGCGCCAACAGCGGCCACT
CAA-----GGGCGAG--ACGGTGGCGACC---GTCGTGCCAGAG-CCCAAC---CGAAAC
GGGGGCGACCGACTGCATTGAGGATGTGG--CACCTCGTTGA-GACCGCCGCAGGA-CTT
CGAGTCGGAAGGAA--GCCTGCAGGGAAAG-TGCGGTCGA-GGTT-GCGT-ACTC--CTC
TCTGCGACCGGGCGCGCAAGAGCT-GCGAGAGCCACGGACGCGCAACTTT-AACGCACGG
TAAA-CACGAGGAG--CGAAAGCCGGCCAGCAAAGCTTCTCC----AGCCGTGCGCAAA-
GTG-CGCGAGATCGCAGCCTTGCGTTGCGCTTGTTGCCCTCGAAGTAAGCTGGGT-GTCC
CGTAGACCGGGCGCTCGAAC-ACGCTG--CGGGGCCGTGCCTCC-TCCAGGCTTT-GCCG
CGCGAACA-GGGAACGTTCGCG-CGCAAAGCGCAGGGAGGTGAGGAGGCTGCGCCCGACG
TTTGCGGTTCGCTGCGTACGCGGTT-----GATGCGGAGAGCACGGCGCGACGACTTGCC
GCGAAGCGGAAAA---AGTCTCCCGCACGAGTTGGCGAAACGTTGGCGAAGCTTA-AGGC
GTTCTCGTCGTAGTCCGCCGTCGGTCTAAGTGCTTCGCAGTTCCCGTCCCGTTCAAAAAA
CTGGGCCACTCCAGTTGGGGCGGGGGCGACGCTACACGAGACGATGCCTCTCGCCAGGCT
GCGTGGC---TGCCCTTGCGGCGGCGGCGACTGGCCTCGGCGGTGTTTGGGCTT--TCGA
CACG-GTCGTTTATCACGCAACTGCTCGGACGACGCACGCGCGCAGCGGAAT----GCCG
CTTGCCAGCCTTGTGAAGATGTGACCCTGTACAGGGT-TGCGGGCGCACTTGGTAGGGCG
TCGTACTCGGTTCGCGATGGGTTTACGAACGTGTCCCGTCAC--TTCCACGTCACACCGG
TTGTGCGCCGCACGCGTGCAGCGGGGAAGCC---GATTGCCAGCCTTGTGAAGAAGTGGC
CCTGTACAGGGTTGCGGGCGCACTT-GGTAGGGCGAGCGCACGCGGTCGTGC--GGAAGT
TGATGGAAGCGAATGTACCGCT--------
