# Supplementary material for: Assessment of four DNA fragments (COI, 16S rDNA, ITS2, 12S rDNA) for species identification of the Ixodida (Acari: Ixodida)
Source: Parasit Vectors. 2014 Mar 3;7:93. doi: 10.1186/1756-3305-7-93 (PMC3945964; doi:10.1186/1756-3305-7-93)
Supplement: Additional file 5 — Appendix S2. The data sets 1 to 3 utilized in this manuscript. [file 1756-3305-7-93-S5.zip › Appendix.S2/data set 3/12S/Amblyomma.meg]

#mega
!Title ;
!Format DataType=DNA indel=-;

#Amblyomma_americanum_AF150050.1
------------------------ATTATTAGGAATAATTCATTGTTAGTAAATATTAAA
TACGAAAACAAAAAATTATGGCGGTATCTTAAGCTTTTCAGAGGAATTTGCTCTTTTATG
GATAAAACACCTA-AATCTTACTAAAATTAGCA---AGTTCAGTTTGTATACCACTATA-
AAAGTAATAATTAGTTATTA-TTACTTAAACTTTTAATT------TAAAAAGAAAATTAA
GTCAAGGTGCAGCAAAAA-TTTTAGGATGAAGTGAATTACAATGCTTTTTAGAA------
AAA--AAAAATTG--AAATTTAA--TTTTAGGATTTGAAAGTAAAAATTT--AATAAAA-
TGATTTTTTGAATTAAGTTCTGAGATATGTAC----------------------------
--------------

#Amblyomma_antillorum_AY342252.1
------------------------------------------------GTATATAATTTA
TATGAAAACAAAAAATTA-GGCGGTACTTTAAGCTTTTCAGAGGAATTTGCTCTTTAATG
GATAAAACGCCTA-AATCTTACTAAAATTAGTG---AATTCAGTTTGTATATCACTATA-
AAAGTAATAATTTATTATAA-TTACTTTAATTTTTTTAA------AAAAAAATAAATTAA
GTCAAGATGCAGCAAAAA-TTTTAGTATGAAGTGAATTACATTTCTTTTTAGAA------
-AAA---GTAAATAAAAAATATT---GGTAGGATTTGAAAGTAAAAATTC--AATATTA-
-GGTATTTTGAATAAAGTTCTAAAGTATGTAC----------------------------
--------------

#Amblyomma_aureolatum_AY277248.1
-----------------------ACTATTCAGAAGTTAAGATT-GTTAGTATATAATGAT
TATGAAAACAAAAAATTATGGCGGTACTTCAAACTTATCAGAGGAATTTGCTCTATAATG
GATAAAACACCTT-AATCTTACTAAAATTAGTTA--AG-TCAGCTTGTATACCACTATA-
AAAGTGATAAATAACTATTA-TTACTTTAATTTTT---TATTTATAAAAAATTAAATTAA
GTCATGGTGCAGCAGAAG-TTTTAGGATGAAGTGAATTACATAACTT-TTTAGT---TAT
AAAA----AATTAAAGTAATT--T---TTAGGATTTGAAAGTAAAAATTT--AATAGAA-
TGAAATTTTGAATTGAGTTCTGAAGTATGTAC----------------------------
--------------

#Amblyomma_aureolatum_AY277249.1
-----------------------ACTATTCAGAAGTTAAGATT-GTTAGTATATAATGAT
TATGAAAACAAAAAATTATGGCGGTACTTCAAACTTATCAGAGGAATTTGCTCTATAATG
GATAAAACACCTT-AATCTTACTAAAATTAGTTA--AG-TCAGCTTGTATACCACTATA-
AAAGTGATAAATAACTATTA-TTACTTTAATTTTT---TATAAATAAAAAATTAAATTAA
GTCATGGTGCAGCAGAAG-TTTTAGGATGAAGTGAATTACATAACTT-TTTAGT---TAA
AAAA----AATTAAAGTAATT--T---TTAGGATTTGAAAGTAAAAATTT--AATAGAA-
TGAAATTTTGAATTGAGTTCTGAAGTATGTAC----------------------------
--------------

#Amblyomma_aureolatum_AY277250.1
-----------------------ACTATTCAGAAGTTAAGATT-GTTAGTATATAATGAT
TATGAAAACAAAAAATTATGGCGGTACTTCAAACTTATCAGAGGAATTTGCTCTATAATG
GATAAAACACCTT-AATCTTACTAAAATTAGTTA--AG-TCAGCTTGTATACCACTATA-
AAAGTGATAAATAACTATTA-TTACTTTAATTTTT---TATAAATAAAAAATTAAATTAA
GTCATGGTGCAGCAGAAG-TTTTAGGATGAAGTGAATTACATAACTT-TTTAGT---TAA
AAAA----AATTAAAGTAATT--T---TTAGGATTTGAAAGTAAAAATTT--AATAGAA-
TGAAATTTTGAATTGAGTTCTGAAGTATGTAC----------------------------
--------------

#Amblyomma_cajennense_JF437644.1
---------------------------------------------------------ACT
TACGAAAACAAAAAATTATGGCGGTATCTTAAGCTTTTCAGAGGAATTTGCTCTTTAATG
GATAAAACACCCA-AATCTTACTAAAGTTGGTA---AAGACAGCTTGTATACCACTATT-
AAAGCAATTATTAATTATAA-TTGCTGTAAATTTT-ATA------CAAAAAATAAGTTAA
GTCAAGGTGCAGCTTAAA-CTTTAGGATGAAGTGAATTACAATTCTCTTTAGACAATTAT
TTTATTTTTAAAAATAAAAAAAA----TTAGGATTTGAAAGTAAAAATTTT-AATAGAA-
------------------------------------------------------------
--------------

#Amblyomma_cajennense_JX573118.1
TAAACTAGGATTAGATACCCTATTATTA-GAAAT-AATACATT-GTTAGTAAATAATATT
TATGAAAACAAAAAATCATGGCGGTATCTTAAGCTTTTCAGAGGAATTTGCTCTTTAATG
GATAAAACACCCA-AATCTTACTAAAATTGGTT---AAGACAGTTTGTATACCACTATT-
TAAGTAATTATTAATTATAA-TTGCTGTAAATTTT-AAA------CAAAAAAAAAGTTAA
GTCAAGGTGCAGCATAAA-TTTTAGGATGAAGTGAATTACAATGCTTTTTAGAAAAGCGA
TTT?A----------AAAAAAAAA---TTAGGATTTGAAAGTAAAAATTTT-AATAGAA-
TGATTATTTGAATTAAGCTCTGAGATATGTACATATCGCCCGTCGCTCTTTTTAAAAGAT
AAGTCGTAACAAAG

#Amblyomma_calcaratum_AY225322.1
---------------------ATTATTA-AGAACTAA-ATATT-GTAAGTAAGTAAATAT
TATGAAAACAAAAAATTATGGCGGTACTTTAAGCTTTTCAGAGGAATTTGCTCTTTAATG
GATAAAACACCTA-AATCTTACTAAAATTAGTTTT-AAGCCAGTTTGTATACCACTATA-
AAAGTAATAATTTATAATTA-TTACTTAAATTTTAAG-------TTTAAAATTAACTTAA
GTCATGGTGCAGCAAAAA-TTTTAGGTTGAAGTGAATTACATTTCTTTTCAGTT---TTT
TAA------AATTTAAAAATTAA----TTAGGATTTGAAAGTAAAAATAT--AATATAA-
TGATATTTTGAATTAAGTTCTGAAGTATGTACA---------------------------
--------------

#Amblyomma_coelebs_AY342259.1
------------------------------------------------GTAAGTAAATAT
TATGAAAACAAAAAATTGTGGCGGTACTTCAAGCTTTTCAGAGGAATTTGCTCTTTAATG
GATAAAACACCTA-AACCTTACTAAAATTAGTTA--TAATCAGTTTGTATACCACTATG-
AAAGTAATAACTTATAATTA-T-ACTATAATTTTGAAAA-----TTTAAAATTAAATTAA
GTCATGGTGCAGCAAAAA-TTTTAGAATGAAGTGAATTACATTTCTTTTTAGAA---TAT
TTATTTAAAAAATTAAAAAATAG----TTAGGATTTGAAAGTAAAAATAT--AATAAAA-
TGATATTTTGAATTAAGT?CTGAAGTATGTAC----------------------------
--------------

#Amblyomma_elaphense_JN863729.1
TAAACTAGGATTAGATACCCTATTATTAAGAAATAAA--TATT-GTTATTAAATAATAAA
ATC-AAAACAAAAAATTATGGCGGTATCTTAAGCTCTTTAGAGGAATTTGCTCTTTAATG
GATAAAACACCTT-AACCTTACATAAGTTAGTTT-TAATTCAGTTTGTATACCACTATT-
TAAACAAAATATTATATTTT-TTGTTTTGATTTTT-AAA----ATTAAAAAAAAAGTTAA
GTCAAGGTGCAGCTTAAACTTAT-GAATGAAGTGAATTACAATTCTTTTTAGAA------
-AAA---AAAGT---GAAAGAAAAGAAATAGAATTTAAAAATAAAATTTT--ATTAAAA-
TGATTATTTGAATAAAGTTCTAAGATATGTACATATCGCCCGTCACTCTTTATATTAAGA
TAAGTCGTAACAAA

#Amblyomma_fimbriatum_JN863730.1
TTAAACCAGGATTAGATACCCTGTTATTTTAGAGCCGTATATT-GTAAGTATATAAAAAA
TATGAAAACAAAAAATTATGGCGGTGCTTTGAACTTTTCAGAGGAATTTGCTCTTTAATG
GATAAAACACCAC-AACCTTACTAAAATTAGCAA--TT-TCAGTTTGTATACCACTATA-
AAAATAATAATTAGTTATTA-TTATTAGAATTTT--------ATTAAAAAAATAAATTAA
GTCATGGTGCAGCAAAAA-TTTTAGAATGAAGTGAATTACATTATTT-TTCAAT---TTA
CGT------AAATTGAAAAATA---AAATAGGATTTGAAAATAAAAATAT--AATATAA-
TGATATTTTGAAATAAGTTCTAAAGCATGTACATATCGCCCGTCGCTCTTTTATGAAGAT
AAGTCGTAACAAAG

#Amblyomma_geayi_AY342262.1
------------------------------------------------GTAAATAAAAAT
TATGAAAACAAAAAACTATGGCGGTATCCTAAGCTTTTCAGAGGAATTTGCTCTTTAATG
GATAAAACACCTT-TACCTTACTAAAATTAGTT---AAATCAGTTTGTATACCACTATA-
CAAGTGATAATTTAGAATTA-TTACTATAATTTTTATA------TAAAA--GAAAATTAA
GTCATGGTGCAACATAAG-TTTTAGAATGAAGTGAATTACATTACTTGACAGAG------
--AAGATAAATT---AAATATTA-AATTTAGAATTTGAAAGTAAAAATTT--AATAGAA-
TGAGATTTTGAATTAAGCTCTGGGGTATGTAC----------------------------
--------------

#Amblyomma_geayi_EU805555.1
-------------------------------------------------TAAATAAAA-T
TACGAAAACAAAAAACTATGGCGGTATCCTAAGCTTTTCAGAGGAATTTGCTCTTTAATG
GATAAAACACCTT-CACCTTACTAAAATTGGTT---AAATCAGTTTGTATACCACTATA-
TAAGTAATAATTTAGAATTA-TTACTGTAATTTTTTTC------TAAAAAAGAAAATTAA
GTCATGGTGCAACATAAG-TTTTAGAATGAAGTGAATTACATTACTTGACAGAG------
--AAAGTAAATT---AAATAA-A-AATTTAGAATTTGAAAGTAAAAATTT--AATAGAA-
TGAGATTTTGAATTAAGCTCTGGGGTATGTAC----------------------------
--------------

#Amblyomma_geayi_EU805556.1
-------------------------------------------------TAAATAAAA-T
TACGAAAACAAAAAACTATGGCGGTATCCTAAGCTTTTCAGAGGAATTTGCTCTTTAATG
GATAAAACACCTT-CACCTTACTAAAATTGGTT---AAATCAGTTTGTATACCACTATA-
TAAGTAATAATTTAGAATTA-TTACTGTAATTTTTTTC------TAAAAAAGAAAATTAA
GTCATGGTGCAACATAAG-TTTTAGAATGAAGTGAATTACATTACTTGACAGAG------
--AAAGTAAATT---AAATAA-A-AATTTAGAATTTGAAAGTAAAAATTT--AATAGAA-
TGAGATTTTGAATTAAGCTCTGGGGTATGTAC----------------------------
--------------

#Amblyomma_hebraeum_AF150049.1
---------------------ATTATTAAAGAACTTT-ATATT-GTGAGTAACTAAAATT
TATGAAAACAAAAAATTATGGCGGTACTTTAAGCTTTTCAGAGGAATTTGCTCTTTAATG
GATAAAACACCTA-AATCTTACTAGAATTTGTT---AAACCAGTTTGTATACCACTATT-
AAAGTAATATTTAATTATTA-TTACTTAAAACTTTTTAG-------AAAAAATAAATTAA
GTCATGGTGCAGCAAAAA-TTTTAGAATGAAGTGAATTACAATTCTTTTTAGAT---AAT
TTTA---AAATT---AAAATTAA--ACTTAGGATTTGAAAGTAAAAATTC--AATAGTA-
TGGTTTTTTGAATAAAGTTCTGAAGTATGTAC----------------------------
--------------

#Amblyomma_longirostre_EU805557.1
-------------------------------------------------TAAGTATTAAT
TATGAAAACAAAAAACTATGGCGGTACTCTAAGCTTTTCAGAGGAATTTGCTCTTTTATG
GATAAAACGCCCT-TACCTTACTAATTCTAGTT---AAATCAGTTTGTATACCACTATT-
AAAGTAATAATTTACAATTA-TTACTGAGAATTTTATAA-----ATAGAAAATAAATTAA
GTCATGGTGCAGCATAAG-ATTTAGAATGAAGTGAATTACATTGCTTAACAGTT------
--AAAATAATTT---GAACAAAATA-TAAAGGATTTGAAAGTAAAAATTT--AATAAAA-
TGAACTTTTGAATTAAGTTCTGGAGTATGTAC----------------------------
--------------

#Amblyomma_longirostre_EU805558.1
-------------------------------------------------TAAGTATTAAT
TATGAAAACAAAAAACTATGGCGGTACTCTAAGCTTTTCAGAGGAATTTGCTCTTTTATG
GATAAAACGCCCT-TACCTTACTAATTCTAGTT---AAATCAGTTTGTATACCACTATG-
AAAGTAATAATTTACAATTA-TTACTGAGAATTTTATAA-----ATAGAAAATAAATTAA
GTCATGGTGCAGCATAAG-ATTTAGAATGAAGTGAATTACATTGCTTAACAGTT------
--AAAATAATTT---GAACAAAATA-TAAAGGATTTGAAAGTAAAAATTT--AATAAAA-
TGAACTTTTGAATTAAGTTCTGGAGTATGTAC----------------------------
--------------

#Amblyomma_longirostre_EU805559.1
-------------------------------------------------TAAGTATTAAT
TATGAAAACAAAAAACTATGGCGGTACTCTAAGCTTTTCAGAGGAATTTGCTCTTTTATG
GATAAAACGCCCT-TACCTTACTAATTCTAGTT---AAATCAGTTTGTATACCACTATG-
AAAGTAATAATTTACAATTA-TTACTGAGAATTTTATAA-----ATAGAAAATAAATTAA
GTCATGGTGCAGCATAAG-ATTTAGAATGAAGTGAATTACATTGCTTAACAGTT------
--AAAATAATTT---GAACAAAGTA-TAAAGGATTTGAAAGTAAAAATTT--AATAAAA-
TGAACTTTTGAATTAAGTTCTGGAGTATGTAC----------------------------
--------------

#Amblyomma_longirostre_EU805560.1
-------------------------------------------------TAAGTATTAAT
TATGAAAACAAAAAACTATGGCGGTACTCTAAGCTTTTCAGAGGAATTTGCTCTTTTATG
GATAAAACGCCCT-TACCTTACTAATTCTAGTT---AAATCAGTTTGTATACCACTATG-
AAAGTAATAATTTACAATTA-TTACTGAGAATTTTATAA-----ATAGAAAATAAATTAA
GTCATGGTGCAGCATAAG-ATTTAGAATGAAGTGAATTACATTGCTTAACAGTT------
--AAAATAATTT---GAACAAAATA-TAAAGGATTTGAAAGTAAAAATTT--AATAAAA-
TGAACTTTTGAATTAAGTTCTGGAGTATGTAC----------------------------
--------------

#Amblyomma_longirostre_EU805561.1
-------------------------------------------------TAAGTATTAAT
TATGAAAACAAAAAACTATGGCGGTACTCTAAGCTTTTCAGAGGAATTTGCTCTTTTATG
GATAAAACGCCCT-TACCTTACTAATTCTAGTT---AAATCAGTTTGTATACCACTATA-
AAAGTAATAATTTACAATTA-TTACTGAAAATTTTATAA-----ATAGAAAATAAATTAA
GTCATGGTGCAGCATAAG-ATTTAGAATGAAGTGAATTACATTGCTTAACAGTT------
--AAAATAATTT---GAACAAAACAATAAAGGATTTGAAAGTAAAAATTT--AATAAAA-
TGAATTTTTGAATTAAGTTCTGGAGTATGTAC----------------------------
--------------

#Amblyomma_longirostre_EU805562.1
-------------------------------------------------TAAGTATTAAT
TATGAAAACAAAAAACTATGGCGGTACTCTAAGCTTTTCAGAGGAATTTGCTCTTTTATG
GATAAAACGCCCT-TACCTTACTAATTCTAGTT---AAATCAGTTTGTATACCACTATA-
AAAGTAATAATTTACAATTA-TTACTGAAAATTTTATAA-----ATAGAAAATAAATTAA
GTCATGGTGCAGCATAAG-ATTTAGAATGAAGTGAATTACATTGCTTAACAGTT------
--AAAATAATTT---GAACAAAACAATAAAGGATTTGAAAGTAAAAATTT--AATAAAA-
TGAATTTTTGAATTAAGTTCTGGAGTATGTAC----------------------------
--------------

#Amblyomma_maculatum_U95854.1
-AAACTAGGATTATATACCCTATTATTAAAATCTTTA--TGTT-GTTAGTAAATAAAA-T
AATGAAAACAAAAAATTATGGCGGTATTTCAAGCTTTTCAGAGGAATTTGCTCTTTAATG
GATAAAACACCTA-AATCTTACTAAAATTT--T---AGGGCAGTTTGTATACCACTATT-
AAAGTAATAATTAACTATTA-TTTCTAAAAAATTAATTTA------TAATAGGAAGTTAA
GTCAAGGTGCAGCTTAAA-TTTTAGCATGAAGTGAATTTCATTTCTTTTAAGAAAT----
TGAAG--AAATG---AAATTCAAA--TTTAGGATTTGAAAGTAAAAATTT--AATAAAA-
TGATTTTTTGAATAAAGCTCTGAAATATGTACATATCGCCCGTCGCTCTTTTTTATAAGA
TAAGTCGTAACATA

#Amblyomma_nodosum_AY225321.1
---------------------ATTATTATAGAGCTAATATATT-GTTAGTAAGTAAATAT
TATGAAAACAAAAAATTATGGCGGTACTTTAAGCTTTTCAGAGGAATTTGCTCTTTAATG
GATAAAACACCTG-AATTTTACTAAAATTAGTTT--AAATCAGTTTGTATACCACTATT-
AAAATAATAATTTATAATTA-TTATTTTGATTTTAAAA------TTAAAAATTAATTTAA
GTCATGGTGCAGCAAAAA-TTTTAGAATGAAGTGAATTACATTTCTTTTTAGAA---ATC
TAA------ATTGAAAAAATTTT----ATAGGATTTGAAAGTAAAAATAT--AATAGAA-
TGATGTTTTGAATAAAGTTCTAAAGTATGTACA---------------------------
--------------

#Amblyomma_parkeri_EU805551.1
-------------------------------------------------TAAATAACAAG
TACGAAAGCAAAAAATTATGGCGGTGCTTTAAGCTTTTCAGAGGAATTTGCTCTTTAATG
GATAAAACGCCTA-AACCTTACTAAAACTAGTTTTTACATCAGTTTGTATACCGCTATG-
AAAGTAATAATTTATAAATA-TTACTTTAATTTTTT--G-----CTTGAAAGTAAATTAA
GTCAAGGTGCAACATAAG-TTTTAGAATGAAGTGAATTACATTACTTAATAGA-------
--GAAATAAATT---AAACTAAA---TTTAGGATTTGAAAGTAAAAATTC--AATAGAA-
TGGTTTTTTGAATTAAGTTCTGAAGTATGTAC----------------------------
--------------

#Amblyomma_parkeri_EU805552.1
-------------------------------------------------TAAATAACAAG
TACGAAAGCAAAAAATTATGGCGGTGCTTTAAGCTTTTCAGAGGAATTTGCTCTTTAATG
GATAAAACGCCTA-AACCTTACTAAAACTAGTTTTTACATCAGTTTGTATACCGCTATG-
AAAGTAATAATTTATAAATA-TTACTTTAATTTTTT--G-----CTTGAAAGTAAATTAA
GTCAAGGTGCAACATAAG-TTTTAGAATGAAGTGAATTACATTACTTAATAGA-------
--GAAATAAATT---AAACTAAA---TTTAGGATTTGAAAGTAAAAATTC--AATAGAA-
TGGTTTTTTGAATTAAGTTCTGAAGTATGTAC----------------------------
--------------

#Amblyomma_parkeri_EU805553.1
-------------------------------------------------TAAATAACAAG
TACGAAAGCAAAAAATTATGGCGGTGCTTTAAGCTTTTCAGAGGAATTTGCTCTTTAATG
GATAAAACGCCTA-AACCTTACTAAAACTAGTTTTTACATCAGTTTGTATACCGCTATG-
AAAGTAATAATTTATAAATA-TTACTTTAATTTTTT--G-----CTTGAAAGTAAATTAA
GTCAAGGTGCAACATAAG-TTTTAGAATGAAGTGAATTACATTACTTAATAGA-------
--GAAATAAATT---AAACTAAA---TTTAGGATTTGAAAGTAAAAATTC--AATAGAA-
TGGTTTTTTGAATTAAGTTCTGAAGTATGTAC----------------------------
--------------

#Amblyomma_parkeri_EU805554.1
-------------------------------------------------TAAATAACAAG
TACGAAAGCAAAAAATTATGGCGGTGCTTTAAGCTTTTCAGAGGAATTTGCTCTTTAATG
GATAAAACGCCTA-AACCTTACTAAAACTAGTTTTTACATCAGTTTGTATACCGCTATG-
AAAGTAATAATTTATAAATA-TTACTTTAATTTTTT--G-----CTTGAAAGTAAATTAA
GTCAAGGTGCAACATAAG-TTTTAGAATGAAGTGAATTACATTACTTAATAGA-------
--GAAATAAATT---AAACTAAA---TTTAGGATTTGAAAGTAAAAATTC--AATAGAA-
TGGTTTTTTGAATTAAGTTCTGAAGTATGTAC----------------------------
--------------

#Amblyomma_rhinocerotis_AF150048.1
---------------------ATTATTAAAGAGCTTA-ATATT-GTGAGTAAATATTAAT
TACGAAAACATAAAATTATGGCGGTACTTTAAGCTTTTCAGAGGAATTTGCTCTTTAATG
GATAAAACACCTA-AATCTTACTAAAATTAGTT---AAATCAGTTTGTATACCACTATA-
TAAGTAATAATTTGTTATTA-TTTCTATAAATATTTATTTT-TATAAATAAATATATTAA
GTCATGGTGCAGCATAAA-TTTTAGTATGAAGTGAATTACATTTCTTTTTAGAAAATTTT
TTAA---ATATTTAAAAAATTAAGAATTTAGAATTTGAAAGTAAAAATGC--AATAAAA-
TGGCATTTTGAATTAAGTTCTAAAGTATGTAC----------------------------
--------------

#Amblyomma_rotundatum_AY342250.1
------------------------------------------------GTATATAAATAT
TATGAAAACAAAAAATTATGGCGGTACTTTAAGCTTTTCAGAGGAATTTGCTCTTTAATG
GATAAAACGCCTG-GCTCTTACTAAAATTAGTTA--AA-TCAGTTTGTATACCACTATA-
AAAGTAATATTTAATAATTA-TTACTTTAATTGTA-----TTCAAATATAAATAAATTAA
GTCATGGTGCAGCATAAA-TTTTAGGAT-AAGTGAATTACATTTTTT-TTTAAA---AA-
ATATTTTTT-----AAAAAAAAGA-AATTAGGATTTGAAATTAAAAATTT--AATAGAA-
TGAAATTTTGAAAAAAGCTCTAAAGTATGTAC----------------------------
--------------

#Amblyomma_sabanerae_JQ928695.1
-----------------------ATTATAAAGAGCTATATATT-GTTAGTATATAAATAT
TATGAAAACAAAAAATTATGGCGGTACTTTAAACTTTTCAGAGGAATTTGCTCTTTAATG
GATAAAACACCTA-AATCTTACTAAAATTAGTCA--AT-TCAGCTTGTATACCACTATC-
AAAGTAATAATTTATGATTA-TTACTATAATTTT--TTATAGTTTTAAAAATTAAATTAA
GTCATGGTGCAGCTTAAA-TTTTAGGATGAAGTGAATTACATTTCTT-TTAAGA---AAA
TTG------AAATTTAAAATTATT-TATTCGGATTTGAAAGTAAAAGTGT--AATATAA-
TGACATTTTGAATTGAGTTCTAAAGTATGTAC----------------------------
--------------

#Amblyomma_sp._LB-2004_AY766150.1
-----------------------ATTATAAAGAGCTATATATT-GTTAGTATATAAATAT
TATGAAAACAAAAAATTATGGCGGTACTTTAAACTTTTCAGAGGAATTTGCTCTTTAATG
GATAAAACACCTA-AATCTTACTAAAATTAGTTA--AT-TCAGCTTGTATACCACTATC-
AAAGTAATAATTTATAATTA-TTACTATAATTTT--TTATA-TTATAGAAATTAAATTAA
GTCATGGTGCAGCTTAAA-TTTTAGGATGAAGTGAATTACATTTCTT-TTAAGA---AAA
TTG------AAATTTAAAATTATT-TATTTGGATTTGAAAGTAAAAGTGT--AATATAA-
TGACATTTTGAATTGAGTTCTAAAGTATGTAC----------------------------
--------------

#Amblyomma_sparsum_AF150047.1
---------------------ATTATTAAGGAGCTTA-ATATT-GTGAGTAACTAAAAAT
TATGAAAACAAAAAACTT-GGCGGTACTTTAAGCTTTTCAGAGGAATTTGCTCTTTAATG
GATAAATCGCCTA-AATCTTACTAAAATTTGTT---AAGTCAGTTTGTATACCACTATA-
AAAGTAATATTTAATTATTA-TTACTTTAATTTTT-AAA----ATAAAAAATTAAATTAA
GTCATGGTGCAGCATAAA-TTTTAGGATGAAGTGAATTACATTTCTTATTAGAA---ATT
T-AA---AAATT---AAAATTAA--TTTTAGGATTTGAAAGTAAAAATTC--AATAAAA-
TGGTTTTTTGAATTAAGTTCTGAAGTATGTAC----------------------------
--------------

#Amblyomma_sphenodonti_JN863731.1
TTAAACAAGGATTAGATACCCTTTTATTTGGAGCCAA-ATATT-GTTAGTAAATATTAAA
CATGAAAGCAAAAAATTATGGCGGTATCTTAAGCTTTTCAGAGGAATTTGCTCTTTAATG
GATAAAACACCTA-AACCTTACTGAAATTTGTA---AAGTCAACTTGTATATCACTATG-
ATAATAATAATTTACTATTA-TTATTAAACTGTTTAACT--------AAATTAAAATTAA
GTCAAGATGCAGTAAAAA-TTTTAGAATGAAGTGAATTACATTACTCAAAAGTAAA----
-------AATTATTGAAAATTCTCTTTTTAGGATTTGAAAGTAAAATTTTTTAATAAAA-
TGATAATTTGAATTAAGATTTAAGATATGTACATATCGCCCGTCGCTCTTTTTACAAAGA
TAAGTCGTAACAAA

#Amblyomma_tigrinum_AY342287.1
------------------------------------------------GTAAATAAAA-T
AATGAAAACAAAAAATTATGGCGGTATTTCAAGCTTTTCAGAGGAATTTGCTCTTTAATG
GATAAAACACCAA-AATCTTACTAAAATTTGTT---AAATCAGTTTGTATACCACTATT-
AAAGTAATAATTAATTATTA-TTACTAAAAAATTAATTT-------TAATAAAAAGTTAA
GTCAAGGTG-AGCTAAAG-TTTTAGCATGAAGTGAATTTCATTTCTTTTAAGAAA-----
-GAAG--AAATG---AAATTCAA---TTTAGGATTTGAAAGTAAAAATTT--AATAAAA-
TGATTTTTTGAATTTAGCTCTGAAATATGTAC----------------------------
--------------

#Amblyomma_tuberculatum_AM410579.1
---------GATAGATACCCTATTATTAAAGAGCTTG-ATATT-GTTAGTAAATAAATTT
TAAGAAAACAAAAAGTTATGGCGGTACTTTAAACTTTTCAGAGGAATTTGCTCTTTTATG
GATAAAACGCCTA-AATCTTACTAAAATTTGTA---AGATCAGTTTGTATACCACTATA-
AAAATTATAATTTATTATTA-TAATTGTAATTTT-ATAC------TTAAAAATAAATTAA
GTCATGGTGCAGCAAAAA-TTTTAGGATGAAGTGAATTACATTTCTTTTTAGAA------
-AAA---ATTTTTGAAAAATAAA---TTTAGGATTTGAAAGTAAAAATTT--AATAAAA-
TGAAATTTTGAATAAAGTACTAAAGTATGTACACATCGCCCGTCG---------------
--------------

#Amblyomma_variegatum_AF150046.1
---------------------ATTATTAAAGAGCTTA-ATATT-GTGAGTAACTAAAAAT
TATGAAAACAAAAAAATTTGGCGGTACTTTAAGCTTTTCAGAGGAATTTGCTCTGTAATG
GATAAATCGCCTA-AATCTTACTAAAATTTGTT---AAGTCAGTTTGTATACCACTATA-
AAAGTAATATTTAATTATTA-TTACTTTAATTTTTAAAA----ATAAAAA-TTAAATTAA
GTCATGGTGCAGCATAAA-TTTTAGGATGAAGTGAATTACATTTCTTTTTAGAA---TTT
TAAA---AAATT---AAAGTAAA--TTTTAGGATTTGAAAGTAAAAATTC--AATAAAA-
TGGTTTTTTGAATTAAGTTCTGAAGTATGTAC----------------------------
--------------

#Amblyomma_variegatum_HQ856466.1
---------------------ATTATTAAGGAGCTTA-ATATT-GTGAGTAACTAAAAAT
TATGAAAACAAAAAACTTTGGCGGTACTTTAAGCTTTTCAGAGGAATTTGCTCTTTAATG
GATAAATCGCCTA-AATCTTACTAAAATTTGTT---AAGTCAGTTTGTATACCACTATA-
AAAGTAATATTTAATTATTA-TTACTTTAATTTTTAAAA-----TAAAAAATTAAATTAA
GTCATGGTGCAGCATAAA-TTTTAGGATGAAGTGAATTACATTTCTTATTAGAA---ATT
T-AA---AAATT---AAAATTAA--TTTTAGGATTTGAAAGTAAAAATTC--AATAAAA-
TGGTTTTTTGAATTAAGTTCTGAAGTATGT------------------------------
--------------

#Amblyomma_variegatum_HQ856467.1
---------------------ATTATTAAAGAGCTTA-ATATT-GTGAGTAACTAAAAAT
TATGAAAACAAAAAAATTTGGCGGTACTTTAAGCTTTTCAGAGGAATTTGCTCTGTAATG
GATAAATCGCCTA-AATCTTACTAAAATTTGTT---AAGTCAGTTTGTATACCACTATA-
AAAGTAATATTTAATTATTA-TTACTTTAATTTTTAAAA----ATAAAAAATTAAATTAA
GTCATGGTGCAGCATAAA-TTTTAGGATGAAGTGAATTACATTTCTTTTTAGAA---TTT
AAAA---AAATT---AAAGTAAA--TTTTAGGATTTGAAAGTAAAAATTC--AATAAAA-
TGGTTTTTTGAATTAAGTTCTGAAGTATGT------------------------------
--------------

#Amblyomma_variegatum_HQ856468.1
---------------------ATTATTAAAGAGCTTA-ATATT-GTGAGTAACTAAAAAT
TATGAAAACAAAAAAATTTGGCGGTACTTTAAGCTTTTCAGAGGAATTTGCTCTGTAATG
GATAAATCGCCTA-AATCTTACTAAAATTTGTT---AAGTCAGTTTGTATACCACTATA-
AAAGTAATATTTAATTATTA-TTACTTTAATTTTTAAAA----ATAAAAAATTAAATTAA
GTCATGGTGCAGCATAAA-TTTTAGGATGAAGTGAATTACATTTCTTTTTAGAA---TTT
AAAA---AAATT---AAAGTAAA--TTTTAGGATTTGAAAGTAAAAATTC--AATAAAA-
TGGTTTTTTGAATTAAGTTCTGAAGTATGT------------------------------
--------------

#Amblyomma_variegatum_HQ856469.1
---------------------ATTATTAAAGAGCTTA-ATATT-GTGAGTAACTAAAAAT
TATGAAAACAAAAAAATTTGGCGGTACTTTAAGCTTTTCAGAGGAATTTGCTCTGTAATG
GATAAATCGCCTA-AATCTTACTAAAATTTGTT---AAGTCAGTTTGTATACCACTATA-
AAAGTAATATTTAATTATTA-TTACTTTAATTTTTAAAA----ATAAAAAATTAAATTAA
GTCATGGTGCAGCATAAA-TTTTAGGATGAAGTGAATTACATTTCTTTTTAGAA---TTT
AAAA---AAATT---AAAGTAAA--TTTTAGGATTTGAAAGTAAAAATTC--AATAAAA-
TGGTTTTTTGAATTAAGTTCTGAAGTATGT------------------------------
--------------

#Amblyomma_variegatum_HQ856470.1
---------------------ATTATTAAAGAGCTTA-ATATT-GTGAGTAACTAAAAAT
TATGAAAACAAAAAAATTTGGCGGTACTTTAAGCTTTTCAGAGGAATTTGCTCTGTAATG
GATAAATCGCCTA-AATCTTACTAAAATTTGTT---AAGTCAGTTTGTATACCACTATA-
AAAGTAATATTTAATTATTA-TTACTTTAATTTTTAAAA----ATAAAAAATTAAATTAA
GTCATGGTGCAGCATAAA-TTTTAGGATGAAGTGAATTACATTTCTTTTTAGAA---TTT
TAAA---AAATT---AAAGTAAA--TTTTAGGATTTGAAAGTAAAAATTC--AATAAAA-
TGGTTTTTTGAATTAAGTTCTGAAGTATGT------------------------------
--------------

#Amblyomma_variegatum_HQ856471.1
---------------------ATTATTAAAGAGCTTA-ATATT-GTGAGTAACTAAAAAT
TATGAAAACAAAAAAATTTGGCGGTACTTTAAGCTTTTCAGAGGAATTTGCTCTGTAATG
GATAAATCGCCTA-AATCTTACTAAAATTTGTT---AAGTCAGTTTGTATACCACTATA-
AAAGTAATATTTAATTATTA-TTACTTTAATTTTTAAAA----ATAAAAAATTAAATTAA
GTCATGGTGCAGCATAAA-TTTTAGGATGAAGTGAATTACATTTCTTTTTAGAA---TTT
TAAA---AAATT---AAAGTAAA--TTTTAGGATTTGAAAGTAAAAATTC--AATAAAA-
TGGTTTTTTGAATTAAGTTCTGAAGTATGT------------------------------
--------------

#Amblyomma_variegatum_HQ856472.1
---------------------ATTATTAAAGAGCTTA-ATATT-GTGAGTAACTAAAAAT
TATGAAAACAAAAAAATTTGGCGGTACTTTAAGCTTTTCAGAGGAATTTGCTCTGTAATG
GATAAATCACCTA-AATCTTACTAAAATTTGTT---AAGTCAGTTTGTATACCACTATA-
AAAGTAATATTTAATTATTA-TTACTTTAATTTTTAAAA----ATAAAAAATTAAATTAA
GTCATGGTGCAGCATAAA-TTTTAGGATGAAGTGAATTACATTTCTTTTTAGAA---TTT
TAAA---AAATT---AAAGTAAA--TTTTAGGATTTGAAAGTAAAAATTC--AATAAAA-
TGGTTTTTTGAATTAAGTTCTGAAGTATGT------------------------------
--------------

#Amblyomma_variegatum_HQ856473.1
---------------------ATTATTAAAGAGCTTA-ATATT-GTGAGTAACTAAAAAT
TATGAAAACAAAAAAATTTGGCGGTACTTTAAGCTTTTCAGAGGAATTTGCTCTGTAATG
GATAAATCGCCTA-AATCTTACTAAAATTTGTT---AAGTCAGTTTGTATACCACTATA-
AAAGTAATATTTAATTATTA-TTACTTTAATTTTTAAAA----ATAAAAAATTAAATTAA
GTCATGGTGCAGCATAAA-TTTTAGGATGAAGTGAATTACATTTCTTTTTAGAA---TTT
TAAA---AAATT---AAAGTAAA--TTTTAGGATTTGAAAGTAAAAATTC--AATAAAA-
TGGTTTTTTGAATTAAGTTCTGAAGTATGT------------------------------
--------------

#Amblyomma_variegatum_HQ856474.1
---------------------ATTATTAAAGAGCTTA-ATATT-GTGAGTAACTAAAAAT
TATGAAAACAAAAAAATTTGGCGGTACTTTAAGCTTTTCAGAGGAATTTGCTCTGTAATG
GATAAATCGCCTA-AATCTTACTAAAATTTGTT---AAGTCAGTTTGTATACCACTATA-
AAAGTAATATTTAATTATTA-TTACTTTAATTTTTAAAA----ATAAAAAATTAAATTAA
GTCATGGTGCAGCATAAA-TTTTAGGATGAAGTGAATTACATTTCTTTTTAGAA---TTT
TAAA---AAATT---AAAGTAAA--TTTTAGGATTTGAAAGTAAAAATTC--AATAAAA-
TGGTTTTTTGAATTAAGTTCTGAAGTATGT------------------------------
--------------

#Amblyomma_variegatum_HQ856475.1
---------------------ATTATTAAAGAGCTTA-ATATT-GTGAGTAACTAAAAAT
TATGAAAACAAAAAAATTTGGCGGTACTTTAAGCTTTTCAGAGGAATTTGCTCTTTAATG
GATAAATCGCCTA-AATCTTACTAAAATTTGTT---AAGTCAGTTTGTATACCACTATA-
AAAGTAATATTTAATTATTA-TTACTTTAATTTTTAAAA----ATAAAAAATTAAATTAA
GTCATGGTGCAGCATAAA-TTTTAGGATGAAGTGAATTACATTTCTTTTTAGAA---TTT
TAAA---AAATT---AAAGTAAA--TTTTAGGATTTGAAAGTAAAAATTC--AATAAAA-
TGGTTTTTTGAATTAAGTTCTGAAGTATGT------------------------------
--------------

#Amblyomma_variegatum_HQ856476.1
---------------------ATTATTAAAGAGCTTA-ATATT-GTGAGTAACTAAAAAT
TATGAAAACAAAAAAATTTGGCGGTACTTTAAGCTTTTCAGAGGAATTTGCTCTGTAATG
GATAAATCGCCTA-AATCTTACTAAAATTTGTT---AAGTCAGTTTGTATACCACTATA-
AAAGTAATATTTAATTATTA-TTACTTTAATTTTTAAAA----ATAAAAAATTAAATTAA
GTCATGGTGCAGCATAAA-TTTTAGGATGAAGTGAATTACATTTCTTTTTAGAA---TTT
TAAA---AAATT---AAAGTAAA--TTTTAGGATTTGAAAGTAAAAATTC--AATAAAA-
TGGTTTTTTGAATTAAGTTCTGAAGTATGT------------------------------
--------------

#Amblyomma_variegatum_HQ856477.1
---------------------ATTATTAAAGAGCTTA-ATATT-GTGAGTAACTAAAAAT
TATGAAAACAAAAAAATTTGGCGGTACTTTAAGCTTTTCAGAGGAATTTGCTCTGTAATG
GATAAATCACCTA-AATCTTACTAAAATTTGTT---AAGTCAGTTTGTATACCACTATA-
AAAGTAATATTTAATTATTA-TTACTTTAATTTTTAAAA----ATAAAAAATTAAATTAA
GTCATGGTGCAGCATAAA-TTTTAGGATGAAGTGAATTACATTTCTTTTTAGAA---TTT
TAAA---AAATT---AAAGTAAA--TTTTAGGATTTGAAAGTAAAAATTC--AATAAAA-
TGGTTTTTTGAATTAAGTTCTGAAGTATGT------------------------------
--------------

#Amblyomma_variegatum_HQ856478.1
---------------------ATTATTAAAGAGCTTA-ATATT-GTGAGTAACTAAAAAT
TATGAAAACAAAAAAATTTGGCGGTACTTTAAGCTTTTCAGAGGAATTTGCTCTTTAATG
GATAAATCGCCTA-AATCTTACTAAAATTTGTT---AAGTCAGTTTGTATACCACTATA-
AAAGTAATATTTAATTATTA-TTACTTTAATTTTTAAAA----ATAAAAAATTAAATTAA
GTCATGGTGCAGCATAAA-TTTTAGGATGAAGTGAATTACATTTCTTTTTAGAA---TTT
TAAA---AAATT---AAAGTAAA--TTTTAGGATTTGAAAGTAAAAATTC--AATAAAA-
TGGTTTTTTGAATTAAGTTCTGAAGTATGT------------------------------
--------------

#Amblyomma_variegatum_HQ856479.1
---------------------ATTATTAAAGAGCTTA-ATATT-GTGAGTAACTAAAAAT
TATGAAAACAAAAAAATTTGGCGGTACTTTAAGCTTTTCAGAGGAATTTGCTCTGTAATG
GATAAATCGCCTA-AATCTTACTAAAATTTGTT---AAGTCAGTTTGTATACCACTATA-
AAAGTAATATTTAATTATTA-TTACTTTAATTTTTAAAA----ATAAAAAATTAAATTAA
GTCATGGTGCAGCATAAA-TTTTAGGATGAAGTGAATTACATTTCTTTTTAGAA---TTT
TAAA---AAATT---AAAGTAAA--TTTTAGGATTTGAAAGTAAAAATTC--AATAAAA-
TGGTTTTTTGAATTAAGTTCTGAAGTATGT------------------------------
--------------

#Amblyomma_variegatum_HQ856480.1
---------------------ATTATTAAAGAGCTTA-ATATT-GTGAGTAACTAAAAAT
TATGAAAACAAAAAAATTTGGCGGTACTTTAAGCTTTTCAGAGGAATTTGCTCTGTAATG
GATAAATCGCCTA-AATCTTACTAAAATTTGTT---AAGTCAGTTTGTATACCACTATA-
AAAGTAATATTTAATTATTA-TTACTTTAATTTTTAAAA----ATAAAAAATTAAATTAA
GTCATGGTGCAGCATAAA-TTTTAGGATGAAGTGAATTACATTTCTTTTTAGAA---TTT
TAAA---AAATT---AAAGTAAA--TTTTAGGATTTGAAAGTAAAAATTC--AATAAAA-
TGGTTTTTTGAATTAAGTTCTGAAGTATGT------------------------------
--------------

#Amblyomma_variegatum_HQ856481.1
---------------------ATTATTAAAGAGCTTA-ATATT-GTGAGTAACTAAAAAT
TATGAAAACAAAAAAATTTGGCGGTACTTTAAGCTTTTCAGAGGAATTTGCTCTGTAATG
GATAAATCGCCTA-AATCTTACTAAAATTTGTT---AAGTCAGTTTGTATACCACTATA-
AAAGTAATATTTAATTATTA-TTACTTTAATTTTTAAAA----ATAAAAAATTAAATTAA
GTCATGGTGCAGCATAAA-TTTTAGGATGAAGTGAATTACATTTCTTTTTAGAA---TTT
TWAA---AAATT---AAAGTAAA--TTTTAGGATTTGAAAGTAAAAATTC--AATAAAA-
TGGTTTTTTGAATTAAGTTCTGAAGTATGT------------------------------
--------------

#amblyomma_variegatum_HQ856482.1
---------------------ATTATTAAAGAGCTTA-ATATT-GTGAGTAACTAAAAAT
TATGAAAACAAAAAAATTTGGCGGTACTTTAAGCTTTTCAGAGGAATTTGCTCTGTAATG
GATAAATCACCTA-AATCTTACTAAAATTTGTT---AAGTCAGTTTGTATACCACTATA-
AAAGTAATATTTAATTATTA-TTACTTTAATTTTTAAAA----ATAAAAAATTAAATTAA
GTCATGGTGCAGCATAAA-TTTTAGGATGAAGTGAATTACATTTCTTTTTAGAA---TTT
TAAA---AAATT---AAAGTAAA--TTTTAGGATTTGAAAGTAAAAATTC--AATAAAA-
TGGTTTTTTGAATTAAGTTCTGAAGTATGT------------------------------
--------------

#Amblyomma_variegatum_HQ856483.1
---------------------ATTATTAAAGAGCTTA-ATATT-GTGAGTAACTAAAAAT
TATGAAAACAAAAAAATTTGGCGGTACTTTAAGCTTTTCAGAGGAATTTGCTCTGTAATG
GATAAATCGCCTA-AATCTTACTAAAATTTGTT---AAGTCAGTTTGTATACCACTATA-
AAAGTAATATTTAATTATTA-TTACTTTAATTTTTAAAA----ATAAAAAATTAAATTAA
GTCATGGTGCAGCATAAA-TTTTAGGATGAAGTGAATTACATTTCTTTTTAGAA---TTT
TAAA---AAATT---AAAGTAAA--TTTTAGGATTTGAAAGTAAAAATTC--AATAAAA-
TGGTTTTTTGAATTAAGTTCTGAAGTATGT------------------------------
--------------

#Amblyomma_variegatum_HQ856484.1
---------------------ATTATTAAAGAGCTTA-ATATT-GTGAGTAACTAAAAAT
TATGAAAACAAAAAAATTTGGCGGTACTTTAAGCTTTTCAGAGGAATTTGCTCTGTAATG
GATAAATCGCCTA-AATCTTACTAAAATTTGTT---AAGTCAGTTTGTATACCACTATA-
AAAGTAATATTTAATTATTA-TTACTTTAATTTTTAAAA----ATAAAAAATTAAATTAA
GTCATGGTGCAGCATAAA-TTTTAGGATGAAGTGAATTACATTTCTTTTTAGAA---TTT
TAAA---AAATT---AAAGTAAA--TTTTAGGATTTGAAAGTAAAAATTC--AATAAAA-
TGGTTTTTTGAATTAAGTTCTGAAGTATGT------------------------------
--------------

#Amblyomma_variegatum_HQ856485.1
---------------------ATTATTAAAGAGCTTA-ATATT-GTGAGTAACTAAAAAT
TATGAAAACAAAAAAATTTGGCGGTACTTTAAGCTTTTCAGAGGAATTTGCTCTGTAATG
GATAAATCGCCTA-AATCTTACTAAAATTTGTT---AAGTCAGTTTGTATACCACTATA-
AAAGTAATATTTAATTATTA-TTACTTTAATTTTTAAAA----ATAAAAAATTAAATTAA
GTCATGGTGCAGCATAAA-TTTTAGGATGAAGTGAATTACATTTCTTTTTAGAA---TTT
TAAA---AAATT---AAAGTAAA--TTTTAGGATTTGAAAGTAAAAATTC--AATAAAA-
TGGTTTTTTGAATTAAGTTCTGAAGTATGT------------------------------
--------------

#Amblyomma_variegatum_HQ856486.1
---------------------ATTATTAAAGAGCTTA-ATATT-GTGAGTAACTAAAAAT
TATGAAAACAAAAAAATTTGGCGGTACTTTAAGCTTTTCAGAGGAATTTGCTCTGTAATG
GATAAATCGCCTA-AATCTTACTAAAATTTGTT---AAGTCAGTTTGTATACCACTATA-
AAAGTAATATTTAATTATTA-TTACTTTAATTTTTAAAA----ATAAAAAATTAAATTAA
GTCATGGTGCAGCATAAA-TTTTAGGATGAAGTGAATTACATTTCTTTTTAGAA---TTT
TAAA---AAATT---AAAGTAAA--TTTTAGGATTTGAAAGTAAAAATTC--AATAAAA-
TGGTTTTTTGAATTAAGTTCTGAAGTATGT------------------------------
--------------

#Amblyomma_variegatum_HQ856487.1
---------------------ATTATTAAAGAGCTTA-ATATT-GTGAGTAACTAAAAAT
TATGAAAACAAAAAAATTTGGCGGTACTTTAAGCTTTTCAGAGGAATTTGCTCTGTAATG
GATAAATCGCCTA-AATCTTACTAAAATTTGTT---AAGTCAGTTTGTATACCACTATA-
AAAGTAATATTTAATTATTA-TTACTTTAATTTTTAAAA----ATAAAAAATTAAATTAA
GTCATGGTGCAGCATAAA-TTTTAGGATGAAGTGAATTACATTTCTTTTTAGAA---TTT
TAAA---AAATT---AAAGTAAA--TTTTAGGATTTGAAAGTAAAAATTC--AATAAAA-
TGGTTTTTTGAATTAAGTTCTGAAGTATGT------------------------------
--------------

#Amblyomma_variegatum_HQ856488.1
---------------------ATTATTAAAGAGCTTA-ATATT-GTGAGTAACTAAAAAT
TATGAAAACAAAAAAATTTGGCGGTACTTTAAGCTTTTCAGAGGAATTTGCTCTGTAATG
GATAAATCGCCTA-AATCTTACTAAAATTTGTT---AAGTCAGTTTGTATACCACTATA-
AAAGTAATATTTAATTATTA-TTACTTTAATTTTTAAAA----ATAAAAAATTAAATTAA
GTCATGGTGCAGCATAAA-TTTTAGGATGAAGTGAATTACATTTCTTTTTAGAA---TTT
TAAA---AAATT---AAAGTAAA--TTTTAGGATTTGAAAGTAAAAATTC--AATAAAA-
TGGTTTTTTGAATTAAGTTCTGAAGTATGT------------------------------
--------------

#Amblyomma_variegatum_HQ856489.1
---------------------ATTATTAAAGAGCTTA-ATATT-GTGAGTAACTAAAAAT
TATGAAAACAAAAAAATTTGGCGGTACTTTAAGCTTTTCAGAGGAATTTGCTCTGTAATG
GATAAATCGCCTA-AATCTTACTAAAATTTGTT---AAGTCAGTTTGTATACCACTATA-
AAAGTAATATTTAATTATTA-TTACTTTAATTTTTAAAA----ATAAAAAATTAAATTAA
GTCATGGTGCAGCATAAA-TTTTAGGATGAAGTGAATTACATTTCTTTTTAGAA---TTT
TAAA---AAATT---AAAGTAAA--TTTTAGGATTTGAAAGTAAAAATTC--AATAAAA-
TGGTTTTTTGAATTAAGTTCTGAAGTATGT------------------------------
--------------

#Amblyomma_variegatum_HQ856490.1
---------------------ATTATTAAAGAGCTTA-ATATT-GTGAGTAACTAAAAAT
TATGAAAACAAAAAAATTTGGCGGTACTTTAAGCTTTTCAGAGGAATTTGCTCTGTAATG
GATAAATCGCCTA-AATCTTACTAAAATTTGTT---AAGTCAGTTTGTATACCACTATA-
AAAGTAATATTTAATTATTA-TTACTTTAATTTTTAAAA----ATAAAAAATTAAATTAA
GTCATGGTGCAGCATAAA-TTTTAGGATGAAGTGAATTACATTTCTTTTTAGAA---TTT
TAAA---AAATT---AAAGTAAA--TTTTAGGATTTGAAAGTAAAAATTC--AATAAAA-
TGGTTTTTTGAATTAAGTTCTGAAGTATGT------------------------------
--------------

#Amblyomma_variegatum_HQ856491.1
---------------------ATTATTAAGGAGCTTT-ATATT-GTGAGTAACTAAAAAT
TATGAAAACAAAAAACTTTGGCGGTACTTTAAGCTTTTCAGAGGAATTTGCTCTTTAATG
GATAAATCGCCTA-AATCTTACTAAAATTTGTT---AAGTCAGTTTGTATACCACTATA-
AAAGTAATATTTAATTATTA-TTACTTTAATTTTTAAAA-----TAAAAAATTAAATTAA
GTCATGGTGCAGCATAAA-TTTTAGGATGAAGTGAATTACATTTCTTATTAGAA---ATT
TTAA---AAATT---AAAGTTAA--TTTTAGGATTTGAAAGTAAAAATTC--AATAAAA-
TGGTTTTTTGAATTAAGTTCTGAAGTATGT------------------------------
--------------

#Amblyomma_variegatum_HQ856492.1
---------------------ATTATTAAGGAGCTTA-ATATT-GTGAGTAACTAAAAAT
TATGAAAACAAAAAACTTTGGCGGTACTTTAAGCTTTTCAGAGGAATTTGCTCTTTAATG
GATAAATCGCCTA-AATCTTACTAAAATTTGTT---AAGTCAGTTTGTATACCACTATA-
AAAGTAATATTTAATTATTA-TTACTTTAATTTTTAAAA-----TAAAAAATTAAATTAA
GTCATGGTGCAGCATAAA-TTTTAGGATGAAGTGAATTACATTTCTTATTAGAA---ATT
T-AA---AAATT---AAAATTAA--TTTTAGGATTTGAAAGTAAAAATTC--AATAAAA-
TGGTTTTTTGAATTAAGTTCTGAAGTATGT------------------------------
--------------

#Amblyomma_variegatum_HQ856493.1
---------------------ATTATTAAGGAGCTTT-ATATT-GTGAGTAACTAAAAAT
TATGAAAACAAAAAACTTTGGCGGTACTTTAAGCTTTTCAGAGGAATTTGCTCTTTAATG
GATAAATCGCCTA-AATCTTACTAAAATTTGTT---AAGTCAGTTTGTATACCACTATA-
AAAGTAATATTTAATTATTA-TTACTTTAATTTTTAAAA-----TAAAAAATTAAATTAA
GTCATGGTGCAGCATAAA-TTTTAGGATGAAGTGAATTACATTTCTTATTAGAA---ATT
TTAA---AAATT---AAAGTTAA--TTTTAGGATTTGAAAGTAAAAATTC--AATAAAA-
TGGTTTTTTGAATTAAGTTCTGAAGTATGT------------------------------
--------------

#Amblyomma_variegatum_HQ856494.1
---------------------ATTATTAAGGAGCTTT-ATATT-GTGAGTAACTAAAAAT
TATGAAAACAAAAAACTT-GGCGGTACTTTAAGCTTTTCAGAGGAATTTGCTCTTTAATG
GATAAATCGCCTA-AATCTTACTAAAATTTGTT---AAGTCAGTTTGTATACCACTATA-
AAAGTAATATTTAATTATTA-TTACTTTAATTTTTAAAA-----TAAAAAATTAAATTAA
GTCATGGTGCAGCATAAA-TTTTAGGATGAAGTGAATTACATTTCTTATTAGAA---ATT
TTAA---AAATT---AAAGTTAA--TTTTAGGATTTGAAAGTAAAAATTC--AATAAAA-
TGGTTTTTTGAATTAAGTTCTGAAGTATGT------------------------------
--------------

#Amblyomma_variegatum_HQ856495.1
---------------------ATTATTAAGGAGCTTT-ATATT-GTGAGTAACTAAAAAT
TATGAAAACAAAAAACTTTGGCGGTACTTTAAGCTTTTCAGAGGAATTTGCTCTTTAATG
GATAAATCGCCTA-AATCTTACTAAAATTTGTT---AAGTCAGTTTGTATACCACTATA-
AAAGTAATATTTAATTATTA-TTACTTTAATTTTTAAAA-----TAAAAAATTAAATTAA
GTCATGGTGCAGCATAAA-TTTTAGGATGAAGTGAATTACATTTCTTATTAGAA---ATT
TTAA---AAATT---AAAGTTAA--TTTTAGGATTTGAAAGTAAAAATTC--AATAAAA-
TGGTTTTTTGAATTAAGTTCTGAAGTATGT------------------------------
--------------

#Amblyomma_variegatum_HQ856496.1
---------------------ATTATTAAGGAGCTTT-ATATT-GTGAGTAACTAAAAAT
TATGAAAACAAAAAACTTTGGCGGTACTTTAAGCTTTTCAGAGGAATTTGCTCTTTAATG
GATAAATCGCCTA-AATCTTACTAAAATTTGTT---AAGTCAGTTTGTATACCACTATA-
AAAGTAATATTTAATTATTA-TTACTTTAATTTTTAAAA-----TAAAAAATTAAATTAA
GTCATGGTGCAGCATAAA-TTTTAGGATGAAGTGAATTACATTTCTTATTAGAA---ATT
TTAA---AAATT---AAAGTTAA--TTTTAGGATTTGAAAGTAAAAATTC--AATAAAA-
TGGTTTTTTGAATTAAGTTCTGAAGTATGT------------------------------
--------------

#Amblyomma_variegatum_HQ856497.1
---------------------ATTATTAAGGAGCTTT-ATATT-GTGAGTAACTAAAAAT
TATGAAAACAAAAAACTTTGGCGGTACTTTAAGCTTTTCAGAGGAATTTGCTCTTTAATG
GATAAATCGCCTA-AATCTTACTAAAATTTGTT---AAGTCAGTTTGTATACCACTATA-
AAAGTAATATTTAATTATTA-TTACTTTAATTTTTAAAA-----TAAAAAATTAAATTAA
GTCATGGTGCAGCATAAA-TTTTAGGATGAAGTGAATTACATTTCTTATTAGAA---ATT
TTAA---AAATT---AAAGTTAA--TTTTAGGATTTGAAAGTAAAAATTC--AATAAAA-
TGGTTTTTTGAATTAAGTTCTGAAGTATGT------------------------------
--------------

#Amblyomma_variegatum_HQ856498.1
---------------------ATTATTAAGGAGCTTT-ATATT-GTGAGTAACTAAAAAT
TATGAAAACAAAAAACTTTGGCGGTACTTTAAGCTTTTCAGAGGAATTTGCTCTTTAATG
GATAAATCGCCTA-AATCTTACTAAAATTTGTT---AAGTCAGTTTGTATACCACTATA-
AAAGTAATATTTAATTATTA-TTACTTTAATTTTTAAAA-----TAAAAAATTAAATTAA
GTCATGGTGCAGCATAAA-TTTTAGGATGAAGTGAATTACATTTCTTATTAGAA---ATT
TTAA---AAATT---AAAGTTAA--TTTTAGGATTTGAAAGTAAAAATTC--AATAAAA-
TGGTTTTTTGAATTAAGTTCTGAAGTATGT------------------------------
--------------

#Amblyomma_variegatum_HQ856499.1
---------------------ATTATTAAGGAGCTTT-ATATT-GTGAGTAACTAAAAAT
TATGAAAACAAAAAACTT-GGCGGTACTTTAAGCTTTTCAGAGGAATTTGCTCTTTAATG
GATAAATCGCCTA-AATCTTACTAAAATTTGTT---AAGTCAGTTTGTATACCACTATA-
AAAGTAATATTTAATTATTA-TTACTTTAATTTTTAAAA-----TAAAAAATTAAATTAA
GTCATGGTGCAGCATAAA-TTTTAGAATGAAGTGAATTACATTTCTTATTAGAA---ATT
TTAA---AAATT---AAAGTTAA--TTTTAGGATTTGAAAGTAAAAATTC--AATAAAA-
TGGTTTTTTGAATTAAGTTCTGAAGTATGT------------------------------
--------------

#Amblyomma_variegatum_HQ856500.1
---------------------ATTATTAAGGAGCTTT-ATATT-GTGAGTAACTAAAAAT
TATGAAAACAAAAAACTTTGGCGGTACTTTAAGCTTTTCAGAGGAATTTGCTCTTTAATG
GATAAATCGCCTA-AATCTTACTAAAATTTGTT---AAGTCAGTTTGTATACCACTATA-
AAAGTAATATTTAATTATTA-TTACTTTAATTTTTAAAA-----TAAAAAATTAAATTAA
GTCATGGTGCAGCATAAA-TTTTAGGATGAAGTGAATTACATTTCTTATTAGAA---ATT
TTAA---AAATT---AAAGTTAA--TTTTAGGATTTGAAAGTAAAAATTC--AATAAAA-
TGGTTTTTTGAATTAAGTTCTGAAGTATGT------------------------------
--------------

#Amblyomma_variegatum_HQ856501.1
---------------------ATTATTAAGGAGCTTA-ATATT-GTGAGTAACTAAAAAT
TATGAAAACAAAAAACTTTGGCGGTACTTTAAGCTTTTCAGAGGAATTTGCTCTTTAATG
GATAAATCGCCTA-AATCTTACTAAAATTTGTT---AAGTCAGTTTGTATACCACTATA-
AAAGTAATATTTAATTATTA-TTACTTTAATTTTTAAAA-----TAAAAAATTAAATTAA
GTCATGGTGCAGCATAAA-TTTTAGGATGAAGTGAATTACATTTCTTATTAGAA---ATT
T-AA---AAATT---AAAATTAA--TTTTAGGATTTGAAAGTAAAAATTC--AATAAAA-
TGGTTTTTTGAATTAAGTTCTGAAGTATGT------------------------------
--------------

#Amblyomma_variegatum_HQ856502.1
---------------------ATTATTAAGGAGCTTT-ATATT-GTGAGTAACTAAAAAT
TATGAAAACAAAAAACTTTGGCGGTACTTTAAGCTTTTCAGAGGAATTTGCTCTTTAATG
GATAAATCGCCTA-AATCTTACTAAAATTTGTT---AAGTCAGTTTGTATACCACTATA-
AAAGTAATATTTAATTATTA-TTACTTTAATTTTTAAAA-----TAAAAAATTAAATTAA
GTCATGGTGCAGCATAAA-TTTTAGGATGAAGTGAATTACATTTCTTATTAGAA---ATT
TTAA---AAATT---AAAGTTAA--TTTTAGGATTTGAAAGTAAAAATTC--AATAAAA-
TGGTTTTTTGAATTAAGTTCTGAAGTATGT------------------------------
--------------

#Amblyomma_variegatum_HQ856503.1
---------------------ATTATTAAGGAGCTTT-ATATT-GTGAGTAACTAAAAAT
TATGAAA-CAAAAAACTTTGGCGGTACTTTAAGCTTTTCAGAGGAATTTGCTCTTTAATG
GATAAATCGCCTA-AATCTTACTAAAATTTGTT---AAGTCAGTTTGTATACCACTATA-
AAAGTAATATTTAATTATTA-TTACTTTAATTTTTAAAA-----TAAAAAATTAAATTAA
GTCATGGTGCAGCATAAA-TTTTAGGATGAAGTGAATTACATTTCTTATTAGAA---ATT
TTAA---AAATT---AAAGTTAA--TTTTAGGATTTGAAAGTAAAAATTC--AATAAAA-
TGGTTTTTTGAATTAAGTTCTGAAGTATGT------------------------------
--------------

#Amblyomma_variegatum_HQ856504.1
---------------------ATTATTAAGGAGCTTT-ATATT-GTGAGTAACTAAAAAT
TATGAAAACAAAAAACTTTGGCGGTACTTTAAGCTTTTCAGAGGAATTTGCTCTTTAATG
GATAAATCGCCTA-AATCTTACTAAAATTTGTT---AAGTCAGTTTGTATACCACTATA-
AAAGTAATATTTAATTATTA-TTACTTTAATTTTTAAAA-----TAAAAAATTAAATTAA
GTCATGGTGCAGCATAAA-TTTTAGGATGAAGTGAATTACATTTCTTATTAGAA---ATT
TTAA---AAATT---AAAGTTAA--TTTTAGGATTTGAAAGTAAAAATTC--AATAAAA-
TGGTTTTTTGAATTAAGTTCTGAAGTATGT------------------------------
--------------

#Amblyomma_variegatum_HQ856505.1
---------------------ATTATTAAGGAGCTTT-ATATT-GTGAGTAACTAAAAAT
TATGAAAACAAAAAACTTTGGCGGTACTTTAAGCTTTTCAGAGGAATTTGCTCTTTAATG
GATAAATCGCCTA-AATCTTACTAAAATTTGTT---AAGTCAGTTTGTATACCACTATA-
AAAGTAATATTTAATTATTA-TTACTTTAATTTTTAAAA-----TAAAAAATTAAATTAA
GTCATGGTGCAGCATAAA-TTTTAGGATGAAGTGAATTACATTTCTTATTAGAA---ATT
TTAA---AAATT---AAAGTTAA--TTTTAGGATTTGAAAGTAAAAATTC--AATAAAA-
TGGTTTTTTGAATTAAGTTCTGAAGTATGT------------------------------
--------------

#Amblyomma_variegatum_HQ856506.1
---------------------ATTATTAAGGAGCTTA-ATATT-GTGAGTAACTAAAAAT
TATGAAAACAAAAAACTTTGGCGGTACTTTAAGCTTTTCAGAGGAATTTGCTCTTTAATG
GATAAATCGCCTA-AATCTTACTAAAATTTGTT---AAGTCAGTTTGTATACCACTATA-
AAAGTAATATTTAATTATTA-TTACTTTAATTTTTAAAA-----TAAAAAATTAAATTAA
GTCATGGTGCAGCATAAA-TTTTAGGATGAAGTGAATTACATTTCTTATTAGAA---ATT
T-AA---AAATT---AAAATTAA--TTTTAGGATTTGAAAGTAAAAATTC--AATAAAA-
TGGTTTTTTGAATTAAGTTCTGAAGTATGT------------------------------
--------------

#Amblyomma_variegatum_HQ856507.1
---------------------ATTATTAAGGAGCTTA-ATATT-GTGAGTAACTAAAAAT
TATGAAAACAAAAAACTTTGGCGGTACTTTAAGCTTTTCAGAGGAATTTGCTCTTTAATG
GATAAATCGCCTA-AATCTTACTAAAATTTGTT---AAGTCAGTTTGTATACCACTATA-
AAAGTAATATTTAATTATTA-TTACTTTAATTTTTAAAA-----TAAAAAATTAAATTAA
GTCATGGTGCAGCATAAA-TTTTAGGATGAAGTGAATTACATTTCTTATTAGAA---ATT
T-AA---AAATT---AAAATTAA--TTTTAGGATTTGAAAGTAAAAATTC--AATAAAA-
TGGTTTTTTGAATTAAGTTCTGAAGTATGT------------------------------
--------------

#Amblyomma_variegatum_HQ856508.1
---------------------ATTATTAAGGAGCTTT-ATATT-GTGAGTAACTAAAAAT
TATGAAAACAAAAAACTTTGGCGGTACTTTAAGCTTTTCAGAGGAATTTGCTCTTTAATG
GATAAATCGCCTA-AATCTTACTAAAATTTGTT---AAGTCAGTTTGTATACCACTATA-
AAAGTAATATTTAATTATTA-TTACTTTAATTTTTAAAA-----TAAAAAATTAAATTAA
GTCATGGTGCAGCATAAA-TTTTAGGATGAAGTGAATTACATTTCTTATTAGAA---ATT
TTAA---AAATT---AAAGTTAA--TTTTAGGATTTGAAAGTAAAAATTC--AATAAAA-
TGGTTTTTTGAATTAAGTTCTGAAGTATGT------------------------------
--------------

#Amblyomma_variegatum_HQ856509.1
---------------------ATTATTAAGGAGCTTT-ATATT-GTGAGTAACTAAAAAT
TATGAAAACAAAAAACTT-GGCGGTACTTTAAGCTTTTCAGAGGAATTTGCTCTTTAATG
GATAAATCGCCTA-AATCTTACTAAAATTTGTT---AAGTCAGTTTGTATACCACTATA-
AAAGTAATATTTAATTATTA-TTACTTTAATTTTTAAAA-----TAAAAAATTAAATTAA
GTCATGGTGCAGCATAAA-TTTTAGGATGAAGTGAATTACATTTCTTATTAGAA---ATT
TTAA---AAATT---AAAGTTAA--TTTTAGGATTTGAAAGTAAAAATTC--AATAAAA-
TGGTTTTTTGAATTAAGTTCTGAAGTATGT------------------------------
--------------

#Amblyomma_variegatum_HQ856510.1
---------------------ATTATTAAGGAGCTTT-ATATT-GTGAGTAACTAAAAAT
TATGAAAACAAAAAACTTTGGCGGTACTTTAAGCTTTTCAGAGGAATTTGCTCTTTAATG
GATAAATCGCCTA-AATCTTACTAAAATTTGTT---AAGTCAGTTTGTATACCACTATA-
AAAGTAATATTTAATTATTA-TTACTTTAATTTTTAAAA-----TAAAAAATTAAATTAA
GTCATGGTGCAGCATAAA-TTTTAGGATGAAGTGAATTACATTTCTTATTAGAA---ATT
TTAA---AAATT---AAAGTTAA--TTTTAGGATTTGAAAGTAAAAATTC--AATAAAA-
TGGTTTTTTGAATTAAGTTCTGAAGTATGT------------------------------
--------------

#Amblyomma_variegatum_HQ856511.1
---------------------ATTATTAAGGAGCTTT-ATATT-GTGAGTAACTAAAAAT
TATGAAAACAAAAAACTTTGGCGGTACTTTAAGCTTTTCAGAGGAATTTGCTCTTTAATG
GATAAATCGCCTA-AATCTTACTAAAATTTGTT---AAGTCAGTTTGTATACCACTATA-
AAAGTAATATTTAATTATTA-TTACTTTAATTTTTAAAA-----TAAAAAATTAAATTAA
GTCATGGTGCAGCATAAA-TTTTAGGATGAAGTGAATTACATTTCTTATTAGAA---ATT
TTAA---AAATT---AAAGTTAA--TTTTAGGATTTGAAAGTAAAAATTC--AATAAAA-
TGGTTTTTTGAATTAAGTTCTGAAGTATGT------------------------------
--------------

#Amblyomma_variegatum_HQ856512.1
---------------------ATTATTAAGGAGCTTT-ATATT-GTGAGTAACTAAAAAT
TATGAAAACAAAAAACTT-GGCGGTACTTTAAGCTTTTCAGAGGAATTTGCTCTTTAATG
GATAAATCGCCTA-AATCTTACTAAAATTTGTT---AAGTCAGTTTGTATACCACTATA-
AAAGTAATATTTAATTATTA-TTACTTTAATTTTTAAAA-----TAAAAAATTAAATTAA
GTCATGGTGCAGCATAAA-TTTTAGGATGAAGTGAATTACATTTCTTATTAGAA---ATT
TTAA---TAATT---AAAGTTAA--TTTTAGGATTTGAAAGTAAAGATTC--AATAAAA-
TGGTTTTTTGAATTAAGTTCTGAAGTATGT------------------------------
--------------

#Amblyomma_variegatum_HQ856513.1
---------------------ATTATTAAGGAGCTTT-ATATT-GTGAGTAACTAAAAAT
TATGAAAACAAAAAACTTTGGCGGTACTTTAAGCTTTTCAGAGGAATTTGCTCTTTAA-G
GATAAATCGCCTA-AATCTTACTAAAATTTGTT---AAGTCAGTTTGTATACCACTATA-
AAAGTAATATTTAATTATTA-TTACTTTAATTTTTAAAA-----TAAAAAATTAAATTAA
GTCATGGTGCAGCATAAA-TTTTAGGATGAAGTGAATTACATTTCTTATTAGAA---ATT
TTAA---AAATT---AAAGTTAA--TTTTAGGATTTGAAAGTAAAAATTC--AATAAAA-
TGGTTTTTTGAATTAAGTTCTGAAGTATGT------------------------------
--------------

#Amblyomma_variegatum_HQ856514.1
---------------------ATTATTAAGGAGCTTA-ATATT-GTGAGTAACTAAAAAT
TATGAAA-CAAAAAACTTTGGCGGTACTTTAAGCTTTTCAGAGGAATTTGCTCTTTAATG
GATAAATCGCCTA-AATCTTACTAAAATTTGTT---AAGTCAGTTTGTATACCACTATA-
AAAGTAATATTTAATTATTA-TTACTTTAATTTTTAAAA-----TAAAAAATTAAATTAA
GTCATGGTGCAGCATAAA-TTTTAGGATGAAGTGAATTACATTTCTTATTAGAA---ATT
T-AA---AAATT---AAAATTAA--TTTTAGGATTTGAAAGTAAAAATTC--AATAAAA-
TGGTTTTTTGAATTAAGTTCTGAAGTATGT------------------------------
--------------

#Amblyomma_variegatum_HQ856515.1
---------------------ATTATTAAAGAGCTTA-ATATT-GTGAGTAACTAAAAAT
TATGAAAACAAAAAAATTTGGCGGTACTTTAAGCTTTTCAGAGGAATTTGCTCTGTAATG
GATAAATCGCCTA-AATCTTACTAAAATTTGTT---AAGTCAGTTTGTATACCACTATA-
AAAGTAATATTTAATTATTA-TTACTTTAATTTTTAAAA----ATAAAAAATTAAATTAA
GTCATGGTGCAGCATAAA-TTTTAGGATGAAGTGAATTACATTTCTTTTTAGAA---TTT
TAAA---AAATT---AAAGTAAA--TTTTAGGATTTGAAAGTAAAAATTC--AATAAAA-
TGGTTTTTTGAATTAAGTTCTGAAGTATGT------------------------------
--------------

#Amblyomma_variegatum_HQ856516.1
---------------------ATTATTAAAGAGCTTA-ATATT-GTGAGTAACTAAAAAT
TATGAAAACAAAAAAATTTGGCGGTACTTTAAGCTTTTCAGAGGAATTTGCTCTGTAATG
GATAAATCGCCTA-AATCTTACTAAAATTTGTT---AAGTCAGTTTGTATACCACTATA-
AAAGTAATATTTAATTATTA-TTACTTTAATTTTTAAAA----ATAAAAAATTAAATTAA
GTCATGGTGCAGCATAAA-TTTTAGGATGAAGTGAATTACATTTCTTTTTAGAA---TTT
TAAA---AAATT---AAAGTAAA--TTTTAGGATTTGAAAGTAAAAATTC--AATAAAA-
TGGTTTTTTGAATTAAGTTCTGAAGTATGT------------------------------
--------------

#Amblyomma_variegatum_HQ856517.1
---------------------ATTATTAAAGAGCTTA-ATATT-GTGAGTAACTAAAAAT
TATGAAAACAAAAAAATTTGGCGGTACTTTAAGCTTTTCAGAGGAATTTGCTCTGTAATG
GATAAATCGCCTA-AATCTTACTAAAATTTGTT---AAGTCAGTTTGTATACCACTATA-
AAAGTAATATTTAATTATTA-TTACTTTAATTTTTAAAA----ATAAAAAATTAAATTAA
GTCATGGTGCAGCATAAA-TTTTAGGATGAAGTGAATTACATTTCTTTTTAGAA---TTT
TAAA---AAATT---AAAGTAAA--TTTTAGGATTTGAAAGTAAAAATTC--AATAAAA-
TGGTTTTTTGAATTAAGTTCTGAAGTATGT------------------------------
--------------

#Amblyomma_variegatum_HQ856518.1
---------------------ATTATTAAAGAGCTTA-ATATT-GTGAGTAACTAAAAAT
TATGAAAACAAAAAAATTTGGCGGTACTTTAAGCTTTTCAGAGGAATTTGCTCTGTAATG
GATAAATCGCCTA-AATCTTACTAAAATTTGTT---AAGTCAGTTTGTATACCACTATA-
AAAGTAATATTTAATTATTA-TTACTTTAATTTTTAAAA----ATAAAAAATTAAATTAA
GTCATGGTGCAGCATAAA-TTTTAGGATGAAGTGAATTACATTTCTTTTTAGAA---TTT
TAAA---AAATT---AAAGTAAA--TTTTAGGATTTGAAAGTAAAAATTC--AATAAAA-
TGGTTTTTTGAATTAAGTTCTGAAGTATGT------------------------------
--------------

#Amblyomma_variegatum_HQ856519.1
---------------------ATTATTAAAGAGCTTA-ATATT-GTGAGTAACTAAAAAT
TATGAAAACAAAAAAATTTGGCGGTACTTTAAGCTTTTCAGAGGAATTTGCTCTGTAATG
GATAAATCGCCTA-AATCTTACTAAAATTTGTT---AAGTCAGTTTGTATACCACTATA-
AAAGTAATATTTAATTATTA-TTACTTTAATTTTTAAAA----ATAAAAAATTAAATTAA
GTCATGGTGCAGCATAAA-TTTTAGGATGAAGTGAATTACATTTCTTTTTAGAA---TTT
TAAA---AAATT---AAAGTAAA--TTTTAGGATTTGAAAGTAAAAATTC--AATAAAA-
TGGTTTTTTGAATTAAGTTCTGAAGTATGT------------------------------
--------------

#Amblyomma_variegatum_HQ856520.1
---------------------ATTATTAAAGAGCTTA-ATATT-GTGAGTAACTAAAAAT
TATGAAAACAAAAAAATTTGGCGGTACTTTAAGCTTTTCAGAGGAATTTGCTCTGTAATG
GATAAATCGCCTA-AATCTTACTAAAATTTGTT---AAGTCAGTTTGTATACCACTATA-
AAAGTAATATTTAATTATTA-TTACTTTAATTTTTAAAA----ATAAAAAATTAAATTAA
GTCATGGTGCAGCATAAA-TTTTAGGATGAAGTGAATTACATTTCTTTTTAGAA---TTT
TAAA---AAATT---AAAGTAAA--TTTTAGGATTTGAAAGTAAAAATTC--AATAAAA-
TGGTTTTTTGAATTAAGTTCTGAAGTATGT------------------------------
--------------

#Amblyomma_variegatum_HQ856521.1
---------------------ATTATTAAAGAGCTTA-ATATT-GTGAGTAACTAAAAAT
TATGAAAACAAAAAAATTTGGCGGTACTTTAAGCTTTTCAGAGGAATTTGCTCTGTAATG
GATAAATCGCCTA-AATCTTACTAAAATTTGTT---AAGTCAGTTTGTATACCACTATA-
AAAGTAATATTTAATTATTA-TTACTTTAATTTTTAAAA----ATAAAAAATTAAATTAA
GTCATGGTGCAGCATAAA-TTTTAGGATGAAGTGAATTACATTTCTTTTTAGAA---TTT
TAAA---AAATT---AAAGTAAA--TTTTAGGATTTGAAAGTAAAAATTC--AATAAAA-
TGGTTTTTTGAATTAAGTTCTGAAGTATGT------------------------------
--------------

#Amblyomma_variegatum_HQ856522.1
---------------------ATTATTAAAGAGCTTA-ATATT-GTGAGTAACTAAAAAT
TATGAAAACAAAAAAATTTGGCGGTACTTTAAGCTTTTCAGAGGAATTTGCTCTGTAATG
GATAAATCGCCTA-AATCTTACTAAAATTTGTT---AAGTCAGTTTGTATACCACTATA-
AAAGTAATATTTAATTATTA-TTACTTTAATTTTTAAAA----ATAAAAAATTAAATTAA
GTCATGGTGCAGCATAAA-TTTTAGGATGAAGTGAATTACATTTCTTTTTAGAA---TTT
TAAA---AAATT---AAAGTAAA--TTTTAGGATTTGAAAGTAAAAATTC--AATAAAA-
TGGTTTTTTGAATTAAGTTCTGAAGTATGT------------------------------
--------------

#Amblyomma_variegatum_HQ856523.1
---------------------ATTATTAAAGAGCTTA-ATATT-GTGAGTAACTAAAAAT
TATGAAAACAAAAAAATTTGGCGGTACTTTAAGCTTTTCAGAGGAATTTGCTCTGTAATG
GATAAATCGCCTA-AATCTTACTAAAATTTGTT---AAGTCAGTTTGTATACCACTATA-
AAAGTAATATTTAATTATTA-TTACTTTAATTTTTAAAA----ATAAAAAATTAAATTAA
GTCATGGTGCAGCATAAA-TTTTAGGATGAAGTGAATTACATTTCTTTTTAGAA---TTT
TAAA---AAATT---AAAGTAAA--TTTTAGGATTTGAAAGTAAAAATTC--AATAAAA-
TGGTTTTTTGAATTAAGTTCTGAAGTATGT------------------------------
--------------

#Amblyomma_variegatum_HQ856524.1
---------------------ATTATTAAAGAGCTTA-ATATT-GTGAGTAACTAAAAAT
TATGAAAACAAAAAAATTTGGCGGTACTTTAAGCTTTTCAGAGGAATTTGCTCTGTAATG
GATAAATCGCCTA-AATCTTACTAAAATTTGTT---AAGTCAGTTTGTATACCACTATA-
AAAGTAATATTTAATTATTA-TTACTTTAATTTTTAAAA----ATAAAAAATTAAATTAA
GTCATGGTGCAGCATAAA-TTTTAGGATGAAGTGAATTACATTTCTTTTTAGAA---TTT
TAAA---AAATT---AAAGTAAA--TTTTAGGATTTGAAAGTAAAAATTC--AATAAAA-
TGGTTTTTTGAATTAAGTTCTGAAGTATGT------------------------------
--------------

#Amblyomma_variegatum_HQ856525.1
---------------------ATTATTAAAGAGCTTA-ATATT-GTGAGTAACTAAAAAT
TATGAAAACAAAAAAATTTGGCGGTACTTTAAGCTTTTCAGAGGAATTTGCTCTGTAATG
GATAAATCGCCTA-AATCTTACTAAAATTTGTT---AAGTCAGTTTGTATACCACTATA-
AAAGTAATATTTAATTATTA-TTACTTTAATTTTTAAAA----ATAAAAAATTAAATTAA
GTCATGGTGCAGCATAAA-TTTTAGGATGAAGTGAATTACATTTCTTTTTAGAA---TTT
TAAA---AAATT---AAAGTAAA--TTTTAGGATTTGAAAGTAAAAATTC--AATAAAA-
TGGTTTTTTGAATTAAGTTCTGAAGTATGT------------------------------
--------------

#Amblyomma_variegatum_HQ856526.1
---------------------ATTATTAAGGAGCTTA-ATATT-GTGAGTAACTAAAAAT
TATGAAAACAAAAAACTTTGGCGGTACTTTAAGCTTTTCAGAGGAATTTGCTCTTTAATG
GATAAATCGCCTA-AATCTTACTAAAATTTGTT---AAGTCAGTTTGTATACCACTATA-
AAAGTAATATTTAATTATTA-TTACTTTAATTTTTAAAA-----TAAAAAATTAAATTAA
GTCATGGTGCAGCATAAA-TTTTAGGATGAAGTGAATTACATTTCTTATTAGAA---ATT
T-AA---AAATT---AAAATTAA--TTTTAGGATTTGAAAGTAAAAATTC--AATAAAA-
TGGTTTTTTGAATTAAGTTCTGAAGTATGT------------------------------
--------------

#Amblyomma_variegatum_HQ856527.1
---------------------ATTATTAAGGAGCTTA-ATATT-GTGAGTAACTAAAAAT
TATGAAAACAAAAAACTTTGGCGGTACTTTAAGCTTTTCAGAGGAATTTGCTCTTTAATG
GATAAATCGCCTA-AATCTTACTAAAATTTGTT---AAGTCAGTTTGTATACCACTATA-
AAAGTAATATTTAATTATTA-TTACTTTAATTTTTAAAA-----TAAAAAATTAAATTAA
GTCATGGTGCAGCATAAA-TTTTAGGATGAAGTGAATTACATTTCTTATTAGAA---ATT
T-AA---AAATT---AAAATTAA--TTTTAGGATTTGAAAGTAAAAATTC--AATAAAA-
TGGTTTTTTGAATTAAGTTCTGAAGTATGT------------------------------
--------------

#Amblyomma_variegatum_HQ856528.1
---------------------ATTATTAAGGAGCTTA-ATATT-GTGAGTAACTAAAAAT
TATGAAAACAAAAAACTTTGGCGGTACTTTAAGCTTTTCAGAGGAATTTGCTCTTTAATG
GATAAATCGCCTA-AATCTTACTAAAATTTGTT---AAGTCAGTTTGTATACCACTATA-
AAAGTAATATTTAATTATTA-TTACTTTAATTTTTAAAA-----TAAAAAATTAAATTAA
GTCATGGTGCAGCATAAA-TTTTAGGATGAAGTGAATTACATTTCTTATTAGAA---ATT
T-AA---AAATT---AAAATTAA--TTTTAGGATTTGAAAGTAAAAATTC--AATAAAA-
TGGTTTTTTGAATTAAGTTCTGAAGTATGT------------------------------
--------------

#Amblyomma_variegatum_HQ856529.1
---------------------ATTATTAAGGAGCTTA-ATATT-GTGAGTAACTAAAAAT
TATGAAAACAAAAAACTTTGGCGGTACTTTAAGCTTTTCAGAGGAATTTGCTCTTTAATG
GATAAATCGCCTA-AATCTTACTAAAATTTGTT---AAGTCAGTTTGTATACCACTATA-
AAAGTAATATTTAATTATTA-TTACTTTAATTTTTAAAA-----TAAAAAATTAAATTAA
GTCATGGTGCAGCATAAA-TTTTAGGATGAAGTGAATTACATTTCTTATTAGAA---ATT
T-AA---AAATT---AAAATTAA--TTTTAGGATTTGAAAGTAAAAATTC--AATAAAA-
TGGTTTTTTGAATTAAGTTCTGAAGTATGT------------------------------
--------------

#Amblyomma_variegatum_HQ856530.1
---------------------ATTATTAAGGAGCTTA-ATATT-GTGAGTAACTAAAAAT
TATGAAAACAAAAAACTTTGGCGGTACTTTAAGCTTTTCAGAGGAATTTGCTCTTTAATG
GATAAATCGCCTA-AATCTTACTAAAATTTGTT---AAGTCAGTTTGTATACCACTATA-
AAAGTAATATTTAATTATTA-TTACTTTAATTTTTAAAA-----TAAAAAATTAAATTAA
GTCATGGTGCAGCATAAA-TTTTAGGATGAAGTGAATTACATTTCTTATTAGAA---ATT
T-AA---AAATT---AAAATTAA--TTTTAGGATTTGAAAGTAAAAATTC--AATAAAA-
TGGTTTTTTGAATTAAGTTCTGAAGTATGT------------------------------
--------------

#Amblyomma_variegatum_HQ856531.1
---------------------ATTATTAAGGAGCTTA-ATATT-GTGAGTAACTAAAAAT
TATGAAAACAAAAAACTTTGGCGGTACTTTAAGCTTTTCAGAGGAATTTGCTCTTTAATG
GATAAATCGCCTA-AATCTTACTAAAATTTGTT---AAGTCAGTTTGTATACCACTATA-
AAAGTAATATTTAATTATTA-TTACTTTAATTTTTAAAA-----TAAAAAATTAAATTAA
GTCATGGTGCAGCATAAA-TTTTAGGATGAAGTGAATTACATTTCTTATTAGAA---ATT
T-AA---AAATT---AAAATTAA--TTTTAGGATTTGAAAGTAAAAATTC--AATAAAA-
TGGTTTTTTGAATTAAGTTCTGAAGTATGT------------------------------
--------------

#Amblyomma_variegatum_HQ856532.1
---------------------ATTATTAAGGAGCTTA-ATATT-GTGAGTAACTAAAAAT
TATGAAAACAAAAAACTTTGGCGGTACTTTAAGCTTTTCAGAGGAATTTGCTCTTTAATG
GATAAATCGCCTA-AATCTTACTAAAATTTGTT---AAGTCAGTTTGTATACCACTATA-
AAAGTAATATTTAATTATTA-TTACTTTAATTTTTAAAA-----TAAAAAATTAAATTAA
GTCATGGTGCAGCATAAA-TTTTAGGATGAAGTGAATTACATTTCTTATTAGAA---ATT
T-AA---AAATT---AAAATTAA--TTTTAGGATTTGAAAGTAAAAATTC--AATAAAA-
TGGTTTTTTGAATTAAGTTCTGAAGTATGT------------------------------
--------------

#Amblyomma_variegatum_HQ856533.1
---------------------ATTATTAAGGAGCTTA-ATATT-GTGAGTAACTAAAAAT
TATGAAAACAAAAAACTTTGGCGGTACTTTAAGCTTTTCAGAGGAATTTGCTCTTTAATG
GATAAATCGCCTA-AATCTTACTAAAATTTGTT---AAGTCAGTTTGTATACCACTATA-
AAAGTAATATTTAATTATTA-TTACTTTAATTTTTAAAA-----TAAAAAATTAAATTAA
GTCATGGTGCAGCATAAA-TTTTAGGATGAAGTGAATTACATTTCTTATTAGAA---ATT
T-AA---AAATT---AAAATTAA--TTTTAGGATTTGAAAGTAAAAATTC--AATAAAA-
TGGTTTTTTGAATTAAGTTCTGAAGTATGT------------------------------
--------------

#Amblyomma_variegatum_HQ856534.1
---------------------ATTATTAAGGAGCTTA-ATATT-GTGAGTAACTAAAAAT
TATGAAAACAAAAAACTTTGGCGGTACTTTAAGCTTTTCAGAGGAATTTGCTCTTTAATG
GATAAATCGCCTA-AATCTTACTAAAATTTGTT---AAGTCAGTTTGTATACCACTATA-
AAAGTAATATTTAATTATTA-TTACTTTAATTTTTAAAA-----TAAAAAATTAAATTAA
GTCATGGTGCAGCATAAA-TTTTAGGATGAAGTGAATTACATTTCTTATTAGAA---ATT
T-AA---AAATT---AAAATTAA--TTTTAGGATTTGAAAGTAAAAATTC--AATAAAA-
TGGTTTTTTGAATTAAGTTCTGAAGTATGT------------------------------
--------------

#Amblyomma_variegatum_HQ856535.1
---------------------ATTATTAAGGAGCTTA-ATATT-GTGAGTAACTAAAAAT
TATGAAAACAAAAAACTTTGGCGGTACTTTAAGCTTTTCAGAGGAATTTGCTCTTTAATG
GATAAATCGCCTA-AATCTTACTAAAATTTGTT---AAGTCAGTTTGTATACCACTATA-
AAAGTAATATTTAATTATTA-TTACTTTAATTTTTAAAA-----TAAAAAATTAAATTAA
GTCATGGTGCAGCATAAA-TTTTAGGATGAAGTGAATTACATTTCTTATTAGAA---ATT
T-AA---AAATT---AAAATTAA--TTTTAGGATTTGAAAGTAAAAATTC--AATAAAA-
TGGTTTTTTGAATTAAGTTCTGAAGTATGT------------------------------
--------------

#Amblyomma_variegatum_HQ856536.1
---------------------ATTATTAAGGAGCTTA-ATATT-GTGAGTAACTAAAAAT
TATGAAAACAAAAAACTTTGGCGGTACTTTAAGCTTTTCAGAGGAATTTGCTCTTTAATG
GATAAATCGCCTA-AATCTTACTAAAATTTGTT---AAGTCAGTTTGTATACCACTATA-
AAAGTAATATTTAATTATTA-TTACTTTAATTTTTAAAA-----TAAAAAATTAAATTAA
GTCATGGTGCAGCATAAA-TTTTAGGATGAAGTGAATTACATTTCTTATTAGAA---ATT
T-AA---AAATT---AAAATTAA--TTTTAGGATTTGAAAGTAAAAATTC--AATAAAA-
TGGTTTTTTGAATTAAGTTCTGAAGTATGT------------------------------
--------------

#Amblyomma_variegatum_HQ856537.1
---------------------ATTATTAAGGAGCTTA-ATATT-GTGAGTAACTAAAAAT
TATGAAAACAAAAAACTTTGGCGGTACTTTAAGCTTTTCAGAGGAATTTGCTCTTTAATG
GATAAATCGCCTA-AATCTTACTAAAATTTGTT---AAGTCAGTTTGTATACCACTATA-
AAAGTAATATTTAATTATTA-TTACTTTAATTTTTAAAA-----TAAAAAATTAAATTAA
GTCATGGTGCAGCATAAA-TTTTAGGATGAAGTGAATTACATTTCTTATTAGAA---ATT
T-AA---AAATT---AAAATTAA--TTTTAGGATTTGAAAGTAAAAATTC--AATAAAA-
TGGTTTTTTGAATTAAGTTCTGAAGTATGT------------------------------
--------------

#Amblyomma_variegatum_HQ856538.1
---------------------ATTATTAAAGAGCTTA-ATATT-GTGAGTAACTAAAAAT
TATGAAAACAAAAAAATTTGGCGGTACTTTAAGCTTTTCAGAGGAATTTGCTCTGTAATG
GATAAATCGCCTA-AATCTTACTAAAATTTGTT---AAGTCAGTTTGTATACCACTATA-
AAAGTAATATTTAATTATTA-TTACTTTAATTTTTAAAA-----TAAAAAATTAAATTAA
GTCATGGTGCAGCATAAA-TTTTAGGATGAAGTGAATTACATTTCTTTTTAGAA---ATT
--AA---AAATT---AAAGTAAA--TTTTAGGATTTGAAAGTAAAAATTC--AATAAAA-
TGGTTTTTTGAATTAAGTTCTGAAGTATGT------------------------------
--------------

#Amblyomma_variegatum_HQ856539.1
---------------------ATTATTAAGGAGCTTA-ATATT-GTGAGTAACTAAAAAT
TATGAAAACAAAAAACTTTGGCGGTACTTTAAGCTTTTCAGAGGAATTTGCTCTTTAATG
GATAAATCGCCTA-AATCTTACTAAAATTTGTT---AAGTCAGTTTGTATACCACTATA-
AAAGTAATATTTAATTATTA-TTACTTTAATTTTTAAAA-----TAAAAAATTAAATTAA
GTCATGGTGCAGCATAAA-TTTTAGGATGAAGTGAATTACATTTCTTATTAGAA---ATT
T-AA---AAATT---AAAATTAA--TTTTAGGATTTGAAAGTAAAAATTC--AATAAAA-
TGGTTTTTTGAATTAAGTTCTGAAGTATGT------------------------------
--------------

#Amblyomma_variegatum_HQ856540.1
---------------------ATTATTAAGGAGCTTA-ATATT-GTGAGTAACTAAAAAT
TATGAAAACAAAAAACTTTGGCGGTACTTTAAGCTTTTCAGAGGAATTTGCTCTTTAATG
GATAAATCGCCTA-AATCTTACTAAAATTTGTT---AAGTCAGTTTGTATACCACTATA-
AAAGTAATATTTAATTATTA-TTACTTTAATTTTTAAAA-----TAAAAAATTAAATTAA
GTCATGGTGCAGCATAAA-TTTTAGGATGAAGTGAATTACATTTCTTATTAGAA---ATT
T-AA---AAATT---AAAATTAA--TTTTAGGATTTGAAAGTAAAAATTC--AATAAAA-
TGGTTTTTTGAATTAAGTTCTGAAGTATGT------------------------------
--------------

#Amblyomma_variegatum_HQ856541.1
---------------------ATTATTAAGGAGCTTA-ATATT-GTGAGTAACTAAAAAT
TATGAAAACAAAAAACTTTGGCGGTACTTTAAGCTTTTCAGAGGAATTTGCTCTTTAATG
GATAAATCGCCTA-AATCTTACTAAAATTTGTT---AAGTCAGTTTGTATACCACTATA-
AAAGTAATATTTAATTATTA-TTACTTTAATTTTTAAAA-----TAAAAAATTAAATTAA
GTCATGGTGCAGCATAAA-TTTTAGGATGAAGTGAATTACATTTCTTATTAGAA---ATT
T-AA---AAATT---AAAATTAA--TTTTAGGATTTGAAAGTAAAAATTC--AATAAAA-
TGGTTTTTTGAATTAAGTTCTGAAGTATGT------------------------------
--------------

#Amblyomma_variegatum_HQ856542.1
---------------------ATTATTAAAGAGCTTA-ATATT-GTGAGTAACTAAAAAT
TATGAAAACAAAAAAATTTGGCGGTACTTTAAGCTTTTCAGAGGAATTTGCTCTGTAATG
GATAAATCGCCTA-AATCTTACTAAAATTTGTT---AAGTCAGTTTGTATACCACTATA-
AAAGTAATATTTAATTATTA-TTACTTTAATTTTTAAAA----ATAAAAAATTAAATTAA
GTCATGGTGCAGCATAAA-TTTTAGGATGAAGTGAATTACATTTCTTTTTAGAA---ATT
--AA---AAATT---AAAGTAAA--TTTTAGGATTTGAAAGTAAAAATTC--AATAAAA-
TGGTTTTTTGAATTAAGTTCTGAAGTATGT------------------------------
--------------

#Amblyomma_variegatum_HQ856543.1
---------------------ATTATTAAGGAGCTTA-ATATT-GTGAGTAACTAAAAAT
TATGAAAACAAAAAACTTTGGCGGTACTTTAAGCTTTTCAGAGGAATTTGCTCTTTAATG
GATAAATCGCCTA-AATCTTACTAAAATTTGTT---AAGTCAGTTTGTATACCACTATA-
AAAGTAATATTTAATTATTA-TTACTTTAATTTTTAAAA-----TAAAAAATTAAATTAA
GTCATGGTGCAGCATAAA-TTTTAGGATGAAGTGAATTACATTTCTTATTAGAA---ATT
T-AA---AAATT---AAAATTAA--TTTTAGGATTTGAAAGTAAAAATTC--AATAAAA-
TGGTTTTTTGAATTAAGTTCTGAAGTATGT------------------------------
--------------

#Amblyomma_variegatum_HQ856544.1
---------------------ATTATTAAGGAGCTTA-ATATT-GTGAGTAACTAAAAAT
TATGAAAACAAAAAACTTTGGCGGTACTTTAAGCTTTTCAGAGGAATTTGCTCTTTAATG
GATAAATCGCCTA-AATCTTACTAAAATTTGTT---AAGTCAGTTTGTATACCACTATA-
AAAGTAATATTTAATTATTA-TTACTTTAATTTTTAAAA-----TAAAAAATTAAATTAA
GTCATGGTGCAGCATAAA-TTTTAGGATGAAGTGAATTACATTTCTTATTAGAA---ATT
T-AA---AAATT---AAAATTAA--TTTTAGGATTTGAAAGTAAAAATTC--AATAAAA-
TGGTTTTTTGAATTAAGTTCTGAAGTATGT------------------------------
--------------

#Amblyomma_variegatum_HQ856545.1
---------------------ATTATTAAGGAGCTTA-ATATT-GTGAGTAACTAAAAAT
TATGAAAACAAAAAACTTTGGCGGTACTTTAAGCTTTTCAGAGGAATTTGCTCTTTAATG
GATAAATCGCCTA-AATCTTACTAAAATTTGTT---AAGTCAGTTTGTATACCACTATA-
AAAGTAATATTTAATTATTA-TTACTTTAATTTTTAAAA-----TAAAAAATTAAATTAA
GTCATGGTGCAGCATAAA-TTTTAGGATGAAGTGAATTACATTTCTTATTAGAA---ATT
T-AA---AAATT---AAAATTAA--TTTTAGGATTTGAAAGTAAAAATTC--AATAAAA-
TGGTTTTTTGAATTAAGTTCTGAAGTATGT------------------------------
--------------

#Amblyomma_variegatum_HQ856546.1
---------------------ATTATTAAGGAGCTTA-ATATT-GTGAGTAACTAAAAAT
TATGAAAACAAAAAACTTTGGCGGTACTTTAAGCTTTTCAGAGGAATTTGCTCTTTAATG
GATAAATCGCCTA-AATCTTACTAAAATTTGTT---AAGTCAGTTTGTATACCACTATA-
AAAGTAATATTTAATTATTA-TTACTTTAATTTTTAAAA-----TAAAAAATTAAATTAA
GTCATGGTGCAGCATAAA-TTTTAGGATGAAGTGAATTACATTTCTTATTAGAA---ATT
T-AA---AAATT---AAAATTAA--TTTTAGGATTTGAAAGTAAAAATTC--AATAAAA-
TGGTTTTTTGAATTAAGTTCTGAAGTATGT------------------------------
--------------

#Amblyomma_variegatum_HQ856547.1
---------------------ATTATTAAGGAGCTTA-ATATT-GTGAGTAACTAAAAAT
TATGAAAACAAAAAACTTTGGCGGTACTTTAAGCTTTTCAGAGGAATTTGCTCTTTAATG
GATAAATCGCCTA-AATCTTACTAAAATTTGTT---AAGTCAGTTTGTATACCACTATA-
AAAGTAATATTTAATTATTA-TTACTTTAATTTTTAAAA-----TAAAAAATTAAATTAA
GTCATGGTGCAGCATAAA-TTTTAGGATGAAGTGAATTACATTTCTTATTAGAA---ATT
T-AA---AAATT---AAAATTAA--TTTTAGGATTTGAAAGTAAAAATTC--AATAAAA-
TGGTTTTTTGAATTAAGTTCTGAAGTATGT------------------------------
--------------

#Amblyomma_variegatum_HQ856548.1
---------------------ATTATTAAGGAGCTTA-ATATT-GTGAGTAACTAAAAAT
TATGAAAACAAAAAACTTTGGCGGTACTTTAAGCTTTTCAGAGGAATTTGCTCTTTAATG
GATAAATCGCCTA-AATCTTACTAAAATTTGTT---AAGTCAGTTTGTATACCACTATA-
AAAGTAATATTTAATTATTA-TTACTTTAATTTTTAAAA-----TAAAAAATTAAATTAA
GTCATGGTGCAGCATAAA-TTTTAGGATGAAGTGAATTACATTTCTTATTAGAA---ATT
T-AA---AAATT---AAAATTAA--TTTTAGGATTTGAAAGTAAAAATTC--AATAAAA-
TGGTTTTTTGAATTAAGTTCTGAAGTATGT------------------------------
--------------

#Amblyomma_variegatum_HQ856549.1
---------------------ATTATTAAGGAGCTTA-ATATT-GTGAGTAACTAAAAAT
TATGAAAACAAAAAACTTTGGCGGTACTTTAAGCTTTTCAGAGGAATTTGCTCTTTAATG
GATAAATCGCCTA-AATCTTACTAAAATTTGTT---AAGTCAGTTTGTATACCACTATA-
AAAGTAATATTTAATTATTA-TTACTTTAATTTTTAAAA-----TAAAAAATTAAATTAA
GTCATGGTGCAGCATAAA-TTTTAGGATGAAGTGAATTACATTTCTTATTAGAA---ATT
T-AA---AAATT---AAAATTAA--TTTTAGGATTTGAAAGTAAAAATTC--AATAAAA-
TGGTTTTTTGAATTAAGTTCTGAAGTATGT------------------------------
--------------

#Amblyomma_variegatum_HQ856550.1
---------------------ATTATTAAGGAGCTTA-ATATT-GTGAGTAACTAAAAAT
TATGAAAACAAAAAACTTTGGCGGTACTTTAAGCTTTTCAGAGGAATTTGCTCTTTAATG
GATAAATCGCCTA-AATCTTACTAAAATTTGTT---AAGTCAGTTTGTATACCACTATA-
AAAGTAATATTTAATTATTA-TTACTTTAATTTTTAAAA-----TAAAAAATTAAATTAA
GTCATGGTGCAGCATAAA-TTTTAGGATGAAGTGAATTACATTTCTTATTAGAA---ATT
T-AA---AAATT---AAAATTAA--TTTTAGGATTTGAAAGTAAAAATTC--AATAAAA-
TGGTTTTTTGAATTAAGTTCTGAAGTATGT------------------------------
--------------

#Amblyomma_variegatum_HQ856551.1
---------------------ATTATTAAGGAGCTTA-ATATT-GTGAGTAACTAAAAAT
TATGAAAACAAAAAACTTTGGCGGTACTTTAAGCTTTTCAGAGGAATTTGCTCTTTAATG
GATAAATCGCCTA-AATCTTACTAAAATTTGTT---AAGTCAGTTTGTATACCACTATA-
AAAGTAATATTTAATTATTA-TTACTTTAATTTTTAAAA-----TAAAAAATTAAATTAA
GTCATGGTGCAGCATAAA-TTTTAGGATGAAGTGAATTACATTTCTTATTAGAA---ATT
T-AA---AAATT---AAAATTAA--TTTTAGGATTTGAAAGTAAAAATTC--AATAAAA-
TGGTTTTTTGAATTAAGTTCTGAAGTATGT------------------------------
--------------

#Amblyomma_variegatum_HQ856552.1
---------------------ATTATTAAGGAGCTTA-ATATT-GTGAGTAACTAAAAAT
TATGAAAACAAAAAACTTTGGCGGTACTTTAAGCTTTTCAGAGGAATTTGCTCTTTAATG
GATAAATCGCCTA-AATCTTACTAAAATTTGTT---AAGTCAGTTTGTATACCACTATA-
AAAGTAATATTTAATTATTA-TTACTTTAATTTTTAAAA-----TAAAAAATTAAATTAA
GTCATGGTGCAGCATAAA-TTTTAGGATGAAGTGAATTACATTTCTTATTAGAA---ATT
T-AA---AAATT---AAAATTAA--TTTTAGGATTTGAAAGTAAAAATTC--AATAAAA-
TGGTTTTTTGAATTAAGTTCTGAAGTATGT------------------------------
--------------

#Amblyomma_variegatum_HQ856553.1
---------------------ATTATTAAGGAGCTTA-ATATT-GTGAGTAACTAAAAAT
TATGAAAACAAAAAACTTTGGCGGTACTTTAAGCTTTTCAGAGGAATTTGCTCTTTAATG
GATAAATCGCCTA-AATCTTACTAAAATTTGTT---AAGTCAGTTTGTATACCACTATA-
AAAGTAATATTTAATTATTA-TTACTTTAATTTTTAAAA-----TAAAAAATTAAATTAA
GTCATGGTGCAGCATAAA-TTTTAGGATGAAGTGAATTACATTTCTTATTAGAA---ATT
T-AA---AAATT---AAAATTAA--TTTTAGGATTTGAAAGTAAAAATTC--AATAAAA-
TGGTTTTTTGAATTAAGTTCTGAAGTATGT------------------------------
--------------

#Amblyomma_variegatum_HQ856554.1
---------------------ATTATTAAAGAGCTTA-ATATT-GTGAGTAACTAAAAAT
TATGAAAACAAAAAAATTTGGCGGTACTTTAAGCTTTTCAGAGGAATTTGCTCTGTAATG
GATAAATCGCCTA-AATCTTACTAAAATTTGTT---AAGTCAGTTTGTATACCACTATA-
AAAGTAATATTTAATTATTA-TTACTTTAATTTTTAAAA----ATAAAAAATTAAATTAA
GTCATGGTGCAGCATAAA-TTTTAGGATGAAGTGAATTACATTTCTTTTTAGAA---TTT
TAAA---AAATT---AAAGTAAA--TTTTAGGATTTGAAAGTAAAAATTC--AATAAAA-
TGGTTTTTTGAATTAAGTTCTGAAGTATGT------------------------------
--------------

#Amblyomma_variegatum_HQ856555.1
---------------------ATTATTAAAGAGCTTA-ATATT-GTGAGTAACTAAAAAT
TATGAAAACAAAAAAATTTGGCGGTACTTTAAGCTTTTCAGAGGAATTTGCTCTGTAATG
GATAAATCGCCTA-AATCTTACTAAAATTTGTT---AAGTCAGTTTGTATACCACTATA-
AAAGTAATATTTAATTATTA-TTACTTTAATTTTTAAAA----ATAAAAAATTAAATTAA
GTCATGGTGCAGCATAAA-TTTTAGGATGAAGTGAATTACATTTCTTTTTAGAA---TTT
TAAA---AAATT---AAAGTAAA--TTTTAGGATTTGAAAGTAAAAATTC--AATAAAA-
TGGTTTTTTGAATTAAGTTCTGAAGTATGT------------------------------
--------------

#Amblyomma_variegatum_HQ856556.1
---------------------ATTATTAAAGAGCTTA-ATATT-GTGAGTAACTAAAAAT
TATGAAAACAAAAAAATTTGGCGGTACTTTAAGCTTTTCAGAGGAATTTGCTCTGTAATG
GATAAATCGCCTA-AATCTTACTAAAATTTGTT---AAGTCAGTTTGTATACCACTATA-
AAAGTAATATTTAATTATTA-TTACTTTAATTTTTAAAA----ATAAAAAATTAAATTAA
GTCATGGTGCAGCATAAA-TTTTAGGATGAAGTGAATTACATTTCTTTTTAGAA---TTT
TAAA---AAATT---AAAGTAAA--TTTTAGGATTTGAAAGTAAAAATTC--AATAAAA-
TGGTTTTTTGAATTAAGTTCTGAAGTATGT------------------------------
--------------

#Amblyomma_variegatum_HQ856557.1
---------------------ATTATTAAAGAGCTTA-ATATT-GTGAGTAACTAAAAAT
TATGAAAACAAAAAAATTTGGCGGTACTTTAAGCTTTTCAGAGGAATTTGCTCTGTAATG
GATAAATCGCCTA-AATCTTACTAAAATTTGTT---AAGTCAGTTTGTATACCACTATA-
AAAGTAATATTTAATTATTA-TTACTTTAATTTT-AAAA----ATAAAAAATTAAATTAA
GTCATGGTGCAGCATAAA-TTTTAGGATGAAGTGAATTACATTTCTTTTTAGAA---TTT
TTAA---AAATT---AAAGTAAA--TTTTAGGATTTGAAAGTAAAAATTC--AATAAAA-
TGGTTTTTTGAATTAAGTTCTGAAGTATGT------------------------------
--------------

#Amblyomma_variegatum_HQ856558.1
---------------------ATTATTAAAGAGCTTA-ATATT-GTGAGTAACTAAAAAT
TATGAAAACAAAAAAATTTGGCGGTACTTTAAGCTTTTCAGAGGAATTTGCTCTGTAATG
GATAAATCGCCTA-AATCTTACTAAAATTTGTT---AAGTCAGTTTGTATACCACTATA-
AAAGTAATATTTAATTATTA-TTACTTTAATTTTTAAAA----ATAAAAAATTAAATTAA
GTCATGGTGCAGCATAAA-TTTTAGGATGAAGTGAATTACATTTCTTTTTAGAA---TTT
TAAA---AAATT---AAAGTAAA--TTTTAGGATTTGAAAGTAAAAATTC--AATAAAA-
TGGTTTTTTGAATTAAGTTCTGAAGTATGT------------------------------
--------------

#Amblyomma_variegatum_HQ856559.1
---------------------ATTATTAAAGAGCTTA-ATATT-GTGAGTAACTAAAAAT
TATGAAAACAAAAAAATTTGGCGGTACTTTAAGCTTTTCAGAGGAATTTGCTCTGTAATG
GATAAATCGCCTA-AATCTTACTAAAATTTGTT---AAGTCAGTTTGTATACCACTATA-
AAAGTAATATTTAATTATTA-TTACTTTAATTTTTAAAA----ATAAAAAATTAAATTAA
GTCATGGTGCAGCATAAA-TTTTAGGATGAAGTGAATTACATTTCTTTTTAGAA---TTT
TAAA---AAATT---AAAGTAAA--TTTTAGGATTTGAAAGTAAAAATTC--AATAAAA-
TGGTTTTTTGAATTAAGTTCTGAAGTATGT------------------------------
--------------

#Amblyomma_variegatum_HQ856560.1
---------------------ATTATTAAAGAGCTTA-ATATT-GTGAGTAACTAAAAAT
TATGAAAACAAAAAAATTTGGCGGTACTTTAAGCTTTTCAGAGGAATTTGCTCTGTAATG
GATAAATCGCCTA-AATCTTACTAAAATTTGTT---AAGTCAGTTTGTATACCACTATA-
AAAGTAATATTTAATTATTA-TTACTTTAATTTT-AAAA----ATAAAAAATTAAATTAA
GTCATGGTGCAGCATAAA-TTTTAGGATGAAGTGAATTACATTTCTTTTTAGAA---TTT
TTAA---AAATT---AAAGTAAA--TTTTAGGATTTGAAAGTAAAAATTC--AATAAAA-
TGGTTTTTTGAATTAAGTTCTGAAGTATGT------------------------------
--------------

#Amblyomma_variegatum_HQ856561.1
---------------------ATTATTAAAGAGCTTA-ATATT-GTGAGTAACTAAAAAT
TATGAAAACAAAAAAATTTGGCGGTACTTTAAGCTTTTCAGAGGAATTTGCTCTGTAATG
GATAAATCGCCTA-AATCTTACTAAAATTTGTT---AAGTCAGTTTGTATACCACTATA-
AAAGTAATATTTAATTATTA-TTACTTTAATTTTTAAAA----ATAAAAAATTAAATTAA
GTCATGGTGCAGCATAAA-TTTTAGGATGAAGTGAATTACATTTCTTTTTAGAA---TTT
TAAA---AAATT---AAAGTAAA--TTTTAGGATTTGAAAGTAAAAATTC--AATAAAA-
TGGTTTTTTGAATTAAGTTCTGAAGTATGT------------------------------
--------------

#Amblyomma_variegatum_HQ856562.1
---------------------ATTATTAAAGAGCTTA-ATATT-GTGAGTAACTAAAAAT
TATGAAAACAAAAAAATTTGGCGGTACTTTAAGCTTTTCAGAGGAATTTGCTCTGTAATG
GATAAATCGCCTA-AATCTTACTAAAATTTGTT---AAGTCAGTTTGTATACCACTATA-
AAAGTAATATTTAATTATTA-TTACTTTAATTTTTAAAA----ATAAAAAATTAAATTAA
GTCATGGTGCAGCATAAA-TTTTAGGATGAAGTGAATTACATTTCTTTTTAGAA---TTT
TAAA---AAATT---AAAGTAAA--TTTTAGGATTTGAAAGTAAAAATTC--AATAAAA-
TGGTTTTTTGAATTAAGTTCTGAAGTATGT------------------------------
--------------

#Amblyomma_variegatum_HQ856563.1
---------------------ATTATTAAAGAGCTTA-ATATT-GTGAGTAACTAAAAAT
TATGAAAACAAAAAAATTTGGCGGTACTTTAAGCTTTTCAGAGGAATTTGCTCTGTAATG
GATAAATCGCCTA-AATCTTACTAAAATTTGTT---AAGTCAGTTTGTATACCACTATA-
AAAGTAATATTTAATTATTA-TTACTTTAATTTTTAAAA----ATAAAAAATTAAATTAA
GTCATGGTGCAGCATAAA-TTTTAGGATGAAGTGAATTACATTTCTTTTTAGAA---TTT
TAAA---AAATT---AAAGTAAA--TTTTAGGATTTGAAAGTAAAAATTC--AATAAAA-
TGGTTTTTTGAATTAAGTTCTGAAGTATGT------------------------------
--------------

#Amblyomma_variegatum_HQ856564.1
---------------------ATTATTAAAGAGCTTA-ATATT-GTGAGTAACTAAAAAT
TATGAAAACAAAAAAATTTGGCGGTACTTTAAGCTTTTCAGAGGAATTTGCTCTGTAATG
GATAAATCGCCTA-AATCTTACTAAAATTTGTT---AAGTCAGTTTGTATACCACTATA-
AAAGTAATATTTAATTATTA-TTACTTTAATTTTTAAAA----ATAAAAAATTAAATTAA
GTCATGGTGCAGCATAAA-TTTTAGGATGAAGTGAATTACATTTCTTTTTAGAA---TTT
TAAA---AAATT---AAAGTAAA--TTTTAGGATTTGAAAGTAAAAATTC--AATAAAA-
TGGTTTTTTGAATTAAGTTCTGAAGTATGT------------------------------
--------------

#Amblyomma_variegatum_HQ856565.1
---------------------ATTATTAAAGAGCTTA-ATATT-GTGAGTAACTAAAAAT
TATGAAAACAAAAAAATTTGGCGGTACTTTAAGCTTTTCAGAGGAATTTGCTCTGTAATG
GATAAATCGCCTA-AATCTCACTAAAATTTGTT---AAGTCAGTTTGTATACCACTATA-
AAAGTAATATTTAATTATTA-TTACTTTAATTTTTAAAA----ATAAAAAATTAAATTAA
GTCATGGTGCAGCATAAA-TTTTAGGATGAAGTGAATTACATTTCTTTTTAGAA---TTT
TAAA---AAATT---AAAGTAAA--TTTTAGGATTTGAAAGTAAAAATTC--AATAAAA-
TGGTTTTTTGAATTAAGTTCTGAAGTATGT------------------------------
--------------

#Amblyomma_variegatum_HQ856566.1
---------------------ATTATTAAAGAGCTTA-ATATT-GTGAGTAACTAAAAAT
TATGAAAACAAAAAAATTTGGCGGTACTTTAAGCTTTTCAGAGGAATTTGCTCTGTAATG
GATAAATCGCCTA-AATCTTACTAAAATTTGTT---AAGTCAGTTTGTATACCACTATA-
AAAGTAATATTTAATTATTA-TTACTTTAATTTTTAAAA----ATAAAAAATTAAATTAA
GTCATGGTGCAGCATAAA-TTTTAGGATGAAGTGAATTACATTTCTTTTTAGAA---TTT
TAAA---AAATT---AAAGTAAA--TTTTAGGATTTGAAAGTAAAAATTC--AATAAAA-
TGGTTTTTTGAATTAAGTTCTGAAGTATGT------------------------------
--------------

#Amblyomma_variegatum_HQ856567.1
---------------------ATTATTAAAGAGCTTA-ATATT-GTGAGTAACTAAAAAT
TATGAAAACAAAAAAATTTGGCGGTACTTTAAGCTTTTCAGAGGAATTTGCTCTGTAATG
GATAAATCGCCTA-AATCTTACTAAAATTTGTT---AAGTCAGTTTGTATACCACTATA-
AAAGTAATATTTAATTATTA-TTACTTTAATTTTTAAAA----ATAAAAAATTAAATTAA
GTCATGGTGCAGCATAAA-TTTTAGGATGAAGTGAATTACATTTCTTTTTAGAA---TTT
TAAA---AAATT---AAAGTAAA--TTTTAGGATTTGAAAGTAAAAATTC--AATAAAA-
TGGTTTTTTGAATTAAGTTCTGAAGTATGT------------------------------
--------------

#Amblyomma_variegatum_HQ856568.1
---------------------ATTATTAAAGAGCTTA-ATATT-GTGAGTAACTAAAAAT
TATGAAAACAAAAAAATTTGGCGGTACTTTAAGCTTTTCAGAGGAATTTGCTCTGTAATG
GATAAATCGCCTA-AATCTTACTAAAATTTGTT---AAGTCAGTTTGTATACCACTATA-
AAAGTAATATTTAATTATTA-TTACTTTAATTTTTAAAA----ATAAAAAATTAAATTAA
GTCATGGTGCAGCATAAA-TTTTAGGATGAAGTGAATTACATTTCTTTTTAGAA---TTT
TAAA---AAATT---AAAGTAAA--TTTTAGGATTTGAAAGTAAAAATTC--AATAAAA-
TGGTTTTTTGAATTAAGTTCTGAAGTATGT------------------------------
--------------

#Amblyomma_variegatum_HQ856569.1
---------------------ATTATTAAAGAGCTTA-ATATT-GTGAGTAACTAAAAAT
TATGAAAACAAAAAAATTTGGCGGTACTTTAAGCTTTTCAGAGGAATTTGCTCTGTAATG
GATAAATCGCCTA-AATCTTACTAAAATTTGTT---AAGTCAGTTTGTATACCACTATA-
AAAGTAATATTTAATTATTA-TTACTTTAATTTTTAAAA----ATAAAAAATTAAATTAA
GTCATGGTGCAGCATAAA-TTTTAGGATGAAGTGAATTACATTTCTTTTTAGAA---TTT
TAAA---AAATT---AAAGTAAA--TTTTAGGATTTGAAAGTAAAAATTC--AATAAAA-
TGGTTTTTTGAATTAAGTTCTGAAGTATGT------------------------------
--------------

#Amblyomma_variegatum_HQ856570.1
---------------------ATTATTAAAGAGCTTA-ATATT-GTGAGTAACTAAAAAT
TATGAAAACAAAAAAATTTGGCGGTACTTTAAGCTTTTCAGAGGAATTTGCTCTGTAATG
GATAAATCGCCTA-AATCTTACTAAAATTTGTT---AAGTCAGTTTGTATACCACTATA-
AAAGTAATATTTAATTATTA-TTACTTTAATTTTTAAAA----ATAAAAAATTAAATTAA
GTCATGGTGCAGCATAAA-TTTTAGGATGAAGTGAATTACATTTCTTTTTAGAA---TTT
TAAA---AAATT---AAAGTAAA--TTTTAGGATTTGAAAGTAAAAATTC--AATAAAA-
TGGTTTTTTGAATTAAGTTCTGAAGTATGT------------------------------
--------------

#Amblyomma_variegatum_HQ856571.1
---------------------ATTATTAAAGAGCTTA-ATATT-GTGAGTAACTAAAAAT
TATGAAAACAAAAAAATTTGGCGGTACTTTAAGCTTTTCAGAGGAATTTGCTCTGTAATG
GATAAATCGCCTA-AATCTTACTAAAATTTGTT---AAGTCAGTTTGTATACCACTATA-
AAAGTAATATTTAATTATTA-TTACTTTAATTTTTAAAA----ATAAAAAATTAAATTAA
GTCATGGTGCAGCATAAA-TTTTAGGATGAAGTGAATTACATTTCTTTTTAGAA---TTT
TAAA---AAATT---AAAGTAAA--TTTTAGGATTTGAAAGTAAAAATTC--AATAAAA-
TGGTTTTTTGAATTAAGTTCTGAAGTATGT------------------------------
--------------

#Amblyomma_variegatum_HQ856572.1
---------------------ATTATTAAAGAGCTTA-ATATT-GTGAGTAACTAAAAAT
TATGAAAACAAAAAAATTTGGCGGTACTTTAAGCTTTTCAGAGGAATTTGCTCTGTAATG
GATAAATCGCCTA-AATCTTACTAAAATTTGTT---AAGTCAGTTTGTATACCACTATA-
AAAGTAATATTTAATTATTA-TTACTTTAATTTTTAAAA----ATAAAAAATTAAATTAA
GTCATGGTGCAGCATAAA-TTTTAGGATGAAGTGAATTACATTTCTTTTTAGAA---TTT
TAAA---AAATT---AAAGTAAA--TTTTAGGATTTGAAAGTAAAAATTC--AATAAAA-
TGGTTTTTTGAATTAAGTTCTGAAGTATGT------------------------------
--------------

#Amblyomma_variegatum_HQ856573.1
---------------------ATTATTAAAGAGCTTA-ATATT-GTGAGTAACTAAAAAT
TATGAAAACAAAAAAATTTGGCGGTACTTTAAGCTTTTCAGAGGAATTTGCTCTGTAATG
GATAAATCGCCTA-AATCTTACTAAAATTTGTT---AAGTCAGTTTGTATACCACTATA-
AAAGTAATATTTAATTATTA-TTACTTTAATTTTTAAAA----ATAAAAAATTAAATTAA
GTCATGGTGCAGCATAAA-TTTTAGGATGAAGTGAATTACATTTCTTTTTAGAA---TTT
T-AA---AAATT---AAAGTAAA--TTTTAGGATTTGAAAGTAAAAATTC--AATAAAA-
TGGTTTTTTGAATTAAGTTCTGAAGTATGT------------------------------
--------------

#Amblyomma_variegatum_HQ856574.1
---------------------ATTATTAAAGAGCTTA-ATATT-GTGAGTAACTAAAAAT
TATGAAAACAAAAAAATTTGGCGGTACTTTAAGCTTTTCAGAGGAATTTGCTCTGTAATG
GATAAATCGCCTA-AATCTTACTAAAATTTGTT---AAGTCAGTTTGTATACCACTATA-
AAAGTAATATTTAATTATTA-TTACTTTAATTTTTAAAA----ATAAAAAATTAAATTAA
GTCATGGTGCAGCATAAA-TTTTAGGATGAAGTGAATTACATTTCTTTTTAGAA---TTT
TAAA---AAATT---AAAGTAAA--TTTTAGGATTTGAAAGTAAAAATTC--AATAAAA-
TGGTTTTTTGAATTAAGTTCTGAAGTATGT------------------------------
--------------

#Amblyomma_variegatum_HQ856575.1
---------------------ATTATTAAAGAGCTTA-ATATT-GTGAGTAACTAAAAAT
TATGAAAACAAAAAAATTTGGCGGTACTTTAAGCTTTTCAGAGGAATTTGCTCTGTAATG
GATAAATCGCCTA-AATCTTACTAAAATTTGTT---AAGTCAGTTTGTATACCACTATA-
AAAGTAATATTTAATTATTA-TTACTTTAATTTTTAAAA----ATAAAAAATTAAATTAA
GTCATGGTGCAGCATAAA-TTTTAGAATGAAGTGAATTACATTTCTTTTTAGAA---TTT
TAAA---AAATT---AAAGTAAA--TTTTAGGATTTGAAAGTAAAAATTC--AATAAAA-
TGGTTTTTTGAATTAAGTTCTGAAGTATGT------------------------------
--------------

#Amblyomma_variegatum_HQ856576.1
---------------------ATTATTAAAGAGCTTA-ATATT-GTGAGTAACTAAAAAT
TATGAAAACAAAAAAATTTGGCGGTACTTTAAGCTTTTCAGAGGAATTTGCTCTGTAATG
GATAAATCGCCTA-AATCTTACTAAAATTTGTT---AAGTCAGTTTGTATACCACTATA-
AAAGTAATATTTAATTATTA-TTACTTTAATTTTTAAAA----ATAAAAAATTAAATTAA
GTCATGGTGCAGCATAAA-TTTTAGGATGAAGTGAATTACATTTCTTTTTAGAA---TTT
TTAA---AAATT---AAAGTAAA--TTTTAGGATTTGAAAGTAAAAATTC--AATAAAA-
TGGTTTTTTGAATTAAGTTCTGAAGTATGT------------------------------
--------------

#Amblyomma_variegatum_HQ856577.1
---------------------ATTATTAAAGAGCTTA-ATATT-GTGAGTAACTAAAAAT
TATGAAAACAAAAAAATTTGGCGGTACTTTAAGCTTTTCAGAGGAATTTGCTCTGTAATG
GATAAATCGCCTA-AATCTTACTAAAATTTGTT---AAGTCAGTTTGTATACCACTATA-
AAAGTAATATTTAATTATTA-TTACTTTAATTTTTAAAA----ATAAAAAATTAAATTAA
GTCATGGTGCAGCATAAA-TTTTAGGATGAAGTGAATTACATTTCTTTTTAGAA---TTT
TAAA---AAATT---AAAGTAAA--TTTTAGGATTTGAAAGTAAAAATTC--AATAAAA-
TGGTTTTTTGAATTAAGTTCTGAAGTATGT------------------------------
--------------

#Amblyomma_variegatum_HQ856578.1
---------------------ATTATTAAAGAGCTTA-ATATT-GTGAGTAACTAAAAAT
TATGAAAACAAAAAAATTTGGCGGTACTTTAAGCTTTTCAGAGGAATTTGCTCTGTAATG
GATAAATCGCCTA-AATCTTACTAAAATTTGTT---AAGTCAGTTTGTATACCACTATA-
AAAGTAATATTTAATTATTA-TTACTTTAATTTTTAAAA----ATAAAAAATTAAATTAA
GTCATGGTGCAGCATAAA-TTTTAGGATGAAGTGAATTACATTTCTTTTTAGAA---TTT
T-AA---AAATT---AAAGTAAA--TTTTAGGATTTGAAAGTAAAAATTC--AATAAAA-
TGGTTTTTTGAATTAAGTTCTGAAGTATGT------------------------------
--------------

#Amblyomma_variegatum_HQ856579.1
---------------------ATTATTAAAGAGCTTA-ATATT-GTGAGTAACTAAAAAT
TATGAAAACAAAAAAATTTGGCGGTACTTTAAGCTTTTCAGAGGAATTTGCTCTGTAATG
GATAAATCGCCTA-AATCTTACTAAAATTTGTT---AAGTCAGTTTGTATACCACTATA-
AAAGTAATATTTAATTATTA-TTACTTTAATTTTTAAAA----ATAAAAAATTAAATTAA
GTCATGGTGCAGCATAAA-TTTTAGGATGAAGTGAATTACATTTCTTTTTAGAA---TTT
TAAA---AAATT---AAAGTAAA--TTTTAGGATTTGAAAGTAAAAATTC--AATAAAA-
TGGTTTTTTGAATTAAGTTCTGAAGTATGT------------------------------
--------------

#Amblyomma_variegatum_HQ856691.1
---------------------ATTATTAAAGAGCTTA-ATATT-GTGAGTAACTAAAAAT
TATGAAAACAAAAAAATTTGGCGGTACTTTAAGCTTTTCAGAGGAATTTGCTCTGTAATG
GATAAATCGCCTA-AATCTTACTAAAATTTGTT---AAGTCAGTTTGTATACCACTATA-
AAAGTAATATTTAATTATTA-TTACTTTAATTTTTAAAA----ATAAAAAATTAAATTAA
GTCATGGTGCAGCATAAA-TTTTAGGATGAAGTGAATTACATTTCTTTTTAGAA---TTT
AAAA---AAATT---AAAGTAAA--TTTTAGGATTTGAAAGTAAAAATTC--AATAAAA-
TGGTTTTTTGAATTAAGTTCTGAAGTATGT------------------------------
--------------

#Amblyomma_variegatum_HQ856692.1
---------------------ATTATTAAAGAGCTTA-ATATT-GTGAGTAACTAAAAAT
TATGAAAACAAAAAAATTTGGCGGTACTTTAAGCTTTTCAGAGGAATTTGCTCTGTAATG
GATAAATCGCCTA-AATCTTACTAAAATTTGTT---AAGTCAGTTTGTATACCACTATA-
AAAGTAATATTTAATTATTA-TTACTTTAATTTTTAAAA----ATAAAAAATTAAATTAA
GTCATGGTGCAGCATAAA-TTTTAGGATGAAGTGAATTACATTTCTTTTTAGAA---TTT
AAAA---AAATT---AAAGTAAA--TTTTAGGATTTGAAAGTAAAAATTC--AATAAAA-
TGGTTTTTTGAATTAAGTTCTGAAGTATGT------------------------------
--------------

#Amblyomma_variegatum_HQ856693.1
---------------------ATTATTAAAGAGCTTA-ATATT-GTGAGTAACTAAAAAT
TATGAAAACAAAAAAATTTGGCGGTACTTTAAGCTTTTCAGAGGAATTTGCTCTGTAATG
GATAAATCGCCTA-AATCTTACTAAAATTTGTT---AAGTCAGTTTGTATACCACTATA-
AAAGTAATATTTAATTATTA-TTACTTTAATTTTTAAAA----ATAAAAAATTAAATTAA
GTCATGGTGCAGCATAAA-TTTTAGGATGAAGTGAATTACATTTCTTTTTAGAA---TTT
AAAA---AAATT---AAAGTAAA--TTTTAGGATTTGAAAGTAAAAATTC--AATAAAA-
TGGTTTTTTGAATTAAGTTCTGAAGTATGT------------------------------
--------------

#Amblyomma_variegatum_HQ856694.1
---------------------ATTATTAAAGAGCTTA-ATATT-GTGAGTAACTAAAAAT
TATGAAAACAAAAAAATTTGGCGGTACTTTAAGCTTTTCAGAGGAATTTGCTCTGTAATG
GATAAATCGCCTA-AATCTTACTAAAATTTGTT---AAGTCAGTTTGTATACCACTATA-
AAAGTAATATTTAATTATTA-TTACTTTAATTTTTAAAA----ATAAAAAATTAAATTAA
GTCATGGTGCAGCATAAA-TTTTAGGATGAAGTGAATTACATTTCTTTTTAGAA---TTT
AAAA---AAATT---AAAGTAAA--TTTTAGGATTTGAAAGTAAAAATTC--AATAAAA-
TGGTTTTTTGAATTAAGTTCTGAAGTATGT------------------------------
--------------

#Amblyomma_variegatum_HQ856695.1
---------------------ATTATTAAAGAGCTTA-ATATT-GTGAGTAACTAAAAAT
TATGAAAACAAAAAAATTTGGCGGTACTTTAAGCTTTTCAGAGGAATTTGCTCTGTAATG
GATAAATCGCCTA-AATCTTACTAAAATTTGTT---AAGTCAGTTTGTATACCACTATA-
AAAGTAATATTTAATTATTA-TTACTTTAATTTTTAAAA----ATAAAAAATTAAATTAA
GTCATGGTGCAGCATAAA-TTTTAGGATGAAGTGAATTACATTTCTTTTTAGAA---TTT
AAAA---AAATT---AAAGTAAA--TTTTAGGATTTGAAAGTAAAAATTC--AATAAAA-
TGGTTTTTTGAATTAAGTTCTGAAGTATGT------------------------------
--------------

#Amblyomma_variegatum_HQ856696.1
---------------------ATTATTAAAGAGCTTA-ATATT-GTGAGTAACTAAAAAT
TATGAAAACAAAAAAATTTGGCGGTACTTTAAGCTTTTCAGAGGAATTTGCTCTGTAATG
GATAAATCGCCTA-AATCTTACTAAAATTTGTT---AAGTCAGTTTGTATACCACTATA-
AAAGTAATATTTAATTATTA-TTACTTTAATTTTTAAAA----ATAAAAAATTAAATTAA
GTCATGGTGCAGCATAAA-TTTTAGGATGAAGTGAATTACATTTCTTTTTAGAA---TTT
AAAA---AAATT---AAAGTAAA--TTTTAGGATTTGAAAGTAAAAATTC--AATAAAA-
TGGTTTTTTGAATTAAGTTCTGAAGTATGT------------------------------
--------------

#Amblyomma_variegatum_HQ856697.1
---------------------ATTATTAAAGAGCTTA-ATATT-GTGAGTAACTAAAAAT
TATGAAAACAAAAAAATTTGGCGGTACTTTAAGCTTTTCAGAGGAATTTGCTCTGTAATG
GATAAATCGCCTA-AATCTTACTAAAATTTGTT---AAGTCAGTTTGTATACCACTATA-
AAAGTAATATTTAATTATTA-TTACTTTAATTTTTAAAA----ATAAAAAATTAAATTAA
GTCATGGTGCAGCATAAA-TTTTAGGATGAAGTGAATTACATTTCTTTTTAGAA---TTT
AAAA---AAATT---AAAGTAAA--TTTTAGGATTTGAAAGTAAAAATTC--AATAAAA-
TGGTTTTTTGAATTAAGTTCTGAAGTATGT------------------------------
--------------

#Amblyomma_variegatum_HQ856698.1
---------------------ATTATTAAAGAGCTTA-ATATT-GTGAGTAACTAAAAAT
TATGAAAACAAAAAAATTTGGCGGTACTTTAAGCTTTTCAGAGGAATTTGCTCTGTAATG
GATAAATCGCCTA-AATCTTACTAAAATTTGTT---AAGTCAGTTTGTATACCACTATA-
AAAGTAATATTTAATTATTA-TTACTTTAATTTTTAAAA----ATAAAAAATTAAATTAA
GTCATGGTGCAGCATAAA-TTTTAGGATGAAGTGAATTACATTTCTTTTTAGAA---TTT
AAAA---AAATT---AAAGTAAA--TTTTAGGATTTGAAAGTAAAAATTC--AATAAAA-
TGGTTTTTTGAATTAAGTTCTGAAGTATGT------------------------------
--------------

#Amblyomma_variegatum_HQ856699.1
---------------------ATTATTAAAGAGCTTA-ATATT-GTGAGTAACTAAAAAT
TATGAAAACAAAAAAATTTGGCGGTACTTTAAGCTTTTCAGAGGAATTTGCTCTGTAATG
GATAAATCGCCTA-AATCTTACTAAAATTTGTT---AAGTCAGTTTGTATACCACTATA-
AAAGTAATATTTAATTATTA-TTACTTTAATTTTTAAAA----ATAAAAAATTAAATTAA
GTCATGGTGCAGCATAAA-TTTTAGGATGAAGTGAATTACATTTCTTTTTAGAA---TTT
AAAA---AAATT---AAAGTAAA--TTTTAGGATTTGAAAGTAAAAATTC--AATAAAA-
TGGTTTTTTGAATTAAGTTCTGAAGTATGT------------------------------
--------------

#Amblyomma_variegatum_HQ856700.1
---------------------ATTATTAAAGAGCTTA-ATATT-GTGAGTAACTAAAAAT
TATGAAAACAAAAAAATTTGGCGGTACTTTAAGCTTTTCAGAGGAATTTGCTCTGTAATG
GATAAATCGCCTA-AATCTTACTAAAATTTGTT---AAGTCAGTTTGTATACCACTATA-
AAAGTAATATTTAATTATTA-TTACTTTAATTTTTAAAA----ATAAAAAATTAAATTAA
GTCATGGTGCAGCATAAA-TTTTAGGATGAAGTGAATTACATTTCTTTTTAGAA---TTT
AAAA---AAATT---AAAGTAAA--TTTTAGGATTTGAAAGTAAAAATTC--AATAAAA-
TGGTTTTTTGAATTAAGTTCTGAAGTATGT------------------------------
--------------

#Amblyomma_variegatum_HQ856701.1
---------------------ATTATTAAAGAGCTTA-ATATT-GTGAGTAACTAAAAAT
TATGAAAACAAAAAAATTTGGCGGTACTTTAAGCTTTTCAGAGGAATTTGCTCTGTAATG
GATAAATCGCCTA-AATCTTACTAAAATTTGTT---AAGTCAGTTTGTATACCACTATA-
AAAGTAATATTTAATTATTA-TTACTTTAATTTTTAAAA----ATAAAAAATTAAATTAA
GTCATGGTGCAGCATAAA-TTTTAGGATGAAGTGAATTACATTTCTTTTTAGAA---TTT
AAAA---AAATT---AAAGTAAA--TTTTAGGATTTGAAAGTAAAAATTC--AATAAAA-
TGGTTTTTTGAATTAAGTTCTGAAGTATGT------------------------------
--------------

#Amblyomma_variegatum_HQ856702.1
---------------------ATTATTAAAGAGCTTA-ATATT-GTGAGTAACTAAAAAT
TATGAAAACAAAAAAATTTGGCGGTACTTTAAGCTTTTCAGAGGAATTTGCTCTGTAATG
GATAAATCGCCTA-AATCTTACTAAAATTTGTT---AAGTCAGTTTGTATACCACTATA-
AAAGTAATATTTAATTATTA-TTACTTTAATTTTTAAAA----ATAAAAAATTAAATTAA
GTCATGGTGCAGCATAAA-TTTTAGGATGAAGTGAATTACATTTCTTTTTAGAA---TTT
AAAA---AAATT---AAAGTAAA--TTTTAGGATTTGAAAGTAAAAATTC--AATAAAA-
TGGTTTTTTGAATTAAGTTCTGAAGTATGT------------------------------
--------------

#Amblyomma_variegatum_HQ856703.1
---------------------ATTATTAAAGAGCTTA-ATATT-GTGAGTAACTAAAAAT
TATGAAAACAAAAAAATTTGGCGGTACTTTAAGCTTTTCAGAGGAATTTGCTCTGTAATG
GATAAATCGCCTA-AATCTTACTAAAATTTGTT---AAGTCAGTTTGTATACCACTATA-
AAAGTAATATTTAATTATTA-TTACTTTAATTTTTAAAA----ATAAAAAATTAAATTAA
GTCATGGTGCAGCATAAA-TTTTAGGATGAAGTGAATTACATTTCTTTTTAGAA---TTT
AAAA---AAATT---AAAGTAAA--TTTTAGGATTTGAAAGTAAAAATTC--AATAAAA-
TGGTTTTTTGAATTAAGTTCTGAAGTATGT------------------------------
--------------

#Amblyomma_variegatum_HQ856704.1
---------------------ATTATTAAAGAGCTTA-ATATT-GTGAGTAACTAAAAAT
TATGAAAACAAAAAAATTTGGCGGTACTTTAAGCTTTTCAGAGGAATTTGCTCTGTAATG
GATAAATCGCCTA-AATCTTACTAAAATTTGTT---AAGTCAGTTTGTATACCACTATA-
AAAGTAATATTTAATTATTA-TTACTTTAATTTTTAAAA----ATAAAAAATTAAATTAA
GTCATGGTGCAGCATAAA-TTTTAGGATGAAGTGAATTACATTTCTTTTTAGAA---TTT
AAAA---AAATT---AAAGTAAA--TTTTAGGATTTGAAAGTAAAAATTC--AATAAAA-
TGGTTTTTTGAATTAAGTTCTGAAGTATGT------------------------------
--------------

#Amblyomma_variegatum_HQ856705.1
---------------------ATTATTAAAGAGCTTA-ATATT-GTGAGTAACTAAAAAT
TATGAAAACAAAAAAATTTGGCGGTACTTTAAGCTTTTCAGAGGAATTTGCTCTGTAATG
GATAAATCGCCTA-AATCTTACTAAAATTTGTT---AAGTCAGTTTGTATACCACTATA-
AAAGTAATATTTAATTATTA-TTACTTTAATTTTTAAAA----ATAAAAAATTAAATTAA
GTCATGGTGCAGCATAAA-TTTTAGGATGAAGTGAATTACATTTCTTTTTAGAA---TTT
AAAA---AAATT---AAAGTAAA--TTTTAGGATTTGAAAGTAAAAATTC--AATAAAA-
TGGTTTTTTGAATTAAGTTCTGAAGTATGT------------------------------
--------------

#Amblyomma_variegatum_HQ856706.1
---------------------ATTATTAAAGAGCTTA-ATATT-GTGAGTAACTAAAAAT
TATGAAAACAAAAAAATTTGGCGGTACTTTAAGCTTTTCAGAGGAATTTGCTCTGTAATG
GATAAATCGCCTA-AATCTTACTAAAATTTGTT---AAGTCAGTTTGTATACCACTATA-
AAAGTAATATTTAATTATTA-TTACTTTAATTTTTAAAA----ATAAAAAATTAAATTAA
GTCATGGTGCAGCATAAA-TTTTAGGATGAAGTGAATTACATTTCTTTTTAGAA---TTT
AAAA---AAATT---AAAGTAAA--TTTTAGGATTTGAAAGTAAAAATTC--AATAAAA-
TGGTTTTTTGAATTAAGTTCTGAAGTATGT------------------------------
--------------

#Amblyomma_variegatum_HQ856707.1
---------------------ATTATTAAAGAGCTTA-ATATT-GTGAGTAACTAAAAAT
TATGAAAACAAAAAAATTTGGCGGTACTTTAAGCTTTTCAGAGGAATTTGCTCTGTAATG
GATAAATCGCCTA-AATCTTACTAAAATTTGTT---AAGTCAGTTTGTATACCACTATA-
AAAGTAATATTTAATTATTA-TTACTTTAATTTTTAAAA----ATAAAAAATTAAATTAA
GTCATGGTGCAGCATAAA-TTTTAGGATGAAGTGAATTACATTTCTTTTTAGAA---TTT
AAAA---AAATT---AAAGTAAA--TTTTAGGATTTGAAAGTAAAAATTC--AATAAAA-
TGGTTTTTTGAATTAAGTTCTGAAGTATGT------------------------------
--------------

#Amblyomma_variegatum_HQ856708.1
---------------------ATTATTAAAGAGCTTA-ATATT-GTGAGTAACTAAAAAT
TATGAAAACAAAAAAATTTGGCGGTACTTTAAGCTTTTCAGAGGAATTTGCTCTGTAATG
GATAAATCGCCTA-AATCTTACTAAAATTTGTT---AAGTCAGTTTGTATACCACTATA-
AAAGTAATATTTAATTATTA-TTACTTTAATTTTTAAAA----ATAAAAAATTAAATTAA
GTCATGGTGCAGCATAAA-TTTTAGGATGAAGTGAATTACATTTCTTTTTAGAA---TTT
AAAA---AAATT---AAAGTAAA--TTTTAGGATTTGAAAGTAAAAATTC--AATAAAA-
TGGTTTTTTGAATTAAGTTCTGAAGTATGT------------------------------
--------------

#Amblyomma_variegatum_HQ856709.1
---------------------ATTATTAAAGAGCTTA-ATATT-GTGAGTAACTAAAAAT
TATGAAAACAAAAAAATTTGGCGGTACTTTAAGCTTTTCAGAGGAATTTGCTCTGTAATG
GATAAATCGCCTA-AATCTTACTAAAATTTGTT---AAGTCAGTTTGTATACCACTATA-
AAAGTAATATTTAATTATTA-TTACTTTAATTTTTAAAA----ATAAAAAATTAAATTAA
GTCATGGTGCAGCATAAA-TTTTAGGATGAAGTGAATTACATTTCTTTTTAGAA---TTT
AAAA---AAATT---AAAGTAAA--TTTTAGGATTTGAAAGTAAAAATTC--AATAAAA-
TGGTTTTTTGAATTAAGTTCTGAAGTATGT------------------------------
--------------

#Amblyomma_variegatum_HQ856710.1
---------------------ATTATTAAAGAGCTTA-ATATT-GTGAGTAACTAAAAAT
TATGAAAACAAAAAAATTTGGCGGTACTTTAAGCTTTTCAGAGGAATTTGCTCTGTAATG
GATAAATCGCCTA-AATCTTACTAAAATTTGTT---AAGTCAGTTTGTATACCACTATA-
AAAGTAATATTTAATTATTA-TTACTTTAATTTTTAAAA----ATAAAAAATTAAATTAA
GTCATGGTGCAGCATAAA-TTTTAGGATGAAGTGAATTACATTTCTTTTTAGAA---TTT
AAAA---AAATT---AAAGTAAA--TTTTAGGATTTGAAAGTAAAAATTC--AATAAAA-
TGGTTTTTTGAATTAAGTTCTGAAGTATGT------------------------------
--------------

#Amblyomma_variegatum_JF826430.1
---------------------ATTATTAAAGAGCTTA-ATATT-GTGAGTAACTAAAAAT
TATGAAAACAAAAAAATTTGGCGGTACTTTAAGCTTTTCAGAGGAATTTGCTCTGTAATG
GATAAATCGCCTA-AATCTTACTAAAATTTGTT---AAGTCAGTTTGTATACCACTATA-
AAAGTAATATTTAATTATTA-TTACTTTAATTTTTAAAA----ATAAAAAATTAAATTAA
GTCATGGTGCAGCATAAA-TTTTAGGATGAAGTGAATTACATTTCTTTTTAGAA---TTT
TAAA---AAATT---AAAGTAAA--TTTTAGGATTTGAAAGTAAAAATTC--AATAAAA-
TGGTTTTTTGAATTAAGTTCTGAAGTATGT------------------------------
--------------

#Amblyomma_variegatum_JF826431.1
---------------------ATTATTAAAGAGCTTA-ATATT-GTGAGTAACTAAAAAT
TATGAAAACAAAAAAATTTGGCGGTACTTTAAGCTTTTCAGAGGAATTTGCTCTGTAATG
GATAAATCGCCTA-AATCTTACTAAAATTTGTT---AAGTCAGTTTGTATACCACTATA-
AAAGTAATATTTAATTATTA-TTACTTTAATTTTTAAAA----ATAAAAAATTAAATTAA
GTCATGGTGCAGCATAAA-TTTTAGGATGAAGTGAATTACATTTCTTTTTAGAA---TTT
TAAA---AAATT---AAAGTAAA--TTTTAGGATTTGAAAGTAAAAATTC--AATAAAA-
TGGTTTTTTGAATTAAGTTCTGAAGTATGT------------------------------
--------------

#Amblyomma_variegatum_JF826432.1
---------------------ATTATTAAAGAGCTTA-ATATT-GTGAGTAACTAAAAAT
TATGAAAACAAAAAAATTTGGCGGTACTTTAAGCTTTTCAGAGGAATTTGCTCTGTAATG
GATAAATCGCCTA-AATCTTACTAAAATTTGTT---AAGTCAGTTTGTATACCACTATA-
AAAGTAATATTTAATTATTA-TTACTTTAATTTTTAAAA----ATAAAAAATTAAATTAA
GTCATGGTGCAGCATAAA-TTTTAGGATGAAGTGAATTACATTTCTTTTTAGAA---TTT
TAAA---AAATT---AAAGTAAA--TTTTAGGATTTGAAAGTAAAAATTC--AATAAAA-
TGGTTTTTTGAATTAAGTTCTGAAGTATGT------------------------------
--------------

#Amblyomma_variegatum_JF826433.1
---------------------ATTATTAAAGAGCTTA-ATATT-GTGAGTAACTAAAAAT
TATGAAAACAAAAAAATTTGGCGGTACTTTAAGCTTTTCAGAGGAATTTGCTCTGTAATG
GATAAATCGCCTA-AATCTTACTAAAATTTGTT---AAGTCAGTTTGTATACCACTATA-
AAAGTAATATTTAATTATTA-TTACTTTAATTTTTAAAA----ATAAAAAATTAAATTAA
GTCATGGTGCAGCATAAA-TTTTAGGATGAAGTGAATTACATTTCTTTTTAGAA---TTT
TAAA---AAATT---AAAGTAAA--TTTTAGGATTTGAAAGTAAAAATTC--AATAAAA-
TGGTTTTTTGAATTAAGTTCTGAAGTATGT------------------------------
--------------

#Amblyomma_variegatum_JF826434.1
---------------------ATTATTAAAGAGCTTA-ATATT-GTGAGTAACTAAAAAT
TATGAAAACAAAAAAATTTGGCGGTACTTTAAGCTTTTCAGAGGAATTTGCTCTGTAATG
GATAAATCGCCTA-AATCTTACTAAAATTTGTT---AAGTCAGTTTGTATACCACTATA-
AAAGTAATATTTAATTATTA-TTACTTTAATTTTTAAAA----ATAAAAAATTAAATTAA
GTCATGGTGCAGCATAAA-TTTTAGGATGAAGTGAATTACATTTCTTTTTAGAA---TTT
TAAA---AAATT---AAAGTAAA--TTTTAGGATTTGAAAGTAAAAATTC--AATAAAA-
TGGTTTTTTGAATTAAGTTCTGAAGTATGT------------------------------
--------------

#Amblyomma_variegatum_JF826435.1
---------------------ATTATTAAAGAGCTTA-ATATT-GTGAGTAACTAAAAAT
TATGAAAACAAAAAAATTTGGCGGTACTTTAAGCTTTTCAGAGGAATTTGCTCTGTAATG
GATAAATCGCCTA-AATCTTACTAAAATTTGTT---AAGTCAGTTTGTATACCACTATA-
AAAGTAATATTTAATTATTA-TTACTTTAATTTTTAAAA----ATAAAAAATTAAATTAA
GTCATGGTGCAGCATAAA-TTTTAGGATGAAGTGAATTACATTTCTTTTTAGAA---TTT
TAAA---AAATT---AAAGTAAA--TTTTAGGATTTGAAAGTAAAAATTC--AATAAAA-
TGGTTTTTTGAATTAAGTTCTGAAGTATGT------------------------------
--------------

#Amblyomma_variegatum_JF826436.1
---------------------ATTATTAAAGAGCTTA-ATATT-GTGAGTAACTAAAAAT
TATGAAAACAAAAAAATTTGGCGGTACTTTAAGCTTTTCAGAGGAATTTGCTCTGTAATG
GATAAATCGCCTA-AATCTTACTAAAATTTGTT---AAGTCAGTTTGTATACCACTATA-
AAAGTAATATTTAATTATTA-TTACTTTAATTTTTAAAA----ATAAAAAATTAAATTAA
GTCATGGTGCAGCATAAA-TTTTAGGATGAAGTGAATTACATTTCTTTTTAGAA---TTT
TAAA---AAATT---AAAGTAAA--TTTTAGGATTTGAAAGTAAAAATTC--AATAAAA-
TGGTTTTTTGAATTAAGTTCTGAAGTATGT------------------------------
--------------

#Amblyomma_variegatum_JF826437.1
---------------------ATTATTAAAGAGCTTA-ATATT-GTGAGTAACTAAAAAT
TATGAAAACAAAAAAATTTGGCGGTACTTTAAGCTTTTCAGAGGAATTTGCTCTGTAATG
GATAAATCGCCTA-AATCTTACTAAAATTTGTT---AAGTCAGTTTGTATACCACTATA-
AAAGTAATATTTAATTATTA-TTACTTTAATTTTTAAAA----ATAAAAAATTAAATTAA
GTCATGGTGCAGCATAAA-TTTTAGGATGAAGTGAATTACATTTCTTTTTAGAA---TTT
TAAA---AAATT---AAAGTAAA--TTTTAGGATTTGAAAGTAAAAATTC--AATAAAA-
TGGTTTTTTGAATTAAGTTCTGAAGTATGT------------------------------
--------------

#amblyomma_variegatum_JF949801.1
-------GGATTAGATACCCTATTATTAAAGAGCTTA-ATATT-GTGAGTAACTAAAAAT
TATGAAAACAAAAAAATTTGGCGGTACTTTAAGCTTTTCAGAGGAATTTGCTCTGTAATG
GATAAATCGCCTA-AATCTTACTAAAATTTGTT---AAGTCAGTTTGTATACCACTATA-
AAAGTAATATTTAATTATTA-TTACTTTAATTTTTAAAA----ATAAAAAATTAAATTAA
GTCATGGTGCAGCATAAA-TTTTAGGATGAAGTGAATTACATTTCTTTTTAGAA---TTT
TAAA---AAATT---AAAGTAAA--TTTTAGGATTTGAAAGTAAAAATTC--AATAAAA-
TGGTTTTTTGAATTAAGTTCTGAAGTATGTACATATCGCCCGTCGCTCTTTATTGAAGAT
AAGTCGTAACATAG

#Amblyomma_varium_AY342283.1
------------------------------------------------GTATATAATAAT
TATGAAAACAAAAAATTATGGCGGTACTTTAAGCTTTTCAGAGGAATTTGC-CTATTATG
GATAAAACACCTA-AATCTTACTAAAACTAGTAA--AG-ACAGTTTGTATACCACTATA-
AAAGTAATAATTAATATTTA-TTACTTTAATTTTT---AATT--CAAAAATGAAAATTAA
GTCAAGGTGCAGCTAAAG-TTTTAGGTTGAAGTGAATTACATTTCTT-TTGAG------A
AAAT----TATTAATGAAATCAAT-ATTTAGGATTTGAAAGTAAAAATTT--AATAAAA-
TGGAATTTTGAATAAAGTTCTGAAGTATGTC-----------------------------
--------------

#Amblyomma_varium_AY974339.1
-----------------------ATTATTGAGAAATTAACATT-GTTAGTATATAATAAC
TATGAAAACAAAAAATTATGGCGGTACTTTAAGCTTTTCAGAGGAATTTGCTCTATTATG
GATAAAACACCTA-AATCTTACTAAAACTGGCAA--AG-ACAGTTTGTATACCACTATA-
AAAGTAATAATTAATATTTA-TTACTCTAATTTTT---AAT---CAAAAATGGAAATTAA
GTCAAGGTGCAGCAAAAG-TTTTAGGTTGAAGTGAATTACATTTCTT-TTGAG------A
AAAT----TATTAGTGAAATAAAT-ATTTAGGATTTGAAAGTAAAAATTT--AATAAAA-
TGGAATTTTGAATAAAGTTCTGAAGTATGTAC----------------------------
--------------

#Amblyomma_varium_JQ771811.1
-----------------------ATTATTGAGAAATTAACATT-GTTAGTATATAATAAT
TATGAAAACAAAAAATTATGGCGGTACTTTAAGCTTTTCAGAGGAATTTGCTCTATTATG
GATAAAACACCTA-AATCTTACTAAAACTAGTAA--AG-ACAGTTTGTATACCACTATA-
AAAGTAATAATTAATATTTA-TTACTTTAATTTTT---AATT--CAAAAATGAAAATTAA
GTCAAGGTGCAGCAAAAG-TTTTAGGTTGAAGTGAATTACATTTCTT-TTGAG------A
AAAT----TATTAATGAAATCAAT-ATTTAGGATTTGAAAGTAAAAATTT--AATAAAA-
TGGAATTTTGAATAAAGTTCTGAAGTATGT------------------------------
--------------
