# Supplementary material for: Assessment of four DNA fragments (COI, 16S rDNA, ITS2, 12S rDNA) for species identification of the Ixodida (Acari: Ixodida)
Source: Parasit Vectors. 2014 Mar 3;7:93. doi: 10.1186/1756-3305-7-93 (PMC3945964; doi:10.1186/1756-3305-7-93)
Supplement: Additional file 5 — Appendix S2. The data sets 1 to 3 utilized in this manuscript. [file 1756-3305-7-93-S5.zip › Appendix.S2/data set 3/12S/Dermacentor.meg]

#mega
!Title ;
!Format DataType=DNA indel=-;

#Dermacentor_variabilis_AF150037.1
-----------------------ATTATT-ATGAAGCTAAACATTGTAAGTAAATATTAA
TTATAAAAGCAAAAAATTATGGCGGTATCTTAAGCTTTTCAGAGGAATTTGCTCTGTAAT
GGATAAAACACCCAAATCTTACTTTAATTA--GTAAAATCAATTTGTATACCACTATTAA
AATAATAATATACAATTATTATTAGAATATAATTTATAT---------AATAAATTAAGT
CAAGGTGCAGTAAAAATTAAAGAATGAAGTGAATTACATTTCTTTTTAGAAAAAA--AAA
ATGAAAAAT-TATTTCGGATTTGAAAGTAAAATTAAAATAGTATGTTAATTTGAATTTAG
CTCTAAGATATGTAC----------------------------------------

#Dermacentor_variabilis_AF031851.1
------------------------------------------------AGTAAATATTAA
TTATAAAAGCAAAAAATTATGGCGGTATCTTAAGCTTTTCAGAGGAATTTGCTCTGTAAT
GGATAAAACACCCAAATCTTACTTTAATTA--GTAAAATCAATTTGTATACCACTATTAA
AATAATAATATACAATTATTATTAGAATATAATTTATAT---------AATAAATTAAGT
CAAGGTGCAGTAAAAATTAAAGAATGAAGTGAATTACATTTCTTTTTAGAAAAAA--AAA
ATGAAAAAT-TATTTCGGATTTGAAAGTAAAATTAAAATAGTATGTTAATTTGAATTTAG
CTCTAAGATATGTACATA-------------------------------------

#Dermacentor_rhinocerinus_AF031850.1
------------------------------------------------AGTAAATTCAAA
TTACGAAAGCAAAAAATTATGGCGGTATTCTAAGCTTTTCAGAGGAATTTGCTCTTTAAT
GGATAAAACACCTAAATCTTACTTTGATTA--GTTAGATCAGTTTGTATACCACTATTAA
AATAATAACGTACAATTATTATTTAAATATATAAAGT---------ATTAAAGATTAAGT
CAAGGTGCAGCTTAAATCAAAGTATGAAGTGAATTACATTACTTATTAGAGGGAA--AAT
ATGAAAAAG-AAATTAGGATTTGAAAGTAAAATTGAAATAAAAAGTTAACTTGAATTAAG
CTCTAGAATATGTACATA-------------------------------------

#Dermacentor_reticulatus_AF150038.1
-----------------------ATTATT-AAGGAGCTCTACATTGTAAGTATATAAATA
TTATGAAAGCAAAAAATTATGGCGGTATCTTAAGCTTATCAGAGGAATTTGCTCTTTAAT
GGATAAAACACCTTAATCTTACTTTAGTT--TGTTAAATCAGTTTGTATACCACTATTAA
AATAATAATATACTATTATTATTATAATATAACTTTT-------TTATAAAAAATTAAGT
CAAGGTGCAGCATAAATTAAAGTATGAAGTGAATTACATTGCTTATTAGAAAGTA--TAA
ATGAAATGATAATTTAGGATTTGAAAGTAAAATTGAAATAGAAAGTTAATTTGAATAAAG
CTCTAGGATATGTAC----------------------------------------

#Dermacentor_reticulatus_AF031849.1
------------------------------------------------AGTATATAAATA
TTATGAAAGCAAAAAATTATGGCGGTATCTTAAGCTTATCAGAGGAATTTGCTCTTTAAT
GGATAAAACACCTTAATCTTACTTTAGTT--TGTTAAATCAGTTTGTATACCACTATTAA
AATAATAATATACTATTATTATTATAATATAACTTTT-------TTATAAAAAATTAAGT
CAAGGTGCAGCATAAATTAAAGTATGAAGTGAATTACATTGCTTATTAGAAAGTA--TAA
ATGAAATGATAATTTAGGATTTGAAAGTAAAATTGAAATAGAAAGTTAATTTGAATAAAG
CTCTAGGATATGTACATA-------------------------------------

#Dermacentor_nitens_AY008688.1
------------------------------------------------AGTAAATATTGA
TTATAAAAGCAAAAAATTATGGCGGTATCTTAAGCTTTTCAGAGGAATTTGCTCTTTAAT
GGATAAAACACCTAAATCTTACTTTGATTA--GTTAAATCAATTTGTATACCACTATTAA
AATAATAATATACAATTATTATTAGAATATAAAACATAT---------AAAAAATTAAGT
CAAGGTGCAGTAAAAATCAAAGAATGAAGTGAATTACATTTCTTTTTAGAAAAAA-AAAT
ATGAAATTT-AATTTAGGATTTGAAAGTAAAATTAAAATAGTATGTTAATTTTAATTAAG
CTCTAAGATATG-------------------------------------------

#Dermacentor_marginatus_AM410570.1
----AATTAGGATTAGATACCCTATTATT-AGGGAGCTTAACATTGTAAGTATATAAATA
TTATGAAAGCAAAAAATTATGGCGGTATCTTAAGCTTTTCAGAGGAATTTGCTCTATAAT
GGATAAAACACCTTAATCTTACTTTAATTGGTGTAAAAACAGTTTGTATACCACTATTAA
AATAATAATATACAATTATTATTAAAGTATATTATTTATG-TATTTAAATAAAGTTAAGT
CAAGGTGCAGCAAAAATTAAAGTATGAAGTGAATTACACTGCTTTTTAGATAAAA--AAA
-TGAAAATA-AGTTTAGGATTTGAAAGTAAAATTAAAATAGGAAGTTAATTTGAATTAAG
CTCTAGGATATGTACACATCGCCCGTCGCTCT-----------------------

#Dermacentor_marginatus_AF483217.1
------------------------------------------------------------
--------------------------------------------GGATTTGCTCTATAAT
GGATAAAACACCTTAATCTTACTTTAATTGGTGTAAAAACAGTTTGTATACCACTATTAA
AATAATAATATACAATTATTATTAAAGTATATTATTTATG-TATTTAAATAAAGTTAAGT
CAAGGTGCAGCAAAAATTAAAGTATGAAGTGAATTACACTGCTTTTTAGATAAAA--AAA
ATGAAAATA-AGTTTAGGATTTGAAAGTAAAATTAAAATAGGAAGTTAATTTGAATTAAG
CTCTAGGATATGTAC----------------------------------------

#Dermacentor_marginatus_AF150039.1
-----------------------ATTATT-AGGGAGCTTAACATTGTAAGTATATAAATA
TTATGAAAGCAAAAAATTATGGCGGTATCTTAAGCTTTTCAGAGGAATTTGCTCTATAAT
GGATACAACACCTTAATCTTACTTTAATT--TGTAAAAACAGTTTGTATACCACTATTAA
AATAATAATATACAATTATTATTAAAGTATATTATTTATGGTATTTAAATAAAGTTAAGT
CAAGGTGCAGCAAAAATTAAAGTATGAAGTGAATTACACTGCTTTTTAGATAAAA--AAA
ATGAAAATA-AGTTTAGGATTTGAAAGTAAAATTAAAATAGGAAGTTAATTTGAATTAAG
CTCTAGGATATGTAC----------------------------------------

#Dermacentor_andersoni_AF150040.1
-----------------------ATTATTTATGAAGCTAAACATTGTAAGTAAATGTTAA
TTATGAAAGCAAAAAATTATGGCGGTATCTTAAGCTTTTCAGAGGAATTTGCTCTATAAT
GGATAAAACGCCTAAACCTTACTTTGACTA--GTAAAATCAATTTGTATACCACTATTAA
AATAATAACATACAACTATTATTTCAATATAATTTATAT---------AAAAAATTAAGT
CAAGGTGCAGTAAAAGTCAATGAATGAAGTGAATTACATTTCTTTTTAGAAA--AGAAAA
ATGAAAAGT-AAATTAGGATTTGAAAGTAAAATTAAAATAAAATGTTAATTTGAATTAAG
CTCTAAGATATGTAC----------------------------------------

#Dermacentor_albipictus_AF150041.1
-----------------------ATTATT-ATGAAGCTTGACATTGTAAGTAAGTATTAA
TTATAAAAGCAAAAAATTATGGCGGTATCTTAAGCTTTTCAGAGGAATTTGCTCTTTAAT
GGATAAAACACCTAAATCTTACTTTGATTT--GTTAAGCCAATTTGTATACCACTATTAA
AATAATAATATACAATTATTATTAAAATATAATTTATAT---------GGAAAATTAAGT
CAAGGTGCAGTAAAAGTCAAAGAGTGAAGTGAATTACATTTCTTTTTAGAAAG-A-AAAC
ATGAAATTT-AATTTAGGATTTGAAAGTAAAATTAAAATAGTATGTTAATTTGAATCGAG
CTCTAAGATATGTAC----------------------------------------

#Dermacentor_reticulatus_JQ768760.1
-----------------------ATTATT-AAGGAGCTCTACATTGTAAGTATATAAATA
TTATGAAAGCAAAAAATTATGGCGGTATCTTAAGCTTATCAGAGGAATTTGCTCTTTAAT
GGATAAAACACCTTAATCTTACTTTAGTT--TGTTAAATCAGTTTGTATACCACTATTAA
AATAATAATATACTATTATTATTATAATATAACTTTT-------TTATAAAAAATTAAGT
CAAGGTGCAGCATAAATTAAAGTATGAAGTGAATTACATTGCTTATTAGAAAGTA--TAA
ATGAAATGATAATTTAGGATTTGAAAGTAAAATTGAAATAGAAAGTTAATTTAAATAAAG
CTCTAGGATATGTAC----------------------------------------

#Dermacentor_reticulatus_JQ768757.1
-----------------------ATTATT-AAGGAGCTCTACATTGTAAGTATATAAATA
TTATGAAAGCAAAAAATTATGGCGGTATCTTAAGCTTATCAGAGGAATTTGCTCTTTAAT
GGATAAAACACCTTAATCTTACTTTAGTT--TGTTAAATCAGTTTGTATACCACTATTAA
AATAATAATATACTATTATTATTATAATATAACTTTT-------TTATAAAAAATTAAGT
CAAGGTGCAGCATAAATTAAAGTATGAAGTGAATTACATTGCTTATTAGAAAGTA--TAA
ATGAAATGATAATTTAGGATTTGAAAGTAAAATTGAAATAGAAAGTTAATTTGAATAAAG
CTCTAGGATATGTAC----------------------------------------
