# Supplementary material for: Assessment of four DNA fragments (COI, 16S rDNA, ITS2, 12S rDNA) for species identification of the Ixodida (Acari: Ixodida)
Source: Parasit Vectors. 2014 Mar 3;7:93. doi: 10.1186/1756-3305-7-93 (PMC3945964; doi:10.1186/1756-3305-7-93)
Supplement: Additional file 5 — Appendix S2. The data sets 1 to 3 utilized in this manuscript. [file 1756-3305-7-93-S5.zip › Appendix.S2/data set 3/12S/Haemaphysalis.meg]

#mega
!Title ;
!Format DataType=DNA indel=-;

#Haemaphysalis_humerosa_AF031852.1
-------------------------------------------------AGTATATAAAT
ATCATGAAAACAAAAAATTATGGCGGTATTTTAAGCTTTTCAGAGGAATTTGCTCTGTGA
TGGATAAAACACCAATATCTTACTAAAATTAGTTAAG-CAGCTTGTATACCACTATTTAA
G-TAATAATTCATTATTATTACTAGAATCTA-----TTGAAATAGA--AAAAGTTAAGTC
AAGGTGCAGCATAAGTTTTAGGATGAAGTGAATTACATTTCTTAAAAGAGA--ATAAAAT
GAAAAGG---AAATTTAGGATTTGAAAGTAAAATT-TTAATAAGATGAAAATTTGAATTT
AGCTCTAAAATATGTACATA----------------------------------------
----------------------

#Haemaphysalis_inermis_AM410576.1
-------------GATAGATACCCTATTATTAAGAGCTAT-ATATTGTTAGTAAATATAA
ATTACGAAAACATAAAGTTATGGCGGTATTTCAAGCTTATCAGAGGAATTTGCTCTGTAA
AGGATAAAACGCCTAAATCTTACTAAAATTTGTAAAGTCAGTTTGTATACCACTATGAAA
G-TAATATTTTACTATTATTACTTCAATATT-----TT-AATTAGGTAATAAATTAAGTC
AAGGTGCAGCAAAAATTTTAGATTGAAGTGAATTACATTTCTTTTTAGAGA-TTTGATTT
GAAAGTA--AAATTTTAGGATTTGAAAGTAAAATT-TTAATAAAATGAAAATTTGAATTA
AGCTCTGAAATATGTACACATCGCCCGTCGT-----------------------------
----------------------

#Haemaphysalis_leachi_AF150035.1
-------------------------ATTATTAAGAGTTAA-ATATTGTTAGTATATAATA
ATTATGAAAACATAAAATTATGGCGGTATTTTAAGCTTTTCAGAGGAATTTGCTCTTTTA
TGGATAAAACACCAAAACCCGACTAAAATTGGTTAAG-CAGTTTGTATACCACTATTTAA
AGTAATAACTTGTTCTTATTACTAAGATTTAA----TTAAACTAAA--AAAAGTTAAGTC
AAGGTGCAGCATAAGTTTTAGCATGAAGTGAATTACATTACTTTATAGTGAAGCT--TTT
TGAAAGA-TGTTATT-AGGATTTGAAAGTAAAATT-TTACTAGAAAGAAAATTTGAATTT
AGCTCTAAAATATGTAC-------------------------------------------
----------------------

#Haemaphysalis_leporispalustris_AM410574.1
----------AGGATTAGATACCCTACTATTAAAAGTTAT-ATATTGTTAGTATATAAAA
CTTATGAAAACAAAAAATTGTGGCGGTATTTTAAGCTTTTCAGAGGAATTTGCTCTTTAA
TGGATAAAACACCAAAATCTTACTAAAATTAGTTAAG-CAGTCTGTATACCACTATTAAA
G-TAATAGATTATTATTATTACTGGAATTTA--AATGATAATT-AA-AAAAAATTAAGTC
AAGGTGCAGCAAAAATTTTAGAATGAAGTGAATTACATTTCTTTTTAGAGA--GAAAAAT
GAAATTT-TTAATTTTAGGATTTGAAAGTAAAGTT-TTAATAGAATGAAAACTTGAATTA
AGCACTAAAATATGTACACATCGCCCGTCGCTC---------------------------
----------------------

#Haemaphysalis_longicornis_AF031853.1
-------------------------------------------------AGAATATAAAT
TGTATGAAAACAAAAAATTATGGCGGTATTTTAAGCTTTTCAGAGGAATTTGCTCTTTAA
TGGATAAAACACCTAAATCTTACTAAATTTAGTTAAA-CAGTTTGTATACCACTATTTAA
G-TAATAATTTGCTATTATTACTAAAATTTAT----ATTAATTAAA--AAAAGTTAAGTC
AAGGTGCAGCATAAATTTTAGTATGAAGTGAATTACATTTCTTTTAAGAAAAATT--TGT
TGAAAA--TAAAATTTAGGATTTGAAAGTAAAATT-TTAATAGAAGGAAAATTTGAATTA
AGCTCTAAAATATGTACATA----------------------------------------
----------------------

#Haemaphysalis_longicornis_HQ434625.1
---TAAACTAGGAATTAGATACCCTATTATTATGAACTAT-ATATTGTTAGTATATAAAT
TTTATGAAAACAAAAAATTATGGCGGTATTTTAAGCTTTTCAGAGGAATTTGCTCTTTAA
TGGATAAAACACCTAAATCTTACTAAAATTAGTTAAG-CAGTTTGTATACCACTATTTAA
G-TAATAATTTATTATTATTACTATAATTTAT----AT-AAATAAA--AAAAGTTAAGTC
AAGGTGCAGCTAAAATTTTAGAATGAAGTGAATTACATTACTTTTAAGAGAAATA--AGT
TGAAAA--TAAGTTTTAGGATTTGAAAGTAAAATT-TTAATAGAAAGAAGATTT------
------------------------------------------------------------
----------------------

#Haemaphysalis_punctata_AF150032.1
-------------------------ATTATTAAGAGCTCT-ATATTGTTAGTATATAATT
TATATGAAAACAAAAAATTATGGCGGTATTTTAAGCTTTTCAGAGGAATTTGCTCTTTAA
TGGATAAAACACCTAAATCTTACTAGAATTAGTAAAG-CAGTTTGTATACCACTATTTAA
GGTAATAATTTGTTGTTATTACTAGAATTTA-----CAAAAATAAA--AAAAGTTAAGTC
AAGGTGCAGCAAAAATTCTAGAATGAAGTGAATTACATTACTTTAAAGTAAA--TATTAT
TGAAAAA-TAAA-TTTAGGATTTGAAAGTAAAATT-TTAATAGAAAGAATATTTGAATTT
AGCTCTAAAATATGTAC-------------------------------------------
----------------------

#Haemaphysalis_punctata_AM4105757.1
-------------------------ATTATTAAGAGTTTC-ATATTGTTAGTATATACTA
AATATGAAAACAAAAAATTATGGCGGTATTTTAAGCTTTTCAGAGGAATTTGCTCTATAA
TGGATATTACGCCTAAATCTTACTAAGGTTAGTTAAG-CAGTTTGTATACCACTATTAAA
G-TAATAATTTATAATTATTACTTCAATTTA--TAGTTT--TTTAA-AAAAATTTAAGTC
AAGGTGCAGCAAAAATTTTAGAATGAAGTGAATTACATTTCTTTTTAGAAAA-ATAAAAT
GAAAAAT----GTTTTAGGATTTGATAGTAAAATT-TTAATAAAATGAAAATTTGAATTA
AGCTCTAAAATATGTAC-------------------------------------------
----------------------

#Haemaphysalis_sp.MVB-2002_AF483218.1
-------------------------ATTATTAAGAGTTTC-ATATTGTTAGTATATACTA
AATATGAAAACAAAAAATTATGGCGGTATTTTAAGCTTTTCAGAGGAATTTGCTCTATAA
TGGATATTACGCCTAAATCTTACTAAGGTTAGTTAAG-CAGTTTGTATACCACTATTAAA
G-TAATAATTTATAATTATTACTTCAATTTA--TAGTTT--TTTAA-AAAAATTTAAGTC
AAGGTGCAGCAAAAATTTTAGAATGAAGTGAATTACATTTCTTTTTAGAAAA-ATAAAAT
GAAAAAT----GTTTTAGGATTTGATAGTAAAATT-TTAATAAAATGAAAATTTGAATTA
AGCTCTAAAATATGTAC-------------------------------------------
----------------------

#Haemaphysalis_parva_JX573136.1
TATTTAAACTAGGATTAGATACCCTATTATTAAGAGCTAT-ATATTGTTAGTAAATATAA
ATTACGAAAACATAAAGTTATGGCGGTATTTCAAGCTTATCAGAGGAATTTGCTCTGTAA
AGGATAAAACGCCTAAATCTTACTAAAATTTGTAAAGTCAGTTTGTATACCACTATGAAA
G-TAATATTTTACTATTATTACTTCAATATT-----TT-AATTAGGTAATAAATTAAGTC
AAGGTGCAGCAAAAATTTTAGATTGAAGTGAATTACATTTCTTTTTAGAGA-TTTGATTT
GAAAGTA--AAATTTTAGGATTTGAAAGTAAAATT-TTAATAAAATGAAAATTTGAATTA
AGCTCTGAAATATGTACATATCGCCCGTCGCTCTTTTCTGAAGATAAGTCGTAACAAAGT
TAAAATACTGGAAAGTGTTTT-
