# Supplementary material for: Assessment of four DNA fragments (COI, 16S rDNA, ITS2, 12S rDNA) for species identification of the Ixodida (Acari: Ixodida)
Source: Parasit Vectors. 2014 Mar 3;7:93. doi: 10.1186/1756-3305-7-93 (PMC3945964; doi:10.1186/1756-3305-7-93)
Supplement: Additional file 5 — Appendix S2. The data sets 1 to 3 utilized in this manuscript. [file 1756-3305-7-93-S5.zip › Appendix.S2/data set 3/12S/Hyalomma.meg]

#mega
!Title ;
!Format DataType=DNA indel=-;

#Hyalomma_dromedarii_AF150036.1
--------------------ATTATTGAGAATAATAAATTGTAAGTAAATATAAATTACG
AAAGCAAAAAATTATTGGCGGTATCTTAAGCTTTTCAGAGGAATTTGCTCTTTAATGGAT
AAAACACCCAAATCTTACTTAGA-TTGGT-TAAATCAGTTTGTATACCACTATAAAAATT
ATAATTTACTTTTATTATTTCTCTTCTT----TAAAGAAATAAATTAAGTCAAGGTGCAG
CTAAAATTTAAGGTTGAAGTGAATTACATTTCTTTAAAGAAAT--AAAACAATGAAATAA
AA--TATAGGATTTGATAGTAAAAT-TAAAATAGAAAGTTAATTTGAATTAAGCTCTAAG
ATATGTAC-----------------------------------------

#Hyalomma_marginatum_marginatum_AF150034.1
--------------------ATTATTAAGAATAAAAAATTGTAAGTAAATATTAATTACG
AAAGCAAAAAATTAT-GGCGGTATTTTAAGCTTTTCAGAGGAATTTGCTCTTTAATGGAT
AAAACACCTAGACCTTACTTAAA-TTAGTACTTTTCAGTTTGTATACCACTATTATAATA
ATAATTTGTTATTATTATTAATATTCTT--AAATTAGAAGAAAATTAAGTCAAGGTGCAG
CATAAATTTATGAATGAAGTGAATTACATTTCTTTTAAGAAAAA--TAAAATTGAAATAA
AACATTTAGGATTTGATAGTAAAAT-TAAAATATTAAGTTAATTTGAATAAAGCTCTAAA
ATATGTAC-----------------------------------------

#Hyalomma_marginatum_rufipes_AF150033.1
--------------------ATTATTAAGAATAAAAAATTGTGAGTAAATATTAATTACG
AAAGCAAAAAATTAT-GGCGGTATTTTAAGCTTTTCAGAGGAATTTGCTCTTTAATGGAT
AAAACACCTAAACCTTACTTAAA-TTAGTACCTTTCAGTTTGTATACCACTATTATAATA
ATAATTTGTTATTATTATTAATATTCTT--AAATTAGAATAAAATTAAGTCAAGGTGCAG
CATAAATTTATGAATGAAGTGAATTACATTTCTTTAAAGAAAAA--TAAAATTGAAATAA
AACATTTAGGATTTGATAGTAAAGT-TAAAATATTAAGTTAATTTGAATAAAGCTCTAAA
ATATGTAC-----------------------------------------

#Hyalomma_truncatum_AF150031.1
--------------------ATTATTGAGAATAGAAAATTGTAAGTAAATATTAATTACG
AAAGCAAAAAATTAT-GGCGGTATTTTAAGCTTTTCAGAGGAATTTGCTCTTTAATGGAT
AAAACACCTAAATCTTACTTAAA-TTAGTGCTTTTCAGTTTGTATACCACTATTACAATA
ATAATTTGTTATTATTATTAATATTCTT--GTGTTAGAAGAAAATTAAGTCAAGGTGCAG
CATAAATTTATGAATGAAGTGAATTACATTTCTTTTAAGAAAAA--TAAAATTGAAATAA
AATATTTAGGATTTGATAGTAAAAT-TAAAATATAAAGTTAATTTGAATTAAGCTCTAAA
ATATGTAC-----------------------------------------

#Hyalomma_truncatum_AF031857.1
-------------------------------------------AGTAAATATTAATTACG
AAAGCAAAAAATTAT-GGCGGTATTTTAAGCTTTTCAGAGGAATTTGCTCTTTAATGGAT
AAAACACCTAAATCTTACTTAAA-TTAGTGCTTTTCAGTTTGTATACCACTATTACAATA
ATAATTTGTTATTATTATTAATATTCTT--ATGTTAGAAGAAAATTAAGTCAAGGTGCAG
CATAAATTTATGAATGAAGTGAATTACATTTCTTTTAAGAAAAA--TAAAATTGAAATAG
AATATTTAGGATTTGATAGTAAAAT-TAAAATATAAAGTTAATTTGAATTAAGCTCTAAA
ATATGTACATA--------------------------------------

#Hyalomma_marginatum_rufipes_AF031856
-------------------------------------------AGTAAATATTAATTACG
AAAGCAAAAAATTAT-GGCGGTATTTTAAGCTTTTCAGAGGAATTTGCTCTTTAATGGAT
AAAACACCTAAACCTTACTTAAA-TTAGTACCTTTCAGTTTGTATACCACTATTATAATA
ATAATTTGTTATTATTATTAATATTCTT--AAATTAGAATAAAATTAAGTCAAGGTGCAG
CATAAATTTATGAATGAAGTGAATTACATTTCTTTAAAGAAAAA--TAAAATTGAAATAA
AACATTTAGGATTTGATAGTAAAGT-TAAAATATTAAGTTAATTTGAATAAAGCTCTAAA
ATATGTACATA--------------------------------------

#Hyalomma_dromedarii_AF031855
-------------------------------------------AGTAAATATAAATTACG
AAAGCAAAAAATTAT-GGCGGTATCTTAAGCTTTTCAGAGGAATTTGCTCTTTAATGGAT
AAAACACCCAAATCTTACTTAGA-TTGGT-TAAATCAGTTTGTATACCACTATAAAAATT
ATAATTTACTTTTATTATTTCTCTTCTT----TAAAGAAATAAATTAAGTCAAGGTGCAG
CTAAAATTTAAGGTTGAAGTGAATTACATTTCTTTAAAGAAAT--GAAACAATGAAATAA
AA--TATAGGATTTGATAGTAAAAT-TAAAATAGAAAGTTAATTTGAATTAAGCTCTAAG
ATATGTACATA--------------------------------------

#Hyalomma_aegyptium_AF031854.1
-------------------------------------------AGTAAATAATAATTACG
AAAGCAAAAAATTAT-GGCGGTATCTTAAGCTTTTCAGAGGAATTTGCTCTGTAATGGAT
AAAACACCTAAATCTTACTTAAATTAGTTAGAATTCAGTTTGTATACCACTATTAAAATA
ATAATTAACTATTATTATTAATATTCTT--TATTAAGAAAAAAGTTAAGTCAAGGTGCAG
CAAAAATTTAAGAATGAAGTGAATTACATTTCTTAAAAGAAAAA----AAATTGAAATTA
AA-ATTTAGGATTTGATAGTAAAAT-TAAAATAAAAAGTTAATTTGAACTAAGCTCTAAG
ATATGTACATA--------------------------------------

#Hyalomma_truncatum_AM410578.1
----------------------------------------GTAAGTAAATATTAATTACG
AAAGCAAAAAATTAT-GGCGGTATTTTAAGCTTTTCAGAGGAATTTGCTCTTTAATGGAT
AAAACACCTAGATCTTACTTAAA-TTAGTACTTTTCAGTTTGTATACCACTATTACAATA
ATAATTCATTATTATTATTAATATTCTT--GTATTAGAAAAAAATTAAGTCAAGGTGCAG
CATAAATTTATGAATGAAGTGAATTACATTTCTTAAAAGAAAATTAGAAAGTTGAAATAG
GATATTTAGGATTTGAAAGTAAAATGTGAAAGATAAGGTTAATTTGAAGTAAGCTCT?GG
G-GTGTACACATCG-----------------------------------

#Hyalomma_marginatum_AM410577.1
---------------------------------------------------TTACTTACG
AAAGCAAAAAATTAT-GGCGGTGTTTTAAGCTTTTCAGAGGAATTTGCTCTTTAATGGAT
AAAACACCTAGACCTTACTTAAA-TTAGTACTTTTCAGTTTGTATACCACTATTATAATA
ATAATTTGTTATTATTATTAATATTCTT--AAATTAGAAGAAAATTAAGTCAAGGTGCAG
CATAAATTTATGAATGAAGTGAATTACATTTCTTTTAAGAAAAA----------------
------------------------------------------------------------
-------------------------------------------------

#Hyalomma_hussaini_AY008689.1
-------------------------------------------AGTAAATATAAATTACG
AAAGCAAAAAATTAT-GGCGGTATCTTAAGCTTTTCAGAGGAATTTGCTCTTTAATGGAT
AAACCCCCTAAATCTTACTTAAA-TTAGT-CATAACAGTTTGTATACCACTATAAAAATA
ATAACTTGCAATTATTATTTTAACTCTT----TTTAGAAAAAAGTTAAGTCAAGGTGCAG
CATAAATTTAAGAATGAAGTGAATTACATTTCTTTTAAGAAAAA---AGAAATGAAATTA
AA-ATTTAGGATTTGAAAGTAAAAT-TAAAATAGAATGTTAATTTGAATTAAGCTCTAAG
ATATGTACATA--------------------------------------
