# Supplementary material for: Assessment of four DNA fragments (COI, 16S rDNA, ITS2, 12S rDNA) for species identification of the Ixodida (Acari: Ixodida)
Source: Parasit Vectors. 2014 Mar 3;7:93. doi: 10.1186/1756-3305-7-93 (PMC3945964; doi:10.1186/1756-3305-7-93)
Supplement: Additional file 5 — Appendix S2. The data sets 1 to 3 utilized in this manuscript. [file 1756-3305-7-93-S5.zip › Appendix.S2/data set 3/12S/Ornithodoros.meg]

#mega
!Title ;
!Format DataType=DNA indel=-;

#Ornithodoros_moubata_AB073679.1
GTATTAATATAGTAAATAATATTTGTTATTTAAGCTCTTTATGTTATTAAGTAAACGAAA
TTATATAGAAGATATAATTATTTAGTTTGTAATTCAAAGATAGGTTTAAAATTATCTCAG
CGAAG--CTGTGCCAGCCGCCGCGGTTACACAGGCTGAGAGAAAGTATTATTATAATAAT
AATAAAATTTTTTGGTAAG---TTTTTACATGTAGGTGAAATTAGTGTTTAAATTTATAA
GTTTGTTTTAAATGAATTTT-GGTTTAAATTAGGATTAGATACCCTATTATTCA-AGAAC
TTTAAGTTGGTAGTATTTTTTAAGTTTTGAAATCTAAAGATTATGGCGGTATTTTAAGCT
ATTTAGAGGAATTTATTCTTTAATGGATAAAGCTCAGGGATCTTACTTGGATTGGTTAAG
CAGTTTGTATATCGCTATCAT--AGAATAA-TGTTGATTAATTAATAATTAGAATTAT--
ATTTTGTAAGAATGTTAGGTCAAAATGCAGCAAAAATTTAAGGTTGAAATAAATTACTTT
TATTTATATATGAGTTTTTGAAAATAGGGT--TTAGGATTTAAAAGTAAATTTGAATTAT
AATGTTTAGTTGAATTTAGCTCTAAAATATGCACATATCGCCCGTCACTCTCA------G
TGATGAGATAAGTCGTAACAAAGTAAAAGTACCGGAAGGTGTTTTT

#Ornithodoros_porcinus_AB105451.1
ATATTTATATAGTAAATAATATTTGCATTTTAAGCTCTTTATGTTAAAAGTAAATAAATT
AAAAATAGAAGATATATTTATTTGTTTTGTCATACAAAAATAGGTTTGAAATTATCTCAG
GCGAAGCCTGTGCCAGCCGCCGCGGTTACACAGGCTGGGTAAAAATATTTGTGTTATGAT
AATAAAATTTTATTATATTGTTTTTTTTTACTTAGGTGAAATTTTTATATGAATTTGTGA
TTTTGTTTTGAAGAAATTTTTGATTTAAATTAGGATTAGATACCCTATTATTCA-GTAAT
TTGAAATTGGTAGTATTTTTAGGTTCTTTAAATCTAAAGATTATGGCGGTATTTTAAGCT
TTTTAGAGGAATTTGTTCTTTAATGGATAAAACTCAAAAATCTTACTTGGGTTGGTTAAG
CAGTTTGTATATCGCTATCAT--AGAATAA-TGTTGATTGATTAATAATTAAGATTAT--
CTTTAGTAAAAATGTTAGGTCAAAATGCAGCAAAAATTTAAGGTTGAAATAAATTACTTT
TATTTGTATATGGTTTTTTGAAATTAAGTT---TAGGATTTAAGAGTAAATTGAAATTAT
AATGTTCAGTTGAATTTAGCTCTAAAATATGCACATATCGCCCGTCACTCTCA------G
TGATGAGATAAGTCGTAACAAAGTAAAAGTACCGGAAGGTGTTTTT

#Ornithodoros_turicata_U95912.1
------------------------------------------------------------
------------------------------------------------------------
------------------------------------------------------------
------------------------------------------------------------
--------------------------AAACTAGGATTAGATACCCTATTATTAATATAAG
CTGAAATTGG-AGAATTT---TAGGTATTAAATCTTAAGATTATGGCGGTATTCTAAGCT
-TTTAGAGGAATTCATTCTTTGATTGATAAAACTCAAAAATCTTACTTAATTTTGTTAGG
CAGTTTGTATATCGCTATCATTTATAATTA-TACTATTTGGT-TATGATTTTAATTATT-
TTATTTTAAAAATGTTAGGTCAAAATGCAGTGTAAAATTAAGGTTGAAATGGGTTACATT
TATTGATATATGTGGATTTGAAATATTATT---AAGGATTTAATAGTAAGTTAAAATTAT
AATGTTTAACTGAAAGAAGCTCTAGGATATACACATATCGCC-GTCGCTCTCACTTGAGA
TAGCGAGATAAGTCGTAACATAG-----------------------
