# Supplementary material for: Assessment of four DNA fragments (COI, 16S rDNA, ITS2, 12S rDNA) for species identification of the Ixodida (Acari: Ixodida)
Source: Parasit Vectors. 2014 Mar 3;7:93. doi: 10.1186/1756-3305-7-93 (PMC3945964; doi:10.1186/1756-3305-7-93)
Supplement: Additional file 5 — Appendix S2. The data sets 1 to 3 utilized in this manuscript. [file 1756-3305-7-93-S5.zip › Appendix.S2/data set 3/12S/Rhpicephalus.meg]

#mega
!Title ;
!Format DataType=DNA indel=-;

#Boophilus_annulatus_AF133058.1
-----------------------------------------------AGTAAATAATA-A
TTAC-GAAAGCAAAAAATTATGGCGGTATTTTAAGCTTTTCAGAGGAATTTGCTCTTTAA
TGGATAAAACA--CCTAAATCTTACTTAAATTTGTTAGGTCAATTT-GTATACCACTATT
-AAATTAATTAATAATTTTAATTTATAAAATTTATATAAATT---T-AAAAAAAATTAAG
TC-AAGGTGC-AGTAAAAATTTAAGA-ATGAAGTGAATTACAATTCTCTTAAGAGATTAT
TTAAA---TTAAAATTTTAATTTAGGATTTGAAAGTAAAATT-AAAATAGAATGTTAATT
-TGAATAAAGCTCTAAAATATGTACATA--------------------------------
------------------------

#Boophilus_annulatus_AF150045.1
-----------------------ATTATTTAAGAGCTTTACATTGTAAGTAAATATTA-A
TTAC-GAAAGCAAAAAATTATGGCGGTATTTTAAGCTTTTCAGAGGAATTTGCTCTTTAA
TGGATAAAACA--CCTAAATCTTACTTAAATTTGTTAAGTCAATTT-GTATACCACTATT
-AAATTAATTATTAATTTTAATTTATAAAATTTATGCAAATT---T-AAAAAAAATTAAG
TC-AAGGTGC-AGTAAAAATTTAAGA-ATGAAGTGAATTACATTTCTTTTAAGAGATTAT
TAAAA---TTAAAATTTTAATTTAGGATTTGAAAGTAAAATT-AAAATAGAATGTTAATT
-TGAATTAAGCTCTAAAATATGTAC-----------------------------------
------------------------

#Boophilus_annulatus_AM410573.1
----------------ATACCCTATTATTTTAGAGCTTTACATTGTAAGTAAATAATA-A
TTAC-GAAAGCAAAAAATTATGGCGGTATTTTAAGCTTTTCAGAGGAATTTGCTCTTTAA
TGGATAAAACA--CCTAAATCTTACTTAAATTTGTTAGGTCAATTT-GTATACCACTATT
-AAATTAATTAATAATTTTAATTTATAAAATTTATATAAATT---T-AAAAAAAATTAAG
TC-AAGGTGC-AGTAAAAATTTAAGA-ATGAAGTGAATTACAATTCTCTTAAGAGATTAT
TTAAA---TTAAAATTTTAATTTAGGATTTGAAAGTAAAATT-AAAATAGAATGTTAATT
-TGAATAAAGCTCTAAGATATGTACACATCGCCCGTCG----------------------
------------------------

#Boophilus_decoloratus_AF031846.1
-----------------------------------------------AGTAAATAATA-A
TTAT-GAAAGCAAAAAATTATGGCGGTATTTTAAGCTTTTCAGAGGAATTTGCTCTTTAA
TGGATAAAACA--CCTTAATCTTACTTAAATTTGTTAAATCAGTTT-GTATACCACTATG
-AAATTAATTAATTATTTTAATTAATAAAATTTATTAATATT---TTAAAAAAAATTAAG
TC-AAGGTGC-AGCAAAAATTTAAGA-ATGAAGTGAATTACATTTCTTTTAAGAAACCAG
TAAAA---TTAAAA-TTATTTTTAGGATTTGAAAGTAAAATT-AAAATAGAATGTTAATT
-TGAATTAAGCTCTAAAATATGTACATA--------------------------------
------------------------

#Boophilus_decoloratus_AF150044.1
-----------------------ATTATTAAAGAGCTATAAATTGTAAGTAAATAATA-A
TTAT-GAAAGCAAAAAATTATGGCGGTATTTTAAGCTTTTCAGAGGAATTTGCTCTTTAA
TGGATAAAACA--CCTTAATCTTACTTAAATTTGTTAAATCAGTTT-GTATACCACTATG
-AAATTAATTAATTATTTTAATTAATAAAATTTATTAATATT---TTAAAAAAAATTAAG
TC-AAGGTGC-AGCAAAAATTTAAGA-ATGAAGTGAATTACATTTCTTTTAAGAAACCAG
TAAAA---TTAAAA-TTATTTTTAGGATTTGAAAGTAAAATT-AAAATAGAATGTTAATT
-TGAATTAAGCTCTAAAATATGTAC-----------------------------------
------------------------

#Boophilus_geigyi_AY008685.1
-----------------------------------------------AGTAAATATTA-A
TTAT-GAAAGCAAAAAATTATGGCGGTATTTTAAGCTTTTCAGAGGAATTTGCTCTTTAA
TGGATAAAACA--CCTAAATCTTACTTAAATTTGTCAATTCAATTT-GTATACCACTATG
-TAATTAATTATTAACTTTAATTAATAAAATTTATAAAA--A---TTAAAAAAAATTAAG
TC-AAGGTGC-AGTAAAAATTTAAGG-ATGAAGTGAATTACATTTCTTTTAAGAGATTAT
AAATT---TTAAAATTAG-TTTTAGGATTTGAAAGTAAAATT-AAAATAAAATGTTAATT
-TGAATCAAGCTCTAAAATATGTACATA--------------------------------
------------------------

#Boophilus_kohlsi_AF150043.1
-----------------------ATTATTTAAGAGCCTTATATTGTAAGTAAATAAAT-A
CTAC-GAAAGCAAAAAATTATGGCGGTATTTTAAGCTTTTCAGAGGAATTTGCTCTTTAA
TGGATAAAACA--CCTAAATCTTACTTAAATTTGTTAAAACAATTT-GTATACCACTATA
GAAATTAATTATTCATTTTAATTAATAAAAAGTATTAAGATT---T-AAAAAAAGTTAAG
TC-AAGGTGC-AGTAAAAATTTAAGA-ATGAAGTGAATTACAAGTCTTTTAAGAGATTA-
--AAA---TTTAAAATTAATTTTAGGATTTGAAAGTAAAGTT-AAAATAGAATGTTAATT
-TGAATAAAGCTCTAAAATATTTAC-----------------------------------
------------------------

#Boophilus_kohlsi_AY008686.1
--------------------------------------------------AAATAAAT-A
CTAC-GAAAGCAAAAAATTATGGCGGTATTTTAAGCTTTTCAGAGGAATTTGCTCTTTAA
TGGATAAAACA--CCTAAATCTTACTTAAATTTGTTAAAACAATTTTGTATACCACTATA
GAAATTAATTATTYATTTTAATTAATAAAAAGTATTAAGATT---T-AAAAAAAGTTAAG
TC-AAGGTGC-AGTAAAAATTTAAGA-ATGAAGTGAATTACAAGTCTTTTAAGAGATTA-
--AAA---TTTAAAATTAATTTTAGGATTTGAAAGTAAAGTT-AAAATAGAATGTTAATT
-TGAATAAAGCTCTAAAATATGTACATA--------------------------------
------------------------

#Boophilus_microplus_AF031847.1
-----------------------------------------------AGTAAATATTA-A
TTAC-GAAAGCAAAAAATTATGGCGGTATTTTAAGCTTTTCAGAGGAATTTGCTCTTTAA
TGGATAAAACA--CCTAAATCTTACTTAAATTTGTTAAGTCAATTT-GTATACCACTATT
-AAATTAATTATTAATTTTAATTTATAAAATTTATTTAAATT---T-AAAAAAAATTAAG
TC-AAGGTGC-AGTAAAAATTTAAGA-ATGAAGTGAATTACAATTCTTTTAAGAGATTAT
TTAAA---TTAAAATTTTAATTTAGGATTTGAAAGTAAAATT-AAAATAGAATGTTAATT
-TGAATTAAGCTCTAAAATATGTACATA--------------------------------
------------------------

#Boophilus_microplus_AF150042.1
-----------------------ATTATTT-AGAGCTTTACATTGTAAGTAAATAATA-A
TTAC-GAAAGCAAAAAATTATGGCGGTATTTTAAGCTTTTCAGAGGAATTTGCTCTTTAA
TGGATAAAACA--CCTAAATCTTACTTAAATTTGTTAAATCAATTT-GTATACCACTATT
-AAATTAATTAATAATTTTAATTTATAAAATTTATATAAATT---T-AAAAAAAATTAAG
TC-AAGGTGC-AGTAAAAATTTAAGA-ATGAAGTGAATTACATTTCTTTTAAGAGATTAT
TTAAA---TTAAAAATTTAATTTAGGATTTGAAAGTAAAATT-AAAATAGAATGTTAATT
-TGAATTGAGCTCTAAAATATGTAC-----------------------------------
------------------------

#Rhipicephalus_appendiculatus_AF031859.1
-----------------------------------------------AGTATATAATA-A
TTAC-GAAAGCAAAAAATTATGGCGGTATTTTAAGCTTTTCAGAGGAATTTGCTCTTTAA
TGGATAAAACA--CCTAAATCTTACTTAAATTTGTCAAATCAACTT-GTATACCACTATT
-AAAACAATTATTAACTCTAATTGTTAATATTTAAAAACATA-AATTAATTTAAATTAAG
TC-AAGGTGC-AGTAAAAATTTAAGA-ATGAAGTGAATTACATTACTTTTAAGAGA--AA
TAAAA---TTAAA--TAAAATTTAGGATTTGAAAGTAAAATT-AAAATAGAATGTTAATT
-TGAATTAAGCTCTAAAATATGTACATA--------------------------------
------------------------

#Rhipicephalus_appendiculatus_AF150027.1
-----------------------ATTATTTAAGAGCTAAATATTGTAAGTATATAATA-A
TTAC-GAAAGCAAAAAATTATGGCGGTATTTTAAGCTTTTCAGAGGAATTTGCTCTTTAA
TGGATAAAACA--CCTAAATCTTACTTAAATTTGTCAAATCAACTT-GTATACCACTATT
-AAAACAATTATTAACTCTAATTGTTAATATTTAAAAACATA-AATTAATTTAAATTAAG
TC-AAGGTGC-AGTAAAAATTTAAGA-ATGAAGTGAATTACATTACTTTTAAGAGA--AA
TAAAA---TTAAA--TAAAATTTAGGATTTGAAAGTAAAATT-AAAATAGAATGTTAATT
-TGAATTAAGCTCTAAAATATGTAC-----------------------------------
------------------------

#Rhipicephalus_appendiculatus_AF150028.1
-----------------------ATTATTTAAGAGCTAAATATTGTAAGTATATAATA-A
TTAC-GAAAGCAAAAAATTATGGCGGTATTTTAAGCTTTTCAGAGGAATTTGCTCTTTAA
TGGATAAAACA--CCTAAATCTTACTTAAATTTGTTAAATCAACTT-GTATACCACTATT
-AAAACAATTATTAACTTTAATTGTTAATATTTAAAA-CATA-AATTAATTTAAATTAAG
TC-AAGGTGC-AGTAAAAATTTAAGA-ATGAAGTGAATTACATTACTTTTAAGGGA--AA
TAAAA---TTAAA--TAAAGTTTAGGATTTGAAAGTAAAATT-AAAATAGAATGTTAATT
-TGAATTAAGCTCTAAAATATGAAC-----------------------------------
------------------------

#Rhipicephalus_australis_JN828949.1
-----------------------ATTATTTTAGAGCTTTACATTGTAAGTAAATATTA-A
TTAC-GAAAGCAAAAAATTATGGCGGTATTTTAAGCTTTTCAGAGGAATTTGCTCTTTAA
TGGATAAAACA--CCTAAATCTTACTTAAATTTGTTAAGTCAATTT-GTATACTACTATT
-AAATTAATTATTAATTTTAATTTATAAAATTTATTTAAATT---T-AAAAAAAATTAAG
TC-AAGGTGC-AGTAAAAATTTAAGA-ATGAAGTGAATTACAATTCTTTTAAGAGATTAT
TTAAA---TTAAAATTTTAATTTAGGATTTGAAAGTAAAATT-AAAATAGAATGTTAATT
-TGAATTAAGCTCTAAAATATGTAC-----------------------------------
------------------------

#Rhipicephalus_bursa_AF150053.1
-----------------------ATTATTTAAGAGCTATATATTGTAAGTAAATAATT-A
TTAC-GAAAGCAAGAAATTATGGCGGTATTTTAAGCTTTTCAGAGGAACTTGCTCTTTAA
TGGATAGAACA--CCTAAATCTTACTTAAATTTGCTAAATCAATTT-GTATACCACTATA
-AAATTAATTATTTACTTTAATTAATAAAGCTTAT--AAATT---TTAGAGTAAATTAAG
TC-AAGGTGC-AGTAAAAATTTAAGA-ATGAAGTGAGTTACATTTCTTTTAAGAGAACTA
CAAAT---TTAAAAATAATATT-AGGATTTGAAAGTAAAATT-AAAATAGAATGTTAATT
-TGAATAAAGCTCTAAAATATGTAC-----------------------------------
------------------------

#Rhipicephalus_bursa_AM410572.1
---------GGGATAGATACCCTATTATTTAAGAGCTATATATTGTAAGTAAATAATT-A
TTAC-GAAAGCAAAAAATTATGGCGGTATTTTAAGCTTTTCAGAGGAACTTGCTCTTTAA
TGGATAGAACA--CCTAAATCTTACTTAAATTTGCTAAATCAATTT-GTATACCACTATA
-AAATTAATTATTTACTTTAATTAATAAAGTTTAT--AAATT---TTAGAGTAAATTAAG
TC-AAGGTGC-AGTAAAAATTTAAGA-ATGAAGTGAGTTACATTTCTTTTAAGAGAACTA
CAAAT---TTAAAAATAATATT-AGGATTTGAAAGTAAAATT-AAAATAGAATGTTAATT
-TGAATAAAGCTCTAAAATATGTACACATCGCCCG-------------------------
------------------------

#Rhipicephalus_compositus_AF031860.1
-----------------------------------------------AGTAAATAAAA-A
TTGT-GAAAGCAAAAAATTATGGCGGTATTTTAAGCTTTTCAGAGGAATTTGCTCTTTAA
TGGATAAAACA--CCCAAATCTTACTTAAATTTGTTAAATCAATTT-GTATACCACTATA
-AAAACAATTAATAACTTTAATTGTTAAAAATTATTTAC-----ATTAAATTATGTTAAG
TC-AAGGTGC-AGTAAAAATTTAAGA-ATGAAGTGAATTACATTTCTTTTTAGAAA--CA
AGAAA---TTAAAT-TTATAAATAGGATTTGAAAGTAAAATT-AAAATAGAATGTTAATT
-TGAATAAAGCTCTAAAATATGTACATA--------------------------------
------------------------

#Rhipicephalus_decoloratus_EU921774.1
------CTAGGATTAGATACCCTATTATTTTAGAGCTATAAATTGTAAGTAAATAATA-A
TTAT-GAAAGCAAAAAATTATGGCGGTATTTTAAGCTTTTCAGAGGAATTTGCTCTTTAA
TGGATAAAACA--CCTTAATCTTACTTAAATTTGTTAAATCAGTTT-GTATACCACTATG
-AAATTAATTAATTATTTTAATTAATAAAATTTATTAATATT---TTAAAAAAAATTAAG
TC-AAGGTGC-AGCAAAAATTTAAGA-ATGAAGTGAATTACATTTCTTTTAAGAAACCAG
TAAAA---TTAAAA-TTATTTTTAGGATTTGAAAGTAAAATT-AAAATAGAATGTTAATT
-TGAATTAAGCTCTAAAATATGTACATATCGCCCGTCACTCTTTATTAAGATAAGTCGTT
ACATAG------------------

#Rhipicephalus_evertsi_evertsi_AF031861.1
-----------------------------------------------AGTAGATAGTT-A
TTAC-GAAAGCAAAAAATTATGGCGGTATTTTAAGCTTTTCAGAGGAATTTGCTCTTTAA
TGGATAAAACA--CCTAAATCTTACTTGAATTTGTTAAGGCAATTT-GTATACCACTATA
-AAATTAATTATTTGCTTTAATTAATAAAGTTTAT--AATTT---TTAAAACAAATTAAG
TC-AAGGTGC-AGTAAAAATTTAAGA-ATGAAGTGAATTACATTTCTTTTAAGAGATTAA
TGCAA---TTAAAAATAGAATT-AGGATTTGAAAGTAAAATT-AAAATATAATGTTAATT
-TGAATAAAGCTCTAAAATATGTACATA--------------------------------
------------------------

#Rhipicephalus_evertsi_evertsi_AF150052.1
-----------------------ATTATTTAAGAGCTATATATTGTTAGTAAATAATT-A
TTAC-GAAAGCAAAAAATTATGGCGGTATTTTAAGCTTTTCAGAGGAATTTGCTCTTTAA
TGGATAAAACA--CCTAAATCTTACTTGAATTTGTTAAGTCAATTT-GTATACCACTATA
-AAATTAATTATTTGCTTTAATTAATAAAGTTTAT--AATTT---TTAAAACAAATTAAG
TC-AAGGTGC-AGTAAAAATTTAAGA-ATGAAGTGAATTACATTTCTTCTAAGAGATTAA
TGCAA---TTAAAAATAGAATT-AGGATTTGAAAGTAAAATT-AAAATATAATGTTAATT
-TGAATAAAGCTCTAAAATATGTAC-----------------------------------
------------------------

#Rhipicephalus_evertsi_evertsi_DQ901291.1
-------------------CCCTATTATTTAAGAGCTATATATTGTTAGTAAATAATT-A
TTAC-GAAAGCAAAAAATTATGGCGGTATTTTAAGCTTTTCAGAGGAATTTGCTCTTTAA
TGGATAAAACA--CCTAAATCTTACTTGAATTTGTTAAGTCAATTT-GTATACCACTATA
-AAATTAATTATTTGCTTTAATTAATAAAGTTTAT--AATTT---TTAAAACAAATTAAG
TC-AAGGTGC-AGTAAAAATTTAAGA-ATGAAGTGAATTACATTTCTTCTAAGAGATTAA
TGCAA---TTAAAAATAGAATT-AGGATTTGAAAGTAAAATT-AAAATATAATGTTAATT
-TGAATAAAGCTCTAAAATATGTACATATC------------------------------
------------------------

#Rhipicephalus_evertsi_mimeticus_AF031862.1
-----------------------------------------------AGTAAATAACT-A
TTAC-GAAAGCAAAAAATTATGGCGGTATTTTAAGCTTTTCAGAGGAATTTGCTCTTTAA
TGGATAAAACA--CCTAAATCTTACTTGAATTTGCTAAACCAATTT-GTATACCACTATA
-AAATTAATTATTTGCTTTAATTAATAAAGTCTAT--AATCT---TTAAAACAAATTAAG
TC-AAGGTGC-AGTAAAAATTTAAGA-ATGAAGTGAATTACATTTCTTTTAAGAGATTGA
TAAAA---TTAAAAATAGAGTT-AGGATTTGAAAGTAAAATT-AAAATACAATGTTAATT
-TGAATAAAGCTCTAAAATATGTACATA--------------------------------
------------------------

#Rhipicephalus_kochi_AF150051.1
-----------------------ATTATTTAAGAGCTTTACATTGTAAGTAAATAATA-A
TTAT-GAAAGCAAAAAATTATGGCGGTATTTTAAGCTTTTCAGAGGAATTTGCTCTTTAA
TGGATAAAACA--CCTAAATCTTACTTAAATTTGTTAAACCAATTT-GTATACCACTATG
-AAATTAATTATTAACTTTAATTAATAAAATTTATAAAT--A---TTAAGGTAAATTAAG
TC-AAGGTGC-AGTAAAAATTTAAGC-ATGAAGTGAATTACATTACTTTTAAGAGATTA-
ATAAG---TTAAATTTAATTATTAGGATTTGAAAGTAAAATT-AAAATAGAATGTTAGTT
-TGAATCAAGCTCTAAAATATGTAC-----------------------------------
------------------------

#Rhipicephalus_maculatus_AF150026.1
-----------------------ATTATTTAAGAGCTTAACATTGTAAGTATATAATA-A
TTAT-GAAAGCAAAAAATTATGGCGGTATTTTAAGCTTTTCAGAGGAATTTGCTCTTTAA
TGGATAAAACA--CCTAAATCTTACTTAAATTTGTCAAAACAATTT-GTATACCACTATT
-AAAATAATTATTAACTTTAATTATTAAGATTTAC--AATAA---ATACAAAAAATTAAG
TC-AAGGTGC-AGTATAAGTTTAAGA-ATGAAGTGAATTACATTTCTTTTAAGAGAATA-
AAAAA---TTAAAAATA--AATTAGGATTTGAAAGTAAAATT-AAAATAGAATGTTAATT
-TGAATTAAGCTCTAAAATATGTAC-----------------------------------
------------------------

#Rhipicephalus_maculatus_AY008687.1
-----------------------------------------------AGTATATAATA-A
TTAT-GAAAGCAAAAAATTATGGCGGTATTTTAAGCTTTTCAGAGGAATTTGCTCTTTAA
TGGATAAAACA--CCTAAATCTTACTTAAATTTGTCAAAACAATTT-GTATACCACTATT
-AAAATAATTATTAACTTTAATTATTAAGATTTAC--AATAA---ATACAAAAAATTAAG
TC-AAGGTGC-AGTATAAGTTTAAGA-ATGAAGTGAATTACATTTCTTTTAAGAGAATA-
AAAAA---TTAAAAATA--AATTAGGATTTGAAAGTAAAATT-AAAATAGAATGTTAATT
-TGAATTAAGCTCTAAAATAT---------------------------------------
------------------------

#Rhipicephalus_pravus_AF133055.1
-----------------------------------------------AGTAAATAGTA-A
TTAT-GAAAGCATAAAGTTATGGCGGTATTTTAAGCTTTTCAGAGGAATTTGCTCTTTAA
TGGATAGAACA--CCTAAATCTTACTTAAATTAGTTAAGTCAATTT-GTATACCACTATA
-AAATTAATTATTAACTTTAATTAATGAAATTTATAAAG-TA---TTAAAATAAATTAAG
TC-AAGGTGC-AGTAAAAATTTAAGT-ATGAAGTGAATTACATTTCTTTTAAGAGATTA-
ACACA---TTAAATTTA--AATTAGGATTTGAAAGTAAAGTT-AAAATAGGATGTTAATT
-TGAATAAAGCTCTAAAATATGTACATA--------------------------------
------------------------

#Rhipicephalus_pravus_AF150025.1
-----------------------ATTATTTAAGAGCTTTACATTGTAAGTAAATAACA-A
TTCTTGAAAGCAAAAAATTATGGCGGTATTTTAAGCTTTTCAGAGGAATTTGCTCTATAA
TGGATAAAACA--CCTAAATCTTACTTAAATTAGTAAATACAATTT-GTATACCACTATA
-AAATTAATTATTAACTTTAATTAATAAAATTTATAAAAATA---TTAAAATAAATTAAG
TC-AAGGTGC-AGTAAAAATTTAAGT-ATGAAGTGAATTACATTTCTTTTTAGAGACTG-
ATGAA---TTAAATTTAG-AATTAGGATTTGAAAGTAAAATT-AAAATAGAATGTTAATT
-TGAATAAAGCTCTAAAATATGTAC-----------------------------------
------------------------

#Rhipicephalus_pulchellus_AF031864.1
-----------------------------------------------AGTACATACAA-A
TTAC-GAAAGCAAAAAATTATGGCGGTATTTTAAGCTTTTCAGAGGAATTTGCTCTTTAA
TGGATAAAACA--CCTAAATCTTACTTAAATTTGTTAATACAATTT-GTATACCACTATT
-AAAATAATTATTAACTTTAATTATTTAAATTTAC--AATAA---ATAAAAAAAATTAAG
TC-AAGGTGC-AGTATAAATTTAAGA-ATGAAGTGAATTACATTTCTTTTAAGAGAG-G-
AAAAA---TTAAAATGC--AGTTAGGATTTGAAAGTAAAATT-AAAATAGAATGTTAATT
-TGAATCAAGCTCTAAAATATGTACATA--------------------------------
------------------------

#Rhipicephalus_pulchellus_AF150024.1
-----------------------ATTATTTAAGAGCTTAACATTGTAAGTACATACAA-A
TTAC-GAAAGCAAAAAATTATGGCGGTATTTTAAGCTTTTCAGAGGAATTTGCTCTTTAA
TGGATAAAACA--CCTAAATCTTACTTAAATTTGTTAATACAATTT-GTATACCACTATT
-AAAATAATTATTAACTTTAATTATTTAAATTTAC--AATAA---ATAAAAAAAATTAAG
TC-AAGGTGC-AGTATAAATTTAAGA-ATGAAGTGAATTACATTTCTTTTAAGAGAG-G-
AAAAA---TTAAAATGC--AGTTAGGATTTGAAAGTAAAATT-AAAATAGAATGTTAATT
-TGAATCAAGCTCTAAAATATGTAC-----------------------------------
------------------------

#Rhipicephalus_pumilio_AF150023.1
------------------------ATTATTAAGAGCTTTACATTGTTAGTAAATAATA-A
TTAT-GAAAGCAAAAAATTATGGCGGTATTTTAAGCTTTTCAGAGGAATTTGCTCTTTAA
TGGATAAAACA--CCTAAATCTTACTTAAATTTGTTATTTCAATTT-GTATACCACTATA
-AAAATAATTAATAACTTTAATTATTCAAATTTACCAAA------TTAAATTATATTAAG
TC-AAGGTGC-AGTAAAAATTTAAGA-ATGAAGTGAATTACATTACTTTTTAGAGAA-AA
AGAAA---TTAAAT-TTATATTTAGGATTTGAAAGTAAAATT-AAAATAGAATGTTAATT
-TGAATTAAGCTCTAAAATATGTAC-----------------------------------
------------------------

#Rhipicephalus_pumilio_AY008690.1
-----------------------------------------------AGTAAATAATA-A
TTAT-GAAAGCAAAAAATTATGGCGGTATTTTAAGCTTTTCAGAGGAATTTGCTCTTTAA
TGGATAAAACA--CCTAAATCTTACTTAAATTTGTTATTTCAATTT-GTATACCACTATA
-AAAATAATTAATAACTTTAATTATTTAAATTTATTAAA------TTAAATTATATTAAG
TC-AAGGTGC-AGTAAAAATTTAAGA-ATGAAGTGAATTACATTACTTTTTAGGGAA-AA
AAAAA---TTAAAC-TTATATTTAGGATTTGAAAGTAAAATT-AAAATAGAATGTTAATT
-TGAATTAAGCTCTAAAATATGTACATA--------------------------------
------------------------

#Rhipicephalus_punctatus_AF031865.1
-----------------------------------------------AGTAAATAGTA-A
TTAT-GAAAGCATAAAGTTATGGCGGTATTTTAAGCTTTTCAGAGGAATTTGCTCTTTAA
TGGATAAAACA--CCTAAATCTTACTTAAATTAGTTAAGTCAATTT-GTATACCACTATA
-AAATTAATTATTAACTTTAATTAATAAAATTTATAAAG-TA---TTAAAATAAATTAAG
TC-AAGGTGC-AGTAAAAATTTAAGT-ATGAAGTGAATTACATTTCTTTTAAGAGATTA-
ACGCA---TTAAAATTA--AATTAGGATTTGAAAGTAAATTT-AAAATAGTATGTTAATT
-TGAATAAAGCTCTAAAATATGTACATA--------------------------------
------------------------

#Rhipicephalus_pusillus_AF150022.1
-----------------------ATTATTAAAGAGCTTAACATTGTTAGTAAATAAAA-A
TTAT-GAAAGCAAAAAATTATGGCGGTATTTTAAGCTTTTCAGAGGAATTTGCTCTTTAA
TGGATAAAACA--CCTAAATCTTACTTAAATTTGTTAATCCAATTT-GTATACCACTATA
-AAAACAATTAATAACTTTAATTGTTAAAATTTACTAAATT------AAATTATATTAAG
TC-AAGGTGC-AGTAAAAATTTAAGA-ATGAAGTGAATTACATTACTTTTTAGAGAGAGA
AAAAT---TAAAT--TTATATTTAGGATTTGAAAGTAAAATT-GAAATAGAATGTCAATT
-TGAATTAAGCTCTAAAATATGTAC-----------------------------------
------------------------

#Rhipicephalus_rossicus_AF150021.1
------------------------ATTATTAAGAGCTTTACATTGTTAGTAAATAATA-A
TTAT-GAAAGCAAAAAATTATGGCGGTATTTTAAGCTTTTCAGAGGAATTTGCTCTTTAA
TGGATAAAACA--CCTAAATCTTACTTAAATTTGTTATTTCAATTT-GTATACCACTATA
-AAAATAATTAATAACTTTAATTATTTAAATTTATCAAA------TTAAATTATATTAAG
TC-AAGGTGC-AGTAAAAATTTAAGA-ATGAAGTGAATTACATTACTTTTTAGGGAA-AA
A-AAA---TTAAAC-TTATATTTAGGATTTGAAAGTAAAATT-AAAATAGAATGTTAATT
-TGAATTAAGCTCTAAAATATGTAC-----------------------------------
------------------------

#Rhipicephalus_sanguineus_AF081829.1
-------------------------------------AAATATTGTTAGTAAATAAAA-A
TTAC-GAAAGCAAAAAATTATGGCGGTATTTTAAGCTTTTCAGAGGAATTTGTTCTTTAA
TGGATAAAACA--CTTAA-TCTTACTTAAATTTGTAAATTCAATTT-GTATACCACTATA
-AAAACAATTAATAACTTCAATTGTTAAAATTTATTAAATT------AAGTTATATTAAG
TC-AAGGTGC-AGTAAAAATTTAAGA-ATGAAGTGAATTACATTTCTTTTTAG--AGAGA
GAAAT---TTAAA--TAACATTTAGGATTTGAAAGTAAAATT-GAAATAGAATGTCAATT
-TGAATTAAGCTCTAAAATATGTACATATCGCCCGTCACTCTTTTATAAGATAAGTCGTA
ACAAAGTTAAAGTACTGGAAAGTG

#Rhipicephalus_sanguineus_AF133056.1
-----------------------------------------------AGTAAATAGAA-A
TTAC-GAAAGCAAAAAATTATGGCGGTATTTTAAGCTTTTCAGAGGAATTTGCTCTTTAA
TGGATAAAACA--CCTAAATCTTACTTAAATTTGTAAATTCAATTT-GTATACCACTATA
-AAAACAATTAATAACTTCAATTGTTAAAATTTATTAAATT------AAGTTATATTAAG
TC-AAGGTGC-AGTAAAAATTTAAGA-ATGAAGTGAATTACATTTCTTTTTAG--AGAGA
GAAAT---TTAAA--TAACATTTAGGATTTGAAAGTAAAATT-GAAATAGAATGTCAATT
-TGAATTAAGCTCTAAAATATGTACATA--------------------------------
------------------------

#Rhipicephalus_sanguineus_AF150020.1
-----------------------ATTATTTAAGAGGTAAACATTGTTAGTAAATAAAA-A
TTAC-GAAAGCAAAAAATTATGGCGGTATTTTAAGCTTTTCAGAGGAATTTGCTCTTTAA
TGGATAAAACA--CCTAAATCTTACTTAAATTTGTTAATTCAATTT-GTATACCACTATA
-AAAACAATTAATAACTTCAATTGTTAAAATTTATTAAATT------AAGTTATATTAAG
TC-AAGGTGC-AGTAAAAATTTAAGA-ATGAAGTGAATTACATTTCTTTTTAG--AGAGA
GAAAT---TTAAA--TAACATTTAGGATTTGAAAGTAAAATT-GAAATAGAATGTCAATT
-TGAATTAAGCTCTAAAATATGTAC-----------------------------------
------------------------

#Rhipicephalus_sanguineus_AF483219.1
-----------------------ATTATTTAAGAGGTAAACATTGTTAGTAAATAGAA-A
TTAC-GAAAGCAAAAAATTATGGCGGTATTTTAAGCTTTTCAGAGGAATTTGCTCTTTAA
TGGATAAAACA--CCTAAATCTTACTTAAATTTGTAAATTCAATTT-GTATACCACTATA
-AAAACAATTAATAACTTCAATTGTTAAAATTTATTAAATT------AAGTTATATTAAG
TC-AAGGTGC-AGTAAAAATTTAAGA-ATGAAGTGAATTACATTTCTTTTTAG--AGAGA
GAAAT---TTAAA--TAACATTTAGGATTTGAAAGTAAAATT-GAAATAGAATGTCAATT
-TGAATTAAGCTCTAAAATATGTAC-----------------------------------
------------------------

#Rhipicephalus_sanguineus_AF483220.1
-----------------------ATTATTTAAGAGGTAAACATTGTTAGTAAATAGAA-A
TTAC-GAAAGCAAAAAATTATGGCGGTATTTTAAGCTTTTCAGAGGAATTTGCTCTTTAA
TGGATAAAACA--CCTAAATCTTACTTAAATTTGTAAATTCAATTT-GTATACCACTATA
-AAAACAATTAATAACTTCAATTGTTAAAATTTATTAAATT------AAGTTATATTAAG
TC-AAGGTGC-AGTAAAAATTTAAGA-ATGAAGTGAATTACATTTCTTTTTAG--AGAGA
GAAAT---TTAAA--TAACATTTAGGATTTGAAAGTAAAATT-GAAATAGAATGTCAATT
-TGAATTAAGCTCTAAAATATGTAC-----------------------------------
------------------------

#Rhipicephalus_sanguineus_AF483221.1
-----------------------ATTATTTAAGAGGTAAACATTGTTAGTAAATAGAA-A
TTAC-GAAAGCAAAAAATTATGGCGGTATTTTAAGCTTTTCAGAGGAATTTGCTCTTTAA
TGGATAAAACA--CCTAAATCTTACTTAAATTTGTAAATTCAATTT-GTATACCACTATA
-AAAACAATTAATAACTTCAATTGTTAAAATTTATTAAATT------AAGTTATATTAAG
TC-AAGGTGC-AGTAAAAATTTAAGA-ATGAAGTGAATTACATTTCTTTTTAG--AGAGA
GAAAT---TTAAA--TAACATTTAGGATTTGAAAGTAAAATT-GAAATAGAATGTCGATT
-TGAATTAAGCTCTAAAATATGTAC-----------------------------------
------------------------

#Rhipicephalus_sanguineus_AF483222.1
-----------------------ATTATTTAAGAGGTAAACATTGTTAGTAAATAGAA-A
TTAC-GAAAGCAAAAAATTATGGCGGTATTTTAAGCTTTTCAGAGGAATTTGCTCTTTAA
TGGATAAAACA--CCTAAATCTTACTTAAATTTGTAAATTCAATTT-GTATACCACTATA
-AAAACAATTAATAACTTCAATTGTTAAAATTTATTAAATT------AAGTTATATTAAG
TC-AAGGTGC-AGTAAAAATTTAAGA-ATGAAGTGAATTACATTTCTTTTTAG--AGAGA
GAAAT---TTAAA--TAACATTTAGGATTTGAAAGTAAAATT-GAAATAGAATGTCAATT
-TGAATTAAGCTCTAAAATATGTAC-----------------------------------
------------------------

#Rhipicephalus_sanguineus_AF483223.1
-----------------------ATTATTTAAGAGGTAAACATTGTTAGTAAATAAAA-A
TTAC-GAAAGCAAAAAATTATGGCGGTATTTTAAGCTTTTCAGAGGAATTTGCTCTTTAA
TGGATAAAACA--CCTAAATCTTACTTAAATTTGTTAATTCAATTT-GTATACCACTATA
-AAAACAATTAATAACTTCAATTGTTAAAATTTATTAAATT------AAGTTATATTAAG
TC-AAGGTGC-AGTAAAAATTTAAGA-ATGAAGTGAATTACATTTCTTTTTAG--AGAGA
GAAAT---TTAAA--TAACATTTAGGATTTGAAAGTAAAATT-GAAATAGAATGTCAATT
-TGAATTAAGCTCTAAAATATGTAC-----------------------------------
------------------------

#Rhipicephalus_sanguineus_AF483224.1
-----------------------ATTATTTAAGAGGTAAACATTGTTAGTAAATAGAA-A
TTAC-GAAAGCAAAAAATTATGGCGGTATTTTAAGCTTTTCAGAGGAATTTGCTCTTTAA
TGGATAAAACA--CCTAAATCTTACTTAAATTTGTAAATTCAATTT-GTATACCACTATA
-AAAACAATTAATAACTTCAATTGTTAAAATTTATTAAATT------AAGTTATATTAAG
TC-AAGGTGC-AGTAAAAATTTAAGA-ATGAAGTGAATTACATTTCTTTTTAG--AGAGA
GAAAT---TTAAA--TAACATTTAGGATTTGAAAGTAAAATT-GAAATAGAATGTCAATT
-TGAATTAAGCTCTAAAATATGTAC-----------------------------------
------------------------

#Rhipicephalus_sanguineus_AF483225.1
-----------------------ATTATTTAAGAGGTAAACATTGTTAGTAAATAGAA-A
TTAC-GAAAGCAAAAAATTATGGCGGTATTTTAAGCTTTTCAGAGGAATTTGCTCTTTAA
TGGATAAAACA--CCTAAATCTTACTTAAATTTGTAAATTCAATTT-GTATACCACTATA
-AAAACAATTAATAACTTCAATTGTTAAAATTTATTAAATT------AAGTTATATTAAG
TC-AAGGTGC-AGTAAAAATTTAAGA-ATGAAGTGAATTACATTTCTTTTTAG--AGAGA
GAAAT---TTAAA--TAACATTTAGGATTTGAAAGTAAAATT-GAAATAGAATGTCAATT
-TGAATTAAGCTCTAAAATATGTAC-----------------------------------
------------------------

#Rhipicephalus_sanguineus_AF483226.1
-----------------------ATTATTTAAGAGGTAAACATTGTTAGTAAATAAAA-A
TTAC-GAAAGCAAAAAATTATGGCGGTATTTTAAGCTTTTCAGAGGAATTTGCTCTTTAA
TGGATAAAACA--CCTAAATCTTACTTAAATTTGTTAATTCAATTT-GTATACCACTATA
-AAAACAATTAATAACTTCAATTGTTAAAATTTATTAAATT------AAGTTATATTAAG
TC-AAGGTGC-AGTAAAAATTTAAGA-ATGAAGTGAATTACATTTCTTTTTAG--AGAGA
GAAAT---TTAAA--TAACATTTAGGATTTGAAAGTAAAATT-GAAATAGAATGTCAATT
-TGAATTAAGCTCTAAAATATGTAC-----------------------------------
------------------------

#Rhipicephalus_sanguineus_AF483227.1
-----------------------ATTATTTAAGAGGTAAACATTGTTAGTAAATAAAA-A
CTAC-GAAAGCAAAAAATTATGGCGGTATTTTAAGCTTTTCAGAGGAATTTGCTCTTTAA
TGGATAAAACA--CCTAAATCTTACTTAAATTTGTTAATTCAATTT-GTATACCACTATA
-AAAATAATTAATAACTTCAATTGTTAAAATTTATTAAATT------AAGTTATATTAAG
TC-AAGGTGC-AGTAAAAATTTAAGA-ATGAAGTGAATTACATTTCTTTTTAG--AGAGA
GAAAT---TTAAA--TAACATTTAGGATTTGAAAGTAAAATT-GAAATAGAATGTCAATT
-TGAATTAAGCTCTAAAATATGTAC-----------------------------------
------------------------

#Rhipicephalus_sanguineus_AF483228.1
-----------------------ATTATTTAAGAGGTAAACATTGTTAGTAAATAAAA-A
TTAC-GAAAGCAAAAAATTATGGCGGTATTTTAAGCTTTTCAGAGGAATTTGCTCTTTAA
TGGATAAAACA--CCTAAATCTTACTTAAATTTGTTAATTCAATTT-GTATACCACTATA
-AAAACAATTAATAACTTCAATTGTTAAAATTTATTAAATT------AAGTTATATTAAG
TC-AAGGTGC-AGTAAAAATTTAAGA-ATGAAGTGAATTACATTTCTTTTTAG--AGAGA
GAAAT---TTAAA--TAACATTTAGGATTTGAAAGTAAAATT-GAAATAGAATGTCAATT
-TGAATTAAGCTCTAAAATATGTAC-----------------------------------
------------------------

#Rhipicephalus_sanguineus_AF483229.1
-----------------------ATTATTTAAGAGGTAAACATTGTTAGTAAATAAAA-A
TTAT-GAAAGCAAAAAATTATGGCGGTATTTTAAGCTTTTCAGAGGAATTTGCTCTTTAA
TGGATAAAACA--CCTAAATCTTACTTAAATTTGTTAATTCAATTT-GTATACCACTATA
-AAAACAATTAATAACTTCAATTGTTAAAATTTATTAAATT------AAGTTATATTAAG
TC-AAGGTGC-AGTAAAAATTTAAGA-ATGAAGTGAATTACATTTCTTTTTAG--AGAGA
GAAAT---TTAAA--TAACATTTAGGATTTGAAAGTAAAATT-GAAATAGAATGTCAATT
-TGAATTAAGCTCTAAAATATGTAC-----------------------------------
------------------------

#Rhipicephalus_sanguineus_AF483230.1
-----------------------ATTATTTAAGAGGTAAACATTGTTAGTAAATAAAA-A
TTAC-GAAAGCAAAAAATTATGGCGGTATTTTAAGCTTTTCAGAGGAATTTGCTCTTTAA
TGGATAAAACA--CCTAAATCTTACTTAAATTTGTTAATTCAATTT-GTATACCACTATA
-AAAACAATTAATAACTTCAATTGTTAAAATTTATTAAATT------AAGTTATATTAAG
TC-AAGGTGC-AGTAAAAATTTAAGA-ATGAAGTGAATTACATTTCTTTTTAG--AGAGA
GAAAT---TTAAA--TAACATTTAGGATTTGAAAGTAAAATT-GAAATAGAATGTCAATT
-TGAATTAAGCTCTAAAATATGTAC-----------------------------------
------------------------

#Rhipicephalus_sanguineus_AF483231.1
-----------------------ATTATTTAAGAGGTAAACATTGTTAGTAAATAGAA-A
TTAC-GAAAGCAAAAAATTATGGCGGTATTTTAAGCTTTTCAGAGGAATTTGCTCTTTAA
TGGATAAAACA--CCTAAATCTTACTTAAATTTGTAAATTCAATTT-GTATACCACTATA
-AAAACAATTAATAACTTCAATTGTTAAAATTTATTAAATT------AAGTTATATTAAG
TC-AAGGTGC-AGTAAAAATTTAAGA-ATGAAGTGAATTACATTTCTTTTTAG--AGAGA
GAAAT---TTAAA--TAACATTTAGGATTTGAAAGTAAAATT-GAAATAGAATGTCAATT
-TGAATTAAGCTCTAAAATATGTAC-----------------------------------
------------------------

#Rhipicephalus_sanguineus_AF483232.1
-----------------------ATTATTTAAGAGGTAAACATTGTTAGTAAATAGAA-A
TTAC-GAAAGCAAAAAATTATGGCGGTATTTTAAGCTTTTCAGAGGAATTTGCTCTTTAA
TGGATAAAACA--CCTAAATCTTACTTAAATTTGTAAATTCAATTT-GTATACCACTATA
-AAAACAATTAATAACTTCAATTGTTAAAATTTATTAAATT------AAGTTATATTAAG
TC-AAGGTGC-AGTAAAAATTTAAGA-ATGAAGTGAATTACATTTCTTTTTAG--AGAGA
GAAAT---TTAAA--TAACATTTAGGATTTGAAAGTAAAATT-GAAATAGAATGTCGATT
-TGAATTAAGCTCTAAAATATGTAC-----------------------------------
------------------------

#Rhipicephalus_sanguineus_AF483233.1
-----------------------ATTATTTAAGAGGTAAACATTGTTAGTAAATAAAA-A
TTAC-GAAAGCAAAAAATTATGGCGGTATTTTAAGCTTTTCAGAGGAATTTGCTCTTTAA
TGGATAAAACA--CCTAAATCTTACTTAAATTTGTTAATTCAATTT-GTATACCACTATA
-AAAACAATTAATAACTTCAATTGTTAAAATTTATTAAATT------AAGTTATATTAAG
TC-AAGGTGC-AGTAAAAATTTAAGA-ATGAAGTGAATTACATTTCTTTTTAG--AGAGA
GAAAT---TTAAA--TAACATTTAGGATTTGAAAGTAAAATT-GAAATAGAATGTCAATT
-TGAATTAAGCTCTAAAATATGTAC-----------------------------------
------------------------

#Rhipicephalus_sanguineus_AF483234.1
-----------------------ATTATTTAAGAGGTAAACATTGTTAGTAAATAAAA-A
TTAC-GAAAGCAAAAAATTATGGCGGTATTTTAAGCTTTTCAGAGGAATTTGCTCTTTAA
TGGATAAAACA--CCTAAATCTTACTTAAATTTGTTAATTCAATTT-GTATACCACTATA
-AAAACAATTAATAACTTCAATTGTTAAAATTTATTAAATT------AAGTTATATTAAG
TC-AAGGTGC-AGTAAAAATTTAAGA-ATGAAGTGAATTACATTTCTTTTTAG--AGAGA
GAAAT---TTAAA--TAACATTTAGGATTTGAAAGTAAAATT-GAAATAGAATGTCAATT
-TGAATTAAGCTCTAAAATATGTAC-----------------------------------
------------------------

#Rhipicephalus_sanguineus_AF483235.1
-----------------------ATTATTTAAGAGGTAAACATTGTTAGTAAATAAAA-A
TTAC-GAAAGCAAAAAATTATGGCGGTATTTTAAGCTTTTCAGAGGAATTTGCTCTTTAA
TGGATAAAACA--CCTAAATCTTACTTAAATTTGTTAATTCAATTT-GTATACCACTATA
-AAAACAATTAATAACTTCAATTGTTAAAATTTATTAAATT------AAGTTATATTAAG
TC-AAGGTGC-AGTAAAAATTTAAGA-ATGAAGTGAATTACATTTCTTTTTAG--AGAGA
GAAAT---TTAAA--TAACATTTAGGATTTGAAAGTAAAATT-GAAATAGAATGTCAATT
-TGAATTAAGCTCTAAAATATGTAC-----------------------------------
------------------------

#Rhipicephalus_sanguineus_AF483236.1
-----------------------ATTATTTAAGAGGTAAACATTGTTAGTAAATAAAA-A
CTAC-GAAAGCAAAAAATTATGGCGGTATTTTAAGCTTTTCAGAGGAATTTGCTCTTTAA
TGGATAAAACA--CCTAAATCTTACTTAAATTTGTTAATTCAATTT-GTATACCACTATA
-AAAACAATTAATAACTTCAATTGTTAAAATTTATTAAATT------AAGTTATATTAAG
TC-AAGGTGC-AGTAAAAATTTAAGA-ATGAAGTGAATTACATTTCTTTTTAG--AGAGA
GAAAT---TTAAA--TAACATTTAGGATTTGAAAGTAAAATT-GAAATAGAATGTCAATT
-TGAATTAAGCTCTAAAATATGTAC-----------------------------------
------------------------

#Rhipicephalus_sanguineus_AF483237.1
-----------------------ATTATTTAAGAGGTAAACATTGTTAGTAAATAAAA-A
TTAC-GAAAGCAAAAAATTATGGCGGTATTTTAAGCTTTTCAGAGGAATTTGCTCTTTAA
TGGATAAAACA--CCTAAATCTTACTTAAATTTGTTAATTCAATTT-GTATACCACTATA
-AAAACAATTAATAACTTCAATTGTTAAAATTTATTAAATT------AAGTTATATTAAG
TC-AAGGTGC-AGTAAAAATTTAAGA-ATGAAGTGAATTACATTTCTTTTTAG--AGAGA
GAAAT---TTAAA--TAACATTTAGGATTTGAAAGTAAAATT-GAAATAGAATGTCAATT
-TGAATTAAGCTCTAAAATATGTAC-----------------------------------
------------------------

#Rhipicephalus_sanguineus_AF483238.1
-----------------------ATTATTTAAGAGGTAAACATTGTTAGTAAATAAAA-A
TTAC-GAAAGCAAAAAATTATGGCGGTATTTTAAGCTTTTCAGAGGAATTTGCTCTTTAA
TGGATAAAACA--CCTAAATCTTACTTAAATTTGTTAATTCAATTT-GTATACCACTATA
-AAAACAATTAATAACTTCAATTGTTAAAATTTATTAAATT------AAGTTATATTAAG
TC-AAGGTGC-AGTAAAAATTTAAGA-ATGAAGTGAATTACATTTCTTTTTAG--AGAGA
GAAAT---TTAAA--TAACATTTAGGATTTGAAAGTAAAATT-GAAATAGAATGTCAATT
-TGAATTAAGCTCTAAAATATGTAC-----------------------------------
------------------------

#Rhipicephalus_sanguineus_AF483239.1
-----------------------ATTATTTAAGAGGTAAACATTGTTAGTAAATAAAA-A
TTAC-GAAAGCAAAAAATTATGGCGGTATTTTAAGCTTTTCAGAGGAATTTGCTCTTTAA
TGGATAAAACA--CCTAAATCTTACTTAAATTTGTTAATTCAATTT-GTATACCACTATA
-AAAACAATTAATAACTTCAATTGTTAAAATTTATTAAATT------AAGTTATATTAAG
TC-AAGGTGC-AGTAAAAATTTAAGA-ATGAAGTGAATTACATTTCTTTTTAG--AGAGA
GAAAT---TTAAA--TAACATTTAGGATTTGAAAGTAAAATT-GAAATAGAATGTCAATT
-TGAATTAAGCTCTAAAATATGTAC-----------------------------------
------------------------

#Rhipicephalus_sanguineus_AF483240.1
-----------------------ATTATTTAAGAGGTAAACATTGTTAGTAAATAGAA-A
TTAC-GAAAGCAAAAAATTATGGCGGTATTTTAAGCTTTTCAGAGGAATTTGCTCTTTAA
TGGATAAAACA--CCTAAATCTTACTTAAATTTGTAAATTCAATTT-GTATACCACTATA
-AAAACAATTAATAACTTCAATTGTTAAAATTTATTAAATT------AAGTTATATTAAG
TC-AAGGTGC-AGTAAAAATTTAAGA-ATGAAGTGAATTACATTTCTTTTTAG--AGAGA
GAAAT---TTAAA--TAACATTTAGGATTTGAAAGTAAAATT-GAAATAGAATGTCAATT
-TGAATTAAGCTCTAAAATATGTAC-----------------------------------
------------------------

#Rhipicephalus_sanguineus_AF483241.1
-----------------------ATTATTTAAGAGGTAAACATTGTTAGTAAATAGAA-A
TTAC-GAAAGCAAAAAATTATGGCGGTATTTTAAGCTTTTCAGAGGAATTTGCTCTTTAA
TGGATAAAACA--CCTAAATCTTACTTAAATTTGTAAATTCAATTT-GTATACCACTATA
-AAAACAATTAATAACTTCAATTGTTAAAATTTATTAAATT------AAGTTATATTAAG
TC-AAGGTGC-AGTAAAAATTTAAGA-ATGAAGTGAATTACATTTCTTTTTAG--AGAGA
GAAAT---TTAAA--TAACATTTAGGATTTGAAAGTAAAATT-GAAATAGAATGTCAATT
-TGAATTAAGCTCTAAAATATGTAC-----------------------------------
------------------------

#Rhipicephalus_sanguineus_AF483242.1
-----------------------ATTATTTAAGAGGTAAACATTGTTAGTAAATAGAA-A
TTAC-GAAAGCAAAAAATTATGGCGGTATTTTAAGCTTTTCAGAGGAATTTGCTCTTTAA
TGGATAAAACA--CCTAAATCTTACTTAAATTTGTAAATTCAATTT-GTATACCACTATA
-AAAACAATTAATAACTTCAATTGTTAAAATTTATTAAATT------AAGTTATATTAAG
TC-AAGGTGC-AGTAAAAATTTAAGA-ATGAAGTGAATTACATTTCTTTTTAG--AGAGA
GAAAT---TTAAA--TAACATTTAGGATTTGAAAGTAAAATT-GAAATAGAATGTCGATT
-TGAATTAAGCTCTAAAATATGTAC-----------------------------------
------------------------

#Rhipicephalus_sanguineus_HM012572.1
-----------------------ATTATTTAAGAGCTTAACATTGTAAGTAAATAATA-A
TTAT-GAAAGCAAAAAATTATGGCGGTATTTTAAGCTTTTCAGAGGAATTTGCTCTTTAA
TGGATAAAACA--CCAAAATCTTACTTAGATTTGTGATTTCAATTT-GTATACCACTATT
AA-AACAATTTATAACTTTAATTGTTTAAATTTACA-AAACT-----AAAATATATTAAG
TC-AAGGTGC-AGTAAAAATTTAAGG-ATGAAGTGAATTACATTACTTTTTAGTGA--GA
TAAGT---TTATAA-CAATATTTAGGAT--------------------------------
------------------------------------------------------------
------------------------

#Rhipicephalus_sanguineus_HM014443.1
---------------------CTATTATTTAAGAGGTAAACATTGTTAGTAAATAGAA-A
TTAC-GAAAGCAAAAAATTATGGCGGTATTTTAAGCTTTTCAGAGGAATTTGCTCTTTAA
TGGATAAAACA--CCTAAATCTTACTTAAATTTGTAAATTCAATTT-GTATACCACTATA
-AAAACAATTAATAACTTCAATTGTTAAAATTTATTAAATT------AAGTTATATTAAG
TC-AAGGTGC-AGTAAAAATTTAAGA-ATGAAGTGAATTACATTTCTTTTTAG--AGAGA
GAAAT---TTAAA--TAACATTTAGGATTTGAAAGTAAAATT-GAAATAGAATGTCAATT
-TGAATTAAGCTCTAAAATATGTACACATCGC----------------------------
------------------------

#Rhipicephalus_sanguineus_HM138900.1
-----------------------ATTATTTAAGAGGTAAATATTGTTAGTAAATAAAA-A
TTAC-GAAAGCAAAAAATTATGGCGGTATTTTAAGCTTTTCAGAGGAATTTGCTCTTTAA
TGGATAAAACA--CCTGAATCTTACTTAAATTTGTTAATTCAATTT-GTATACCACTATA
-AAAACAATTAATAACTTTAATTGTTTAAACTTATTAAATT------AAATTATATTAAG
TC-AAGGTGC-AGTAAAAATTTAAGA-ATGAAGTGAATTACATTTCTTTTTAG--AGAAA
GAAAT---TTAAA--TAACATTTAGGAT--------------------------------
------------------------------------------------------------
------------------------

#Rhipicephalus_sanguineus_HM138901.1
-----------------------ATTATTTAAGAGGTAAACATTGTTAGTAAATAGAA-A
TTAC-GAAAGCAAAAAATTATGGCGGTATTTTAAGCTTTTCAGAGGAATTTGCTCTTTAA
TGGATAAAACA--CCTAAATCTTACTTAAATTTGTAAATTCAATTT-GTATACCACTATA
-AAAACAATTAATAACTTCAATTGTTAAAATTTATTAAATT------AAGTTATATTAAG
TC-AAGGTGC-AGTAAAAATTTAAGA-ATGAAGTGAATTACATTTCTTTTTAG--AGAGA
GAAAT---TTAAA--TAACATTTAGGAT--------------------------------
------------------------------------------------------------
------------------------

#Rhipicephalus_sanguineus_HM138902.1
-----------------------ATTATTTAAGAGCTTAACATTGTAAGTAAATAATA-A
TTAT-GAAAGCAAAAAATTATGGCGGTATTTTAAGCTTTTCAGAGGAATTTGCTCTTTAA
TGGATAAAACA--CCAAAATCTTACTTAGATTTGTGATTTCAATTT-GTATACCACTATT
AA-AACAATTTATAACTTTAATTGTTTAAATTTACA-AAACT-----AAAATATATTAAG
TC-AAGGTGC-AGTAAAAATTTAAGG-ATGAAGTGAATTACATTACTTTTTAGTGA--GA
TAAGT---TTATAA-CAATATTTAGGAT--------------------------------
------------------------------------------------------------
------------------------

#Rhipicephalus_sanguineus_HM138903.1
-----------------------ATTATTTAAGAGGTAAACATTGTTAGTAAATAGAA-A
TTAC-GAAAGCAAAAAATTATGGCGGTATTTTAAGCTTTTCAGAGGAATTTGCTCTTTAA
TGGATAAAACA--CCTAAATCTTACTTAAATTTGTAAATTCAATTT-GTATACCACTATA
-AAAACAATTAATAACTTCAATTGTTAAAATTTATTAAATT------AAGTTATATTAAG
TC-AAGGTGC-AGTAAAAATTTAAGA-ATGAAGTGAATTACATTTCTTTTTAG--AGAGA
GAAAT---TTAAA--TAACATTTAGGAT--------------------------------
------------------------------------------------------------
------------------------

#Rhipicephalus_sanguineus_JF758623.1
-----------------------ATTATTTAAGAGCTTAACATTGTAAGTAAATAATA-A
TTAT-GAAAGCAAAAAATTATGGCGGTATTTTAAGCTTTTCAGAGGAATTTGCTCTTTAA
TGGATAAAACA--CCAAAATCTTACTTAGATTTGTGATTTCAATTT-GTATACCACTATT
AA-AACAATTTATAACTTTAATTGTTTAAATTTACA-AAACT-----AAAATATATTAAG
TC-AAGGTGC-AGTAAAAATTTAAGG-ATGAAGTGAATTACATTACTTTTTAGTGA--GA
TAAGT---TTATAA-CAATATTTAGGATTTGAAAGTAAAATT-AAAATAGGATGTTAATT
-TGAATTAAGCTCTAAAATATGTAC-----------------------------------
------------------------

#Rhipicephalus_sanguineus_JQ425164.1
--TAAACTAGGATTAGATACCCTATTATTTAAGAGCTTAACATTGTAAGTAAATAATA-A
TTAT-GAAAGCAAAAAATTATGGCGGTATTTTAAGCTTTTCAGAGGAATTTGCTCTTTAA
TGGATAAAACA--CCAAAATCTTACTTAAATTTGTGATTTCAATTT-GTATACCACTATT
AA-AACAATTTATAACTTTAATTGTTTAAATTTACA-AAACT-----AAAATATATTAAG
TC-AAGGTGC-AGTAAAAATTTAAGG-ATGAAGTGAATTACATTACTTTTTAGTGA--GA
TAAGT---TTATAA-CAATATTTAGGATTTGAAAGTAAAATT-AAAATAGGATGTTAATT
-TGAATTAAGCTCTAAAATATGTACACATCGCCC--GTCGCTCTCATTAG----------
------------------------

#Rhipicephalus_sanguineus_JQ480843.1
------CTAGGATTAGATACCCTATTATTTAAGAGCTTAACATTGTAAGTAAATAAAA-A
TTAT-GAAAGCAAAAAATTATGGCGGTATTTTAAGCTTTTCAGAGGAATTTGCTCTTTAA
TGGATAAAACA--CCAAAATCTTACTTAAATTTGTTACTTCAATTT-GTATACCACTATA
AA-AACAATTTATAACTTTAATTGTTTAAATTTATT-AAATT-----AAAATATATTAAG
TC-AAGGTGC-AGTAAAAATTTAAGA-ATGAAGTGAATTACATTACTTTTTAGTGA--AA
AAAAAA--TTATAA-TAACACTTAGGATTTGAAAGTAAATTT-GAAATAGGATGTCAATT
-TGAATCAAGCTCTAAAATATGTACACATCGCCC--GTCGCTCTCATT------------
------------------------

#Rhipicephalus_sanguineus_JQ480844.1
--------AGGATTAGATACCCTATTATTTAAGAGCTTAACATTGTAAGTAAATAAAA-A
TTAT-GAAAGCAAAAAATTATGGCGGTATTTTAAGCTTTTCAGAGGAATTTGCTCTTTAA
TGGATAAAACA--CCAAAATCTTACTTAAATTTGTTACTTCAATTT-GTATACCACTATA
AA-AACAATTTATAACTTTAATTGTTTAAATTTATT-AAATT-----AAAATATATTAAG
TC-AAGGTGC-AGTAAAAATTTAAGA-ATGAAGTGAATTACATTACTTTTTAGTGA--AA
AAAAAAA-TTATAA-TAACACTTAGGATTTGAAAGTAAATTT-GAAATAGGATGTCAATT
-TGAATCAAGCTCTAAAATATGTACACATCGCCC--GTCGCTCTCATT------------
------------------------

#Rhipicephalus_sanguineus_JQ480845.1
-------TAGGATTAGATACCCTATTATTTAAGAGCTTAACATTGTAAGTAAATAAAA-A
TTAT-GAAAGCAAAAAATTATGGCGGTATTTTAAGCTTTTCAGAGGAATTTGCTCTTTAA
TGGATAAAACA--CCAAAATCTTACTTAAATTTGTTACTTCAATTT-GTATACCACTATA
AA-GACAATTCATAACTTTAATTGTTTAAATTTATT-AAATT-----AAAATATATTAAG
TC-AAGGTGC-AGTAAAAATTTAAGA-ATGAAGTGAATTACATTACTTTTTAGTGA--AA
AAAAAA--TTATAA-TGACACTTAGGATTTGAAAGTAAATTT-GAAATAGGATGTCAATT
-TGAATCAAGCTCTAAAATATGTACACATCGCCC--GTCGCTCTCATT------------
------------------------

#Rhipicephalus_sanguineus_JQ480847.1
--------AGGATTAGATACCCTATTATTTAAGAGCTTAACATTGTAAGTAAATAAAA-A
TTAT-GAAAGCAAAAAATTATGGCGGTATTTTAAGCTTTTCAGAGGAATTTGCTCTTTAA
TGGATAAAACA--CCAAAATCTTACTTAAATTTGTTACTTCAATTT-GTATACCACTATA
AA-AACAATTCATAACTTTAATTGTTTAAATTTATT-AAATT-----AAAATATATTAAG
TC-AAGGTGC-AGTAAAAATTTAAGA-ATGAAGTGAATTACATTACTTTTTAGTGA--AA
AAAAAAA-TTATAA-TGACACTTAGGATTTGAAAGTAAATTT-GAAATAGGATGTCAATT
-TGAATCAAGCTCTAAAATATGTACACATCGCCC--GTCGCTCTCATT------------
------------------------

#Rhipicephalus_sanguineus_JQ480851.1
---AAACTAGGATTAGATACCCTATTATTAAAGAGCTTAACATTGTAAGTAAATAAAA-A
TTAT-GAAAGCAAAAAATTATGGCGGTATTTTAAGCTTTTCAGAGGAATTTGCTCTTTAA
TGGATAAAACA--CCAAAATCTTACTTAAATTTGTTACTTCAATTT-GTATACCACTATA
AA-AACAATTCATAACTTTAATTGTTTAAATTTATT-AAATT-----AAAATATATTAAG
TC-GAGGTGC-AGTAAAAATTTAAGA-ATGAAGTGAATTACATTACTTTTTAGTGA--AA
AAAAAAAATTATAA-TGACACTTAGGATTTGAAAGTAAATTT-GAAATAGGATGTCAATT
-TGAATCAAGCTCTAAAATATGTACACATCGCCC--GTCGCTCTCATT------------
------------------------

#Rhipicephalus_sanguineus_JQ480852.1
---AAACTAGGATTAGATACCCTATTATTTAAGAGCTTAACATTGTAAGTAAATAAAA-A
TTAT-GAAAGCAAAAAATTATGGCGGTATTTTAAGCTTTTCAGAGGAATTTGCTCTTTAA
TGGATAAAACA--CCAAAATCTTACTTAAATTTGTTACTTCAATTT-GTATACCACTATA
AA-AACAATTTATAACTTTAATTGTTTAAATTTATT-AAATT-----AAAATATATTAAG
TC-AAGGTGC-AGTAAAAATTTAAGA-ATGAAGTGAATTACATTACTTTTTAGTGA--AA
AAAAAA--TTATAA-TAACACTTAGGATTTGAAAGTAAATTT-GAAATAGGATGTCAATT
-TGAATCAAGCTCTAAAATATGTACACATCGCCC--GTCGCTCTCATT------------
------------------------

#Rhipicephalus_sanguineus_JX206968.1
---------------GATACCCTATTATTTTAGAGCTTGACATTGTAAGTAAATAATA-A
TTAT-GAAAGCAAAAAATTATGGCGGTATTTTAAGCTTTTCAGAGGAATTTGCTCTTTAA
TGGATAAAACA--CCAAAATCTTACTTAGATTTGTGATTTCAATTT-GTATACCACTATT
AA-AACAATTTATAACTTTAATTGTTTAAATTTACA-AAACT-----AAAATATATTAAG
TC-AAGGTGC-AGTAAAAATTTAAGG-ATGAAGTGAATTACATTACTTTTTAGTGA--GA
TAAAT---TTATAA-CAATATTTAGGATTTGAAAGTAAAATT-AAAATAGGATGTTAATT
-TGAATTAAGCTCTAAAATATGTACATATCGCCC--GTCACTCTTTATTAAGATAA----
------------------------

#Rhipicephalus_sanguineus_JX206969.1
---------------GATACCCTATTATTTTAGAGCTTGACATTGTAAGTAAATAATA-A
TTAT-GAAAGCAAAAAATTATGGCGGTATTTTAAGCTTTTCAGAGGAATTTGCTCTTTAA
TGGATAAAACA--CCAAAATCTTACTTAGATTTGTGATTTCAATTT-GTATACCACTATT
AA-AACAATTTATAACTTTAATTGTTTAAATTTACA-AAACT-----AAAATATATTAAG
TC-AAGGTGC-AGTAAAAATTTAAGG-ATGAAGTGAATTACATTACTTTTTAGTGA--GA
TAAAT---TTATAA-CAATATTTAGGATTTGAAAGTAAAATT-AAAATAGGATGTTAATT
-TGAATTAAGCTCTAAAATATGTACATATCGCCC--GTCACTCTTTATTAAGATAA----
------------------------

#Rhipicephalus_sanguineus_JX206970.1
---------------GATACCCTATTATTTTAGAGCTTGACATTGAAAGTAAATAATA-A
TAAT-GAAAGCAAAAAATTATGGCGGTATTTTAAGCTTTTCAGAGGAATTTGCTCTTTAA
TGGATAAAACA--CCAAAATCTTACTTAGATTTGTGATTTCAATTT-GTATACCACTATT
AA-AACAATTTATAACTTTAATTGTTTAAATTTACA-AAACT-----AAAATATATTAAG
TC-AAGGTGC-AGTAAAAATTTAAGG-ATGAAGTGAATTACATTACTTTTTAGTGA--GA
TAAAT---TTATAA-CAATATTTAGGATTTGAAAGTAAAATT-AAAATAGGATGTTAATT
-TGAATTAAGCTCTAAAATATGTACATATCGCCC--GTCACTCTTTATTAAGATAA----
------------------------

#Rhipicephalus_sanguineus_JX206971.1
---------------GATACCCTATTATTTTAGAGCTTGACATTGTAAGTAAATAATA-A
TTAT-GAAAGCAAAAAATTATGGCGGTATTTTAAGCTTTTCAGAGGAATTTGCTCTTTAA
TGGATAAAACA--CCAAAATCTTACTTAGATTTGTGATTTCAATTT-GTATACCACTATT
AA-AACAATTTATAACTTTAATTGTTTAAATTTACA-AAACT-----AAAATATATTAAG
TC-AAGGTGC-AGTAAAAATTTAAGG-ATGAAGTGAATTACATTACTTTTTAGTGA--GA
TAAAT---TTATAA-CAATATTTAGGATTTGAAAGTAAAATT-AAAATAGGATGTTAATT
-TGAATTAAGCTCTAAAATATGTACATATCGCCC--GTCACTCTTTATTAAGATAA----
------------------------

#Rhipicephalus_sanguineus_JX206972.1
---------------GATACCCTATTATTTTAGAGGTAAACATTGTTAGTAAATAAAA-A
TTAC-GAAAGCAAAAAATTATGGCGGTATTTTAAGCTTTTCAGAGGAATTTGCTCTTTAA
TGGATAAAACA--CCTAAATCTTACTTAAATTTGTTAATTCAATTT-GTATACCACTATA
-AAAACAATTAATAACTTCAATTGTTAAAATTTATTAAATT------AAGTTATATTAAG
TC-AAGGTGC-AGTAAAAATTTAAGA-ATGAAGTGAATTACATTTCTTTTTAG--AGAGA
GAAAT---TTAAA--TAACATTTAGGATTTGAAAGTAAAATT-GAAATAGAATGTCAATT
-TGAATTAAGCTCTAAAATATGTACATATCGCCCGTCACTCTTTATTAAGATAA------
------------------------

#Rhipicephalus_sanguineus_JX206973.1
---------------GATACCCTATTATTTTAGAGGTAAACATTGTTAGTAAATAAAA-A
TTAC-GAAAGCAAAAAATTATGGCGGTATTTTAAGCTTTTCAGAGGAATTTGCTCTTTAA
TGGATAAAACA--CCTAAATCTTACTTAAATTTGTTAATTCAATTT-GTATACCACTATA
-AAAACAATTAATAACTTCAATTGTTAAAATTTATTAAATT------AAGTTATATTAAG
TC-AAGGTGC-AGTAAAAATTTAAGA-ATGAAGTGAATTACATTTCTTTTTAG--AGAGA
GAAAT---TTAAA--TAACATTTAGGATTTGAAAGTAAAATT-GAAATAGAATGTCAATT
-TGAATTAAGCTCTAAAATATGTACATATCGCCCGTCACTCTTTATTAAGATAA------
------------------------

#Rhipicephalus_sanguineus_JX206974.1
---------------GATACCCTATTATTTTAGAGGTAAACATTGTTAGTAAATAAAA-A
TTAC-GAAAGCAAAAAATTATGGCGGTATTTTAAGCTTTTCAGAGGAATTTGCTCTTTAA
TGGATAAAACA--CCTAAATCTTACTTAAATTTGTTAATTCAATTT-GTATACCACTATA
-AAAACAATTAATAACTTCAATTGTTAAAATTTATTAAATT------AAGTTATATTAAG
TC-AAGGTGC-AGTAAAAATTTAAGA-ATGAAGTGAATTACATTTCTTTTTAG--AGAGA
GAAAT---TTAAA--TAACATTTAGGATTTGAAAGTAAAATT-GAAATAGAATGTCAATT
-TGAATTAAGCTCTAAAATATGTACATATCGCCCGTCACTCTTTATTAAGATAA------
------------------------

#Rhipicephalus_sanguineus_JX206975.1
---------------GATACCCTATTATTTTAGAGGTAAACATTGTTAGTAAATAAAA-A
TTAC-GAAAGCAAAAAATTATGGCGGTATTTTAAGCTTTTCAGAGGAATTTGCTCTTTAA
TGGATAAAACA--CCTAAATCTTACTTAAATTTGTTAATTCAATTT-GTATACCACTATA
-AAAACAATTAATAACTTCAATTGTTAAAATTTATTAAATT------AAGTTATATTAAG
TC-AAGGTGC-AGTAAAAATTTAAGA-ATGAAGTGAATTACATTTCTTTTTAG--AGAGA
GAAAT---TTAAA--TAACATTTAGGATTTGAAAGTAAAATT-GAAATAGAATGTCAATT
-TGAATTAAGCTCTAAAATATGTACATATCGCCCGTCACTCTTTATTAAGATAA------
------------------------

#Rhipicephalus_sanguineus_JX206976.1
---------------GATACCCTATTATTTTAGAGCTTAACATTGTAAGTAAATAATA-A
TTAT-GAAAGCAAAAAATTATGGCGGTATTTTAAGCTTTTCAGAGGAATTTGCTCTTTAA
TGGATAAAACA--CCAAAATCTTACTTAGATTTGTGATTTCAATTT-GTATACCACTATT
AA-AACAATTTATAACTTTAATTGTTTAAATTTACA-AAACT-----AAAATATATTAAG
TC-AAGGTGC-AGTAAAAATTTAAGG-ATGAAGTGAATTACATTACTTTTTAGTGA--GA
TAAAT---TTATAA-CAATATTTAGGATTTGAAAGTAAAATT-AAAATAGGATGTTAATT
-TGAATTAAGCTCTAAAATATGTACATATCGCCC--GTCACTCTTTATTAAGATAA----
------------------------

#Rhipicephalus_sanguineus_JX206977.1
---------------GATACCCTATTATTTTAGAGCTTAACATTGTAAGTAAATAATA-A
TTAT-GAAAGCAAAAAATTATGGCGGTATTTTAAGCTTTTCAGAGGAATTTGCTCTTTAA
TGGATAAAACA--CCAAAATCTTACTTAGATTTGTGATTTCAATTT-GTATACCACTATT
AA-AACAATTTATAACTTTAATTGTTTAAATTTACA-AAACT-----AAAATATATTAAG
TC-AAGGTGC-AGTAAAAATTTAAGG-ATGAAGTGAATTACATTACTTTTTAGTGA--GA
TAAGT---TTATAA-CAATATTTAGGATTTGAAAGTAAAATT-AAAATAGGATGTTAATT
-TGAATTAAGCTCTAAAATATGTACATATCGCCC--GTCACTCTTTATTAAGATAA----
------------------------

#Rhipicephalus_sanguineus_JX206978.1
---------------GATACCCTATTATTTTAGAGCTTAACATTGTAAGTAAATAATA-A
TTAT-GAAAGCAAAAAATTATGGCGGTATTTTAAGCTTTTCAGAGGAATTTGCTCTTTAA
TGGATAAAACA--CCAAAATCTTACTTAGATTTGTGATTTCAATTT-GTATACCACTATT
AA-AACAATTTATAACTTTAATTGTTTAAATTTACA-AAACT-----AAAATATATTAAG
TC-AAGGTGC-AGTAAAAATTTAAGG-ATGAAGTGAATTACATTACTTTTTAGTGA--GA
TAAGT---TTATAA-CAATATTTAGGATTTGAAAGTAAAATT-AAAATAGGATGTTAATT
-TGAATTAAGCTCTAAAATATGTACATATCGCCC--GTCACTCTTTATTAAGATAA----
------------------------

#Rhipicephalus_sanguineus_JX206979.1
---------------GATACCCTATTATTTTAGAGCTTAACATTGTAAGTAAATAATA-A
TTAT-GAAAGCAAAAAATTATGGCGGTATTTTAAGCTTTTCAGAGGAATTTGCTCTTTAA
TGGATAAAACA--CCAAAATCTTACTTAGATTTGTGATTTCAATTT-GTATACCACTATT
AA-AACAATTTATAATTTTAATTGTTTAAATTTATA-AAACT-----AAAATATATTAAG
TC-AAGGTGC-AGTAAAAATTTAAGG-ATGAAGTGAATTACATTACTTTTTAGTGA--GA
TAAAT---TTATAA-CAATATTTAGGATTTGAAAGTAAAATT-AAAATAGGATGTTAATT
-TGAATTAAGCTCTAAAATATGTACATATCGCCC--GTCACTCTTTATTAAGATAA----
------------------------

#Rhipicephalus_simus_AF031866.1
-----------------------------------------------AGTAAATAAAA-A
TTAT-GAAAGCAAAAAATTATGGCGGTATTTTAAGCTTTTCAGAGGAATTTGCTCTTTAA
TGGATAAAACA--CCTAAATCTTACTTGAATTTGTTAAATCAATTT-GTATACCACTATA
-AAAACAATTAATAACTTTAATTGTTAAAATTTATTGA------ATTAAATTATGTTAAG
TC-AAGGTGC-AGTAAAAATTTAAGA-ATGAAGTGAATTACATTTCTTTTCAGAAA--TA
AAAAA---TTAAAT-TTACATATAGGATTTGAAAGTAAAATT-AAAATAGAATGTTAATT
-TGAATAAAGCTCTAAAATATGTACATA--------------------------------
------------------------

#Rhipicephalus_simus_AF150019.1
-----------------------ATTATTTAAGAGCCTAATGTTGTTAGTAAATAAAA-A
TTAT-GAAAGCAAAAAATTATGGCGGTATTTTAAGCTTTTCAGAGGAATTTGCTCTTTAA
TGGATAAAACA--CCTAAATCTTACTTGAATTTGTTAAATCAATTT-GTATACCACTATA
-AAAACAATTAATAACTTTAATTGTTAAAATTTATTGA------ATTAAATTATGTTAAG
TC-AAGGTGC-AGTAAAAATTTAAGA-ATGAAGTGAATTACATTTCTTTTCAGAAA--TA
AAAAA---TTAAAT-TTACATATAGGATTTGAAAGTAAAATT-AAAATAGAATGTTAATT
-TGAATAAAGCTCTAAAATATGTAC-----------------------------------
------------------------

#Rhipicephalus_sulcatus_FJ536564.1
-----------------------ATTATTTAAGAGCTTTACATTGTAAGTAAATAAAA-A
TTAT-GAAAGCAAAAAATTATGGCGGTATTTTAAGCTTATCAGAGGAATTTGCTCTTTAA
TGGATAAAACA--CCTAAATCTTACTTAAATTTGTCATTACAATTT-GTATACCACTATA
AA-AACAATTTATAACTTTAATTGTTTAAATTTATT-AAATT-----AAAATATATTAAG
TC-AAGGTGC-AGTAAAAATTTGAGA-ATGAAGTGAATTACATTACTTTTTAGAGA--AA
GAAAA---TTAAAT-TAATATTTAGGATTTGAAAGTAAAATT-AAAATAGAATGTTAATT
-TGAATTAAGCTCTAAAATATGTAC-----------------------------------
------------------------

#Rhipicephalus_sulcatus_FJ536565.1
-----------------------ATTATTTAAGAGCTTTACATTGTAAGTAAATAAAA-A
TTAT-GAAAGCAAAAAATTATGGCGGTATTTTAAGCTTATCAGAGGAATTTGCTCTTTAA
TGGATAAAACA--CCTAAATCTTACTCAAATTTGTCATTACAATTT-GTATACCACTATA
AA-AACAATTTATAACTTTAATTGTTTGAATTTATT-AAGTT-----AAAACATATTAAG
TC-AAGGTGC-AGTAAAAATTTGAGA-ATGAAGTGAATTACATTACTTTTTAGAGA--AA
GAAAA---TTAAAT-TAATATTTAGGATTTGAAAGTAAAATT-AAAATAGAATGTTAATT
-TGAATTTAGCTCTAAAATATGTAC-----------------------------------
------------------------

#Rhipicephalus_turanicus_AF133057.1
-----------------------------------------------AGTAAATAAAA-A
TTAT-GAAAGCAAAAAATTATGGCGGTATTTTAAGCTTTTCAGAGGAATTTGCTCTTTAA
TGGATAAAACA--CCTAAATCTTACTTAAATTTGTTAATTCAATTT-GTATACCACTATA
AA-AACAATTTATAACTTTAATTGTTTAAATTTATT-AAATT-----AAAATATATTAAG
TC-AAGGTGC-AGTAAAAATTTAAGA-ATGAAGTGAATTACATTACTCTTTAGAGA--AA
TAAAT---TTAAAA-TAATATTTAGGATTTGAAAGTAAAATT-AAAATAGAATGTTGGTT
-TGAATTAAGCTCTAAAATATGTACATA--------------------------------
------------------------

#Rhipicephalus_turanicus_AF150013.1
-----------------------ATTATTTAAGAGCTTAACATTGTAAGTAAATAAAG-A
TTAT-GAAAGCAAAAAATTATGGCGGTATTTTAAGCTTTTCAGAGGAATTTGCTCTTTAA
TGGATAAAACA--CCTAAATCTTACTTAAATTTGTTAATTCAATTT-GTATACCACTATA
AA-AACAATTTATAACTTTAATTGTTGGTATTTATT-AAATT-----AAAATATATTAAG
TC-AAGGTGC-AGTAAAAATTTAAGG-ATGAAGTGAATTACATTACTTTTTAGAGA--AA
TAAAT---TTAAAA-TAATATTTAGGATTTGAAAGTAAAATT-AAAATATAATGTTAATT
-TGAATTAAGCTCTAAAATATGTAC-----------------------------------
------------------------

#Rhipicephalus_turanicus_AF150014.1
-----------------------ATTATTTAAGAGCTAAATGTTGTAAGTAAATAAAA-A
TTAT-GAAAGCAAAAAATTATGGCGGTATTTTAAGCTTTTCAGAGGAATTTGCTCTTTGA
TGGATAAAACA--CCTAAATCTTACTTAAATTTGTTAATTCAATTT-GTATACCACTATA
AA-AACAATTTATAACTTTAATTGTTTAAATTTATT-AAATT-----AAAATATATTAAG
TC-AAGGTGC-AGTAAAAATTTAAGG-ATGAAGTGAATTACATTACTCTTTAGAGA--AA
CAAAT---TTAAAA-TAATACTTAGGATTTGAAAGTAAAATT-AAAATAGAATGTTGGTT
-TGAATTAAGCTCTAAAATATGTAC-----------------------------------
------------------------

#Rhipicephalus_turanicus_AF150015.1
-----------------------ATTATTTAAGAGCTAAATGTTGTAAGTAAATAAAA-A
TTAT-GAAAGCAAAAAATTATGGCGGTATTTTAAGCTTTTCAGAGGAATTTGCTCTTTAA
TGGATAAAACA--CCTAAATCTTACTTAAATTTGTTAATTCAATTT-GTATACCACTATA
AA-AACAATTTATAACTTTAATTGTTTAAATTTATT-AAATT-----AAAATATATTAAG
TC-AAGGTGC-AGTAAAAATTTAAGA-ATGAAGTGAATTACATTACTCTTTAGAGA--AA
TAAAT---TTAAAA-TAATATTTAGGATTTGAAAGTAAAATT-AAAATAAAATGTTGGTT
-TGAATTAAGCTCTAAAATATGTAC-----------------------------------
------------------------

#Rhipicephalus_turanicus_AF150017.1
-----------------------ATTATTTAAGAGCTTAACATTGTAAGTAAATAATA-A
TTAT-GAAAGCAAAAAATTATGGCGGTATTTTAAGCTTTTCAGAGGAATTTGCTCTTTAA
TGGATAAAACA--CCAAAATCTTACTTAGATTTGTGATTTCAATTT-GTATACCACTATA
AA-AACAATTTATAACTCTAATTGTTTAAATTTACA-AAATT-----AAAATATATTAAG
TC-AAGGTGC-AGTAAAAATTTAAGG-ATGAAGTGAATTACATTACTTTTTAGTGA--AA
TAAAT---TTATAA-TAATACTTAGGATTTGAAAGTAAAATT-AAAATAGGATGTTAATT
-TGAATTAAGCTCTAAGATATGTAC-----------------------------------
------------------------

#Rhipicephalus_turanicus_AF150018.1
-----------------------ATTATTTAAGAGCTAAATATTGTTAGTAAATAAAA-A
TTAC-GAAAGCAAAAAATTATGGCGGTATTTTAAGCTTTTCAGAGGAATTTGCTCTTTAA
TGGATAAAACA--CCTAAATCTTACTTAAATTTGTTAATTCAATTT-GTATACCACTCTA
-AAAACAATTAATAACTTTAATTGTTTAAACTTATTAAATT------AAATTATATTAAG
TC-AAGGTGC-AGTAAAAATTTAAGA-ATGAAGTGAATTACATTTCTTTTTAG--AGAAA
GAAAT---TTAAA--TAACATTTAGGATTTGAAAGTAAAATT-GAAATAGAATGTCAATT
-TGAATTAAGCTCTAAAATATGTAC-----------------------------------
------------------------

#Rhipicephalus_turanicus_AF483243.1
-----------------------ATTATTTAAGAGCTAAATGTTGTAAGTAAGTAAAA-A
TTAT-GAAAGCAAAAAATTATGGCGGTATTTTAAGCTTTTCAGAGGAATTTGCTCTTTGA
TGGATAAAACA--CCTAAATCTTACTTAAATTTGTTAATTCAATTT-GTATACCACTATA
AA-AACAATTTATAACTTTAATTGTTTAAATTTATT-AAATT-----AAAATATATTAAG
TC-AAGGTGC-AGTAAAAATTTAAGG-ATGAAGTGAATTACATTACTCTTTAGAGA--AA
CAAAT---TTAAAA-TAATACTTAGGATTTGAAAGTAAAATT-AAAATAGAATGTTGGTT
-TGAATTAAGCTCTAAAATATGTAC-----------------------------------
------------------------

#Rhipicephalus_turanicus_AF483244.1
-----------------------ATTATTTAAGAGGTAAATATTGTTAGTAAATAAAA-A
TTAC-GAAAGCAAAAAATTATGGCGGTATTTTAAGCTTTTCAGAGGAATTTGCTCTTTAA
TGGATAAAACA--CCTGAATCTTACTTAAATTTGTTAATTCAATTT-GTATACCACTATA
-AAAACAATTAATAACTTTAATTGTTTAAACTTATTAAATT------AAATTATATTAAG
TC-AAGGTGC-AGTAAAAATTTAAGA-ATGAAGTGAATTACATTACTCTTTAG--AGAAA
CAAAT---TTAAAA-TAATACTTAGGATTTGAAAGTAAAATT--AAATAGAATGTCAATT
-TGAATTAAGCTCTAAAATATGTAC-----------------------------------
------------------------

#Rhipicephalus_turanicus_AF483245.1
-----------------------ATTATTTAAGAGGTAAATATTGTTAGTAAATAAAA-A
TTAC-GAAAGCAAAAAATTATGGCGGTATTTTAAGCTTTTCAGAGGAATTTGCTCTTTAA
TGGATAAAACA--CCTGAATCTTACTTAAATTTGTTAATTCAATTT-GTATACCACTATA
-AAAACAATTAATAACTTTAATTGTTTAAACTTATTAAATT------AAATTATATTAAG
TC-AAGGTGC-AGTAAAAATTTAAGA-ATGAAGTGAATTACATTTCTTTTTAG--AGAAA
GAAAT---TTAAA--TAATATTTAGGATTTGAAAGTAAAATT-GAAATAGAATGTCAATT
-TGAATTAAGCTCTAAAATATGTAC-----------------------------------
------------------------

#Rhipicephalus_turanicus_AF483246.1
-----------------------ATTATTTAAGAGCTTAACATTGTAAGTAAATAATA-A
TTAT-GAAAGCAAAAAATTATGGCGGTATTTTAAGCTTTTCAGAGGAATTTGCTCTTTAA
TGGATAAAACA--CCAAAATCTTACTTAGATTTGTGATTTCAATTT-GTATACCACTATT
AA-AACAATTTATAACTTTAATTGTTTAAATTTACA-AAACT-----AAAATATATTAAG
TC-AAGGTGC-AGTAAAAATTTAAGG-ATGAAGTGAATTACATTTCTTTTTAGAGA--AA
GAAAT---TTA-AA-TAATATTTAGGATTTGAAAGTAAAATTGAAAATAGGATGTTAATT
-TGAATTAAGCTCTAAAATATGTAC-----------------------------------
------------------------

#Rhipicephalus_turanicus_AF483248.1
-----------------------ATTATTTAAGAGGTAAATATTGTTAGTAAATAAAA-A
TTAC-GAAAGCAAAAAATTATGGCGGTATTTTAAGCTTTTCAGAGGAATTTGCTCTTTAA
TGGATAAAACA--CCTGAATCTTACTTAAATTTGTTAATTCAATTT-GTATACCACTATA
-AAAACAATTAATAACTTTAATTGTTTAAACTTATTAAATT------AAATTATATTAAG
TC-AAGGTGC-AGTAAAAATTTAAGA-ATGAAGTGAATTACATTTCTTTTTAG--AGAAA
GAAAT---TTAAA--TAATATTTAGGATTTGAAAGTAAAATT-GAAATAGAATGTCAATT
-TGAATTAAGCTCTAAAATATGTAC-----------------------------------
------------------------

#Rhipicephalus_turanicus_AF483249.1
-----------------------ATTATTTAAGAGGTAAATATTGTTAGTAAATAAAA-A
TTAC-GAAAGCAAAAAATTATGGCGGTATTTTAAGCTTTTCAGAGGAATTTGCTCTTTAA
TGGATAAAACA--CCTGAATCTTACTTAAATTTGTTAATTCAATTT-GTATACCACTATA
-AAAACAATTAATAACTTTAATTGTTTAAACTTATTAAATT------AAATTATATTAAG
TC-AAGGTGC-AGTAAAAATTTAAGA-ATGAAGTGAATTACATTTCTTTTTAG--AGAAA
GAAAT---TTAAA--TAATATTTAGGATTTGAAAGTAAAATT-GAAATAGAATGTCAATT
-TGAATTAAGCTCTAAAATATGTAC-----------------------------------
------------------------

#Rhipicephalus_turanicus_AF483250.1
-----------------------ATTATTTAAGAGGTAAATATTGTTAGTAAATAAAA-A
TTAC-GAAAGCAAAAAATTATGGCGGTATTTTAAGCTTTTCAGAGGAATTTGCTCTTTAA
TGGATAAAACA--CCTGAATCTTACTTAAATTTGTTAATTCAATTT-GTATACCACTATA
-AAAACAATTAATAACTTTAATTGTTTAAACTTATTAAATT------AAATTATATTAAG
TC-AAGGTGC-AGTAAAAATTTAAGA-ATGAAGTGAATTACATTTCTTTTTAG--AGAAA
GAAAT---TTAAA--TAATATTTAGGATTTGAAAGTAAAATT-GAAATAGAATGTCAATT
-TGAATTAAGCTCTAAAATATGTAC-----------------------------------
------------------------

#Rhipicephalus_turanicus_AF483251.1
-----------------------ATTATTTAAGAGGTAAATATTGTTAGTAAATAAAA-A
TTAC-GAAAGCAAAAAATTATGGCGGTATTTTAAGCTTTTCAGAGGAATTTGCTCTTTAA
TGGATAAAACA--CCTGAATCTTACTTAAATTTGTTAATTCAATTT-GTATACCACTATA
-AAAACAATTAATAACTTTAATTGTTTAAACTTATTAAATT------AAATTATATTAAG
TC-AAGGTGC-AGTAAAAATTTAAGA-ATGAAGTGAATTACATTTCTTTTTAG--AGAAA
GAAAT---TTAAA--TAATATTTAGGATTTGAAAGTAAAATT-GAAATAGAATGTCAATT
-TGAATTAAGCTCTAAAATATGTAC-----------------------------------
------------------------

#Rhipicephalus_turanicus_AF483252.1
-----------------------ATTATTTAAGAGGTAAATATTGTTAGTAAATAAAA-A
TTAC-GAAAGCAAAAAATTATGGCGGTATTTTAAGCTTTTCAGAGGAATTTGCTCTTTAA
TGGATAAAACA--CCTGAATCTTACTTAAATTTGTTAATTCAATTT-GTATACCACTATA
-AAAACAATTAATAACTTTAATTGTTTAAACTTATTAAATT------AAATTATATTAAG
TC-AAGGTGC-AGTAAAAATTTAAGA-ATGAAGTGAATTACATTTCTTTTTAG--AGAAA
GAAAT---TTAAA--TAATATTTAGGATTTGAAAGTAAAATT-GAAATAGAATGTCAATT
-TGAATTAAGCTCTAAAATATGTAC-----------------------------------
------------------------

#Rhipicephalus_turanicus_AF483253.1
-----------------------ATTATTTAAGAGGTAAATATTGTTAGTAAATAAAA-A
TTAC-GAAAGCAAAAAATTATGGCGGTATTTTAAGCTTTTCAGAGGAATTTGCTCTTTAA
TGGATAAAACA--CCTGAATCTTACTTAAATTTGTTAATTCAATTT-GTATACCACTATA
-AAAACAATTAATAACTTTAATTGTTTAAACTTATTAAATT------AAATTATATTAAG
TC-AAGGTGC-AGTAAAAATTTAAGA-ATGAAGTGAATTATATTTCTTTTTAG--AGAAA
GAAAT---TTAAA--TAATATTTAGGATTTGAAAGTAAAATT-GAAATAGAATGTCAATT
-TGAATTAAGCTCTAAAATATGTAC-----------------------------------
------------------------

#Rhipicephalus_turanicus_AF483254.1
-----------------------ATTATTTAAGAGGTAAATATTGTTAGTAAATAAAA-A
TTAC-GAAAGCAAAAAATTATGGCGGTATTTTAAGCTTTTCAGAGGAATTTGCTCTTTAA
TGGATAAAACA--CCTGAATCTTACTTAAATTTGTTAATTCAATTT-GTATACCACTATA
-AAAACAATTAATAACTTTAATTGTTTAAACTTATTAAATT------AAATTATATTAAG
TC-AAGGTGC-AGTAAAAATTTAAGA-ATGAAGTGAATTACATTTCTTTTTAG--AGAAA
GAAAT---TTAAA--TAATATTTAGGATTTGAAAGTAAAATT-GAAATAGAATGTCAATT
-TGAATTAAGCTCTAAAATATGTAC-----------------------------------
------------------------

#Rhipicephalus_turanicus_AF483255.1
-----------------------ATTATTTAAGAGGTAAATATTGTTAGTAAATAAAA-A
TTAC-GAAAGCAAAAAATTATGGCGGTATTTTAAGCTTTTCAGAGGAATTTGCTCTTTAA
TGGATAAAACA--CCTGAATCTTACTTAAATTTGTTAATTCAATTT-GTATACCACTATA
-AAAACAATTAATAACTTTAATTGTTTAAACTTATTAAATT------AAATTATATTAAG
TC-AAGGTGC-AGTAAAAATTTAAGA-ATGAAGTGAATTACATTTCTTTTTAG--AGAAA
GAAAT---TTAAA--TAATATTTAGGATTTGAAAGTAAAATT-GAAATAGAATGTCAATT
-TGAATTAAGCTCTAAAATATGTAC-----------------------------------
------------------------

#Rhipicephalus_turanicus_AF483256.1
-----------------------ATTATTTAAGAGGTAAATATTGTTAGTAAATAAAA-A
TTAC-GAAAGCAAAAAATTATGGCGGTATTTTAAGCTTTTCAGAGGAATTTGCTCTTTAA
TGGATAAAACA--CCTGAATCTTACTTAAATTTGTTAATTCAATTT-GTATACCACTATA
-AAAACAATTAATAACTTTAATTGTTTAAACTTATTAAATT------AAATTATATTAAG
TC-AAGGTGC-AGTAAAAATTTAAGA-ATGAAGTGAATTACATTTCTTTTTAG--AGAAA
GAAAT---TTAAA--TAATATTTAGGATTTGAAAGTAAAATT-GAAATAGAATGTCAATT
-TGAATTAAGCTCTAAAATATGTAC-----------------------------------
------------------------

#Rhipicephalus_turanicus_AF483257.1
-----------------------ATTATTTAAGAGGTAAATATTGTTAGTAAATAAAA-A
TTAC-GAAAGCAAAAAATTATGGCGGTATTTTAAGCTTTTCAGAGGAATTTGCTCTTTAA
TGGATAAAACA--CCTGAATCTTACTTAAATTTGTTAATTCAATTT-GTATACCACTATA
-AAAACAATTAATAACTTTAATTGTTTAAACTTATTAAATT------AAATTATATTAAG
TC-AAGGTGC-AGTAAAAATTTAAGA-ATGAAGTGAATTACATTTCTTTTTAG--AGAAA
GAAAT---TTAAA--TAATATTTAGGATTTGAAAGTAAAATT-GAAATAGAATGTCAATT
-TGAATTAAGCTCTAAAATATGTAC-----------------------------------
------------------------

#Rhipicephalus_turanicus_AF483258.1
-----------------------ATTATTTAAGAGGTAAATATTGTTAGTAAATAAAA-A
TTAC-GAAAGCAAAAAATTATGGCGGTATTTTAAGCTTTTCAGAGGAATTTGCTCTTTAA
TGGATAAAACA--CCTGAATCTTACTTAAATTTGTTAATTCAATTT-GTATACCACTATA
-AAAACAATTAATAACTTTAATTGTTTAAACTTATTAAATT------AAATTATATTAAG
TC-AAGGTGC-AGTAAAAATTTAAGA-ATGAAGTGAATTACATTTCTTTTTAG--AGAAA
GAAAT---TTAAA--TAATATTTAGGATTTGAAAGTAAAATT-GAAATAGAATGTCAATT
-TGAATTAAGCTCTAAAATATGTAC-----------------------------------
------------------------

#Rhipicephalus_turanicus_AF483259.1
-----------------------ATTATTTAAGAGGTAAATATTGTTAGTAAATAAAA-A
TTAC-GAAAGCAAAAAATTATGGCGGTATTTTAAGCTTTTCAGAGGAATTTGCTCTTTAA
TGGATAAAACA--CCTGAATCTTACTTAAATTTGTTAATTCAATTT-GTATACCACTATA
-AAAACAATTAATAACTTTAATTGTTTAAACTTATTAAATT------AAATTATATTAAG
TC-AAGGTGC-AGTAAAAATTTAAGA-ATGAAGTGAATTACATTTCTTTTTAG--AGAAA
GAAAT---TTAAA--TAATATTTAGGATTTGAAAGTAAAATT-GAAATAGAATGTCAATT
-TGAATTAAGCTCTAAAATATGTAC-----------------------------------
------------------------

#Rhipicephalus_turanicus_AF483260.1
-----------------------ATTATTTAAGAGGTAAATATTGTTAGTAAATAAAA-A
TTAC-GAAAGCAAAAAATTATGGCGGTATTTTAAGCTTTTCAGAGGAATTTGCTCTTTAA
TGGATAAAACA--CCTGAATCTTACTTAAATTTGTTAATTCAATTT-GTATACCACTATA
-AAAACAATTAATAACTTTAATTGTTTAAACTTATTAAATT------AAATTATATTAAG
TC-AAGGTGC-AGTAAAAATTTAAGA-ATGAAGTGAATTACATTTCTTTTTAG--AGAAA
GAAAT---TTAAA--TAATATTTAGGATTTGAAAGTAAAATT-GAAATAGAATGTCAATT
-TGAATTAAGCTCTAAAATATGTAC-----------------------------------
------------------------

#Rhipicephalus_turanicus_AF483261.1
-----------------------ATTATTTAAGAGGTAAATATTGTTAGTAAATAAAA-A
TTAC-GAAAGCAAAAAATTATGGCGGTATTTTAAGCTTTTCAGAGGAATTTGCTCTTTAA
TGGATAAAACA--CCTGAATCTTACTTAAATTTGTTAATTCAATTT-GTATACCACTATA
-AAAACAATTAATAACTTTAATTGTTTAAACTTATTAAATT------AAATTATATTAAG
TC-AAGGTGC-AGTAAAAATTTAAGA-ATGAAGTGAATTACATTTCTTTTTAG--AGAAA
GAAAT---TTAAA--TAATATTTAGGATTTGAAAGTAAAATT-GAAATAGAATGTCAATT
-TGAATTAAGCTCTAAAATATGTAC-----------------------------------
------------------------

#Rhipicephalus_turanicus_AF483262.1
-----------------------ATTATTTAAGAGGTAAATATTGTTAGTAAATAAAA-A
TTAC-GAAAGCAAAAAATTATGGCGGTATTTTAAGCTTTTCAGAGGAATTTGCTCTTTAA
TGGATAAAACA--CCTGAATCTTACTTAAATTTGTTAATTCAATTT-GTATACCACTATA
-AAAACAATTAATAACTTTAATTGTTTAAACTTATTAAATT------AAATTATATTAAG
TC-AAGGTGC-AGTAAAAATTTAAGA-ATGAAGTGAATTACATTTCTTTTTAG--AGAAA
GAAAT---TTAAA--TAATATTTAGGATTTGAAAGTAAAATT-GAAATAGAATGTCAATT
-TGAATTAAGCTCTAAAATATGTAC-----------------------------------
------------------------

#Rhipicephalus_turanicus_AF483263.1
-----------------------ATTATTTAAGAGGTAAATATTGTTAGTAAATAAAA-A
TTAC-GAAAGCAAAAAATTATGGCGGTATTTTAAGCTTTTCAGAGGAATTTGCTCTTTAA
TGGATAAAACA--CCTGAATCTTACTTAAATTTGTTAATTCAATTT-GTATACCACTATA
-AAAACAATTAATAACTTTAATTGTTTAAACTTATTAAATT------AAATTATATTAAG
TC-AAGGTGC-AGTAAAAATTTAAGA-ATGAAGTGAATTACATTTCTTTTTAG--AGAAA
GAAAT---TTAAA--TAATATTTAGGATTTGAAAGTAAAATT-GAAATAGAATGTCAATT
-TGAATTAAGCTCTAAAATATGTAC-----------------------------------
------------------------

#Rhipicephalus_turanicus_AF483264.1
-----------------------ATTATTTAAGAGGTAAACATTGTTAGTAAATAAAA-A
TTAC-GAAAGCAAAAAATTATGGCGGTATTTTAAGCTTTTCAGAGGAATTTGCTCTTTAA
TGGATAAAACA--CCTGAATCTTACTTAAATTTGTTAATTCAATTT-GTATACCACTATA
-AAAACAATTAATAACTTTAATTGTTTAAACTTATTAAATT------AAATTATATTAAG
TC-AAGGTGC-AGTAAAAATTTAAGA-ATGAAGTGAATTACATTTCTTTTTAG--AGAAA
GAAAT---TTAAA--TAATATTTAGGATTTGAAAGTAAAATT-GAAATAGAATGTCAATT
-TGAATTAAGCTCTAAAATATGTAC-----------------------------------
------------------------

#Rhipicephalus_turanicus_AM410571.1
----ACTAGGGATTAGATACCC?ATTATTTAAGAGCTAAATGTTGTAAGTAAGTAAAA-A
TTAT-GAAAGCAAAAAATTATGGCGGTATTTTAAGCTTTTCAGAGGAATTTGCTCTTTGA
TGGATAAAACA--CCTAAATCTTACTTAAATTTGTTAATTCAATTT-GTATACCACTATA
AA-AACAATTTATAACTTTAATTGTTTAAATTTATT-AAATT-----AAAATATATTAAG
TC-AAGGTGC-AGTAAAAATTTAAGG-ATGAAGTGAATTACATTACTCTTTAGAGA--AA
CAAAT---TTAAAA-TAATACTTAGGATTTGAAAGTAAAATT-AAAATAGAATGTTGGTT
-TGAATTAAGCTCTAAA-------------------------------------------
------------------------

#Rhipicephalus_turanicus_DQ849231.1
-------------------CCCTATTATTTAAGAGCTTAACATTGTAAGTAAATAATA-A
TTAT-GAAAGCAAAAAATTATGGCGGTATTTTAAGCTTTTCAGAGGAATTTGCTCTTTAA
TGGATAAAACA--CCAAAATCTTACTTAGATTTGTGATTTCAATTT-GTATACCACTATA
AA-AACAATTTATAACTCTAATTGTTTAAATTTACA-AAATT-----AAAATATATTAAG
TC-AAGGTGC-AGTAAAAATTTAAGG-ATGAAGTGAATTACATTACTTTTCAGTGA--AA
TAAAT---TTATAA-TAATACTTAGGATTTGAAAGTAAAATT-AAAATAGGATGTTAATT
-TGAATTAAGCTCTAAGATATGTACATATCGCCC--GTCACTCTTTTATAA---------
------------------------

#Rhipicephalus_turanicus_DQ849232.1
-------------------CCCTATTATTTAAGAGCTTAACATTGTAAGTAAATAATA-A
TTAT-GAAAGCAAAAAATTATGGCGGTATTTTAAGCTTTTCAGAGGAATTTGCTCTTTAA
TGGATAAAACA--CCAAAATCTTACTTAGATTTGTGATTTCAATTT-GTATACCACTATA
AA-AACAATTTATAACTCTAATTGTTTAAATTTACA-AAATT-----AAAATATATTAAG
TC-AAGGTGC-AGTAAAAATTTAAGG-ATGAAGTGAATTACATTACTTTTTAGTGA--AA
TAAAT---TTATAA-TAATACTTAGGATTTGAAAGTAAAATT-AAAATAGGATGTTAATT
-TGAATTAAGCTCTAAGATATGTACATATCGCCC--GTCACTCTTTTATAA---------
------------------------

#Rhipicephalus_turanicus_DQ901290.1
-------------------CCCTATTATTTAAGAGCTTAACATTGTAAGTAAATAATA-A
TTAT-GAAAGCAAAAAATTATGGCGGTATTTTAAGCTTTTCAGAGGAATTTGCTCTTTAA
TGGATAAAACA--CCAAAATCTTACTTAGATTTGTGATTTCAATTT-GTATACCACTATA
AA-AACAATTTATAACTCTAATTGTTTAAATTTACA-AAATT-----AAATTATATTAAG
TC-AAGGTGC-AGTAAAAATTTAAGG-ATGAAGTGAATTACATTACTTTTTAGTGA--AA
TAAAT---TTATAA-TAATACTTAGGATTTGAAAGTAAAATT-AAAATAGGATGTTAATT
-TGAATTAAGCTCTAAGATATGTACATATC------------------------------
------------------------

#Rhipicephalus_turanicus_HM014442.1
-------------------------TATTTAAGAGCTAAATGTTGTAAGTAAGTAGAA-A
TTAT-GAAAGCAAAAAATTATGGCGGTATTTTAAGCTTTTCAGAGGAATTTGCTCTTTGA
TGGATAAAACA--CCTAAATCTTACTTAAATTTGTTAATTCAATTT-GTATACCACTATA
AA-AACAATTTATAACTTTAATTGTTTAAATTTATT-AAATT-----AAAATATATTAAG
TC-AAGGTGC-AGTAAAAATTTAAGG-ATGAAGTGAATTACATTACTCTTTAGAGA--AA
CAAAT---TTAAAA-TAATACTTAGGAT--------------------------------
------------------------------------------------------------
------------------------

#Rhipicephalus_turanicus_JQ480846.1
-------TAGGATTAGATACCCTATTATTTAAGAGCTTAACATTGTAAGTAAATAAAG-A
TTAT-GAAAGCAAAAAATTATGGCGGTATTTTAAGCTTTTCAGAGGGATTTGCTCTTTAA
TGGATAAAACA--CCTAAATCTTACTTAAATTTGTTAATTCAATTT-GTATACCACTATA
AA-AACAATTTATAACTTTAATTGTTGGTATTTATT-GAATT-----AAAATATATTAAG
TC-AAGGTGC-AGTAAAAATTTAAGG-ATGAAGTGAATTACATTACTTTTTAGAGA--AA
TAAAT---TTAAAA-TAATATTTAGGATTTGAAAGTAAAATT-AAAATATAATGTTAATT
-TGAATTAAGCTCTAAAATATGTACACATCGCCC--GTCGCTCTCATT------------
------------------------

#Rhipicephalus_turanicus_JQ480848.1
-----------------------ATTATTTAAGAGCTATATGTTGTAAGTAAATAAAA-A
TTAT-GAAAGCAAAAAATTATGGCGGTATTTTAAGCTTTTCAGAGGAATTTGCTCTTTAA
TGGATAAAACA--CCTAAATCTTACTTAAATTTGTTAATTCAATTT-GTATACCACTATA
AA-AACAATTTATAACTTTAATTGTTTAAATTTATT-AAATT-----AAAATATATTAAG
TC-AAGGTGC-AGTAAAAATTTAAGA-ATGAAGTGAATTACATTACTCTTTAGAGA--AA
TAAAT---TTAAAA-TAATATTTAGGATTTGAAAGTAAAATT-AAAATAGAATGTTGGTT
-TGAATTAAGCTCTAAAATATGTA------------------------------------
------------------------

#Rhipicephalus_turanicus_JQ480849.1
-------TAGGATTAGATACCCTATTATTTAAGAGCTAAATGTTGTAAGTAAATAAAA-A
TTAT-GAAAGCAAAAAATTATGGCGGTATTTTAAGCTTTTCAGAGGAATTTGCTCTTTAA
TGGATAAAACA--CCTAAATCTTACTTAAATTTGTTAATTCAATTT-GTATACCACTATA
AA-AACAATTTATAACTTTAATTGTTTAAATTTATT-AAATT-----AAAATATATTAAG
TC-AAGGTGC-AGTAAAAATTTAAGA-ATGAAGTGAATTATATTACTCTTTAGAGA--AA
TAAAT---TTAAAA-TAATATTTAGGATTTGAAAGTAAAATT-AAAATAGAATGTTAATT
-TGAATTAAGCTCTAAAATATGTACACATCGCCCGTCGCTCTCATT--------------
------------------------

#Rhipicephalus_turanicus_JQ480850.1
-------TAGGATTAGATACCCTATTATTTAAGAGCTTAACATTGTAAGTAAATAAAG-A
TTAT-GAAAGCAAAAAATTATGGCGGTATTTTAAGCTTTTCAGAGGAATTTGCTCTTTAA
TGGATAAAACA--CCTAAATCTTACTTAAATTTGTTAATTCAATTT-GTATACCACTATA
AA-AACAATTTATAACTTTAATTGTTGGTATTTATT-AAATT-----AAAATATATTAAG
TC-AAGGTGC-AGTAAAAATTTAAGG-ATGAAGTGAATTACATTACTTTTTAGAGA--AA
TAAAT---TTAAAA-TAATATTTAGGATTTGAAAGTAAAATT-AAAATATAATGTTAATT
-TGAATTAAGCTCTAAAATATGTACACATCGCCC--GTCGCTCTCATT------------
------------------------

#Rhipicephalus_turanicus_AF483247.1
-----------------------ATTATTTAAGAGGTAAATATTGTTAGTAAATAAAA-A
TTAC-GAAAGCAAAAAATTATGGCGGTATTTTAAGCTTTTCAGAGGAATTTGCTCTTTAA
TGGATAAAACA--CCTGAATCTTACTTAAATTTGTTAATTCAATTT-GTATACCACTATA
-AAAACAATTAATAACTTTAATTGTTTAAACTTATTAAATT------AAATTATATTAAG
TC-AAGGTGC-AGTAAAAATTTAAGA-ATGAAGTGAATTACATTACTTTTTAG--TGAGA
TAAGT---TTATAA-CAATATTTAGGATTTGAAAGTAAAATT--AAATAGAATGTCAATT
-TGAATTAAGCTCTAAAATATGTAC-----------------------------------
------------------------

#Rhipicephalus_zambeziensis_AF031867.1
-----------------------------------------------AGTATATAAAG-A
TTAT-GAAAGCAAAAAGTTATGGCGGTATTTTAAGCTTTTCAGAGGAATTTGCTCTTTAA
TGGATAAAACA--CCAAAATCTTACTTAAATTTGTCAAATCAACTT-GTATACCACTATT
-AAAACAATTATTAACTCTAATTGTTAATATTTAAAATTTTATAATTAATTAAAATTAAG
TC-AAGGTGC-AGTAAAAATTTAAGA-ATGAAGTGAATTACATTACTTTTAAGGGA--AA
TAAAA---TTAAA--TAAATATTAGGATTTGAAAGTAAAATT-AAAATAGAATGTTAATT
-TGAATTAAGCTCTAAAATATGTACATA--------------------------------
------------------------

#Rhipicephalus_zumpti_AF150016.1
-----------------------ATTATTTAAGAGCTTAATGTTGTTAGTAAATAAAA-A
TTAT-GAAAGCAAAAAATTATGGCGGTATTTTAAGCTTTTCAGAGGAATTTGCTCTTTAA
TGGATAAAACA--CCTAAATCTTACTTAAATTTGTAAATCCAATTT-GTATACCACTATA
-AAAACAATTAATAACTTTAATTGTTAAAATTTATTAA------ATTAAATTATGTTAAG
TC-AAGGTGC-AGTAAAAATTTAAGA-ATGAAGTGAATTACATTTCTTATTAGAGA--TA
AAAAA---TTAAAT-TTACAAATAGGATTTGAAAGTAAAATT-AAAATAGAATGTTAATT
-TGAATAAAGCTCTAAAATATGTAC-----------------------------------
------------------------

#Boophilus_annulatus_U95866.1
---AAACTAGGATTAGATACCCTATTATTTTAGAGCTTTACATTGTAAGTAAATAATA-A
TTAC-GAAAGCAAAAAATTATGGCGGTATTTTAAGCTTTTCAGAGGAATTTGCTCTTTAA
TGGATAAAACA--CCTAAATCTTACTTAAATTTGTTAGGCCAATTT-GTATACCACTATT
-AAATTAATTAATAATTTTAATTTATAAAATTTATTAAAATT---T-AAAAAAAATTAAG
TC-AAGGTGC-AGTAAAAATTTAAGA-ATGAAGTGAATTACAATTCTCTTAAGAGATTAG
-AAAA---TTAAAATTATTATTTAGGATTTGAAAGTAAAATT-AAAATAGAATGTTAATT
-TGAATAAAGCTCTAAAATATGTACATATCGCCCGTCACTCTTTATTAAGATAAGTCGTT
ACATAG------------------

#Rhipicephalus_appendiculatus_DQ849203.1
-------------------CCCTATTATTTAAGAGCTAAATATTGTAAGTATATAATA-A
TTAC-GAAAGCAAAAAATTATGGCGGTATTTTAAGCTTTTCAGAGGAATTTGCTCTTTAA
TGGATAAAACA--CCTAAATCTTACTTAAATTTGTCAAATCAACTT-GTATACCACTATT
-AAAACAATTATTAACTCTAATTGTTAATATTTAAAAACATA-AATTAATTTAAATTAAG
TC-AAGGTGC-AGTAAAAATTTAAGA-ATGAAGTGAATTACATTACTTTTAAGAGA--AA
TAAAA---TTAAA--TAAAATTTAGGATTTGAAAGTAAAATT-AAAATAGAATGTTAATT
-TGAATTAAGCTCTAAAATATGTACATATCGCCCGTCACTCTTTTTTAA-----------
------------------------

#Rhipicephalus_appendiculatus_DQ849204.1
-------------------CCCTATTATTTAAGAGCTAAATATTGTAAGTATATAATA-A
TTAC-GAAAGCAAAAAATTATGGCGGTATTTTAAGCTTTTCAGAGGAATTTGCTCTTTAA
TGGATAAAACA--CCTAAATCTTACTTAAATTTGTCAAATCAACTT-GTATACCACTATT
-AAAACAATTATTAACTCTAATTGTTAATATTTAAAAACATA-AATTAATTTAAATTAAG
TC-AAGGTGC-AGTAAAAATTTAAGA-ATGAAGTGAATTACATTACTTTTAAGAGA--AA
TAAAA---TTAAA--TAAAATTTAGGATTTGAAAGTAAAATT-AAAATAGAATGTTAATT
-TGAATTAAGCTCTAAAATATGTACATATCGCCCGTCACTCTTTTTTAA-----------
------------------------

#Rhipicephalus_appendiculatus_DQ849205.1
-------------------CCCTATTATTTAAGAGCTAAATATTGTAAGTATATAATA-A
TTAC-GAAAGCAAAAAATTATGGCGGTATTTTAAGCTTTTCAGAGGAATTTGCTCTTTAA
TGGATAAAACA--CCTAAATCTTACTTAAATTTGTCAAATCAACTT-GTATACCACTATT
-AAAACAATTATTAACTCTAATTGTTAATATTTAAAAACATA-AATTAATTTAAATTAAG
TC-AAGGTGC-AGTAAAAATTTAAGA-ATGAAGTGAATTACATTACTTTTAAGAGA--AA
TAAAA---TTAAA--TAAAATTTAGGATTTGAAAGTAAAATT-AAAATAGAATGTTAATT
-TGAATTAAGCTCTAAAATATGTACATATCGCCCGTCACTCTTTTTTAA-----------
------------------------

#Rhipicephalus_appendiculatus_DQ849206.1
-------------------CCCTATTATTTAAGAGCTAAATATTGTAAGTATATAATA-A
TTAC-GAAAGCAAAAAATTATGGCGGTATTTTAAGCTTTTCAGAGGAATTTGCTCTTTAA
TGGATAAAACA--CCTAAATCTTACTTAAATTTGTCAAATCAACTT-GTATACCACTATT
-AAAACAATTATTAACTCTAATTGTTAATATTTAAAAACATA-AATTAATTTAAATTAAG
TC-AAGGTGC-AGTAAAAATTTAAGA-ATGAAGTGAATTACATTACTTTTAAGAGA--AA
TAAAA---TTAAA--TAAAATTTAGGATTTGAAAGTAAAATT-AAAATAGAATGTTAATT
-TGAATTAAGCTCTAAAATATGTACATATCGCCCGTCACTCTTTTTTAA-----------
------------------------

#Rhipicephalus_appendiculatus_DQ849207.1
-------------------CCCTATTATTTAAGAGCTAAATATTGTAAGTATATAATA-A
TTAC-GAAAGCAAAAAATTATGGCGGTATTTTAAGCTTTTCAGAGGAATTTGCTCTTTAA
TGGATAAAACA--CCTAAATCTTACTTAAATTTGTCAAATCAACTT-GTATACCACTATT
-AAAACAATTATTAACTCTAATTGTTAATATTTAAAAACATA-AATTAATTTAAATTAAG
TC-AAGGTGC-AGTAAAAATTTAAGA-ATGAAGTGAATTACATTACTTTTAAGAGA--AA
TAAAA---TTAAA--TAAAATTTAGGATTTGAAAGTAAAATT-AAAATAGAATGTTAATT
-TGAATTAAGCTCTAAAATATGTACATATCGCCCGTCACTCTTTTTTAA-----------
------------------------

#Rhipicephalus_appendiculatus_DQ849208.1
-------------------CCCTATTATTTAAGAGCTAAATATTGTAAGTATATAATA-A
TTAC-GAAAGCAAAAAATTATGGCGGTATTTTAAGCTTTTCAGAGGAATTTGCTCTTTAA
TGGATAAAACA--CCTAAATCTTACTTAAATTTGTCAAATCAACTT-GTATACCACTATT
-AAAACAATTATTAACTCTAATTGTTAATATTTAAAAACATA-AATTAATTTAAATTAAG
TC-AAGGTGC-AGTAAAAATTTAAGA-ATGAAGTGAATTACATTACTTTTAAGAGA--AA
TAAAA---TTAAA--TAAAATTTAGGATTTGAAAGTAAAATT-AAAATAGAATGTTAATT
-TGAATTAAGCTCTAAAATATGTACATATCGCCCGTCACTCTTTTTTAA-----------
------------------------

#Rhipicephalus_appendiculatus_DQ849209.1
-------------------CCCTATTATTTAAGAGCTAAATATTGTAAGTATATAATA-A
TTAC-GAAAGCAAAAAATTATGGCGGTATTTTAAGCTTTTCAGAGGAATTTGCTCTTTAA
TGGATAAAACA--CCTAAATCTTACTTAAATTTGTTAAATCAACTT-GTATACCACTATT
-AAAACAATTATTAACTCTAATTGTTAATATTTAAAA-CATA-AATTAATTTAAATTAAG
TC-AAGGTGC-AGTAAAAATTTAAGA-ATGAAGTGAATTACATTACTTTTAAGGGA--AA
TAAAA---TTAAA--TAAAGTTTAGGATTTGAAAGTAAAATT-AAAATAGAATGTTAATT
-TGAATTAAGCTCTAAAATATGTACATATCGCCCGTCACTCTTTTTTAA-----------
------------------------

#Rhipicephalus_appendiculatus_DQ849210.1
-------------------CCCTATTATTTAAGAGCTAAATATTGTAAGTATATAATA-A
TTAC-GAAAGCAAAAAATTATGGCGGTATTTTAAGCTTTTCAGAGGAATTTGCTCTTTAA
TGGATAAAACA--CCTAAATCTTACTTAAATTTGTTAAATCAACTT-GTATACCACTATT
-AAAACAATTATTAACTCTAATTGTTAATATTTAAAA-CATA-AATTAATTTAAATTAAG
TC-AAGGTGC-AGTAAAAATTTAAGA-ATGAAGTGAATTACATTACTTTTAAGGGA--AA
TAAAA---TTAAA--TAAAGTTTAGGATTTGAAAGTAAAATT-AAAATAGAATGTTAATT
-TGAATTAAGCTCTAAAATATGTACATATCGCCCGTCACTCTTTTTTAA-----------
------------------------

#Rhipicephalus_appendiculatus_DQ849211.1
-------------------CCCTATTATTTAAGAGCTAAATATTGTAAGTATATAATA-A
TTAC-GAAAGCAAAAAATTATGGCGGTATTTTAAGCTTTTCAGAGGAATTTGCTCTTTAA
TGGATAAAACA--CCTAAATCTTACTTAAATTTGTCAAATCAACTT-GTATACCACTATT
-AAAACAATTATTAACTCTAATTGTTAATATTTAAAAACATA-AATTAATTTAAATTAAG
TC-AAGGTGC-AGTAAAAATTTAAGA-ATGAAGTGAATTACATTACTTTTAAGAGA--AA
TAAAA---TTAAA--TAAAATTTAGGATTTGAAAGTAAAATT-AAAATAGAATGTTAATT
-TGAATTAAGCTCTAAAATATGTACATATCGCCCGTCACTCTTTTTTAA-----------
------------------------

#Rhipicephalus_appendiculatus_DQ849212.1
-------------------CCCTATTATTTAAGAGCTAAATATTGTAAGTATATAATA-A
TTAT-GAAAGCAAAAAATTATGGCGGTATTTTAAGCTTTTCAGAGGAATTTGCTCTTTAA
TGGATAAAACA--CCTAAATCTTACTTAAATTTGTTAAATCAACTT-GTATACCACTATT
-AAAACAATTATTAACTCTAATTGTTAATATTTAAAA-CATA-AATTAATTTAAATTAAG
TC-AAGGTGC-AGTAAAAATTTAAGA-ATGAAGTGAATTACATTACTTTTAAGGGA--AA
TAAAA---TTAAA--TAAAGTTTAGGATTTGAAAGTAAAATT-AAAATAGAATGTTAATT
-TGAATTAAGCTCTAAAATATGTACATATCGCCCGTCACTCTTTTTTAA-----------
------------------------

#Rhipicephalus_appendiculatus_DQ849213.1
-------------------CCCTATTATTTAAGAGCTAAATATTGTAAGTATATAATA-A
TTAT-GAAAGCAAAAAATTATGGCGGTATTTTAAGCTTTTCAGAGGAATTTGCTCTTTAA
TGGATAAAACA--CCTAAATCTTACTTAAATTTGTTAAATCAACTT-GTATACCACTATT
-AAAACAATTATTAACTCTAATTGTTAATATTTAAAA-CATA-AATTAATTTAAATTAAG
TC-AAGGTGC-AGTAAAAATTTAAGA-ATGAAGTGAATTACATTACTTTTAAGGGA--AA
TAGAA---TTAAA--TAAAGTTTAGGATTTGAAAGTAAAATT-AAAATAGAATGTTAATT
-TGAATTAAGCTCTAAAATATGTACATATCGCCCGTCACTCTTTTTTAA-----------
------------------------

#Rhipicephalus_appendiculatus_DQ849214.1
-------------------CCCTATTATTTAAGAGCTAAATATTGTAAGTATATAATA-A
TTAT-GAAAGCAAAAAATTATGGCGGTATTTTAAGCTTTTCAGAGGAATTTGCTCTTTAA
TGGATAAAACA--CCTAAATCTTACTTAAATTTGTTAAATCAACTT-GTATACCACTATT
-AAAACAATTATTAACTCTAATTGTTAATATTTAAAA-CATA-AATTAATTTAAATTAAG
TC-AAGGTGC-AGTAAAAATTTAAGA-ATGAAGTGAATTACATTACTTTTAAGGGA--AA
TAGAA---TTAAA--TAAAGTTTAGGATTTGAAAGTAAAATT-AAAATAGAATGTTAATT
-TGAATTAAGCTCTAAAATATGTACATATCGCCCGTCACTCTTTTTTAA-----------
------------------------

#Rhipicephalus_appendiculatus_DQ849215.1
-------------------CCCTATTATTTAAGAGCTAAATATTGTAAGTATATAATA-A
TTAC-GAAAGCAAAAAATTATGGCGGTATTTTAAGCTTTTCAGAGGAATTTGCTCTTTAA
TGGATAAAACA--CCTAAATCTTACTTAAATTTGTCAAATCAACTT-GTATACCACTATT
-AAAACAATTATTAACTCTAATTGTTAATATTTAAAAACATA-AATTAATTTAAATTAAG
TC-AAGGTGC-AGTAAAAATTTAAGA-ATGAAGTGAATTACATTACTTTTAAGAGA--AA
TAAAA---TTAAA--TAAAATTTAGGATTTGAAAGTAAAATT-AAAATAGAATGTTAATT
-TGAATTAAGCTCTAAAATATGTACATATCGCCCGTCACTCTTTTTTAA-----------
------------------------

#Rhipicephalus_appendiculatus_DQ849216.1
-------------------CCCTATTATTTAAGAGCTAAATATTGTAAGTATATAATA-A
TTAC-GAAAGCAAAAAATTATGGCGGTATTTTAAGCTTTTCAGAGGAATTTGCTCTTTAA
TGGATAAAACA--CCTAAATCTTACTTAAATTTGTCAAATCAACTT-GTATACCACTATT
-AAAACAATTATTAACTCTAATTGTTAATATTTAAAAACATA-AATTAATTTAAATTAAG
TC-AAGGTGC-AGTAAAAATTTAAGA-ATGAAGTGAATTACATTACTTTTAAGAGA--AA
TAAAA---TTAAA--TAAAATTTAGGATTTGAAAGTAAAATT-AAAATAGAATGTTAATT
-TGAATTAAGCTCTAAAATATGTACATATCGCCCGTCACTCTTTTTTAA-----------
------------------------

#Rhipicephalus_appendiculatus_DQ849217.1
-------------------CCCTATTATTTAAGAGCTAAATATTGTAAGTATATAATA-A
TTAC-GAAAGCAAAAAATTATGGCGGTATTTTAAGCTTTTCAGAGGAATTTGCTCTTTAA
TGGATAAAACA--CCTAAATCTTACTTAAATTTGTCAAATCAACTT-GTATACCACTATT
-AAAACAATTATTAACTCTAATTGTTAATATTTAAAAACATA-AATTAATTTAAATTAAG
TC-AAGGTGC-AGTAAAAATTTAAGA-ATGAAGTGAATTACATTACTTTTAAGAGA--AA
TAAAA---TTAAA--TAAAATTTAGGATTTGAAAGTAAAATT-AAAATAGAATGTTAATT
-TGAATTAAGCTCTAAAATATGTACATATCGCCCGTCACTCTTTTTTAA-----------
------------------------

#Rhipicephalus_appendiculatus_DQ849218.1
-------------------CCCTATTATTTAAGAGCTAAATATTGTAAGTATATAATA-A
TTAC-GAAAGCAAAAAATTATGGCGGTATTTTAAGCTTTTCAGAGGAATTTGCTCTTTAA
TGGATAAAACA--CCTAAATCTTACTTAAATTTGTCAAATCAACTT-GTATACCACTATT
-AAAACAATTATTAACTCTAATTGTTAATATTTAAAAACATA-AATTAATTTAAATTAAG
TC-AAGGTGC-AGTAAAAATTTAAGA-ATGAAGTGAATTACATTACTTTTAAGAGA--AA
TAAAA---TTAAA--TAAAATTTAGGATTTGAAAGTAAAATT-AAAATAGAATGTTAATT
-TGAATTAAGCTCTAAAATATGTACATATCGCCCGTCACTCTTTTTTAA-----------
------------------------

#Rhipicephalus_appendiculatus_DQ849233.1
-------------------CCCTATTATTTAAGAGCTAAATATTGTAAGTATATAATA-A
TTAC-GAAAGCAAAAAATTATGGCGGTATTTTAAGCTTTTCAGAGGAATTTGCTCTTTAA
TGGATAAAACA--CCTAAATCTTACTTAAATTTGTCAAATCAACTT-GTATACCACTATT
-AAAACAATTATTAACTCTAATTGTTAATATTTAAAAACATA-AATTAATTTAAATTAAG
TC-AAGGTGC-AGTAAAAATTTAAGA-ATGAAGTGAATTACATTACTTTTAAGAGA--AA
TAAAA---TTAAA--TAAAATTTAGGATTTGAAAGTAAAATT-AAAATAGAATGTTAATT
-TGAATTAAGCTCTAAAATATGTACATATCGCCCGTCACTCTTTTTTAA-----------
------------------------

#Rhipicephalus_appendiculatus_DQ849234.1
-------------------CCCTATTATTTAAGAGCTAAATATTGTAAGTATATAATA-A
TTAC-GAAAGCAAAAAATTATGGCGGTATTTTAAGCTTTTCAGAGGAATTTGCTCTTTAA
TGGATAAAACA--CCTAAATCTTACTTAAATTTGTCAAATCAACTT-GTATACCACTATT
-AAAACAATTATTAACTCTAATTGTTAATATTTAAAAACATA-AATTAATTTAAATTAAG
TC-AAGGTGC-AGTAAAAATTTAAGA-ATGAAGTGAATTACATTACTTTTAAGAGA--AA
TAAAA---TTAAA--TAAAATTTAGGATTTGAAAGTAAAATT-AAAATAGAATGTTAATT
-TGAATTAAGCTCTAAAATATGTACATATCGCCCGTCACTCTTTTTTAA-----------
------------------------

#Rhipicephalus_appendiculatus_DQ849235.1
-------------------CCCTATTATTTAAGAGCTAAATATTGTAAGTATATAATA-A
TTAC-GAAAGCAAAAAATTATGGCGGTATTTTAAGCTTTTCAGAGGAATTTGCTCTTTAA
TGGATAAAACA--CCTAAATCTTACTTAAATTTGTCAAATCAACTT-GTATACCACTATT
-AAAACAATTATTAACTCTAATTGTTAATATTTAAAAACATA-AATTAATTTAAATTAAG
TC-AAGGTGC-AGTAAAAATTTAAGA-ATGAAGTGAATTACATTACTTTTAAGAGA--AA
TAAAA---TTAAA--TAAAATTTAGGATTTGAAAGTAAAATT-AAAATAGAATGTTAATT
-TGAATTAAGCTCTAAAATATGTACATATCGCCCGTCACTCTTTTTTAA-----------
------------------------

#Rhipicephalus_appendiculatus_DQ849236.1
-------------------CCCTATTATTTAAGAGCTAAATATTGTAAGTATATAATA-A
TTAC-GAAAGCAAAAAATTATGGCGGTATTTTAAGCTTTTCAGAGGAATTTGCTCTTTAA
TGGATAAAACA--CCTAAATCTTACTTAAATTTGTCAAATCAACTT-GTATACCACTATT
-AAAACAATTATTAACTCTAATTGTTAATATTTAAAAACATA-AATTAATTTAAATTAAG
TC-AAGGTGC-AGTAAAAATTTAAGA-ATGAAGTGAATTACATTACTTTTAAGAGA--AA
TAAAA---TTAAA--TAAAATTTAGGATTTGAAAGTAAAATT-AAAATAGAATGTTAATT
-TGAATTAAGCTCTAAAATATGTACATATCGCCCGTCACTCTTTTTTAA-----------
------------------------

#Rhipicephalus_appendiculatus_DQ901277.1
-------------------CCCTATTATTTAAGAGCTAAATATTGTAAGTATATAATA-A
TTAT-GAAAGCAAAAAATTATGGCGGTATTTTAAGCTTTTCAGAGGAATTTGCTCTTTAA
TGGATAAAACA--CCTAAATCTTACTTAAATTTGTTAAATCAACTT-GTATACCACTATT
-AAAACAATTATTAACTCTAATTGTTAATATTTAAAA-CATA-AATTAATTTAAATTAAG
TC-AAGGTGC-AGTAAAAATTTAAGA-ATGAAGTGAATTACATTACTTTTAAGGGA--AA
TAGAA---TTAAA--TAAAGTTTAGGATTTGAAAGTAAAATT-AAAATAGAATGTTAATT
-TGAATTAAGCTCTAAAATATGTACATATC------------------------------
------------------------

#Rhipicephalus_appendiculatus_DQ901278.1
-------------------CCCTATTATTTAAGAGCTAAATATTGTAAGTATATAATA-A
TTAT-GAAAGCAAAAAATTATGGCGGTATTTTAAGCTTTTCAGAGGAATTTGCTCTTTAA
TGGATAAAACA--CCTAAATCTTACTTAAATTTGTTAAATCAACTT-GTATACCACTATT
-AAAACAATTATTAACTCTAATTGTTAATATTTAAAA-CATA-AATTAATTTAAATTAAG
TC-AAGGTGC-AGTAAAAATTTAAGA-ATGAAGTGAATTACATTACTTTTAAGGGA--AA
TAGAA---TTAAA--TAAAGTTTAGGATTTGAAAGTAAAATT-AAAATAGAATGTTAATT
-TGAATTAAGCTCTAAAATATGTACATATC------------------------------
------------------------

#Rhipicephalus_appendiculatus_DQ901279.1
-------------------CCCTATTATTTAAGAGCTAAATATTGTAAGTATATAATA-A
TTAC-GAAAGCAAAAAATTATGGCGGTATTTTAAGCTTTTCAGAGGAATTTGCTCTTTAA
TGGATAAAACA--CCTAAATCTTACTTAAATTTGTTAAATCAACTT-GTATACCACTATT
-AAAACAATTATTAACTCTAATTGTTAATATTTAAAA-CATA-AATTAATTTAAATTAAG
TC-AAGGTGC-AGTAAAAATTTAAGA-ATGAAGTGAATTACATTACTTTTAAGGGA--AA
TAAAA---TTAAA--TAAAGTTTAGGATTTGAAAGTAAAATT-AAAATAGAATGTTAATT
-TGAATTAAGCTCTAAAATATGTACATATC------------------------------
------------------------

#Rhipicephalus_appendiculatus_DQ901280.1
-------------------CCCTATTATTTAAGAGCTAAATATTGTAAGTATATAATA-A
TTAC-GAAAGCAAAAAATTATGGCGGTATTTTAAGCTTTTCAGAGGAATTTGCTCTTTAA
TGGATAAAACA--CCTAAATCTTACTTAAATTTGTTAAATCAACTT-GTATACCACTATT
-AAAACAATTATTAACTCTAATTGTTAATATTTAAAA-CATA-AATTAATTTAAATTAAG
TC-AAGGTGC-AGTAAAAATTTAAGA-ATGAAGTGAATTACATTACTTTTAAGGGA--AA
TAAAA---TTAAA--TAAAGTTTAGGATTTGAAAGTAAAATT-AAAATAGAATGTTAATT
-TGAATTAAGCTCTAAAATATGTACATATC------------------------------
------------------------

#Rhipicephalus_appendiculatus_DQ901281.1
-------------------CCCTATTATTTAAGAGCTAAATATTGTAAGTATATAATA-A
TTAC-GAAAGCAAAAAATTATGGCGGTATTTTAAGCTTTTCAGAGGAATTTGCTCTTTAA
TGGATAAAACA--CCTAAATCTTACTTAAATTTGTTAAATCAACTT-GTATACCACTATT
-AAAACAATTATTAACTCTAATTGTTAATATTTAAAA-CATA-AATTAATTTAAATTAAG
TC-AAGGTGC-AGTAAAAATTTAAGA-ATGAAGTGAATTACATTACTTTTAAGGGA--AA
TAAAA---TTAAA--TAAAGTTTAGGATTTGAAAGTAAAATT-AAAATAGAATGTTAATT
-TGAATTAAGCTCTAAAATATGTACATATC------------------------------
------------------------

#Rhipicephalus_appendiculatus_DQ901282.1
-------------------CCCTATTATTTAAGAGCTAAATATTGTAAGTATATAATA-A
TTAC-GAAAGCAAAAAATTATGGCGGTATTTTAAGCTTTTCAGAGGAATTTGCTCTTTAA
TGGATAAAACA--CCTAAATCTTACTTAAATTTGTTAAATCAACTT-GTATACCACTATT
-AAAACAATTATTAACTCTAATTGTTAATATTTAAAA-CATA-AATTAATTTAAATTAAG
TC-AAGGTGC-AGTAAAAATTTAAGA-ATGAAGTGAATTACATTACTTTTAAGGGA--AA
TAAAA---TTAAA--TAAAGTTTAGGATTTGAAAGTAAAATT-AAAATAGAATGTTAATT
-TGAATTAAGCTCTAAAATATGTACATATC------------------------------
------------------------

#Rhipicephalus_appendiculatus_DQ901283.1
-------------------CCCTATTATTTAAGAGCTAAATATTGTAAGTATATAATA-A
TTAC-GAAAGCAAAAAATTATGGCGGTATTTTAAGCTTTTCAGAGGAATTTGCTCTTTAA
TGGATAAAACA--CCTAAATCTTACTTAAATTTGTTAAATCAACTT-GTATACCACTATT
-AAAACAATTATTAACTCTAATTGTTAATATTTAAAA-CATA-AATTAATTTAAATTAAG
TC-AAGGTGC-AGTAAAAATTTAAGA-ATGAAGTGAATTACATTACTTTTAAGGGA--AA
TAAAA---TTAAA--TAAAGTTTAGGATTTGAAAGTAAAATT-AAAATAGAATGTTAATT
-TGAATTAAGCTCTAAAATATGTACATATC------------------------------
------------------------

#Rhipicephalus_appendiculatus_DQ901284.1
-------------------CCCTATTATTTAAGAGCTAAATATTGTAAGTATATAATA-A
TTAC-GAAAGCAAAAAATTATGGCGGTATTTTAAGCTTTTCAGAGGAATTTGCTCTTTAA
TGGATAAAACA--CCTAAATCTTACTTAAATTTGTTAAATCAACTT-GTATACCACTATT
-AAAACAATTATTAACTCTAATTGTTAATATTTAAAA-CATA-AATTAATTTAAATTAAG
TC-AAGGTGC-AGTAAAAATTTAAGA-ATGAAGTGAATTACATTACTTTTAAGGGA--AA
TAAAA---TTAAA--TAAAGTTTAGGATTTGAAAGTAAAATT-AAAATAGAATGTTAATT
-TGAATTAAGCTCTAAAATATGTACATATC------------------------------
------------------------

#Rhipicephalus_appendiculatus_DQ901285.1
-------------------CCCTATTATTTAAGAGCTAAATATTGTAAGTATATAATA-A
TTAC-GAAAGCAAAAAATTATGGCGGTATTTTAAGCTTTTCAGAGGAATTTGCTCTTTAA
TGGATAAAACA--CCTAAATCTTACTTAAATTTGTTAAATCAACTT-GTATACCACTATT
-AAAACAATTATTAACTCTAATTGTTAATATTTAAAA-CATA-AATTAATTTAAATTAAG
TC-AAGGTGC-AGTAAAAATTTAAGA-ATGAAGTGAATTACATTACTTTTAAGGGA--AA
TAAAA---TTAAA--TAAAGTTTAGGATTTGAAAGTAAAATT-AAAATAGAATGTTAATT
-TGAATTAAGCTCTAAAATATGTACATATC------------------------------
------------------------

#Rhipicephalus_appendiculatus_DQ901286.1
-------------------CCCTATTATTTAAGAGCTAAATATTGTAAGTATATAACA-A
TTAC-GAAAGCAAAAAATTATGGCGGTATTTTAAGCTTTTCAGAGGAATTTGCTCTTTAA
TGGATAAAACA--CCTAAATCTTACTTAAATTTGTTAAATCAACTT-GTATACCACTATT
-AAAACAATTATTAACTCTAATTGTTAATATTTAAAA-CATA-AATTAATTTAAATTAAG
TC-AAGGTGC-AGTAAAAATTTAAGA-ATGAAGTGAATTACATTACTTTTAAGGGA--AA
TAAAA---TTAAA--TAAAGTTTAGGATTTGAAAGTAAAATT-AAAATAGAATGTTAATT
-TGAATTAAGCTCTAAAATATGTACATATC------------------------------
------------------------

#Rhipicephalus_appendiculatus_DQ901287.1
-------------------CCCTATTATTTAAGAGCTAAATATTGTAAGTATATAATA-A
TTAC-GAAAGCAAAAAATTATGGCGGTATTTTAAGCTTTTCAGAGGAATTTGCTCTTTAA
TGGATAAAACA--CCTAAATCTTACTTAAATTTGTTAAATCAACTT-GTATACCACTATT
-AAAACAATTATTAACTCTAATTGTTAATATTTAAAA-CATA-AATTAATTTAAATTAAG
TC-AAGGTGC-AGTAAAAATTTAAGA-ATGAAGTGAATTACATTACTTTTAAGGGA--AA
TAAAA---TTAAA--TAAAGTTTAGGATTTGAAAGTAAAATT-AAAATAGAATGTTAATT
-TGAATTAAGCTCTAAAATATGTACATATC------------------------------
------------------------

#Rhipicephalus_appendiculatus_DQ901288.1
-------------------CCCTATTATTTAAGAGCTAAATATTGTAAGTATATAATA-A
TTAC-GAAAGCAAAAAATTATGGCGGTATTTTAAGCTTTTCAGAGGAATTTGCTCTTTAA
TGGATAAAACA--CCTAAATCTTACTTAAATTTGTTAAATCAACTT-GTATACCACTATT
-AAAACAATTATTAACTCTAATTGTTAATATTTAAAA-CATA-AATTAATTTAAATTAAG
TC-AAGGTGC-AGTAAAAATTTAAGA-ATGAAGTGAATTACATTACTTTTAAGGGA--AA
TAAAA---TTAAA--TAAAGTTTAGGATTTGAAAGTAAAATT-AAAATAGAATGTTAATT
-TGAATTAAGCTCTAAAATATGTACATATC------------------------------
------------------------

#Rhipicephalus_appendiculatus_DQ901289.1
-------------------CCCTATTATTTAAGAGCTAAATATTGTAAGTATATAATA-A
TTAC-GAAAGCAAAAAATTATGGCGGTATTTTAAGCTTTTCAGAGGAATTTGCTCTTTAA
TGGATAAAACA--CCTAAATCTTACTTAAATTTGTTAAATCAACTT-GTATACCACTATT
-AAAACAATTATTAACTCTAATTGTTAATATTTAAAA-CATA-AATTAATTTAAATTAAG
TC-AAGGTGC-AGTAAAAATTTAAGA-ATGAAGTGAATTACATTACTTTTAAGGGA--AA
TAAAA---TTAAA--TAAAGTTTAGGATTTGAAAGTAAAATT-AAAATAGAATGTTAATT
-TGAATTAAGCTCTAAAATATGTACATATC------------------------------
------------------------

#Rhipicephalus_appendiculatus_DQ901292.1
-------------------CCCTATTATTTAAGAGCTAAATATTGTAAGTATATAATA-A
TTAC-GAAAGCAAAAAATTATGGCGGTATTTTAAGCTTTTCAGAGGAATTTGCTCTTTAA
TGGATAAAACA--CCTAAATCTTACTTAAATTTGTCAAATCAACTT-GTATACCACTATT
-AAAACAATTATTAACTCTAATTGTTAATATTTAAAAACATA-AATTAATTTAAATTAAG
TC-AAGGTGC-AGTAAAAATTTAAGA-ATGAAGTGAATTACATTACTTTTAAGAGA--AA
TAAAA---TTAAA--TAAAATTTAGGATTTGAAAGTAAAATT-AAAATAGAATGTTAATT
-TGAATTAAGCTCTAAAATATGTACATATC------------------------------
------------------------

#Rhipicephalus_appendiculatus_DQ901293.1
-------------------CCCTATTATTTAAGAGCTAAATATTGTAAGTATATAATA-A
TTAC-GAAAGCAAAAAATTATGGCGGTATTTTAAGCTTTTCAGAGGAATTTGCTCTTTAA
TGGATAAAACA--CCTAAATCTTACTTAAATTTGTCAAATCAACTT-GTATACCACTATT
-AAAACAATTATTAACTCTAATTGTTAATATTTAAAAACATA-AATTAATTTAAATTAAG
TC-AAGGTGC-AGTAAAAATTTAAGA-ATGAAGTGAATTACATTACTTTTAAGAGA--AA
TAAAA---TTAAA--TAAAATTTAGGATTTGAAAGTAAAATT-AAAATAGAATGTTAATT
-TGAATTAAGCTCTAAAATATGTACATATC------------------------------
------------------------

#Rhipicephalus_appendiculatus_DQ901294.1
-------------------CCCTATTATTTAAGAGCTAAATATTGTAAGTATATAATA-A
TTAC-GAAAGCAAAAAATTATGGCGGTATTTTAAGCTTTTCAGAGGAATTTGCTCTTTAA
TGGATAAAACA--CCTAAATCTTACTTAAATTTGTCAAATCAACTT-GTATACCACTATT
-AAAACAATTATTAACTCTAATTGTTAATATTTAAAAACATA-AATTAATTTAAATTAAG
TC-AAGGTGC-AGTAAAAATTTAAGA-ATGAAGTGAATTACATTACTTTTAAGAGA--AA
TAAAA---TTAAA--TAAAATTTAGGATTTGAAAGTAAAATT-AAAATAGAATGTTAATT
-TGAATTAAGCTCTAAAATATGTACATATC------------------------------
------------------------

#Rhipicephalus_appendiculatus_DQ901295.1
-------------------CCCTATTATTTAAGAGCTAAATATTGTAAGTATATAATA-A
TTAC-GAAAGCAAAAAATTATGGCGGTATTTTAAGCTTTTCAGAGGAATTTGCTCTTTAA
TGGATAAAACA--CCTAAATCTTACTTAAATTTGTCAAATCAACTT-GTATACCACTATT
-AAAACAATTATTAACTCTAATTGTTAATATTTAAAAACATA-AATTAATTTAAATTAAG
TC-AAGGTGC-AGTAAAAATTTAAGA-ATGAAGTGAATTACATTACTTTTAAGAGA--AA
TAAAA---TTAAA--TAAAATTTAGGATTTGAAAGTAAAATT-AAAATAGAATGTTAATT
-TGAATTAAGCTCTAAAATATGTACATATC------------------------------
------------------------

#Rhipicephalus_appendiculatus_DQ901296.1
-------------------CCCTATTATTTAAGAGCTAAATATTGTAAGTATATAATA-A
TTAC-GAAAGCAAAAAATTATGGCGGTATTTTAAGCTTTTCAGAGGAATTTGCTCTTTAA
TGGATAAAACA--CCTAAATCTTACTTAAATTTGTCAAATCAACTT-GTATACCACTATT
-AAAACAATTATTAACTCTAATTGTTAATATTTAAAAACATA-AATTAATTTAAATTAAG
TC-AAGGTGC-AGTAAAAATTTAAGA-ATGAAGTGAATTACATTACTTTTAAGAGA--AA
TAAAA---TTAAA--TAAAATTTAGGATTTGAAAGTAAAATT-AAAATAGAATGTTAATT
-TGAATTAAGCTCTAAAATATGTACATATC------------------------------
------------------------

#Rhipicephalus_appendiculatus_DQ901297.1
-------------------CCCTATTATTTAAGAGCTAAATATTGTAAGTATATAATA-A
TTAC-GAAAGCAAAAAATTATGGCGGTATTTTAAGCTTTTCAGAGGAATTTGCTCTTTAA
TGGATAAAACA--CCTAAATCTTACTTAAATTTGTCAAATCAACTT-GTATACCACTATT
-AAAACAATTATTAACTCTAATTGTTAATATTTAAAAACATA-AATTAATTTAAATTAAG
TC-AAGGTGC-AGTAAAAATTTAAGA-ATGAAGTGAATTACATTACTTTTAAGAGA--AA
TAAAA---TTAAA--TAAAATTTAGGATTTGAAAGTAAAATT-AAAATAGAATGTTAATT
-TGAATTAAGCTCTAAAATATGTACATATC------------------------------
------------------------

#Rhipicephalus_appendiculatus_DQ901298.1
-------------------CCCTATTATTTAAGAGCTAAATATTGTAAGTATATAATA-A
TTAC-GAAAGCAAAAAATTATGGCGGTATTTTAAGCTTTTCAGAGGAATTTGCTCTTTAA
TGGATAAAACA--CCTAAATCTTACTTAAATTTGTCAAATCAACTT-GTATACCACTATT
-AAAACAATTATTAACTCTAATTGTTAATATTTAAAAACATA-AATTAATTTAAATTAAG
TC-AAGGTGC-AGTAAAAATTTAAGA-ATGAAGTGAATTACATTACTTTTAAGAGA--AA
TAAAA---TTAAA--TAAAATTTAGGATTTGAAAGTAAAATT-AAAATAGAATGTTAATT
-TGAATTAAGCTCTAAAATATGTACATATC------------------------------
------------------------

#Rhipicephalus_appendiculatus_DQ901299.1
-------------------CCCTATTATTTAAGAGCTAAATATTGTAAGTATATAATA-A
TTAC-GAAAGCAAAAAATTATGGCGGTATTTTAAGCTTTTCAGAGGAATTTGCTCTTTAA
TGGATAAAACA--CCTAAATCTTACTTAAATTTGTCAAATCAACTT-GTATACCACTATT
-AAAACAATTATTAACTCTAATTGTTAATATTTAAAAACATA-AATTAATTTAAATTAAG
TC-AAGGTGC-AGTAAAAATTTAAGA-ATGAAGTGAATTACATTACTTTTAAGAGA--AA
TAAAA---TTAAA--TAAAATTTAGGATTTGAAAGTAAAATT-AAAATAGAATGTTAATT
-TGAATTAAGCTCTAAAATATGTACATATC------------------------------
------------------------

#Rhipicephalus_appendiculatus_DQ901300.1
-------------------CCCTATTATTTAAGAGCTAAATATTGTAAGTATATAATA-A
TTAC-GAAAGCAAAAAATTATGGCGGTATTTTAAGCTTTTCAGAGGAATTTGCTCTTTAA
TGGATAAAACA--CCTAAATCTTACTTAAATTTGTCAAATCAACTT-GTATACCACTATT
-AAAACAATTATTAACTCTAATTGTTAATATTTAAAAACATA-AATTAATTTAAATTAAG
TC-AAGGTGC-AGTAAAAATTTAAGA-ATGAAGTGAATTACATTACTTTTAAGAGA--AA
TAAAA---TTAAA--TAAAATTTAGGATTTGAAAGTAAAATT-AAAATAGAATGTTAATT
-TGAATTAAGCTCTAAAATATGTACATATC------------------------------
------------------------

#Rhipicephalus_appendiculatus_DQ901301.1
-------------------CCCTATTATTTAAGAGCTAAATATTGTAAGTATATAATA-A
TTAC-GAAAGCAAAAAATTATGGCGGTATTTTAAGCTTTTCAGAGGAATTTGCTCTTTAA
TGGATAAAACA--CCTAAATCTTACTTAAATTTGTCAAATCAACTT-GTATACCACTATT
-AAAACAATTATTAACTCTAATTGTTAATATTTAAAAACATA-AATTAATTTAAATTAAG
TC-AAGGTGC-AGTAAAAATTTAAGA-ATGAAGTGAATTACATTACTTTTAAGAGA--AA
TAAAA---TTAAA--TAAAATTTAGGATTTGAAAGTAAAATT-AAAATAGAATGTTAATT
-TGAATTAAGCTCTAAAATATGTACATATC------------------------------
------------------------

#Rhipicephalus_appendiculatus_DQ901302.1
-------------------CCCTATTATTTAAGAGCTAAATATTGTAAGTATATAATA-A
TTAC-GAAAGCAAAAAATTATGGCGGTATTTTAAGCTTTTCAGAGGAATTTGCTCTTTAA
TGGATAAAACA--CCTAAATCTTACTTAAATTTGTCAAATCAACTT-GTATACCACTATT
-AAAACAATTATTAACTCTAATTGTTAATATTTAAAAACATA-AATTAATTTAAATTAAG
TC-AAGGTGC-AGTAAAAATTTAAGA-ATGAAGTGAATTACATTACTTTTAAGAGA--AA
TAAAA---TTAAA--TAAAATTTAGGATTTGAAAGTAAAATT-AAAATAGAATGTTAATT
-TGAATTAAGCTCTAAAATATGTACATATC------------------------------
------------------------

#Rhipicephalus_appendiculatus_DQ901303.1
-------------------CCCTATTATTTAAGAGCTAAATATTGTAAGTATATAATA-A
TTAC-GAAAGCAAAAAATTATGGCGGTATTTTAAGCTTTTCAGAGGAATTTGCTCTTTAA
TGGATAAAACA--CCTAAATCTTACTTAAATTTGTCAAATCAACTT-GTATACCACTATT
-AAAACAATTATTAACTCTAATTGTTAATATTTAAAAACATA-AATTAATTTAAATTAAG
TC-AAGGTGC-AGTAAAAATTTAAGA-ATGAAGTGAATTACATTACTTTTAAGAGA--AA
TAAAA---TTAAA--TAAAATTTAGGATTTGAAAGTAAAATT-AAAATAGAATGTTAATT
-TGAATTAAGCTCTAAAATATGTACATATC------------------------------
------------------------

#Rhipicephalus_appendiculatus_DQ901304.1
-------------------CCCTATTATTTAAGAGCTAAATATTGTAAGTATATAATA-A
TTAC-GAAAGCAAAAAATTATGGCGGTATTTTAAGCTTTTCAGAGGAATTTGCTCTTTAA
TGGATAAAACA--CCTAAATCTTACTTAAATTTGTCAAATCAACTT-GTATACCACTATT
-AAAACAATTATTAACTCTAATTGTTAATATTTAAAAACATA-AATTAATTTAAATTAAG
TC-AAGGTGC-AGTAAAAATTTAAGA-ATGAAGTGAATTACATTACTTTTAAGAGA--AA
TAAAA---TTAAA--TAAAATTTAGGATTTGAAAGTAAAATT-AAAATAGAATGTTAATT
-TGAATTAAGCTCTAAAATATGTACATATC------------------------------
------------------------

#Rhipicephalus_appendiculatus_DQ901305.1
-------------------CCCTATTATTTAAGAGCTAAATATTGTAAGTATATAATA-A
TTAC-GAAAGCAAAAAATTATGGCGGTATTTTAAGCTTTTCAGAGGAATTTGCTCTTTAA
TGGATAAAACA--CCTAAATCTTACTTAAATTTGTCAAATCAACTT-GTATACCACTATT
-AAAACAATTATTAACTCTAATTGTTAATATTTAAAAACATA-AATTAATTTAAATTAAG
TC-AAGGTGC-AGTAAAAATTTAAGA-ATGAAGTGAATTACATTACTTTTAAGAGA--AA
TAAAA---TTAAA--TAAAATTTAGGATTTGAAAGTAAAATT-AAAATAGAATGTTAATT
-TGAATTAAGCTCTAAAATATGTACATATC------------------------------
------------------------

#Rhipicephalus_appendiculatus_DQ901306.1
-------------------CCCTATTATTTAAGAGCTAAATATTGTAAGTATATAATA-A
TTAC-GAAAGCAAAAAATTATGGCGGTATTTTAAGCTTTTCAGAGGAATTTGCTCTTTAA
TGGATAAAACA--CCTAAATCTTACTTAAATTTGTCAAATCAACTT-GTATACCACTATT
-AAAACAATTATTAACTCTAATTGTTAATATTTAAAAACATA-AATTAATTTAAATTAAG
TC-AAGGTGC-AGTAAAAATTTAAGA-ATGAAGTGAATTACATTACTTTTAAGAGA--AA
TAAAA---TTAAA--TAAAATTTAGGATTTGAAAGTAAAATT-AAAATAGAATGTTAATT
-TGAATTAAGCTCTAAAATATGTACATATC------------------------------
------------------------

#Rhipicephalus_appendiculatus_DQ901307.1
-------------------CCCTATTATTTAAGAGCTAAATATTGTAAGTATATAATA-A
TTAC-GAAAGCAAAAAATTATGGCGGTATTTTAAGCTTTTCAGAGGAATTTGCTCTTTAA
TGGATAAAACA--CCTAAATCTTACTTAAATTTGTCAAATCAACTT-GTATACCACTATT
-AAAACAATTATTAACTCTAATTGTTAATATTTAAAAACATA-AATTAATTTAAATTAAG
TC-AAGGTGC-AGTAAAAATTTAAGA-ATGAAGTGAATTACATTACTTTTAAGAGA--AA
TAAAA---TTAAA--TAAAATTTAGGATTTGAAAGTAAAATT-AAAATAGAATGTTAATT
-TGAATTAAGCTCTAAAATATGTACATATC------------------------------
------------------------

#Rhipicephalus_appendiculatus_DQ901308.1
-------------------CCCTATTATTTAAGAGCTAAATATTGTAAGTATATAATA-A
TTAC-GAAAGCAAAAAATTATGGCGGTATTTTAAGCTTTTCAGAGGAATTTGCTCTTTAA
TGGATAAAACA--CCTAAATCTTACTTAAATTTGTCAAATCAACTT-GTATACCACTATT
-AAAACAATTATTAACTCTAATTGTTAATATTTAAAAACATA-AATTAATTTAAATTAAG
TC-AAGGTGC-AGTAAAAATTTAAGA-ATGAAGTGAATTACATTACTTTTAAGAGA--AA
TAAAA---TTAAA--TAAAATTTAGGATTTGAAAGTAAAATT-AAAATAGAATGTTAATT
-TGAATTAAGCTCTAAAATATGTACATATC------------------------------
------------------------

#Rhipicephalus_appendiculatus_DQ901309.1
-------------------CCCTATTATTTAAGAGCTAAATATTGTAAGTATATAATA-A
TTAC-GAAAGCAAAAAATTATGGCGGTATTTTAAGCTTTTCAGAGGAATTTGCTCTTTAA
TGGATAAAACA--CCTAAATCTTACTTAAATTTGTCAAATCAACTT-GTATACCACTATT
-AAAACAATTATTAACTCTAATTGTTAATATTTAAAAACATA-AATTAATTTAAATTAAG
TC-AAGGTGC-AGTAAAAATTTAAGA-ATGAAGTGAATTACATTACTTTTAAGAGA--AA
TAAAA---TTAAA--TAAAATTTAGGATTTGAAAGTAAAATT-AAAATAGAATGTTAATT
-TGAATTAAGCTCTAAAATATGTACATATC------------------------------
------------------------

#Rhipicephalus_appendiculatus_DQ901310.1
-------------------CCCTATTATTTAAGAGCTAAATATTGTAAGTATATAATA-A
TTAC-GAAAGCAAAAAATTATGGCGGTATTTTAAGCTTTTCAGAGGAATTTGCTCTTTAA
TGGATAAAACA--CCTAAATCTTACTTAAATTTGTCAAATCAACTT-GTATACCACTATT
-AAAACAATTATTAACTCTAATTGTTAATATTTAAAAACATA-AATTAATTTAAATTAAG
TC-AAGGTGC-AGTAAAAATTTAAGA-ATGAAGTGAATTACATTACTTTTAAGAGA--AA
TAAAA---TTAAA--TAAAATTTAGGATTTGAAAGTAAAATT-AAAATAGAATGTTAATT
-TGAATTAAGCTCTAAAATATGTACATATC------------------------------
------------------------

#Rhipicephalus_appendiculatus_DQ901311.1
-------------------CCCTATTATTTAAGAGCTAAATATTGTAAGTATATAATA-A
TTAC-GAAAGCAAAAAATTATGGCGGTATTTTAAGCTTTTCAGAGGAATTTGCTCTTTAA
TGGATAAAACA--CCTAAATCTTACTTAAATTTGTCAAATCAACTT-GTATACCACTATT
-AAAACAATTATTAACTCTAATTGTTAATATTTAAAAACATA-AATTAATTTAAATTAAG
TC-AAGGTGC-AGTAAAAATTTAAGA-ATGAAGTGAATTACATTACTTTTAAGAGA--AA
TAAAA---TTAAA--TAAAATTTAGGATTTGAAAGTAAAATT-AAAATAGAATGTTAATT
-TGAATTAAGCTCTAAAATATGTACATATC------------------------------
------------------------

#Rhipicephalus_appendiculatus_DQ901312.1
-------------------CCCTATTATTTAAGAGCTAAATATTGTAAGTATATAATA-A
TTAC-GAAAGCAAAAAATTATGGCGGTATTTTAAGCTTTTCAGAGGAATTTGCTCTTTAA
TGGATAAAACA--CCTAAATCTTACTTAAATTTGTCAAATCAACTT-GTATACCACTATT
-AAAACAATTATTAACTCTAATTGTTAATATTTAAAAACATA-AATTAATTTAAATTAAG
TC-AAGGTGC-AGTAAAAATTTAAGA-ATGAAGTGAATTACATTACTTTTAAGAGA--AA
TAAAA---TTAAA--TAAAATTTAGGATTTGAAAGTAAAATT-AAAATAGAATGTTAATT
-TGAATTAAGCTCTAAAATATGTACATATC------------------------------
------------------------

#Rhipicephalus_appendiculatus_DQ901313.1
-------------------CCCTATTATTTAAGAGCTAAATATTGTAAGTATATAATA-A
TTAC-GAAAGCAAAAAATTATGGCGGTATTTTAAGCTTTTCAGAGGAATTTGCTCTTTAA
TGGATAAAACA--CCTAAATCTTACTTAAATTTGTCAAATCAACTT-GTATACCACTATT
-AAAACAATTATTAACTCTAATTGTTAATATTTAAAAACATA-AATTAATTTAAATTAAG
TC-AAGGTGC-AGTAAAAATTTAAGA-ATGAAGTGAATTACATTACTTTTAAGAGA--AA
TAAAA---TTAAA--TAAAATTTAGGATTTGAAAGTAAAATT-AAAATAGAATGTTAATT
-TGAATTAAGCTCTAAAATATGTACATATC------------------------------
------------------------

#Rhipicephalus_appendiculatus_DQ901314.1
-------------------CCCTATTATTTAAGAGCTAAATATTGTAAGTATATAATA-A
TTAC-GAAAGCAAAAAATTATGGCGGTATTTTAAGCTTTTCAGAGGAATTTGCTCTTTAA
TGGATAAAACA--CCTAAATCTTACTTAAATTTGTCAAATCAACTT-GTATACCACTATT
-AAAACAATTATTAACTCTAATTGTTAATATTTAAAAACATA-AATTAATTTAAATTAAG
TC-AAGGTGC-AGTAAAAATTTAAGA-ATGAAGTGAATTACATTACTTTTAAGAGA--AA
TAAAA---TTAAA--TAAAATTTAGGATTTGAAAGTAAAATT-AAAATAGAATGTTAATT
-TGAATTAAGCTCTAAAATATGTACATATC------------------------------
------------------------

#Rhipicephalus_appendiculatus_DQ901315.1
-------------------CCCTATTATTTAAGAGCTAAATATTGTAAGTATATAATA-A
TTAC-GAAAGCAAAAAATTATGGCGGTATTTTAAGCTTTTCAGAGGAATTTGCTCTTTAA
TGGATAAAACA--CCTAAATCTTACTTAAATTTGTCAAATCAACTT-GTATACCACTATT
-AAAACAATTATTAACTCTAATTGTTAATATTTAAAAACATA-AATTAATTTAAATTAAG
TC-AAGGTGC-AGTAAAAATTTAAGA-ATGAAGTGAATTACATTACTTTTAAGAGA--AA
TAAAA---TTAAA--TAAAATTTAGGATTTGAAAGTAAAATT-AAAATAGAATGTTAATT
-TGAATTAAGCTCTAAAATATGTACATATC------------------------------
------------------------

#Rhipicephalus_appendiculatus_DQ901316.1
-------------------CCCTATTATTTAAGAGCTAAATATTGTAAGTATATAATA-A
TTAC-GAAAGCAAAAAATTATGGCGGTATTTTAAGCTTTTCAGAGGAATTTGCTCTTTAA
TGGATAAAACA--CCTAAATCTTACTTAAATTTGTCAAATCAACTT-GTATACCACTATT
-AAAACAATTATTAACTCTAATTGTTAATATTTAAAAACATA-AATTAATTTAAATTAAG
TC-AAGGTGC-AGTAAAAATTTAAGA-ATGAAGTGAATTACATTACTTTTAAGAGA--AA
TAAAA---TTAAA--TAAAATTTAGGATTTGAAAGTAAAATT-AAAATAGAATGTTAATT
-TGAATTAAGCTCTAAAATATGTACATATC------------------------------
------------------------

#Rhipicephalus_appendiculatus_DQ901317.1
-------------------CCCTATTATTTAAGAGCTAAATATTGTAAGTATATAATA-A
TTAC-GAAAGCAAAAAATTATGGCGGTATTTTAAGCTTTTCAGAGGAATTTGCTCTTTAA
TGGATAAAACA--CCTAAATCTTACTTAAATTTGTCAAATCAACTT-GTATACCACTATT
-AAAACAATTATTAACTCTAATTGTTAATATTTAAAAACATA-AATTAATTTAAATTAAG
TC-AAGGTGC-AGTAAAAATTTAAGA-ATGAAGTGAATTACATTACTTTTAAGAGA--AA
TAAAA---TTAAA--TAAAATTTAGGATTTGAAAGTAAAATT-AAAATAGAATGTTAATT
-TGAATTAAGCTCTAAAATATGTACATATC------------------------------
------------------------

#Rhipicephalus_appendiculatus_DQ901318.1
-------------------CCCTATTATTTAAGAGCTAAATATTGTAAGTATATAATA-A
TTAC-GAAAGCAAAAAATTATGGCGGTATTTTAAGCTTTTCAGAGGAATTTGCTCTTTRA
TGGATAAAACA--CCTAAATCTTACTTAAATTTGTCAAATCAACTT-GTATACCACTATT
-AAAACAATTATTAACTCTAATTGTTAATATTTAAAAACATA-AATTAATTTAAATTAAG
TC-AAGGTGC-AGTAAAAATTTAAGA-ATGAAGTGAATTACATTACTTTTAAGAGA--AA
TAAAA---TTAAA--TAAAATTTAGGATTTGAAAGTAAAATT-AAAATAGAATGTTAATT
-TGAATTAAGCTCTAAAATATGTACATATC------------------------------
------------------------

#Rhipicephalus_appendiculatus_DQ901319.1
-------------------CCCTATTATTTAAGAGCTAAATATTGTAAGTATATAATA-A
TTAC-GAAAGCAAAAAATTATGGCGGTATTTTAAGCTTTTCAGAGGAATTTGCTCTTTAA
TGGATAAAACA--CCTAAATCTTACTTAAATTTGTCAAATCAACTT-GTATACCACTATT
-AAAACAATTATTAACTCTAATTGTTAATATTTAAAAACATA-AATTAATTTAAATTAAG
TC-AAGGTGC-AGTAAAAATTTAAGA-ATGAAGTGAATTACATTACTTTTAAGAGA--AA
TAAAA---TTAAA--TAAAATTTAGGATTTGAAAGTAAAATT-AAAATAGAATGTTAATT
-TGAATTAAGCTCTAAAATATGTACATATC------------------------------
------------------------

#Rhipicephalus_appendiculatus_DQ901320.1
-------------------CCCTATTATTTAAGAGCTAAATATTGTAAGTATATAATA-A
TTAC-GAAAGCAAAAAATTATGGCGGTATTTTAAGCTTTTCAGAGGAATTTGCTCTTTAA
TGGATAAAACA--CCTAAATCTTACTTAAATTTGTCAAATCAACTT-GTATACCACTATT
-AAAACAATTATTAACTCTAATTGTTAATATTTAAAAACATA-AATTAATTTAAATTAAG
TC-AAGGTGC-AGTAAAAATTTAAGA-ATGAAGTGAATTACATTACTTTTAAGAGA--AA
TAAAA---TTAAA--TAAAATTTAGGATTTGAAAGTAAAATT-AAAATAGAATGTTAATT
-TGAATTAAGCTCTAAAATATGTACATATC------------------------------
------------------------

#Rhipicephalus_camicasi_FJ536556.1
-----------------------ATTATTTAAGAGCTTAACATTGTAAGTAAGTAATA-A
TTAT-TAAAGCAAAAAATTATGGCGGTATTTTAAGCTTTTCAGAGGAATTTGCTCTTTAA
TGGATAAAACA--CCAAAATCTTACTTAAATTTGTTATTTCAATTT-GTATACCACTATA
AA-AACAATTTATAACTTTAATTGTTTAAATTTACA-AAATT-----AAAATATATTAAG
TC-AAGGTGC-AGTAAAAATTTAAGA-ATGAAGTGAATTACATTACTTTTTAGTGA--AA
TAAAT---TTATAA-TAATATTTAGGATTTGAAAGTAAAATT-AAAATAGAATGTTAATT
-TGAATTAAGCTCTAAAATATGTAC-----------------------------------
------------------------

#Rhipicephalus_microplus_EU921772.1
-----------------------ATTATTTTAGAGCTTTACATTGTAAGTAAATAATA-A
TTAC-GAAAGCAAAAAATTATGGCGGTATTTTAAGCTTTTCAGAGGAATTTGCTCTTTAA
TGGATAAAACA--CCTAAATCTTACTTAAATTTGTTAAATCAATTT-GTATACCACTATT
-AAATTAATTAATAATTTTAATTTATAAAATTTATATAAATT---T-AAAAAAAATTAAG
TC-AAGGTGC-AGTAAAAATTTAAGA-ATGAAGTGAATTACATTTCTTTTAAGAGATTAT
TTAAA---TTAAAAATTTAATTTAGGATTTGAAAGTAAAATT-AAAATAGAATGTTAATT
-TGAATTGAGCTCTAAAATATGTAC-----------------------------------
------------------------

#Rhipicephalus_muhsamae_FJ536559.1
-----------------------ATTATTTAAGAGGCTAATGTTGTTAGTAAATATAA-A
TTAT-GAAAGCAAAAAATTATGGCGGTATTTTAAGCTTTTCAGAGGAATTTGCTCTTTAA
TGGATAAAACA--CCTAAATCTTACTTGAATTTGTTAAATCAATTT-GTATACCACTATA
-AAAACAATTAATAACTCTAATTGTTTAAATTTATTAA------ATTAAATTATGTTAAG
TC-AAGGTGC-AGTAAAAATTTAAGA-ATGAAGTGAATTACATTTCTTTTTAGAGA--TA
AAAGA---TTAAAT-TTATAAATAGGATTTGAAAGTAAAATT-AAAATAGAATGTTAATT
-TGAATAAAGCTCTAAAATATGTAC-----------------------------------
------------------------

#Rhipicephalus_pusillus_FJ536547.1
-----------------------ATTATTAAAGAGCTTAACATTGTTAGTAAATAAAA-A
TTAT-GAAAGCAAAAAATTATGGCGGTATTTTAAGCTTTTCAGAGGAATTTGCTCTTTAA
TGGATAAAACA--CCTAAATCTTACTTAAATTTGTTAATCCAATTT-GTATACCACTATA
-AAAACAATTAATAACTTTAATTGTTAAAATTTACTAAATT------AAATTATATTAAG
TC-AAGGTGC-AGTAAAAATTTAAGA-ATGAAGTGAATTACATTACTTTTTAGAGAGAGA
AAAAT---TAAAT--TTATATTTAGGATTTGAAAGTAAAATT-GAAATAGAATGTCAATT
-TGAATTAAGCTCTAAAATATGTAC-----------------------------------
------------------------

#Rhipicephalus_sanguineus_U95915.1
---AAACTAGGATTAGATACCCTATTATTTAAGAGGTAAACATTGTTAGTAA-TAGAA-A
TTAC-GAAAGCAAAAAATTATGGCGGTATTTTAAGCTTTTCAGAGGAATTTGCTCTTTAA
TGGATAAAACA--CCTAAATCTTACTTAAATTTGTTACTGCAATTT-GTATACCACTATA
-AAAACAATTTATAACTTCAATTGTTAAAATTTATTAAATTT----AAAATATCATTAAG
TC-AAGGTGC-AGTAAAAATTTAAGA-ATGAAGTGAATTACATTACTTTTTAGTGAAAAA
AAAAT---TTAAA--TTAACTTTAGGATTTGAAAGTAAAATT-GAAATAGAATGTCAATT
-TGAATTAAGCTCTAAAATATGTACATATCGCCCG-------------------------
------------------------

#Rhipicephalus_sanguineus_AY559841.1
----------------------TAT-ATTTTAGAGGTAAACATTGTTAGTAAATAAAA-A
TTAC-GAAAGCAAAAAATTATGGCGGTATTTTAAGCTTTTCAGAGGAATTTGCTCTTTAA
TGGATAAAACA--CCTAAATCTTACTTAAATTTGTTAATTCAATTT-GTATACCACTATA
-AAAACAATTAATAACTTCAATTGTTAAAATTTATTAAATT------AAGTTATATTAAG
TC-AAGGTGC-AGTAAAAATTTAAGA-ATGAAGTGAATTACATTTCTTTTTAG--AGAGA
GAAAT---TTAAA--TAACATTTAGGATTTGAAAGTAAAATT-GAAATAGAATGTCAATT
-TGAATTAAGCTCTAAAATATGTACATATCGCCCGTCACTCTTT----------------
------------------------

#Rhipicephalus_sanguineus_AY559842.1
------------------ACCCTATTATTTTAGAGCTTAACATTGTAAGTAAATAATA-A
TTAT-GAAAGCAAAAAATTATGGCGGTATTTTAAGCTTTTCAGAGGAATTTGCTCTTTAA
TGGATAAAACA--CCAAAATCTTACTTAGATTTGTGATTTCAATTT-GTATACCACTATT
AA-AACAATTTATAACTTTAATTGTTTAAATTTACA-AAACT-----AAAATATATTAAG
TC-AAGGTGC-AGTAAAAATTTAAGG-ATGAAGTGAATTACATTACTTTTTAGTGA--GA
TAAGT---TTATAA-CAATATTTAGGATTTGAAAGTAAAATT-AAAATAGGATGTTAATT
-TGAATTAAGCTCTAAAATATGTACATATCGCCC--GTCACCTTATAGAT----------
------------------------

#Rhipicephalus_sanguineus_AY559843.1
TTTAAAACTGGATTAGATACCCTATTATTTTAGAGGTAAACATTGTTAGTAAATAAAA-A
TTAC-GAAAGCAAAAAATTATGGCGGTATTTTAAGCTTTTCAGAGGAATTTGCTCTTTAA
TGGATAAAACA--CCTAAATCTTACTTAAATTTGTTAATTCAATTT-GTATACCACTATA
-AAAACAATTAATAACTTCAATTGTTAAAATTTATTAAATT------AAGTTATATTAAG
TC-AAGGTGC-AGTAAAAATTTAAGA-ATGAAGTGAATTACATTTCTTTTTAG--AGAGA
GAAAT---TTAAA--TAACATTTAGGATTTGAAAGTAAAATT-GAAATAGAATGTCAATT
-TGAATTAAGCTCTAAAATATGTACATATCGCCCGTCACTCTTTATTAAGATAAGTCGTT
ACATAGG-----------------

#Rhipicephalus_sanguineus_AY947467.1
-----------------------ATTATTTAAGAGGTAAATATTGTTAGTAAATAAAA-A
TTAC-GAAAGCAAAAAATTATGGCGGTATTTTAAGCTTTTCAGAGGAATTTGCTCTTTAA
TGGATAAAACA--CCTGAATCTTACTTAAATTTGTTAATTCAATTT-GTATACCACTATA
-AAAACAATTAATAACTTTAATTGTTTAAACTTATTAAATT------AAATTATATTAAG
TC-AAGGTGC-AGTAAAAATTTAAGA-ATGAAGTGAATTACATTTCTTTTTAG--AGAAA
GAAAT---TTAAA--TAACATTTAGGATTTGAAAGTAAAATT-GAAATAGAATGTCAATT
-TGAATTAAGCTCTAAAATATGTAC-----------------------------------
------------------------

#Rhipicephalus_sanguineus_AY987377.1
-----------------------ATTATTTAAGAGCTTAACATTGTAAGTAAATAATA-A
TTAT-GAAAGCAAAAAATTATGGCGGTATTTTAAGCTTTTCAGAGGAATTTGCTCTTTAA
TGGATAAAACA--CCAAAATCTTACTTAGATTTGTGATTTCAATTT-GTATACCACTATT
AA-AACAATTTATAACTTTAATTGTTTAAATTTACA-AAACT-----AAAATATATTAAG
TC-AAGGTGC-AGTAAAAATTTAAGG-ATGAAGTGAATTACATTACTTTTTAGTGA--GA
TAAGT---TTATAA-CAATATTTAGGATTTGAAAGTAAAATT-AAAATAGGATGTTAATT
-TGAATTAAGCTCTAAAATATGTAC-----------------------------------
------------------------

#Rhipicephalus_sanguineus_EU346675.1
------------------------------------------TTGTAAGTAAATAATA-A
TTAT-GAAAGCCAAAAATTATGGCGGTATTTTAAGCTTTTCAGAGGAATTTGCTCTTTAA
TGGATAAAACA--CCAAAATCTTACTTAGATTTGTGATTTCAATTT-GTATACCACTATT
AA-AACAATTTATAACTTTAATTGTTTAAATTTACA-AAACT-----AAAATATATTAAG
TCAAGGGTGC-AGTAAAAATTTAAGG-ATGAAGTGAATTACATTACTTTTTAGTGA--GA
TAAGT---TTATAA-CAATATTTAGGATTTGAAAGTAAAATT-AAAATAGGATGTTAATT
-TGAATTAAGCTCTAAAATATGTACATATCGCCC--GTCACTC-----------------
------------------------

#Rhipicephalus_sanguineus_EU346676.1
---------------------------------------ACATTGTGAGTAATTAATA-A
TTAT-GAAAGCGAAAAATTATGGCGGTATTTTGAGCTTTTCAGAGGAATTGCTCTTGTAA
GGGATAAAACA--CCAAAATCTTACTTAGATTTGTGATTTCAATTG-TGATACCACTATT
AAGAACAATTTATAACTTTAATTGTTTAAATTTACA-AAACT-----AAAATATATTAAG
GTCCAGGTGC-AGTAAAAATTTAAGGCATGAAGTGAATTACATTACTTTTTAGTGA--GA
TAAAT---TTATAA-CAATATTTAGGATTTGAAAGTAAAATT-AAAATAGGATGTTCATT
-TGAATTAAGCTCTAAAATATG--------------------------------------
------------------------

#Rhipicephalus_sanguineus_EU346677.1
-------------------------------------------------------ATA-A
TTAT-GAAAGCAAAAA-TTATGGCGGTATTTTAAGCTTTTCAGAGGAATTTGCTCTTTAA
TGGATAAAACACACCAAAATCTTACTTAGGATTGTGATTTCAATT--GTGTACCACTATT
AA-AACAATTTATAACTTTAATTGTTTAAATTTACA-AAACT-----AAAATATATTAAG
TC-AAGGTGC-AGTAAAAATTTAAGG-ATGAAGTGAATTACATTACTTTTTAGTGA--GA
TAAGT---TTATAA-CAATATTTAGGATTTGAAAGTAAAATT-AAAATAGGATGTTAATT
-TGAATTAAGCTCTAAAATATGTACATATCGCCC--GTCACTCTTTA-------------
------------------------

#Rhipicephalus_sanguineus_EU346678.1
---------------------------------------------------AGTAATATA
TTAT-GAAAGCAAAAA-TTATGGCGGTATTTTAAGCTTTTCAGAGGAATTTGCTCTTTAA
TGGATAAAACA--CCAAAATCTTACTTAGATTTGTGATTTCAATTT-GTATACCACTATT
AA-AACAATTTATAACTTTAATTGTTTAAATTTACA-AAACT-----AAAATATATTAAG
TCCAAGGTGC-AGTAAAAATTTAAGG-ATGAAGTGAATTACATTACTTTTTAGTGA--GA
TAAAT---TTATAA-CAATATTTAGGATTTGAAAGTAAAATT-AAAATAGGATGTTAATT
GTGAATTAAGCTCTAAAATATGTACATATCGGCCCGGTCACTCTTTATTAAGGATAAGTC
------------------------

#Rhipicephalus_sanguineus_EU346679.1
----------GATTAGATACCCTATTATTTTAGAGCTTGACATTGTAAGTAAATAATA-A
TTAT-GAAAGCAAAAAATTATGGCGGTATTTTAAGCTTTTCAGAGGAATTTGCTCTTTAA
TGGATAAAACA--CCAAAATCTTACTTAGATTTGTGATTTCAATTT-GTATACCACTATT
AA-AACAATTTATAACTTTAATTGTTTAAATTTACA-AAACT-----AAAATATATTAAG
TC-AAGGTGCCAGTAAAAATTTAAGG-ATGAAGTGAATTACATTACTTTTTAGTGA--GA
TAAAT---TTATAA-CAATATTTAGGATTTGAAAGTAAAATT-AAAATAGGATGTTAATT
-TGAATTAAGCTCTAAAATATGTACATATCGCCC--GTCACTCTTTATTAAGATA-----
------------------------

#Rhipicephalus_sanguineus_EU346680.1
------------TTAGATACCCTATTATTTTAGAGCTTAACATTGTAAGTAAATAATA-A
TTAT-GAAAGCAAAAAATTATGGCGGTATTTTAAGCTTTTCAGAGGAATTTGCTCTTTAA
TGGATAAAACA--CCAAAATCTTACTTAGATTTGTGATTTCAATT--GTATACCACTATT
AA-AACAATTTATAACTTTAATTGTTTAAATTTACA-AAACT-----AAAATATATTAAG
TC-AAGGTGC-AGTAAAAATTTAAGG-ATGAAGTGAATTACATTACTTTTTAGTGA--GA
TAAGT---TTATAA-CAATATTTAGGATTTGAAAGTAAAATT-AAAATAGGATGT-----
------------------------------------------------------------
------------------------

#Rhipicephalus_sanguineus_EU346681.1
----------GATTAGATACCCTATTATTTTAGAGCTTGAGCGGACATGTAGGTAATATA
TTAT-GAAAGCAAAAAATTATGGCGGTATTTTAAGCTTTTCAGAGGAATTTGCTCTTTAA
TGGATAAAACA--CCAAAATCTTACTTAGATTTGTGATTTCAAATT-GTATACCACTATT
AA-AACAATTTATAACTTTAATTGTTTAAATTTACA-AAACT-----AAAATATATTAAG
TCAAGGGTGC-AGTAAAAATTTAAGG-ATGAAGTGAATTACATTACTTTTTAGTGA--GA
TAAAT---TTATAA-CAATATTTAGGATTTGAAAGTAAAATT-AAAATAGGATGTTAATT
-TGAATTAAGCTCTAAAATATGTACATATCGCCC--GTCACTCTTTATTAAG-ATAAGTC
------------------------

#Rhipicephalus_turanicus_U95916.1
---AAACTAGGATTAGATACCCTATTATTTAAGAGCTTAACATTGTAAGTAAATAAAG-A
TTAT-GAAAGCAAAAAATTATGGCGGTATTTTAAGCTTTTCAGAGGAATTTGCTCTTTAA
TGGATAAAACA--CCTAAATCTTACTTAAATTTGTTA-TGCACTTT-GTATACCACTATA
AA-AACAATTTATAACTTTAATTGTTGGTATTTATTTAAATT-----AAAATATATTAAG
TC-AAGGTGC-AGTAAAAATTTAAGG-ATGAAGTGAATTACATTACTTTTTAGAGATTAA
GAAAA---TTAAAA-TA-TATTTAGGATTTGAAAGTAAAATT-AAAATATAATGTTAATT
-TGAATTAAGCTCTAAAATATGTACATATCGCCC--GTCACTCTTTTACAAGATAAGTCG
TAACATAG----------------
