# Supplementary material for: Assessment of four DNA fragments (COI, 16S rDNA, ITS2, 12S rDNA) for species identification of the Ixodida (Acari: Ixodida)
Source: Parasit Vectors. 2014 Mar 3;7:93. doi: 10.1186/1756-3305-7-93 (PMC3945964; doi:10.1186/1756-3305-7-93)
Supplement: Additional file 5 — Appendix S2. The data sets 1 to 3 utilized in this manuscript. [file 1756-3305-7-93-S5.zip › Appendix.S2/data set 3/16S/Dermacentor.meg]

#mega
!Title 1;
!Format DataType=DNA indel=-;

#Dermacentor_halli(AF001247.1)
------------------------------------------------------------
------------------------------------------------------------
---------------------------------CAAGAAGACCC-TAAG-AATTTTTAAA
AAATTAAAG---TTTTATAAGATTT----------TAGT-TTTTTTAA-GTTGGGGCAAC
TAAAAAATATTGTAAACTTTTATATT---AATAAAATGATCCATTATTAATGATTATTTG
AAAAAAATACTCTAGGGATAACAGCGTAATAATTTTTGATAGAACATATAGACAAAATAG
TTTGCGACCTCGATGTTGGATTAGGATACTTTTTT-AATGGAGATGTTAAAAAA-GAAGT
TTGTTCAACT-TTTAAAG-TCCTACTTGATCTGAGT---------------

#Dermacentor_imitans(AF001248.1)
------------------------------------------------------------
------------------------------------------------------------
-------------------------------GACAAGAAGACCC-TAAG-AATTTTAAAT
TTTCTTAAAT--TTTTATAAAAATT----------TAAGAAAATTTTA-GTTGGGGTAAC
TATAAAATATCATAAACTTTTAAAA----AATAAAATGATCCATTATTAATGATAATTTG
AAAAAAATACTCTAGGGATAACAGCGTAATAATTTTTGATAGAACATATAGACAAAATAG
TTTGCGACCTCGATGTTGGATTAGGATGCTTTTTT-AATGAAGATGTTAAAAAA-GAAGT
TTGTTCAACT-TTTAAAT-TCCTACTTGATCTGAGTTCAGAC---------

#Dermacentor_nitens(AF001249.1)
------------------------------------------------------------
------------------------------------------------------------
------------------------------GGACAAGAAGACCC-TAAG-AATTTTATAA
TTAGTAAGT---TTTTATAATAAAA--------AGTTACTAATTTTTA-GTTGGGGCAAC
TAAAAAATATTATGAACTTTTTAATA---ACTAAAATGAACCACTATTATTGATAACTTG
AAAAAAATACTCTAGGGATAACAGCGTAATAATTTTTGATAGAACATATAGACAAAATAG
TTTGCGACCTCGATGTTGGATTAGGATTCTTTTTT-AATGAAGATGTTAAAAAA-GGAGT
TTGTTCAACT-TTTAAAG-TCCTACTTGATCTGAGTTCAAC----------

#Dermacentor_nitens(AY375436.1)
TTTTAAATTGCTGTGGTATTTTGACTATACAAAGGTATT-GTAATAAGATTTTAATTGAA
TGCTAAGAGAATGGAAATACAAAGAACAACTATTTTAAACTTAAAAATTAAAGTTATTTT
AATTTGTGAAGAAACAATTATTAAAATTAAGGACAAGAAGACCC-TAAG-AATTTTAGAA
TTGATAAAT---TTTTTTAATTAAA--------AATTATTAATTTTTA-GTTGGGGCAAC
TAAAAAATATTATAAACTTTTTTATA---AATAAAATGACCCATTATTAATGATAATTTG
AAAAAAATACTCTAGGGATAACAGCGTAATAATTTTTGATAGAACATATAGACAAAATAG
TTTGCGACCTCGATGTTGGATTAGGATTCTTTTTT-AATGAAGATGTTAAAAAA-GAAGT
TTGTTCAACT-TTTAAAG-TCCTACTTGATCTGAGTTCAGACCGG------

#Dermacentor_occidentalis(AF001252.1)
------------------------------------------------------------
------------------------------------------------------------
---------------------------------CAAGAAGACCC-TAAG-AATTTTAGAA
ACAAATAAT---TTTTGTTAATAAA-----AAAATTATTTGTTTTTTA-GTTGGGGCAAC
TAAAAAATATTATAAACTTTTTAAA----AATAAGATGACCCATTATTAATGATAATTTG
AAAAAAATACTCTAGGGATAACAGCGTAATAATTTTTGATAGAACATATAGACAAAATAG
TTTGCGACCTCGATGTTGGATTAGGATACTTTTTT-AATGAAGATGTTAAAAAA-GAAGT
TTGTTCAACT-TTTAAAT-TCCTACTTGATCTGAGTTCAGACG--------

#Dermacentor_occidentalis(AF001250.1)
------------------------------------------------------------
------------------------------------------------------------
-------------------------------GACAAGAAGACCC-TAAG-AATTTTAAAA
ACAAATAAT---TTTTAAATTTAAA-------AATTATTTGTTTTTTA-GTTGGGGCAAC
TAGAAAATATTATAAACTTTTTTAA----AATAAAATGACCCATTATTAATGATAACTTG
GAAAAAATACTCTAGGGATAACAGCGTAATAATTTTTGATAGAACATATAGACAAAATAG
TTTGCGACCTCGATGTTGGATTAGGATACTTTTTT-AATGAAGATGTTAAAAAA-GAAGT
TTGTTCAACT-TTTAAAT-TCCTACTTGATCTGAGTTCAGACG--------

#Dermacentor_occidentalis(AF001251.1)
------------------------------------------------------------
------------------------------------------------------------
---------------------------------CAAGAAGACCC-TAAG-AATTTTAGAA
ACAAATAAT---TTTTGTTAATAAA-----AAAATTATTTGTTTTTTA-GTTGGGGCAAC
TAAAAAATATTATAAACTTTTTAAA----AATAAGATGACCCATTATTAATGATAATTTG
AAAAAAATACTCTAGGGATAACAGCGTAATAATTTTTGATAGAACATATAGACAAAATAG
TTTGCGACCTCGATGTTGGATTAGGATACTTTTTT-AATGAAGATGTTAAAAAA-GAAGT
TTGTTCAACT-TTTAAAT-TCCTACTTGATCTGAGTTCA------------

#Dermacentor_occidentalis(AY375438.1)
TTTTAAATTGCTGTGGTATTTTGACTATACAAAGGTAtT-GTAATAAGATTTTAATTGAA
TGCTAAGAGAATGGAATTACAGGGAATAACTATTTAAAACTTAAAAATTAAATTTATTTT
AATTTGTGARGAAACAATTATTAGAATTAAGGACAAGAAGACCC-TAAG-AATTTTAAAA
TAATTAATT---TCTTGAAAGAATT-----------AAT-TATTTTTA-GTTGGGGCAAC
TAGAAAATATTATAAACTTTTYTRAT---A-CAAAATGATCCATTATTAATGATAATTTG
GAAAAAATACTCTAGGGATAACAGCGTAATAATTTTTGACAGAACATATAGACAAAATAG
TTTGCGACCTCGATGTTGGATTAGGATACTTTTTT-AATGAAGACGTTAAAAAA-GAAGT
TTGTTCAACT-TTTARAG-TCCTGCTTGATCTGAGTTCAGACCGG------

#Dermacentor_parumapertus(AF001255.1)
------------------------------------------------------------
------------------------------------------------------------
-------------------------------GACAAGAAGACCC-TAAG-AATTTTAAAG
ATAATAATT---TTAATATTAAAAT----------TAAT-ATCTTTTG-GTTGGGGCAAC
TAAAAAAGATTATAAACTTTTTATTT---AATAAAATGATCCATTATTAATGATAATTTG
ATAAAAATACTCTAGGGATAACAGCGTAATAATTTTTGATAGAACATATAGACAAAATAG
TTTGCGACCTCGATGTTGGATTAGGATACTTTTTT-AATGAAGATGTTAAAAAA-GAAGT
TTGTTCAACT-TTTAAAG-TCCTACTTGATCTGAGTTCAGACGG-------

#Dermacentor_parumapertus(AF001253.1)
------------------------------------------------------------
------------------------------------------------------------
-----------------------------GGAACAAGAAGACCC-TAAG-AATTTTAAAG
ATAATAATT---TAAATATTACAAT----------TATT-ATCTTTTG-GTTGGGGCAAC
TAAAAAAGATTATAAACTTTTTATTT---AATAAAATGATCCATTATTAATGATATTTTG
ATAAAAATACTCTAGGGATAACAGCGTAATAATTTTTGATAGAACATATAGACAAAATAG
TTTGCGACCTCGATGTTGGATTAGGATGCTTTTTT-AATGAAGATGTTAAAAAA-GAAGT
TTGTTCAACT-TTTAAAG-TCCTACTTGATCTGAGTTCAGACG--------

#Dermacentor_parumapertus(AF001254.1)
------------------------------------------------------------
------------------------------------------------------------
--------------------------TTGGG-ACAAGAAGACCC-TAAG-AATTTTAAAG
ATAATAATT---TTAATATTAAAAT----------TATT-ATCTTTTA-GTTGGGGCAAC
TAAAAAAGATTATAAACTTTTTATTT---AATAAAATGATCCATTATTAATGATAATTTG
ATAAAAATACTCTAGGGATAACAGCGTAATAATTTTTGATAGAACATATAGACAAAATAG
TTTGCGACCTCGATGTTGGATTAGGATACTTTTTT-AATGAAGATGTTAAAAAA-GAAGT
TTGTTCAACT-TTTAAAG-TCCTACTTGATCTGAGTTCAGACG--------

#Dermacentor_albipictus(AF001230.1)
------------------------------------------------------------
------------------------------------------------------------
------------------------------GGACAAGAAGACCC-TAAG-AATTTTAAAA
TTAATAAGT--TTTTATAAAAAAA-----------ATTATTGGTTTTTAGTTGGGGCAAC
TAAAAAATATTAT-AAACTTTTTTTA---AATAAAATGATCCATTATTAATGATTATTTG
GAAAAA-TACTCTAGGGATAACAGCGTAATAATTTTTGATAGAACATATAGACAAAATAG
TTTGCGACCTCGATGTTGGATTAGGATTCTTTTTTCAATGAAGATGTTAAAAAAAGAAGT
TTGTTCAACT-TTTAAAG-TCCTACTTGATCTGAGTTCAGACGGG------

#Dermacentor_albipictus(AF001231.1)
------------------------------------------------------------
------------------------------------------------------------
-------------------------------GACA-GAAGACCC-TAAG-AATTTTAAAA
TTAATAAGT--TTTTATAAAACCC-----------ATTATTGATTTTTAGTTGGGGCAAC
TAAAAAATATTAT-AAACTTTTTTTTTTAAATAAAATGACCCATTATTAATGATTATTTG
GAAAAA-TACTCTAGGGATAACAGCGTAATAATTTTTGATAGAACATATAGACAAAATAG
TTTGCGACCTCGATGTTGGATTAGGATTCTTTTTT-AATGAAGATGTTAAAAAAAGAAGT
TTGTTCAACT-TTTAAAG-TCCTACTTGATCTGAGTTCAGACG--------

#Dermacentor_albipictus(AF001232.1)
------------------------------------------------------------
------------------------------------------------------------
----------------------------------AAGAAGACCC-TATG-AATTTTAAAA
TCAATAACT--TTTTTTTATAAAAG----------CTTACTGATTTTTAGTTGGGGCAAC
TAAAAAATATTAT-AAACTTTTTTATT--AATAAAATGACCCATTATTAGTGATCATTTG
GAAAAAATACTCTAGGGATAACAGCGTAATAATTTTTGATAGAACATATAGACAAAATAG
TTTGCGACCTCGATGTTGGATTAGGATTCTTTTTT-AATGAAGATGTTAAAAAAAGAAGT
TTGTTCAACT-TTTAAATCTCCTACTTGATCTGAGTTC-------------

#Dermacentor_albipictus(AF001233.1)
------------------------------------------------------------
------------------------------------------------------------
------------------------------GGACAAGAAGACCC-TAAG-AATTTTAAAA
TTATTAATTA-TAAAATATTTAATA----------GTTAATAATTTTTGGTTGGGGCAAC
TAAAAAATATTAT-AAACTTTTTTTT---AATAAAATGACCCATTATTAATGATAATTTG
GAAAAAATACTCTAGGGATAACAGCGTAATAATTTTTGATAGAACATATAGACAAAATAG
TTTGCGACCTCGATGTTGGATTAGGATTCTTTTTT-AATGAAGATGTTAAAAAAAGAAGT
TTGTTCAACT-TTTGAAG-TCCTACTTGATCTGAGTTCAGAC---------

#Dermacentor_albipictus(AY375428.1)
---------------------TGACTATACAAAGGTATT-GTAATAAGATTTTAATTGAA
TGCTAAGAGAATGGAACTACAAGGAACAACTATTTTAAACTTAAAAATTAAAGTTATTTT
AATTTGTGCAGAAACAATTATTAAAATTAAGGACAAGAAGACCC-TAAG-AATTTTAARR
TTATTAATTA-TTAAATATTTAATA----------GTTAATAATTTTTGGTTGGGGCAAC
TAAAAAATATTAT-AAACTTTTTTTT---AATAAAATGACCCATTATTAATGATAATTTG
GAAAAAATACYCTAGGGATAACAGCGTAATAATYTTTGATAGAACATATAGACAAAATAG
TTTGCGACCTCGATGTTGGATTAGGATTCTTTTTT-AATGAAGATGTTAAAAAAAGAAGT
TTGTTCAACT-TTTGAAG-TCCTGCTTGATCTGAGTTCAGACCGG------

#Dermacentor_albipictus(AY375429.1)
---------------------TGACTATACAAAGGTATT-GTAATAAGATTTTAATTGAA
TGCTAAGRGAATGGAACTACAAGGRGGAGCTATTTTAAACTTAAAAATTAAAGTTATTTT
AATTTGTGAAGAAACAAYTATTAAAATTAAGGACAAGAAGACCC-TAAG-AATTTTRAAA
TCAATAATT--TTTTATTATAAAAG----------CTTATTGATTTTTAGTTGGGGCAAC
TAAAAAATATTAT-AAACTTTTTTATA--AATAAAATGATCCATTATTAATGATAATTTG
GAAAAAATACTCTAGGGATAACAGCGTAATAATTTTTGATAGAACGTATAGACAAAATAG
TTTGCGACCTCGATGTTGGATTAGGATTCTTTTTT-AATGAAGATGTTAAAAGAAGAAGT
TTGTTCAACT-TTTAAAG-TCCTGCTTGATCTGAGTTCAGACCGG------

#Dermacentor_albipictus(GU968848.1)
---------------------TGACTATACAAAGGTATT-GTAATAAGATTTTAATTGAA
TGCTAAGAGAATGGAACTACAAGGAACAACTATTTTAAACTTAAAAATTAAAGTTATTTT
AATTTGTGCAGAAACAATTATTAAAATTAAGGACAAGAAGACCC-TAAG-AATTTTAAAA
TTATTAATTA-TTAAATATTTAATA----------GTTAATAATTTTTGGTTGGGGCAAC
TAAAAAATATTAT-AAACTTTTTTTT---AATAAAATGACCCATTATTAATGATAATTTG
GAAAAAATACTCTAGGGATAACAGCGTAATAATTTTTGATAGAACATATAGACAAAATAG
TTTGCGACCTCGATGTTGGATTAGGATTCTTTTTT-AATGAAGATGTTAAAAAAAGAAGT
TTGTTCAACT-TTTGAAG-TCCT----------------------------

#Dermacentor_albipictus(GU968849.1)
---------------------TGACTATACAAAGGTATT-GTAATAAGGTTTTAATTGAA
TACTAAGAGAATGGAATTACAAGGAATAACTATTTTAAACTTAAAAATTAAAGTTATTTT
AATTTGTGAAGAAACAATTATTAAAATTAAGGACAAGAAGACCC-TAAG-AATTTTAAAA
TCAATAAGT--TTTTATAAAAAAA------------TTATTGATTTTTAGTTGGGGCAAC
TAAAAAATATTAT-CAACTTTTTTTT---AATAAAATGATCCATTATTAATGATTATTTG
GA-AAAATACTCTAGGGATAACAGCGTAATAATTTTTGATAGAACATATAGACAAAATAG
TTTGCGACCTCGATGTTGGATTAGGATTCTTTTTT-AATGAAGATGTTAAAAAAAGAAGT
TTGTTCAACT-TTTAAAG-TCCT----------------------------

#Dermacentor_albipictus(GU968850.1)
---------------------TGACTATACAAAGGTATT-GTAATAAGATTTTAATTGAA
TACTAAGAGAATGGAATTACAAGGAATAACTATTTTAAACTTAAAAATTAAAGTTATTTT
AATTTGTGAAGAAACAATTATTAAAATTAAGGACAAGAAGACCC-TAAG-AATTTTAAAA
TCAATAAGT--TTTTTTAAAAAA-------------TTATTGATTTTTAGTTGGGGCAAC
TAAAAAATATTWT-CAMCTTTTTTTT---AATAAAATGATCCATTATTAATGATTATTTG
GA-AAAATACTCTAGGGATAACAGCGTAATAATTTTTGATAGAACATATAGACAAAATAG
TTTGCGACCTCGATGTTGGATTAGGATTCTTTTTT-AATGAAGATGTTAAAAAAAGAAGT
TKGTTCAACT-TTTAAAG-YCCT----------------------------

#Dermacentor_albipictus(GU968851.1)
---------------------TGACTATACAAAGGTATT-GTAATAAGATTTTAATTGAA
TGCTAAGAGAATGGAATTACAAGGAATAACTATTTTAAACTTAAAAATTAAAGTTATTTT
AATTTGTGAAGAAACAATTATTAAAATTAAGGACAAGAAGACCC-TAAG-AATTTTAAAA
TTAATAAGT--TTTTATAAAAAAAA----------ATTATTGATTTTTAGTTGGGGCAAC
TAAAAAATATTAT-AAACTTTTTTTTA--AATAAAATGATCCATTATTAATGATTATTTG
GA-AAAATACTCTAGGGATAACAGCGTAATAATTTTTGATAGAACATATAGACAAAATAG
TTTGCGACCTCGATGTTGGATTAGGATTCTTTTTT-AATGAAGATGTTAAAAAAAGAAGT
TTGTTCAACT-TTTAAAG-TCCT----------------------------

#Dermacentor_albipictus(GU968852.1)
---------------------TGACTATACAAAGGTATT-GTAATAAGATTTTAATTGAA
TGCTAAGAGAATGGAATTACAAGGAATAACTATTTTAAACTTAAAAATTAAAGTTATTTT
AATTTGTGAAGAAACAATTATTAAAATTAAGGACAAGAAGACCC-TAAG-AATTTTAAAA
TCAATAAGT--TTTTTTAAAAAAAA-----------TTATTGATTTTTAGTTGGGGCAAC
TAAAAAATATTAT-CAACTTTTTTTTT--AATAAAATGATCCATTATTAATGATTATTTG
GA-AAAATACTCTAGGGATAACAGCGTAATAATTTTTGATAGAACATATAGACAAAATAG
TTTGCGACCTCGACGTTGGATTAGGATTCTTTTTT-AATGAAGATGTTAAAAAAAGAAGT
TTGTTCAACT-TTTAAAG-TCCT----------------------------

#Dermacentor_albipictus(GU968853.1)
---------------------TGACTATACAAAGGTATT-GTAATAAGATTTTAATTGAA
TGCTAAGAGAATGGAATTACAAGGAATAACTATTTTAAACTTAAAAATTAAAGTTATTTT
AATTTGTGAAGAAACAATTATTAAAATTAAGGACAAGAAGACCC-TAAG-AATTTTAAAA
TTAATAAGT--TTTTTTAAAAAAAA-----------WTWGTGATTTTTAGTTGGGGCAAC
TAAAAAATATTTT--CACYTTTTTTTW--AATAAAATGATCCATTATTAATGATTATTTG
GA-AAAATACTCTAGGGATAACAGCGTAATAATTTTTGATAGAACATATAGACAAAATAG
TTTGCGACCTCGATGTTGGATTAGGATTCTTTTTT-RATGAAGATGTTAAAAAAAGAAGT
TTGTTCAACT-TTTAACG-TCCT----------------------------

#Dermacentor_albipictus(GU968854.1)
-----------------------------------------------GATTTTAATTGAA
TACTAAGAGAATGGAATTACAAGGAATAACTATTTTAAACTTAAAAATTAAAGTTATTTT
AATTTGTGAAGAAACAATTATTAAAATTAAGGACAAGAAGACCC-TAAG-AATTTTAAAA
TCAATAAGT--TTTTTTAAAAAAA------------TTATTGATTTTTAGTTGGGGCAAC
TAAAAAATATTAT-CAACTTTTTTTT---AATAAAATGATCCATTATTAATGATTATTTG
GA-AAAATACTCTAGGGATAACAGCGTAATAATTTTTGATAGAACATATAGACAAAATAG
TTTGCGACCTCCACGTTGGATTAGGATTCTTTTTT-AATGAAGATGTTAAAAAAAGAAGT
TTGTTCAACT-TTTAAAG-TCCT----------------------------

#Dermacentor_albipictus(GU968855.1)
---------------------TGACTATACAAAGGTATT-GTAATAAGATTTTAATTGAA
TGCTAAAAGAATGGAATTACAAGGAATAACTATTTTAAACTTAAAAATTAAAGTTATTTT
AATTTGTGAAGAAACAATTATTAAAATTAAGGACAAGAAGACCC-TAAG-AATTTTAAAA
TTAATAAGT--TTTTATAAAAAAAA-----------TTATTGATTTTTAGTTGGGGCAAC
TAAAAAATATTAT-AAACTTTTTTTTA--AATAAAATGATCCATTATTAATGATTATTTG
GA-AAAATACTCTAGGGATAACAGCGTAATAATTTTTGATAGAACATATAGACAAAATAG
TTTGCGACCTCGATGTTGGATTAGGATTCTTTTTT-AATGAAGATGTTAAAAAAAGAAGT
TTGTTCAACT-TTTAAAG-TCCT----------------------------

#Dermacentor_albipictus(GU968856.1)
---------------------TGACTATACAAAGGTATT-GTAATAAGATTTTAATTGAA
TACTAAGAGAATGGAATTACAAGGAATAACTATTTTAAACTTAAAAATTAAAGTTATTTT
AATTTGTGAAGAAACAATTATTAAAATTAAGGACAAGAAGACCC-TAAG-AATTTTAAAA
TCAATAAGT--TTTTTTAAAAAAT------------TTATTGATTTTTAGTTGGGGCAAC
TAAAAAATATTAT-CAACTTTTTTTT---AATAAAATGATCCATTATTAATGATTATTTG
GA-AAAATACTCTAGGGATAACAGCGTAATAATTTTTGATAGAACATATAGACAAAATAG
TTTGCGACCTCGATGTTGGATTAGGATTCTTTTTT-AATGAAGATGTTAAAAAAAGAAGT
TTGTTCAACT-TTTAAAG-TCCT----------------------------

#Dermacentor_albipictus(GU968857.1)
---------------------TGACTATACAAAGGTATT-GTAATAAGATTTTAATTGAA
TACTAAGAGAATGGAATTACAAGGAATAACTATTTTAAACTTAAAAATTAAAGTTATTTT
AATTTGTGAAGAAACAATTATTAAAATTAAGGACAAGAAGACCC-TAAG-AATTTTAAAA
TCAATAAGT--TTTTTTAAAAAAA------------TTATTGATTTTTAGTKGGGGCAAC
TAAAAAATATTAT-CAACTTTTTTTT---AATAAAATGATCCATTATTAATGATTATTTG
GA-AAAATACTCTAGGGATAACAGCGTAATAATTTTTGATAGAACATATAGACAAAATAG
TTTGCGACCTCGACGTTGGATTAGGATTCTTTTTT-AATGAAGATGTTAAAAAAAGAAGT
TTGTTCAACT-TTTAAAG-TCCT----------------------------

#Dermacentor_albipictus(GU968858.1)
---------------------TGACTATACAAAGGTATT-GTAATAAGATTTTAATTGAA
TACTAAGAGAATGGAATTACAAGGAATAACTATTTTAAACTTAAAAATTAAAGTTATTTT
AATTTGTGAAGAAACAATTATTAAAATTAAGGACAAGAAGACCC-TAAG-AATTTTAAAA
TCAATAAGT--TTTTTTAAAAAAA------------TTATTGATTTTTAGTTGGGGCAAC
TAAAAAATATTAT-CAACTTTTTTTT---AATAAAATGATCCATTATTAATGATTATTTG
GA-AAAATACTCTAGGGATAACAGCGTAATAATTTTTGATAGAACATATAGACAAAATAG
TTTGCGACCTCGATGTTGGATTAGGATTCTTTTTT-AATGAAGATGTTAAAAAAAGAAGT
TTGTTCAACT-TTTAAAG-TCCT----------------------------

#Dermacentor_albipictus(GU968859.1)
----------------------------------------------------TAATTGAA
TGCTAAGAGAATGGAATTACAAGGAATAACTATTTTAAACTTAAAAATTAAAGTTATTTT
AATTTGTGAAGAAACAATTATTAAAATTAAGGACAAGAAGACCC-TAAG-AATTTTAAAA
TCAATAAGT--TTTTWTAAAAAAA------------TTATTGATTTTTAGTTGGGGCAAC
TAAAAAATATTAT-CAACTTTTTTTT---AATAAAATGATCCATTATTAATGATTATTTG
GA-AAAATACTCTAGGGATAACAGCGTAATAATTTTTGATAGAACATATAGACAAAATAG
TTTGCGACCTCGATGTTGGATTAGGATTCTTTTTT-TATGAAGATGTTAAAAAAARAAGT
TTGTTCAACT-TTTAAAG-ACCT----------------------------

#Dermacentor_albipictus(GU968860.1)
---------------------TGACTCTACAAAGGTATT-GTAATAAGATTTTAATTGAA
TACTAAGAGAATGGAATTACAAGGAATAACTATTTTAAACTTAAAAATTAAAGTTATTTT
AATTTGTGAAGAAACAATTATTAAAATTAAGGACAAGAAGACCC-TAAG-AATTTTAAAA
TCAATAAGT--TTTTTTAAAAAAA------------TTATTGATTTTTAGTTGGGGCAAC
TAAAAAATATTTT-CAACTTTTTTTT---AATAAAATGATCCATTATTAATGATTATTTG
GA-AAAATACTCTAGGGATAACAGCGTAATAATTTTTGATAGAACATATAGACAAAATAG
TTTGCGACCTCGACGTTGGATTAGGATTCTTTTTT-AATGAAGATGTTAAAAAAAGAAGT
TTGTTCAACT-TTTAAAG-TCCT----------------------------

#Dermacentor_albipictus(GU968861.1)
---------------------TGACTATACAAAGGTATT-GTAATAAGATGTTAATTGAA
TACTAAGAGAATGGAATTACAAGGAATAACTATTTTAAACTTAAAAATTAAAGTTATTTT
AATTTGTGAAGAAACAATTATTAAAATTAAGGACAAGAAGACCC-TAAG-AATTTTAAAA
TTAATAAGT--TTTTTAAAAAAAAA-----------TTTTTGATTTTTWGGTGGGGCCAC
TAAAAAATATTAT-ACACTTTTTTTTW--AATAAAATGATCCATTATTAATGATTATTTG
GA-AAAATACTCTAGGGATAACAGCGTAATAATTTTTGATAGAACATATAGACAAAATAG
TTTGCGACCTCGATGTTGGATTAGGATTCTTTTTT-AATGAAGATGTTAAAAAAAGAAGT
TTGTTCAACT-TTTAAAG-TCCT----------------------------

#Dermacentor_andersoni(AY375430.1)
---------------------TGACTATACAAAGGTATT-GTAATAAGATTTTAATTGAA
TGCTAAGAGAATGGAATTTCAGGGAAAAACTGTTTTAAACTTAAAAATTAAATTTATTTT
AATTTGTGAAGAAACAATTATTTAAATTAAGGACAAGAAGACCC-TAAG-AATTTTAAAG
ATAATAATT--TTAAT-ATTAAAA------------TTATTATCTTTTGGTTGGGGCAAC
TAAAAAAGATTAT-AAACTTTTTATTT--AATAAAATGATCCATTATTAATGATAATTTG
ATAAAAATACTCTAGGGATAACAGCRTAATAATTTTTGATAGAACATATAGACAAAATAG
TTTGCGACCTCGATGTTGGATTAGGATACTTTTTT-AATGAAGATGTTAAAAAAAGAAGT
TTGTTCAACT-TTTAAAG-TCCTACTTGATCTGAGTTCAGACCGG------

#Dermacentor_andersoni(AY375431.1)
---------------------TGACTATACAAAGGTATT-GTAATAAGATTTTAATTGAA
TGCTAAGAGAATGGAATTTCAGGGAAAAACTGTTTTAAACTTAAAAATTAAATTTATTTT
AATTTGTGAAGAAACAATTATTTAAATTAAGGACAAGAAGACCC-TAAG-AATTTTAAAG
ATAATAATT--TTAAT-ATTAAAA------------TTATTATCTTTTGGTTGGGGCAAC
TAAAAAAGATTAT-AAACTTTTTATTT--AATAAAATGATCCATTATTAATGATAATTTG
ATAAAAATACTCTAGGGATAACAGCGTAATAATTTTTGATAGAACATATAGACAAAATAG
TTTGCGACCTCGATGTTGGATTAGGATACTTTTTT-AATGAAGATGTTAAAAAAAGAAGT
TTGTTCAACT-TTTAAAG-TCCTACTTGATCTGAGTTCAGACCGG------

#Dermacentor_andersoni(AY375432.1)
---------------------TGACTATACAAAGGTATT-GTAATAAGATTTTAATTGAA
TGCTAAGAGAATGGAATTTCAGGGAAAAACTATTTTAAACTTAAAAATTAAATTTATTTT
AATTTGTGAAGAAACAATTATTTAAATTAAGGACAAGAAGACCC-TAAG-AATTTTAAAA
ATAATAATT--TTAAT-ATTAAAA------------TTATTATTTTTTAGTTGGGGCAAC
TAAAAAAGATTAT-AAACTTTTTATTT--AATAAAATGATCCATTATTAATGATAATTTG
ATAAAAATACTCTAGGGATAACAGCGTAATAATTTTTGATAGAACATATAGACAAAATAG
TTTGCGACCTCGATGTTGGATTAGGATACTTTTTT-AATGAAGATGTTAAAAAAAGAAGT
TTGTTCAACT-TTTAAAG-TCCTACTTGATCTGAGTTCAGACCGG------

#Dermacentor_andersoni(EU711283.1)
---------------------TGACTATACAAAGGTATT-GTAATAAGATTTTAATTGAA
TGCTAAGAGAATGGAATTTCAGGGAAAAACTGTTTTAAACTTAAAAATTAAATTTATTTT
AATTTGTGAAGAAACAATTATTTAAATTAAGGACAAGAAGACCC-TAAG-AATTTTAAAA
ATAATAATT--TTATTTATTAAAA------------TTATTATTTTTTAGTTGGGGCAAC
TAAAAAAGATTAT-AAACTTTTTATTT--AATAAAATGATCCATTATTAATGATAATTTG
ATAAAAATACTCTAGGGATAACAGCGTAATAATTTTTGATAGAACATATAGACAAAATAG
TTTGCGACCTCGATGTTGGATTAGGATACTTTTTT-AATGAAGATGTTAAAAAAAGAAGT
TTGTTCAACT-TTTAAAG-TCCTACTTGATCTGAGTTCAGACCGG------

#Dermacentor_andersoni(EU711284.1)
---------------------TGACTATACAAAGGTATT-GTAATAAGATTTTAATTGAA
TGCTAAGAGAATGGAATTTCAGGGAAAAACTGTTTTAAACTTAAAAATTAAATTTATTTT
AATTTGTGAAGAAACAATTATTTAAATTAAGGACAAGAAGACCC-TAAG-AATTTTAAAA
ATAATAATT--TTATTTATTAAAA------------TTATTATTTTTTAGTTGGGGCAAC
TAAAAAAGATTAT-AAACTTTTTATTT--AATAAAATGATCCATTATTAATGATAATTTG
ATAAAAATACTCTAGGGATAACAGCGTAATAATTTTTGATAGAACATATAGACAAAATAG
TTTGCGACCTCGATGTTGGATTAGGATACTTTTTT-AATGAAGATGTTAAAAAAAGAAGT
TTGTTCAACT-TTTAAAG-TCCTACTTGATCTGAGTTCAGACCGG------

#Dermacentor_andersoni(EU711285.1)
---------------------TGACTATACAAAGGTATT-GTAATAAGATTTTAATTGAA
TGCTAAGAGAATGGAATTTCAGGGAAAAACTGTTTTAAACTTAAAAATTAAATTTATTTT
AATTTGTGAAGAAACAATTATTTAAATTAAGGACAAGAAGACCC-TAAG-AATTTTAAAG
ATAATAATT--TTAAT-ATTAAAA------------TTATTATCTTTTGGTTGGGGCAAC
TAAAAAAGATTAT-AAACTTTTTATTT--AATAAAATGATCCATTATTAATGATAATTTG
ATAAAAATACTCTAGGGATAACAGCGTAATAATTTTTGATAGAACATATAGACAAAATAG
TTTGCGACCTCGATGTTGGATTAGGATACTTTTTT-AATGAAGATGTTAAAAAAAGAAGT
TTGTTCAACT-TTTAAAG-TCCTACTTGATCTGAGTTCAGACCGG------

#Dermacentor_andersoni(EU711286.1)
---------------------TGACTATACAAAGGTATT-GTAATAAGATTTTAATTGAA
TGCTAAGAGAATGGAATTTCAGGGAAAAACTGTTTTAAACTTAAAAATTAAATTTATTTT
AATTTGTGAAGAAACAATTATTTAAATTAAGGACAAGAAGACCC-TAAG-AATTTTAAAG
ATAATAATT--TTAAT-ATTAAAA------------TTATTATCTTTTGGTTGGGGCAAC
TAAAAAAGATTAT-AAACTTTTTATTT--AATAAAATGATCCATTATTAATGATAATTTG
ATAAAAATACTCTAGGGATAACAGCGTAATAATTTTTGATAGAACATATAGACAAAATAG
TTTGCGACCTCGATGTTGGATTAGGATACTTTTTT-AATGAAGATGTTAAAAAAAGAAGT
TTGTTCAACT-TTTAAAG-TCCTACTTGATCTGAGTTCAGACCGG------

#Dermacentor_andersoni(EU711287.1)
---------------------TGACTATACAAAGGTATT-GTAATAAGATTTTAATTGAA
TGCTAAGAGAATGGAATTTCAGGGAAAAACTGTTTTAAACTTAAAAATTAAATTTATTTT
AATTTGTGAAGAAACAATTATTTAAATTAAGGACAAGAAGACCC-TAAG-AATTTTAAAA
ATAATAATT--TTAATAAATAAAA------------TTATTATTTTTTAGTTGGGGCAAC
TAAAAAAGATTAT-AAACTTTTTATTT--AATAAAATGATCCATTATTAATGATAATTTG
ATAAAAATACTCTAGGGATAACAGCGTAATAATTTTTGATAGAACATATAGACAAAATAG
TTTGCGACCTCGATGTTGGATTAGGATACTTTTTT-AATGAAGATGTTAAAAAAAGAAGT
TTGTTCAACT-TTTAAAG-TCCTACTTGATCTGAGTTCAGACCGG------

#Dermacentor_andersoni(EU711288.1)
---------------------TGACTATACAAAGGTATT-GTAATAAGATTTTAATTGAA
TGCTAAGAGAATGGAATTTCAGGGAAAAACTGTTTTAAACTTAAAAATTAAATTTATTTT
AATTTGTGAAGAAACAATTATTTAAATTAAGGACAAGAAGACCC-TAAG-AATTTTAAAA
ATAATAATT--TTATTTATTAAAA------------TTATTATTTTTTAGTTGGGGCAAC
TAAAAAAGATTAT-AAACTTTTTATTT--AATAAAATGATCCATTATTAATGATAATTTG
ATAAAAATACTCTAGGGATAACAGCGTAATAATTTTTGATAGAACATATAGACAAAATAG
TTTGCGACCTCGATGTTGGATTAGGATACTTTTTT-AATGAAGATGTTAAAAAAAGAAGT
TTGTTCAACT-TTTAAAG-TCCTACTTGATCTGAGTTCAGACCGG------

#Dermacentor_andersoni(EU711289.1)
---------------------TGACTATACAAAGGTATT-GTAATAAGATTTTAATTGAA
TGCTAAGAGAATGGAATTTCAGGGAAAAACTGTTTTAAACTTAAAAATTAAATTTATTTT
AATTTGTGAAGAAACAATTATTTAAATTAAGGACAAGAAGACCC-TAAG-AATTTTAAAG
ATAATAATT--TTAAT-ATTAAAA------------TTATTATCTTTTGGTTGGGGCAAC
TAAAAAAGATTAT-AAACTTTTTATTT--AATAAAATGATCCATTATTAATGATAATTTG
ATAAAAATACTCTAGGGATAACAGCGTAATAATTTTTGATAGAACATATAGACAAAATAG
TTTGCGACCTCGATGTTGGATTAGGATACTTTTTT-AATGAAGATGTTAAAAAAAGAAGT
TTGTTCAACT-TTTAAAG-TCCTACTTGATCTGAGTTCAGACCGG------

#Dermacentor_andersoni(EU711290.1)
---------------------TGACTATACAAAGGTATT-GTAATAAGATTTTAATTGAA
TGCTAAGAGAATGGAATTTCAGGGAAAAACTGTTTTAAACTTAAAAATTAAATTTATTTT
AATTTGTGAAGAAACAATTATTTAAATTAAGGACAAGAAGACCC-TAAG-AATTTTAAAA
ATAATAATT--TTATTTATTAAAA------------TTATTATTTTTTAGTTGGGGCAAC
TAAAAAAGATTAT-AAACTTTYTATTT--AATAAAATGATCCATTATTAATGATAATTTG
ATAAAAATACTCTAGGGATAACAGCGTAATAAWTTTTGATAGAACATATAGACAAAATAG
TTTGCGACCTCGATGTTGGATTAGGATACTTTTTT-AATGAAGATGTTAAAAAAAGAAGT
TTGTTCAACT-TTTAAAG-TCCTACTTGATCTGAGTTCAGACCGG------

#Dermacentor_andersoni(EU711291.1)
---------------------TGACTATACAAAGGTATT-GTAATAAGATTTTAATTGAA
TGCTAAGAGAATGGAATTTCAGGGAAAAACTATTTTAAACTTAAAAATTAAATTTATTTT
AATTTGTGAAGAAACAATTATTTAAATTAAGGACAAGAAGACCC-TAAG-AATTTTAAAG
ATAATAATT--TTAAT-ATTAAAA------------TTATTATCTTTTGGTTGGGGCAAC
TAAAAAAGATTAT-AAACTTTTTATTT--AATAAAATGATCCATTATTAATGATAATTTG
ATAAAAATACTCTAGGGATAACAGCGTAATAATTTTTGATAGAACATATAGACAAAATAG
TTTGCGACCTCGATGTTGGATTAGGATACTTTTTT-AATGAAGATGTTAAAAAAAGAAGT
TTGTTCAACT-TTTAAAG-TCCTACTTGATCTGAGTTCAGACCGG------

#Dermacentor_andersoni(EU711292.1)
---------------------TGACTATACAAAGGTATT-GTAATAAGATTTTAATTGAA
TGCTAAGAGAATGGAATTTCAGGGAAAAACTGTTTTAAACTTAAAAATTAAATTTATTTT
AATTTGTGAAGAAACAATTATTTAAATTAAGGACAAGAAGACCC-TAAG-AATTTTAAAG
ATAATAATT--TTAAT-ATTAAAA------------TTATTATCTTTTGGTTGGGGCAAC
TAAAAAAGATTAT-AAACTTTTTATTT--AATAAAATGATCCATTATTAATGATAATTTG
ATAAAAATACTCTAGGGATAACAGCGTAATAATTTTTGATAGAACATATAGACAAAATAG
TTTGCGACCTCGATGTTGGATTAGGATACTTTTTT-AATGAAGATGTTAAAAAAAGAAGT
TTGTTCAACT-TTTAAAG-TCCTACTTGATCTGAGTTCAGACCGG------

#Dermacentor_andersoni(EU711293.1)
---------------------TGACTATACAAAGGTATT-GTAATAAGATTTTAATTGAA
TGCTAAGAGAATGGAATTTCAGGGAAAAACTGTTTTAAACTTAAAAATTAAATTTATTTT
AATTTGTGAAGAAACAATTATTTAAATTAAGGACAAGAAGACCC-TAAG-AATTTTAAAG
ATAATAATT--TTAAT-ATTAAAA------------TTATTATCTTTTGGTTGGGGCAAC
TAAAAAAGATTAT-AAACTTTTTATTT--AATAAAATGATCCATTATTAATGATAATTTG
ATAAAAATACTCTAGGGATAACAGCGTAATAATTTTTGATAGAACATATAGACAAAATAG
TTTGCGACCTCGATGTTGGATTAGGATACTTTTTT-AATGAAGATGTTAAAAAAAGAAGT
TTGTTCAACT-TTTAAAG-TCCTACTTGATCTGAGTTCAGACCGG------

#Dermacentor_andersoni(EU711294.1)
---------------------TGACTATACAAAGGTATT-GTAATAAGATTTTAATTGAA
TGCTAAGAGAATGGAATTTCAGGGAAAAACTGTTTTAAACTTAAAAATTAAATTTATTTT
AATTTGTGRAGAAACAATTATTTAAATTAAGGACAAGAAGACCC-TAAG-AATTTTAAAA
ATAATAATT--TTAATAAATAAAA------------TTATTATTTTTTAGTTGGGGCAAC
TAAAAAAGATTAT-AAACTTTTTATTT--AATAAAATGATCCATTATTAATGATAATTTG
ATAAAAATACTCTAGGGATAACAGCGTAATAATTTTTGATAGAACATATAGACAAAATAG
TTTGCGACCTCGATGTTGGATTAGGATACTTTTTT-AATGAAGATGTTAAAAAAAGAAGT
TTGTTCAACT-TTTAAAG-TCCTACTTGATCTGAGTTCAGACCGG------

#Dermacentor_andersoni(EU711295.1)
---------------------TGACTATACAAAGGTATT-GTAATAAGATTTTAATTGAA
TGCTAAGAGAATGGAATTTCAGGGAAAAACTGTTTTAAACTTAAAAATTAAATTTATTTT
AATTTGTGAAGAAACAATTATTTAAATTAAGGACAAGAAGACCC-TAAG-AATTTTAAAG
ATAATAATT--TTAAT-ATTAAAA------------TTATTATCTTTTGGTTGGGGCAAC
TAAAAAAGATTAT-AAACTTTTTATTT--AATAAAATGATCCATTATTAATGATAATTTG
ATAAAAATACTCTAGGGATAACAGCGTAATAATTTTTGATAGAACATATAGACAAAATAG
TTTGCGACCTCGATGTTGGATTAGGATACTTTTTT-AATGAAGATGTTAAAAAAAGAAGT
TTGTTCAACT-TTTAAAG-TCCTACTTGATCTGAGTTCAGACCGG------

#Dermacentor_andersoni(EU711296.1)
---------------------TGACTATACAAAGGTATT-GTAATAAGATTTTAATTGAA
TGCTAAGAGAATGGAATTTCAGGGAAAAACTGTTTTAAACTTAAAAATTAAATTTATTTT
AATTTGTGAAGAAACAATTATTTAAATTAAGGACAAGAAGACCC-TAAG-AATTTTAAAA
ATAATAATT--TTATTTATTAAAA------------TTATTATTTTTTAGTTGGGGCAAC
TAAAAAAGATTAT-AAACTTTTTATTT--AATAAAATGATCCATTATTAATGATAATTTG
ATAAAAATACTCTAGGGATAACAGCGTAATAATTTTTGATAGAACATATAGACAAAATAG
TTTGCGACCTCGATGTTGGATTAGGATACTTTTTT-AATGAAGATGTTAAAAAAAGAAGT
TTGTTCAACT-TTTAAAG-TCCTACTTGATCTGAGTTCAGACCGG------

#Dermacentor_andersoni(EU711297.1)
---------------------TGACTATACAAAGGTATT-GTAATAAGATTTTAATTGAA
TGCTAAGAGAATGGAATTTCAGGGAAAAACTGTTTTAAACTTAAAAATTAAATTTATTTT
AATTTGTGAAGAAACAATTATTTAAATTAAGGACAAGAAGACCC-TAAG-AATTTTAAAA
ATAATAATT--TTAAT-ATTAAAA------------TTATTATTTTTTGGTTGGGGCAAC
TAAAAAAGATTAT-AAACTTTTTATTT--AATAAAATGATCCATTATTAATGATAAYTTG
ATAAAAATACTCTAGGGATAACAGCGTAATAATTTTTGATAGAACATATAGACAAAATAG
TTTGCGACCTCGATGTTGGATTAGGATACTTTTTT-AATGAAGATGTTAAAAAAAGAAGT
TTGTTCAACT-TTTAAAG-TCCTACTTGATCTGAGTTCAGACCGG------

#Dermacentor_andersoni(EU711298.1)
---------------------TGACTATACAAAGGTATT-GTAATAAGATTTTAATTGAA
TGCTAAGAGAATGGAATTTCAGGGAAAAACTGTTTTAAACTTAAAAATTAAATTTATTTT
AATTTGTGAAGAAACAATTATTTAAATTAAGGACAAGAAGACCC-TAAG-AATTTTAAAA
ATAATAATT--TTAATAAATAAAA------------TTATTATTTTTTAGTTGGGGCAAC
TAAAAAAGATTAT-AAACTTTTTATTT--AATAAAATGATCCATTATTAATGATAATTTG
ATAAAAATACTCTAGGGATAACAGCGTAATAATTTTTGATAGAACATATAGACAAAATAG
TTTGCGACCTCGATGTTGGATTAGGATACTTTTTT-AATGAAGATGTTAAAAAAAGAAGT
TTGTTCAACT-TTTAAAG-TCCTACTTGATCTGAGTTCAGACCGG------

#Dermacentor_andersoni(EU711299.1)
---------------------TGACTATACAAAGGTATT-GTAATAAGATTTTAATTGAA
TGCTAAGAGAATGGAATTTCAGGGAAAAACTGTTTTAAACTTAAAAATTAAATTTATTTT
AATTTGTGAAGAAACAATTATTTAAATTAAGGACAAGAAGACCC-TAAG-AATTTTAAAA
ATAATAATT--TTAATAAATAAAA------------TTATTATTTTTTAGTTGGGGCAAC
TAAAAAAGATTAT-AAACTTTTTATTT--AATAAAATGATCCATTATTAATGATAATTTG
ATAAAAATACTCTAGGGATAACAGCGTAATAATTTTTGATAGAACATATAGACAAAATAG
TTTGCGACCTCGATGTTGGATTAGGATACTTTTTT-AATGAAGATGTTAAAAAAAGAAGT
TTGTTCAACT-TTTAAAG-TCCTACTTGATCTGAGTTCAGACCGG------

#Dermacentor_andersoni(EU711300.1)
---------------------TGACTATACAAAGGTATT-GTAATAAGATTTTAATTGAA
TGCTAAGAGAATGGAATTTCAGGGAAAAACTGTTTTAAACTTAAAAATTAAATTTATTTT
AATTTGTGAAGAAACAATTATTTAAATTAAGGACAAGAAGACCC-TAAG-AATTTTAAAA
ATAATAATT--TTATTTATTAAAA------------TTATTATTTTTTAGTTGGGGCAAC
TAAAAAAGATTAT-AAACTTTTTATTT--AATAAAATGATCCATTATTAATGATAATTTG
ATAAAAATACTCTAGGGATAACAGCGTAATAATTTTTGATAGAACATATAGACAAAATAG
TTTGCGACCTCGATGTTGGATTAGGATACTTTTTT-AATGAAGATGTTAAAAAAAGAAGT
TTGTTCAACT-TTTAAAG-TCCTACTTGATCTGAGTTCAGACCGG------

#Dermacentor_andersoni(EU711302.1)
---------------------TGACTATACAAAGGTATT-GTAATAAGATTTTAATTGAA
TGCTAAGAGAATGGAATTTCAGGGAAAAACTGTTTTAAACTTAAAAATTAAATTTATTTT
AATTTGTGAAGAAACAATTATTTAAATTAAGGACAAGAAGACCC-TAAG-AATTTTAAAA
ATAATAATT--TTATTTATTAAAA------------TTATTATTTTTTAGTTGGGGCAAC
TAAAAAAGATTAT-AAACTTTTTATTT--AATAAAATGATCCATTATTAATGATAATTTG
ATAAAAATACTCTAGGGATAACAGCGTAATAATTTTTGATAGAACATATAGACAAAATAG
TTTGCGACCTCGATGTTGGATTAGGATACTTTTTT-AATGAAGATGTTAAAAAAAGAAGT
TTGTTCAACT-TTTAAAG-TCCTACTTGATCTGAGTTCAGACCGG------

#Dermacentor_andersoni(EU711303.1)
---------------------TGACTATACAAAGGTATT-GTAATAAGATTTTAATTGAA
TGCTAAGAGAATGGAATTTCAGGGAAAAACTGTTTTAAACTTAAAARTTAAATTTATTTT
AATTTGTGAAGAAACAATTATTTAAATTAAGGACAAGAAGACCC-TAAG-AATTTTAAAA
ATAATAATT--TTAATAAATAAAA------------TTATTATTTTTTAGTTGGGGCAAC
TAAAAAAGATTAT-AAACTTTTTATTT--AATAAAATGATCCATTATTAATGATAATTTG
ATAAAAATACTCTAGGGATAACAGCGTAATAATTTTTGATAGAACATATAGACAAAATAG
TTTGCGACCTCGATGTTGGATTAGGATACTTTTTT-AATGAAGATGTTAAAAAAAGAAGT
TTGTTCAACT-TTTAAAG-TCCTACTTGATCTGAGTTCAGACCGG------

#Dermacentor_andersoni(EU711304.1)
---------------------TGACTATACAAAGGTATT-GTAATAAGATTTTAATTGAA
TGCTARGAGAATRGAATTTCAGGGAAAAACTGTTTTAAACTTAAAAATTAAATTTATTTT
AATTTGTGAAGAAACAATTATTTAAATTAAGGACAAGAAGACCC-TAAG-AATTTTAAAG
ATAATAATT--TTAAT-ATTAAAA------------TTATTATCTTTTGGTTGGGGCAAC
TAAAAAAGATTAT-AAACTYTTTATTT--AATAAAATGATCCATTATTAATGATAATTTG
ATAAAAATACTCTAGGGATAACAGCGTAATAATTTTTGATAGAACATATAGACAAAATAG
TTTGCGACCTCGATGTTGKATTAGGATACTTTTTT-AATGAAGATGTTAAAAAAAGAAGT
TTGTTCAACT-TTTAAAG-TCCTACTTGATCTGAGTTCAGACCGG------

#Dermacentor_andersoni(EU711305.1)
---------------------TGACTATRCAAAGGTATT-GTAATAAGATTTTAATTGAA
TGCTAAGAGAATGGAATTTCAGGGAAAAACTGTTTTAAACTTAAAAATTAAATTTATTTT
AATTTGTGAAGAAACAATTATTTAAATTAAGGACAAGAAGACCC-TAAG-AATTTTAAAA
ATAATAATT--TTAATAAATAAAA------------TTATTATTTTTTAGTTGGGGCAAC
TAAAAAAGATTAT-AAACTTTTTATTT--AATAAAATGATCCATTATTAATGATAATTTG
ATAAAAATACTCTAGGGATAACAGCGTAATAATTTTTGATAGAACATATAGRCAAAATAG
TTTGCGACCTCGATGTTGGATTAGGATACTTTTTT-AATGAAGATGTTAAAAAAAGAAGT
TTGTTCAACT-TTTAAAG-TCCTACTTGATCTGAGTTCAGACCGG------

#Dermacentor_andersoni(EU711306.1)
---------------------TGACTATACAAAGGTATT-GTAATAAGATTTTAATTGAA
TGCTAAGAGAATGGAATTTCAGGGAAAAACTGTTTTAAACTTAAAAATTAAATTTATTTT
AATTTGTGAAGAAACAATTATTTAAATTAAGGACAAGAAGACCC-TAAG-AATTTTAAAA
ATAATAATT--TTAATAAATAAAA------------TTATTATTTTTTAGTTGGGGCAAC
TAAAAAAGATTAT-AAACTTTTTATTT--AATAAAATGATCCATTATTAATGATAATTTG
ATAAAAATACTCTAGGGATAACAGCGTAATAATTTTTGATAGAACATATAGACAAAATAG
TTTGCGACCTCGATGTTGGATTAGGATACTTTTTT-AATGAAGATGTTAAAAAAAGAAGT
TTGTTCWACT-TTTAAAG-TCCTACTTGATCTGAGTTCAGACCGG------

#Dermacentor_andersoni(EU711307.1)
---------------------TGACTATACAAAGGTATT-GTAATAAGATTTTAATTGAA
TGCTAAGAGAATGGAATTTCAGGGAAAAACTGTTTTAAACTTAAAAATTAAATTTATTTT
AATTTGTGAAGAAACAATTATTTAAATTAAGGACAAGAAGACCC-TAAG-AATTTTAAAA
ATAATAATT--TTATTTATTAAAA------------TTATTATTTTTTAGTTGGGGCAAC
TAAAAAAGATTAT-AAACTTTTTATTT--AATAAAATGATCCATTATTAATGATAATTTG
ATAAAAATACTCTAGGGATAACAGCGTAATAATTTTTGATAGAACATATAGACAAAATAG
TTTGCGACCTCGATGTTGGATTAGGATACTTTTTT-AATGAAGATGTTAAAAAAAGAAGT
TTGTTCAACT-TTTAAAG-TCCTACTTGATCTGAGTTCAGACCGG------

#Dermacentor_andersoni(EU711308.1)
---------------------TGACTATACAAAGGTATT-GTAATAAGATTTTAATTGAA
TGCTAAGAGAATGGAATTTCAGGGAAAAACTGTTTTAAACTTAAAAATTAAATTTATTTT
AATTTGTGAAGAAACAATTATTTAAATTAAGGACAAGAAGACCC-TAAG-AATTTTAAAA
ATAATAATT--TTATTTATTAAAA------------TTATTATTTTTTAGTTGGGGCAAC
TAAAAAAGATTAT-AAACTTTTTATTT--AATAAAATGATCCATTATTAATGATAATTTG
ATAAAAATACTCTAGGGATAACAGCGTAATAATTTTTGATAGAACATATAGACAAAATAG
TTTGCGACCTCGATGTTGGATTAGGATACTTTTTT-AATGAAGATGTTAAAAAAAGAAGT
TTGTTCAACT-TTTAAAG-TCCTACTTGATCTGAGTTCAGACCGG------

#Dermacentor_andersoni(EU711309.1)
---------------------TGACTATACAAAGGTATT-GTAATAAGATTTTAATTGAA
TGCTAAGAGAATGGAATTTCAGGGAAAAACTGTTTTAAACTTAAAAATTAAATTTATTTT
AATTTGTGAAGAAACAATTATTTAAATTAAGGACAAGAAGACCC-TAAG-AATTTTAAAA
ATAATAATT--TTATTTATTAAAA------------TTATTATTTTTTAGTTGGGGCAAC
TAAAAAAGATTAT-AAACTTTTTATTT--AATAAAATGATCCATTATTAATGATAATTTG
ATAAAAATACTCTAGGGATAACAGCGTAATAATTTTTGATAGAACATATAGACAAAATAG
TTTGCGACCTCGATGTTGGATTAGGATACTTTTTT-AATGAAGATGTTAAAAAAAGAAGT
TTGTTCAACT-TTTAAAG-TCCTACTTGATCTGAGTTCAGACCGG------

#Dermacentor_andersoni(EU711310.1)
---------------------TGACTATACAAAGGTATT-GTAATAAGATTTTAATTGAA
TGCTAAGAGAATGGAATTTCAGGGAAAAACTGTTTTAAACTTAAAAATTAAATTTATTTT
AATTTGTGAAGAAACAATTATTTAAATTAAGGACAAGAAGACCC-TAAG-AATTTTAAAA
ATAATAATT--TTAATAAATAAAA------------TTATTATTTTTTAGTTGGGGCAAC
TAAAAAAGATTAT-AAACTTTTTATTT--AATAAAATGATCCATTATTAATGATAATTTG
ATAAAAATACTCTAGGGATAACAGCGTAATAATTTTTGATAGAACATATAGACAAAATAG
TTTGCGACCTCGATGTTGGATTAGGATACTTTTTT-AATGAAGATGTTAAAAAAAGAAGT
TTGTTCAACT-TTTAAAG-TCCTACTTGATCTGAGTTCAGACCGG------

#Dermacentor_andersoni(EU711311.1)
---------------------TGACTATACAAAGGTATT-GTAATAAGATTTTAATTGAA
TGCTAAGAGAATGGAATTTCAGGGAAAAACTGTTTTAAACTTAAAAATTAAATTTATTTT
AATTTGTGAAGAAACAATTATTTAAATTAAGGACAAGAAGACCC-TAAG-AATTTTAAAA
ATAATAATT--TTATTTATTAAAA------------TTATTATTTTTTAGTTGGGGCAAC
TAAAAAAGATTAT-AAACTTTTTATTT--AATAAAATGATCCATTATTAATGATAATTTG
ATAAAAATACTCTAGGGATAACAGCGTAATAATTTTTGATAGAACATATAGACAAAATAG
TTTGCGACCTCGATGTTGGATTAGGATACTTTTTT-AATGAAGATGTTAAAAAAAGAAGT
TTGTTCAACT-TTTAAAG-TCCTACTTGATCTGAGTTCAGACCGG------

#Dermacentor_andersoni(EU711312.1)
---------------------TGACTATACAAAGGTATT-GTAATAAGATTTTAATTGAA
TGCTAAGAGAATGGAATTTCAGGGAAAAACTGTTTTAAACTTAAAAATTAAATTTATTTT
AATTTGTGAAGAAACAATTATTTAAATTAAGGACAAGAAGACCC-TAAG-AATTTTAAAA
ATAATAATT--TTATTTATTAAAA------------TTATTATTTTTTAGTTGGGGCAAC
TAAAAAAGATTAT-AAACTTTTTATTT--AATAAAATGATCCATTATTAATGATAATTTG
ATAAAAATACTCTAGGGATAACAGCGTAATAATTTTTGATAGAACATATAGACAAAATAG
TTTGCGACCTCGATGTTGGATTAGGATACTTTTTT-AATGAAGATGTTAAAAAAAGAAGT
TTGTTCAACT-TTTAAAG-TCCTACTTGATCTGAGTTCAGACCGG------

#Dermacentor_andersoni(EU711313.1)
---------------------TGACTATACAAAGGTATT-GTAATAAGATTTTAATTGAA
TGCTAAGAGAATGGAATTTCAGGGAAAAACTGTTTTAAACTTAAAAATTAAATTTATYTT
AATTTGTGAAGAAACAATTATTTAAATTAAGGACAAGAAGACCC-TAAG-AATTTTAAAA
ATAATAATT--TTATTTATTAAAA------------TTATTATTTTTTAGTTGGGGCAAC
TAAAAAAGATTAT-AAACTTTTTATTT--AATAAAATGATCCATTATTAATGATAATTTG
ATAAAAATACTCTAGGGATAACAGCGTAATAATTTTTGATAGAACATATAGACAAAATAG
TTTGCGACCTCGATGTTGGATTAGGATACTTTTTT-AATGAAGATGTTAAAAAAAGAAGT
TTGTTCAACT-TTTAAAG-TCCTACTTGATCTGAGTTCAGACCGG------

#Dermacentor_andersoni(EU711314.1)
---------------------TGACTATACAAAGGTATT-GTAATAAGATTTTAATTGAA
TGCTAAGAGAATGGAATTTCAGGGAAAAACTGTTTTAAACTTAAAAATTAAATTTATTTT
AATTTGTGAAGAAACAATTATTTAAATTAAGGACAAGAAGACCC-TAAG-AATTTTAAAA
ATAATAATT--TTATTTATTAAAA------------TTATTATTTTTTAGTTGGGGCAAC
TAAAAAAGATTAT-AAACTTTTTATTT--AATAAAATGATCCATTATTAATGATAATTTG
ATAAAAATACTCTAGGGATAACAGCGTAATAATTTTTGATAGAACATATAGACAAAATAG
TTTGCGACCTCGATGTTGGATTAGGATACTTTTTT-AATGAAGATGTTAAAAAAAGAAGT
TTGTTCAACT-TTTAAAG-TCCTACTTGATCTGAGTTCAGACCGG------

#Dermacentor_andersoni(EU711315.1)
---------------------TGACTATACAAAGGTATT-GTAATAAGATTTTAATTGAA
TGCTAAGAGAATGGAATTTCAGGGAAAAACTATTTTAAACTTAAAAATTAAATTTATTTT
AATTTGTGAAGAAACAATTATTTAAATTAAGGACAAGAAGACCC-TAAG-AATTTTAAAA
ATAATAATT--TTAAT-ATTAAAA------------TTATTATTTTTTAGTTGGGGCAAC
TAAAAAAGATTAT-AAACTTTTTATTT--AATAAAATGATCCATTATTAATGATAATTTG
ATAAAAATACTCTAGGGATAACAGCGTAATAATTTTTGATAGAACATATAGACAAAATAG
TTTGCGACCTCGATGTTGGATTAGGATACTTTTTT-AATGAAGATGTTAAAAAAAGAAGT
TTGTTCAACT-TTTAAAG-TCCTACTTGATCTGAGTTCAGACCGG------

#Dermacentor_andersoni(EU711316.1)
---------------------TGACTATACAAAGGTATT-GTAATAAGATTTTAATTGAA
TGCTAAGAGAATGGAATTTCAGGGAAAAACTATTTTAAACTTAAAAATTAAATTTATTTT
AATTTGTGAAGAAACAATTATTAAAATTAAGGACAAGAAGACCC-TAAG-AATTTTAAAA
ATAATAATT--TTAAT-ATTAAAA------------TTATTATTTTTTAGTTGGGGCAAC
TAAAAAAGATTAT-AAACTTTTTATTT--AATAAAATGATCCATTATTAATGATAATTTG
ATAAAAATACTCTAGGGATAACAGCGTAATAATTTTTGATAGAACATATAGACAAAATAG
TTTGCGACCTCGATGTTGGATTAGGATACTTTTTT-AATGAAGATGTTAAAAAAAGAAGT
TTGTTCAACT-TTTAAAG-TCCTACTTGATCTGAGTTCAGACCGG------

#Dermacentor_andersoni(EU711317.1)
---------------------TGACTATACAAAGGTATT-GTAATAAGATTTTAATTGAA
TGCTAAGAGAATGGAATTTCAGGGAAAAACTATTTTAAACTTAAAAATTAAATTTATTTT
AATTTGTGAAGAAACAATTATTTAAATTAAGGACAAGAAGACCC-TAAG-AATTTTAAAA
ATAATAATT--TTAAT-ATTAAAA------------TTATTATTTTTTAGTTGGGGCAAC
TAAAAAAGATTAT-AAACTTTTTATTT--AATAAAATGATCCATTATTAATGATAATTTG
ATAAAAATACTCTAGGGATAACAGCGTAATAATTTTTGATAGRACATATAGACAAAATAG
TTTGCGACCTCGATGTTGGATTAGGATACTTTTTT-AATGAAGATGTTAAAAAAAGAAGT
TTGTTCAACT-TTTAAAG-TCCTACTTGATSTGAGTTCAGACCGG------

#Dermacentor_andersoni(EU711318.1)
---------------------TGACTATACAAAGGTATK-GTAATAAGATTTTAATTGAA
TGCTAAGAGAATGGAATTTCAGGGAAAAACTATTTTAAACTTAAAAATTAAATTTATTTT
AATTTGTGAAGAAACAATTATTTAAATTAAGGACAAGAAGACCC-TAAG-AATTTTAAAA
ATAATAATT--TTAAT-ATTAAAA------------TTATTATTTTTTAGTTGGGGCAAC
TAAAAAAGATTAT-AAACTTTTTATTT--AATAAAATGATCCATTATTAATGATAATTTG
ATAAAAATACTCTAGGGATAACAGCGTAATAATTTTTGATAGAACATATAGACAAAATAG
TTTGCGACCTCGATGTTGGATTAGGATACTTTTTT-AATGAAGATGTTAAAAAAAGAAGT
TTGTTCAACT-TTTAAAG-TCCTACTTGATCTGAGTTCAGACCGG------

#Dermacentor_andersoni(EU711319.1)
---------------------TGACTATACAAAGGTATT-GTAATAAGATTTTAATTGAA
TGCTAAGAGAATGGAATTTCAGGGAAAAACTATTTTAAACTTAAAAATTAAATTTATTTT
AATTTGTGARGAAACAATTATTTAAATTAAGGACAAGAAGACCC-TAAG-AATTTTAAAA
ATAATAATT--TTAAT-ATTAAAA------------TTATTATTTTTTAGTTGGGGCAAC
TAAAAAAGATTAT-AAACTTTTTATTT--AATAAAATGATCCATTATTAATGATAATTTG
ATAAAAATACTCTAGGGATAACAGCGTAATAATTTTTGATAGAACATATAGACAAAATAG
TTTGCGACCTCGATGTTGGATTAGGATACTTTTTT-AATGAAGATGTTAAMAAAAGAAGT
YTGTTCAACT-TTTMAAG-TCCTACTTGATCTGAGTTCAGACCGG------

#Dermacentor_andersoni(EU711320.1)
---------------------TGACTATACAAAGGTATT-GTAATAAGATTTTAATTGAA
TGCTAAGAGAATGGAATTTCAGGGAAAAACTGTTTTAAACTTAAAAATTAAATTTATTTT
AATTTGTGAAGAAACAATTATTTAAATTAAGGACAAGAAGACCC-TAAG-AATTTTAAAG
ATAATAATT--TTAAT-ATTAAAA------------TTATTATCTTTTAGTTGGGGCAAC
TAAAAAAGATTAT-AAACTTTTTATTT--AATAAAATGATCCATTATTAATGATAATTTG
ATAAAAATACTCTAGGGATAACAGCGTAATAATTTTTGATAGAACATATAGACAAAATAG
TTTGCGACCTCGATGTTGGATTAGGATACTTTTTT-AATGAAGATGTTAAAAAAAGAAGT
TTGTTCAACT-TTTAAAG-TCCTACTTGATCTGAGTTCAGACCGG------

#Dermacentor_andersoni(EU711321.1)
---------------------TGACTATACAAAGGTATT-GTAATAAGATTTTAATTGAA
TGCTAAGAGAATGGAATTTCAGGGAAAAACTATTTTAAACTTAAAAATTAAATTTATTTT
AATTTGTGAAGAAACAATTATTTAAATTAAGGACAAGAAGACCC-TAAG-AATTTTAAAA
ATAATAATT--TTAAT-ATTAAAA------------TTATTATTTTTTAGTTGGGGCAAC
TAAAAAAGATTAT-AAACTTTTTATTT--AATAAAATGATCCATTATTAATGATAATTTG
ATAAAAATACTCTAGGGATAACAGCGTAATAATTTTTGATAGAACATATAGACAAAATAG
TTTGCGACCTCGATGTTGGATTAGGATACTTTTTT-AATGAAGATGTTAAAAAAAGAAGT
TTGTTCAACT-TTTAAAG-TCCTACTTGATCTGAGTTCAGACCGG------

#Dermacentor_andersoni(EU711322.1)
---------------------TGACTATACAAAGGTATT-GTAATAAGATTTTAATTGAA
TGCTAAGAGAATGGAATTTCAGGGAAAAACTATTTTAAACTTAAAAATTAAATTTATTTT
AATTTGTGAAGAAACAATTATTTAAATTAAGGACAAGAAGACCC-TAAG-AATTTTAAAA
ATAATAATT--TTAAT-ATTAAAA------------TTATTATTTTTTAGTTGGGGCAAC
TAAAAAAGATTAT-AAACTTTTTATTT--AATAAAATGATCCATTATTAATGATAATTTG
ATAAAAATACTCTAGGGATAACAGCGTAATAATTTTTGATAGAACATATAGACAAAATAG
TTTGCGACCTCGATGTTGGATTAGGATACTTTTTT-AATGAAGATGTTAAAAAAAGAAGT
TTGTTCAACT-TTTAAAG-TCCTACTTGATCTGAGTTCAGACCGG------

#Dermacentor_andersoni(EU711323.1)
---------------------TGACTATACAAAGGTATT-GTAATAAGATTTTAATTGAA
TGCTAAGAGAATGGAATTTCAGGGAAAAACTATTTTAAACTTAAAAATTAAATTTATTTT
AATTTGTGAAGAAACAATTATTAAAATTAAGGACAAGAAGACCC-TAAG-AATTTTAAAA
ATAATAATT--TTAAT-ATTAAAA------------TTATTATTTTTTAGTTGGGGCAAC
TAAAAAAGATTAT-AAACTTTTTATTT--AATAAAATGATCCATTATTAATGATAATTTG
ATAAAAATACTCTAGGGATAACAGCGTAATAATTTTTGATAGAACATATAGACAAAATAG
TTTGCGACCTCGATGTTGGATTAGGATACTTTTTT-AATGAAGATGTTAAAAAAAGAAGT
TTGTTCAACT-TTTAAAG-TCCTACTTGATCTGAGTTCAGACCGG------

#Dermacentor_andersoni(EU711324.1)
---------------------TGACTATACAAAGGTATT-GTAATAAGATTTTAATTGAA
TGCTAAGAGAATGGAATTTCAGGGAAAAACTATTTTAAACTTAAAAATTAAATTTATTTT
AATTTGTGAAGAAACAATTATTTAAATTAAGGACAAGAAGACCC-TAAG-AATTTTAAAA
ATAATAATT--TTAAT-ATTAAAA------------TTATTATTTTTTAGTTGGGGCARC
TAAAAAAGATTAT-AAACTTTTTATTT--AATAAAATGATCCATTATTAATGATAATTTG
ATAAAAATACTCTAGGGATAACAGCGTAATAATTTTTGATAGAACATATAGACAAAATAG
TTTGCGACCTCGATGTTGGATTAGGATACTTTTTT-AATGAAGATGTTAAAAAAAGAAGT
TTGTTCAACT-TTTAAAG-TCCTACTTGATCTGAGTTCAGACCGG------

#Dermacentor_andersoni(EU711325.1)
---------------------TGACTATACAAAGGTATT-GTAATAAGATTTTAATTGAA
TGCTAAGAGAATGGAATTTCAGGGAAAAACTATTTTAAACTTAAAAATTAAATTTATTTT
AATTTGTGAAGAAACAATTATTAAAATTAAGGACAAGAAGACCC-TAAG-AATTTTAAAA
ATAATAATT--TTAAT-ATTAAAA------------TTATTATTTTTTAGTTGGGGCAAC
TAAAAAAGATTAT-AAACTTTTTATTT--AATAAAATGATCCATTATTAATGATAATTTG
ATAAAAATACTCTAGGGATAACAGCGTAATAATTTTTGATAGAACATATAGACAAAATAG
TTTGCGACCTCGATGTTGGATTAGGATACTTTTTT-AATGAAGATGTTAAAAAAAGAAGT
TTGTTCAACT-TTTAAAG-TCCTACTTGATCTGAGTTCAGACCGG------

#Dermacentor_andersoni(EU711326.1)
---------------------TGACTATACAAAGGTATT-GTAATAAGATTTTAATTGAA
TGCTAAGAGAATGGAATTTCAGGGAAAAACTATTTTAAACTTAAAAATTAAATTTATTTT
AATTTGTGAAGAAACAATTATTTAAATTAAGGACAAGAAGACCC-TAAG-AATTTTAAAA
ATAATAATT--TTAAT-ATTAAAA------------TTATTATTTTTTAGTTGGGGCAAC
TAAAAAAGATTAT-AAACTTTTTATTT--AATAAAATGATCCATTATTAATGATAATTTG
ATAAAAATACTCTAGGGATAACAGCGTAATAATTTTTGATAGAACATATAGACAAAATAG
TTTGCGACCTCGATGTTGGATTAGGATACTTTTTT-AATGAAGATGTTAAAAAAAGAAGT
TTGTTCAACT-TTTAAAG-TCCTACTTGATCTGAGTTCAGACCGG------

#Dermacentor_andersoni(EU711327.1)
---------------------TGACTATACAAAGGTATT-GTAATAAGATTTTAATTGAA
TGCTAAGAGAATGGAATTTCAGGGAAAAACTATTTTAAACTTAAAAATTAAATTTATTTT
AATTTGTGAAGAAACAATTATTTAAATTAAGGACAAGAAGACCC-TAAG-AATTTTAAAA
ATAATAATT--TTAAT-ATTAAAA------------TTATYATTTTTTAGTTGGGGCAAC
TAAAAAAGATTAT-AAACTTTTTATTT--AATAAAATGATCCATTATTAATGATAATTTG
ATAAAAATACTCTAGGGATAACAGCGTAATAATTTTTGATAGAACATATAGACAARATAG
TTTGCGACCTCGATGTTGGATTAGGATACYTTTTT-AATGAAGATGTTAARAAAAGAAGT
TTGTTCAACT-TTTAAAG-TCCTACTTGATCTGAGTTCAGACCGG------

#Dermacentor_andersoni(EU711328.1)
---------------------TGACTATACAAAGGTATT-GTAATAAGATTTTAATTGAA
TGCTAAGAGAATGGAATTTCAGGGAAAAACTATTTTAAACTTAAAAATTAAATTTATTTT
AATTTGTGAAGAAACAATTATTTAAATTAAGGACAAGAAGACCC-TAAG-AATTTTAAAA
ATAATAATT--TTAAT-ATTAAAA------------TTATTATTTTTTAGTTGGGGCAAC
TAAAAAAGATTAT-AAACTTTTTATTT--AATAAAATGATCCATTATTAATGATAATTTG
ATAAAAATACTCTAGGGATAACAGCGTAATAATTTTTGATAGAACATATAGACAAAATAG
TTTGCGACCTCGATGTTGGATTAGGATACTTTTTT-AATGAAGATGTTAAAAAAAGAAGT
CTTGTTCAACTTTTAAAG-TCCTACTTGATCTGAGTTCAGACCGG------

#Dermacentor_andersoni(EU711329.1)
---------------------TGACTATACAAAGGTATT-GTAATAAGATTTTAATTGAA
TGCTAAGAGAATGGAATTTCAGGGAAAAACTATTTTAAACTTAAAAATTAAATTTATTTT
AATTTGTGAAGAAACAATTATTTAAATTAAGGACAAGAAGACCC-TAAG-AATTTTAAAA
ATAATAATT--TTAAT-ATTAAAA------------TTATTATTTTTTAGTTGGGGCAAC
TAAAAAAGATTAT-AAACTTTTTATTT--AATAAAATGATCCATTATTAATGATAATTTG
ATAAAAATACTCTAGGGATAACAGCGTAATAATTTTTGATAGAACATATAGACAAAATAG
TTTGCGACCTCGATGTTGGATTAGGATACTTTTTT-AATGAAGATGTTAAAAAAAGAAGT
TTGTTCAACT-TTTAAAG-TCCTACTTGATCTGAGTTCAGACCGG------

#Dermacentor_andersoni(EU711330.1)
---------------------TGACTATACAAAGGTATT-GTAATAAGATTTTAATTGAA
TGCTAAGAGAATGGAATTTCAGGGAAAAACTATTTTAAACTTAAAAATTAAATTTATTTT
AATTTGTGAAGAAACAATTATTAAAATTAAGGACAAGAAGACCC-TAAG-AATTTTAAAA
ATAATAATT--TTAAT-ATTAAAA------------TTATTATTTTTTAGTTGGGGCAAC
TAAAAAAGATTAT-AAACTTTTTATTT--AATAAAATGATCCATTATTAATGATAATTTG
ATAAAAATACTCTAGGGATAACAGCGTAATAATTTTTGATAGAACATATAGACAAAATAG
TTTGCGACCTCGATGTTGGATTAGGATACTTTTTT-AATGAAGATGTTAAAAAAAGAAGT
TTGTTCAACT-TTTAAAG-TCCTACTTGATCTGAGTTCAGACCGG------

#Dermacentor_andersoni(EU711331.1)
---------------------TGACTATACAAAGGTATT-GTAATAAGATTTTAATTGAA
TGCTAAGAGAATGGAATTTCAGGGAAAAACTATTTTAAACTTAAAAATTAAATTTATTTT
AATTTGTGAAGAAACAATTATTTAAATTAAGGACAAGAAGACCC-TAAG-AATTTTAAAA
ATAATAATT--TTAAT-ATTAAAA------------TTATTATTTTTTAGTTGGGGCAAC
TAAAAAAGATTAT-AAACTTTTTATTT--AATAAAATGATCCATTATTAATGATAATTTG
ATAAAAATACTCTAGGGATAACAGCGTAATAATTTTTGATAGAACATATAGACAAAATAG
TTTGCGACCTCGATGTTGGATTAGGATACTTTTTT-AATGAAGATGTTAAAAAAAGAAGT
TTGTTCAACT-TTTAAAG-TCCTACTTGATCTGAGTTCAGACCGG------

#Dermacentor_andersoni(EU711332.1)
---------------------TGACTATACAAAGGTATT-GTAATAAGATTTTAATTGAA
TGCTAAGAGAATGGAATTTCAGGGAAAAACTGTTTTAAACTTAAAAATTAAATTTATTTT
AATTTGTGAAGAAACAATTATTTAAATTAAGGACAAGAAGACCC-TAAG-AATTTTAAAA
ATAATAATT--TTAAT-ATTAAAA------------TTATTATTTTTTAGTTGGGGCAAC
TAAAAAAGATTAT-AAACTTTTTATTT--AATAAAATGATCCATTATTAATGATAATTTG
ATAAAAATACTCTAGGGATAACAGCGTAATAATTTTTGATAGAACATATAGACAAAATAG
TTTGCGACCTCGATGTTGGATTAGGATACTTTTTT-AATGAAGATGTTAAAAAAAGAAGT
TTGTTCAACT-TTTAAAG-TCCTACTTGATCTGAGTTCAGACCGG------

#Dermacentor_andersoni(EU711333.1)
---------------------TGACTATACAAAGGTATT-GTAATAAGATTTTAATTGAA
TGCTAAGAGAATGGAATTTCAGGGAAAAACTATTTTAAACTTAAAAATTAAATTTATTTT
AATTTGTGAAGAAACAATTATTTAAATTAAGGACAAGAAGACCC-TAAG-AATTTTAAAA
ATAATAATT--TTAAT-ATTAAAA------------TTATTATTTTTTAGTTGGGGCAAC
TAAAAAAGATTAT-AAACTTTTTATTT--AATAAAATGATCCATTATTAATGATAATTTG
ATAAAAATACTCTAGGGATAACAGCGTAATAATTTTTGATAGAACATATAGACAAAATAG
TTTGCGACCTCGATGTTGGATTAGGATACTTTTTT-AATGAAGATGTTAAAAAAAGAAGT
TTGTTCAACT-TTTAAAG-TCCTGCTTGATCTGAGTTCAGACCGG------

#Dermacentor_andersoni(EU711334.1)
---------------------TGACTATACAAAGGTATT-GTAATAAGATTTTAATTGAA
TGCTAAGAGAATGGAATTTCAGGGAAAAACTATTTTAAACTTAAAAATTAAATTTATTTT
AATTTGTGAAGAAACAATTATTTAAATTAAGGACAAGAAGACCC-TAAG-AATTTTAAAA
ATAATAATT--TTAAT-ATTAAAA------------TTATTATTTTTTAGTTGGGGCAAC
TAAAAAAGATTAT-AAACTTTTTATTT--AATAAAATGATCCATTATTAATGATAATTTG
ATAAAAATACTCTAGGGATAACAGCGTAATAATTTTTGATAGAACATATAGACAAAATAG
TTTGCGACCTCGATGTTGGATTAGGATACTTTTTT-AATGAAGATGTTARAAAAAGAAGT
TTGTTCAACT-TTTAAAG-TCCTACTTGATCTGAGTTCAGACCGG------

#Dermacentor_andersoni(EU711335.1)
---------------------TGACTATACAAAGGTATT-GTAATAAGATTTTAATTGAA
TGCTAAGAGAATGGAATTTCAGGGARAAACTATTTTAAACTTAAAAATTAAATTTATTTT
AATTTGTGAAGAAACAATTATTTAAATTAAGGACAAGAAGACCC-TAAG-AATTTTAAAA
ATAATAATT--TTAAT-ATTAAAA------------TTATTATTTTTTAGTTGGGGCAAC
TAAAAAAGATTAT-AAACTTTTTATTT--AATAAAATGATCCATTATTAATGATAATTTG
ATAAAAATACTCTAGGGATAACAGCGTAATAATTTTTGATAGAACATATAGACAAAATAG
TTTGCGACCTCGATGTTGGATTAGGATACTTTTTT-AATGAAGATGTTAAAAAAAGAAGT
TTGTTCAACT-TTTAAAG-TCCTACTTGATCTGAGTTCAGACCGG------

#Dermacentor_andersoni(EU711336.1)
---------------------TGACTATACAAAGGTATT-GTAATAAGATTTTAATTGAA
TGCTAAGAGAATGGAATTTCAGGGAAAAACTATTTTAAACTTAAAAATTAAATTTATTTT
AATTTGTGAAGAAACAATTATTTAAATTAAGGACAAGAAGACCC-TAAG-AATTTTAAAA
ATAATAATT--TTAAT-ATTAAAA------------TTATTATTTTTTAGTTGGGGCAAC
TAAAAAAGATTAT-AAACTTTTTATTT--AATAAAATGATCCATTATTAATGATAATTTG
ATAAAAATACTCTAGGGATAACAGCGTAATAATTTTTGATAGAACATATAGACAAAATAG
TTTGCGACCTCGATGTTGGATTAGGATACTTTTTT-AATGAAGATGTTAAAAAAAGAAGT
TTGTTCAACT-TTTAAAG-TCCTACTTGATCTGAGTTCAGACCGG------

#Dermacentor_andersoni(EU711337.1)
---------------------TGACTATACAAAGGTATT-GTAATAAGATTTTAATTGAA
TGCTAAGAGAATGGAATTTCAGGGAAAAACTATTTTAAACTTAAAAATTAAATTTATTTT
AATTTGTGAAGAAACAATTATTTAAATTAAGGACAAGAAGACCC-TAAG-AATTTTAAAA
ATAATAATT--TTAAT-ATTAAAA------------TTATTATTTTTTAGTTGGGGCAAC
TAAAAAAGATTAT-AAACTTTTTATTT--AATAAAATGATCCATTATTAATGATAATTTG
ATAAAAATACTCTAGGGATAACAGCGTAATAATTTTTGATAGAACATATAGACAAAATAG
TTTGCGACCTCGATGTTGGATYAGGATACTTTTTT-AATGAAGATGTTAAAAAAAGAAGT
TTGTTCAACT-TTTAAAG-TCCTACTTGATCTGAGTTCAGACCGG------

#Dermacentor_andersoni(EU711338.1)
---------------------TGACTATACAAAGGTATT-GTAATAAGATTTTAATTGAA
TGCTAAGAGAATGGAATTTCAGGGAAAAACTGTTTTAAACTTAAAAATTAAATTTATTTT
AATTTGTGAAGAAACAATTATTTAAATTAAGGACAAGAAGACCC-TAAG-AATTTTAAAA
ATAATAATT--TTAAT-ATTAAAA------------TTATTATTTTTTAGTTGGGGCAAC
TAAAAAAGATTAT-AAACTTTTTATTT--AATAAAATGATCCATTATTAATGATAATTTG
ATAAAAATACTCTAGGGATAACAGCGTAATAATTTTTGATAGAACATATAGACAAAATAG
TTTGCGACCTCGATGTTGGATTAGGATACTTTTTT-AATGAAGATGTTAAAAAAAGAAGT
TTGTTCAACT-TTTAAAG-TCCTGCTTGATCTGAGTTCAGACCGG------

#Dermacentor_andersoni(EU711339.1)
---------------------TGACTATACAAAGGTATT-GTAATAAGATTTTAATTGAA
TGCTAAGAGAATGGAATTTCAGGGAAAAACTATTTTAAACTTAAAAATTAAATTTATTTT
AATTTGTGAAGAAACAATTATTTAAATTAAGGACAAGAAGACCC-TAAG-AATTTTAAAA
ATAATAATT--TTAAT-ATTAAAA------------TTATTATTTTTTAGTTGGGGCAAC
TAAAAAAGATTAT-AAACTTTTTATTT--AATAAAATGATCCATTATTAATGATAATTTG
ATAAAAATACTCTAGGGATAACAGCGTAATAATTTTTGATAGAACATAYAGACAAAATAG
TTTGCGACCTCGATGTTGGATTAGGATACTTTTTT-AATGAAGATGTTAAAAAAAGAAGT
TTGTTCAACT-TTTAAAG-TCCTACTTGATCTGAGTTCAGACCGG------

#Dermacentor_andersoni(EU711340.1)
---------------------TGACTATACAAAGGTATT-GTAATAAGATTTTAATTGAA
TGCTAAGAGAATGGAATTTCAGGGAAAAACTATTTTAAACTTAAAAATTAAATTTATTTT
AATTTGTGAAGAAACAATTATTTAAATTAAGGACAAGAAGACCC-TAAG-AATTTTAAAA
ATAATAATT--TTAAT-ATTAAAA------------TTATTATTTTTTAGTTGGGGCAAC
TAAAAAAGATTAT-AAACTTTTTATTT--AATAAAATGATCCATTATTAATGATAATTTG
ATAAAAATACTCTAGGGATAACAGCGTAATAATTTTTGATAGAACATATAGACAAAATAG
TTTGCGACCTCGATGTTGGATTAGGATACTTTTTT-AATGAAGATGTTAAAAAAAGAAGT
TTGTTCAACT-TTTAAAG-TCCTACTTGATCTGAGTTCAGACCGG------

#Dermacentor_andersoni(EU711341.1)
---------------------TGACTATACAAAGGTATT-GTAATAAGATTTTAATTGAA
TGCTAAGAGAATGGAATTTCAGGGAAAAACTATTTTAAACTTAAAAATTAAATTTATTTT
AATTTGTGAAGAAACAATTATTTAAATTAAGGACAAGAAGACCC-TAAG-AATTTTAAAA
ATAATAATT--TTAAT-ATTAAAA------------TTATTATTTTTTAGTTGGGGCAAC
TAAAAAAGATTAT-AAACTTTTTATTT--AATAAAATGATCCATTATTAATGATAATTTG
ATAAAAATACTCTAGGGATAACAGCGTAATAATTTTTGATAGAACATATAGACAAAATAG
TTTGCGACCTCGATGTTGGATTAGGATACTTTTTT-AATGAAGATGTTAAAAAAAGARGT
TTGTTCAACT-TTTAAAG-TCCTACTTGATCTGAGTTCAGACCGG------

#Dermacentor_andersoni(EU711342.1)
---------------------TGACTATACAAAGGTATT-GTAATAAGATTTTAATTGAA
TGCTAAGAGAATGGAATTTCAGGGAAAAACTATTTTAAACTTAAAAATTAAATTTATTTT
AATTTGTGAAGAAACAATTATTTAAATTAAGGACAAGAAGACCC-TAAG-AATTTTAAAA
ATAATAATT--TTAAT-ATTAAAA------------TTATTATTTTTTAGTTGGGGCAAC
TAAAAAAGATTAT-AAACTTTTTATTT--AATAAAATGATCCATTATTAATGATAATTTG
ATAAAAATACTCTAGGGATAACAGCGTAATAATTTTTGATAGAACATATAGACAAAATAG
TTTGCGACCTCGATGTTGGATTAGGATACTTTTTT-AATGAAGATGTTAAAAAAAGAAGT
TTGTTCAACT-TTTAAAG-TCCTGCTTGATCTGAGTTCAGACCGG------

#Dermacentor_andersoni(EU711343.1)
---------------------TGACTATACAAAGGTATT-GTAATAAGATTTTAATTGAA
TGCTAAGAGAATGGAATTTCAGGGAAAAACTGTTTTAAACTTAAAAATTAAATTTATTTT
AATTTGTGAAGAAACAATTATTTAAATTAAGGACAAGAAGACCC-TAAG-AATTTTAAAG
ATAATAATT--TTAAT-ATTAAAA------------TTATTATCTTTTGGTTGGGGCAAC
TAAAAAAGATTAT-AAACTTTTTATTT--AATAAAATGATCCATTATTAATGATAATTTG
ATAAAAATACTCTAGGGATAACAGCGTAATAATTTTTGATAGAACATATAGACAAAATAG
TTTGCGACCTCGATGTTGGATTAGGATACTTTTTT-AATGAAGATGTTAAAAAAAGAAGT
TTGTTCAACT-TTTAAAG-TCCTACTTGATCTGAGTTCAGACCGG------

#Dermacentor_andersoni(EU711344.1)
---------------------TGACTATACAAAGGTATT-GTAATAAGATTTTAAYTGAA
TGCTAAGAGAATGGAATTTCAGGGAAAAACTATTTTAAACTTAAAAATTAAATTTATTTT
AATTTGTGAAGAAACAATTATTTAAATTAAGGACAAGAAGACCC-TAAG-AATTTTAAAA
ATAATAATT--TTAAT-ATTAAAA------------TTATTATTTTTTAGTTGGGGCAAC
TAAAAAAGATTAT-AAACTTTTTATTT--AATAAAATGATCCATTATTAATGATAATTTG
ATAAAAATACTCTAGGGATAACAGCGTAATAATTTTTGATAGAACATATAGACAAAATAG
TTTGCGACCTCGATGTTGGATTAGGATACTTTTTT-AATGAAGATGTTAAAAAAAGAAGT
TTGTTCAACT-YTTAAAG-TCCTACTTGATCTGAGTTCAGACCGG------

#Dermacentor_andersoni(EU711345.1)
---------------------TGACTATACAAAGGTATT-GTAATAAGATTTTAATTGAA
TGCTAAGAGAATGGAATTTCAGGGAAAAACTATTTTAAACTTAAAAATTAAATTTATTTT
AATTTGTGAAGAAACAATTATTWAAATTAAGGACAAGAAGACCC-TAAG-AATTTTAAAA
ATAATAATT--TTAAT-ATTAAAA------------TTATTATTTTTTAGTTGGGGCAAC
TAAAAAAGATTAT-AAACTTTTTATTT--AATAAAATGATCCATTATTAATGATAATTTG
ATAAAAATACTCTAGGGATAACAGCGTAATAATTTTTGATAGAACATATAGACAAAATAG
TTTGCGACCTCGATGTTGGATTAGGATACTTTTTT-AATGAAGATGTTAAMAAAAGAAGT
TTGTTCAACT-TTTAAAG-TCCTACTTGATCTGAGTTCAGACCGG------

#Dermacentor_andersoni(EU711346.1)
---------------------TGACTATACAAAGGTATT-GTAATAAGATTTTAATTGAA
TGCTAAGAGAATGGAATTTCAGGGAAAAACTATTTTAAACTTAAAAATTAAATTTATTTT
AATTTGTGAAGAAACAATTATTTAAATTAAGGACAAGAAGACCC-TAAG-AATTTTAAAA
ATAATAATT--TTAAT-ATTAAAA------------TTATTATTTTTTAGTTGGGGCAAC
TAAAAAAGATTAT-AAACTTTTTATTT--AATAAAATGATCCATTATTAATGATAATTTG
ATAAAAATACTCTAGGGATAACAGCGTAATAATTTTTGATAGAACATATAGACAAAATAG
TTTGCGACCTCGATGTTGGATTAGGATACTTTTTT-AATGAAGATGTTAAAAAAAGAAGT
TTGTTCAACT-TTTAAAG-TCCTGCTTGATCTGAGTTCAGACCGG------

#Dermacentor_andersoni(EU711347.1)
---------------------TGACTATACAAAGGTATT-GTAATAAGATTTTAATTGAA
TGCTAAGAGAATGGAATTTCAGGGAAAAACTGTTTTAAACTTAAAAATTAAATTTATTTT
AATTTGTGAAGAAACAATTATTTAAATTAAGGACAAGAAGACCC-TAAG-AATTTTAAAA
ATAATAATT--TTAAT-ATTAAAA------------TTATTATTTTTTAGTTGGGGCAAC
TAAAAAAGATTAT-AAACTTTTTATTT--AATAAAATGATCCATTATTAATGATAATTTG
ATAAAAATACTCTAGGGATAACAGCGTAATAATTTTTGATAGAACATATAGACAAAATAG
TTTGCGACCTCGATGTTGGATTAGGATACTTTTTT-AATGAAGATGTTAAAAAAAGAAGT
TTGTTCAACT-TTTAAAG-TCCTACTTGATCTGAGTTCAGACCGG------

#Dermacentor_andersoni(FM955611.1)
---------------------TGACTATACAAAGGTATT-GTAATAAGATTTTAATTGAA
TGCTAAGAGAATGGAATTTCAGGGAAAAACTGTTTTAAACTTAAAAATTAAATTTATTTT
AATTTGTGAAGAAACAATTATTTAAATTAAGGACAAGAAGACCC-TAAG-AATTTTAAAA
ATAATAATT--TTATTTATTAAAA------------TTATTATTTTTTAGTTGGGGCAAC
TAAAAAAGATTAT-AAACTTTTTATTT--AATAAAATGATCCATTATTAATGATAATTTG
ATAAAAATACTCTAGGGATAACAGCGTAATAATTTTTGATAGAACATATAGACAAAATAG
TTTGCGACCTCGATGTTGGATTAGGATACTTTTTT-AATGAAGATGTTAAAAAAAGAAGT
TTGTTCAACT-TTTAAAG-TCCT----------------------------

#Dermacentor_andersoni(FM955613.1)
---------------------TGACTATACAAAGGTATT-GTAATAAGATTTTAATTGAA
TGCTAAGAGAATGGAATTTCAGGGAAAAACTGTTTTAAACTTAAAAATTAAATTTATTTT
AATTTGTGAAGAAACAATTATTTAAATTAAGGACAAGAAGACCC-TAAG-AATTTTAAAA
ATAATAATT--TTAATAAATAAAA------------TTATTATTTTTTAGTTGGGGCAAC
TAAAAAAGATTAT-AAACTTTTTATTT--AATAAAATGATCCATTATTAATGATAATTTG
ATAAAAATACTCTAGGGATAACAGCGTAATAATTTTTGATAGAACATATAGACAAAATAG
TTTGCGACCTCGATGTTGGATTAGGATACTTTTTT-AATGAAGATGTTAAAAAAAGAAGT
TTGTTCAACT-TTTAAAG-TCCT----------------------------

#Dermacentor_andersoni(FM955614.1)
---------------------TGACTATACAAAGGTATT-GTAATAAGATTTTAATTGAA
TGCTAAGAGAATGGAATTTCAGGGAAAAACTGTTTTAAACTTAAAAATTAAATTTATTTT
AATTTGTGAAGAAACAATTATTTAAATTAAGGACAAGAAGACCC-TAAG-AATTTTAAAA
ATAATAATT--TTAAT-ATTAAAA------------TTATTATTTTTTAGTTGGGGCAAC
TAAAAAAGATTAT-AAACTTTTTATTT--AATAAAATGATCCATTATTAATGATAATTTG
ATAAAAATACTCTAGGGATAACAGCGTAATAATTTTTGATAGAACATATAGACAAAATAG
TTTGCGACCTCGATGTTGGATTAGGATACTTTTTT-AATGAAGATGTTAAAAAAAGAAGT
TTGTTCAACT-TTTAAAG-TCCT----------------------------

#Dermacentor_andersoni(FM955615.1)
---------------------TGACTATACAAAGGTATT-GTAATAAGATTTTAATTGAA
TGCTAAAAGAATGGAATTTCAGGGAAAAACTGTTTTAAACTTAAAAATTAAATTTATTTT
AATTTGTGAAGAAACAATTATTTAAATTAAGGACAAGAAGACCC-TAAG-AATTTTAAAA
ATAATAATT--TTAAT-ATTAAAA------------TTATTATTTTTTAGTTGGGGCAAC
TAAAAAAGATTAT-AAACTTTTTATTT--AATAAAATGATCCATTATTAATGATAATTTG
ATAAAAATACTCTAGGGATAACAGCGTAATAATTTTTGATAGAACATATAGACAAAATAG
TTTGCGACCTCGATGTTGGATTAGGATACTTTTTT-AATGAAGATGTTAAAAAAAGAAGT
TTGTTCAACT-TTTAAAG-TCCT----------------------------

#Dermacentor_andersoni(L34299.1)
---------------------TGACTATACAAAGGTATT-GTAATAAGATTTTAATTGAA
TGCTAAGAGAATGGAATTTCAGGGAAAAACTGTTTTAAACTTAAAAATTAAATTTATTTT
AATTTGTGAAGAAACAATTATTTAAATTAAGGACAAGAAGACCC-TAAG-AATTTTAAAG
ATAATAATT--TTAAT-ATTAAAA------------TTATTATCTTTTGGTTGGGGCAAC
TAAAAAAGATTAT-AAACTTTTTATTT--AATAAAATGATCCATTATTAATGATAATTTG
ATAAAAATACTCTAGGGATAACAGCGTAATAATTTTTGATAGAACATATAGACAAAATAG
TTTGCGACCTCGATGTTGGATTAGGATACTTTTTT-AATGAAGATGTTAAAAAAAGAAGT
TTGTTCAACT-TTTAAAG-TCCTACTTGATCTGAGTTCAGACCGG------

#Dermacentor_hunteri(AF001236.1)
------------------------------------------------------------
------------------------------------------------------------
--------------------------------GCAAGAAGACCC-TAAG-AATTTTAAAA
ATAGTAATT--TTTAGTTTCAAAGA-----------ATGCTATTTTTTAGTTGGGGCAAC
TAAGAAATATTAT-AAACTTTTTTAA---AATAAAATGATCCATTATTAATGATTATTTG
-AAAAAATACTCTAGGGATAACAGCGTAATAATTTTTGATAGAACATATAGACAAAATAG
TTTGCGACCTCGATGTTGGATTAGGATACTTTTTT-AATGAAGATGTTAAAAAAAGAAGT
TTGTTCAACT-TTTAAAG-TCCTACTTGATCTGAGT---------------

#Dermacentor_hunteri(AF001237.1)
------------------------------------------------------------
------------------------------------------------------------
--------------------------------GCAAGAAGACCC-TAAG-AATTTTAAAA
ATAGTAATT--TTTAGTTTCAAAGA-----------ATGCTATTTTTTAGTTGGGGCAAC
TAAGAAATATTAT-AAACTTTTTTAA---AATAAAATGATCCATTATTAATGATTATTTG
-AAAAAATACTCTAGGGATAACAGCGTAATAATTTTTGATAGAACATATAGACAAAATAG
TTTGCGACCTCGATGTTGGATTAGGATACTTTTTT-AATGAAGATGTTAAAAAAAGAAGT
TTGTTCAACT-TTTAAAG-TCCTACTTGATCTGATTTC-------------

#Dermacentor_hunteri(AF001238.1)
------------------------------------------------------------
------------------------------------------------------------
-------------------------------GACAAGAAGACCC-TAAG-AATTTTAAAA
ATAGTAATT--TTTAGTTTCAAAGA-----------ATGCTATTTTTTAGTTGGGGCAAC
TAAGAAATATTAT-AAACTTTTTTAA---AATAAAATGATCCATTATTAATGATTATTTG
-AAAAAATACTCTAGGGATAACAGCGTAATAATTTTTGATAGAACATATAGACAAAATAG
TTTGCGACCTCGATGTTGGATTAGGATACTTTTTT-AATGAAGATGTTAAAAAAAGAAGT
TTGTTCAACT-TTTAAAG-TCCTACTTGATCTGAGTTCAG-----------

#Dermacentor_hunteri(AF001239.1)
------------------------------------------------------------
------------------------------------------------------------
-------------------------------GACAAGAAGACCC-TAAG-AATTTTAAAA
ATAGTAATT--TTTAGTTTCAAAGA-----------ATGCTATTTTTTAGTTGGGGCAAC
TAAGAAATATTAT-AAACTTTTTTAA---AATAAAATGATCCATTATTAATGATTATTTG
-AAAAAATACTCTAGGGATAACAGCGTAATAATTTTTGATAGAACATATAGACAAAATAG
TTTGCGACCTCGATGTTGGATTAGGATACTTTTTT-AATGAAGATGTTAAAAAAAGAAGT
TTGTTCAACT-TTTAAAG-TCCTACTTGATCTGAGTTCAGAC---------

#Dermacentor_hunteri(AF001240.1)
------------------------------------------------------------
------------------------------------------------------------
---------------------------------CAAGAAGACCCCTAAG-AATTTTAAAA
ATAGTAATT--TTTAGTTTCAAAGA-----------ATGCTATTTTTTAGTTGGGGCAAC
TAAGAAATATTAT-AAACTTTTTTAA---AATAAAATGATCCATTATTAATGATTATTTG
-AAAAAATACTCTAGGGATAACAGCGTAATAATTTTTGATAGAACATATAGACAAAATAG
TTTGCGACCTCGATGTTGGATTAGGATACTTTTTT-AATGAAGATGTTAAAAAAAGAAGT
TTGTTCAACT-TTTAAAG-TCCTACTTGATCTGAGTTCA------------

#Dermacentor_hunteri(AF001241.1)
------------------------------------------------------------
------------------------------------------------------------
-------------------------------GACAAGAAGACCC-TAAG-AATTTTAAAA
ATAGTAATT--TTTAGTTTCAAAGA-----------ATGCTATTTTTTAGTTGGGGCAAC
TAAGAAATATTAT-AAACTTTTTTAA---AATAAAATGATCCATTATTAATGATTATTTG
-AAAAAATACTCTAGGGATAACAGCGTAATAATTTTTGATAGAACATATAGACAAAATAG
TTTGCGACCTCGATGTTGGATTAGGATACTTTTTT-AATGAAGATGTTAAAAAAAGAAGT
TTGTTCAACT-TTTAAAG-TCCTACTTGATCTGAGTTCAGAC---------

#Dermacentor_hunteri(AF001242.1)
------------------------------------------------------------
------------------------------------------------------------
--------------------------------GCAAGAAGACCC-TAAG-AATTTTAAAA
ATAGTAATT--TTTAGTTTCAAAGA-----------ATGCTATTTTTTAGTTGGGGCAAC
TAAGAAATATTAT-AAACTTTTTTAA---AATAAAATGATCCATTATTAATGATTATTTG
-AAAAAATACTCTAGGGATAACAGCGTAATAATTTTTGATAGAACATATAGACAAAATAG
TTTGCGACCTCGATGTTGGATTAGGATACTTTTTT-AATGAAGATGTTAAAAAAAGAAGT
TTGTTCAACT-TTTAAAG-TCCTACTTGATCTGAGTTCAGAC---------

#Dermacentor_hunteri(AF001243.1)
------------------------------------------------------------
------------------------------------------------------------
-------------------------------GACAAGAAGACCC-TAAG-AATTTTAAAA
ATAGTAATT--TTTAGTTTCAAAGA-----------ATGCTATTTTTTAGTTGGGGCAAC
TAAGAAATATTAT-AAACTTTTTTAA---AATAAAATGATCCATTATTAATGATTATTTG
-AAAAAATACTCTAGGGATAACAGCGTAATAATTTTTGATAGAACATATAGACAAAATAG
TTTGCGACCTCGATGTTGGATTAGGATACTTTTTT-AATGAAGATGTTAAAAAAAGAAGT
TTGTTCAACT-TTTAAAG-TCCTACTTGATCTGAGTTCA------------

#Dermacentor_hunteri(AF001244.1)
------------------------------------------------------------
------------------------------------------------------------
---------------------------------CAAGAAGACCC-TAAG-AATTTTAAAA
ATAGTAATT--TTTAGTTTCAAAGA-----------ATGCTATTTTTTAGTTGGGGCAAC
TAAGAAATATTAT-AAACTTTTTTAA---AATAAAATGATCCATTATTAATGATTATTTG
-AAAAAATACTCTAGGGATAACAGCGTAATAATTTTTGATAGAACATATAGACAAAATAG
TTTGCGACCTCGATGTTGGATTAGGATACTTTTTT-AATGAAGATGTTAAAAAAAGAAGT
TTGTTCAACT-TTTAAAG-TCCTACTTGATCTGAGTTCA------------

#Dermacentor_hunteri(AF001245.1)
------------------------------------------------------------
------------------------------------------------------------
---------------------------------CAAGAAGACCC-TAAGCAATTTTAAAA
ATAGTAATT--TTTAGTTTCAAAGA-----------ATGCTATTTTTTAGTTGGGGCAAC
TAAGAAATATTAT-AAACTTTTTTAA---AATAAAATGATCCATTATTAATGATTATTTG
-AAAAAATACTCTAGGGATAACAGCGTAATAATTTTTGATAGAACATATAGACAAAATAG
TTTGCGACCTCGATGTTGGATTAGGATACTTTTTT-AATGAAGATGTTAAAAAAAGAAGT
TTGTTCAACT-TTTAAAG-TCCTACTTGATCTGAGTTCA------------

#Dermacentor_hunteri(AF001246.1)
------------------------------------------------------------
------------------------------------------------------------
---------------------------------CAAGAAGACCC-TAAG-AATTTTAAAA
ATAGTAATT--TTTAGTTTCAAAGA-----------ATGCTATTTTTTAGTTGGGGCAAC
TAAGAAATATTAT-AAACTTTTTTAA---AATAAAATGATCCATTATTAATGATTATCTG
-AAAAAATACTCTAGGGATAACAGCGTAATAATTTTTGATAGAACATATAGACAAAATAG
TTTGCGACCTCGATGTTGGATTAGGATACTTTTTT-AATGAAGATGTTAAAAAAAGAAGT
TTGTTCAACT-TTTAAAG-TCCTACTTGATCTGAGTTCA------------

#Dermacentor_hunteri(AY375434.1)
---------------------TGACTATACAAAGGTATT-GTAATAAGATTYTAATTGAA
TGCTAAGAGAATGGAATTACAAAGAATAACTATTTTAAACTTAAAAATTAAATTTATTTT
AATTTGTGAAGAAACAATTATATAAATTAAGGACAAGAAGACCC-TAAG-AATTTTAAAA
ATAGTAATT--TTTAGTTTCAAAGA-----------ATGCTATTTTTTAGTTGGGGCAAC
TAAGAAATATTAT-AAACTTTTTTAA---AATAAAATGATCCATTATTAATGATTATCTG
-AAAAAATACTCTAGGGATAACAGCGTAATAATTTTTGATAGAACATATAGACAAAATAG
TTTGCGACCTCGATGTTGGATTAGGATACTTTTTT-AATGAAGATGTTAAAAAAAGAAGT
TTGTTCAACT-TTTAAAG-TCCTACTTGATCTGAGTTCAGACCGG------

#Dermacentor_hunteri(AY375435.1)
---------------------TGACTATACARAGGTATT-GTAATAAGATTTTAATTGAA
TGCTAAGAGAATGGAATTACAAAGAATAACTATTTTAAACTTAAAAATTAAATTTATTTT
AATCTGTGAAGAARCAATTATATAAATTAAGGACAAGAAGACCC-TAAG-AATTTTAAAA
ATAGTAATT--TTTAGTTTCAAAGA-----------ATGCTATTTTTTAGTTGGGGCAAC
TAAGAAATATTAT-AAACTTTTTTAA---AATAAAATGATCCATTATTAATGATTATTTG
-AAAAAATACTCTAGGGATAACAGCGTAATAATTTTTGATAGAACATATAGACAAAATAG
TTTGCGACCTCGATGTTGGATTAGGATACTTTTTT-AATGAAGATGTTAAAAAAAGAAGT
TTGTTCAACT-TTTAAAG-TCCTGCTTGATCTGAGTTCAGACCGG------

#Dermacentor_nuttalli(JF979375.1)
---------------------TGACTATACAAAGGTATT-GTAATAAGGTTTTAATTGAA
TGCTAAAAGAATGGAATTACAGGGGAAAGTTTTTTTAAATTTAATAATTGAAGTTATTTT
AATTTGTGAAGAAACAATTATATAAATTAAAGACAAGAAGACCC-TAAG-AATTTAAGAA
TTTTTATTAA-TATATTATATGTATATATATATA--AATAAAATTCTTAGTTGGGGCAAC
TAAAAAATATATT-AAACTTTTTTTTT--AAAAAAATGACCCATTATTAATGATAATATG
AAAAAAATACTCTAGGGATAACAGCGTAATAATTTTTGATAGATCTTATAGACAAAATAG
TTTGCGACCTCGATGTTGGATTAGGATACTTTTTT-AATGAAGATGTTAAAAAAAGAAGT
TTGTTCAACT-TTTAAAT-TCCTACTTGATCTG------------------

#Dermacentor_reticulatus(JF928493.1)
---------------------TGACTATACAAAGGTATT-GAAATAAGATTTTAATTGAA
TGCTAAGAGAATGGAATTTCAGGGAAAAGTTTTTTTAAATTTAATAATTAAAGTTATTTT
AATTTGTGAAGAAACAATTATATAAATTAAGGACAAGAAGACCC-TAAG-AATTTAAGAA
TTCTTA-------TGTTACTTAAAT------ATAAACTAGGAATTCTTAGTTGGGGCAAC
TAAAAAACATTAT-AAACTTTTTTTC---TTTAAAATGACCCATTATTAATGATAATATG
-ATTAAATACTCTAGGGATAACAGCGTAATAATTTTTGATAGATCTTATAGACAAAATAG
TTTGCGACCTCGATGTTGGATTAGGATTCTTATTT-AATGAAGATGTTAAATAAAGAAGT
TTGTTCAACT-TTTAAAT-TCCT----------------------------

#Dermacentor_reticulatus(JF928494.1)
---------------------------TACAAAGGTATT-GAAATAAGATTTTAATTGAA
TGCTAAGAGAATGGAATTTCAGGGAAAAGTTTTTTTAAATTTAATAATTAAAGTTATTTT
AATTTGTGAAGAAACAATTATATAAATTAAGGACAAGAAGACCC-TAAG-AATTTAAGAA
TTCTTA-------TGTTACTTAAAT------ATAAACTAGGAATTCTTAGTTGGGGCAAC
TAAAAAACATTAT-AAACTTTTTTTC---TTTAAAATGACCCATTATTAATGATAATATG
-ATTAAATACTCTAGGGATAACAGCGTAATAATTTTTGATAGATCTTATAGACAAAATAG
TTTGCGACCTCGATGTTGGATTAGGATTCTTATTT-AATGAAGATGTTAAATAAAGAAGT
TTGTTCAACT-TTTAAAT-TCCT----------------------------

#Dermacentor_reticulatus(JF928498.1)
---------------------TGACTATACAAAGGTATT-GAAATAAGATTTTAATTGAA
TGCTAAGAGAATGGAATTTCAGGGAAAAGTTTTTTTAAATTTAATAATTAAAGTTATTTT
AATTTGTGAAGAAACAATTATATAAATTAAGGACAAGAAGACCC-TAAG-AATTTAAGAA
TTCTTA-------TGTTACTTAAAT------ATAAACTAGGAATTCTTAGTTGGGGCAAC
TAAAAAACATTAT-AAACTTTTTTTC---TTTAAAATGACCCATTATTAATGATAATATG
-ATTAAATACTCTAGGGATAACAGCGTAATAATTTTTGATAGATCTTATAGACAAAATAG
TTTGCGACCTCGATGTTGGATTAGGATTCTTATTT-AATGAAGATGTTAAATAAAGAAGT
---------------------------------------------------

#Dermacentor_reticulatus(JF928499.1)
---------------------TGACTATACAAAGGTATT-GAAATAAGATTTTAATTGAA
TGCTAAGAGAATGGAATTTCAGGGAAAAGTTTTTTTAAATTTAATAATTAAAGTTATTTT
AATTTGTGAAGAAACAATTATATAAATTAAGGACAAGAAGACCC-TAAG-AATTTAAGAA
TTCTTA-------TGTTACTTAAAT------ATAAACTAGGAATTCTTAGTTGGGGCAAC
TAAAAAACATTAT-AAACTTTTTTTC---TTTAAAATGACCCATTATTAATGATAATATG
-ATTAAATACTCTAGGGATAACAGCGTAATAATTTTTGATAGATCTTATAGACAAAATAG
TTTGCGACCTCGATGTTGGATTAGGATTCTTATTT-AATGAAGATGTTAAATAAAGAAGT
TTGTTCAACT-TTTAAAC-TCCT----------------------------

#Dermacentor_reticulatus(JF928500.1)
---------------------TGACTATACAAAGGTATT-GAAATAAGATTTTAATTGAA
TGCTAAGAGAATGGAATTTCAGGGAAAAGTTTTTTTAAATTTAATAATTAAAGTTATTTT
AATTTGTGAAGAAACAATTATATAAATTAAGGACAAGAAGACCC-TAAG-AATTTAAGAA
TTCTTA-------TGTTACTTAAAT------ATAAACTAGGAATTCTTAGTTGGGGCAAC
TAAAAAACATTAT-AAACTTTTTTTC---TTTAAAATGACCCATTATTAATGATAATATG
-ATTAAATACTCTAGGGATAACAGCGTAATAATTTTTGATAGATCTTATAGACAAAATAG
TTTGCGACCTCGATGTTGGATTAGGATTCTTATTT-AATGAAGATGTTAAATAAAGAAGT
---------------------------------------------------

#Dermacentor_reticulatus(JF928514.1)
---------------------TGACTATACAAAGGTATTTGAAATAAGATTTTAATTGAA
TGCTAAGAGAATGGAATTTCAGGGAAAAGTTTTTTTAAATTTAATAATTAAAGTTATTTT
AATTTGTGAAGAAACAATTATATAAATTAAGGACAAGAAGACCC-TAAG-AATTTAAGAA
TTCTTA-------TGTTACTTAAAT------ATAAACTAGGAATTCTTAGTTGGGGCAAC
TAAAAAACATTAT-AAACTTTTTTTC---TTTAAAATGACCCATTATTAATGATAATATG
-ATTAAATACTCTAGGGATAACAGCGTAATAATTTTTGATAGATCTTATAGACAAAATAG
TTTGCGACCTCGATGTTGGATTAGGATTCTTATTT-AATGAAGATGTTAAATAAAGAAGT
TTGTTCAACT-TTTAAAT-TCCT----------------------------

#Dermacentor_reticulatus(JF928516.1)
---------------------TGACTATACAAAGGTATT-GAAATAAGATTTTAATTGAA
TGCTAAGAGAATGGAATTTCAGGGAAAAGTTTTTTTAAATTTAATAATTAAAGTTATTTT
AATTTGTGAAGAAACAATTATATAAATTAAGGACAAGAAGACCC-TAAG-AATTTAAGAA
TTCTTA-------TGTTACTTAAAT------ATAAACTAGGAATTCTTAGTTGGGGCAAC
TAAAAAACATTAT-AAACTTTTTTTC---TTTAAAATGACCCATTATTAATGATAATATG
-ATTAAATACTCTAGGGATAACAGCGTAATAATTTTTGATAGATCTTATAGACAAAATAG
TTTGCGACCTCGATGTTGGATTAGGATTCTTATTT-AATGAAGATGTTAAATAAAGAAGT
TTGTTCAACT-TTTAAAT-TCCT----------------------------

#Dermacentor_reticulatus(JF928521.1)
---------------------TGACTATACAAAGGTATT-GAAATAAGATTTTAATTGAA
TGCTAAGAGAATGGAATTTCAGGGAAAAGTTTTTTTAAATTTAATAATTAAAGTTATTTT
AATTTGTGAAGAAACAATTATATAAATTAAGGACAAGAAGACCC-TAAG-AATTTAAGAA
TTCTTA-------TGTTACTTAAAT------ATAAACTAGGAATTCTTAGTTGGGGCAAC
TAAAAAACATTAT-AAACTTTTTTTC---TTTAAAATGACCCATTATTAATGATAATATG
-ATTAAATACTCTAGGGATAACAGCGTAATAATTTTTGATAGATCTTATAGACAAAATAG
TTTGCGACCTCGATGTTGGATTAGGATTCTTATTT-AATGAAGATGTTAAATAAAGAAGT
---------------------------------------------------

#Dermacentor_reticulatus(JF928522.1)
---------------------TGACTATACAAAGGTATT-GAAATAAGATTTTAATTGAA
TGCTAAGAGAATGGAATTTCAGGGAAAAGTTTTTTTAAATTTAATAATTAAAGTTATTTT
AATTTGTGAAGAAACAATTATATAAATTAAGGACAAGAAGACCC-TAAG-AATTTAAGAA
TTCTTA-------TGTTACTTAAAT------ATAAACTAGGAATTCTTAGTTGGGGCAAC
TAAAAAACATTAT-AAACTTTTTTTC---TTTAAAATGACCCATTATTAATGATAATATG
-ATTAAATACTCTAGGGATAACAGCGTAATAATTTTTGATAGATCTTATAGACAAAATAG
TTTGCGACCTCGATGTTGGATTAGGATTCTTATTT-AATGAAGATGTTAAATAAAGAAGT
---------------------------------------------------

#Dermacentor_reticulatus(JF928523.1)
---------------------TGACTATACAAAGGTATT-GAAATAAGATTTTAATTGAA
TGCTAAGAGAATGGAATTTCAGGGAAAAGTTTTTTTAAATTTAATAATTAAAGTTATTTT
AATTTGTGAAGAAACAATTATATAAATTAAGGACAAGAAGACCC-TAAG-AATTTAAGAA
TTCTTA-------TGTTACTTAAAT------ATAAACTAGGAATTCTTAGTTGGGGCAAC
TAAAAAACATTAT-AAACTTTTTTTC---TTTAAAATGACCCATTATTAATGATAATATG
-ATTAAATACTCTAGGGATAACAGCGTAATAATTTTTGATAGATCTTATAGACAAAATAG
TTTGCGACCTCGATGTTGGATTAGGATTCTTATTT-AATGAAGATGTTAAATAAAGAAGT
T--------------------------------------------------

#Dermacentor_variabilis(AF001257.1)
------------------------------------------------------------
------------------------------------------------------------
--------------------------TTTGGGACAAGAAGACCC-TAGG-AATTTTAAAA
TAATTAATT--TCTTGCG--AGAAA-----------TTAATTATTTTTAGTTGGGGCAAC
TAGAAAATATTAT-AAACTTTTTTTAA--TACAAAATGATCCATTATTAATGATAATTTG
GAAAAAATACTCTAGGGATAACAGCGTAATAATTTTTGACAGAACATATAGACAAAATAG
TTTGCGACCTCGATGTTGGATTAGGATACTTTTTT-AATGAAGACGTTAAAAAAAGAAGT
TTGTTCAACT-TTTAAAG-TCCTACTTGATCTGAGTTCAGACCG-------

#Dermacentor_variabilis(AY010235.1)
------------------------------------------------------------
-----------------TACAGGGAATAACTATTTAAAACTTAAAAATTAAATTTATTTT
AATTTGTGAAGAAACAATTATTAGAATTAAGGACAAGAAGACCC-TAAG-AATTTTAAAA
TAATTAATT--TCTTGCA--AGAAA-----------TTAATTATTTTTAGTTGGGGCAAC
TAGAAAATATTAT-AAACTTTTTT-AA--TACAAAATGATCCATTATTAATGATAATTTG
GAAAAAATACTCTAGGGATAACAGCGTAATAATTTTTGACAGAACATATAGACAAAATAG
TTTGCGACCTCGATGTTGGATTAGGATACTTTTTT-AATGAAGACGTTAAAAAAAGAAGT
TTGTTCAACT-TTTAAAG-TCCTACTTGATCT-------------------

#Dermacentor_variabilis(AY010236.1)
------------------------------------------------------------
-----------------TACAGGGAATAACTATTTAAAGCTTAAAAATTAAAATTATTTT
AATTTGTGAAGAAACAATTATTAAAATTAAGGACAAGAAGACCC-TAAG-AATTTTAAAA
TAATTAATT--TCTTATAAGAAAT------------TAATTAT-TTTTAGTTGGGGCAAC
TAGAAAATATTAT-AAACTTTTTATAT--AATAAAATGACCCATTATTAATGATCATTTG
AGAAAAATACTCTAGGGATAACAGCGTAATAATTTTTGATAGAACCTATAGACAAAATAG
TTTGCGACCTCGATGTTGGATTAGGATACTTTTTT-AATGAAGATGTTAAAAAAAGAAGT
TTGTTCAACT-TTTAAAG-TCCTACTTGATCT-------------------

#Dermacentor_variabilis(AY010237.1)
------------------------------------------------------------
-----------------TACAGGGAATAACTATTTAAAGCTTAAAAATTAAAATTATTTT
AATTTGTGAAGAAACAATTATTAAAATTAAGGACAAGAAGACCC-TAAG-AATTTTAAAA
TAATTAATT--TCTTATAAGAAAT------------TAATTAT-TTTTAGTTGGGGCAAC
TAGAAAATATTAT-AAACTTTTTATAT--AATAAAATGACCCATTATTAATGATTATTTG
AGAAAAATACTCTAGGGATAACAGCGTAATAATTTTTGATAGAACCTATAGACAAAATAG
TTTGCGACCTCGATGTTGGATTAGGATACTTTTTT-AATGAAGATGTTAAAAAAAGAAGT
TTGTTCAACT-TTTAAAG-TCCTACTTGATCT-------------------

#Dermacentor_variabilis(AY010238.1)
------------------------------------------------------------
-----------------TACAGGGAATAACTATTTAAAACTTAAAAATTAAATTTATTTT
AATTTGTGAAGAAACAATTATTAGAATTAAGGACAAGAAGACCC-TAAG-AATTTTAAAA
TAATTAATT--TCTTGCA--AGAAA-----------TTAATTATTTTTAGTTGGGGCAAC
TAGAAAATATTAT-AAACTTTTTT-AA--TACAAAATGATCCATTATTAATGATAATTTG
GAAAAAATACTCTAGGGATAACAGCGTAATAATTTTTGACAGAACATATAGACAAAATAG
TTTGCGACCTCGATGTTGGATTAGGATACTTTTTT-AATGAAGACGTTAAAAAAAGAAGT
TTGTTCAACT-TTTAAAG-TCCTACTTGATCT-------------------

#Dermacentor_variabilis(AY010239.1)
------------------------------------------------------------
-----------------TACAGGGAATAACTATTTAAAACTTAAAAATTAAAATTATTTT
AATTTGTGAAGAAACAATTATTAAAATTAAGGACAAGAAGACCC-TAAG-AATTTTAAAA
TAATTAATT--TCTTATAAGAAAT------------TAATTAT-TTTTAGTTGGGGCAAC
TAGAAAATATTAT-AAACTTTTTATAT--AATAAAATGACCCATTATTAATGATTATTTG
AGAAAAATACTCTAGGGATAACAGCGTAATAATTTTTGATAGAACCTATAGACAAAATAG
TTTGCGACCTCGATGTTGGATTAGGATACTTTTTT-AATGAAGATGTTAAAAAAAGAAGT
TTGTTCAACT-TTTAAAG-TCCTACTTGATCT-------------------

#Dermacentor_variabilis(AY010240.1)
------------------------------------------------------------
-----------------TACAGGGAATAACTATTTAAAACTTAAAAATTAAAATTATTTT
AATTTGTGAAGAAACAATTATTAAAATTAAGGACAAGAAGACCC-TAAG-AATTTTAAAA
TAATTAATT--TCTTATAAGAAAT------------TAATTAT-TTTTAGTTGGGGCAAC
TAGAAAATATTAT-AAACTTTTTATAT--AATAAAATGGTCCATTATTAATGATTATTTG
AGAAAAATACTCTAGGGATAACAGCGTAATAATTTTTGATAGAACCTATAGACAAAATAG
TTTGCGACCTCGATGTTGGATTAGGATACTTTTTT-AATGAAGATGTTAAAAAAAGAAGT
TTGTTCAACT-TTTAAAG-TCCTACTTGATCT-------------------

#Dermacentor_variabilis(AY010241.1)
------------------------------------------------------------
-----------------TACAGGGAATAACTATTTAAAACTTAAAAATTAAAATTATTTT
AATTTGTGAAGAAACAATTATTAAAATTAAGGACAAGAAGACCC-TAAG-AATTTTAAAA
TAATTAATT--TCTTATAAGAAAT------------TAATTAT-TTTTAGTTGGGGCAAC
TAGAAAATATTAT-AAACTTTTTATAT--AATAAAATGATCCATTATTAATGATCATTTG
AGAAAAATACTCTAGGGATAACAGCGTAATAATTTTTGATAGAACCTATAGACAAAATAG
TTTGCGACCTCGATGTTGGATTAGGATACTTTTTT-AATGAAGATGTTAAAAAAAGAAGT
TTGTTCAACT-TTTAAAG-TCCTACTTGATCT-------------------

#Dermacentor_variabilis(AY375439.1)
---------------------TGACTATACAAAGGTATT-GTAATAAGATTTTAATTGAA
TGCTAAGAGAATGGAATTACAGGGAATAACTATTTAAAACTTAAAAATTAAATTTATTTT
AATTTGTGAAGAAACAATTATTAGAATTAAGGACAAGAAGACCC-TAAG-AATTTTAAAA
TAATTAATT--TCTTGCA--AGAAA-----------TTAATTATTTTTRGTTGGGGCAAC
TAGAAAATATTAT-AAACTTTTTTAAT---ACAAAATGATCCATTATTAATGATAATTTG
GAAAAAATACTCTAGGGATAACAGCGTAATAATTTTTGACAGAACATATAGACAAAATAG
TTTGCGACCTCGATGTTGGATTAGGATACTTTTTT-AATGAAGACGTTAAAAAAAGAAGT
TTGTTCAACT-TTTAAAG-TCCTACTTGATCTGAGTTCAGACCGG------

#Dermacentor_variabilis(AY375440.1)
---------------------TGACTATACAAAGGTATT-GTAATAAGATTTTAATTGAA
TGCTAAGAGAATGGAATTACAGGGAATAACTATTTAAAACTTAAAAATTAAATTTATTTT
AATTTGTGAAGAAACAATTATTAGAATTAAGGACAAGAAGACCC-TAAG-AATTTTAAAA
TAATTAATT--TCTTGCA--AGAAA-----------TTAATTATTTTTAGTTGGGGCAAC
TAGAAAATATTAT-AAACTTTTTTAAT---ACAAAATGATCCATTATTAATGATAATTTG
GAAAAAATACTCTAGGGATAACAGCGTAATAATTTTTGACAGAACATATAGACAAAATAG
TTTGCGACCTCGATGTTGGATTAGGATACTTTTTT-AATGAAGACGTTAAAAAAAGAAGT
TTGTTCAACT-TTTAAAG-TCCTACTTGATCTGAGTTCAGACCGG------

#Dermacentor_variabilis(AY375441.1)
---------------------TGACTATACAAAGGTATT-GTAATAAGATTTTAATTGAA
TGCTAAGAGAATGGAATTACAGGGAATAACTATTTAAAACTTAAAAATTAAATTTATTTT
AATTTGTGAAGAAACAATTATTAGAATTAAGGACAAGAAGACCC-TAAG-AATTTTAAAA
TAATTAATT--TCTTGCA--AGAAA-----------TTAATTATTTTTAGTTGGGGCAAC
TAGAAAATATTAT-AAACTTTTTTAAT---ACAAAATGATCCATTATTAATGATAATTTG
GAAAAAATACTCTAGGGATAACAGCGTAATAATTTTTGACAGAACATATAGACAAAATAG
TTTGCGACCTCGATGTTGGATTAGGATACTTTTTT-AATGAAGACGTTAAAAAAAGAAGT
TTGTTCAACT-TTTAAAG-TCCTGCTTGATCTGAGTTCAGACCGG------

#Dermacentor_variabilis(FN665376.1)
---------------------TGACTATACAAAGGTATT-GTAATAAGATTTTAATTGAA
TGCTAAGAGAATGGAATTACAGGGAATAACTATTTAAAACTTAAAAATTAAAATTATTTT
AATTTGTGAAGAAACAATTATTAAAATTAAGGACAAGAAGACCC-TAAG-AATTTTAAAA
TAATTAATT--TCTTATAAGAAAT------------TAATTAT-TTTTAGTTGGGGCAAC
TAGAAAATATTAT-AAACTTTTTATAT--AATAAAATGACCCATTATTAATGATTATTTG
AGAAAAATACTCTAGGGATAACAGCGTAATAATTTTTGATAGAACCTATAGACAAAATAG
TTTGCGACCTCGATGTTGGATTAGGATACTTTTTT-AATGAAGATGTTAAAAAAAGAAGT
TTGTTCAACT-TTTAAAG-TCCT----------------------------

#Dermacentor_variabilis(FN665377.1)
---------------------TGACTATACAAAGGTATT-GTAATAAGATTTTAATTGAA
TGCTAAGAGAATGGAATTACAGGGAATAACTATTTAAAACTTAAAAATTAAAATTATTTT
AATTTGTGAAGAAACAATTATTAAAATTAAGGACAAGAAGACCC-TAAG-AATTTTAAAA
TAATTAATT--TCTTATAAGAAAT------------TAATTAT-TTTTAGTTGGGGTAAC
TAGAAAATATTAT-AAACTTTTTATAT--AATAAAATGACCCATTATTAATGATTATTTG
AGAAAAATACTCTAGGGATAACAGCGTAATAATTTTTGATAGAACCTATAGACAAAATAG
TTTGCGACCTCGATGTTGGATTAGGATACTTTTTT-AATGAAGATGTTAAAAAAAGAAGT
TTGTTCAACT-TTTAAAG-TCCT----------------------------

#Dermacentor_variabilis(FN665378.1)
---------------------TGACTATACAAAGGTATT-GTAATAAGATTTTAATTGAA
TGCTAAGAGAATGGAATTACAGGGAATAACTATTTAAAACTTAAAAATTAAAATTATTTT
AATTTGTGAAGAAACAATTATTAAAATTAAGGACAAGAAGACCC-TAAG-AATTTTAAAA
TAATTAATT--TCTTATAAGAAAT------------TAATTAT-TTTAAGTTGGGGCAAC
TAGAAAATATTAT-AAACTTTTTAATAT-AATAAAATGACCCATTATTAATGATTATTTG
AGAAAAATACTCTAGGGATAACAGCGTAATAATTTTTGATAGAACCTATAGACAAAATAG
TTTGCGACCTCGATGTTGGATTAGGATACTTTTTT-AATGAAGATGTTAAAAAAAGAAGT
TTGTTCAACT-TTTAAAG-TCCT----------------------------

#Dermacentor_variabilis(FN665379.1)
---------------------TGACTATACAAAGGTATT-GTAATAAGATTTTAATTGAA
TGCTAAGAGAATGGAATTACAGGGAATAACTATTTAAAATTTAAAAATTAAAATTATTTT
AATTTGTGAAGAAACAATTATTAAAATTAAGGACAAGAAGACCC-TAAG-AATTTTAAAA
TAATTAATT--TCTTATAAGAAAT------------TAATTAT-TTTTAGTTGGGGCAAC
TAGAAAATATTAT-AAACTTTTTA-TAT-AATAAAATGACCCATTATTAATGATTATTTG
AGAAAAATACTCTAGGGATAACAGCGTAATAATTTTTGATAGAACCTATAGACAAAATAG
TTTGCGACCTCGATGTTGGATTAGGATACTTTTTT-AATGAAGATGTTAAAAAAAGAAGT
TTGTTCAACT-TTTAAAG-TCCT----------------------------

#Dermacentor_variabilis(FN665380.1)
---------------------TGACTATACAAAGGTATT-GTAATAAGATTTTAATTGAA
TGCTAAGAGAATGGAATTACAGGGAATAACTATTTAAAACTTAAAAATTAAAATTATTTT
AATTTGTGAAGAAACAATTATTAAAATTAAGGACAAGAAGACCC-TAAG-AATTTTAAAA
TAATTAATT--TCTTATAAGAAAT------------TAATTAT-TTTTAGTTGGGGCAAC
TAGAAAATATTAT-AAACTTTTTA-TAT-AATAAAATGACCTATTATTAATGATTATTTG
AGAAAAATACTCTAGGGATAACAGCGTAATAATTTTTGATAGAACCTATAGACAAAATAG
TTTGCGACCTCGATGTTGGATTAGGATACTTTTTT-AATGAAGATGTTAAAAAAAGAAGT
TTGTTCAACT-TTTAAAG-TCCT----------------------------

#Dermacentor_variabilis(FN665381.1)
---------------------TGACTATACAAAGGTATT-GTAATAAGATTTTAATTGAA
TGCTAAGAGAATGGAATTACAGGGAATAACTATTTAAAACTTAAAAATTAAAATTATTTT
AATTTGTGAAGAAACAATTATTAAAATTAAGGACAAGAAGACCC-TAAG-AATTTTAAAA
TAATTAATT--TCTTATAAGAAAT------------TAATTAT-TTTTAGTTGGGGCAAC
TAGAAAATATTAT-AAACTTTTTAATAT-AATAAAATGACCCATTATTAATGATTATTTG
AGAAAAATACTCTAGGGATAACAGCGTAATAATTTTTGATAGAACCTATAGACAAAATAG
TTTGCGACCTCGATGTTGGATTAGGATACTTTTTT-AATGAAGATGTTAAAAAAAGAAGT
TTGTTCAACT-TTTAAAG-TCCT----------------------------

#Dermacentor_variabilis(FN665382.1)
---------------------TGACTATACAAAGGTATT-GTAATAAGATTTTAATTGAA
TGCTAAGAGAATGGAATTACAGGGAATAACTATTTAAAACTTAAAAATTAAAATTATTTT
AATTTGTGAAGAAACAATTATTAAAATTAAGGACAAGAAGACCC-TAAG-AATTTTAAAA
TAATTAATT--TCTTATAAGAAAT------------TAATTAT-TTTTAGTTGGGGCAAC
TAGAAAATATTAT-AAACTTTTTA-TAT-AATAAAATGATCCATTATTAATGATTATTTG
AGAAAAATACTCTAGGGATAACAGCGTAATAATTTTTGATAGAACCTATAGACAAAATAG
TTTGCGACCTCGATGTTGGATTAGGATACTTTTTT-AATGAAGATGTTAAAAAAAGAAGT
TTGTTCAACT-TTTAAAG-TCCT----------------------------

#Dermacentor_variabilis(FN665383.1)
---------------------TGACTATACAAAGGTATT-GTAATAAGATTTTAATTGAA
TGCTAAGAGAATGGAATTACAGGGAATAACTATTTAAAACTTAAAAATTAAAATTATTTT
AATTTGTGAAGAAACAATTATTAAAATTAAGGACAAGAAGACCC-TAAG-AATTTTAAAA
TAATTAATT--TCTTATAAGAAAT------------TAATTAT-TTTTAGTTGGGGCAAC
TAGAAAATATTAT-AAACTTTTTA-TAT-AATAAAATGACCCATTATTAATGATCATTTG
AGAAAAATACTCTAGGGATAACAGCGTAATAATTTTTGATAGAACCTATAGACAAAATAG
TTTGCGACCTCGATGTTGGATTAGGATACTTTTTT-AATGAAGATGTTAAAAAAAGAAGT
TTGTTCAACT-TTTAAAG-TCCT----------------------------

#Dermacentor_variabilis(FN665384.1)
---------------------TGACTATACAAAGGTATT-GTAATAAGATTTTAATTGAA
TGCTAAGAGAATGGAATTACAGGGAATAACTATTTAAAACTTAAAAATTAAAATTATTTT
AATTTGTGAAGAAACAATTATTAAAATTAAGGACAAGAAGACCC-TAAG-AATTTTAAAA
TAATTAATT--TCTTATAAGAAAT------------TAATTAT-TTTTAGTTGGGGCAAC
TAGAAAATATTAT-AAACTTTTTA-TTT-AATAAAATGACCCATTATTAATGATTATTTG
AGAAAAATACTCTAGGGATAACAGCGTAATAATTTTTGATAGAACCTATAGACAAAATAG
TTTGCGACCTCGATGTTGGATTAGGATACTTTTTT-AATGAAGATGTTAAAAAAAGAAGT
TTGTTCAACT-TTTAAAG-TCCT----------------------------

#Dermacentor_variabilis(L34300.1)
---------------------TGACTATACAAAGGTATT-GTAATAAGATTTTAATTGAA
TGCTAAGAGAATGGAATTACAGGGAATAACTATTTAAAACTTAAAAATTAAAATTATTTT
AATTTGTGAAGAAACAATTATTAAAATTAAGGACAAGAAGACCC-TAAG-AATTTTAAAA
TAATTAATT--TCTTATAAGAAAT------------TAATTAT-TTTTAGTTGGGGCAAC
TAGAAAATATTAT-AAACTTTTTA-TAT-AATAAAATGACCCATTATTAATGATTATTTG
AGAAAAATACTCTAGGGATAACAGCGTAATAATTTTTGATAGAACCTATAGACAAAATAG
TTTGCGACCTCGATGTTGGATTAGGATACTTTTTT-AATGAAGATGTTAAAAAAAGAAGT
TTGTTCAACT-TTTAAAG-TCCTACTTGATCTGAGTTCAGACCGG------

#Dermacentor_variabilis(U14144.1)
---------------------------------GGTATT-GTAATAAGATTTTAATTGAA
TGCTAAGAGAATGGAATTACAGGGAATAACTATTTAAAACTTAAAAATTAAAATTATTTT
AATTTGTGAAGAAACAATTATTAAAATTAAGGACAAGAAGACCC-TATG-AATTTTAAAA
TAATTAATT--TCTTATAAGAAAT------------TAATTAT-TTTTAGTTGGGGCAAC
TAGAAAATATTAT-AAACTTTTTA-TAT-AATAAAATGACCCATTATTAATGATTATTTG
AGAAAAATACTCTAGGGATAACAGCGTAATAATTTTTGATAGAACCTATAGACAAAATAG
TTTGCGACCTCGATGTTGGATTAGGATAC-------------------------------
---------------------------------------------------
