# Supplementary material for: Assessment of four DNA fragments (COI, 16S rDNA, ITS2, 12S rDNA) for species identification of the Ixodida (Acari: Ixodida)
Source: Parasit Vectors. 2014 Mar 3;7:93. doi: 10.1186/1756-3305-7-93 (PMC3945964; doi:10.1186/1756-3305-7-93)
Supplement: Additional file 5 — Appendix S2. The data sets 1 to 3 utilized in this manuscript. [file 1756-3305-7-93-S5.zip › Appendix.S2/data set 3/16S/Haemaphysalis.meg]

#mega
!Title 1;
!Format DataType=DNA indel=-;

#Haemaphysalis_juxtakochi(AY762324.1)
-------ATGATTTTTTAAATTGCTGTGGTATTTTGACTATACAAAGGTATTGTAATAAG
ACTTTAATTGAGTGCTAAAAGAATGGACTTTCAAAAAAATACTTTCTTGAATTTAATAAT
TGAATTTATTTTTATTTGTGAAGAAACAATAATTAACATTAAGGACAAGAAGACCCTAAG
AATTTTTGAGTTTAACTAAAAAAGTTTTTTTTATTTAAATT---CTTAATTGGGGCGATT
AAAAAATATATTTAACTTTT---TTTTTTAAAAAAA-TGACCCATTAATAATGATTAATT
-GTATTAAATACTCTAGGGATAACAGCGTAATAATTTTAGATAGATCGTATAGAAAAAAT
AGTTTGCGACCTCGATGTTGGATTAGGATTTCTATTTAATGCAGAAGTTAAAAATAGAAA
GTTTGTTCAACTTTTAAAATCCTACTG------------------------

#Haemaphysalis_juxtakochi(AY762323.1)
-------ATGATTTTTTAAATTGCTGTGGTATTTTGACTATACAAAGGTATTGTAATAAG
ACTTTAATTGAGTGCTAAAAGAATGGACTTTCAAAAAAATACTTTCTTGAATTTAATAAT
TGAATTTATTTTTATTTGTGAAGAAACAATAATTAACATTAAGGACAAGAAGACCCTAAG
AATTTTTGAGTTTAACTAAAAAAGTTTTTTT-ATTTAAATT---CTTAATTGGGGCGATT
AAAAAATATTTTTAACTTTT---TTTTTAAAAAAAAATGACCCATTAATAATGATTAATT
-GTATTAAATACTCTAGGGATAACAGCGTAATAATTTTAGATAGATCGTATAGAAAAAAT
AGTTTGCGACCTCGATGTTGGATTAGGATTTCTATTTAATGCAGAAGTTAAAAATAGAAA
GTTTGTTCAACTTTTAAAATCCTACTG------------------------

#Haemaphysalis_longicornis(JF979373.1)
-----------------------------TATTTTGACTATACAAAGGTATTGTAATAAG
ACTTTAATTGAGTGCTAAGAGAATGGATTTTCAAAAAAATTCTTTTTTAAGTTTAAAAAT
TAAAGTTATTTTTATTTGTGAAGAAACAATAATAAAAATTAAAGACAAGAAGACCCTATG
AATTTTTATAAA-CTTTAATATTTAATTAAATATTAAAGTT-TATTTAATTGGGGCGATT
GAGAAAGATAAAAAACTTTT---TTTTTATTTAAAGA-GATCCATTATTAATGATTTTAT
-GTAAAAAATACTCTAGGGATAACAGCGTAATAATTTTAGATAGATCTTATAGAAAAAAT
AGTTTGCGACCTCGATGTTGGATTAGGATACTTGTTTAATGAAGAAGTTAAATA-AAGAA
GTTTGTTCAACTTTTAAAATCCTACTTGATCTGAGTTCAGA----------

#Haemaphysalis_longicornis(JF979374.1)
-----------------------------TATTTTGACTATACAAAGGTATTGTAATAAG
ACTTTAATTGAGTGCTAAGAGAATGGATTTTCAAAAAAATTCTTTTTTAAGTTTAAAAAT
TAAAGTTATTTTTATTTGTGAAGAAACAATAATAAAAATTAAAGACAAGAAGACCCTATG
AATTTTTATAAA-CTTTAATATTTAATTAAATATTAAAGTT-TATTTAATTGGGGCGATT
GAGAAAGATAAAAAACTTTT---TTT--ATTTAAAGA-GATCCATTATTAATGATTTTAT
-GTAAAAAATACTCTAGGGATAACAGCGTAATAATTTTAGATAGATCTTATAGAAAAAAT
AGTTTGCGACCTCGATGTTGGATTAGGATACTTGTTTAATGAAGAAGTTAAATA-AAGAA
GTTTGTTCAACTTTTAAAATCCTACTTGA----------------------

#Haemaphysalis_cretica(L34308.1)
CTGCTCAATGATTTTTTAAATTGCTGTGGTATTTTGACTATACAAAGGTATTGAAATAAG
ACTTTAATTGAGTGCTAAGAGAATGGACTTTCAAAAAAATGCTTTCTTAATTTTAAAAAT
TGAAATTATTTTTTTTTGTGAAGAGACAACAATAAAAATTAAAGACAAGAAGACCCTAAG
AATTTTTATAAA--TTTATTATATTAATATACAATACA-TT-TATTTAATTGGGGCGATT
TGAAAATATTTAAAACTTTT---TAAAAACT--AATAAGATCCATTAATAATGATTTTAT
-GAAAAAAATACTCTAGGGATAACAGCGTAATAATTTTAGATAGATCTTATAGAAAAAAT
AGTTTGCGACCTCGATGTTGGATTAGGATTCTTATTTAATGAAGAAGTTAAAAA-AAGAA
GTTTGTTCAACTTTTAAATTCCTACTTGATCTGAGTTCAGACCGG------

#Haemaphysalis_doenitzi(JF979402.2)
CTGCTCAATGATTTTTTAAATTGCTGTGGTATTTTGACTATACAAAGGTATTGTAATAAG
ATTTTAATTGAATGCTAAGAGAATGGATTCACAAAAAAAATCTTTTTTAAATTTAAAAAT
TTAAGTTATTTTTATTTGTGAAGAAACAATAATAAAAATTAAAGACAAGAAGACCCTATG
AATTTTCATAAC-ATTTAAAAAAGATTT--TTTATAAAGGT-TATTTAATTGGGGCGATT
AAAAAAGATTACAAACTTTT---TGA--ACTTAAATATGATCCATTAATAGTGATTATAT
-GCAAAAAATACTCTAGGGATAACAGCGTAATAATTTTAGATAGATCTTATAGAAAAAAT
AGTTTGCGACCTCGATGTTGGATTAGGATACTTTTTTAATGAAGAAGTTAAAAT-AAGAA
GTTTGTTCAACTTTTAAAATCCTACTTGATCTGAGTTCAGACCGG------

#Haemaphysalis_leporispalustris(L34309.1)
CTGCTCAATGATTTTTTAAATTGCTGTGGTATTTTGACTATACAAAGGTATTGTAATAAG
ACTTTAATTGAGTGCTAAAAGAATGGATTTTCAAAAAAAAACTTTCTTGAATTTAATATT
TGAATTTATTTTTATTTGTGAAGAAACAATAATTCAAATTAAGGACAAGAAGACCCTAAG
AATTTTTAATTTTATTATTAAATGTATTTAATGGTGAAATT----TTAATTGGGGCGATT
TAAAAAGATTAATAACTTTT---CAAAATAAAAATA-AGACCCATTATTAATGATTATTT
-GAATAAAATACTCTAGGGATAACAGCGTAATAATTTTAGATAGATCTTATAGAAAAAAT
AGTTTGCGACCTCGATGTTGGATTAGGATTCTTATTTAATGCAGAAGTTAAAAATAAGAA
GTTTGTTCAACTTTTAAAATCCTACTTGATCTGAGTTCAGACCGG------

#Haemaphysalis_leporispalustris(JN800434.1)
----------------------------------------------------------AG
ACTTTAATTGAGTGCTAAAAGAATGGACTTTCAAAAAAAAACTTTCYTGAATTTAATATT
TGAATTTATTTTTATTTGTGAAGAAACAATAATTCAAATTAAGGACAAGAAGACCCTAAG
AATTTTTAATTTTACTATTAAATATATTTAATAGTAAAATT----TTAATTGGGGCGATT
TAAAAAGATTAATAACTTTT---CAAAATAAAAATA-AGATCCATTAGTAATGATTTTTT
TGAATAAAATACTCTAGGGATAACAGCGTAATAATTTTAGATAGATCCTATARAAAAAAT
AGTTTGCGACCTCGATGTTGGATTAGGATTCTTATTTAATGCARAAGTTAAAAATAARAA
GTTTGTTCAACTTTTAAAATCCTA---------------------------
