# Supplementary material for: Assessment of four DNA fragments (COI, 16S rDNA, ITS2, 12S rDNA) for species identification of the Ixodida (Acari: Ixodida)
Source: Parasit Vectors. 2014 Mar 3;7:93. doi: 10.1186/1756-3305-7-93 (PMC3945964; doi:10.1186/1756-3305-7-93)
Supplement: Additional file 5 — Appendix S2. The data sets 1 to 3 utilized in this manuscript. [file 1756-3305-7-93-S5.zip › Appendix.S2/data set 3/16S/Hyalomma.meg]

#mega
!Title Phylogenetic Analysis;
!Format DataType=DNA indel=-;

#Hyalomma_asiaticum_asiaticum(JF979380.1)
---------------------------------------------CAAAGGTATTGTAAT
AAGATTTTAATTGAATGCTAAAAGAATGGAAGTTTAAAAAAATTCTTTTTTAAAATTAAA
AATTGAATTTTTTTTAATTTGTGAATAAACAATTATAAAAATTAAAGACAAGAAGACCCT
AAGAATTTGAAGATCAAATAAATAAAAAATTTTTTATTTATTTGATCTTGATTGGGGCGA
TCAAAAAATATTAATAACTTTTT-AA-ATTAAAATGATCTATTAATAATAAACTAATGAA
ATAAATACTCTAGGGATAACAGCGTAATAATTTTTGATAGATCTTATAGACAAAATAGTT
TGCGACCTCGATGTTGGATTAGGATTCTTATTTAATGAAGATGTTAAATAAAGAAGTTTG
TTCAACTTTTAAATTCCTACTTGATCTG------------------

#Hyalomma_asiaticum_kozlovi(JF979376.1)
---------------------------------------------CAAAGGTATTGTAAT
AAGATTTTAATTGAATGCTAAAAGAATGGAAGTTTAAAAAAATTCTTTTTTAAAATTAAA
AATTGAATTTTTTTTAATTTGTGAATAAACAATTATAAAAATTAAAGACAAGAAGACCCT
AAGAATTTGAAGATCAAATAAATAAAAAATTTATTATTTATTTAATCTTGATTGGGGCGA
TCAAAAAATATTAATAACTTTTT-AA-ATTAAAATGATCTATTAATAATAAACTAATGAA
ATAAATACTCTAGGGATAACAGCGTAATAATTTTTGATAGATCTTATAGACAAAATAGTT
TGCGACCTCGATGTTGGATTAGGATTCTTATTTAATGAAGATGTTAAATAAAGAAGTTTG
TTCAACTTTTAAATTCCTACTTGATCTG------------------

#Hyalomma_dromedarii(L34306.1)
---------------------------------------------CAAAGGTATTGTAAT
AAGATTTTAATTGAATGCTAAAAGAATGGAAGTTTAAGAAAAAACTTTTTTAAAAATAAA
AATTAAATTTTTTTTAATTTGTGCAAAACCAATTATTTATATTAAAGACAAGAAGACCCT
ATGAATTT-ATGATTAAATAAACTAAAAATTTTTAGTTTATTTAATCTTGATTGGGGCAA
TCAAAAAATATTAATAACTTTTTTAA-ATTTAAATGATCTATTATTAATAATCTAATGGA
ATAAATACTCTAGGGATAACAGCGTAATAATTTTTGATAGATCTTATAGACAAAATAGTT
TGCGACCTCGATGTTGGATTAGGATTCTTTTTTAATGAAGATGTTAAAACAAGAAGTTTG
TTCAACTTTTAAATTCCTACTTGATCTG------------------

#Hyalomma_marginatum(L34307.1)
---------------------------------------------CAAAGGTATTGTAAT
AAGATTTTAATTGAATGCTAAAAGAATGGAAATTTAAAAAAAAACTTTTTTAAAAATAAA
AATTGAATTTTTTTTAATTTGTGCAAAAACAATTATACTTATTAAAGACAAGAAGACCCT
AAGAATTT-AAGATTT--TACAATTAAAAAG-TTTTTTTTTAAAATCTTGATTGGGGCGA
TCAAAAAATATTAATAACTTTTTAAAATTTAAATTGATCTATTATTAATAAACTAATGAA
TTAAATACTCTAGGGATAACAGCGTAATAATTTTTGATAGATCTTATTGACAAAATAGTT
TGCGACCTCGATGTTGGATTAGGATTCTTTTTTAATGAAGAAGTTAAAAAAAGAAGTTTG
TTCAACTTTTAAATTCCTACTTGATCTG------------------
