# Supplementary material for: Assessment of four DNA fragments (COI, 16S rDNA, ITS2, 12S rDNA) for species identification of the Ixodida (Acari: Ixodida)
Source: Parasit Vectors. 2014 Mar 3;7:93. doi: 10.1186/1756-3305-7-93 (PMC3945964; doi:10.1186/1756-3305-7-93)
Supplement: Additional file 5 — Appendix S2. The data sets 1 to 3 utilized in this manuscript. [file 1756-3305-7-93-S5.zip › Appendix.S2/data set 3/16S/Ixodes.meg]

#mega
!Title Phylogenetic Analysis;
!Format DataType=DNA indel=-;

#Ixodes_hexagonus(NC_002010.1)
TTAAATTGCTGTGGTATTTTGAC-TA-TACGAAGGTA-TTGAAATAAGGCTTTAAAT-GG
GT-GCTAAGAGAATGGTTTAACGATTAATAA-CTTTCTTTAATTAATAAA--ATGAATTT
AATTTTTTT--GTGAAGAAGCAAAAA-TTTAAA-TTAGGGAC-AAGAAGACCCTATGAAT
TTT-TATTAGATTG--TGATGAGAATTATT---T---GAAATCTAATTTGGTTGGGGTGA
TTAAAAAAGAATAT-ATATCTTTTTGTATTAA---AGAAATTAATTTGTTCCG-TTATTA
ACGA-TTAAATGAGAAAAA-TACTCTAGGGATAACA-GCGTAATAATTTTGGATAGTTCA
TATAGATAAAATAGTTTGCGA

#Ixodes_hexagonus(AF081828.1)
TTAAATTGCTGTGGTATTTTGAC-TA-TACGAAGGTA-TTGAAATAAGGCTTTAAAT-GG
GT-GCTAAGAGAATGGTTTAACGATTAATAA-CTTTCTTTAATTAATAAA--ATGAATTT
AATTTTTTT--GTGAAGAAGCAAAAA-TTTAAA-TTAGGGAC-AAGAAGACCCTATGAAT
TTT-TATTAGATTG--TGATGAGAATTATT---T---GAAATCTAATTTGGTTGGGGTGA
TTAAAAAAGAATAT-ATATCTTTTTGTATTAA---AGAAATTAATTTGTTCCG-TTATTA
ACGA-TTAAATGAGAAAAA-TACTCTAGGGATAACA-GCGTAATAATTTTGGATAGTTCA
TATAGATAAAATAGTTTGCGA

#Ixodes_hexagonus(AF549859.1)
TTAAATTGCTGTGGTATTTTGAC-TA-TACGAAGGTA-TTGAAATAAGGCTTTAAAT-GG
GT-GCTAAGAGAATGGTTTAACGATTAATAA-CTTTCTTTAATTAATAAA--TTGAATTT
AATTTTTTT--GTGAAGAAGCAAAAA-TTTAAA-TTAGGGAC-AAGAAGACCCTATGAAT
TTT-TATTAGATTG--TGATGAGAATTATT---T---GAAATCTAATTTGGTTGGGGTGA
TTAAAAAAGAATAT-ATATCTTTTTGTATTAA---AGAAATTAATTTGTTCCG-TTATTA
ACGA-TTAAATGAGAAAAA-TACTCTAGGGATAACA-GCGTAATAATTTTGGATAGTTCA
TATAGATAAAATAGTTTGCGA

#Ixodes_granulatus(AF549847.1)
TTAA-TTGCTGTGGTATTATGAC-TA-TACGAAGGTA-TTGAAATAAGATTTTAAAT-GA
GT-GCTAAGAGAATGGTTGAACAATTATAAG-CTTTCTTTAATTTAATAA--TTAAATTT
AATTTTTT--TGTGAAGAAGCAAAAA-TAAAAA-TTAGGGAC-AAGAAGACCCTATGAAT
TTTA-ATTT--ATTTATTATATAAAATAT---GTT---AAAT-AAATTTAATTGGGGCGA
TTGGAAAAGAATAA-ATATCTTTATTTAATAATT-TTTTTAAAAATTGGTTCCGTTTTTA
GCGA-TTAAATGAAAAAAA-TACTCTAGGGATAACA-GCGTAATAATTTTGGATAGTTCA
TATTGATAAAATAGTTTGCGA

#Ixodes_muris(AF549852.1)
TTAAATTGCTGTGGTATTTTGAC-TA-TACGAAGGTA-TTGAAATAAGATTTTAAAT-GG
GT-GCTAAGAGAATGATTAAACAATTATAGA-CTTTCTTTAATTAAATAA--TTAAATTT
AATTTTTTT-AGTGCAAAAGCAAAAA-TAAAAA-TTAGGGAC-AAGAAGACCCTATGAAT
TTTTTTAT---TTTTTTAATAAATTTTATTAA-ATTTATTAAAAAATTTAATTGGGGTGA
TGAAAAAAGAATAA-ATATCTTTTTATG-------TATTAAAAATTGGTTCCG-TTTTTA
ACGA-TTAAATGAAAAAAA-TACTCTAGGGATAACA-GCGTAATAATTTTGGATAGTTCA
TATAGATGAAATAGTTTGCGA

#Ixodes_luciae(AF549851.1)
TTAAATTGCTGTGGTATTTTGAC-TA-TACGAAGGTA-TTGAAATAAGGTTTTAAAT-GA
GC-GCTAAGAGAATGGTTTAACGATTATAAA-CTTTCTTTAATTAAAAAG--TTGAATTT
AATTTTTTT--GTGCAGAAGCAAACA-TTAGTT-TTAGGGAC-AAGAAGACCCTATGAAT
T-TTAAA----TTTAGTTTATTTATTTTT----AATATAAGTTAAATTTGGTTGGGGCGA
TGGAAAAAGAATAA-ATATCTTTATTTT-------ATAAAATAAAAAGTTCCG-TTATTA
ACGA-TTTAATGAGAAAAA-TACTCTAGGGATAACA-GCGTAATAATTTTGGAAAGTTCT
TATTGATAAAATAGTTTGCGA

#Ixodes_loricatus(AF549840.1)
TTAAATTGCTGTGGTATTTTGAC-TA-TACGAAGGTA-TTGAAATAAGGTTTTAAAT-GA
GC-GCTAAGAGAATGGTTTAACGATTATAAG-CTTTCTTTATTTAAAAAA--TTGAATTT
AATTTTTTT--GTGCAGAAGCAAACA-TTTATT-TTAGGGAC-AAGAAGACCCTATGAAT
T-TTGAA----TTTAATTTATTTATTTTT----AATATAAATTGGATTTGATTGGGGCGA
TAGAAAAAGAATAA-GTATCTTTATTTA-------AAGTAA--AAAAGTTCCG-TTATTA
ACGA-TTAAATGAGAAAAA-TACTCTAGGGATAACA-GCGTAATAATTTTGGAAAGTTCT
TATTGATAAAATAGTTTGCGA

#Ixodes_jellisoni(AF549849.1)
TTAAATTGCTGTGGTATTTTGAC-TA-TACGAAGGTA-TTGAAATAAGATTTTAAAT-GA
GT-GCTAAGAGAATGGTTTAACAATTAAAAA-CTTTCTTTGATTAAATAA--TTAAATTT
AATTTTTT--GGTGCAAAAGCAAAAA-TAAAAT-TTAGGGAC-AAGAAGACCCTATGAAT
TTTGATTTA--ATTATTTATTATTTTTTT---TAAGAATAATTAAATTTAATTGGGGTGA
TTTAAAAAGAATAA-ATATCTTTTATTAAAATAT-T--ATGAAATTGGTTCCG-TTTATA
ACGA-TTGATTGAAAAAGA-TACTCTAGGGATAACA-GCGTAATAATTTTGGATAGTTCA
TATAGATAAAATAGTTTGCGA

#Ixodes_nipponensis(AF549853.1)
TTAAATTGCTGTGGTATTTTGAC-TA-TACGAAGGTA-TTGAAATAAGATTTTAAAT-GA
GT-GCTAAGAGAATGGTTGAACAATTAGAGG-CTTTCTTTAATTAAATAA--TTAAATTT
GATTTTTT--AGTGCAAAAGCAAAAA-TTTAAA-TTAGGGAC-AAGAAGACCCTATGAAT
TTTTATTTT--TTTTT-----TAATTTTT---TATTTTAAAAAAAGTTTATTTGGGGTGA
TAAAAAAAGAATAA-GTATCTTTTTTAAAATA--------AAAGTTGGTTCCG-TTTTTA
GCGA-TTAAATGAAAAAAA-TACTCTAGGGATAACA-GCGTAATAATTTTGGATAGTTCA
TATAGATAAAATAGTTTGCGA

#Ixodes_affinis(AF549834.1)
TTAAATTGCTGTGGTATTTTGAC-TA-TACGAAGGTA-TTGAAATAAGATTTTAAAT-GA
GT-GCTAAGAGAATGATTTAACAATTAAAGG-CTTTCTTTAATTTAATAA--TTGAATTT
AATTTTTT--AGTGCAAAAGCAAAAA-TTATAA-TTAGGGAC-AAGAAGACCCTATGAAT
TTTT-A-----TTTTTTAATAATAAGATTA-----TTATTAAAAAATTTAATTGGGGTGA
TGGAAAAAGAATAA-ATATCTTTTTGGTATAT------AAAAATTTAGTTCCG-TTTTTA
ACGA-TTTTATGAAAAAAA-TACTCTAGGGATAACA-GCGTAATAATTTTGGATAGTTCA
TATAGATAAAATAGTTTGCGA

#Ixodes_ricinus(AF549842.1)
TTAAATTGCTGTGGTATTTTGAC-TA-TACGAAGGTA-TTGAAATAAGATTTTAAAT-GA
GT-GCTAAGAGAATGATTAAACAATTAAAAG-CTTTCTTTAATTGAATAA--TTGAATTT
AATTTTTTA--GTGCAAAAGCAAAAA-TAAAAA-TTAGGGAC-AAGAAGACCCTATGAAT
TTTTTA-----TTAAATTTTATAAAACTTT---ATATAAAGTTTAATTTAATTGGGGTGA
TGGAAAAAGAATAA-ATATCTTTTTTTT-AAA------GAAAA-TTGGTTCCG-TTTTTA
GCGA-TTAAATGAAAAAAA-TACTCTAGGGATAACA-GCGTAATAATTTTGGATAGTTCA
TATAGATAAAATAGTTTGCGA

#Ixodes_persulcatus(NC_004370.1)
TTAAATTGCTGTGGTATTTTGAC-TA-TACGAAGGTA-TTGAAATAAGATTTTAAAT-GA
GT-GCTAAGAGAATGATTGAACAATTATAGG-CTTTCTTTAGTTAAATAA--TTAAATTT
AATTTTTT--AGTGCAAAAGCAAAAA-TTAAAT-TTAGGGAC-AAGAAGACCCTATGAAT
TTTAATTTA--ATTTA-----TAATTTGA---AATTTTAAATTAAATTTGATTGGGGCGA
TGGAAAAAGAATGA-GTATCTTTTTTAGTTTT-------AAAAATTGGTTCCG-TTTTTA
ACGA-TTAAATGAGAAAAA-TACTCTAGGGATAACA-GCGTAATAATTTTGGATAGTTCT
TATAGATAAAATAGTTTGCGA

#Ixodes_pacificus(AF549854.1)
TTAAATTGCTGTGGTATTTTGAC-TA-TACGAAGGTA-TTGAAATAAGACTTTAAAT-GA
GT-GCTAAGAGAATGATTGAACAATTAGAAA-CTTTCTTTAATTAAATAA--TTAAATTT
AATTTTTTT-AATGCAAAAGTTAAAA-TAAAAT-TTAGGGAC-AAGAAGACCCTATGAAT
TTTTTATT----TATTTAAATATAAATAA---AATATTTAAATAAATTTGATTGGGGCGA
TGTAAAAAGAATAA-ATATCTTTTTTTATAAA---ATT---AAATTAGTTCCG-TTTATA
GCGA-TTTTTTGAAAAAAA-TACTCTAGGGATAACA-GCGTAATAATTTTGGATAGTTCA
TATAGATAAAATAGTTTGCGA

#Ixodes_scapularis(AF549857.1)
TTAAATTGCTGTGGTATTTTGAC-TA-TACAAAGGTA-TTGAAATAAGATTTTAAAT-GA
GT-GCTAAGAGAATGATTAAACAATTAAAAA-CTTTCTTTAATTAAATAA--TTAAATTT
AATTTTTTT-TGTGCAAAAGCAAAAA-TAAAAT-TTAGGGAC-AAGAAGACCCTATGAAT
TTTT-ATT---ATTAATATTTTGCAATTA---AATTATTAAT--AATTTAATTGGGGCGA
TAAAAAAAGAATAA-ATATCTTTTTA---------ATTATTAAATAAGTTCCG-TTTTTA
GCGA-TTAAATGAAAAAAA-TACTCTAGGGATAACA-GCGTAATAATTTTGGATAGTTCA
TATAGATAAAATAGTTTGCGA

#Ixodes_woodi(AF549843.1)
TTAAATTGCTGTGGTATTTTGAC-TA-TACGAAGGTA-TTGAAATAAGGCTTTAAAT-GA
GT-GCTAAAAGAATGGTTTTACAATTAATAG-CTTTCTTTAATTAATAAA--TTGAATTT
AATTTTTT--TGTGAAGAAGCAAAAA-TAATAA-TTAGGGAC-AAGAAGACCCTATGAAT
TTTA-ATTA--GATTATGTTTAAGGAAAT---ATTTAAGAATTTAATTTAATTGGGGTGA
TTAAAAAAGAATAT-AGATCTTTTTGTAAGAAGA-A--GTTTAATTTGTTCCG-TTATTA
ATGA-TTAAATGATAAAAA-TACTCTAGGGATAACA-GCGTAATAATTTTGGATAGTTCT
TATAGATAAAATAGTTTGCGA

#Ixodes_turdus(AF549838.1)
TTAAATTGCTGTGGTATTTTGAC-TA-TACGAAGGTA-TTGAAATAAGATTTTAAAT-GA
GT-GCTAAGAGAATGGTTTAACAATTAATAA-CTTTCTTTATTTTAAAAA--TTAAATTT
AATTTTTT--TGTGAGGAAGCAATAA-TAAAAA-TTAGGGAC-AAGAAGACCCTATGAAT
TTTAAATTA--GTATTTATATTAATTGTT---AAT-TTTATATTAATTTTGTTGGGGCGA
CAGAAAAAGAATAA-TTATCTTTTAATAATAA------GTTAATTTAGATCCATTATTTA
GTGA-TTTAATGAGAAAAA-TACTCTAGGGATAACA-GCGTAATAATTTTGGATAGTTCT
TATAGATAAAATAGTTTGCGA

#Ixodes_pararicinus(AF549855.1)
TTAAATTGCTGTGGTATTTTGAC-TA-TACGAAGGTA-TTGAAATAAGATTTTAAAT-GA
GT-GCTAAGAGAATGATTTAACAATTAAAGA-CTTTCTTTAATTTAATAA--TTGAATTT
AATTTTTT--AGTGCAAAAGCAAAAA-TTATTA-TTAGGGAC-AAGAAGACCCTATGAAT
TTTT-ATTT--TTTGG-GAAAAAATTA-----TTTTTCAAA--AAATTTGATTGGGGCGA
TGAAAAAAGAATAA-GTATCTTTTTAATTAAT------AAAAATTTAGTTCCG-TTTTTA
ACGA-TTATATGAAAAAAA-TACTCTAGGGATAACA-GCGTAATAATTTTGGATAGTTCA
TATAGATAAAATAGTTTGCGA

#Ixodes_sigelos(AF549858.1)
TTAAATTGCTGTGGTATTTTGAC-TA-TACGAAGGTA-TTGAAATAAGGTTTTAAAT-GG
GC-GCTAAGAGAATGATTTAACAATTATAAT-CTTTCTTTAATTTAAAAA--TTAAATTT
AATTTTTTT--GTGAAGAAGCAAACA-TTTTTA-TTAGGGAC-AAGAAGACCCTATGAAT
TCTTTTA----ACGAACGAAGATTCTTTC----GATATTAAGTAAATTTAATTGGGGCGA
TAAAAAAAGAATGT-ATATCTTTATTTA-------AAACAAAA-TAAGTTCCG-TTATTA
ACGA-TTAAATGAAAAAAA-TACTCTAGGGATAACA-GCGTAATAATTTTGGAAAGTTCA
TATTGATAAAATAGTTTGCGA

#Ixodes_nuttallianus(AF549848.1)
TTAAATTGCCGTGGTATTTTGAC-TA-TGCGAAGGTA-TTGAAATAAGATTTTAAAT-GA
GT-GCTAAGAGAATGGTTGAACAATTAAGAG-CTTTCTTTAATTAAATAA--TTAAATTT
AATTTTTT--TGTGAAGAAGCAAAAA-TAAGAA-TTAGGGAC-AAGAAGACCCTATGAAT
TTTG-ATTT--AATTTTGATTTAATATTA---AAA----AATTAAATTTGGTTGGGGCGA
CGGGAAAAGAATGT-TTATCTTTTTATATTTAAT-TTTTTTTAATAGGTTCCG-TTTTTA
GCGA-TTAAATGAAAAAAA-TACTCTAGGGATAACA-GCGTAATAATTTTGGATAGTTCA
TATTGATAAAATAGTTTGCGA

#Ixodes_minor(AF549841.1)
TTAAATTGCTGTGGTATTTTGAC-TA-TACGAAGGTA-TTGAAATAAGATTTTAAAT-GA
GT-GCTAAGAGAATGATTTAACAATTAAAGA-CTTTCTTTTATTAAATAA--TTGAATTT
AATTTTTT--AGTGCGAAAGCAAAAA-TTAAAA-TTAGGGAC-AAGAAGACCCTATGAAT
TTTTAATTT--TTTAAATAATATATTTTA---ATTATTAAA--AAATTTAATTGGGGTGA
TGGAAAAAGAATAA-ATATCTTTTTTTAAAGT------TTAAATT-AGTTCCG-TTTTTA
ACGA-TTAAATGAAAAAAA-TACTCTAGGGGTAACA-GCGTAATAATTTTGGATAGTTCA
TATAGATAAAATAGTTTGCGA

#Ixodes_lasallei(AF549850.1)
TTAAATTGCTGTGGTATTTTGAC-TA-TACGAAGGTA-TTGAAATAAGGCTTTAAAT-GG
GT-GCTAAGAGAATGGTTGAACAATTGATGA-CTTTCTTTAATTTAAAAA--TTGAATTT
AATTTTTT--TGTGAGGAAGCAAAAA-TGGAAA-TTAGGGAC-AAGAAGACCCTATGAAT
TTTTTATTT--AAGCATATTTTCTTAG-----AAAATATGCTTAAATTTGGTTGGGGTGA
TGAAAAAAGAATAT-ATATCTTTTTG--AAAATT-A--ATTAATTTTGTTCCG-TTTTTA
ACGA-TTAATTGAAACAAA-TACTCTAGGGATAACA-GCGTAATAATTTTGGATAGTTCT
TATAGATAAAATAGTTTGCGA

#Ixodes_gibbosus(AF549846.1)
TTAAATTGCTGTGGTATTTTGAC-TA-TACGAAGGTA-TTGAAATAAGATTTTAAAT-GA
GT-GCTAAGAGAATGATTGGACAATTAAAGA-CTTTCTTTAATTAAATAA--TTAAATTT
AATTTTTTT-AGTGCAAAAGCAAAAA-TAAAAA-TTAGGGAC-AAGAAGACCCTATGAAT
TTTT-ATTT--ATTAA-TAAAATATTAGTAATATTTTATTATTAAATTTGATTGGGGTGA
TGGAAAAAGATTGA-GTATCTTTTTTTT---T------ATAAAATTGGTTCCG-TTTGTA
GCGA-TTAAATGAAAAAAA-TACTCTAGGGATAACA-GCGTAATAATTTTGGATAGTTCA
TATAGATAAAATAGTTTGCGA

#Ixodes_frontalis(AF549839.1)
TTAAATTGCTGTGGTATTTTGAC-TA-TACGAAGGTA-TTGAAATAAGATTTTAAAT-GA
GT-GCTAAGAGAATGATTTAACAATTAATAA-CTTTCTTTATTTTAAAAA--TTAAATTT
AATTTTTT--TGTGAGGAAGCAAAAA-TAAAAA-TTAGGGAC-AAGAAGACCCTATGAAT
TTTAGATTA--ATATTTATATTAGTAATT---AAT-TTTATATTAATTTTGTTGGGGCGA
CAGAAAAAGAATAA-CTATCTTTTAATAATAA------GTTAATTTGGATCCATTATTTA
GTGA-TTTAATGAAAAAAA-TACTCTAGGGATAACA-GCGTAATAATTTTGGATAGTTCT
TATAGATAAAATAGTTTGCGA

#Ixodes_dampfi(AF549837.1)
TTAAATTGCTGTGGTATTTTGAC-TA-TACGAAGGTA-TTGAAATAAGGCTTTAAAT-GA
GT-GCTAAGAGAATGGTTTTACAATTAAAAG-CTTTCTTTAATTAATAAA--TTGAATTT
AATTTTTT--TGTGAAGAAGCGAAAA-TAATAG-TTAGGGAC-AAGAAGACCCTATGAAT
TTTA-ATTA--AATTATATTTGGGGAA-T---GCCTTAGAATTTAATTTGGTTGGGGTGA
TTAAAAAAGAATAA-ATATCTTTTTGTAAAAA-------TTTAATTTGTTCCG-TTATTA
ATGA-TAAAATGATAAAAA-TACTCTAGGGATAACA-GCGTAATAATTTTGGATAGTTCT
TATAGATAAAATAGTTTGCGA

#Ixodes_brunneus(AF549836.1)
TTAAATTGCTGTGGTATTTTGAC-TA-TACGAAGGTA-TTGAAATAAGATTTTAAAT-GA
GT-GCTAAGAGAATGGTATAACAATTAATAA-CTTTCTTTATTTTAAAAA--TTAAATTT
AATTTTTT--TGTGAGGAAACAAAAA-TAAAAA-TTAGGGAC-AAGAAGACCCTATGAAT
TTTAAATTA--ATATGAA-ATTAATAATT---AGTATTTATATTAATTTTGTTGGGGCGA
CAGGAAAAGAATAA-TTATCTTTTAATAATAA------ATTAATTTTGATCCATTATTTA
ATGA-TTTAATGAAAAAAA-TACTCTAGGGATAACA-GCGTAATAATTTTGGATAGTTCT
TATAGATAAAATAGTTTGCGA

#Ixodes_uriae(AF549859.1)
TTAAATTGCTGTGGTATTTTGAC-TA-TACGAAGGTA-TTGAAATAAGGCTTTAAAT-GG
GC-GCTAAGAGAATGATAGAACAATTTTACT-CTGTCTTTATTATAAAAA--TAGAATTT
AACTTTTTA-TGTGCAGAGGCGAAAA-TTATTT-TAAGGGAC-AAGAAGACCCTATGAAT
TTTATT-----TTTTTAATAAAAAGAATTT---TTTATTAAAAG--ATTAGTTGGGGCGA
TTAATAAAGAGTGC-AGATCTTTATGTT--TT---AATTAAA--TTGGATCCA-ATATTA
TTGA-TTTAATGAATTAAA-TACTCTAGGGATAACA-GCGTTATAATTTTGGATAGCTCA
TATAGATAAAATTGATTGCGA

#Ixodes_neuquenensis(AY254393.1)
TTAAATTGCTGTGGTATTTTGAC-TA-TACGAAGGTA-TTGAAATAAGGTTTTAAAT-GG
GC-GCTAAGAGAATGGTTAAACAATTACAAG-CTTTCTTTAATTTACAAA--TTGAATTT
AATTTTTTT--GTGAAGAAGCCAATA-TATGTA-TTAGGGAC-AAGAAGACCCTATGCAT
T-TTAAA----TTTATTTTATTTTATTT-----AAATTAAAATAAATTTAATTGGGGCGA
TTAGTAAAGAATAT-TTATCTTTAAATA-------ATAATTAA-TAAGATCCG-TTATTA
ACGA-TTAAATGAAAAAAA-TACTCTAGGGATAACA-GCGTAATAATTTCGAATAGTTCG
TATTGATGAAATAGTTTGCGA

#Ixodes_neuquenensis(AY254395.1)
TTAAATTGCTGTGGTATTTTGAC-TA-TACGAAGGTA-TTGAAATAAGGTTTTAAAT-GG
GC-GCTAAGAGAATGGTTAAACAATTACAAG-CTTTCTTTAATTTACAAA--TTGAATTT
AATTTTTTT--GTGAAGAAGCCAATA-TATGTA-TTAGGGAC-AAGAAGACCCTATGCAT
T-TTAAA----TTTATTTTATTTTATTT-----AAATTAAAATAAATTTAATTGGGGCGA
TTAGTAAAGAATAT-TTATCTTTAAATA-------ATAATTAA-TAAGATCCG-TTATTA
ACGA-TTAAATGAAAAAAA-TACTCTAGGGATAACA-GCGTAATAATTTCGAATAGTTCG
TATTGATGAAATAGTTTGCGA

#Ixodes_neuquenensis(AY254394.1)
TTAAATTGCTGTGGTATTTTGAC-TA-TACGAAGGTA-TTGAAATAAGGTTTTAAAT-GG
GC-GCTAAGAGAATGGTTAAACAATTACAAG-CTTTCTTTAATTTACAAA--TTGAATTT
AATTTTTTT--GTGAAGAAGCCAATA-TATGTA-TTAGGGAC-AAGAAGACCCTATGCAT
T-TTAAA----TTTATTTTATTTTATTT-----AAATTAAAATAAATTTAATTGGGGCGA
TTAGTAAAGAATAT-TTATCTTTAAATA-------ATAATTAA-TAAGATCCG-TTATTA
ACGA-TTAAATGAAAAAAA-TACTCTAGGGATAACA-GCGTAATAATTTCGAATAGTTCG
TATTGATGAAATAGTTTGCGA

#Ixodes_hexagonus(AF001400.1)
TTAAATTGCTGTGGTATTTTGAC-TA-TACGAAGGTA-TTGAAATAAGGCTTTAAAT-GG
GT-GCTAAGAGAATGGTTTAACGATTAATAA-CTTTCTTTAATTAATAAA--TTGAATTT
AATTTTTTT--GTGAAGAAGCAAAAA-TTTAAA-TTAGGGAC-AAGAAGACCCTATGAAT
TTT-TATTAGATTG--TGATGAGAATTAAT---T---GAAATCTAATTTGGTTGGGGTGA
TTAAAAAAGAATAT-ATATCTTTTTGTATTAA---AGAAATTAATTTGTTCCG-TTATTA
ACGA-TTAAATGAGAAAAA-TACTCTAGGGATAACA-GCGTAATAATTTTGGATAGTTCA
TATAGATAAAATAGTTTGCGA

#Ixodes_scapularis(L34293.1)
TTAAATTGCTGTGGTATTTTGAC-TA-TACAAAGGTA-TTGAAATAAGATTTTAAAT-GA
GT-GCTAAGAGAATGATTAAACAATTAAAAG-CTTTCTTTAATTAAAAAA--TTAAATTT
AATTTTTTT-AGTGCAAAAGCAAAAA-TAAAAT-TTAGGGAC-AAGAAGACCCTATGAAT
TTT-TATT---GTTAATAATTAATATTTA---AGTTATTAAT--AATTTAATTGGGGCGA
TAAAAAAAGAATAA-GTATCTTTTTA---------GTTATAAAATAAGTTCCG-TTTTTA
GCGA-TTAAATGAAATAAA-TACTCTAGGGATAACA-GCGTAATAATTTTGGATAGTTCA
TATAGATAAAATAGTTTGCGA

#Ixodes_hexagonus(L34298.1)
TTAAATTGCTGTGGTATTTTGAC-TA-TACGAAGGTA-TTGAAATAAGGCTTTAAAT-GG
GT-GCTAAGAGAATGGTTTAACGATTAATAA-CTTTCTTTAATTAATAAA--ATGAATTT
AATTTTTTT--GTGAAGAAGCAAAAA-TTTAAA-TTAGGGAC-AAGAAGACCCTATGAAT
TTT-TATTAGATTG--TGATGAGAATTATT---T---GAAATCTAATTTGGTTGGGGTGA
TTAAAAAAGAATAT-ATATCTTTTTGTATTAA---AGAAATTAATTTGTTCCG-TTATTA
ACGA-TTAAATGAGAAAAA-TACTCTAGGGATAACA-GCGTAATAATTTTGGATAGTTCA
TATAGATAAAATAGTTTGCGA

#Ixodes_nipponensis(AB006023.1)
TTAAATTGCTGTGGTATTTTGAC-TA-TACGAAGGTA-TTGAAATAAGATTTTAAAT-GA
GT-GCTAAGAGAATGGTTGAACAATTAGAGG-CTTTCTTTAATTAAATAA--TTAAATTT
GATTTTTT--AGTGTAAAAGCAAAAA-TTTAAA-TTAGGGAC-AAGAAGACCCTATGAAT
TTTTATTTT--TTTTT-----AAATTTTT---TATTTAAAAAAAAGTTTAATTGGGGTGA
TAAAAAAAGAATAA-GTATCTTTTTTAAAATA--------AAAGTTGGTTCCG-TTTTTA
GCGA-TTAAATGAAAAAAA-TACTCTAGGGATAACA-GCGTAATAATTTTGGATAGTTCA
TATAGATAAAATAGTTTGCGA

#Ixodes_hexagonus(AF001399.1)
TTAAATTGCTGTGGTATTTTGAC-TA-TACGAAGGTA-TTGAAATAAGGCTTTAAAT-GG
GT-GCTAAGAGAATGGTTTAACGATTAATAA-CTTTCTTTAATTAATAAA--TTGAATTT
AATTTTTTT--GTGAAGAAGCAAAAA-TTTAAA-TTAGGGAC-AAGAAGACCCTATGAAT
TTT-TATTAGATTG--TGATGAGAATTAAT---T---GAAATCTAATTTGGTTGGGGTGA
TTAAAAAAGAATAT-ATATCTTTTTGTATTAA---AGAAATTAATTTGTTCCG-TTATTA
ACGA-TTAAATGAGAAAAA-TACTCTAGGGATAACA-GCGTAATAATTTTGGATAGTTCA
TATAGATAAAATAGTTTGCGA

#Ixodes_auritulus(AF549845.1)
TTAAATTGCTGTGGTATTTTGAC-TA-TACGAAGGTA-TTGAAATAAGGCTTTAAAT-GG
GT-GCTAAGAGAATGGTTTAACAATTATCAG-CTTTCTTTAATTAAATAA--TTGAATTT
AATTTTTTT-TGTGAAGAAGCAAAAA-TGTAAA-TTAGGGAC-AAGAAGACCCTATGAAT
TTT-TATTATTATTAAAA----AAATTTTT---TT-TTAATAATAATTTGATTGGGGTGA
TATAAAAAGAATAT-TTATCTTTTTGT---AA---TAAT-TTAATTTGATCCG-TTAATA
ACGA-TTATTTGAAAAAAA-TACTCTAGGGATAACA-GCGTAATAATTTTGGATAGTTCA
CATAGATAAAATAGTTTGCGA

#Ixodes_scapularis(AF309018.1)
TTAAATTGCTGTGGTATTTTGAC-TA-TACAAAGGTA-TTGAAATAAGATTTTAAAT-GA
GT-GCTAAGAGAATGATTAAACAATTAAAAG-CTTTCTTTAATTAAAAAA--TTAAATTT
AATTTTTTT-AGTGCAAAAGCAAAAA-TAAAAT-TTAGGGAC-AAGAAGACCCTATGAAT
TTTT-ATT---GTTAATAATTAAAATTTA---AGTTATTAAT--AATTTAATTGGGGCGA
TAAAAAAAGAATAA-GTATCTTTTTA---------GTTATAAAATAAGTTCCG-TTTTTA
GCGA-TTAAATGAAATAAA-TACTCTAGGGATAACA-GCGTAATAATTTTGGATAGTTCA
TATAGATAAAATAGTTTGCGA

#Ixodes_scapularis(AF309027.1)
TTAAATTGCTGTGGTATTTTGAC-TA-TACAAAGGTA-TTGAAATAAGATTTTAAAT-GA
GT-GCTAAGAGAATGATTAAACAATTAAAAG-CTTTCTTTAATTAAAAAA--TTAAATTT
AATTTTTTT-AGTGCAAAAGCAAAAA-TAAAAT-TTAGGGAC-AAGAAGACCCTATGAAT
TTTT-ATT---GTTAATAATTAAAATTTA---AGTTATTAAT--AATTTAATTGGGGTGA
TAAAAAAAGAATAA-GTATCTTTTTA---------GTTATAAAATAAGTTCCG-TTTTTA
GCGA-TTAAATGAAATAAA-TACTCTAGGGATAACA-GCGTAATAATTTTGGATAGTTCA
TATAGATAAAATAGTTTGCGA

#Ixodes_granulatus(EF427898.1)
TTAAATTGCTGTGGTATTTTGAC-TA-TACGAAGGTA-TTGAAATAAGATTTTAAAT-GA
GT-GCTAAGAGAATGGTTGAACAATTATAAG-CTTTCTTTAATTTAATAA--TTAAATTT
AATTTTTTT--GTGAAGAAGCAAAAA-TAAGAA-TTAGGGAC-AAGAAGACCCTATGAAT
TTTAA------TTTATTTATTATATAAAAT---ATGTTAAATA-AATTTAATTGGGGCGA
TTGGAAAAGAATAA-GTATCTTTTTTT--AAAAATTTTTAAAAATTGGTTCCG-TTTTTA
GCGA-TTAAATGAAAAAAA-TACTCTAGGGATAACA-GCGTAATAATTTTGGATAGTTCA
TATTGATAAAATAGTTTGCGA

#Ixodes_nipponensis(AB006020.1)
TTAAATTGCTGTGGTATTTTGAC-TA-TACGAAGGTA-TTGAAATAAGATTTTAAAT-GA
GT-GCTAAGAGAATGGTTGAACAATTAGAGG-CTTTCTTTAATTAAATAA--TTAAATTT
GATTTTTT--AGTGCAAAAGCAAAAA-TTTAAA-TTAGGGAC-AAGAAGACCCTATGAAT
TTTTATTTT--TTTTT-----AAATTTTT---TATTTAAAAAAAAGTTTAATTGGGGAGA
TAAAAAAAGAATAA-GTATCTTTTTTAAAATA--------AAAGTTGGTTCCG-TTTTTA
GCGA-TTAAATGAAAAAAA-TACTCTAGGGATAACA-GCGTAATAATTTTGGATAGTTCA
TATAGATAAAATAGTTTGCGA

#Ixodes_persulcatus(L34295.1)
TTAAATTGCTGTGGTATTTTGAC-TA-T-CGAAGGTA-TTGAAATAAGATTTTAAAT-GA
GT-GCTAAGAGAATGATTGAACAATTATAGG-CTTTCTTTAGTTAAATAA--TTAAATTT
AATTTTTTT-AGTGCAAAAGCAAAAA-TTAAAT-TTAGGGAC-AAGAAGACCCTATGAAT
TTTAATTTA--ATTTA-----TAATTTGA---AATTTTAAATTAAATTTGATTGGGGCGA
TGGAAAAAGAATGA-GTATCTTTTTTAGCTTT-------AAAAATTGGTTCCG-TTTTTA
ACGA-TTAAATGAGAAAAA-TACTCTAGGGATAACA-GCGTAATAATTTTGGATAGTTCT
TATAGATAAAATAGTTTGCGA

#Ixodes_ricinus(L34292.1)
TTAAATTGCTGTGGTATTTTGAC-TA-TACGAAGGTA-TTGAAATAAGATTTTAAAT-GA
GT-GCTAAGAGAATGATTAAACAATTAAAAG-CTTTCTTTAATTGAATAA--TTGAATTT
AATTTTTTA--GTGCAAAAGCGAAAA-TAAAAA-TTAGGGAC-AAGAAGACCCTATGAAT
TTTTT------ATTAAATTTTATAAAACTTT--ATATAAAATTTAATTTAATTGGGGTGA
TGGAAAAAGAATAA-ATATCTTTTTTTTTAAAAA------AAA-TTGGTTCCG-TTTTTA
GCGA-TTAAATGAAAAAAA-TACTCTAGGGATAACA-GCGTAATAATTTTGGATAGTTCA
TATAGATAAAATAGTTTGCGA

#Ixodes_pacificus(L34296.1)
TTAAATTGCTGTGGTATTTTGAC-TA-TACGAAGGTA-TTGAAATAAGACTTTAAAT--A
GT-GCTAAGAGAATGATTGAACAATTAGAAA-CTTTCTTTAATTAAATAA--TTAAATTT
AATTTTTTA-ACTGCAAA-GTTAAAA-TAAAAT-TTAGGGAC-AAGAGGACCCTATGAAT
TTTTTATT----TATTTAAATATAAATAA---AATTTTTAAATAAATTTGATTGGGGCGA
TGTAAAAAGAATAA-ATATCTTTTTTTATAAA---ATT---AAATTAGTTCCG-TTTATA
GCGA-TTTTTTGAAAAAAA-TACTCTAGGGATAACA-GCGTAATAATTTTGGATAGTTCA
TATAGATAAAATAGTTTGCGA

#Ixodes_pacificus(AF309008.1)
TTAAATTGCTGTGGTATTTTGAC-TA-TACGAAGGTA-TTGAAATAAGACTTTAAAT-GA
GT-GCTAAGAGAATGATTGAACAATTAGAAA-CTTTCTTTAATTAAATAA--TTAAATTT
AATTTTTTA-A-TGCAAAAGCTAAAA-TAAAAT-TTAGGGAC-AAGAAGACCCTATGAAT
TTTTTATT----TATTTAAATATAAATAA---AATTTTTAAATAAATTTGATTGGGGCGA
TGTAAAAAGAATAA-ATATCTTTTTTTATAAA---ATT---AAATTAGTTCCG-TTTATA
GCGA-TTTTTTGAAAAAAA-TACTCTAGGGATAACA-GCGTAATAATTTTGGATAGTTCA
TATAGATAAAATAGTTTGCGA

#Ixodes_pacificus(AF309010.1)
TTAAATTGCTGTGGTATTTTGAC-TA-TACGAAGGTA-TTGAAATAAGACTTTAAAT-GA
GT-GCTAAGAGAATGATTGAACAATTAGAAA-CTTTCTTTAATTAAATAA--TTAAATTT
AATTTTTTA-A-TGCAAAAGCTAAAA-TAAAAT-TTAGGGAC-AAGAAGACCCTATGAAT
TTTTTATT----TATTTAAATATAAATAA---AATTTTTAAATAAATTTGATTGGGGTGA
TGTAAAAAGAATAA-ATATCTTTTTTTATAAA---ATT---AAATTAGTTCCG-TTTATA
GCGA-TTTTTTGAAAAAAA-TACTCTAGGGATAACA-GCGTAATAATTTTGGATAGTTCA
TATAGATAAAATAGTTTGCGA

#Ixodes_pacificus(AF309009.1)
TTAAATTGCTGTGGTATTTTGAC-TA-TACGAAGGTA-TTGAAATAAGACTTTAAAT-GA
GT-GCTAAGAGAATGATTGAACAATTAGAAA-CTTTCTTTAATTAAATAA--TTAAATTT
AATTTTTTA-A-TGCAAAAGCTAAAA-TAAAAT-TTAGGGAC-AAGAAGACCCTATGAAT
TTTTTATT----TATTTAAATATAAATAA---AATTTTTAAATAAATTTGATTGGGGCGA
TGTAAAAAGAATAA-ATATCTTTTTTTATAAA---ATT---AAATTAGTTCCG-TTTATA
GCGA-TTTTTTGAAAAAAAATACTCTAGGGATAACA-GCGTAATAATTTTGGATAGTTCA
TATAGATAAAATAGTTTGCGA

#Ixodes_scapularis(L43854.1)
TTAAATTGCTGTGGTATTTTGAC-TA-TACAAAGGTA-TTGAAATAAGATTTTAAAT-GA
GT-GCTAAGAGAATGATTAAACAATTAAAAA-CTTTCTTTAATTAAATAA--TTAAATTT
AATTTTTTT--GTGCAAAAGCAAAAA-TAAAAT-TTAGGGAC-AAGAAGACCCTATGAAT
TTTT-ATT---ATTAATATTTTGCAATTA---AATTATTAAT--AATTTAATTGGGGCGA
TAAAAAAAGAATAA-ATATCTTTTTA---------ATTATTAAATAAGTTCCG-TTTTTA
GCGA-TTAAATGAAAAAAA-TACTCTAGGGATAACA-GCGTAATAATTTTGGATAGTTCA
TATAGATAAAATAGTTTGCGA

#Ixodes_scapularis(L43857.1)
TTAAATTGCTGTGGTATTTTGAC-TA-TACAAAGGTA-TTGAAATAAGATTTTAAAT-GA
GT-GCTAAGAGAATGATTAAACAATTAAAAG-CTTTCTTTAATTAAAAAA--TTAAATTT
AATTTTTTT-AGTGCAAAAGCAAAAA-TAAAAT-TTAGGGAC-AAGAAGACCCTATGAAT
TTTT-ATT---GTTAATAATTAATATTTA---AGTTATTAAT--AATTTAATTGGGGCGA
TAAAAAAAGAATAA-GTATCTTTTTA---------GTTATAAAATAAGTTCCG-TTTTTA
GCGA-TTAAATGAAATAAA-TACTCTAGGGATAACA-GCGTAATAATTTTGGATAGTTCA
TATAGATAAAATAGTTTGCGA

#Ixodes_scapularis(AF309021.1)
TTAAATTGCTGTGGTATTTTGAC-TA-TACAAAGGTA-TTGAAATAAGATTTTAAAT-GA
GT-GCTAAGAGAATGATTAAACAATTAAAAG-CTTTCTTTAATTAAAAAA--TTAAATTT
AATTTTTTT-AGTGCAAAAGCAAAAA-TAAAAT-TTAGGGAC-AAGAAGACCCTATGAAT
TTTT-ATT---GTTAATAATTAAAATTTA---AGTTATTAAT--AATTTAATTGGGGCGA
TAAAAAAAGAATAA-GTATCTTTTTA---------ATAATAAAATAAGTTCCG-TTTTTA
GCGA-TTAAATGAAATAAA-TACTCTAGGGATAACA-GCGTAATAATTTTGGATAGTTCA
TATAGATAAAATAGTTTGCGA

#Ixodes_scapularis(L43862.1)
TTAAATTGCTGTGGTATTTTGAC-TA-TACAAAGGTA-TTGAAATAAGATTTTAAAT-GA
GT-GCTAAGAGAATGATTAAACAATTAAAAG-CTTTCTTTAATTAAAAAA--TTAAATTT
AATTTTTTT-AGTGCAAAAGCAAAAA-TAAAAT-TTAGGGAC-AAGAAGACCCTATGAAT
TTTT-ATT---GTTAATAATTAAAATTTA---AGTTATTAAT--AATTTAATTGGGGCGA
TAAAAAAAGAATAA-GTATCTTTTTA---------GTTATAAAATAAGTTCCG-TTTTTA
GCGA-TTAAATGAAATAAA-TACTCTAGGGATAACA-GCGTAATAATTTTGGATAGTTCA
TATAGATAAAATAGTTTGCGA

#Ixodes_scapularis(L43866.1)
TTAAATTGCTGTGGTATTTTGAC-TA-TACAAAGGTA-TTGAAATAAGATTTTAAAT-GA
GT-GCTAAGAGAATGATTAAACAATTAAAAA-CTTTCTTTAATTAAATAA--TTAAATTT
AATTTTTTT-GGTGCAAAAGCAAAAA-TAAAAT-TTAGGGAC-AAGAAGACCCTATGAAT
TTTT-ATT---ATTAATATTTTGCAATTA---AATTATTAAT--AATTTAATTGGGGCGA
TAAAAAAAGAATAA-GTATCTTTTTA---------ATTGTAAAATAAGTTCCG-TTTTTA
GCGA-TTAAATGAAAAAAA-TACTCTAGGGATAACA-GCGTAATAATTTTGGATAGTTCA
TATAGATAAAATAGTTTGCGA

#Ixodes_abrocomae(GU188043.1)
TTAAATTGCTGTGGTATTTTGAC-TA-TACGAAGGTA-TTGAAATAAGGTTTTAAAT-GG
GC-GCTAAGAGAATGATTTAACAATTATAAT-CTTTCTTTAATTTAAAAA--TTAAATTT
AATTTTTTT--GTGAAGAAGCAAACA-TTTTTA-TTAGGGAC-AAGAAGACCCTATGAAT
T--TTTA----TTTATTTTATATAAAAT-----AATATAAAATAAATTTAATTGGGGCGA
TATAAAAAGAATAT-ATATCTTTATTTA-------AAAAATAA-TAAGTTCCG-TTATTA
GCGA-TTAAATGAAAAAAA-TACTCTAGGGATAACA-GCGTAATAATTTTGGAAAGTTCA
TATTGATAAAATAGTTTGCGA

#Ixodes_scapularis(L43864.1)
TTAAATTGCTGTGGTATTTTGAC-TA-TACAAAGGTA-TTGAAATAAGATTTTAAAT-GA
GT-GCTAAGAGAATGATTAAACAATTAAAAA-CTTTCTTTAATTAAATAA--TTAAATTT
AATTTTTTT--GTGCAAAAGCAAAAA-TAAAAT-TTAGGGAC-AAGAAGACCCTATGAAT
TTTT-ATT---ATTAATATTTTGCAATTA---AATTATTAAT--AATTTAATTGGGGCGA
TAAAAAAAGAATAA-ATATCTTTTTA---------ATTATTAAATAAGTTCCG-TTTTTA
GCGA-TTAAATGAAAAAAA-TACTCTAGGGATAACA-GCGTAATAATTTTGGATAGTTCA
TATAGATAAAATAGTTTGCGA

#Ixodes_scapularis(L43865.1)
TTAAATTGCTGTGGTATTTTGAC-TA-TACAAAGGTA-TTGAAATAAGATTTTAAAT-GA
GT-GCTAAGAGAATGATTAAACAATTAAAAA-CTTTCTTTAATTAAATAA--TTAAATTT
AATTTTTTT-G-TGCAAAAGCAAAAA-TAAAAT-TTAGGGAC-AAGAAGACCCTATGAAT
TTTT-ATT---ATTAATATTTTGCAATTA---AATTATTAAT--AATTTAATTGGGGCGA
TAAAAAAAGAATAA-GTATCTTTTTA---------ATTGTAAAATAAGTTCCG-TTTTTA
GCGA-TTAAATGAAAAAAA-TACTCTAGGGATAACA-GCGTAATAATTTTGGATAGTTCA
TATAGATAAAATAGTTTGCGA

#Ixodes_scapularis(L43877.1)
TTAAATTGCTGTGGTATTTTGAC-TA-TACAAAGGTA-TTGAAATAAGATTTTAAAT-GA
GT-GCTAAGAGAATGATTAAACAATTAAAAA-CTTTCTTTAATTAAATAA--TTAAATTT
AATTTTTTT-G-TGCAAAAGCAAAAA-TAAAAT-TTAGGGAC-AAGAAGACCCTATGAAT
TTTT-ATT---ATTAATATTTTGCAATTA---AATTATTAAT--AATTTAATTGGGGCGA
TAAAAAAAGAATAA-ATATCTTTTTA---------ATTATTAAATAAGTTCCG-TTTTTA
GCGA-TTAAATGAAAAAAA-TACTCTAGGGATAACA-GCGTAATAATTTTGGATAGTTCA
TATAGATAAAATAGTTTGCGA

#Ixodes_scapularis(L43874.1)
TTAAATTGCTGTGGTATTTTGAC-TA-TACAAAGGTA-TTGAAATAAGATTTTAAAT-GA
GT-GCTAAGAGAATGATTAAACAATTAAAAA-CTTTCTTTAATTAAATAA--TTAAATTT
AATTTTTTT--GTGCAAAAGCAAAAA-TAAAAT-TTAGGGAC-AAGAAGACCCTATGAAT
TTTT-ATT---ATTAATATTTTGCAATTA---AATTATTAAT--AATTTAATTGGGGCGA
TAAAAAAAGAATAA-ATATCTTTTTA---------ATTATTAAATAAGTTCCG-TTTTTA
GCGA-TTAAATGAAAAAAA-TACTCTAGGGATAACA-GCGTAATAATTTTGGATAGTTCA
TATAGATAAAATAGTTTGCGA

#Ixodes_scapularis(L43876.1)
TTAAATTGCTGTGGTATTTTGAC-TA-TACAAAGGTA-TTGAAATAAGATTTTAAAT-GA
GT-GCTAAGAGAATGATTAAACAATTAAAAA-CTTTCTTTAATTAAATAA--TTAAATTT
AATTTTTTT--GTGCAAAAGCAAAAA-TAAAAT-TTAGGGAC-AAGAAGACCCTATGAAT
TTTT-ATT---ATTAATATTTTGCAATTA---AATTATTAAT--AATTTAATTGGGGCGA
TAAAAAAAGAATAA-ATATCTTTTTA---------ATTATTAAATAAGTTCCG-TTTTTA
GCGA-TTAAATGAAAAAAA-TACTCTAGGGATAACA-GCGTAATAATTTTGGATAGTTCA
TATAGATAAAATAGTTTGCGA

#Ixodes_scapularis(L43855.1)
TTAAATTGCTGTGGTATTTTGAC-TA-TACAAAGGTA-TTGAAATAAGATTTTAAAT-GA
GT-GCTAAGAGAATGATTAAACAATTAAAAA-CTTTCTTTAATTAAATAA--TTAAATTT
AATTTTTTT-GGTGCGAAAGCAAAAA-TAAAAT-TTAGGGAC-AAGAAGACCCTATGAAT
TTTT-ATT---ATTAATATTTTGCAATTA---AATTATTAAT--AATTTAATTGGGGTGA
TAAAAAAAGAATAA-GTATCTTTTTA---------ATTGTAAAATAAGTTCCG-TTTTTA
GCGA-TTAAATGAAAAAAA-TACTCTAGGGATAACA-GCGTAATAATTTTGGATAGTTCA
TATAGATAAAATAGTTTGCGA

#Ixodes_scapularis(L43863.1)
TTAAATTGCTGTGGTATTTTGACCTA-TACAAAGGTA-TTGAAATAAGATTTTAAAT-GA
GT-GCTAAGAGAATGATTAAACAATTAAAAA-CTTTCTTTAATTAAATAA--TTAAATTT
AATTTTTTT--GTGCAAAAGCAAAAA-TAAAAT-TTAGGGAC-AAGAAGACCCTATGAAT
TTTT-ATT---ATTAATATTTTGCAATTA---AATTATTAAT--AATTTAATTGGGGCGA
TAAAAAAAGAATAA-ATATCTTTTTA---------ATTATTAAATAAGTTCCG-TTTTTA
GCGA-TTAAATGAAAAAAA-TACTCTAGGGATAACA-GCGTAATAATTTTGGATAGTTCA
TATAGATAAAATAGTTTGCGA

#Ixodes_scapularis(AF309022.1)
TTAAATTGCTGTGGTATTTTGAC-TA-TACAAAGGTA-TTGAAATAAGATTTTAAAT-GA
GT-GCTAAGAGAATGATTAAACAATTAAAAG-CTTTCTTTAATTAAAAAA--TTAAATTT
AATTTTTTT-AGTGCAAAAGCAAAAA-TAAAAT-TTAGGGAC-AAGAAGACCCTATGAAT
TTTT-ATT---GTTAATAATTAATATTTA---AGTTATTAAT--AATTTAATTGGGGCGA
TAAAAAAAGAATAA-GTATCTTTTTA---------GTTATAAAATAAGTTCCG-TTTTTA
GCGA-TTAAATGAAATAAA-TACTCTAGGGATAACA-GCGTAATAATTTTGGATAGTTCA
TATAGATAAAATAGTTTGCGA

#Ixodes_scapularis(AF309012.1)
TTAAATTGCTGTGGTATTTTGAC-TA-TACAAAGGTA-TTGAAATAAGATTTTAAAT-GA
GT-GCTAAGAGAATGATTAAACAATTAAAAA-CTTTCTTTAATTAAATAA--TTAAATTT
AATTTTTTT-GGTGCAAAAGCAAAAA-TAAAAT-TTAGGGAC-AAGAAGACCCTATGAAT
TTTT-ATT---ATTAATATTTTGCAATTA---AATTATTAAT--AATTTAATTGGGGCGA
TAAAAAAAGAATAA-ATATCTTTTTA---------ATTATTAAATAAGTTCCG-TTTTTA
GCGA-TTAAATGAAAAAAA-TACTCTAGGGATAACA-GCGTAATAATTTTGGATAGTTCA
TATAGATAAAATAGTTTGCGA

#Ixodes_scapularis(AF309011.1)
TTAAATTGCTGTGGTATTTTGAC-TA-TACAAAGGTA-TTGAAATAAGATTTTAAAT-GA
GT-GCTAAGAGAATGATTAAACAATTAAAAA-CTTTCTTTAATTAAATAA--TTAAATTT
AATTTTTTT-GGTGCGAAAGCAAAAA-TAAAAT-TTAGGGAC-AAGAAGACCCTATGAAT
TTTT-ATT---ATTAATATTTTGCAATTA---AATTATTAAT--AATTTAATTGGGGTGA
TAAAAAAAGAATAA-GTATCTTTTTA---------ATTGTAAAATAAGTTCCG-TTTTTA
GCGA-TTAAATGAAAAAAA-TACTCTAGGGATAACA-GCGTAATAATTTTGGATAGTTCA
TATAGATAAAATAGTTTGCGA

#Ixodes_scapularis(L43858.1)
TTAAATTGCTGTGGTATTTTGAC-TA-TACAAAGGTA-TTGAAATAAGATTTTAAAT-GA
GT-GCTAAGAGAATGATTAAACAATTAAAAG-CTTTCTTTAATTAAATAA--TTAAATTT
AATTTTTTT-AGTGCAAAAGCAAAAA-TAAAAT-TTAGGGAC-AAGAAGACCCTATGAAT
TTTT-ATT---GTTAATAATTAATATTTA---AGTTATTAAT--AATTTAATTGGGGCGA
TAAAAAAAGAATAA-GTATCTTTTTA---------GTTATAAAATAAGTTCCG-TTTTTA
GCGA-TTAAATGAAATAAA-TACTCTAGGGATAACA-GCGTAATAATTTTGGATAGTTCA
TATAGATAAAATAGTTTGCGA

#Ixodes_scapularis(L43875.1)
TTAAATTGCTGTGGTATTTTGAC-TA-TACAAAGGTA-TTGAAATAAGATTTTAAAT-GA
GT-GCTAAGAGAATGATTAAACAATTAAAAG-CTTTCTTTAATTAAAAAA--TTAAATTT
AATTTTTTT-AGTGCAAAAGCAAAAA-TAAAAT-TTAGGGAC-AAGAAGACCCTATGAAT
TTTT-ATT---GTTAATAATTAAAATTTA---AGTTATTAAT--AATTTAATTGGGGCGA
TAAAAAAAGAATAA-GTATCTTTTTA---------GTTATAAAATAAGTTCCG-TTTTTA
GCGA-TTAAATGAAATAAA-TACTCTAGGGATAACA-GCGTAATAATTTTGGATAGTTCA
TATAGATAAAATAGTTTGCGA

#Ixodes_scapularis(L43861.1)
TTAAATTGCTGTGGTATTTTGAC-TA-TACAAAGGTA-TTGAAATAAGATTTTAAAT-GA
GT-GCTAAGAGAATGATTAAACAATTAAAAA-CTTTCTTTAATTAAATAA--TTAAATTT
AATTTTTTT-TGTGCAAAAGCAAAAA-TAAAAT-TTAGGGAC-AAGAAGACCCTATGAAT
TTTT-ATT---ATTAATATTTTGCAATTA---AATTATTAAT--AATTTAATTGGGGCGA
TAAAAAAAGAATAA-ATATCTTTTTA---------ATTATTAAATAAGTTCCG-TTTTTA
GCGA-TTAAATGAAATAAA-TACTCTAGGGATAACA-GCGTAATAATTTTGGATAGTTCA
TATAGATAAAATAGTTTGCGA

#Ixodes_scapularis(L43870.1)
TTAAATTGCTGTGGTATTTTGAC-TA-TACAAAGGTA-TTGAAATAAGATTTTAAAT-GA
GT-GCTAAGAGAATGATTAAACAATTAAAAG-CTTTCTTTAATTAAAAAA--TTAAATTT
AATTTTTTT-AGTGCAAAAGCAAAAA-TAAAAT-TTAGGGAC-AAGAAGACCCTATGAAT
TTTT-ATT---GTTAATAATTAAAATTTA---AATTATTAAT--AATTTAATTGGGGTGA
TAAAAAAAGAATAA-GTATCTTTTTA---------GTTATAAAATAAGTTCCG-TTTTTA
GCGA-TTAAATGAAATAAA-TACTCTAGGGATAACA-GCGTAATAATTTTGGATAGTTCA
TATAGATAAAATAGTTTGCGA

#Ixodes_scapularis(L43856.1)
TTAAATTGCTGTGGTATTTTGAC-TA-TACAAAGGTA-TTGAAATAAGATTTTAAAT-GA
GT-GCTAAGAGAATGATTAAACAATTAAAAA-CTTTCTTTAATTAAATAA--TTAAATTT
AATTTTTTT-GGTGCGAAAGCAAAAA-TAAAAT-TTAGGGAC-AAGAAGACCCTATGAAT
TTTT-ATT---ATTAATATTTTGCAATTA---AATTATTAAT--AATTTAATTGGGGTGA
TAAAAAAAGAATAA-GTATCTTTTTA---------ATTGTAAAATAAGTTCCG-TTTTTA
GCGA-TTAAATGAAAAAAA-TACTCTAGGGATAACA-GCGTAATAATTTTGGATAGTTCA
TATAGATAAAATAGTTTGCGA

#Ixodes_scapularis(AF309020.1)
TTAAATTGCTGTGGTATTTTGAC-TA-TACAAAGGTA-TTGAAATAAGATTTTAAAT-GA
GT-GCTAAGAGAATGATTAAACAATTAAAAG-CTTTCTTTAATTAAAAAA--TTAAATTT
AATTTTTTT-AGTGCAAAAGCAAAAA-TAAAAT-TTAGGGAC-AAGAAGACCCTATGAAT
TTTT-ATT---GTTAATAATAAAAATTTA---AGTTATTAAT--AATTTAATTGGGGCGA
TAAAAAAAGAATAA-GTATCTTTTTA---------GTTATAAAATAAGTTCCG-TTTTTA
GCGA-TTAAATGAAATAAA-TACTCTAGGGATAACA-GCGTAATAATTTTGGATAGTTCA
TATAGATAAAATAGTTTGCGA

#Ixodes_scapularis(L43860.1)
TTAAATTGCTGTGGTATTTTGAC-TA-TACAAAGGTA-TTGAAATAAGATTTTAAAT-GA
GT-GCTAAGAGAATGATTAAACAATTAAAAG-CTTTCTTTAATTAAATAA--TTAAATTT
AATTTTTTTT-GTGCAAAAGCAAAAA-TAAAAT-TTAGGGAC-AAGAAGACCCTATGAAT
TTTT-ATT---GTTAATAATTAAAATTTA---AATTATTAAT--AATTTAATTGGGGTGA
TAAAAAAAGAATAA-GTATCTTTTTA---------ATTGTAAAATAAGTTCCG-TTTTTA
GCGA-TTAAATGAAATAAA-TACTCTAGGGATAACA-GCGTAATAATTTTGGATAGTTCA
TATAGATAAAATAGTTTGCGC

#Ixodes_scapularis(AF309023.1)
TTAAATTGCTGTGGTATTTTGAC-TA-TACAAAGGTA-TTGAAATAAGATTTTAAAT-GA
GT-GCTAAGAGAATGATTAAACAATTAAAAG-CTTTCTTTAATTAAAAAA--TTAAATTT
AATTTTTTT-AGTGCAAAAGCAAAAA-TAAAAT-TTAGGGAC-AAGAAGACCCTATGAAT
TTTT-ATT---GTTAATAATTAATATTTA---AGTTATTAAT--AATTTAATTGGGGCGA
TAAAAAAAGAATAA-GTATCTTTTTA---------GTTATAAAATAAGTTCCG-TTTTTA
ACGA-TTAAATGAAATAAA-TACTCTAGGGATAACA-GCGTAATAATTTTGGATAGTTCA
TATAGATAAAATAGTTTGCGA

#Ixodes_scapularis(L43869.1)
TTAAATTGCTGTGGTATTTTGAC-TA-TACAAAGGTA-TTGAAATAAGATTTTAAAT-GA
GT-GCTAAGAGAATGATTAAACAATTAAAAG-CTTTCTTTAATTAAATAA--TTAAATTT
AATTTTTTT-AGTGCAAAAGCAAAAA-TAAAAT-TTAGGGAC-AAGAAGACCCTATGAAT
TTTT-ATT---GTTAATAATTAAAATTTA---AATTATTAAT--AATTTAATTGGGGTGA
TAAAAAAAGAATAA-GTATCTTTTTA---------GTTATAAAATAAGTTCCG-TTTTTA
GCGA-TTAAATGAAATAAA-TACTCTAGGGATAACA-GCGTAATAATTTTGGATAGTTCA
TATAGATAAAATAGTTTGCGA

#Ixodes_scapularis(AF309028.1)
TTAAATTGCTGTGGTATTTTGAC-TA-TACAAAGGTA-TTGAAATAAGATTTTAAAT-GA
GT-GCTAAGAGAATGATTAAACAATTAAAAG-CTTTCTTTAATTAAATAA--TTAAATTT
AATTTTTTT-AGTGCAAAAGCAAAAA-TAAAAT-TTAGGGAC-AAGAAGACCCTATGAAT
TTTT-ATT---GTTAATAATTAAAATTTA---AATTATTAAT--AATTTAATTGGGGCGA
TAAAAAAAGAATAA-GTATCTTTTTA---------GTTATAAAATAAGTTCCG-TTTTTA
GCGA-TTAAATGAAATAAA-TACTCTAGGGATAACA-GCGTAATAATTTTGGATAGTTCA
TATAGATAAAATAGTTTGCGA

#Ixodes_scapularis(AF309029.1)
TTAAATTGCTGTGGTATTTTGAC-TA-TACAAAGGTA-TTGAAATAAGATTTTAAAT-GA
GT-GCTAAGAGAATGATTAAACAATTAAAAG-CTTTCTTTAATTAAATAA--TTAAATTT
AATTTTTTT-AGTGCAAAAGCAAAAA-TAAAAT-TTAGGGAC-AAGAAGACCCTATGAAT
TTTT-ATT---GTTAATAATTAAAATTTA---AATTATTAAT--AATTTAATTGGGGCGA
TAAAAAAAGAATAA-GTATCTTTTTA---------GTTATAAAATAAGTTCCG-TTTTTA
GCGA-TTAAATGAAATAAA-TACTCTAGGGATAACA-GCGTAATAATTTTGGATAGTTCA
TATAGATAAAATAGTTTGCGA

#Ixodes_scapularis(AF309019.1)
TTAAATTGCTGTGGTATTTTGAC-TA-TACAAAGGTA-TTGAAATAAGATTTTAAAT-GA
GT-GCTAAGAGAATGATTAAACAATTAAAAG-CTTTCTTTAATTAAAAAA--TTAAATTT
AATTTTTTT-AGTGCAAAAGCAAAAA-TAAAAT-TTAGGGAC-AAGAAGACCCTATGAAT
TTTT-ATT---GTTAATAATTAAAATTTA---AGTTATTAAT--AATTTAATTGGGGCGA
TAAAAAAAGAATAA-GTATCTTTTTA---------GTTACAAAATAAGTTCCG-TTTTTA
GCGA-TTAAATGAAATAAA-TACTCTAGGGATAACA-GCGTAATAATTTTGGATAGTTCA
TATAGATAAAATAGTTTGCGA

#Ixodes_scapularis(AF309013.1)
TTAAATTGCTGTGGTATTTTGAC-TA-TACAAAGGTA-TTGAAATAAGATTTTAAAT-GA
GT-GCTAAGAGAATGATTAAACAATTAAAAA-CTTTCTTTAATTAAATAA--TTAAATTT
AATTTTTTT-GGTGCAAAAGCAAAAA-TAAAAT-TTAGGGAC-AAGAAGACCCTATGAAT
TTTT-ATT---ATTAATATTATGTAATTA---AATTATTAAT--AATTTAATTGGGGTGA
TAAAAAAAGAATAA-GTATCTTTTTA---------ATTATAAAATAAGTTCCG-TTTTTA
GCGA-TTAAATGAAAAAAA-TACTCTAGGGATAACA-GCGTAATAATTTTGGATAGTTCA
TATAGATAAAATAGTTTGCGA

#Ixodes_scapularis(AF309016.1)
TTAAATTGCTGTGGTATTTTGAC-TA-TACAAAGGTA-TTGAAATAAGATTTTAAAT-GA
GT-GCTAAGAGAATGATTAAACAATTAAAAG-CTTTCTTTAATTAAAAAA--TTAAATTT
AATTTTTTT-AGTGCAAAAGCAAAAA-TAAAAT-TTAGGGAC-AAGAAGACCCTATGAAT
TTTT-ATT---GTTAATAATTAAAATTTA---AGTTATTAAT--AATTTAATTGGGGCGA
TAAAAAAAGAATAA-GTATCTTTTTA---------GTTATAAAATAAGTTCCG-TTTTTA
GCGA-TTAAATGAAATAAA-TACTCTAGGGATAACA-GCGTAATAATTTTGGATAGTTCA
TATAGATAAAATAGTTTGCGA

#Ixodes_scapularis(L43871.1)
TTAAATTGCTGTGGTATTTTGAC-TA-TACAAAGGTA-TTGAAATAAGATTTTAAAT-GA
GT-GCTAAGAGAATGATTAAACAATTAAAAG-CTTTCTTTAATTAAAAAA--TTAAATTT
AATTTTTTTTAGTGCAAAAGCAAAAA-TAAAAT-TTAGGGAC-AAGAAGACCCTATGAAT
TTTT-ATT---GTTAATAATTAAAATTTA---AGTTATTAAT--AATTTAATTGGGGCGA
TAAAAAAAGAATAA-ATATCTTTTTA---------GTTATAAAATAAGTTCCG-TTTTTA
ACGA-TTAAATGAAATAAA-TACTCTAGGGATAACA-GCGTAATAATTTTGGATAGTTCA
TATAGATAAAATAGTTTGCGA

#Ixodes_scapularis(L43873.1)
TTAAATTGCTGTGGTATTTTGAC-TA-TACAAAGGTA-TTGAAATAAGATTTTAAAT-GA
GT-GCTAAGAGAATGATTAAACAATTAAAAG-CTTTCTTTAATTAAATAA--TTAAATTT
AATTTTTTT-AGTGCAAAAGCAAAAA-TAAAAT-TTAGGGAC-AAGAAGACCCTATGAAT
TTTTTATT---GTTAATAATTATAATTTA---AATTATTAAT--AATTTAATTGGGGTGA
TAAAAAAAGAATAA-GTATCTTTTTA---------GTTATAAAATAAGTTCCG-TTTTTA
GCGA-TTAAATGAAATAAA-TACTCTAGGGATAACA-GCGTAATAATTTTGGATAGTTCA
TATAGATAAAATAGTTTGCGA

#Ixodes_scapularis(L43859.1)
TTAAATTGCTGTGGTATTTTGAC-TA-TACAAAGGTA-TTGAAATAAGATTTTAAAT-GA
GT-GCTAAGAGAATGATTAAACAATTAAAAG-CTTTCTTTAATTAAATAA--TTAAATTT
AATTTTTTTTAGTGCAAAAGCAAAAA-TAAAAT-TTAGGGAC-AAGAAGACCCTATGAAT
TTTT-ATT---GTTAATAATTAAAATTTA---AATTATTAAT--AATTTAATTGGGGTGA
TAAAAAAAGAATAA-GTATCTTTTTA---------ATTGTAAAATAAGTTCCG-TTTTTA
GCGA-TTAAATGAAATAAA-TACTCTAGGGATAACA-GCGTAATAATTTTGGATAGTTCA
TATAGATAAAATAGTTTGCGC

#Ixodes_scapularis(AF309030.1)
TTAAATTGCTGTGGTATTTTGAC-TA-TACAAAGGTA-TTGAAATAAGATTTTAAAT-GA
GT-GCTAAGAGAATGATTAAACAATTAAAAG-CTTTCTTTAATTAAATAA--TTAAATTT
AATTTTTTTTAGTGCAAAAGCAAAAA-TAAAAT-TTAGGGAC-AAGAAGACCCTATGAAT
TTTT-ATT---GTTAATAATTAAAATTTA---AATTATTAAT--AATTTAATTGGGGTGA
TGAAAAAAGAATAG-GTATCTTTTTA---------GTTATAAAATAAGTTCCG-TTTTTA
GCGA-TTAAATGAAATAAA-TACTCTAGGGATAACA-GCGTAATAATTTTGGATAGTTCA
TATAGATAAAATAGTTTGCGA

#Ixodes_scapularis(L43872.1)
TTAAATTGCTGTGGTATTTTGAC-TA-TACAAAGGTA-TTGAAATAAGATTTTAAAT-GA
GT-GCTAAGAGAATGATTAAACAATTAAAAG-CTTTCTTTAATTAAAAAA--TTAAATTT
AATTTTTTTTAGTGCAAAAGCAAAAA-TAAAAT-TTAGGGAC-AAGAAGACCCTATGAAT
TTTT-ATT---GTTAATAATTAAAATTTA---AGTTATTAAT--AATTTAATTGGGGCGA
TAAAAAAAGAATAA-ATATCTTTTTA---------GTTATAAAATAAGTTCCG-TTTTTA
ACGA-TTAAATGAAATAAA-TACTCTAGGGATAACA-GCGTAATAATTTTGGATAGTTCA
TATAGATAAAATAGTTTGCGA

#Ixodes_scapularis(AF309024.1)
TTAAATTGCTGTGGTATTTTGAC-TA-TACAAAGGTA-TTGAAATAAGATTTTAAAT-GA
GT-GCTAAGAGAATGATTAAACAATTAAAAG-CTTTCTTTAATTAAAAAA--TTAAATTT
AATTTTTT--AGTGCAAAAGCAAAAA-TAAAAT-TTAGGGAC-AAGAAGACCCTATGAAT
TTTT-ATT---GTTAATAATTAAAATTAA---AGTTATTAAT--AATTTAATTGGGGCGA
TAAAAAAAGAATAA-GTATCTTTTTA---------GTTATAAAATAAGTTCCG-TTTTTA
GCGA-TTAAATGAAATAAA-TACTCTAGGGATAACA-GCGTAATAATTTTGGATAGTTCA
TATAGATAAAATAGTTTGTGA

#Ixodes_scapularis(L43867.1)
TTAAATTGCTGTGGTATTTTGAC-TA-TACAAAGGTA-TTGAAATAAGATTTTAAAT-GA
GT-GCTAAGAGAATGATTAAACAATTAAAAG-CTTTCTTTAATTAAAAAA--TTAAATTT
AATTTTTTT-AGTGCAAAAGCAAAAA-TAAAAT-TTAGGGAC-AAGAAGACCCTATGAAT
TTTT-ATT---GTTAATAATTAAAATTTA---AGTTATTAAT--AATTTAATTGGGGCGA
TGAAAAAAGAATAA-GTATCTTTTTA---------GTTATAAAATAAGTTCCG-TTTTTA
GCGA-TTAAATGAAATAAA-TACTCTAGGGATAACA-GCGTAATAATTTTGGATAGTTCA
TATAGATAAAATAGTTTGCGA

#Ixodes_abrocomae(GU188044.1)
TTAAATTGCTGTGGTATTTTGAC-TA-TACGAAGGTA-TTGAAATAAGGTTTTAAAT-GG
GC-GCTAAGAGAATGATTTAACAATTATAAT-CTTTCTTTAATTTAAAAA--TTAAATTT
AATTTTTTT--GTGAAGAAGCAAACA-TTTTTA-TTAGGGAC-AAGAAGACCCTATGAAT
T--TTTA----TTTATTTTATATAAAAT-----AATATAAAATAAATTTAATTGGGGCGA
TATAAAAAGAATAT-ATATCTTTATTTA-------AAAAATAA-TAAGTTCCG-TTATTA
GCGA-TTAAATGAAAAAAA-TACTCTAGGGATAACA-GCGTAATAATTTTGGAAAGTCCA
TATTGATAAAATAGTTTGCGA

#Ixodes_scapularis(L43868.1)
TTAAATTGCTGTGGTATTTTGAC-TA-TACAAAGGTA-TTGAAATAAGATTTTAAAT-GA
GT-GCTAAGAGAATGATTAAACAATTAAAAG-CTTTCTTTAATTAAAAAA--TTAAATTT
AATTTTTTTTAGTGCAAAAGCAAAAA-TAAAAT-TTAGGGAC-AAGAAGACCCTATGAAT
TTTT-ATT---GTTAATAATTAAAATTTA---AGTTATTAAT--AATTTAATTGGGGCGA
TGAAAAAAGAATAA-GTATCTTTTTA---------GTTATAAAATAAGTTCCG-TTTTTA
GCGA-TTAAATGAAATAAA-TACTCTAGGGATAACA-GCGTAATAATTTTGGATAGTTCA
TATAGATAAAATAGTTTGCGA

#Ixodes_spinipalpis(L34297.1)
TTAAATTGCTGTGGTATTTTGAC-TA-TACGAAGGTA-TTGAAATAAGATTTTAAAT-GA
GT-GCTAAGAGAATGATTGAACAATTAAAAA-CTTTCTTTAATTAAATAA--TTAAATTT
AATTTTTTT-AGTGCAAAAGCAAAAA-TAAAAT-TTAGGGAC-AAGAAGACCCTATGAAT
TTTTATTTT--GTATTTAAATTTTAATA-----TTTAAATACTAAATTTGATTGGGGCGA
TGAAAAAAGAATAT-GTATCTTTTTCAAAAT----TTTTTAAAATTGGTTCCG-TTTTTA
GCGA-TTAATTGAAAAAAA-TACTCTAGGGATAACA-GCGTAATAATTTTGGATAGTTCA
TATAGATAAAATAGTTTGCAA

#Ixodes_longiscutatus(DQ061294.1)
TTAAATTGCTGTGGTATTTTGAC-TA-TACGAAGGTA-TTGAAATAAGGCTTTAAAT-GG
GT-GCTAAGAGAATGGTTTAACAATTATTTT-CTTTCTTTAAGTAAAAAA--TAGAATTT
TATTTTTTT--GTGAAGAATCAAAAA-TAAATA-TTAGGGAC-AAGAAGACCCTATGAAT
TTT-TATCAAGTATATT--ATTATAAAAAT---AA-TTTAC-TTGATTTGGTTGGGGTGA
CAAATAAAGATTAG-GTATCTTTGT-T---TA---TGAGAAAAATGATGTTCCATTAATA
TTGA-TTATAAAAGTAAAA-TACTCTAGGGATAACA-GCGTAATAATTTTAGATAGTTCA
TATAGAAAAAATAGTTTGCGA

#Ixodes_nipponensis(AB006022.1)
TTAAATTGCTGTGGTATTTTGAC-TA-TACGAAGGTA-TTGAAATAAGATTTTAAAT-GA
GT-GCTAAGAGAATGGTTGAACAATTAGAGG-CTTTCTTTAATTAAATAA--TTAAATTT
GATTTTTT--AGTGCAAAAGCAAAAA-TTTAAA-TTAGGGAC-AAGAAGACCCTATGAAT
TTTTATTTT--TTTT------AAATTTTT---TATTTTAAAAAAAGTTTAATTGGGGTGA
TAAAAAAAGAATAA-GTATCTTTTTTAAA-TA--------AAAGTTGGTTCCG-TTTTTA
GCGA-TTAAATGAAAAAAA-TACTCTAGGGATAACA-GCGTAATAATTTTGGATAGTTCA
TATAGATAAAATAGTTTGCGA

#Ixodes_nipponensis(AB006026.1)
TTAAATTGCTGTGGTATTTTGAC-TA-TACGAAGGTA-TTGAAATAAGATTTTAAAT-GA
GT-GCTAAGAGAATGGTTGAACAATTAGAGG-CTTTCTTTAATTAAATAA--TTAAATTT
GATTTTTT--AGTGCAAAAGCAAAAA-TTTAAA-TTAGGGAC-AAGAAGACCCTATGAAT
TTTTATTTT--TTTT------AAATTTTT---TATTTTAAAAAAAGTTTAATTGGGGTGA
TAAAAAAAGAATAA-GTATCTTTTTTAAA-TA--------AAAGTTGGTTCCG-TTTTTA
GCGA-TTAAATGAAAAAAA-TACTCTAGGGATAACA-GCGTAATAATTTTGGATAGTTCA
TATAGATAAAATAGTTTGCGA

#Ixodes_nipponensis(AB006025.1)
TTAAATTGCTGTGGTATTTTGAC-TA-TACGAAGGTA-TTGAAATAAGATTTTAAAT-GA
GT-GCTAAGAGAATGGTTGAACAATTAGAGG-CTTTCTTTAATTAAATAA--TTAAATTT
GATTTTTT--AGTGCAAAAGCAAAAA-TTTAAA-TTAGGGAC-AAGAAGACCCTATGAAT
TTTTATTTT--TTTTT-----AAATTTTT---TATTTTAAAAAAAGTTTAATTGGGGTGA
TAAAAAAAGAATAA-GTATCTTTTTTAAA-TA--------AAAGTTGGTTCCG-TTTTTA
GCGA-TTAAATGAAAAAAA-TACTCTAGGGATAACA-GCGTAATAATTTTGGATAGTTCA
TATAGATAAAATAGTTTGCGA

#Ixodes_nipponensis(AB006027.1)
TTAAATTGCTGTGGTATTTTGAC-TA-TACGAAGGTA-TTGAAATAAGATTTTAAAT-GA
GT-GCTAAGAGAATGGTTGAACAATTAGAGG-CTTTCTTTAATTAAATAA--TTAAATTT
GATTTTTT--AGTGCAAAAGCAAAAA-TTTAAA-TTAGGGAC-AAGAAGACCCTATGAAT
TTTTATTTT--TTTTT-----AAATTTTT---TATTTTAAAAAAAGTTTAATTGGGGTGA
TAAAAAAAGAATAA-GTATCTTTTTTAAA-TA--------AAAGTTGGTTCCG-TTTTTA
GCGA-TTAAATGAAAAAAA-TACTCTAGGGATAACA-GCGTAATAATTTTGGATAGTTCA
TATAGATAAAATAGTTTGCGA

#Ixodes_stilesi(DQ061293.1)
TTAAATTGCTGTGGTATTTTGAC-TA-TACGAAGGTA-TTGAAATAAGGTTTTAAAT-GG
GC-GCTAAGAGAATGATTTAACAATTATAAT-CTTTCTTTAATTTAAAAA--TAAAATTT
AATTTTTTT--GTGAAGAAGCAAACA-TTTTTA-TTAGGGAC-AAGAAGACCCTATGAAT
T-TTATA----TTTATTTTAAATTTAATTTA--AATTTAAAATAAATTTAATTGGGGCGA
TAAAAAAAGAATAA-ATATCTTTAATTA-------AATTAAAAATAAGTTCCG-TTATTA
ACGA-TTAAATGAAAAAAA-TACTCTAGGGATAACA-GCGTAATAATTTTGGAAAGTTCA
TATTGATAAAATAGTTTGCGA

#Ixodes_stilesi(DQ061292.1)
TTAAATTGCTGTGGTATTTTGAC-TA-TACGAAGGTA-TTGAAATAAGGTTTTAAAT-GG
GC-GCTAAGAGAATGATTTAACAATTATAAT-CTTTCTTTAATTTAAAAA--TAAAATTT
AATTTTTTT--GTGAAGAAGCAAACA-TTTTTA-TTAGGGAC-AAGAAGACCCTATGAAT
T-TTATA----TTTATTTTAAATTTATTTTA--AATTTAAAATAAATTTAATTGGGGCGA
TAAAAAAAGAATAA-ATATCTTTAATTA-------AATTAAAAATAAGTTCCG-TTATTA
ACGA-TTAAATGAAAAAAA-TACTCTAGGGATAACA-GCGTAATAATTTTGGAAAGTTCA
TATTGATAAAATAGTTTGCGA

#Ixodes_sigelos(HM014413.1)
TTAAATTGCTGTGGTATTTTGAC-TA-TACGAAGGTA-TTGAAATAAGGTTTTAAAT-GG
GC-GCTAAGAGAATGATTTAACAATTATAAT-CTTTCTTTAATTTAAAAA--TTAAATTT
AATTTTTTT-TGTGAAGAAGCAAACA-TTTTTA-TTAGGGAC-AAGAAGACCCTATGAAT
T--TTTA----TTTATTTAATATTATTT-----AATATTAAATAAATTTAATTGGGGCGA
TAGAAAAAGAATGT-ATATCTTTATTTA-------AAATTAA--TAAGTTCCG-CTATTA
ACGA-TTAAATGAAAAAAA-TACTCTAGGGATAACA-GCGTAATAATTTTGGAAAGTTCA
TATTGATAAAATAGTTTGCGA

#Ixodes_sigelos(HM014414.1)
TTAAATTGCTGTGGTATTTTGAC-TA-TACGAAGGTA-TTGAAATAAGGTTTTAAAT-GG
GC-GCTAAGAGAATGATTTAACAATTATAAT-CTTTCTTTAATTTAAAAA--TTAAATTT
AATTTTTTT-TGTGAAGAAGCAAACA-TTTTTA-TTAGGGAC-AAGAAGACCCTATGAAT
T--TTTA----TTTATTTAATATTATTT-----AATATTAAATAAATTTAATTGGGGCGA
TAGAAAAAGAATGT-ATATCTTTATTTA-------AAATTAA--TAAGTTCCG-CTATTA
ACGA-TTAAATGAAAAAAA-TACTCTAGGGATAACA-GCGTAATAATTTTGGAAAGTTCA
TATTGATAAAATAGTTTGCGA

#Ixodes_hexagonus(JF928505.1)
------------GGTATTTTGAC-TA-TACGAAGGTA-TTGAAATAAGGCTTTAAAT-GG
GT-GCTAAGAGAATGGTTTAACGATTAATAA-CTTTCTTTAATTAATAAA--TTGAATTT
AATTTTTTT--GTGAAGAAGCAAAAA-TTTAAA-TTAGGGAC-AAGAAGACCCTATGAAT
TTT-TATTAGATTG--TGATGAGAATTAAT---T---GAAATCTAATTTGGTTGGGGTGA
TTAAAAAAGAATAT-ATATCTTTTTGTATTAA---AGAAATTAATTTGTTCCG-TTATTA
ACGA-TTAAATGAGAAAAA-TACTCTAGGGATAACA-GCGTAATAATTTTGGATAGTTCA
TATAGATAAAATAGTTTGCGA

#Ixodes_hexagonus(JF928503.1)
------------GGTATTTTGAC-TA-TACGAAGGTA-TTGAAATAAGGCTTTAAAT-GG
GT-GCTAAGAGAATGGTTTAACGATTAATAA-CTTTCTTTAATTAATAAA--TTGAATTT
AATTTTTTT--GTGAAGAAGCAAAAA-TTTAAA-TTAGGGAC-AAGAAGACCCTATGAAT
TTT-TATTAGATTG--TGATGAGAATTAAT---T---GAAATCTAATTTGGTTGGGGTGA
TTAAAAAAGAATAT-ATATCTTTTTGTATTAA---AGAAATTAATTTGTTCCG-TTATTA
ACGA-TTAAATGAGAAAAA-TACTCTAGGGATAACA-GCGTAATAATTTTGGATAGTTCA
TATAGATAAAATAGTTTGCGA

#Ixodes_hexagonus(JF928501.1)
------------GGTATTTTGAC-TA-TACGAAGGTA-TTGAAATAAGGCTTTAAAT-GG
GT-GCTAAGAGAATGGTTTAACGATTAATAA-CTTTCTTTAATTAATAAA--TTGAATTT
AATTTTTTT--GTGAAGAAGCAAAAA-TTTAAA-TTAGGGAC-AAGAAGACCCTATGAAT
TTT-TATTAGATTG--TGATGAGAATTAAT---T---GAAATCTAATTTGGTTGGGGTGA
TTAAAAAAGAATAT-ATATCTTTTTGTATTAA---AGAAATTAATTTGTTCCG-TTATTA
ACGA-TTAAATGAGAAAAA-TACTCTAGGGATAACA-GCGTAATAATTTTGGATAGTTCA
TATAGATAAAATAGTTTGCGA

#Ixodes_hexagonus(JF928502.1)
---------------------------TACGAAGGTA-TTGAAATAAGGCTTTAAAT-GG
GT-GCTAAGAGAATGGTTTAACGATTAATAA-CTTTCTTTAATTAATAAA--TTGAATTT
AATTTTTTT--GTGAAGAAGCAAAAA-TTTAAA-TTAGGGAC-AAGAAGACCCTATGAAT
TTT-TATTAGATTG--TGATGAGAATTAAT---T---GAAATCTAATTTGGTTGGGGTGA
TTAAAAAAGAATAT-ATATCTTTTTGTATTAA---AGAAATTAATTTGTTCCG-TTATTA
ACGA-TTAAATGAGAAAAA-TACTCTAGGGATAACA-GCGTAATAATTTTGGATAGTTCA
TATAGATAAAATAGTTTGCGA

#Ixodes_hexagonus(JF928504.1)
---------------------------TACGAAGGTA-TTGAAATAAGGCTTTAAAT-GG
GT-GCTAAGAGAATGGTTTAACGATTAATAA-CTTTCTTTAATTAATAAA--TTGAATTT
AATTTTTTT--GTGAAGAAGCAAAAA-TTTAAA-TTAGGGAC-AAGAAGACCCTATGAAT
TTT-TATTAGATTG--TGATGAGAATTAAT---T---GAAATCTAATTTGGTTGGGGTGA
TTAAAAAAGAATAT-ATATCTTTTTGTATTAA---AGAAATTAATTTGTTCCG-TTATTA
ACGA-TTAAATGAGAAAAA-TACTCTAGGGATAACA-GCGTAATAATTTTGGATAGTTCA
TATAGATAAAATAGTTTGCGA

#Ixodes_muris(U14148.1)
---------------------------------GGTA-TTGAAATAAGATTTTAAAT-GG
GT-GCTAAGAGAATGATTAAACAATTCAAAAATAAAAATTAGGGACAAGAAGACCCTATG
AATTTTTTTATTTTTTATAGACTTTC-TTTAAT-TAAATAATTAAA-------TTTAATT
TTTTTAGTG--CAAAAGAAATAAATTTTATTAAATTTATTAAAAAATTTAATTGGGGTGA
TGAAAAAAGAATAA-ATATCTTTTTATG-------TATTAAAAATTGGTTCCG-TTTTTA
ACGA-TTAAATGAAAAAAA-TACTCTAGGGATAACA-GCGTAATAATTTTGGATAGTTCA
TATAGATGAAATAGTTTGCGA

#Ixodes_muris(U14149.1)
---------------------------------GGTA-TTGAAATAAGATTTTAAAT-GG
GT-GCTAAGAGAATGATTAAACAATTATAGA-CTTTCTTTAATTAAATAA--TTAAATTT
AATTTTTTT-AGTGCAAAAGCAAAAA-TAAAAA-TTAGGGAC-AAGAAGACCCTATGAAT
TTTTTTAT----TTTTTAAATAAATTTTATTAAATTTATTAAAAAATTTAATTGGGGTGA
TGAAAAAAGAATAA-ATATCTTTTTATG-------TATTAAAAATTGGTTCCG-TTTTTA
ACGA-TTAAATGAAAAAAA-TACTCTAGGGATAACA-GCGTAATAATTTTGGATAGTTCA
TATAGATGAAATAGTTTGCGA

#Ixodes_dammini(U26611.1)
---------------------------------GGTA-TTGAAATAAGATTTTAAAT-GA
GT-GCTAAGAGAATGATTAAACAATTAAAAG-CTTTCTTTAATTAAAAAG--TTAAATTT
AATTTTTTT-AGTGCAAAAGCAAAAA-TAAAAT-TTAGGGAC-AAGAAGACCCTATGAAT
TTTT-ATT---GTTAATAATTAAAATTTA---AGTTATTAAT--AATTTAATTGGGGCGA
TAAAAAAAGAATAA-GTATCTTTTTA---------GTTATAAAATAAGTTCCG-TTTTTA
GCGA-TTAAATGAAATAAA-TACTCTAGGGATAACA-GCGTAATAATTTTGGATAGTTCA
TATAGATAAAATAGTTTGCGA

#Ixodes_dammini(U26600.1)
---------------------------------GGTA-TTGAAATAAGATTTTAAAT-GA
GT-GCTAAGAGAATGATTAAACAATTAAAAG-CTTTCTTTAATTAAATAA--TTAAATTT
AATTTTTTT-AGTGCAAAAGCAAAAA-TAAAAT-TTAGGGAC-AAGAAGACCCTATGAAT
TTTT-ATT---GTTAATAATTAAAATTTA---AATTATTAAT--AATTTAATTGGGGCGA
TAAAAAAAGAATAA-GTATCTTTTTA---------GTTATAAAATAAGTTCCG-TTTTTA
GCGA-TTAAATGAAATAAA-TACTCTAGGGATAACA-GCGTAATAATTTTGGATAGTTCA
TATAGATAAAATAGTTTGCGA

#Ixodes_dammini(U26613.1)
---------------------------------GGTA-TTGAAATAAGATTTTAAAT-GA
GT-GCTAAGAGAATGATTAAACAATTAAAAG-CTTTCTTTAATTAAAAAA--TTAAATTT
AATTTTTTT-AGTGCAAAAGCAAAAA-TAAAAT-TTAGGGAC-AAGAAGACCCTATGAAT
TTTT-ATT---GTTAATAATTAATATTTA---AGTTATTAAT--AATTTAATTGGGGCGA
TAAAAAAAGAATAA-GTATCTTTTTA---------GTTATAAAATAAGTTCCG-TTTTTA
GCGA-TTAAATGAAATAAA-TACTCTAGGGATAACA-GCGTAATAATTTTGGATAGTTCA
TATAGATAAAATAGTTTGCGA

#Ixodes_cookei(U14143.1)
---------------------------------GGTA-TTGAAATAAGGCTTTAAAT-GA
GT-GCTAAGAGAATGGTTAAACAATTAATAG-CTTTCTTTAATTAATAAA--TTGAATTT
AATTTTTTT--GTGAAGAAGCAAAAA-TAATAA-TTAGGGAC-AAGAAGACCCTATGAAT
TTT-GATTAAATTGAATATTTGGTAAAATA---TTCTAGGATTTAGTTTGGTTGGGGTGA
TTGAAAAAGAATAT-ATATCTTTTTATGTGAA---GAAGTTTAATTTGTTCCG-TTAATA
ATGA-TTAGATGATAAAAA-TACTCTAGGGATAACA-GCGTAATAATTTTGGATAGTTCT
TATAGATAAAATAGTTTTCGA

#Ixodes_cookei(U14142.1)
---------------------------------GGTA-TTGAAATAAGGCTTTAAAT-GA
GT-GCTAAGAGAATGGTTAAACAATTAATAG-CTTTCTTTAATTAATAAA--TTGAATTT
AATTTTTTT--GTGAAGAAGCAAAAA-TAATAA-TTAGGGAC-AAGAAGACCCTATGAAT
TTT-GATTAAATTGAATATTTGGTAAAATA---TTCTAGGATTTAGTTTGGTTGGGGTGA
TTGAAAAAGAATAT-ATATCTTTTTATGTGAA---GAAGTTTAATTTGTTCCG-TTAATA
ATGA-TTAGATGATAAAAA-TACTCTAGGGATAACA-GCGTAATAATTTTGGATAGTTCT
TATAGATAAAATAGTTTGCGA

#Ixodes_canisuga(JF928506.1)
------------GGTATTTTGAC-TA-TACGAAGGTA-TTGAAATAAGGCTTTAAAT-GG
GT-GCTAAGAGAATGGTTTAACGATTAATAA-CTTTCTTTAATTAATAAA--TTGAATTT
AATTTTTTT--GTGAAGAAGCAAAAA-TTTAAA-TTAGGGAC-AAGAAGACCCTATGAAT
TTT-TATTAGATTG--TGATGAGAATTAAT---T---GAAATCTAATTTGGTTGGGGTGA
TTAAAAAAGAATAT-ATATCTTTTTGTATTAA---AGAAATTAATTTGTTCCG-TTATTA
ACGA-TTAAATGAGAAAAA-TACTCTAGGGATAACA-GCGTAATAATTTTGGATAGTTCA
TATAGATAAAATAGTTTGCGA

#Ixodes_canisuga(JF928511.1)
------------GGTATTTTGAC-TA-TACGAAGGTA-TTGAAATAAGGCTTTAAAT-GG
GT-GCTAAGAGAATGGTTTAACGATTAATAA-CTTTCTTTAATTAATAAA--TTGAATTT
AATTTTTTT--GTGAAGAAGCAAAAA-TTTAAA-TTAGGGAC-AAGAAGACCCTATGAAT
TTT-TATTAGATTG--TGATGAGAATTAAT---T---GAAATCTAATTTGGTTGGGGTGA
TTAAAAAAGAATAT-ATATCTTTTTGTATTAA---AGAAATTAATTTGTTCCG-TTATTA
ACGA-TTAAATGAGAAAAA-TACTCTAGGGATAACA-GCGTAATAATTTTGGATAGTTCA
TATAGATAAAATAGTTTGCGA

#Ixodes_canisuga(JF928507.1)
------------GGTATTTTGAC-TA-TACGAAGGTA-TTGAAATAAGGCTTTAAAT-GG
GT-GCTAAGAGAATGGTTTAACGATTAATAA-CTTTCTTTAATTAATAAA--TTGAATTT
AATTTTTTT--GTGAAGAAGCAAAAA-TTTAAA-TTAGGGAC-AAGAAGACCCTATGAAT
TTT-TATTAGATTG--TGATGAGAATTAAT---T---GAAATCTAATTTGGTTGGGGTGA
TTAAAAAAGAATAT-ATATCTTTTTGTATTAA---AGAAATTAATTTGTTCCG-TTATTA
ACGA-TTAAATGAGAAAAA-TACTCTAGGGATAACA-GCGTAATAATTTTGGATAGTTCA
TATAGATAAAATAGTTTGCGA

#Ixodes_canisuga(JF928509.1)
---------------------------TACGAAGGTA-TTGAAATAAGGCTTTAAAT-GG
GT-GCTAAGAGAATGGTTTAACGATTAATAA-CTTTCTTTAATTAATAAA--TTGAATTT
AATTTTTTT--GTGAAGAAGCAAAAA-TTTAAA-TTAGGGAC-AAGAAGACCCTATGAAT
TTT-TATTAGATTG--TGATGAGAATTAAT---T---GAAATCTAATTTGGTTGGGGTGA
TTAAAAAAGAATAT-ATATCTTTTTGTATTAA---AGAAATTAATTTGTTCCG-TTATTA
ACGA-TTAAATGAGAAAAA-TACTCTAGGGATAACA-GCGTAATAATTTTGGATAGTTCA
TATAGATAAAATAGTTTGCGA

#Ixodes_canisuga(JF928510.1)
---------------------------TACGAAGGTA-TTGAAATAAGGCTTTAAAT-GG
GT-GCTAAGAGAATGGTTTAACGATTAATAA-CTTTCTTTAATTAATAAA--TTGAATTT
AATTTTTTT--GTGAAGAAGCAAAAA-TTTAAA-TTAGGGAC-AAGAAGACCCTATGAAT
TTT-TATTAGATTG--TGATGAGAATTAAT---T---GAAATCTAATTTGGTTGGGGTGA
TTAAAAAAGAATAT-ATATCTTTTTGTATTAA---AGAAATTAATTTGTTCCG-TTATTA
ACGA-TTAAATGAGAAAAA-TACTCTAGGGATAACA-GCGTAATAATTTTGGATAGTTCA
TATAGATAAAATAGTTTGCGA

#Ixodes_arboricola(JF791812.1)
--------------TATTTTGAC-TA-TACGAAGGTA-TTGAAATAAGGCTTTAAAT-GA
GT-GCTAAGAGAATGGTTTAACAATTATAAG-CTTTCTTTGATTAAATAA--TTAAATTT
AATTTTTTT--GTGAAGAAGCAAAAA-TATAAA-TTAGGGAC-AAGAAGACCCTATGAAT
TTTATCTTAAATATTATAATTTAATTAAAT---TA-TAATATTTAAGTTGATTGGGGTGA
TCTGAAAAGAATAC-ATATCTTTTT-----AA---AAGAGTTAAATTGTTCCG-TTTTTA
GCGA-TTTTATGAATAAAA-TACTCTAGGGATAACA-GCGTAATAATTTTGGATAGTTCA
TATAGATAAAATAGTTTGCGA

#Ixodes_arboricola(JF791813.1)
--------------TATTTTGAC-TA-TACGAAGGTA-TTGAAATAAGGCTTTAAAT-GA
GT-GCTAAGAGAATGGTTTAACAATTATAAG-CTTTCTTTGATTAAATAA--TTAAATTT
AATTTTTTT-TGTGAAGAAGCAAAAA-TATAAA-TTAGGGAC-AAGAAGACCCTATGAAT
TTTATCTTAAATATTATAATTTAATTAAAT---TA-TAATATTTAAGTTGATTGGGGTGA
TCTGAAAAGAATAC-ATATCTTTTT-----AA---AAGAGTTAAATTGTTCCG-TTTTTA
GCGA-TTTTATGAATAAAA-TACTCTAGGGATAACA-GCGTAATAATTTTGGATAGTTCA
TATAGATAAAATAGTTTGCGA

#Ixodes_angustus(U14140.1)
---------------------------------GGTA-TTGAAATAAGGCTTTGAAT-GA
GT-GCTAAGAGAATGGTTAAACGATTAAAAG-CTTTCTTTAATTAATAAG--TTGAATTT
AATTTTTTT--GTGAAGAAGCAAAAA-TTTGAA-TTAGGGAC-AAGAAGACCCTATGAAT
TTTATATTAAATTT--ATAGAAGATATATT---TTTAAGAATTTAATTTGATTGGGGCGA
TAGAAAAAGAATAT-ATATCTTTTTGTAG-AG---ATTAGTTAATTTGTTCCG-TTATTA
ACGA-TTAAATGAGAAAAA-TACTCTAGGGATAACA-GCGTAATAATTTTGGATAGTTCA
TATAGATAAAATAGTTTGCGA

#Ixodes_angustus(U14141.1)
---------------------------------GGTA-TTGAAATAAGGCTTTGAAT-GA
GT-GCTAAGAGAATGGTTAAACGATTAAAAG-CTTTCTTTAATTAATAAG--TTGAATTT
AATTTTTTT--GTGAAGAAGCAAAAA-TTTGAA-TTAGGGAC-AAGAAGACCCTATGAAT
TTTATATTAAATTT--ATAGAAGATATATT---TTTAAGAATTTAATTTGATTGGGGCGA
TAGAAAAAGAATAT-ATATCTTTTTGTAG-AG---ATTAGTTAATTTGTTCCG-TTATTA
ACGA-TTAAATGAGAAAAA-TACTCTAGGGATAACA-GCGTAATAATTTTGGATAGTTCA
TATAGATAAAATAGTTTGCGA

#Ixodes_ricinus(JF928525.1)
------------GGGTTTTTGGC-TA-TACGAAGGTA-TTGAAATTAGGTTTTAAAT-GA
GT-GCTAAGAGAATGATTTAACCATTAAAAG-CTTTCTTTAATTGAATAA--TTGAATTT
AATTTTTTA--GTGCAAAAGCAAAAA-TAAAAA-TTAGGGAC-AAGAAGACCCTATGAAT
TTTTT------ATTAAATTTTATAAAACCTT--ATATTAAATTTAATTTAAATGGGGGGA
TGGGAAAAGAATAA-ATATCTTTTTTTTTAAAAA------AAA-TTGGTTCCG-TTTTTA
GCGA-TTAAATGAAAAAAA-TACTCTAGGGATAACA-GCGTAATAATTTTGGATAGTTCA
TATAGATAAAATAGTTTGCGA

#Ixodes_ricinus(JF928529.1)
---------------------------TACGAAGGTA-TTGAAATAAGATTTTAAAT-GA
GT-GCTAAGAGAATGATTAAACAATTAAAAG-CTTTCTTTAATTGAATAA--TTGAATTT
AATTTTTTA--GTGCAAAAGCAAAAA-TAAAAA-TTAGGGAC-AAGAAGACCCTATGAAT
TTTTT------ATTAAATTTTATAAAACTTT--ATATAAAATTTAATTTAATTGGGGTGA
TGGAAAAAGAATAA-ATATCTTTTTTTA-AAAGA------AAA-TTGGTTCCG-TTCTTA
GCGA-TTAAATGAAAAAAA-TACTCTAGGGATAACA-GCGTAATAATTTTGGATAGTTCA
TATAGATAAAATAGTTTGCGA

#Ixodes_ricinus(JF928528.1)
---------------------------TACGAAGGTA-TTGAAATAAGATTTTAAAT-GA
GT-GCTAAGAGAATGATTAAACAATTAAAAG-CTTTCTTTAATTGAATAA--TTGAATTT
AATTTTTTA--GTGCAAAAGCAAAAA-TAAAAA-TTAGGGAC-AAGAAGACCCTATGAAT
TTTTT------ATTAAATTTTATAAAACTTT--ATATAAAATTTAATTTAATTGGGGTGA
TGGAAAAAGAATAA-ATATCTTTTTTTA-AAAGA------AAA-TTGGTTCCG-TTCTTA
GCGA-TTAAATGAAAAAAA-TACTCTAGGGATAACA-GCGTAATAATTTTGGATAGTTCA
TATAGATAAAATAGTTTGCGA

#Ixodes_ricinus(JF928526.1)
---------------------------TACGAAGGTA-TTGAAATAAGATTTTAAAT-GA
GT-GCTAAGAGAATGATTAAACAATTAAAAG-CTTTCTTTAATTGAATAA--TTGAATTT
AATTTTTTA--GTGCAAAAGCAAAAA-TAAAAA-TTAGGGAC-AAGAAGACCCTATGAAT
TTTTT------ATTAAATTTTATAAAACTTT--ATATAAAATTTAATTTAATTGGGGTGA
TGGAAAAAGAATAA-ATATCTTTTTTTTTAAAAA------AAA-TTGGTTCCG-TTTTTA
GCGA-TTAAATGAAAAAAA-TACTCTAGGGATAACA-GCGTAATAATTTTGGATAGTTCA
TATAGATAAAATAGTTTGCGA

#Ixodes_ricinus(JF928527.1)
------------GGTATTTTGAC-TA-TACGAAGGTA-TTGAAATAAGATTTTAAAT-GA
GT-GCTAAGAGAATGATTAAACAATTAAAAG-CTTTCTTTAATTGAATAA--TTGAATTT
AATTTTTTA--GTGCAAAAGCAAAAA-TAAAAA-TTAGGGAC-AAGAAGACCCTATGAAT
TTTTT------ATTAAATTTTATAAAACTTT--ATATAAAATTTAATTTAATTGGGGTGA
TGGAAAAAGAATAA-ATATCTTTTTTTTAAAAAA------AAA-TTGGTTCCG-TTTTTA
GCGA-TTAAATGAAAAAAA-TACTCTAGGGATAACA-GCGTAATAATTTTGGATAGTTCA
TATAGATAAAATAGTTTGCGA

#Ixodes_ricinus(JF928524.1)
------------GGTATTTTGAT-TA-TACGAAGGTA-TTGAAATAAGATTTTAAAT-GA
GT-GCTAAGAGAATGATTAAACAATTAAAAG-CTTTCTTTAATTGAATAA--TTGAATTT
AATTTTTTA--GTGCAAAAGCAAAAA-TAAAAA-TTAGGGAC-AAGAAGACCCTATGAAT
TTTTT------ATTAAATTTTATAAAACTTT--ATATAAAATTTAATTTAATTGGGGTGA
TGGAAAAAGAATAA-ATATCTTTTTTTTTAAAAA------AAA-TTGGTTCCG-TTTTTA
GCGA-TTAAATGAAAAAAA-TACTCTAGGGATAACA-GCGTAATAATTTTGGATAGTTCA
TATAGATAAAATAGTTTGCGA

#Ixodes_ricinus(JF928512.1)
-----------GGTAGTTTTGCC-TA-TACGAAGGTA-TTGAAATAAGATTTTAAAT-GA
GT-GCTAAGAGAATGATTAAACAATTAAAAG-CTTTCTTTAATTAAATAA--TTGAATTT
AATTTTTTA--GTGCAAAAGCAAAAA-TAAAAA-TTAGGGAC-AAGAAGACCCTATGAAT
TTTTT------ATTAAATTTTATATAAAGTT--TTATAAAATTTAATTTAATTGGGGTGA
TGGAAAAAGAATAA-ATATCTTTTTTTA-AAAGA------AAA-TTGGTTCCG-TTTTTA
GCGA-TTAAATGAAAAAAA-TACTCTAGGGATAACA-GCGTAATAATTTTGGATAGTTCA
TATAGATAAAATAGTTTGCGA

#Ixodes_ricinus(GU074591.1)
-----TTGCTGTGGTATTTTGAC-TA-TACGAAGGTA-TTGAAATAAGATTTTAAAT-GA
GT-GCTAAGAGAATGATTAAACAATTAAAAG-CTTTCTTTAATTAAATAA--TTGAATTT
AATTTTTTA--GTGCAAAAGCAAAAA-TAAAAA-TTAGGGAC-AAGAAGACCCTATGAAT
TTTTT------ATTAAATTTTATAAAACTTT--ATATAAAATTTAATTTAATTGGGGTGA
TGGAAAAAGAATAA-ATATCTTTTTTTA-AA-GA------AAA-TTGGTTCCG-TTTTTA
GCGA-TTAAATGAAAAAAA-TACTCTAGGGATAACA-GCGTAATAATTTTGGATAGTTCA
TATAGATAAAATAGTTTGCGA

#Ixodes_ricinus(GU074634.1)
-----TTGCTGTGGTATTTTGAC-TA-TACGAAGGTA-TTGAAATAAGATTTTAAAT-GA
GT-GCTAAGAGAATGATTAAACAATTAAAAG-CTTTCTTTAATTGAATAA--TTGAATTT
AATTTTTTA--GTGCAAAAGCAAAAA-TAAAAA-TTAGGGAC-AAGAAGACCCTATGAAT
TTTTT------ATTAAATTTTATAAAACTTT--ATATAAAATTTAATTTAATTGGGGTGA
TGGAAAAAGAATAA-ATATCTTTTTTTA-AAAGA------AAA-TTGGTTCCG-TTCTTA
GCGA-TTAAATGAAAAAAA-TACTCTAGGGATAACA-GCGTAATAATTTTGGATAGTTCA
TATAGATAAAATAGTTTGCGA

#Ixodes_ricinus(GU074607.1)
-----TTGCTGTGGTATTTTGAC-TA-TACGAAGGTA-TTGAAATAAGATTTTAAAT-GA
GT-GCTAAGAGAATGATTAAACAATTAAAAG-CTTTCTTTAATTAAATAA--TTGAATTT
AATTTTTTA--GTGCAAAAGCAAAAA-TAAAAA-TTAGGGAC-AAGAAGACCCTATGAAT
TTTTT------ATTAAATTTTATATAAAGTT--TTATAAAATTTAATTTAATTGGGGTGA
TGGAAAAAGAATAA-ATATCTTTTTTTT-AAAGA------AAA-TTGGTTCCG-TTTTTA
GCGA-TTAAATGAAAAAAA-TACTCTAGGGATAACA-GCGTAATAATTTTGGATAGTTCA
TATAGATAAAATAGTTTGCGA

#Ixodes_ricinus(GU074611.1)
-----TTGCTGTGGTATTTTGAC-TA-TACGAAGGTA-TTGAAATAAGATTTTAAAT-GA
GT-GCTAAGAGAATGATTAAACAATTAAAAG-CTTTCTTTAATTGAATAA--TTGAATTT
AATTTTTTA--GTGCAAAAGCAAAAA-TAAAAA-TTAGGGAC-AAGAAGACCCTATGAAT
TTTTT------ATTAAATTTTATAAAACTTT--ATATAAAATTTAATTTAATTGGGGTGA
TGGAAAAAGAATAA-ATATCTTTTTTTA-AAAGA------AAA-TTGGTTCCG-TTCTTA
GCGA-TTAAATGAAAAAAA-TACTCTAGGGATAACA-GCGTAATAATTTTGGATAGTTCA
TATAGATAAAATAGTTTGCGA

#Ixodes_ricinus(GU074616.1)
-----TTGCTGTGGTATTTTGAC-TA-TACGAAGGTA-TTGAAATAAGATTTTAAAT-GA
GT-GCTAAGAGAATGATTAAACAATTAAAAG-CTTTCTTTAATTGAATAA--TTGAATTT
AATTTTTTA--GTGCAAAAGCAAAAA-TAAAAA-TTAGGGAC-AAGAAGACCCTATGAAT
TTTTT------ATTAAATTTTATAAAACTTT--ATATAAAATTTAATTTAATTGGGGTGA
TGGAAAAAGAATAA-ATATCTTTTTTTT-AAAAA------AAA-TTGGTTCCG-TTTTTA
GCGA-TTAAATGAAAAAAA-TACTCTAGGGATAACA-GCGTAATAATTTTGGATAGTTCA
TATAGATAAAATAGTTTGCGA

#Ixodes_ricinus(GU074642.1)
-----TTGCTGTGGTATTTTGAC-TA-TACGAAGGTA-TTGAAATAAGATTTTAAAT-GA
GT-GCTAAGAGAATGATTAAACAATTAAAAG-CTTTCTTTAATTGAATAA--TTGAATTT
AATTTTTTA--GTGCAAAAGCAAAAA-TAAAAA-TTAGGGAC-AAGAAGACCCTATGAAT
TTTTT------ATTAAATTTTATAAAACTTT--ATATAAAGTTTAATTTAATTGGGGTGA
TGGAAAAAGAATAA-ATATCTTTTTTTT-AAAGA------AAA-TTGGTTCCG-TTTTTA
GCGA-TTAAATGAAAAAAA-TACTCTAGGGATAACA-GCGTAATAATTTTGGATAGTTCA
TATAGATAAAATAGTTTGCGA

#Ixodes_ricinus(GU074630.1)
-----TTGCTGTGGTATTTTGAC-TA-TACGAAGGTA-TTGAAATAAGATTTTAAAT-GA
GT-GCTAAGAGAATGATTAAACAATTAAAAG-CTTTCTTTAATTGAATAA--TTGAATTT
AATTTTTTA--GTGCAAAAGCAAAAA-TAAAAA-TTAGGGAC-AAGAAGACCCTATGAAT
TTTT-------ATTAAATTTTATAAAACTTT--ATATAAAATTTAATTTAATTGGGGTGA
TGGAAAAAGAATAA-ATATCTTTTTTTTT-AAAA------AAAATTGGTTCCG-TTTTTA
GCGA-TTAAATGAAAAAAA-TACTCTAGGGATAACA-GCGTAATAATTTTGGATAGTTCA
TATAGATAAAATAGTTTGCGA

#Ixodes_ricinus(GU074618.1)
-----TTGCTGTGGTATTTTGAC-TA-TACGAAGGTA-TTGAAATAAGATTTTAAAT-GA
GT-GCTAAGAGAATGATTAAACAATTAAAAG-CTTTCTTTAATTAAATAA--TTGAATTT
AATTTTTTA--GTGCAAAAGCAAAAA-TAAAAA-TTAGGGAC-AAGAAGACCCTATGAAT
TTTTT------ATTAAATTTTATATAAAGTT--TTATAAAATTTAATTTAATTGGGGTGA
TGGAAAAAGAATAA-ATATCTTTTTTTT-AAAGA------AAA-TTGGTTCCG-TTTTTA
GCGA-TTAAATGAAAAAAA-TACTCTAGGGATAACA-GCGTAATAATTTTGGATAGTTCA
TATAGATAAAATAGTTTGCGA

#Ixodes_ricinus(GU074613.1)
-----TTGCTGTGGTATTTTGAC-TA-TACGAAGGTA-TTGAAATAAGATTTTAAAT-GA
GT-GCTAAGAGAATGATTAAACAATTAAAAG-CTTTCTTTAATTGAATAA--TTGAATTT
AATTTTTTA--GTGCAAAAGCAAAAA-TAAAAA-TTAGGGAC-AAGAAGACCCTATGAAT
TTTTT------ATTAAATTTTATAAAACTTT--ATATAAAATTTAATTTAATTGGGGTGA
TGGAAAAAGAATAA-ATATCTTTCTTTA-AAAGA------AAA-TTGGTTCCG-TTCTTA
GCGA-TTAAATGAAAAAAA-TACTCTAGGGATAACA-GCGTAATAATTTTGGATAGTTCA
TATAGATAAAATAGTTTGCGA

#Ixodes_ricinus(GU074640.1)
-----TTGCTGTGGTATTTTGAC-TA-TACGAAGGTA-TTGAAATAAGATTTTAAAT-GA
GT-GCTAAGAGAATGATTAAACAATTAAAAG-CTTTCTTTAATTGAATAA--TTGAATTT
AATTTTTTA--GTGCAAAAGCAAAAA-TAAAAA-TTAGGGAC-AAGAAGACCCTATGAAT
TTTTT------ATTAAATTTTATAAAACTTT--ATATAAAATTTAATTTAATTGGGGTGA
TGGAAAAAGAATAA-ATATCTTTTTTTA-AAAGA------AAA-TTGGTTCCG-TTCTTA
GCGA-TTAAATGAAAAAAA-TACTCTAGGGATAACA-GCGTAATAATTTTGGATAGTTCA
TATAGATAAAATAGTTTGCGA

#Ixodes_ricinus(GU074644.1)
-----TTGCTGTGGTATTTTGAC-TA-TACGAAGGTA-TTGAAATAAGATTTTAAAT-GA
GT-GCTAAGAGAATGATTAAACAATTAAAAG-CTTTCTTTAATTGAATAA--TTGAATTT
AATTTTTTA--GTGCAAAAGCAAAAA-TAAAAA-TTAGGGAC-AAGAAGACCCTATGAAT
TTTTT------ATTAAATTTTATAAAACTTT--ATATAAAATTTAATTTAATTGGGGTGA
TGGAAAAAGAATAA-ATATCTTTTTTTAAAAAAA------AA--TTGGTTCCG-TTTTTA
GCGA-TTAAATGAAAAAAA-TACTCTAGGGATAACA-GCGTAATAATTTTGGATAGTTCA
TATAGATAAAATAGTTTGCGA

#Ixodes_ricinus(GU074597.1)
-----TTGCTGTGGTATTTTGAC-TA-TACGAAGGTA-TTGAAATAAGATTTTAAAT-GA
GT-GCTAAGAGAATGATTAAACAATTAAAAG-CTTTCTTTAATTGAATAA--TTGAATTT
AATTTTTTA--GTGCAAAAGCAAAAA-TAAAAA-TTAGGGAC-AAGAAGACCCTATGAAT
TTTTT------ATTAAATTTTATTAAACTTT--ATATAAAGTTTAATTTAATTGGGGTGA
TGGAAAAAGAATAA-ATATCTTTTTTTT-AAAGA------AAA-TTGGTTCCG-TTTTTA
GCGA-TTAAATGAAAAAAA-TACTCTAGGGATAACA-GCGTAATAATTTTGGATAGTTCA
TATAGATAAAATAGTTTGCGA

#Ixodes_ricinus(GU074596.1)
-----TTGCTGTGGTATTTTGAC-TA-TACGAAGGTA-TTGAAATAAGATTTTAAAT-GA
GT-GCTAAGAGAATGATTAAACAATTAAAAG-CTTTCTTTAATTGAATAA--TTGAATTT
AATTTTTTA--GTGCAAAAGCAAAAA-TAAAAA-TTAGGGAC-AAGAAGACCCTATGAAT
TTTTT------ATTAAATTTTATAAAAAGTT--TTATAAAATTTAATTTAATTGGGGTGA
TGGAAAAAGAATAA-ATATCTTTTTTTT-AAAGA------AAA-TTGGTTCCG-TTTTTA
GCGA-TTAAATGAAAAAAA-TACTCTAGGGATAACA-GCGTAATAATTTTGGATAGTTCA
TATAGATAAAATAGTTTGCGA

#Ixodes_ricinus(GU074628.1)
-----TTGCTGTGGTATTTTGAC-TA-TACGAAGGTA-TTGAAATAAGATTTTAAAT-GA
GT-GCTAAGAGAATGATTAAACAATTAAAAG-CTTTCTTTAATTGAATAA--TTGAATTT
AATTTTTTA--GTGCAAAAGCAAAAA-TAAAAA-TTAGGGAC-AAGAAGACCCTATGAAT
TTTTT------ATTAAATTTTATAAAACTTT--ATATAAAGTTTAATTTAATTGGGGTGA
TGGAAAAAGAATAA-ATATCTTTTTTTT-AAAGA------AAA-TTGGTTCCG-TTTTTA
GCGA-TTAAATGAAAAAAA-TACTCTAGGGATAACA-GCGTAATAATTTTGGATAGTTCA
TATAGATAAAATAGTTTGCGA

#Ixodes_ricinus(GU074600.1)
-----TTGCTGTGGTATTTTGAC-TA-TACGAAGGTA-TTGAAATAAGATTTTAAAT-GA
GT-GCTAAGAGAATGATTAAACAATTAAAAG-CTTTCTTTAATTAAATAA--TTGAATTT
AATTTTTTA--GTGCAAAAGCAAAAA-TAAAAA-TTAGGGAC-AAGAAGACCCTATGAAT
TTTTT------ATTAAATTTTATAAAACTTT--ATATAAAATTTAATTTAATTGGGGTGA
TGGAAAAAGAATAA-ATATCTTTTTTTA-AAAGA------AAA-TTGGTTCCG-TTTTTA
GCGA-TTAAATGAAAAAAA-TACTCTAGGGATAACA-GCGTAATAATTTTGGATAGTTCA
TATAGATAAAATAGTTTGCGA

#Ixodes_ricinus(GU074641.1)
-----TTGCTGTGGTATTTTGAC-TA-TACGAAGGTA-TTGAAATAAGATTTTAAAT-GA
GT-GCTAAGAGAATGATTAAACAATTAAAAG-CTTTCTTTAATTGAATAA--TTGAATTT
AATTTTTTA--GTGCAAAAGCAAAAA-TAAAAA-TTAGGGAC-AAGAAGACCCTATGAAT
TTTTT------ATTAAATTTTATAAAACTTT--ATATAAAATTTAATTTAATTGGGGTGA
TGGAAAAAGAATAA-ATATCTTTTTTTTAAAAAA------AA--TTGGTTCCG-TTTTTA
GCGA-TTAAATGAAAAAAA-TACTCTAGGGATAACA-GCGTAATAATTTTGGATAGTTCA
TATAGATAAAATAGTTTGCGA

#Ixodes_ricinus(GU074595.1)
-----TTGCTGTGGTATTTTGAC-TA-TACGAAGGTA-TTGAAATAAGATTTTAAAT-GA
GT-GCTAAGAGAATGATTAAACAATTAAAAG-CTTTCTTTAATTGAATAA--TTGAATTT
AATTTTTTA--GTGCAAAAGCAAAAA-TAAAAA-TTAGGGAC-AAGAAGACCCTATGAAT
TTTTT------ATTAAATTTTATAAAACTTT--ATATAAAGTTTAATTTAATTGGGGTGA
TGGAAAAAGAATAA-ATATCTTTTTTTT-AAAGA------AAA-TTGGTTCCG-TTTTTA
GCGA-TTAAATGAAAAAAA-TACTCTAGGGATAACA-GCGTAATAATTTTGGATAGTTCA
TATAGATAAAATAGTTTGCGA

#Ixodes_ricinus(GU074599.1)
-----TTGCTGTGGTATTTTGAC-TA-TACGAAGGTA-TTGAAATAAGATTTTAAAT-GA
GT-GCTAAGAGAATGATTAAACAATTAAAAG-CTTTCTTTAATTGAATAA--TTGAATTT
AATTTTTTA--GTGCAAAAGCAAAAA-TAAAAA-TTAGGGAC-AAGAAGACCCTATGAAT
TTTTT------ATTAAATTTTATAAAACTTT--ATATAAAATTTAATTTAATTGGGGTGA
TGGAAAAAGAATAA-ATATCTTTTTTTA-AAAGA------AAA-TTGGTTCCG-TTTTTA
GCGA-TTAAATGAAAAAAA-TACTCTAGGGATAACA-GCGTAATAATTTTGGATAGTTCA
TATAGATAAAATAGTTTGCGA

#Ixodes_ricinus(GU074614.1)
-----TTGCTGTGGTATTTTGAC-TA-TACGAAGGTA-TTGAAATAAGATTTTAAAT-GA
GT-GCTAAGAGAATGATTAAACAATTAAAAG-CTTTCTTTAATTGAATAA--TTGAATTT
AATTTTTTA--GTGCAAAAGCAAAAA-TAAAAA-TTAGGGAC-AAGAAGACCCTATGAAT
TTTTT------ATTAAATTTTATAAAACTTT--ATATAAAATTTAATTTAATTGGGGTGA
TGGAAAAAGAATAA-ATATCTTTTTTTA-AAAGA------AAA-TTGGTTCCG-TTCTTA
GCGA-TTAAATGAAAAAAA-TACTCTAGGGATAACA-GCGTAATAATTTTGGATAGTTCA
TATAGATAAAATAGTTTGCGA

#Ixodes_ricinus(GU074635.1)
-----TTGCTGTGGTATTTTGAC-TA-TACGAAGGTA-TTGAAATAAGATTTTAAAT-GA
GT-GCTAAGAGAATGATTAAACAATTAAAAG-CTTTCTTTAATTGAATAA--TTGAATTT
AATTTTTTA--GTGCAAAAGCAAAAA-TAAAAA-TTAGGGAC-AAGAAGACCCTATGAAT
TTTTT------ATTAAATTTTATAAAACTTT--ATATAAAATTTAATTTAATTGGGGTGA
TGGAAAAAGAATAA-ATATCTTTTTTTA-AAAGA------AAA-TTGGTTCCG-TTCTTA
GCGA-TTAAATGAAAAAAA-TACTCTAGGGATAACA-GCGTAATAATTTTGGATAGTTCA
TATAGATAAAATAGTTTGCGA

#Ixodes_ricinus(GU074608.1)
-----TTGCTGTGGTATTTTGAC-TA-TACGAAGGTA-TTGAAATAAGATTTTAAAT-GA
GT-GCTAAGAGAATGATTAAACAATTAAAAG-CTTTCTTTAATTGAATAA--TTGAATTT
AATTTTTTA--GTGCAAAAGCAAAAA-TAAAAA-TTAGGGAC-AAGAAGACCCTATGAAT
TTTTT------ATTAAATTTTATAAAACTTT--ATATAAAATTTAATTTAATTGGGGTGA
TGGAAAAAGAATAA-ATATCTTTTTTTA-AAAGA------AAA-TTGGTTCCG-TTCTTA
GCGA-TTAAATGAAAAAAA-TACTCTAGGGATAACA-GCGTAATAATTTTGGATAGTTCA
TATAGATAAAATAGTTTGCGA

#Ixodes_ricinus(GU074623.1)
-----TTGCTGTGGTATTTTGAC-TA-TACGAAGGTA-TTGAAATAAGATTTTAAAT-GA
GT-GCTAAGAGAATGATTAAACAATTAAAAG-CTTTCTTTAATTGAATAA--TTGAATTT
AATTTTTTA--GTGCAAAAGCAAAAA-TAAAAA-TTAGGGAC-AAGAAGACCCTATGAAT
TTTTT------ATTAAATTTTATAAAACTTT--ATATAAAATTTAATTTAATTGGGGTGA
TGGAAAAAGAATAA-ATATCTTTTTTTA-AAAGA------AAA-TTGGTTCCG-TTCTTA
GCGA-TTAAATGAAAAAAA-TACTCTAGGGATAACA-GCGTAATAATTTTGGATAGTTCA
TATAGATAAAATAGTTTGCGA

#Ixodes_ricinus(GU074633.1)
-----TTGCTGTGGTATTTTGAC-TA-TACGAAGGTA-TTGAAATAAGATTTTAAAT-GA
GT-GCTAAGAGAATGATTAAACAATTAAAAG-CTTTCTTTAATTGAATAA--TTGAATTT
AATTTTTTA--GTGCAAAAGCAAAAA-TAAAAA-TTAGGGAC-AAGAAGACCCTATGAAT
TTTTT------ATTAAATTTTATAAAACTTT--ATATAAAGTTTAATTTAATTGGGGTGA
TGGAAAAAGAATAA-ATATCTTTTTTTT-AAAGA------AAA-TTGGTTCCG-TTTTTA
GCGA-TTAAATGAAAAAAA-TACTCTAGGGATAACA-GCGTAATAATTTTGGATAGTTCA
TATAGATAAAATAGTTTGCGA

#Ixodes_ricinus(GU074598.1)
-----TTGCTGTGGTATTTTGAC-TA-TACGAAGGTA-TTGAAATAAGATTTTAAAT-GA
GT-GCTAAGAGAATGATTAAACAATTAAAAG-CTTTCTTTAATTGAATAA--TTGAATTT
AATTTTTTA--GTGCAAAAGCAAAAA-TAAAAA-TTAGGGAC-AAGAAGACCCTATGAAT
TTTTT------ATTAAATTTTATAAAACTTT--ATATAAAATTTAATTTAATTGGGGTGA
TGGAAAAAGAATAA-ATATCTTTTTTTT-AAAGA------AAA-TTGGTTCCG-TTTTTA
GCGA-TTAAATGAAAAAAA-TACTCTAGGGATAACA-GCGTAATAATTTTGGATAGTTCA
TATAGATAAAATAGTTTGCGA

#Ixodes_ricinus(GU074606.1)
-----TTGCTGTGGTATTTTGAC-TA-TACGAAGGTA-TTGAAATAAGATTTTAAAT-GA
GT-GCTAAGAGAATGATTAAACAATTAAAAG-CTTTCTTTAATTGAATAA--TTGAATTT
AATTTTTTA--GTGCAAAAGCAAAAA-TAAAAA-TTAGGGAC-AAGAAGACCCTATGAAT
TTTTT------ATTAAATTTTATAAAACTTT--ATATAAAATTTAATTTAATTGGGGTGA
TGGAAAAAGAATAA-ATATCTTTTTTTA-AAAGA------AAA-TTGGTTCCG-TTCTTA
GCGA-TTAAATGAAAAAAA-TACTCTAGGGATAACA-GCGTAATAATTTTGGATAGTTCA
TATAGATAAAATAGTTTGCGA

#Ixodes_ricinus(GU074647.1)
-----TTGCTGTGGTATTTTGAC-TA-TACGAAGGTA-TTGAAATAAGATTTTAAAT-GA
GT-GCTAAGAGAATGATTAAACAATTAAAAG-CTTTCTTTAATTGAATAA--TTGAATTT
AATTTTTTA--GTGCAAAAGCAAAAA-TAAAAA-TTAGGGAC-AAGAAGACCCTATGAAT
TTTTT------ATTAAATTTTATAAAACTTT--ATATAAAGTTTAATTTAATTGGGGTGA
TGGAAAAAGAATAA-ATATCTTTTTTTT-AAAGA------AAA-TTGGTTCCG-TTTTTA
GCGA-TTAAATGAAAAAAA-TACTCTAGGGATAACA-GCGTAATAATTTTGGATAGTTCA
TATAGATAAAATAGTTTGCGA

#Ixodes_ricinus(GU074627.1)
-----TTGCTGTGGTATTTTGAC-TA-TACGAAGGTA-TTGAAATAAGATTTTAAAT-GA
GT-GCTAAGAGAATGATTAAACAATTAAAAG-CTTTCTTTAATTGAATAA--TTGAATTT
AATTTTTTA--GTGCAAAAGCAAAAA-TAAAAA-TTAGGGAC-AAGAAGACCCTATGAAT
TTTTT------ATTAAATTTTATAAAACTTT--ATATAAAATTTAATTTAATTGGGGTGA
TGGAAAAAGAATAA-ATATCTTTTTTTA-AAAGA------AAA-TTGGTTCCG-TTCTTA
GCGA-TTAAATGAAAAAAA-TACTCTAGGGATAACA-GCGTAATAATTTTGGATAGTTCA
TATAGATAAAATAGTTTGCGA

#Ixodes_ricinus(GU074645.1)
-----TTGCTGTGGTATTTTGAC-TA-TACGAAGGTA-TTGAAATAAGATTTTAAAT-GA
GT-GCTAAGAGAATGATTAAACAATTAAAAG-CTTTCTTTAATTGAATAA--TTGAATTT
AATTTTTTA--GTGCAAAAGCAAAAA-TAAAAA-TTAGGGAC-AAGAAGACCCTATGAAT
TTTTT------ATTAAATTTTATAAAACTTT--ATATAAAATTTAATTTAATTGGGGTGA
TGGAAAAAGAATAA-ATATCTTTTTTTTT-AAAA------AAA-TTGGTTCCG-TTTTTA
GCGA-TTAAATGAAAAAAA-TACTCTAGGGATAACA-GCGTAATAATTTTGGATAGTTCA
TATAGATAAAATAGTTTGCGA

#Ixodes_ricinus(GU074605.1)
-----TTGCTGTGGTATTTTGAC-TA-TACGAAGGTA-TTGAAATAAGATTTTAAAT-GA
GT-GCTAAGAGAATGATTAAACAATTAAAAG-CTTTCTTTAATTGAATAA--TTGAATTT
AATTTTTTA--GTGCAAAAGCAAAAA-TAAAAA-TTAGGGAC-AAGAAGACCCTATGAAT
TTTTT------ATTAAATTTTATAAAACTTT--ATATAAAATTTAATTTAATTGGGGTGA
TGGAAAAAGAATAA-ATATCTTTTTTTTTAAAAA------AAA-TTGGTTCCG-TTTTTA
GCGA-TTAAATGAAAAAAA-TACTCTAGGGATAACA-GCGTAATAATTTTGGATAGTTCA
TATAGATAAAATAGTTTGCGA

#Ixodes_ricinus(GU074620.1)
-----TTGCTGTGGTATTTTGAC-TA-TACGAAGGTA-TTGAAATAAGATTTTAAAT-GA
GT-GCTAAGAGAATGATTAAACAATTAAAAG-CTTTCTTTAATTGAATAA--TTGAATTT
AATTTTTTA--GTGCAAAAGCAAAAA-TAAAAA-TTAGGGAC-AAGAAGACCCTATGAAT
TTTTT------ATTAAATTTTATAAAACTTT--ATATAAAATTTAATTTAATTGGGGTGA
TGGAAAAAGAATAA-ATATCTTTTTTTTTGAAAA------AAA-TTGGTTCCG-TTTTTA
GCGA-TTAAATGAAAAAAA-TACTCTAGGGATAACA-GCGTAATAATTTTGGATAGTTCA
TATAGATAAAATAGTTTGCGA

#Ixodes_ricinus(GU074590.1)
-----TTGCTGTGGTATTTTGAC-TA-TACGAAGGTA-TTGAAATAAGATTTTAAAT-GA
GT-GCTAAGAGAATGATTAAACAATTAAAAG-CTTTCTTTAATTGAATAA--TTGAATTT
AATTTTTTA--GTGCAAAAGCAAAAA-TAAAAA-TTAGGGAC-AAGAAGACCCTATGAAT
TTTTT------ATTAAATTTTATAAAACTTT--ATATAAAATTTAATTTAATTGGGGTGA
TGGAAAAAGAATAA-ATATCTTTTTTTTAAAAAA------AAA-TTGGTTCCG-TTTTTA
GCGA-TTAAATGAAAAAAA-TACTCTAGGGATAACA-GCGTAATAATTTTGGATAGTTCA
TATAGATAAAATAGTTTGCGA

#Ixodes_ricinus(GU074638.1)
-----TTGCTGTGGTATTTTGAC-TA-TACGAAGGTA-TTGAAATAAGATTTTAAAT-GA
GT-GCTAAGAGAATGATTAAACAATTAAAAG-CTTTCTTTAATTGAATAA--TTGAATTT
AATTTTTTA--GTGCAAAAGCAAAAA-TAAAAA-TTAGGGAC-AAGAAGACCCTATGAAT
TTTTT------ATTAAATTTTATAAAACTTT--ATATAAAATTTAATTTAATTGGGGTGA
TGGAAAAAGAATAA-ATATCTTTTTTTTTAAAAA------AAA-TTGGTTCCG-TTTTTA
GCGA-TTAAATGAAAAAAA-TACTCTAGGGATAACA-GCGTAATAATTTTGGATAGTTCA
TATAGATAAAATAGTTTGCGA

#Ixodes_ricinus(GU074602.1)
-----TTGCTGTGGTATTTTGAC-TA-TACGAAGGTA-TTGAAATAAGATTTTAAAT-GA
GT-GCTCAGAGAATGATTAAACAATTAAAAG-CTTTCTTTAATTGAATAA--TTGAATTT
AATTTTTTA--GTGCAAAAGCAAAAA-TAAAAA-TTAGGGAC-AAGAAGACCCTATGAAT
TTTTT------ATTAAATTTTATAAAACTTT--ATATAAAATTTAATTTAATTGGGGTGA
TGGAAAAAGAATAA-ATATCTTTTTTTTTAAAGA------AAA-TTGGTTCCG-TTTTTA
GCGA-TTAAATGAAAAAAA-TACTCTAGGGATAACA-GCGTAATAATTTTGGATAGTTCA
TATAGATAAAATAGTTTGCGA

#Ixodes_ricinus(GU074610.1)
-----TTGCTGTGGTATTTTGAC-TA-TACGAAGGTA-TTGAAATAAGATTTTAAAT-GA
GT-GCTAAGAGAATGATTAAACAATTAAAAG-CTTTCTTTAATTGAATAA--TTGAATTT
AATTTTTTA--GTGCAAAAGCAAAAA-TAAAAA-TTAGGGAC-AAGAAGACCCTATGAAT
TTTTT------ATTAAATTTTATAAAACTTT--ATATAAAGTTTAATTTAATTGGGGTGA
TGGAAAAAGAATAA-ATATCTTTTTTTTTAAAGA------AAA-TTGGTTCCG-TTTTTA
GCGA-TTAAATGAAAAAAA-TACTCTAGGGATAACA-GCGTAATAATTTTGGATAGTTCA
TATAGATAAAATAGTTTGCGA

#Ixodes_ricinus(GU074589.1)
-----TTGCTGTGGTATTTTGAC-TA-TACGAAGGTA-TTGAAATAAGATTTTAAAT-GA
GT-GCTAAGAGAATGATTAAACAATTAAAAG-CTTTCTTTAATTGAATAA--TTGAATTT
AATTTTTTA--GTGCAAAAGCAAAAA-TAAAAA-TTAGGGAC-AAGAAGACCCTATGAAT
TTTTT------ATTAAATTTTATAAAACTTT--ATATAAAATTTAATTTAATTGGGGTGA
TGGAAAAAGAATAA-ATATCTTTTTTTTTAAAAA------AAA-TTGGTTCCG-TTTTTA
GCGA-TTAAATGAAAAAAA-TACTCTAGGGATAACA-GCGTAATAATTTTGGATAGTTCA
TATAGATAAAATAGTTTGCGA

#Ixodes_ricinus(GU074604.1)
-----TTGCTGTGGTATTTTGAC-TA-TACGAAGGTA-TTGAAATAAGATTTTAAAT-GA
GT-GCTAAGAGAATGATTAAACAATTAAAAG-CTTTCTTTAATTGAATAA--TTGAATTT
AATTTTTTA--GTGCAAAAGCAAAAA-TAAAAA-TTAGGGAC-AAGAAGACCCTATGAAT
TTTTT------ATTAAATTTTATAAAACTTT--ATATAAAGTTTAATTTAATTGGGGTGA
TGGAAAAAGAATAA-ATATCTTTTTTTTAAAAGA------AAA-TTGGTTCCG-TTTTTA
GCGA-TTAAATGAAAAAAA-TACTCTAGGGATAACA-GCGTAATAATTTTGGATAGTTCA
TATAGATAAAATAGTTTGCGA

#Ixodes_ricinus(GU074594.1)
-----TTGCTGTGGTATTTTGAC-TA-TACGAAGGTA-TTGAAATAAGATTTTAAAT-GA
GT-GCTAAGAGAATGATTAAACAATTAAAAG-CTTTCTTTAATTGAATAA--TTGAATTT
AATTTTTTA--GTGCAAAAGCAAAAA-TAAAAA-TTAGGGAC-AAGAAGACCCTATGAAT
TTTTT------ATTAAATTTTATAAAACTTT--ATATAAAGTTTAATTTAATTGGGGTGA
TGGAAAAAGAATAA-ATATCTTTTTTTT-AAAGA------AAA-TTGGTTCCG-TTTTTA
GCGA-TTAAATGAAAAAAA-TACTCTAGGGATAACA-GCGTAATAATTTTGGATAGTTCA
TATAGATAAAATAGTTTGCGA

#Ixodes_ricinus(GU074643.1)
-----TTGCTGTGGTATTTTGAC-TA-TACGAAGGTA-TTGAAATAAGATTTTAAAT-GA
GT-GCTAAGAGAATGATTAAACAATTAAAAG-CTTTCTTTAATTGAATAA--TTGAATTT
AATTTTTTA--GTGCAAAAGCAAAAA-TAAAAA-TTAGGGAC-AAGAAGACCCTATGAAT
TTTTT------ATTAAATTTTATAAAACTTT--ATATAAAATTTAATTTAATTGGGGTGA
TGGAAAAAGAATAA-ATATCTTTTTTTA-AAAGA------AAA-TTGGTTCCG-TTCTTA
GCGA-TTAAATGAAAAAAAATACTCTAGGGATAACA-GCGTAATAATTTTGGATAGTTCA
TATAGATAAAATAGTTTGCGA

#Ixodes_ricinus(GU074621.1)
-----TTGCTGTGGTATTTTGAC-TA-TACGAAGGTA-TTGAAATAAGATTTTAAAT-GA
GT-GCTAAGAGAATGATTAAACAATTAAAAG-CTTTCTTTAATTGAATAA--TTGAATTT
AATTTTTTA--GTGCAAAAGCAAAAA-TAAAAA-TTAGGGAC-AAGAAGACCCTATGAAT
TTTTT------ATTAAATTTTATAAAACTTT--ATATAAAATTTAATTTAATTGGGGTGA
TGGAAAAAGAATAA-ATATCTTTTTTTTT-AAAA------AAAATTGGTTCCG-TTTTTA
GCGA-TTAAATGAAAAAAA-TACTCTAGGGATAACA-GCGTAATAATTTTGGATAGTTCA
TATAGATAAAATAGTTTGCGA

#Ixodes_ricinus(GU074632.1)
-----TTGCTGTGGTATTTTGAC-TA-TACGAAGGTA-TTGAAATAAGATTTTAAAT-GA
GT-GCTAAGAGAATGATTAAACAATTAAAAG-CTTTCTTTAATTGAATAA--TTGAATTT
AATTTTTTA--GTGCAAAAGCAAAAA-TAAAAA-TTAGGGAC-AAGAAGACCCTATGAAT
TTTTTT-----ATTAAATTTTATAAAACTTT--ATATAAAATTTAATTTAATTGGGGTGA
TGGAAAAAGAATAA-ATATCTTTTTTTTTAAAAA------AAA-TTGGTTCCG-TTTTTA
GCGA-TTAAATGAAAAAAA-TACTCTAGGGATAACA-GCGTAATAATTTTGGATAGTTCA
TATAGATAAAATAGTTTGCGA

#Ixodes_ricinus(GU074612.1)
-----TTGCTGTGGTATTTTGAC-TA-TACGAAGGTA-TTGAAATAAGATTTTAAAT-GA
GT-GCTAAGAGAATGATTAAACAATTAAAAG-CTTTCTTTAATTGAATAA--TTGAATTT
AATTTTTTA--GTGCAAAAGCAAAAA-TAAAAA-TTAGGGAC-AAGAAGACCCTATGAAT
TTTTT------ATTAAATTTTATAAAACTTT--ATATAAAATTTAATTTAATTGGGGTGA
TGAAAAAAGAATAA-ATATCTTTTTTTTTTAAAA------AAAATTGGTTCCT-TTTTTA
GCGA-TTAAATGAAAAAAA-TACTCTAGGGATAACA-GCGTAATAATTTTGGATAGTTCA
TATAGATAAAATAGTTTGCGA

#Ixodes_ricinus(GU074588.1)
-----TTGCTGTGGTATTTTGAC-TA-TACGAAGGTA-TTGAAATAAGATTTTAAAT-GA
GT-GCTAAGAGAATGATTAAACAATTAAAAG-CTTTCTTTAATTGAATAA--TTGAATTT
AATTTTTTA--GTGCAAAAGCAAAAA-TAAAAA-TTAGGGAC-AAGAAGACCCTATGAAT
TTTTT------ATTAAATTTTATAAAACTTT--ATATAAAATTTAATTTAATTGGGGTGA
TGGAAAAAGAATAA-ATATCTTTTTTTTTAAAAA------AAAATTGGTTCCG-TTTTTA
GCGA-TTAAATGAAAAAAA-TACTCTAGGGATAACA-GCGTAATAATTTTGGATAGTTCA
TATAGATAAAATAGTTTGCGA

#Ixodes_ricinus(GU074629.1)
-----TTGCTGTGGTATTTTGAC-TA-TACGAAGGTA-TTGAAATAAGATTTTAAAT-GA
GT-GCTAAGAGAATGATTAAACAATTAAAAG-CTTTCTTTAATTGAATAA--TTGAATTT
AATTTTTTA--GTGCAAAAGCAAAAA-TAAAAA-TTAGGGAC-AAGAAGACCCTATGAAT
TTTTT------ATTAAATTTTATAAAACTTT--ATATAAAATTTAATTTAATTGGGGTGA
TGGAAAAAGAATAA-ATATCTTTTTTTTAAAAAA------AAAATTGGTTCCG-TTTTTA
GCGA-TTAAATGAAAAAAA-TACTCTAGGGATAACA-GCGTAATAATTTTGGATAGTTCA
TATAGATAAAATAGTTTGCGA

#Ixodes_ricinus(GU074626.1)
-----TTGCTGTGGTATTTTGAC-TA-TACGAAGGTA-TTGAAATAAGATTTTAAAT-GA
GT-GCTAAGAGAATGATTAAACAATTAAAAG-CTTTCTTTAATTGAATAA--TTGAATTT
AATTTTTTA--GTGCAAAAGCAAAAA-TAAAAA-TTAGGGAC-AAGAAGACCCTATGAAT
TTTTT------ATTAAATTTTATAAAACTTT--ATATAAAATTTAATTTAATTGGGGTGA
TGGAAAAAGAATAA-ATATCTTTTTTTTAAAAAA------AAAATTGGTTCCG-TTTTTA
GCGA-TTAAATGAAAAAAA-TACTCTAGGGATAACA-GCGTAATAATTTTGGATAGTTCA
TATAGATAAAATAGTTTGCGA

#Ixodes_ricinus(GU074593.1)
-----TTGCTGTGGTATTTTGAC-TA-TACGAAGGTA-TTGAAATAAGATTTTAAAT-GA
GT-GCTAAGAGAATGATTAAACAATTAAAAG-CTTTCTTTAATTGAATAA--TTGAATTT
AATTTTTTA--GTGCAAAAGCAAAAA-TAAAAA-TTAGGGAC-AAGAAGACCCTATGAAT
TTTTT------ATTAAATTTTATAAAACTTT--ATATAAAATTTAATTTAATTGGGGTGA
TGGAAAAAGAATAA-ATATCTTTTTTTTAAAAAA------AAAATTGGTTCCG-TTTTTA
GCGA-TTAAATGAAAAAAA-TACTCTAGGGATAACA-GCGTAATAATTTTGGATAGTTCA
TATAGATAAAATAGTTTGCGA

#Ixodes_ricinus(GU074619.1)
-----TTGCTGTGGTATTTTGAC-TA-TACGAAGGTA-TTGAAATAAGATTTTAAAT-GA
GT-GCTAAGAGAATGATTAAACAATTAAAAG-CTTTCTTTAATTGAATAA--TTGAATTT
AATTTTTTA--GTGCAAAAGCAAAAA-TAAAAA-TTAGGGAC-AAGAAGACCCTATGAAT
TTTTT------ATTAAATTTTATAAAACTTT--ATATAAAATTTAATTTAATTGGGGTGA
TGGAAAAAGAATAA-ATATCTTTTTTTTAAAAAA------AAAATTGGTTCCG-TTTTTA
GCGA-TTAAATGAAAAAAA-TACTCTAGGGATAACA-GCGTAATAATTTTGGATAGTTCA
TATAGATAAAATAGTTTGCGA

#Ixodes_ricinus(GU074609.1)
-----TTGCTGTGGTATTTTGAC-TA-TACGAAGGTA-TTGAAATAAGATTTTAAAT-GA
GT-GCTAAGAGAATGATTAAACAATTAAAAG-CTTTCTTTAATTGAATAA--TTGAATTT
AATTTTTTA--GTGCAAAAGCAAAAA-TAAAAA-TTAGGGAC-AAGAAGACCCTATGAAT
TTTTT------ATTAAATTTTATAAAACTTT--ATATAAAATTTAATTTAATTGGGGTGA
TGGAAAAAGAATAA-ATATCTTTTTTTAAAAAAA------AAAATTGGTTCCG-TTTTTA
GCGA-TTAAATGAAAAAAA-TACTCTAGGGATAACA-GCGTAATAATTTTGGATAGTTCA
TATAGATAAAATAGTTTGCGA

#Ixodes_ricinus(GU074639.1)
-----TTGCTGTGGTATTTTGAC-TA-TACGAAGGTA-TTGAAATAAGATTTTAAAT-GA
GT-GCTAAGAGAATGATTAAACAATTAAAAG-CTTTCTTTAATTGAATAA--TTGAATTT
AATTTTTTA--GTGCAAAAGCAAAAA-TAAAAA-TTAGGGAC-AAGAAGACCCTATGAAT
TTTTT------ATTAAATTTTATAAAACTTT--ATATAAAATTTAATTTAATTGGGGTGA
TGGAAAAAGAATAA-ATATCTTTTTTTA-AAAGA------AAA-TTGGTTCCG-TTCTTA
GCGA-TTAAATGAAAAAAA-TACTCTAGGGATAACA-GCGTAATAATTTTGGATAGTTCA
TATAGATAAAATAGTTTGCGA

#Ixodes_trianguliceps(DQ201845.1)
--------------TATTTTGAC-TA-TACGAAGGTA-TTGAAATAAGGCTTTAAAT-GG
GT-GCTAAGAGAATGGTTTAACAATTATTAG-CTGTCTAAAATTTAAAAA--TAGAATTT
AATTTTTTT--GTGAAGAAGCAAAAA-TAAAAA-TTTGGGAC-AAGAAGACCCTGTGAAT
TTTAA-----TTTATTTTAATAAATTAGTATATTTATTAATATAGATTTGATTGGGGCGA
TATATAAAGATTAA-TAATCTTTTTAT---TA---ATATTTTAATATGATCCA-TTTAAT
AGTGATAATATGAATTAAA-TACTCCAGGGATAACA-GCGTAATAATTTTGGATAGTTCA
TATAGATAAAATAGTTTGCGA

#Ixodes_scapularis(EF636464.1)
----------------TTTTGAC-TA-TACAAAGGTA-TTGAAATAAGATTTTAAAT-GA
GT-GCTAAGAGAATGATTAAACAATTAAAAG-CTTTCTTTAATTAAAAAA--TTAAATTT
AATTTTTTTTAGTGCAAAAGCAAAAA-TAAAAT-TTAGGGAC-AAGAAGACCCTATGAAT
TTTTATT----GTTAATAATTAAAATTTA-----AGTTATTAATAATTTAATTGGGGCGA
TAAAAAAAGAATAA-GTATCTTTTTA---------GTTATAAAATAAGTTCCG-TTTTTA
GCGA-TTAAATGAAATAAA-TACTCTAGGGATAACA-GCGTAATAATTTTGGATAGTTCA
TATAGATAAAATAGTTTGCGA

#Ixodes_scapularis(EF636465.1)
----------------TTTTGAC-TA-TACAAAGGTA-TTGAAATAAGATTTTAAAT-GA
GT-GCTAAGAGAATGATTAAACAATTAAAAG-CTTTCTTTAATTAAAAAA--TTAAATTT
AATTTTTTTTAGTGCAAAAGCAAAAA-TAAAAT-TTAGGGAC-AAGAAGACCCTATGAAT
TTTTATT----GTTAATAATTAAAATTTA-----AGTTATTAATAATTTAATTGGGGCGA
TAAAAAAAGAATAA-GTATCTTTTTA---------GTTATAAAATAAGTTCCG-TTTTTA
GCGA-TTAAATGAAATAAA-TACTCTAGGGATAACA-GCGTAATAATTTTGGATAGTTCA
TATAGATAAAATAGTTTGCGA

#Ixodes_persulcatus(U14153.1)
---------------------------------GGTA-TTGAAATAAGATTTTAAAT-GA
GT-GCTAAGAGAATGATTGAACAATTATAGG-CTTTCTTTAGTTAAAAAA--TTAAATTT
AATTTTTTT-AGTGCAAAAGCAAAAA-TTAAAT-TTAGGGAC-AAGAAGACCCTATGAAT
TTTAATTTA--ATTTA-----AAATTTCA---AATTTTAAATTAAATTTGATTGGGGCGA
TGGAAAAAGAATGA-GTATCTTTTTTAGTTTT-------AAAAATTGGTTCCG-TTTTTA
ACGA-TTAAATGAGAAAAA-TACTCTAGGGATAACA-GCGTAATAATTTTGGATAGTTCT
TATAGATAAAATAGTTTGCGA

#Ixodes_persulcatus(U14152.1)
---------------------------------GGTA-TTGAAATAAGATTTTAAAT-GA
GT-GCTAAGAGAATGATTGAACAATTATAGG-CTTTCTTTAGTTAAATAA--TTAAATTT
AATTTTTTT-AGTGCAAAAGCAAAAA-TTAAAT-TTAGGGAC-AAGAAGACCCTATGAAT
TTTAATTTA--ATTTA-----TAATTTGA---AATTTTAAATTAAATTTGATTGGGGCGA
TGGAAAAAGAATGA-GTATCTTTTTTAGTTTT-------AAAAATTGGTTCCG-TTTTTA
ACGA-TTAAATGAGAAAAA-TACTCTAGGGATAACA-GCGTAATAATTTTGGATAGTTCT
TATAGATAAAATAGTTTGCGA

#Ixodes_pacificus(U14151.1)
---------------------------------GGTA-TTGAAATAAGACTTTAAAT-GA
GT-GCTAAGAGAATGATTGAACAATTAGAAA-CTTTCTTTAATTAAATAA--TTAAATTT
AATTTTTTA-AGTGCAAAAGTTAAAA-TAAAAT-TTAGGGAC-AAGAAGACCCTATGAAT
TTTTTATT----TATTTAAATATAAATAA---AATTTTTAAATAAATTTGATTGGGGTGA
TGTAAAAAGAATAA-ATATCTTTTTTTATAAA---ATT---AAATTAGTTCCG-TTTATA
GCGA-TTTTTTGAAAAAAA-TACTCTAGGGATAACA-GCGTAATAATTTTGGATAGTTCA
TATAGATAAAATAGTTTGCGA

#Ixodes_pacificus(U14150.1)
---------------------------------GGTA-TTGAAATAAGACTTTAAAT-GA
GT-GCTAAGAGAATGATTGAACAATTAGAAA-CTTTCTTTAATTAAATAA--TTAAATTT
AATTTTTTA-AGTGCAAAAGTTAAAA-TAAAAT-TTAGGGAC-AAGAAGACCCTATGAAT
TTTTTATT----TATTTAAATATAAATAA---AATATTTAAATAAATTTGATTGGGGCGA
TGTAAAAAGAATAA-ATATCTTTTTTTATAAA---ATT---AAATTAGTTCCG-TTTATA
GCGA-TTTTTTGAAAAAAA-TACTCTAGGGATAACA-GCGTAATAATTTTGGATAGTTCA
TATAGATAAAATAGTTTGCGA

#Ixodes_dammini(U14145.1)
---------------------------------GGTA-TTGAAATAAGATTTTAAAT-GA
GT-GCTAAGAGAATGATTAAACAATTAAAAG-CTTTCTTTAATTAAAAAA--TTAAATTT
AATTTTTTT-AGTGCAAAAGCAAAAA-TAAAAT-TTAGGGAC-AAGAAGACCCTATGAAT
TTTT-ATT---GTTAATAATTAAAATTTA---AGTTATTAAT--AATTTAATTGGGGCGA
TAAAAAAAGAATAA-GTATCTTTTTA---------GTTATAAAATAAGTTCCG-TTTTTA
GCGA-TTAAATGAAATAAA-TACTCTAGGGATAACA-GCGTAATAATTTTGGATAGTTCA
TATAGATAAAATAGTTTGCGA

#Ixodes_pavlovskyi(AF549835.1)
TTTAATTGCTGTGGTATTTTGAC-TA-TACGAAGGTA-TTGAAATAAGATTTTAAAT-GA
GT-GCTAAGAGAATGATTGAACAATTATAGA-CTTTCTTTAATTAAATAA--TTAAATTT
AATTTTTTT--GTGCAAAAGCAAAAA-TTAAAA-TTAGGGAC-AAGAAGACCCTATGAAT
TTTTATTTA--ATTTA-----AAGTTTTT---ATTTTTAAATTAAATTTGATTGGGGTGA
TGAAAAAAGAATAA-GTATCTTTTTAATAATT------AAAAATT-AGTTCCG-ATTTTA
ACGA-TTATATGATAAAAA-TACTCTAGGGATAACA-GCGTAATAATTTTGGATAGTTCA
TATAGATAAAATAGTTTGCGA
