# Supplementary material for: Assessment of four DNA fragments (COI, 16S rDNA, ITS2, 12S rDNA) for species identification of the Ixodida (Acari: Ixodida)
Source: Parasit Vectors. 2014 Mar 3;7:93. doi: 10.1186/1756-3305-7-93 (PMC3945964; doi:10.1186/1756-3305-7-93)
Supplement: Additional file 5 — Appendix S2. The data sets 1 to 3 utilized in this manuscript. [file 1756-3305-7-93-S5.zip › Appendix.S2/data set 3/16S/Ornthriocroton Carios.meg]

#mega
!Title Phylogenetic Analysis;
!Format DataType=DNA indel=-;

#Carios_capensis(JQ824325.1)
---------------------------TGTGGTATTTTGACT---ATACAAA-GGTATTG
-AAATAAGGCTTTAAATGGGTGCTAAAAGAATGGTTTAACAAAAGTTTTCTT-TCTTTAC
TTGTAAAATAAAAGTTAATTTAAAAATGAAAAAGTTTTTATAGTATTTTGGGACAAGAAG
ACCCTATGAATTT--TACT---AAAGGTTTTTCAAACACTATTAAAT--AATATTTTTGA
GGAGTTTTATGTTG--ATTGGGGTGATTTTTAAA-GATTAATAATCTTTAAAAAATT--T
AGTAATTTGATCCAT-TATTAGTGATTATTTGG-G-AAAATACTCTAGGGATAAC--AGC
-GTAATAATTTT--GGATAGTTCATATAGATAAAGTAGTTTGCGACCTCGATGTTGGATT
-------AGGATCCTAATATA-ATGAAGAAGTTATATT-----GAGAAG-TTTGCTCAAC
T--TTTAAAATCC---------------------------

#Carios_capensis(JQ824323.1)
---------------------------TGTGGTATTTTGACT---ATACGAA-GGTACTG
-AAATAAGGCTTTAATTGAGTGCTAAGTGAATGGTTAAACAAGGGTTAACTT-TCTTTAA
ATTTAAAATAAAAGTTAATTTAAAAATGAAAAAGTTTTTATGGTTTTTTGGGACAAGAAG
ACCCTATGAATTT--TTTTTATAATTTTATTTTAAATTTATTAAAAA--GAAAATGAAAT
GAAATTATAAGTTA--ATTGGGGTGATTTTTAAA-GAATAATTATCTTTAAAAGGGG--T
AGGAATTAGAACCAA-AATTTTTGGTAGTTTGA-TTAAAATACTCTAGGGATAAC--AGC
-GTTATTATTTT--GGATAGTTCATATAGATAAAATAGTTTGCGACCTCGATGTTGGATT
-------AAGATACTTTTATA-ATGAAGTAGTTATATA-----AAGAAG-TTTGCTCAAC
T--TTTAAATTCT---------------------------

#Carios_capensis(JQ824321.1)
---------------------------TGTGGTATTTTGACT---ATACGAA-GGTATTG
-AAATAAGGCTTTAATTGAGTGCTAAGAGAATGGTTTAACAAAAATTAACTT-TCTTTAA
ATTTATAATAGAAGTTGATTTAAAAATGAAAAAGTTTTTATTTATTTTTGGGACAAGAAG
ACCCTATGAATTT--TTTTTATAACTTTATTTAAAATTTTTTAAAGA--TAAAATGAAGT
GAATTTATAAGTTG--ATTGGGGTGATTTTTAAA-GAATATTTATCTTTAAAAGTTG--A
AGGAATTAGAACCAA-AATTTTTGGATGTTTGA-ATAAAATACTCTAGGGATAAC--AGC
-GTAATTATTTT--GGATAGTTCATATAGATAAAATAGTTTGCGACCTCGATGTTGGATT
-------AAGATACTATTATA-ATGAAGCAGTTATA------------------------
----------------------------------------

#Carios_capensis(JQ824319.1)
---------------------------TGTGGTATTTTGACT---ATACGAA-GGTATTG
-AAATAAGGCTTTAATTGAGTGCTAAGAGAATGGTTTAACAAAAATTAACTT-TCTTTAA
ATTTATAATAGAAGTTGATTTAAAAATGAAAAAGTTTTTATTTATTTTTGGGACAAGAAG
ACCCTATGAATTT--TTTTTATAACTTTATTTAAAATTTTTTAAAGA--TAAAATGAAGT
GAATTTATAAGTTG--ATTGGGGTGATTTTTAAA-GAATATTTATCTTTAAAAGTTG--A
AGGAATTAGAACCAA-AATTTTTGGATGTTTGA-ATAAAATACTCTAGGGATAAC--AGC
-GTAATTATTTT--GGATAGTTCATATAGATAAGATAGTTTGCGACCTCGATGTTGGATT
-------AAGATACTATTATA-ATGAAGCAGTTATATT-----AAGAAG-TTTGCTCAAC
T--TTTGAAGTCT---------------------------

#Carios_capensis(JQ824317.1)
---------------------------TGTGGTATTTTGACT---ATACAAA-GGTATTG
-AAATAAGGCTTTAAATGGGTGCTAAAAGAATGGTTTAACAAAAGTTTTCTT-TCTTTAC
TTGTAAAATAAAAGTTAATTTAAAAATGAAAAAGTTTTTATAGTATTTTGGGACAAGAAG
ACCCTATGAATTT--TACT---AAAGGTTTTTCAAGTATTATTAAAT--AATGTTTTTGA
GGAGTTTTATGTTG--ATTGGGGTGATTTTTAAA-GATTATTAATCTTTAATTAATT--T
AGTAATTTGATCCAT-TATTAGTGATTATTTGG-G-AAAATACTCTAGGGATAAC--AGC
-GTAATAATTTT--GGATAGTTCATATAGATAAAGTAGTTTGCGACCTCGATGTTGGATT
-------AGGATTCTAATATA-ATGAAGAAGTTATATT-----GAGAAG-TTTGCTCAAC
T--TTTAAAATCC---------------------------

#Carios_capensis(JQ824315.1)
---------------------------TGTGGTATTTTGACT---ATACGAA-GGTATTG
-AAATAAGGCTTTAATTGGGTGCTAAGTGAATGGTTTAACAAAGATTAACTT-TCTTAAA
ATTTTTAATAGAAGTTGATTTAAAAATGAAAAAGTTTTTATGGAAGTTTGGGACAAGAAG
ACCCTATGAATTT--TTTTTATAAAGATATTTATAGTTT------AA--AAAAATGAAGT
ATGTTTATAGATTA--ATTGGGGTGATTTTTAAA-TTTTAATAAACTTTAAAAA-AG--T
TGTAATTAGAACCAA-AATTTTTGGTCGTTTGA-AAAAAATACTCTAGGGATAAC--AGC
-GTTATTATTTT--GGATAGTTCATATAGATAAAATAGTTTGCGACCTCGATGTTGGATT
-------AAGATACTAATATA-ATGAAGCAGTTATATT-----TAGAAG-TTTGCTCAAC
T--TTTAAATTCT---------------------------

#Carios_capensis(JQ824313.1)
---------------------------TGTGGTATTTTGACT---ATACGAA-GGTATTG
-AAATAAGGCTTTAATTGAGTGCTAAGAGAATGGTTTAACAAAAATTAACTT-TCTTTAA
ATTTATAATAGAAGTTGATTTAAAAATGAAAAAGTTTTTATTTATTTTTGGGACAAGAAG
ACCCTATGAATTT--TTTTTATGGTTTTATTTAAAATTTTTTAAAAA--TAAAATGAAGT
GAATTTATAAGTTG--ATTGGGGTGATTTTTAAA-GAATATTTATCTTTAAAAGCTG--T
AGGAATTAGAACCAA-AATTTTTGGTTGTTTGA-ATAAAATACTCTAGGGATAAC--AGC
-GTAATTATTTT--GGATAGTTCATATAGATAAAATAGTTTGCGACCTCGATGTTGGATT
-------AAGATACTATTATA-ATGAAGCAGTTATATT-----AAGAAG-TTTGCTCAAC
T--TTTGAAGTCT---------------------------

#Carios_capensis(JQ824311.1)
---------------------------TGTGGTATTTTGACT---ATACAAA-GGTATTG
-AAATAAGGCTTTAAATGGGTGCTAAAAGAATGGTTTAACAAAAGTTTTCTT-TCTTTAC
TTGTAAAATAAAAGTTAATTTAAAAATGAAAAAGTTTTTATAGTGTTTTGGGACAAGAAG
ACCCTATGAATTT--TACT---AAAGGTTTTTCAAACACTATTAAAT--AATGTTTTTGA
GGAGTTTTATGTTG--ATTGGGGTGATTTTTAAA-GATTATTAATCTTTAAAAAATT--T
AGTAATTTGATCCAT-TATTAGTGATTATTTGG-G-AAAATACTCTAGGGATAAC--AGC
-GTAATAATTTT--GGATAGTTCATATAGATAAAGTAGTTTGCGACCTCGATGTTGGATT
-------AGGATCCTAATATA-ATGAAGAAGTTATATT-----GAGAAG-TTTGCTCAAC
T--TTTAAAATCC---------------------------

#Carios_capensis(JQ824309.1)
---------------------------TGTGGTATTTTGACT---ATACGAA-GGTATTG
-AAATAAGGCTTTAATTGAGTGCTAAGAGAATGGTTTAACAAAAATTAACTT-TCTTTAA
ATTTATAATAGAAGTTGATTTAAAAATGAAAAAGTTTTTATTTATTTTTGGGACAAGAAG
ACCCTATGAATTT--TTTTTATGATTTTATTTAAAATTTTTTAAAAA--TAAAATGAAGT
GAATTTATAAGTTG--ATTGGGGTGATTTTTAAA-GAATATTTATCTTTAAAAGCTG--T
AGGAATTAGAACCAA-AATTTTTGGTTGTTTGA-ATAAAATACTCTAGGGATAAC--AGC
-GTAATTATTTT--GGATAGTTCATATAGATAAAATAGTTTGCGACCTCGATGTTGGATT
-------AAGATACTATTATA-ATGAAGCAGTTATATT-----AAGAAG-TTTGCTCAAC
T--TTTGAAGTCT---------------------------

#Carios_capensis(JQ824307.1)
---------------------------TGTGGTATTTTGACT---ATACAAA-GGTATTG
-AAATAAGGCTTTAAATGGGTGCTAAAAGAATGGTTTAACAAAAGTTTTCTT-TCTTTAC
TTGTAAAATAAAAGTTAATTTAAAAATGAAAAAGTTTTTATAGTATTTTGGGACAAGAAG
ACCCTATGAATTT--TACT---AAAGGTTTTTCAAATATTATTAAAT--AATGTTTTTGA
GGAGTTTTATGTTG--ATTGGGGTGATTTTTAAA-GATTAATAATCTTTAATTAATT--T
AGTAATTTGATCCAT-TATTAGTGATTATTTGG-G-AAAATACTCTAGGGATAAC--AGC
-GTAATAATTTT--GGATAGTTCATATAGATAAAGTAGTTTGCGACCTCGATGTTGGATT
-------AGGATTCTAATATA-ATGAAGAAGTTATATT-----GAGAAG-TTTGCTCAAC
T--TTTAAAATCC---------------------------

#Carios_capensis(JQ824305.1)
---------------------------TGTGGTATTTTGACT---ATACGAA-GGTATTG
-AAATAAGGCTTTAATTGAGTGCTAAGAGAATGGTTTAACAAAAATTAACTT-TCTTTAA
ATTTATAATAGAAGTTGATTTAAAAATGAAAAAGTTTTTATTTATTTTTGGGACAAGAAG
ACCCTATGAATTT--TTTTTATGGTTTTATTTAAAATTTTTTAAAAA--TAAAATGAAGT
GAATTTATAAGTTG--GTTGGGGTGATTTTTAAA-GAATATTTATCTTTAAAAGTTG--T
AGGAATTAGAACCAA-AAATTTTGGTTGTTTGA-ATAAAATACTCTAGGGATAAC--AGC
-GTAATTATTTT--GGATAGTTCATATAGATAAAATAGTTTGCGACCTCGATGTTGGATT
-------AAGATACTAGTATA-ATGAAGCAGTTATATT-----AAGAAG-TTTGCTCAAC
T--TTTGAAGTCT---------------------------

#Carios_capensis(JQ824303.1)
---------------------------TGTGGTATTTTGACT---ATACGAA-GGTATTG
-AAATAAGGCTTTAATTGAGTGCTAAGTGAATGGTTTAACAATGATTAACTT-TCTTAAA
ATTTTTAATAAAAGTTGATTTAAAAATGAAAAAGTTTTTATGAAATTTTGGGACAAGAAG
ACCCTATGAATTT--TTTTTGTGAAAATATTTATAGTTT------AA--GAAAATGAAAT
ATATTTATAAATTG--ATTGGGGTGATTTTTAAA-AATTAAAAAACTTTAAAAATGG--A
AGTAATTAGAACCAA-AATTTTTGGTTAATTAA-AAAAAATACTCTAGGGATAAC--AGC
-GTTATTATTTT--GGATAGTTCATATAGATAAAATAGTTTGCGACCTCGATGTTGGATT
-------AAGATACTAGTATA-ATGAAGCAGTTATATT-----TAGAAG-TTTGCTCAAC
T--TTTAAATTCT---------------------------

#Carios_capensis(JQ824301.1)
---------------------------TGTGGTATTTTGACT---ATACGAA-GGTATTG
-AAATAAGGCTTTAATTGGGTGCTAAGTGAATGGTTTAACAATGATTAACTT-TCTTAAA
ATTTTTAATAAAAGTTGATTTAAAAATGAAAAAGTTTTTATAAAATTTTGGGACAAGAAG
ACCCTATGAATTT--TTTTTATAAAAATATTTATAGTTT------AA--GAAAATGAAAT
ATATTTATAAATTG--ATTGGGGTGATTTTTAAA-AATTAAAAAACTTTAAAAGTGG--A
AGTAATTAGAACCAA-AATTTTTGGTTATTTAA-AAAAAATACTCTAGGGATAAC--AGC
-GTTATTATTTT--GGATAGTTCATATAGATAAAATAGTTTGCGACCTCGATGTTGGATT
-------AAGATACTAGTATA-ATGAAGTAGTTATATT-----TAGAAG-TTTGCTCAAC
T--TTTTAATTCT---------------------------

#Carios_capensis(JQ824299.1)
---------------------------TGTGGTATTTTGACT---ATACGAA-GGTATTG
-AAATAAGGCTTTAATTGAGTGCTAAGTGAATGGTTAAACGAGGATTAACTT-TCTTTAA
ATTTAAAATAAAAGTTAATTTAAAAATGAAAAAGTTTTTATGTTTTTTAGGGACAAGAAG
ACCCTATGAATTT--TTTTTATAATTTTATTTTAAATTTATAAAAAA--GAAAATGAGAT
GGAATTATAAGTTA--ATTGGGGTGATTTTTAAA-GAATAATTATCTTTAAAAGAGG--G
AGGAATTAGAACCAA-AATTTTTGGTAGTTTGA-TTAAAATACTCTAGGGATAAC--AGC
-GTTATTATTTT--GGATAGTTCATATAGATAAAATAGTTTGCGACCTCGATGTTGGATT
-------AAGATACTTTTATA-ATGAAGTAGTTATATG-----AAGAAG-TTTGCTCAAC
T--TTTAAATTCT---------------------------

#Carios_capensis(JQ824297.1)
---------------------------TGTGGTATTTTGACT---ATACGAA-GGTATTG
-AAATAAGGCTTTAATTGAGTGCTAAGTGAATGGTTAAACAAGGATTAACTT-TCTTTAA
ATTTAAAATAAAAGTTAATTTAAAAATGAAAAAGTTTTTATATTTTTTTGGGACAAGAAG
ACCCTATGAATTT--TTTTTATAATTTTATTTTAAATTTATAAAAAA--GAAAATGAGAT
GAAATTATAAGTTA--ATTGGGGTGATTTTTAAA-GAATAATTATCTTTAAAAGAGG--A
AGGAATTAGAACCAA-AATTTTTGGTAGTTTGA-TTAAAATACTCTAGGGATAAC--AGC
-GTTATTATTTT--GGATAGTTCATATAGATAAAATAGTTTGCGACCTCGATGTTGGATT
-------AAGATACTTTTATA-ATGAAGTAGTTATATA-----AAGAAG-TTTGCTCAAC
T--TTTAAATTCT---------------------------

#Carios_capensis(JQ824295.1)
---------------------------TGTGGTATTTTGACT---ATACGAA-GGTATTG
-AAATAAGGCTTTAATTGAGTGCTAAGTGAATGGTTAAACGAGGATTAACTT-TCTTTAA
ATTTAAAATAAAAGTTAATTTAAAAATGAAAAAGTTTTTATATTTTTTAGGGACAAGAAG
ACCCTATGAATTT--TTTTTATAATTTTATTTTAAATTTATAAAAAA--GAAAATGAGAT
GGAATTATAAGTTA--ATTGGGGTGATTTTTAAA-GAATAATTATCTTTAAAAGAGG--G
AGGAATTAGAACCAA-AATTTTTGGTAGTTTGA-TTAAAATACTCTAGGGATAAC--AGC
-GTTATTATTTT--GGATAGTTCATATAGATAAAATAGTTTGCGACCTCGATGTTGGATT
-------AAGATACTTTTATA-ATGAAGTAGTTATATG-----AAGAAG-TTTGCTCAAC
T--TTTAAATTCT---------------------------

#Carios_capensis(JQ824326.1)
---------------------------TGTGGTATTTTGACT---ATACGAA-GGTATTG
-AAATAAGGCTTTAATTGAGTGCTAAGAGAATGGTTTAACAAAAATTAACTT-TCTTTAA
ATTTATAATAGAAGTTGATTTAAAAATGAAAAAGTTTTTATTTATTTTTGGGACAAGAAG
ACCCTATGAATTT--TTTTTATGATTTTATTTAAAATTTTT-AAAAA--TAAAATGAAGT
GAATTTATAAGTTG--ATTGGGGTGATTTTTAAA-GAATATTTATCTTTAAAAGCTG--T
AGGAATTAGAACCAA-AATTTTTGGTTGTTTGA-ATAAAATACTCTAGGGATAAC--AGC
-GTAATTATTTT--GGATAGTTCATATAGATAAAATAGTTTGCGACCTCGATGTTGGATT
-------AAGATACTATTATA-ATGAAGCAGTTATATT-----AAGAAG-TTTGCTCAAC
T--TTTGAAGTCT---------------------------

#Carios_capensis(JQ824324.1)
---------------------------TGTGGTATTTTGACT---ATACAAA-GGTATTG
-AAATAAGGCTTTAAATGGGTGCTAAAAGAATGGTTTAACAAAAGTTTTCTT-TCTTTAC
TTGTAAAATAAAAGTTAATTTAAAAATGAAAAAGTTTTTATAATATTTTGGGACAAGAAG
ACCCTATGAATTT--TACT---AAAGGTTTTTCAAACACTATTAAAT--AATATTTTTGA
GGAGTTTTATGTTG--ATTGGGGTGATTTTTAAA-GATTAATAATCTTTAAAAAATT--T
AGTAATTTGATCCAT-TATTAGTGATTATTTGG-G-AAAATACTCTAGGGATAAC--AGC
-GTAATAATTTT--GGATAGTTCATATAGATAAAGTAGTTTGCGACCTCGATGTTGGATT
-------AGGATCCTAATATA-ATGAAGAAGTTATATT-----GAGAAG-TTTGCTCAAC
T--TTTAAAATCC---------------------------

#Carios_capensis(JQ824322.1)
---------------------------TGTGGTATTTTGACT---ATACGAA-GGTATTG
-AAATAAGGCTTTAATTGAGTGCTAAGAGAATGGTTTAACAAAAATTAACTT-TCTTTAA
ATTTATAATAGAAGTTGATTTAAAAATGAAAAAGTTTTTATTTATTTTTGGGACAAGAAG
ACCCTATGAATTT--TTTTTATGATTTTATTTAAAATTTTTTAAAAA--TAAAATGAAGT
GAATTTATAAGTTG--ATTGGGGTGATTTTTAAA-GAATATTTATCTTTAAAAGCTG--T
AGGAATTAGAACCAA-AATTTTTGGTTGTTTGA-ATAAAATACTCTAGGGATAAC--AGC
-GTAATTATTTT--GGATAGTTCATATAGATAAAATAGTTTGCGACCTCGATGTTGGATT
-------AAGATACTATTATA-ATGAAGCAGTTA--------------------------
----------------------------------------

#Carios_capensis(JQ824320.1)
---------------------------TGTGGTATTTTGACT---ATACGAA-GGTATTG
-AAATAAGGCTTTAATTGAGTGCTAAGAGAATGGTTTAACAAAAATTAACTT-TCTTTAA
ATTTATAATAGAAGTTGATTTAAAAATGAAAAAGTTTTTATTTATTTTTGGGACAAGAAG
ACCCTATGAATTT--TTTTTATAACTTTATTTAAAATTTTTTAAAGA--TAAAATGAAGT
GAATTTATAAGTTG--ATTGGGGTGATTTTTAAA-GAATATTTATCTTTAAAAGTTG--A
AGGAATTAGAACCAA-AATTTTTGGATGTTTGA-ATAAAATACTCTAGGGATAAC--AGC
-GTAATTATTTT--GGATAGTTCATATAGATAAAATAGTTTGCGACCTCGATGTTGGATT
-------AAGATACTATTATA-ATGAAGCAGTTA--------------------------
----------------------------------------

#Carios_capensis(JQ824318.1)
---------------------------TGTGGTATTTTGACT---ATACGAA-GGTATTG
-AAATAAGGCTTTAATTGAGTGCTAAGAGAATGGTTTAACAAAAATTAACTT-TCTTTAA
ATTTATAATAGAAGTTGATTTAAAAATGAAAAAGTTTTTATTTATTTTTGGGACAAGAAG
ACCCTATGAATTT--TTTTTATAACTTTATTTAAAATTTTTTAAAGA--TAAAATGAAGT
GAATTTATAAGTTG--ATTGGGGTGATTTTTAAA-GAATATTTATCTTTAAAAGTTG--A
AGGAATTAGAACCAA-AATTTTTGGATGTTTGA-ATAAAATACTCTAGGGATAAC--AGC
-GTAATTATTTT--GGATAGTTCATATAGATAAAATAGTTTGCGACCTCGATGTTGGATT
-------AAGATACTATTATA-ATGAAGCAGTTATATT-----AAGAAG-TTTGCTCAAC
T--TTTGAAGTCT---------------------------

#Carios_capensis(JQ824316.1)
---------------------------TGTGGTATTTTGACT---ATACGAA-GGTATTG
-AAATAAGGCTTTAATTGAGTGCTAAGTGAATGGTTAAACAAGGATTAACTT-TCTTTAA
ATTTAAAATAAAAGTTAATTTAAAAATGAAAAAGTTTTTATATTTTTTTGGGACAAGAAG
ACCCTATGAATTT--TTTTTATAATTTTATTTTAAATTTATAAAAAA--GAAAATGAGAT
GAGATTATAAGTTA--ATTGGGGTGATTTTTAAA-GAATAATTATCTTTAAAAGAGG--A
AGGAATTAGAACCAA-AATTTTTGGTAGTTTGA-TTAAAATACTCTAGGGATAAC--AGC
-GTTATTATTTT--GGATAGTTCATATAGATAAAATAGTTTGCGACCTCGATGTTGGATT
-------AAGATACTTTTATA-ATGAAGTAGTTATATA-----AAGAAG-TTTGCTCAAC
T--TTTAAATTCT---------------------------

#Carios_capensis(JQ824314.1)
---------------------------TGTGGTATTTTGACT---ATACGAA-GGTATTG
-AAATAAGGCTTTAATTGAGTGCTAAGAGAATGGTTTAACAAAAATTAACTT-TCTTTAA
ATTTATAATAGAAGTTGATTTAAAAATGAAAAAGTTTTTATTTATTTTTGGGACAAGAAG
ACCCTATGAAT?T--TTTTTATGATTTTATTTAAAATTTTTTAAAAA--TAAAATGAAGT
GAATTTATAAGTTG--ATTGGGGTGATTTTTAAA-GAATATTTATCTTTAAAAGCTG--T
AGGAATTAGAACCAA-AATTTTTGGTTGTTTGA-ATAAAATACTCTAGGGATAAC--AGC
-GTAATTATTTT--GGATAGTTCATATAGATAAAATAGTTTGCGACCTCGATGTTGGATT
-------AAGATACTATTATA-ATGAAGCAGTTATATT-----AAGAAG-TTTGCTCAAC
T--TTTGAAGTCT---------------------------

#Carios_capensis(JQ824310.1)
---------------------------TGTGGTATTTTGACT---ATACAAA-GGTATTG
-AAATAAGGCTTTAAATGGGTGCTAAAAGAATGGTTTAACAAAAGTTTTCTT-TCTTTAC
TTGTAAAATAAAAGTTAATTTAAAAATGAAAAAGTTTTTATAGTATTTTGGGACAAGAAG
ACCCTATGAATTT--TACT---AAAGGTTTTTCAAATATTATTAAAT--AATGTTTTTGA
GGAGTTTTATGTTG--ATTGGGGTGATTTTTAAA-GATTATTAATCTTTAATTGATT--T
AGTAATTTGATCCAT-TATTAGTGATTATTTGG-G-AAAATACTCTAGGGATAAC--AGC
-GTAATAATTTT--GGATAGTTCATATAGATAAAGTAGTTTGCGACCTCGATGTTGGATT
-------AGGATTCTAATATA-ATGAAGAAGTTATATT-----GAGAAG-TTTGCTCAAC
T--TTTAAAATCC---------------------------

#Carios_capensis(JQ824308.1)
---------------------------TGTGGTATTTTGACT---ATACGAA-GGTATTG
-AAATAAGGCTTTAATTGAGTGCTAAGAGAATGGTTTAACAAAAATTAACTT-TCTTTAA
ATTTATAATAGAAGTTGATTTAAAAATGAAAAAGTTTTTATTTATTTTTGGGACAAGAAG
ACCCTATGAATTT--TTTTTATGATTTTATTTAAAATTTTTTAAAAA--TAAAATGAAGT
GAATTTATAAGTTG--ATTGGGGTGATTTTTAAA-GAATATTTATCTTTAAAAGCTG--T
AGGAATTAGAACCAA-AAATTTTGGTTGTTTGA-ATAAAATACTCTAGGGATAAC--AGC
-GTAATTATTTT--GGATAGTTCATATAGATAAAATAGTTTGCGACCTCGATGTTGGATT
-------AAGATACTATTATA-ATGAAGCAGTTATATT-----AAGAAG-TTTGCTCAAC
T--TTTGAAGTCT---------------------------

#Carios_capensis(JQ824306.1)
---------------------------TGTGGTATTTTGACT---ATACGAA-GGTATTG
-AAATAAGGCTTTAATTGAGTGCTAAGTGAATGGTTAAACGAGGATTAACTT-TCTTTAA
ATTTAAAATAAAAGTTAATTTAAAAATGAAAAAGTTTTTATATTTTTTAGGGACAAGAAG
ACCCTATGAATTT--TTTTTATATTTTTATTTTAAATTTATAAAAAA--GAAAATGAGAT
GGAATTATAAGTTA--ATTGGGGTGATTTTTAAA-GAATAATTATCTTTAAAAGAGG--G
AGGAATTAGAACCAA-AATTTTTGGTAGTTTGA-TTAAAATACTCTAGGGATAAC--AGC
-GTTATTATTTT--GGATAGTTCATATAGATAAAATAGTTTGCGACCTCGATGTTGGATT
-------AAGATACTTTTATA-ATGAAGTAGTTATATG-----AAGAAG-TTTGCTCAAC
T--TTTAAATTCT---------------------------

#Carios_capensis(JQ824304.1)
---------------------------TGTGGTATTTTGACT---ATACGAA-GGTATTG
-AAATAAGGCTTTAATTGAGTGCTAAGTGAATGGTTTAACAATGATTAACTT-TCTTGAA
ATTTTTAATAAAAGTTGATTTAAAAATGAAAAAGTTTTTATGAGATTTTGGGACAAGAAG
ACCCTATGAATTT--TTTTTATAAAAATATTTATAATTT------AA--GAAAATGAAGT
ATGTTTATAAATTG--ATTGGGGTGATTTTTAAA-AATTAAAAAACTTTAAAATTGG--A
AGTAATTAGAACCAA-AAATTTTGGTTAATTAA-AAAAAATACTCTAGGGATAAC--AGC
-GTTATTATTTT--GGATAGTTCATATAGATAAAATAGTTTGCGACCTCGATGTTGGATT
-------AAGATACTAATATA-ATGAAGCAGTTATATT-----TAGAAG-TTTGCTCAAC
T--TTTAAATTCT---------------------------

#Carios_capensis(JQ824302.1)
-------------------------------GTATTTTGACT---ATACGAA-GGTATTG
-AAATAAGGCTTTAATTGGGTGCTAAGTGAATGGTTTAACAATGATTAACTT-TCTTAAA
ATTTTTAATAAAAGTTGATTTAAAAATGAAAAAGTTTTTATAAAATTTTGGGACAAGAAG
ACCCTATGAATTT--TTTTTATAAAAATATTTATAGTTT------AA--GAAAATGAAAT
ATATTTATAAATTG--ATTGGGGTGATTTTTAAA-AATTAAAAAACTTTAAAAGTGG--A
AGTAATTAGAACCAA-AATTTTTGGTTATTTAA-AAAAAATACTCTAGGGATAAC--AGC
-GTTATTATTTT--GGATAGTTCATATAGATAAAATAGTTTGCGACCTCGATGTTGGATT
-------AAGATACTAGTATA-ATGAAGTAGTTATATT-----TAGAAG-TTTGCTCAAC
T--TTTTAATTCT---------------------------

#Carios_capensis(JQ824300.1)
---------------------------TGTGGTATTTTGACT---ATACGAA-GGTATTG
-AAATAAGGCTTTAATTGGGTGCTAAGTGAATGGTTTAACAATGATTAACTT-TCTTAAA
ATTTTTAATAAAAGTTGATTTAAAAATGAAAAAGTTTTTATAAAATTTTGGGACAAGAAG
ACCCTATGAATTT--TTTTTATAAAAATATTTATAGTTT------AA--GAAAATGAAAT
ATATTTATAAATTG--ATTGGGGTGATTTTTAAA-AATTAAAAAACTTTAAAAGTGG--A
AGTAATTAGAACCAA-AATTTTTGGTTATTTAA-AAAAAATACTCTAGGGATAAC--AGC
-GTTATTATTTT--GGATAGTTCATATAGATAAAATAGTTTGCGACCTCGATGTTGGATT
-------AAGATACTAGTATA-ATGAAGCAGTTATATT-----TAGAAG-TTTGCTCAAC
T--TTTTAATTCT---------------------------

#Carios_capensis(JQ824298.1)
---------------------------TGTGGTATTTTGACT---ATACAAA-GGTATTG
-AAATAAGGCTTTAAATGGGTGCTAAAAGAATGGTTTAACAAAAGTTTTCTT-TCTTTAC
TTGTAAAATAAAAGTTAATTTAAAAATGAAAAAGTTTTTATAGTGTTTTGGGACAAGAAG
ACCCTATGAATTT--TACT---AAAGGTTTTTCAAACACTATTAAAT--AATGTTTTTGA
GGAGTTTTATGTTG--ATTGGGGTGATTTTTAAA-GATTAATAATCTTTAAAAAATT--T
AGTAATTTGATCCAT-TATTAGTGATTATTTGG-G-AAAATACTCTAGGGATAAC--AGC
-GTAATAATTTT--GGATAGTTCATATAGATAAAGTAGTTTGCGACCTCGATGTTGGATT
-------AGGATCCTAATATA-ATGAAGAAGTTATATT-----GAGAAG-TTTGCTCAAC
T--TTTAAAATCC---------------------------

#Carios_capensis(JQ824296.1)
---------------------------TGTGGTATTTTGACT---ATACAAA-GGTATTG
-AAATAAGGCTTTAAATGGGTGCTAAAAGAATGGTTTAACAAAAGTTTTCTT-TCTTTAC
TTGTAAAATAAAAGTTAATTTAAAAATGAAAAAGTTTTTATAGTATTTTGGGACAAGAAG
ACCCTATGAATTT--TACT---AAAGGTTTTTCAAATATTATTAAAT--AATGTTTTTGA
GGAGTTTTATGTTG--ATTGGGGTGATTTTTAAA-GATTATTAATCTTTAATTAATT--T
AGTAATTTGATCCAT-TATTAGTGATTATTTGG-G-AAAATACTCTAGGGATAAC--AGC
-GTAATAATTTT--GGATAGTTCATATAGATAAAGTAGTTTGCGACCTCGATGTTGGATT
-------AGGATTCTAATATA-ATGAAGAAGTTATATT-----GAGAAG-TTTGCTCAAC
T--TTTAAAATCC---------------------------

#Carios_capensis(AB242432.1)
--------------------------------TATTTTGACT---ATACGAA-GGTATTG
-AAATAAGGCTTTAATTGAGTGCTAAGAGAATGGTTTAACAAAAATTAACTT-TCTTTAA
ATTTATAATAGAAGTTGATTTAAAAATGAAAAAGTTTTTATTTATTTTTGGGACAAGAAG
ACCCTATGAATTT--TTTTTATGACTTTATTTAAAATTTTTTAAAAA--TAAAATGAAGT
GAATTTATAAGTTG--ATTGGGGTGATTTTTAAA-GAATATTTATCTTTAAAAGTTG--T
AGGAATTAGAACCAA-AATTTTTGGATGTTTGA-ATAAAATACTCTAGGGATAAC--AGC
-GTAATTATTTT--GGATAGTTCATATAGATAAAATAGTTTGCGACCTCGATGTTGGATT
-------AAGATACTATTATA-ATGAAGCAGTTATATT-----AAGAAG-TTTGCTCAAC
T--TTTGAAGTCT---------------------------

#Carios_capensis(AB242431.1)
--------------------------------TATTTTGACT---ATACGAA-GGTATTG
-AAATAAGGCTTTAATTGAGTGCTAAGAGAATGGTTTAACAAAAATTAACTT-TCTTTAA
ATTTATAATAGAAGTTGATTTAAAAATGAAAAAGTTTTTATTTATTTTTGGGACAAGAAG
ACCCTATGAATTT--TTTTTATAACTTTATTTAAAATTTTTTAAAGA--TAAAATGAAGT
GAATTTATAAGTTG--ATTGGGGTGATTTTTAAA-GAATATTTATCTTTAAAAGTTG--A
AGGAATTAGAACCAA-AATTTTTGGATGTTTGA-ATAAAATACTCTAGGGATAAC--AGC
-GTAATTATTTT--GGATAGTTCATATAGATAAAATAGTTTGCGACCTCGATGTTGGATT
-------AAGATACTATTATA-ATGAAGCAGTTATATT-----AAGAAG-TTTGCTCAAC
T--TTTGAAGTCT---------------------------

#Carios_capensis(EF636462.1)
--CTGCTCAATGGATTTTTTAAATTGCTGTGGTATTTTGACT---ATACGAA-GGTATTG
-AAATAAGGCTTTAATTGAGTGCTAAGAGAATGGTTTAACAAAAATTAACTT-TCTTTAA
ATTTATAATAGAAGTTGATTTAAAAATGAAAAAGTTTTTATTTATTTTTGGGACAAGAAG
ACCCTATGAATTT--TTTTTATGACTTTATTTAAAATTTTTTAAAAA--TAAAATGAAGT
AAATTTATAAGTTG--ATTGGGGTGATTTTTAAA-GAATATTTATCTTTAAAAGTTG--T
AGGAATTAGAACCAA-AATTTTTGGATGTTTGA-ATAAAATACTCTAGGGATAAC--AGC
-GTAATTATTTT--GGATAGTTCATATAGATAAAATAGTTTGCGACCTCGATGTTGGATT
-------AAGATACTATTATA-ATGAAGCAGTTATATT-----AAGAAG-TTTGCTCAAC
T--TTTGAAGTCT-TACTTGATCTG---------------

#Carios_capensis(AB057538.1)
--CTGCTCAATG-ATTTTTTAAATTGCTGTGGTATTTTGACT---ATACGAA-GGTATTG
-AAATAAGGCTTTAATTGAGTGCTAAGAGAATGGTTTAACAAAAATTAACTT-TCTTTAA
ATTTATAATAGAAGTTGATTTAAAAATGAAAAAGTTTTTATTTATTTTTGGGACAAGAAG
ACCCTATGAATTT--TTTTTATGACTTTATTTAAAATTTTTTAAAAA--TAAAATGAAGT
GAATTTATAAGTTG--ATTGGGGTGATTTTTAAA-GAATATTTATCTTTAAAAGTTG--T
AGGAATTAGAACCAA-AATTTTTGGATGTTTGA-ATAAAATACTCTAGGGATAAC--AGC
-GTAATTATTTT--GGATAGTTCATATAGATAAAGTAGTTTGCGACCTCGATGTTGGATT
-------AAGATACTATTATA-ATGAAGCAGTTATATT-----AAGAAG-TTTGCTCAAC
T--TTTGAAGTCT-TACTTGATCTGAG-TTCAGACCGG--

#Carios_capensis(AB057539.1)
--CTGCTCAATG-ATTTTTTAAATTGCTGTGGTATTTTGACT---ATACGAA-GGTATTG
-AAATAAGGCTTTAATTGAGTGCTAAGAGAATGGTTTAACAAAAATTAACTT-TCTTTAA
ATTTATAATAGAAGTTGATTTAAAAATGAAAAAGTTTTTATTTATTTTTGGGACAAGAAG
ACCCTATGAATTT--TTTTTATGACTTTATTTAAAATTTTTTAAAAA--TAAAATGAAGT
GAATTTATAAGTTG--ATTGGGGTGATTTTTAAA-GAATATTTATCTTTAAAAGTTG--T
AGGAATTAGAACCAA-AATTTTTGGGTGTTTGA-ATAAAATACTCTAGGGATAAC--AGC
-GTAATTATTTT--GGATAGTTCATATAGATAAAATAGTTTGCGACCTCGATGTTGGATT
-------AAGATACTATTATA-ATGAAGCAGTTATATT-----AAGAAG-TTTGCTCAAC
T--TTTGAAGTCT-TACTTGATCTGAG-TTCAGACCGG--

#Carios_capensis(AB057537.1)
--CTGCTCAATG-ATTTTTTAAATTGCTGTGGTATTTTGACT---ATACGAA-GGTATTG
-AAATAAGGCTTTAATTGAGTGCTAAGAGAATGGTTTAACAAAAATTAACTT-TCTTTAA
ATTTATAATAGAAGTTGATTTAAAAATGAAAAAGTTTTTATTTATTTTTGGGACAAGAAG
ACCCTATGAATTT--TTTTTATGACTTTATTTAAAATTTTTTAAAAA--TAAAATGAAGT
GAATTTATAAGTTG--ATTGGGGTGATTTTTAAA-GAATATTTATCTTTAAAAGTTG--T
AGGAATTAGAACCAA-AATTTTTGGGTGTTTGA-ATAAAATACTCTAGGGATAAC--AGC
-GTAATTATTTT--GGATAGTTCATATAGATAAAATAGTTTGCGACCTCGATGTTGGATT
-------AAGATACTATTATA-ATGAAGCAGTTATATT-----AAGAAG-TTTGCTCAAC
T--TTTGAAGTCT-TACTTGATCTGAG-TTCAGACCGG--

#Carios_capensis(AB057540.1)
--CTGCTCAATG-ATTTTTTAAATTGCTGTGGTATTTTGACT---ATACGAA-GGTATTG
-AAATAAGGCTTTAATTGAGTGCTAAGAGAATGGTTTAACAAAAATTAACTT-TCTTTAA
ATTTATAATAGAAGTTGATTTAAAAATGAAAAAGTTTTTATTTATTTTTGGGACAAGAAG
ACCCTATGAATTT--TTTTTATGACTTTATTTAAAATTTTTTAAAAA--TAAAATGAAGT
AAATTTATAAGTTG--ATTGGGGTGATTTTTAAA-GAATATTTATCTTTAAAAGTTG--T
AGGAATTAGAACCAA-AATTTTTGGATGTTTGA-ATAAAATACTCTAGGGATAAC--AGC
-GTAATTATTTT--GGATAGTTCATATAGATAAAATAGTTTGCGACCTCGATGTTGGATT
-------AAGATACTATTATA-ATGAAGCAGTTATATT-----AAGAAG-TTTGCTCAAC
T--TTTGAAGTCT-TACTTGATCTGAG-TTCAGACCGG--

#Carios_capensis(EF636466.1)
--CTGCTCAATG-ATTTTTTAAATTGCTGTGGTATTTTGACT---ATACGAA-GGTATTG
-AAATAAGGCTTTAATTGAGTGCTAAGAGAATGGTTTAACAAAAATTAACTT-TCTTTAA
ATTTATAATAGAAGTTGATTTAAAAATGAAAAAGTTTTTATTTATTTTTGGGACAAGAAG
ACCCTATGAATTT--TTTTTATGACTTTATTTAAAATTTTTTAAAAA--TAAAATGAAGT
AAATTTATAAGTTG--ATTGGGGTGATTTTTAAA-GAATATTTATCTTTAAAAGTTG--T
AGGAATTAGAACCAA-AATTTTTGGATGTTTGA-ATAAAATACTCTAGGGATAAC--AGC
-GTAATTATTTT--GGATAGTTCATATAGATAAAATAGTTTGCGACCTCGATGTTGGATT
-------AAGATACTATTATA-ATGAAGCAGTTATATT-----AAGAAG-TTTGCTCAAC
T--TTTGAAGTCT-TACTTGATCTGAG-TTCAGACCGG--

#Carios_capensis(AB076081.1)
--CTGCTCAATG-ATTTTTTAAATTGCTGTGGTATTTTGACT---ATACGAA-GGTATTG
-AAATAAGGCTTTAATTGAGTGCTAAGAGAATGGTTTAACAAAAATTAACTT-TCTTTAA
ATTTATAATAGAAGTTGATTTAAAAATGAAAAAGTTTTTATTTATTTTTGGGACAAGAAG
ACCCTATGAATTT--TTTTTATGACTTTATTTAAAATTTTTTAAAAA--TAAAATGAAGT
AAATTTATAAGTTG--ATTGGGGTGATTTTTAAA-GAATATTTATCTTTAAAAGTTG--T
AGGAATTAGAACCAA-AATTTTTGGATGTTTGA-ATAAAATACTCTAGGGATAAC--AGC
-GTAATTATTTT--GGATAGTTCATATAGATAAAATAGTTTGCGACCTCGATGTTGGATT
-------AAGATACTATTATA-ATGAAGCAGTTATATT-----AAGAAG-TTTGCTCAAC
T--TTTGAAGTCT-TACTTGATCTGAG-TTCAGACCGG--

#Carios_capensis(AB076082.1)
--CTGCTCAATG-ATTTTTTAAATTGCTGTGGTATTTTGACT---ATACGAA-GGTATTG
-AAATAAGGCTTTAATTGAGTACTAAGAGAATGGTTTAACAAAAATTAACTT-TCTTTAA
ATTTATAATAGAAGTTGATTTAAAAATGAAAAAGTTTTTATTTATTTTTGGGACAAGAAG
ACCCTATGAATTT--TTTTTATGACTTTATTTAAAATTTTTTAAAAA--TAAAATGAAGT
AAATTTATAAGTTG--ATTGGGGTGATTTTTAAA-GAATATTTATCTTTAAAAGTTG--T
AGGAATTAGAACCAA-AATTTTTGGATGTTTGA-ATAAAATACTCTAGGGATAAC--AGC
-GTAATTATTTT--GGATAGTTCATATAGATAAAATAGTTTGCGACCTCGATGTTGGATT
-------AAGATACTATTATA-ATGAAGCAGTTATATT-----AAGAAG-TTTGCTCAAC
T--TTTGAAGTCT-TACTTGATCTGAG-TTCAGACCGG--

#Carios_delacruzi(EU090906.1)
------------------------TATTTTGATATTTTGACT---ATACGAA-GGTATTG
-AAATAAGGCTTTAATTGAGTGCTAAGAGAATGGCTATACAGAGATTAGCTT-TCTTTAA
ATTTATAATAGAATTTAATTTAAAAATGAAAAAGTTTTTATGATTTTTTGGGACAAGAAG
ACCCTATGAATTT--TTTTT-AAAAATTTATTTATAACTTATAAGGTAT-TAAGTTAAGT
AAAATTTTAAGTTG--ATTGGGGCGATTTTTAAA-GAATAAATATCTTTAAAATTTT--T
ATTAATTTGATCCAT-AATTTATGATCATTTGA-TTAAAATACTCTAGGGATAAC--AGC
-GTAATTATTTT--GGATAGTTCATATAGATAAAATAGTTTGCGACCTCGATGTTGGATT
-------AAGATTCTTTTATA-ATGTAGTAGTTATATT-----AAGAAG-TT-GCTCACT
T--TA-----------------------------------

#Nuttalliella_namaqua(JF776368.1)
---TGCTCAATGGATTTTTTAAATTGCTGTGGTATTTTGACT---ATACAAA-GGTATTG
-AAATAAGGTTTTAAATGAATGCTAAAAGAATGAATTAACAGTAAATGACTTTATTTATT
TTAAAATATAAAATTTTATTTAAAATTGAAAAAGATTTTATGTTTATTTGGGACGAAAAG
ACCCTATGAATTT--TTGATTT--------TTAATTTATTT---TATCAAAATTAAAAAT
C---TTT---------GTTGGGGTGACAGATAAA-GAATGTGTATCTTT----CTTTTTT
AT---AATGATCCAT?TA-TAATGA-TAAAAGGAAATAAATACTCTAGGGTTAAC--AGC
-GTAATAATTTT--GGATAGTTCATATTGATAAAATAGATTGCGACC?CGATGTTGGATT
-------AAGATACTTATTTA-TTGAAGAAGGTAAATT-----AAGAAG-TTTGTTCAAC
T--TTTAATATCT-TACTTGATCTGAGGTTCAGACCGG--

#Carios_guglielmonei(EU090905.1)
--------------------------------TATTTTGACT---ATACGAA-GGTATTG
-AAATAAGGCTTTAATTGAGTGCTAAGAGAATGGCTATACAGAGATTAGCTT-TCTTTAA
ATTTATAATAGAATTTAATTTAAAAATGAAAAAGTTTTTATGATTTTTTGGGACAAGAAG
ACCCTATGAATTT--TTTTT-AAAAATTTATTTATAACTTATAAGGTAT-TAAGTTAAGT
AAAATTTTAAGTTG--ATTGGGGCGATTTTTAAA-GAATAAATATCTTTAAAATTTT--T
ATTAATTTGATCCAT-AATTTATGATCATTTGA-TTAAAATACTCTAGGGATAAC--AGC
-GTAATTATTTT--GGATAGTTCATATAGATAAAATAGTTTGCGACCTCGATGTTGGATT
-------AAGATTCTTTTATA-ATGTAGTAGTTATATT-----AAGAAG-TT-GCTCACT
T--TAT----------------------------------

#Carios_marginatus(L34324.1)
--CTGCTCAATG-ATTTTTTAAATTGCTGTGGTATTTTTGAC---TATCGAA-GGTATTG
--AATAAGGCTTTAATTGAGTGCTAAGAGAATGGTTTTACAAAGATTGACTT-TCTTTAA
TTTTTTAATATAAGTTGATTTAAAAGTGAAAAAGCTTTTATATATTTTT-GGACAAGAAG
ACCCTATGAATTT--TTTTTAAAATGTTATTTATAGCT--TTTAGGAAAGTAAGTTAAGT
GGAATTTTAAATTA--ATTGGGGTGATTTTTAAA-GAATAATTATCTTTAAAATATTGGA
ATAAGTT-GATCCAA-AATTTTTGA-TTAATTGAAAAAAATACTCTAGGGATAAC--AGC
-GTAATTATTTT--GGATAGTTCATATAGGTAAAATAGTTTGCGACCTCGATGTTGGATT
-------AAGATTCTTATATA-ATGTAGTAGTTATATA-----AAGGAG-TTTGCTCAAC
T--TTTAAATTCT-TACTTGATCTGAG-TTCAGACCGG--

#Carios_mexicanus(L34323.1)
--CTGCTCAATG-ATTTTTTAAATTGCTGTGGTATTTTGACT---ATACGAA-GGTATTG
-AAATAAGGCTTTAATTGAGTGCTAAGAGAATGGCTATACAGAGATTAACTT-TCTTTAA
ATTTATAGTAGAATTTAATTTAAAAATGAAAAAGTTTTTATAATTTTTTGGGACAAGAAG
ACCCTATGAATTT--TTTTT-AAAAAATTATTTATAACTTATATAATAAGTAAGTTAAAT
AAGATTTTAAGTTG--ATTGGGGCGATTTTTAAA-GAATGGGTATCTTTAAAATTTT--T
ATTAATTTGATCCAT-AATTTGTGATTACTTGA-TTAAAATACTCTAGGGATAAC--AGC
-GTAATTATTTT--GGATAGTTCATATAGATAAAATAGTTTGCGACCTCGATGTTGGATT
-------AAGATTCTTATATG-ATGCAGTAGTTATACT-----AAGGAG-TTTGCTCAAC
T--TTTGAATTCT-TACTTGATCTGAG-TTCAGACCGG--

#Carios_fonsecai(GQ120967.1)
--------------------------------------GACT---ATACGAA-GGTATTG
-AAATAAGGCTTTAATTGAGTGCTAAAAGAATGGTTGAACAAAGATTAGCTT-TCTTTAA
AATCATAATAAAAGTTAATTTAAAAATGAAAAAGTTTTTATTAATTTTTGGGACAAGAAG
ACCCTATGAATTT--TTATTTAAAAATTTCTTAACGTTTTTAACTTTAAAAAATTAA-GA
AAAATTTAAATTTA--ATTGGGGTGATTTTTAAA-TA-TATGTAACTTTAGAAATAG--A
AGTAATTAGAACCAA-AAATTTTGGTCTTTTGA-ATAAAATACTCTAGGGATAAC--AGC
-GTTATTATTTT--GGATAGTTCATATAGATAAAGTAGTTTGCGACCTCGATGTTGGATT
-------AGGATACTTAAGTA-ATGAAGGAATTACATT-----AAGAAG-TTTGCTCAAC
T--TTTAAAATCC-T-------------------------

#Carios_mimon(GU198362.1)
--------------TTTTTTAAATTGCTGTGGTATTTTGACT---ATACGAA-GGTATTG
-AAATAAGGCTTTAATTGGGTGCTAAGAGAATGGTTGAACAAAGATTAACTT-TCTTTTT
ATTTATAATAGAATTTGATTTAAAAATGAAAAAGTTTTTATAAAAATTTGGGACAAGAAG
ACCCTATGAATTT--TTTTTTATAATTTTATTTATAATTTTTGATTA-AGGGAGTTAAAT
GGAGTTTTAAATTG--GTTGGGGTGATTTTTAAA-GAATGTTTATCTTTAAAAGTA----
-GGGACTAGAACCAG-GATTCTTGGTTGATTGA-GTAAAATACTCTAGGGATAAC--AGC
-GTTATTATTTT--GGATAGTTCATATAGATAAAATAGTTTGCGACCTCGATGTTGGATT
-------AAGATACTTTTTTA-ATGTAGTCGTTAAAGG-----AAGGAG-TTTGCTCAAC
T--TT-----------------------------------

#Carios_rondoniensis(EU090907.1)
------------------------------GGTATTTTGACT---ATACGAA-GGTATTG
-AAATAAGGCTTTAATTGAGTGCTAAGAGAATGGTTTAACAAAAATTGACTT-TCTTTTT
TTTTAAAATAGAATTTAATGTAAAAATGAAAAAGTTTTTATAGATTTTTGGGACAAGAAG
ACCCTATGAATTT--TTTTTAGTAAAAT-ATTTATTGTTTTTGATTG-ATTAAATTAAAT
ATTTTTTTAAGTTG--ATTGGGGTGATTTTTAAA-GAATTATTATCTTTATAAATTTT-T
ATTAATTAGTACCAA-AATTTTTGGTTATTTGA-ATAAAATACTCTAGGGATAAC--AGC
-GTTATTATTTT--GGATAGTTCATATAGATAAAATAGTTTGCGACCTCGATGTTGGATT
-------AAGATACTTTTATG-GTGTAGCTGTCATAGA-----AAGAAG-TTTGCTCAAC
T--TATAAATTCT-T-------------------------

#Carios_vespertilionis(HM751841.1)
-------------------TAAATTGCTGTGGTATTTTAACT---ATACGAA-GGTATTG
-AAATAAGGCTTTAAATGGGTGCTAAGAGAATGGTTTAACGAAGATAGACTT-TTTTCTT
TTTTTTATTAAAAGTTGATTTAAAAATGAAGAGGTTTTTATAGAAATTTGGGACAAGAAG
ACCCTATGAATTT--TGATATAAGATT--TTTTAATTAAATTTTCTAATAAATTTTAAAT
TTTTCTTTTATTTG--ATTGGGGTGATTTTTAAA-GATTCAGAATCTTTAAAGTTTT---
ATTAAATGGATCCAT-TAATAGTGA-TTTGTTGAATAAAATACTCTAGGGATAAC--AGC
-GTTATTATTTT--GGATAGTTCATATAGATAAAATAGTTTGCGACCTCGATGTTGGATT
-------AAGATACTCTTGGA-GTGTAGAAGCTTCAAAAATAGGAGAAG-TTTGCTCAAC
T--TTTAAATTCT-TACTTGAT------------------

#Carios_amazoniensis(HM047067.1)
-----------G-ATTTTTTAAATTGCTGTGGTATTTTGACT---ATACGAA-GGTACTG
-AAATAAGTCTTTAATTGGGTGCTAAGGGAATGGTTTAACAAGGGTTATCTT-TCTTTAT
ATATATAATAGAATTTAATTTAAAAATGAAAAAGTTTTTATTAGTTTTTGGGACAAGAAG
ACCCTATGAATTT--TTTTTTGAAAATTTATATA-ATTTTTAATTTAATTAAATTATTGT
AATTTTTGAAGTTG--ATTGGGGCGATTTTTAAA-GAATATTTATCTTTAAAGATTT--A
TTTAAATTGATCCAA-AATTTTTGATTTTTTGA-TTAAAATACTCTAGGGATAAC--AGC
-GTTATTATTTT--GGATAGTTCATATAGATAAAATAGATTGCGACCTCGATGTTGGATT
-------AAGATACTTTTATA-ATGAAGTAGTTATATT-----AAAAAG-TTTGCTCAAC
T--TTTAAAATCT-TACTTGATC-----------------

#Carios_amazoniensis(HM047065.1)
-----------G-ATTTTTTAAATTGCTGTGGTATTTTGACT---ATACGAA-GGTACTG
-AAATAAGTCTTTAATTGGGTGCTAAGGGAATGGTTTAACAAGGATTATCTT-TCTTTAT
ATATATAATAGAATTTAATTTAAAAATGAAAAAGTTTTTATTAGTTTTTGGGACAAGAAG
ACCCTATGAATTT--TTTTTTGAAAATTTATATA-ATTTTTAATTTAATTAAATTATTGT
AATTTTTGAAGTTG--ATTGGGGCGATTTTTAAA-GAATATTTATCTTTAAAGATTT--A
TTTAAATTGATCCAA-AATTTTTGATTTTTTGA-TTAAAATACTCTAGGGATAAC--AGC
-GTTATTATTTT--GGATAGTTCATATAGATAAAATAGATTGCGACCTCGATGTTGGATT
-------AAGATACTTTTATA-ATGAAGTAGTTATATT-----AAAAAG-TTTGCTCAAC
T--TTTAAAATCT-TACTTGATC-----------------

#Carios_amazoniensis(HM047069.1)
-----------G-ATTTTTTAAATTGCTGTGGTATTTTGACT---ATACGAA-GGTACTG
-AAATAAGTCTTTAATTGGGTGCTAAGGGAATGGTTTAACAAGGATTATCTT-TCTTTAT
ATATATAATAGAATTTAATTTAAAAATGAAAAAGTTTTTATTAGTTTTTGGGACAAGAAG
ACCCTATGAATTT--TTTTTTGAAAATTTATATA-ATTTTTAATTTAATTAAATTATTGT
AATTTTTGAAGTTG--ATTGGGGCGATTTTTAAA-GAATATTTATCTTTAAAGATTT--A
TTTAAATTGATCCAA-AATTTTTGATTTTTTGA-TTAAAATACTCTAGGGATAAC--AGC
-GTTATTATTTT--GGATAGTTCATATAGATAAAATAGATTGCGACCTCGATGTTGGATT
-------AAGATACTTTTATA-ATGAAGTAGTTATATT-----AAAAAG-TTTGCTCAAC
T--TTTAAAATCT-TACTTGATC-----------------

#Carios_amazoniensis(HM047066.1)
-----------G-ATTTTTTAAATTGCTGTGGTATTTTGACT---ATACGAA-GGTACTG
-AAATAAGTCTTTAATTGGGTGCTAAGGGAATGGTTTAACAAGGATTATCTT-TCTTTAT
ATATATAATAGAATTTAATTTAAAAATGAAAAAGTTTTTATTAGTTTTTGGGACAAGAAG
ACCCTATGAATTT--TTTTTTGAAAATTTATATA-ATTTTTAATTTAATTAAATTATTGT
AATTTTTGAAGTTG--ATTGGGGCGATTTTTAAA-GAATATTTATCTTTAAAGATTT--A
TTTAAATTGATCCAA-AATTTTTGATTTTTTGA-TTAAAATACTCTAGGGATAAC--AGC
-GTTATTATTTT--GGATAGTTCATATAGATAAAATAGATTGCGACCTCGATGTTGGATT
-------AAGATACTTTTATA-ATGAAGTAGTTATATT-----AAAAAG-TTTGCTCAAC
T--TTTAAAATCT-TACTTGATC-----------------

#Carios_amazoniensis(HM047068.1)
-----------G-ATTTTTTAAATTGCTGTGGTATTTTGACT---ATACGAA-GGTACTG
-AAATAAGTCTTTAATTGGGTGCTAAGGGAATGGTTTAACAAGGATTATCTT-TCTTTAT
ATATATAATAGAATTTAATTTAAAAATGAAAAAGTTTTTATTAGTTTTTGGGACAAGAAG
ACCCTATGAATTT--TTTTTTGAAAATTTATATA-ATTTTTAATTTAATTAAATTATTGT
AATTTTTGAAGTTG--ATTGGGGCGATTTTTAAA-GAATATTTATCTTTAAAGATTT--A
TTTAAATTGATCCAA-AATTTTTGATTTTTTGA-TTAAAATACTCTAGGGATAAC--AGC
-GTTATTATTTT--GGATAGTTCATATAGATAAAATAGATTGCGACCTCGATGTTGGATT
-------AAGATACTTTTATA-ATGAAGTAGTTATATT-----AAAAAG-TTTGCTCAAC
T--TTTAAAATCT-TACTTGATC-----------------

#Otobius_megnini(EF120989.1)
------TCAATG-ATTTTTTAAATTGCTGTGGTATTATGACT---ATACGAA-GGTATTG
-AAATAAGGTTTTAATTGAGCGCTAAGAGAATGGCTTAACAGGGATTGACTT-TATTGTT
TATTAATTTAAAAGTTAATTTAAAAATGAAAAAGTTTTTATAAAATTTTGGGACAAGAAG
ACCCTATGAATTT--TTTAAAAATTTAC-TTTTTAAAAATTTTTTAAGAAAAGAAAATGT
A---AATTTTGTTA--ATTGGGGCGATTTTTAAA-GAATGTTTATCTTTAAAATTATT--
TTAAAAATGATCCAG-TAATATTGA-TTATTTAAAATAAATACTCTAGGGATAAC--AGC
-GTAATTATTTT--GGATAGTTCATATAGATAAAATAGTTTGCGACCTCGATGTTGGATT
-------AGGATTCTAAAAAA-ATGTAGAAGTTTTTTT-----TAGAAG-TTTGCTCAAC
T--TTTTAATTCC-TACTTGATCTGAG-TTCA--------

#Otobius_megnini(L34325.1)
--CTGCTCAATG-ATTTTTTAAATTGCTGTGGTATTATGACT---ATACGAA-GGTATTG
-AAATAAGGTTTTAATTGAGCGCTAAGAGAATGGCTTAACAGGGATTGACTT-TATTGTT
TATTAATTTAAAAGTTAATTTAAAAATGAAAAAGTTTTTATAAAATTTTGGGACAAGAAG
ACCCTATGAATTT--TTTAAAAATTTACCTTTTTAAAAATTTTTTAAGAAAAGAAAATGT
A---AATTTTGTTA--ATTGGGGCGATTTTTAAA-GAATGTTTATCTTTAAAATTATT--
TTAAAAATGATCCAG-TAATATTGA-TTATTTAAAATAAATACTCTAGGGATAAC--AGC
-GTAATTATTTT--GGATAGTTCATATAGATAAAATAGTTTGCGACCTCGATGTTGGATT
-------AGGATTCTAAAAAA-ATGTAGAAGTTTTTTT-----TAGAAG-TTTGCTCAAC
T--TTTTAATTCC-TACTTGATCTGAG-TTCAGACCGG--

#Ornithodoros_turicata(L34327.1)
--CTGCTCAATG-ATTTTTTAAATTGCTGTGGTATTTTGGAC-CTATACGAA-GGTATTG
-AAATAAGATTTTTAATGGATGCTAAGAGAATGGTTTAACAGGGGTTAACTT-TCTTTAT
TTTTATTTTAAAAGTTAATTTAAATATGAAAAAGTTTTTATGCAATTTTGGGACAAGAAG
ACCCTATGAATTT--TTTTAAGAA-TAGGTATTTAGCT--ATTTTTGTAGAATGGAGATA
TCTTTTTTTAATTG--GTTGGGGCGACTTTTAAA-GATA-GGAATCTTTAAAATGATT--
---AAAATGATCCAT-TAATAGTGA-TTATTTGAATAAAATACTCTAGGGATAAC--AGC
-GTTATTATTTT--GGATAGTTCATATAGATAAAATAGATTGCGACCTCGATGTTGGATT
-------AAGATACTTTTATA-ATGAAGAAGTTATAAT-----AAGAAG-TTTGCTCAAC
T--TTTAAATTCT-TACTTGATCTGAG-TTCAGACCGG--

#Ornithodoros_sp._ML-2011(JF714963.1)
------------------------------GGTATTATGACT---ATACGAA-GGTATTG
-AAATAAGGCTTTAATTGAGTGCTAAGAGAATGGCTTAACATAGGTTGACTT-TTTTTCT
TTTTATAATAGAAGTTGATTTAAAAATGAAAAAGTTTTTATAAAATTTTGGGACAAGAAG
ACCCTATGAATTTATTTTTTGAGAAATTA---GTATTTTATGATTAAGTAAATATTTCGA
TTTTTTAAAAGTTG--ATTGGGGCGATTTTTAAA-GATTGCAATCTTTAAAAAA-GAG-G
AGGAAGTAGATCCTG-TATTATGGATTATTTGATGAAAAATACTCTAGGGTTAAC--AGC
-GTTATTACTTT--GGATAGTTCTTATTGATAAAGTAGTTTGCGACCTCGATGTTGGATT
-------AAGATACTTTCATA-GTGGAGAAGCTATGTA-----AAGAAG-TTTGCTCAAC
T--TTTGATATCT-T-------------------------

#Ornithodoros_sp._ML-2011(JF714964.1)
------------------------------GGTATTATGACT---ATACGAA-GGTATTG
-AAATAAGGCTTTAATTGAGTGCTAAGAGAATGGCTTAACATAGGTTGACTT-TTTTTCT
TTTTATAATAGAAGTTGATTTAAAAATGAAAAAGTTTTTATAAAATTTTGGGACAAGAAG
ACCCTATGAATTTATTTTTTGAGAGATTA---GTATTTTATGATTAAGTAAATATTTCGA
TTTTTTAAAAGTTG--ATTGGGGCGATTTTTAAA-GATTGCAATCTTTAAAAAA-GAG-G
AGGAAGTAGATCCTG-TATTATGGATTATTTGATGAAAAATACTCTAGGGTTAAC--AGC
-GTTATTACTTT--GGATAGTTCTTATTGATAAAGTAGTTTGCGACCTCGATGTTGGATT
-------AAGATACTTTCATA-GTGGAGAAGCTATGTA-----AAGAAG-TTTGCTCAAC
T--TTTGATATCT-T-------------------------

#Ornithodoros_sp._AJM-2011b(JF895756.1)
------------------TTAAATTGCTGTGGTATTTTGACT---ATACGAA-GGTATTG
-AAATAAGGCTTTAATTGGGTGCTAAGAGAATGATTTAACAAAGATTAACTT-TCTTTTC
TTTTTTAATAAAAATTAATATAAAAATGAAAAAGTTTTTATAAAATTTTGGGACAAGAAG
ACCCTATGAATTT--TTTTT-TTAAGTCTGGTTTAATTTATATAATTTTAAGTAATTAGT
TAGGTTTGAAGTTG--ATTGGGGCGATTGTTTAA-GATTTATTATCTTAGGTATTAG--G
AGGAATTAGAACCTA-AATTATAGGATGGTTGA-ATTAAATACTCTAGGGTTAAC--AGC
-GTTATTATTTT--GGATAGTTCTTATAGATGAAATAGTTTGCGACCTCGATGTTGGATT
-------AAGATTCTTTTTTG-ATGTAGTAGTTATTAT-----AAGGAG-TTTGCTCAAC
T--TTTGAAATCT-TACTTGAT------------------

#Ornithodoros_sp._AJM-2011(JN255574.1)
-----------G-ATTTTTTAAATTGCTGTGGTATTTTGACT---ATACGAA-GGTATTG
-AAATAAGGCTTTAATTGGGTGCTAAGAGAATGGTTTAACGAAGATCATCTT-TCTTATT
TTTAAAAATGGAATTTAATTTAAATATGAAAAAGTTTTTATGAAATTTTGGGACAAGAAG
ACCCTATGAATTT--TTTTT-T-AATTTGTGTATAGTTTATGTAAGTTGTAATATTTAGT
TAAATTTAAGATTG--ATTGGGGCGATTTTTTAA-GATTATTAATCTTAAAAAT--G--G
TGGAATTAGAACCAA-AAATTTTGGTTTTTTGA-AAAAAATACTCTAGGGTTAAC--AGC
-GTTATTATTTT--GGATAGTTCTTATAGATAAAATAGTTTGCGACCTCGATGTTGGATT
-------AAGATTCTTTTATA-ATGTAGTAGTTATAGG-----AAGAAG-TTTGCTCAAC
T--TTTATATTCT-TACTTGAT------------------

#Carios_reddelli(JQ743489.1)
------------------------------GGTATTTTGACT---ATACGAA-GGTACTG
-AAATAAGTCTTTAATTGGGTGCTAAGGGAATGGTTTAACAAAGATTAACTT-TCTTTAT
ATATATAATAGAATTTAATTTAAAAATGAAAAAGTTTTTATTTATTTTTGGGACAAGAAG
ACCCTATGAATTTTACTTTTAAATATTTAAATAATTCCTTTAATTGAATTGGATTATTAT
AATCTTTAAAATTG--GTTGGGGTGATTTTTAAA-GAATGATTATCTTTAAAGG--T-GT
AATAAATTGATCCAA-AATTTTTGATTTTTTGA-ATAAAATACTCTAGGGATAAC--AGC
-GTTATTATTTT--GGATAGTTCATATAGATAAAATAGATTGCGACCTCGATGTTGGATT
-------AAGATTCTTTTATA-ATGAAGTAGTTATAAA-----AAGAAG-TTTGCTCAAC
----------------------------------------

#Carios_reddelli(JQ743487.1)
------------------------------GGTATTTTGACT---ATACGAA-GGTACTG
-AAATAAGTCTTTAATTGGGTGCTAAGGGAATGGTTTAACAAAGATTAACTT-TCTTTAT
ATATATAATAGAATTTAATTTAAAAATGAAAAAGTTTTTATTTATTTTTGGGACAAGAAG
ACCCTATGAATTTTACTTTTAAATATTTAAATAATTCCTTTAATTGAATTGGATTATTAT
AATCTTTAAAATTG--GTTGGGGTGATTTTTAAA-GAATGATTATCTTTAAAGG--T-GT
AATAAATTGATCCAA-AATTTTTGATTTTTTGA-ATAAAATACTCTAGGGATAAC--AGC
-GTTATTATTTT--GGATAGTTCATATAGATAAAATAGATTGCGACCTCGATGTTGGATT
-------AAGATTCTTTTATA-ATGAAGTAGTTATAAA-----AAGAAG-TTTGCTCAAC
----------------------------------------

#Carios_reddelli(JQ743488.1)
------------------------------GGTATTTTGACT---ATACGAA-GGTACTG
-AAATAAGTCTTTAATTGGGTGCTAAGGGAATGGTTTAACAAAGATTAACTT-TCTTTAT
ATATATAATAGAATTTAATTTGAAAATGAAAAAGTTTTTATTTATTTTTGGGACAAGAAG
ACCCTATGAATTTTACTTTTAAATATTTAAATAATTCCTTTAATTGAATTGGATTATTAT
AATCTTTAAAATTG--GTTGGGGTGATTTTTAAA-GAATGATTATCTTTAAAGG--T-GT
AATAAATTGATCCAA-AATTTTTGATTTTTTGA-ATAAAATACTCTAGGGATAAC--AGC
-GTTATTATTTT--GGATAGTTCATATAGATAAAATAGATTGCGACCTCGATGTTGGATT
-------AAGATTCTTTTATA-ATGAAGTAGTTATAAA-----AAGAAG-TTTGCTCAAC
----------------------------------------

#Ornithodoros_sp._AJM-2011(JN255575.1)
-----------G-ATTTTTTAAATTGCTGTGGTATTTTGACT---ATACGAA-GGTATTG
-AAATAAGGCTTTAATTGGGTGCTAAGAGAATGGTTTAACGAAGATCATCTT-TCTTATT
TTTAAAAATGGAATTTAATTTAAATATGAAAAAGTTTTTATGAAATTTTGGGACAAGAAG
ACCCTATGAATTT--TTTTT-T-AATTTGTGTATAGTTTATGTAAGTTGTAATATTTAGT
TAAATTTAAGATTG--ATTGGGGCGATTTTTTAA-GATTAATAATCTTAAAAAT--G--G
TGGAATTAGAACCAA-AAATTTTGGTTTTTTGA-AAAAAATACTCTAGGGTTAAC--AGC
-GTTATTATTTT--GGATAGTTCTTATAGATAAAATAGTTTGCGACCTCGATGTTGGATT
-------AAGATTCTTTTATA-ATGTAGTAGTTATAGG-----AAGAAG-TTTGCTCAAC
T--TTTATATTCT-TACTTGAT------------------

#Ornithodoros_rostratus(DQ295780.1)
--CTGCCTCA-G-ATTTTTTAAATTGCTGTGGTATTATGACT---ATGCGAA-GGTATTG
-ACATAAGGCTTTAAATGGGTGCTAAGAGAATGGTTGAACAGAGATTAACTT-TTTTTTT
CTTTTTAATAGAATTTGGTATAAAAATGCAAAAATTTTTATATGAGTTTGGGACAAGAAG
ACCCTATGAATTT-TAATTTAAAAAATTT---AGGTATTAAATTTTAAAAATTTTAGAAA
TTTTTTAA-AATTG--GTTGGGGTGACTTTTAAA-GAATTAGTATCTTTAAAATATAA-T
TGAAGTTAGTTCCAA-CATTGTTGATTAATTGA-AAAAAATACTCTAGGGATAAC--AGC
-GTTATTATTTT--GGATAGTTCACATAGATAAAATAGATTGCGACCTCGATGTTGGATT
-------AAGATACTTATATA-ATGAAGAAGTTATATT-----AAGGAG-TTTGCTCAAC
T--TTTAA--------------------------------

#Ornithodoros_rioplatensis(EU283343.1)
--CTGCTCAATG-ATTTTTTAAATTGCTGTGGTATTTTGACT---ATACGAA-GGTATTG
-AAATAAGGCTTTTATTGGGTGCTAAGAGAATGGTTGAACAGGGATTTACTT-TCTTTTA
ACTTTAAATGGAATTTAATTTAAAAGTGAAGAAGCTTTTATTAATTTTTGGGACAAGAAG
ACCCTATGAATTT--TTTTTTATAATGTTATTTATTGTTTTTAAGTATAAAAAATAAAAT
ATCTTTATAAGTTG--ATTGGGGTGATTTTTAAA-TAATGTTTAACTTTAAAATAG----
GGAAATTGGAACCAT-AATGTGTGGTTGTTTAA-TCAAAATACTCTAGGGATAAC--AGC
-GTAATTATTTT--GGATAGTTCATATAGATAAAATAGTTTGCGACCTCGATGTTGGATT
-------AAGATACCCATATA-ATGAAGTAGTTATATT-----AAGGAG-TTTGCTCAAC
T--TTTAA--------------------------------

#Ornithodoros_peruvianus(HQ111351.1)
-------------------TAAATTGCTGTGGTATTTTGACT---ATACGAA-GGTATTG
-AAATAAGATTTTAATTGGGTGCTAAGAGAATGGTTTAACGGAGATTGACTT-TCTTTTT
ATTTAAATTGGAAGTTGATTTGAAAATGAAAAAGTTTTTATGAGTTTTTGGGACAAGAAG
ACCCTGTGAATTT-TTTCTTAAGAAATTTTTTATAGATTAGTTATAAGAAATCGAAAGGA
GATTTTA--AGTTG--GTTGGGGTGATTTTTAAA-GAATATTTATCTTTAATTT-TTG-G
TGGAATTTGACCCAA-AAGTTTTGACTTAATGG-AAAAAATACTCCAGGGTTAAC--AGC
-GTTATTATTTT--GGATAGTTCATATAGATAAAATAGTTTGCGACCTCGATGTTGGATT
-------AGGATACTTTCGTG-GCGCAGAAGTTACGTG-----AAGGAG-TTTGCTCAAC
T--CTTTAAATCT-TACTTGAT------------------

#Ornithodoros_mimon(DQ295779.1)
-----------------------TTGCTGTGGTATTTTGACT---ATACGAA-GGTATTG
-AAATAAGGCTTTTATTGGGTGCTAAGAGAATGGTTGAACAAGGATTAACTT-TCTTTTA
ATTTTTAATGGAATTTGATTTAAAAGTGAAGAGGCTTTTATTAATTTTTGGGACAAGAAG
ACCCTATGAATTT--TTTTT-ATAAATTTATTTATTATTCATAATTA-GGGGAATTAAAT
GTTTTTATAAGTTA--ATTGGGGTGATTTTTAAA-TAATGTTTAACTTTAAAAAAGAA-G
GAGAATTAGAACCAT-AATGTATGGTTGATTGA-TTAAAATACTCTAGGGATAAC--AGC
-GTGATTATTTT--GGATAGTTCATATAGATAAAATAGTTTGCGACCTCGATGTTGGATT
-------AAGATACTTATGTA-ATGAAGTAGTTATATT-----AAGGAG-T---------
----------------------------------------

#Ornithodoros_gurneyi(AY436767.1)
--------------------------------TATTTTGACT---ATACGAA-GGTATTG
-AAATAAGGCTTTTAATGAGTGCTAAGAGAATGGTTTAACGGGGATTTTCTT-TTTTTTT
TCTTAAATTAAAAGTTAATTTAAAAATGAAAAAGTTTTTATAAGTTTTTAGGACAAGAAG
ACCCTATGAATTT--TTCAAAAAGTGATGTCATTAATATTTTTTGAAAAATTATTGATAT
T---ATTTTTGTTG--ATTGGGGTGATTTTTAAA-GATTGAGAATCTTTAAATTGATT--
ATGAAAAAGTTCCAA-CTGTGTTGA-TTATATGAGTTAAATACTCTAGGGATAAC--AGC
-GTAATAATTTT--GGATAGTTCAAATAGATAAAATAGTTTGCGACCTCGATGTTGGATT
-------AGGATTCTTTTATA-ATGCAGAAGTTATAAA-----AAGTAG-TTTGCTCAAC
T--TTTTAATTCC-T-------------------------

#Ornithodoros_brasiliensis(GU198363.1)
-------------------TAAATTGCTGTGGTATTATGACT---ATACGAA-GGTATTG
-AAATAAGGCTTTAAATGGGTGCTAAGAGAATGGTTTAACAAGGATTGACTT-TTTTCTT
CTTTTTATTAAAATTTGGTAAAAAAATGAGGAAATTTTTATGAAAATTTGGGACAAGAAG
ACCCTATGAATTT-TTTATGAAGAAATTG---TTAGATAAAGTTTATTATTTTTTGTAAT
TTTTTTTT-AGTTG--GTTGGGGTGACTTTTAAA-GAACATTTATCTTTAAAAT--AG-T
TGTAATTTGATCCAA-TAATATTGATTATTTAA-ATTAAATACTCTAGGGATAAC--AGC
-GTTATTACTTT--GGATAGTTCATATAGATAAAGTAGATTGCGACCTCGATGTTGGATT
-------AAGATACTTTTATG-ATGTAGAAGTTGTAAA-----AAGAAG-TTTGTTCAAC
T--TT-----------------------------------

#Ornithodoros_sonrai(DQ234706.1)
------------------------------------------------------------
----------------------CTAAGAGAATGGTTTAACAAAAATTGACTT-TCTTATT
TTCTATAATGGAATTTAATTTAAAAATGAAAAAGTTTTTATAAAATTTTGGGACAAGAAG
ACCCTGTGAATTT--TTCATTAGTGAG--GTTGTGAAT--TAGTTATAATAATTAATAAG
T--TTTATTAATGTTGATTGGGGTGATTTTTAAA-GATTAATAATCTTTAAAAAGATT--
ATAAAATAGAACCAT-TATTAATGG-ATGTTTG-GAAAAATACTCTAGGGATAAC--AGC
-GTAATAACTTT--GGATAGATCCTATAGATAAAGTGGTTTGCGACCTCGATGTTGGATT
-------AAGATTCTTTTAAG-ATGGAGAAGTCTTGAA-----AAGAAG-TTTGCTCAAC
T--TTTAAAATCT-TACATGATCTGAG-TTCAGACCGG--

#Ornithodoros_sonrai(DQ234703.1)
------------------------------------------------------------
----------------------CTAAGAGAATGGTTTAACAAAAATTGACTT-TCTTATT
TTCTATAATGGAATTTAATTTAAAAATGAAAAAGTTTTTATAAAATTTTGGGACAAGAAG
ACCCTGTGAATTT--TTCATTAGTGAG--GTTGTGAAT--TAGTTATAATAATTAATAAG
T--TTTATTAATGTTGATTGGGGTGATTTTTAAA-GATTATTAATCTTTAAAAAGATT--
ATAAAATAGAACCAT-TATTAATGG-ATGTTTG-GAAAAATACTCTAGGGATAAC--AGC
-GTAATAACTTT--GGATAGATCCTATAGATAAAGTGGTTTGCGACCTCGATGTTGGATT
-------AAGATTCTTTTAAG-ATGGAGAAGTCTTGAA-----AAGAAG-TTTGCTCAAC
T--TTTAAAATCT-TACATGATCTGAG-TTCAGACCGG--

#Ornithodoros_sonrai(DQ234710.1)
------------------------------------------------------------
----------------------CTAAGAGAATGGTTTAACAAGGATTGACTT-TCTTATT
TTCTATAATGGAATTTAATTTAAAAATGAAAAAGTTTTTATAAAATTTTGGGACAAGAAG
ACCCTGTGAATTT--TTCACTAATGAG--GTTATAAAT--TAATTATAATAATTAGTAAG
T--TTTATTAATGTTGGTTGGGGTGATCTTTAAA-GATTATTAATCTTTAAAAAGATT--
ATAAAATAGAACCAT-TATTAATGG-ATGTTTG-TAAAAATACTCCAGGGATAAC--AGC
-GTAATAACTTT--GGATAGATCTTATAGATAAAGTGGTTTGCGACCTCGATGTTGGATT
-------AAGATTCTTTTAAG-ATGAAGAAGTCTTGAA-----AAGAAG-TTTGCTCAAC
T--TTTAAAATCT-TACATGATCTGAG-TTCAGACCGG--

#Ornithodoros_sonrai(DQ234722.1)
------------------------------------------------------------
----------------------CTAAGAGAATGGTTTAACAAGGATTGACTT-TCTTATT
TTCTATAATGGAATTTAATTTAAAAATGAAAAAGTTTTTATAAAATTTTGGGACAAGAAG
ACCCTGTGAATTT--TTCACTAATGAG--GTTATAAAT--TAATTATAATAATTAGTAAG
T--TTTATTAATGTTGGTTGGGGCGATTTTTAAA-GATTATTAATCTTTAAAAAGATT--
ATAAAATAGAACCAT-TATTAATGG-ATGTTTG-TAAAAATACTCCAGGGATAAC--AGC
-GTAATAACTTT--GGATAGATCCTATAGATAAAGTGGTTTGCGACCTCGATGTTGGATT
-------AAGATTCTTTTAAG-ATGTAGAAGTCTTAAA-----AAGAAG-TTTGCTCAAC
T--TTTAAAATCT-TACATGATCTGAG-TTCAGACCGG--

#Ornithodoros_sonrai(DQ234716.1)
------------------------------------------------------------
----------------------CTAAGAGAATGGTTTAACAAGGATTGACTT-TCTTATT
TTCTATAATGGAATTTAATTTAAAAATGAAAAAGTTTTTATAAAATTTTGGGACAAGAAG
ACCCTGTGAATTT--TTCACTAATGAG--GTTATAAAT--TAATTATAATAATTAGTAAG
T--TTTATTAATGTTGGTTGGGGTGATCTTTAAA-GATTATTAATCTTTAAAAAGATT--
ATAAAATAGAACCAT-TATTAATGG-ATGTTTG-TAAAAATACTCCAGGGATAAC--AGC
-GTAATAACTTT--GGATAGATCTTATAGATAAAGTGGTTTGCGACCTCGATGTTGGATT
-------AAGATTCTTTTAAG-ATGAAGAAGTCTTGAA-----AAGAAG-TTTGCTCAAC
T--TTTAAAATCT-TACATGATCTGAG-TTCAGACCGG--

#Ornithodoros_sonrai(DQ234717.1)
------------------------------------------------------------
----------------------CTAAGAGAATGGTTTAACAAGGATTGACTT-TCTTATT
TTCTATAATGGAATTTAATTTAAAAATGAAAAAGTTTTTATAAAATTTTGGGACAAGAAG
ACCCTGTGAATTT--TTCACTAATGAG--GTTATAAAT--TAATTATAATAATTAGTAAG
T--TTTATTAATGTTGGTTGGGGTGATCTTTAAA-GATTATTAATCTTTAAAAAGATT--
ATAAAATAGAACCAT-TATTAATGG-ATGTTTG-TAAAAATACTCCAGGGATAAC--AGC
-GTAATAACTTT--GGATAGATCTTATAGATAAAGTGGTTTGCGACCTCGATGTTGGATT
-------AAGATTCTTTTAAG-ATGAAGAAGTCTTGAA-----AAGAAG-TTTGCTCAAC
T--TTTAAAATCT-TACATGATCTGAG-TTCAGACCGG--

#Ornithodoros_sonrai(DQ234723.1)
------------------------------------------------------------
----------------------CTAAGAGAATGGTTTAACAAGGATTGACTT-TCTTATT
TTCTATAATGGAATTTAATTTAAAAATGAAAAAGTTTTTATAAAATTTTGGGACAAGAAG
ACCCTGTGAATTT--TTCACTAATGAG--GTTATAAAT--TAATTATAATAATTAGTAAG
T--TTTATTAATGTTGGTTGGGGTGATCTTTAAA-GATTATTAATCTTTAAAAAGATT--
ATAAAATAGAACCAT-TATTAATGG-ATGTTTG-TAAAAATACTCCAGGGATAAC--AGC
-GTAATAACTTT--GGATAGATCCTATAGATAAAGTGGTTTGCGACCTCGATGTTGGATT
-------AAGATTCTTTTAAG-ATGAAGAAGTCTTGAA-----AAGAAG-TTTGCTCAAC
T--TTTAAAATCT-TACATGATCTGAG-TTCAGACCGG--

#Ornithodoros_sonrai(DQ234711.1)
------------------------------------------------------------
----------------------CTAAGAGAATGGTTTAACAAGGATTGACTT-TCTTATT
TTCTATAATGGAATTTAATTTAAAAATGAAAAAGTTTTTATAAAATTTTGGGACAAGAAG
ACCCTGTGAATTT--TTCACTAATGAG--GTTATAAAT--TAATTATAATAATTAGTAAG
T--TTTATTAATGTTGGTTGGGGTGATCTTTAAA-GATTATTAATCTTTAAAAAGATT--
ATAAAATAGAACCAT-TATTAATGG-ATGTTTG-TAAAAATACTCCAGGGATAAC--AGC
-GTAATAACTTT--GGATAGATCTTATAGATAAAGTGGTTTGCGACCTCGATGTTGGATT
-------AAGATTCTTTTAAG-ATGAAGAAGTCTTGAA-----AAGAAG-TTTGCTCAAC
T--TTTAAAATCT-TACATGATCTGAG-TTCAGACCGG--

#Ornithodoros_sonrai(DQ234705.1)
------------------------------------------------------------
----------------------CTAAGAGAATGGTTTAACAAAAATTGACTT-TCTTATT
TTCTATACTGGAATTTAATTTAAAAATGAAAAAGTTTTTATAAAATTTTGGGACAAGAAG
ACCCTGTGAATTT--TTCATTAGTGAG--GTTGTGAAT--TAGTTATAATAATTAATAAG
T--TTTATTAATGTTGATTGGGGTGATTTTTAAA-GATTAATAATCTTTAAAAAGATT--
ATAAAATAGAACCAT-TATTAATGG-ATGTTTG-GAAAAATACTCTAGGGATAAC--AGC
-GTAATAACTTT--GGATAGATCCTATAGATAAAGTGGTTTGCGACCTCGATGTTGGATT
-------AAGATTCTTTTAAG-ATGGAGAAGTCTTGAA-----AAGAAG-TTTGCTCAAC
T--TTTAAAATCT-TACATGATCTGAG-TTCAGACCGG--

#Ornithodoros_sonrai(DQ234707.1)
------------------------------------------------------------
----------------------CTAAGAGAATGGTTTAACAAAAATTGACTT-TCTTATT
TTCTATAATGGAATTTAATTTAAAAATGAAAAAGTTTTTATAAAATTTTGGGACAAGAAG
ACCCTGTGAATTT--TTCATTAGTGAG--GTTGTGAAT--TAGTTATAATAATTAATAAG
T--TTTATTAATGTTGATTGGGGTGATTTTTAAA-GATTAATAATCTTTAAAAAGATT--
ATAAAATAGAACCAT-TATTAATGG-ATGTTTG-GAAAAATACTCTAGGGATAAC--AGC
-GTAATAACTTT--GGATAGATCCTATAGATAAAGTGGTTTGCGACCTCGATGTTGGATT
-------AAGATTCTTTTAAG-ATGGAGAAGTCTTGAA-----AAGAAG-TTTGCTCAAC
T--TTTAAAATCT-TACATGATCTGAG-TTCAGACCGG--

#Ornithodoros_sonrai(DQ234719.1)
------------------------------------------------------------
----------------------CTAAGAGAATGGTTTAACAAGGATTGACTT-TCTTATT
TTCTATAATGGAATTTAATTTAAAAATGAAAAAGTTTTTATAAAATTTTGGGACAAGAAG
ACCCTGTGAATTT--TTCATTAATGAG--GTTATAAAT--TAATTATAATAATTAGTAAG
T--TTTATTAATGTTGGTTGGGGTGATTTTTAAA-GATTAATAATCTTTAAAAAGATT--
ATAAAATAGAACCAT-TATTAATGG-ATGTTTG-TAAAAATACTCCAGGGATAAC--AGC
-GTAATAACTTT--GGATAGATCCTATAGATAAAGTGGTTTGCGACCTCGATGTTGGATT
-------AAGATTCTTTTAAG-ATGAAGAAGTCTTGAA-----AAGAAG-TTTGCTCAAC
T--TTTAAAATCT-TACATGATCTGAG-TTCAGACCGG--

#Ornithodoros_sonrai(DQ234718.1)
------------------------------------------------------------
----------------------CTAAGAGAATGGTTTAACAAGGATTGACTT-TCTTATT
TTCTATAATGGAATTTAATTTAAAAATGAAAAAGTTTTTATAAAATTTTGGGACAAGAAG
ACCCTGTGAATTT--TTCATTAATGAG--GTTATAAAT--TAATTATAATAATTAGTAAG
T--TTTATTAATGTTGGTTGGGGTGATTTTTAAA-GATTAATAATCTTTAAAAAGATT--
ATAAAATAGAACCAT-TATTAATGG-ATGTTTG-TAAAAATACTCCAGGGATAAC--AGC
-GTAATAACTTT--GGATAGATCCTATAGATAAAGTGGTTTGCGACCTCGATGTTGGATT
-------AAGATTCTTTTAAG-ATGAAGAAGTCTTGAA-----AAGAAG-TTTGCTCAAC
T--TTTAAAATCT-TACATGATCTGAG-TTCAGACCGG--

#Ornithodoros_sonrai(DQ234715.1)
------------------------------------------------------------
----------------------CTAAGAGAATGGTTTAACAAGGATTGACTT-TCTTATT
TTCTATAATGGAATTTAATTTAAAAATGAAAAAGTTTTTATAAAATTTTGGGACAAGAAG
ACCCTGTGAATTT--TTCACTAATGAG--GTTATAAAT--TAATTATAATAATTAGTAAG
T--TTTATTAATGTTGGTTGGGGTGATCTTTAAA-GATTATTAATCTTTAAAAAGATT--
ATAAAATAGAACCAT-TATTAATGG-ATGTTTG-TAAAAATACTCCAGGGATAAC--AGC
-GTAATAACTTT--GGATAGATCTTATAGATAAAGTGGTTTGCGACCTCGATGTTGGATT
-------AAGATTCTTTTAAG-ATGAAGAAGTCTTGAA-----AAGAAG-TTTGCTCAAC
T--TTTAAAATCT-TACATGATCTGAG-TTCAGACCGG--

#Ornithodoros_sonrai(DQ234725.1)
------------------------------------------------------------
----------------------CTAAGAGAATGGTTTAACAAGGATTGACTT-TCTTATT
TTCTATAATGGAATTTAATTTAAAAATGAAAAAGTTTTTATAAAATTTTGGGACAAGAAG
ACCCTGTGAATTT--TTCATTAATGAG--GTTATAAAT--TAATTATAATAATTAGTAAG
T--TTTATTAATGTTGGTTGGGGTGATTTTTAAA-GATTAATAATCTTTAAAAAGATT--
ATAAAATAGAACCAT-TATTAATGG-ATGTTTG-TAAAAATACTCCAGGGATAAC--AGC
-GTAATAACTTT--GGATAGATCCTATAGATAAAGTGGTTTGCGACCTCGATGTTGGATT
-------AAGATTCTTTTAAG-ATGAAGAAGTCTTGAA-----AAGAAG-TTTGCTCAAC
T--TTTAAAATCT-TACATGATCTGAG-TTCAGACCGG--

#Ornithodoros_sonrai(DQ234712.1)
------------------------------------------------------------
----------------------CTAAGAGAATGGTTTAACAAGGATTGACTT-TCTTATT
TTCTATAATGGAATTTAATTTAAAAATGAAAAAGTTTTTATAAAATTTTGGGACAAGAAG
ACCCTGTGAATTT--TTCATTAATGAG--GTTATGAAT--TTGTTATGATAATTAATAAG
T--TTTATTAATGTTGGTTGGGGTGATTTTTAAAAGATTAATAATCTTTAAAAGGACT--
ATAAAATAGAACCAT-TATTAATGG-ATATTTG-TAAAAATACTCCAGGGATAAC--AGC
-GTAATAACTTT--GGATAGATCTTATAGATAAAGTGGTTTGCGACCTCGATGTTGGATT
-------AAGATACTTTTAAG-ATGAAGAAGTCTTGAA-----AAGAAG-TTTGCTCAAC
T--TTTAAAATCT-TACATGATCTGAG-TTCAGACCGG--

#Ornithodoros_sonrai(DQ234704.1)
------------------------------------------------------------
---------CTTTAAATGGGTGCTAAGAGAATGGTTTAACAAAAATTGACTT-TCTTATT
TTCTATAATGGAATTTAATTTAAAAATGAAAAAGTTTTTATAAAATTTTGGGACAAGAAG
ACCCTGTGAATTT--TTCATTAGTGAG--GTTGTGAAT--TAGTTATAATAATTAATAAG
T--TTTATTAATGTTGATTGGGGTGATTTTTAAA-GATTATTAATCTTTAAAAAGATT--
ATAAAATAGAACCAT-TATTAATGG-ATGTTTG-GAAAAATACTCTAGGGATAAC--AGC
-GTAATAACTTT--GGATAGATCCTATAGATAAAGTGGTTTGCGACCTCGATGTTGGATT
-------AAGATTCTTTTAAG-ATGGAGAAGTCTTGAA-----AAGAAG-TTTGCTCAAC
T--TTTAAAATCT-TACATGATCTGAG-TTCAGACCGG--

#Ornithodoros_sawaii(AB242427.1)
--------------------------------TATTTTGACT---ATACGAA-GGTATTG
-AAATAAGGCTTTAATTGAGTGCTAAGAGAATGGTTTAACAAAAATTAACTT-TCTTTAA
GTTTATAATAGAAGTTGATTTAAAAATGAAAAAGTTTTTATTTATTTTTGGGACAAGAAG
ACCCTATGAATTT--TTTTT-ATGACTTTGTTTAAAATTTTTTGAAA-ATAAAATGAAGT
AAATTTATAAGTTG--ATTGGGGTGATTTTTAAA-GAATATTTATCTTTAAAATTTG--T
AGGAATTAGAACCAA-AAATTTTGGTTGTTTGA-ATAAAATACTCTAGGGATAAC--AGC
-GTAATTATTTT--GGATAGTTCATATAGATAAAATAGTTTGCGACCTCGATGTTGGATT
-------AAGATACTAGTATA-ATGAAGCAGTTATATT-----AAGAAG-TTTGCTCAAC
T--TTTGAAATCT---------------------------

#Ornithodoros_sawaii(AB242430.1)
--------------------------------TATTTTGACT---ATACGAA-GGTATTG
-AAATAAGGCTTTAATTGAGTGCTAAGAGAATGGTTTAACAAAAATTAACTT-TCTTTAA
GTTTATAATAGAAGTTGATTTAAAAATGAAAAAGTTTTTATTTATTTTTGGGACAAGAAG
ACCCTATGAATTT--TTTTT-ATGACTTTGTTTAAAATTTTTTGAAA-ATAAAATGAAGT
AAATTTATAAGTTG--ATTGGGGTGATTTTTAAA-GAATATTTATCTTTAAAATTTG--T
AGGAATTAGAACCAA-AAATTTTGGTTGTTTGA-ATAAAATACTCTAGGGATAAC--AGC
-GTAATTATTTT--GGATAGTTCATATAGATAAAATAGTTTGCGACCTCGATGTTGGATT
-------AAGATACTAGTATA-ATGAAGCAGTTATATT-----AAGAAG-TTTGCTCAAC
T--TTTGAAATCT---------------------------

#Ornithodoros_sawaii(AB242428.1)
--------------------------------TATTTTGACT---ATACGAA-GGTATTG
-AAATAAGGCTTTAATTGAGTGCTAAGAGAATGGTTTAACAAAAATTAACTT-TCTTTAA
GTTTATAATAGAAGTTGATTTAAAAATGAAAAAGTTTTTATTTATTTTTGGGACAAGAAG
ACCCTATGAATTT--TTTTT-ATGACTTTGTTTAAAATTTTTTGAAA-ATAAAATGAAGT
AAATTTATAAGTTG--ATTGGGGTGATTTTTAAA-GAATATTTATCTTTAAAATTTG--T
AGGAATTAGAACCAA-AAATTTTGGTTGTTTGA-ATAAAATACTCTAGGGATAAC--AGC
-GTAATTATTTT--GGATAGTTCATATAGATAAAATAGTTTGCGACCTCGATGTTGGATT
-------AAGATACTAGTATA-ATGAAGCAGTTATATT-----AAGAAG-TTTGCTCAAC
T--TTTGAAATCT---------------------------

#Ornithodoros_sawaii(AB242429.1)
--------------------------------TATTTTGACT---ATACGAA-GGTATTG
-AAATAAGGCTTTAATTGAGTGCTAAGAGAATGGTTTAACAAAAATTAACTT-TCTTTAA
GTTTATAATAGAAGTTGATTTAAAAATGAAAAAGTTTTTATTTATTTTTGGGACAAGAAG
ACCCTATGAATTT--TTTTT-ATGACTTTGTTTAAAATTTTTTGAAA-ATAAAATGAAGT
AAATTTATAAGTTG--ATTGGGGTGATTTTTAAA-GAATATTTATCTTTAAAATTTG--T
AGGAATTAGAACCAA-AAATTTTGGTTGTTTGA-ATAAAATACTCTAGGGATAAC--AGC
-GTAATTATTTT--GGATAGTTCATATAGATAAAATAGTTTGCGACCTCGATGTTGGATT
-------AAGATACTAGTATA-ATGAAGCAGTTATATT-----AAGAAG-TTTGCTCAAC
T--TTTGAAATCT---------------------------

#Ornithodoros_porcinus(AY375443.1)
--CTGCTCAATGATTTT-TTAAATTGCTGTGGTATTGTGACT---ATACGAA-GGTATTG
-AAATAAGACTTTAATTGAGTGCTAAGAGAATGGTTTAACAAAAATAGGCTT-TTTTTTT
ATTTAAAATTGAAGTTAATTTAAAAACGAAAAAGTTTTTATGAAATTTTAGGACAAGAAG
ACCCTATGAATTT--TTTTAAAAAGCTTTTTTTTCAGGTTTTTTTAAAAAAATTTTAGAA
A-AGTTTTTAATTA--ATTGGGGCGATTTTTAAA-TTTTTAGAAACTTTAAAGATGTGAT
ATTGGA----CCCAA-TATTATTGA-TACATTAATCAAAATACTCTAGGGATAAC--AGC
-GTTATTACTTT--GGATAGTTCATATAGATAAAGTAGATTGCGACCTCGATGTTGGATT
-------AGGATACCTTTATTAGTGAAGAAGTTATAAA-----AGGAGG-TTTGCTCAAC
C--TTTAAATTCC-TGCTTGATCTGAG-TTCAGACCGG--

#Ornithodoros_porcinus(L34329.1)
--CTGCTCAATGATTTT-TTAAATTGCTGTGGTATTATAGGC-TAATACGAAAGGTAATT
GAAATAAAGCTTTAATTGGGTGCTAAGAGAATGGTTTAACAAAAAAAGGCTT-TTTTTTT
ATTTATATTAGAAGTTAATTTAAAAATGAAAAAGTTTTTATAAATTTTTAGGACAAGAAG
ACCCTATGAATTT--TTTCAAAGACCTTTCTTGTTTGG-ATCTTTGAAAAAATTCAAGAA
A-GGTTTTTGATTA--ATTGGGGTGATTTTTAAA-TTTTAAAAAACTTTAGAAGTGTATT
ATTAGA----TCCAA-TATTATTGA-TGGTTTAAAAAAAATACTCTAGGGATAAC--AGC
-GTTATTACTTT--GGATAGTTCATATAGATAAAGTAGATTGCGACCTCGATGTTGGATT
-------AGGATACCTTTATTAATGAAGAAGTTATAAA-----AGGAGG-TTTGCTCAAC
C--TTCAAATTCC-TACTTGATCTGAG-TTCAGACCGG--

#Ornithodoros_porcinus(L34330.1)
--CTGCTCAATGATTTT-TTAAATTGCTGTGGTATTATGGACCTAATACGAA-GGTATTG
GAAATAAGACTTTAATTGGGTGCTAAGAGAATGGTTTAACAAAAAAAGGCTT-TTTTTTT
ATTTATATTAGAAGTTAATTTAAAAATGAAAAAGTTTTTATAAATTTTTAGGACAAGAAG
ACCCTATGAATTT--TTTCAAAGACCTTTCTTGTTTGG-ATCTTTGAAAAAATTCAAGAA
A-GGTTTTTGATTA--ATTGGGGTGATTTTTAAA-TTTTAAAAAACTTTAGAAGTGTATT
ACTAGA----TCCAA-TATTATTGACTGGTTTAAAAAAAATACTCTAGGGATAAC--AGC
CGTTATTACTTT--GGATAGTTCATATAGATAAAGTAGATTGCGACCTCGATGTTGGATT
-------AGGATACCTTTATTAATGAAGAAGTTATAAA-----AGGAGG-TTTGCTCAAC
C--TTCAAATTCC-TACTTGATCTGAG-TTCAGACCGG--

#Ornithodoros_porcinus(AB105451.1_)
ACCTGCTCAATGATGTG-TTAAATTGCTGTGGTATTATGACT---ATACGAA-GGTATTG
-AAATAAGACTTTAATTGGGTGCTAAGAGAATGGTTTAACAAAAAAAGGCTT-TTTTTTT
ATTTATATTAGAAGTTAATTTAAAAATGAAAAAGTTTTTATAAATTTTTAGGACAAGAAG
ACCCTATGAATTT--TTTCAAAGACCTTTCTTGTTTGG-ATCTTTGAAAAAATTCAAGAA
A-GGTTTTTGATTA--ATTGGGGTGATTTTTAAA-TTTTAAAAAACTTTAGAAGTGTATT
ACTAGA----TCCAA-TATTATTGA-TGGTTTAAAAAAAATACTCTAGGGATAAC--AGC
-GTTATTACTTT--GGATAGTTCATATAGATAAAGTAGATTGCGACCTCGATGTTGGATT
-------AGGATACCTTTATTAATGAAGAAGTTATAAA-----AGGAGG-TTTGCTCAAC
C--TTCAAATTCC-TACATGATCTGAG-TTCAGACCGG--

#Ornithodoros_moubata(AB057541.1)
--CTGCTCAATGATTTT-TTAAATTGCTGTGGTATTATGACT---ATACGAA-GGTATTG
-AAATAAGACTTTAATTGGGTGCTAAGAGAATGGTTTAACAAAAAAAGGCTT-TTTTTTT
ATTTATATTAGAAGTTAATTTAAAAATGAAAAAGTTTTTATAAATTTTTAGGACAAGAAG
ACCCTATGAATTT--TTTCAAAGACCTTTCTTGTTTGG-ATCTTTGAAAAAATTCAAGAA
A-GGTTTTTGATTA--ATTGGGGTGATTTTTAAA-TTTTAAAAAACTTTAGAAGTGTATT
ACTAGA----TCCAA-TATTATTGA-TGGTTTAAAAAAAATACTCTAGGGATAAC--AGC
-GTTATTACTTT--GGATAGTTCATATAGATAAAGTAGATTGCGACCTCGATGTTGGATT
-------AGGATACCTTTATTAATGAAGAAGTTATAAA-----AGGAGG-TTTGCTCAAC
C--TTCAAATTCC-TACTTGATCTGAG-TTCAGACCGG--

#Ornithodoros_moubata(L34328.1)
--CTGCTCAATGATTTT-TTAAATTGCTGTGGTATTATGACT--AATACGAA-GGTATTG
TAATAAGAGCTTTAATTGGGTGCTAAGAGAATGGTTTAACAAAAATAAGCTT-TTTTTTT
GTTTATATTAAAAGTTAATTTAAAAATGAGAAAGTTTTTATAAATTTTTAGGACAAGAAG
ACCCTATGAATTT--TTTTAAAGACTTTTCTTTTTTGG-TCCTTTAAAAAAATTCAAGGA
A-AGTTTTTAATTA--ATTGGGGCGATTTTTAAA-TTTTTAAAAACTTTAAAAATGTATT
ATTGGA----TCCAA-TATTATTGA-TATTTTAAAAAAAATACTCTAGGGATAAC--AGC
-GTTATTACTTT--GGATAGTTCATATAGATAAAGTAGATTGCGACCTCGATGTTGGACT
T------AGGATACCTTTATTAATGAAGAAGTTATAAG-----AGGAGGCTTTGCTCAAC
CGTTTTAATTAAC-TACTTGATCTGAG-TTCAGACCGG--

#Ornithodoros_moubata(AB073679.1)
ACCTGCTCAATGATTGTATTAAATTGCTGTGGTATTATGACT---ATACGAA-GGTATTG
-AAATAAGACTTTAATTGAGTGCTAAGAGAATGGTTTAACAAAAATAGGCTT-TTTTTTT
ATTTAAAATTGAAGTTAATTTAAAAACGAAAAAGTTTTTATGAAATTTTAGGACAAGAAG
ACCCTATGAATTT--TTTTAAAAAGCTTTTTTTTCAGGCTTTTTTAAAAAAATTTTAGAT
A-AGTTTTTAATTA--ATTGGGGCGATTTTTAAA-TTTTTAGAAACTTTAAAGATGTGAT
ATTGGA----CCCAA-TATTATTGA-TATATTAAATAAAATACTCTAGGGATAAC--AGC
-GTTATTACTTT--GGATAGTTCATATAGATAAAGTAGATTGCGACCTCGATGTTGGATT
-------AGGATACCTTTATTAGTGAAGAAGTTATAAA-----AGGAGG-TTTGCTCAAC
C--TTTAAATTCC-TACATGATCTGAG-TTCAGACCGG--

#Ornithodoros_moubata(NC_004357.1)
ACCTGCTCAATGATTGTATTAAATTGCTGTGGTATTATGACT---ATACGAA-GGTATTG
-AAATAAGACTTTAATTGAGTGCTAAGAGAATGGTTTAACAAAAATAGGCTT-TTTTTTT
ATTTAAAATTGAAGTTAATTTAAAAACGAAAAAGTTTTTATGAAATTTTAGGACAAGAAG
ACCCTATGAATTT--TTTTAAAAAGCTTTTTTTTCAGGCTTTTTTAAAAAAATTTTAGAT
A-AGTTTTTAATTA--ATTGGGGCGATTTTTAAA-TTTTTAGAAACTTTAAAGATGTGAT
ATTGGA----CCCAA-TATTATTGA-TATATTAAATAAAATACTCTAGGGATAAC--AGC
-GTTATTACTTT--GGATAGTTCATATAGATAAAGTAGATTGCGACCTCGATGTTGGATT
-------AGGATACCTTTATTAGTGAAGAAGTTATAAA-----AGGAGG-TTTGCTCAAC
C--TTTAAATTCC-TACATGATCTGAG-TTCAGACCGG--

#Ornithodoros_marinkellei(HM582439.1)
------------------------------GGTATTTTGACT---ATACGAA-GGTATTG
-AAATAAGGCTTTAATTGGGTGCTAAGAGAATGGTTTAACAAAAATTATCTT-TCTTTGG
ATTTAAAATGGAAGTTGATTTAAAAATGAAAAAGTTTTTATAGAATTTTGGGACAAGAAG
ACCCTATGAATTT--TTTTA-A-GAATTTTATTTTGGGAATTTAATGGAGAATTAAAAGT
GAAATTTTTAGTTG--GTTGGGGTGACTTTTAAA-GAATGATTATCTTTAGAAATTG--G
AGGAATTGGATCCTA-AAATTTGGAATGTTTGA-ATAAAATACTCTAGGGATAAC--AGC
-GTTATTATTTT--GGATAGTTCATATAGATAAAATAGTTTGCGACCTCGATGTTGGATT
-------AAGATTCTTTTATA-ATGAAGCGGTTATGAG-----AAGAAG-TTTGCTCAAC
T--TTTAAATTCT-T-------------------------

#Ornithodoros_marinkellei(HM582438.1)
------------------------------GGTATTTTGACT---ATACGAA-GGTATTG
-AAATAAGGCTTTAATTGGGTGCTAAGAGAATGGTTTAACAAAAATTATCTT-TCTTTGG
GTTTAAAATGGAAGTTGATTTAAAAATGAAAAAGTTTTTATAGAATTTTGGGACAAGAAG
ACCCTATGAATTT--TTTTA-A-GAATTTTATTTTGGGAATTTAATGGAGAATTAAAAGT
GAAATTTTTAGTTG--GTTGGGGTGACTTTTAAA-GAATGATTATCTTTAGAAATTG--G
AGGAATTGGATCCTA-AAATTTGGAATGTTTGA-ATAAAATACTCTAGGGATAAC--AGC
-GTTATTATTTT--GGATAGTTCATATAGATAAAATAGTTTGCGACCTCGATGTTGGATT
-------AAGATTCTTTTATA-ATGAAGCGGTTATGAG-----AAGAAG-TTTGCTCAAC
T--TTTAAATTCT-T-------------------------

#Ornithodoros_coriaceus(AY668972.1)
------------------------------------------------CGAA-GGTATTG
-AA-TAAGGCTTTAAATGGGTGCTAAGAGAATGGTTTAACAAGGAGAGACTT-TCTTTTT
TTTTATATTAGAAGTTAATTTGAAAATGAAAAAGTTTTTATAAATTTTTGGGACAAGAAG
ACCCTATGAATTT--TTTTAAAATAA---TTTATATTT--TAATTAAGATTAT--GAAAT
TTATTATTTAGTTATGATTGGGGTGATTTTTAAA-GAATATTAATCTTTAAAATTTTTTA
ATAAAAAAGTTCCAT-TAGTAGTGA-TTTTTTGATAAAAATACTCTAGGGATAAC--AGC
-GTTATTATTTT--GGATAGTTCATATAGATAAAATAGTTTGCGACCTCGATGTTGGATT
-------AGGATTCTTTTATG-ATGAAGAAGTTATAAG----GGAGAAG-TTTGCTCAAC
T--TTTAAAGTCC-TACTTGATCTGAG-TTCAGACCGG--

#Ornithodoros_coriaceus(AY668973.1)
------------------------------------------------CGAA-GGTATTG
-AA-TAAGGCTTTAAATGGGTGCTAAGAGAATGGTTTAACAAGGAGAGACTT-TCTTTTT
TTTTATATTAGAAGTTAATTTGAAAATGAAAAAGTTTTTATAAATTTTTGGGACAAGAAG
ACCCTATGAATTT--TTTTAAAATAA---TTTATATTT--TAATTAAGATTAT--GAAAT
TTATTATTTAGTTATGATTGGGGTGATTTTTAAA-GATTATTAATCTTTAAAATTTTTTA
ATAAAAAAGTTCCAT-TAGTAGTGA-TTTTTTGATAAAAATACTCTAGGGATAAC--AGC
-GTTATTATTTT--GGATAGTTCATATAGATAAAATAGTTTGCGACCTCGATGTTGGATT
-------AGGATTCTTTTATG-ATGAAGAAGTTATAAG----GGAGAAG-TTTGCTCAAC
T--TTTAAAGTCC-TACTTGATCTGAG-TTCAGACCGG--

#Ornithodoros_coriaceus(AY668974.1)
------------------------------------------------CGAA-GGTATTG
-AA-TAAGGCTTTAAATGGGTGCTAAGAGAATGGTTTAACAAGGAGAGACTT-TCTTTTT
TTTTATATTAGAAGTTAATTTGAAAATGAAAAAGTTTTTATAAATTTTTGGGACAAGAAG
ACCCTATGAATTT--TTTTAAAATAA---TTTATATTT--TAATTAAGATTATTAGAAAT
TTATTATTTAGTTATGATTGGGGTGATTTTTAAA-GAATATTAATCTTTAAAATTTTTTA
ATAAAAAAGTTCCAT-TAGTAGTGA-TTTTTTGATAAAAATACTCTAGGGATAAC--AGC
-GTTATTATTTT--GGATAGTTCATATAGATAAAATAGTTTGCGACCTCGATGTTGGATT
-------AGGATTCTTTTATG-ATGAAGAAGTTATAAG----GGAGAAG-TTTGCTCAAC
T--TTTAAAGTCC-TACTTGATCTGAG-TTCAGACCGG--

#Ornithodoros_coriaceus(AY668977.1)
------------------------------------------------CGAA-GGTATTG
-AA-TAAGGCTTTAAATGGGTGCTAAGAGAATGGTTTAACAAGGAGAGACTT-TCTTTTT
TTTTATATTAGAAGTTAATTTGAAAATGAAAAAGTTTTTATAAATTTTTGGGACAAGAAG
ACCCTATGAATTT--TTTTAAAATAA---TTTATATTT--TAATTAAGATTATTAGAAAT
TTATTTTTTAGTTATGACCGGGGTGATTTTTAAA-GATTATTAATCTTTAAAATTTTTTA
ATAAAAAAGTTCCAT-TAGTAGTGA-TTTTTTGATAAAAATACTCTAGGGATAAC--AGC
-GTTATTATTTT--GGATAGTTCATATAGATAAAATAGTTTGCGACCTCGATGTTGGATT
-------AGGATTCTTTTATG-ATGAAGAAGTTATAAG----GGAGAAG-TTTGCTCAAC
T--TTTAAAGTCC-TACTTGATCTGAG-TTCAGCCCGG--

#Ornithodoros_coriaceus(AY668996.1)
------------------------------------------------CGAA-GGTATTG
-AA-TAAGGCTTTAAATGGGTGCTAAGAGAATGGTTTAACAAGGAGAGACTT-TCTTTTT
TTTTATATTAGAAGTTAATTTGAAAATGAAAAAGTTTTTATAAATTTTTGGGACAAGAAG
ACCCTATGAATTT--TTTTAAAATAA---TTTATCTTT--TAATTAAGATTATTAGAAAT
TTATTTTTTAGTTATGATTGGGGTGATTTTAAAA-GATTATTAATCTTTAAAATTTTTTA
ATAAAAAAGTTCCAT-TAGTAGTGA-TTTTTTGATAAAAATACTCTAGGGATAAC--AGC
-GTTATTATTTT--GGATAGTTCATATAGATAAAATAGTTTGCGACCTCGATGTTGGATT
-------AGGATTCTTTTATG-ATGAAGAAGTTATAAG----GGAGAAG-TTTGCTCAAC
T--TTTAAAGTCC-TACTTGATCTGAG-TTCAGACCGG--

#Ornithodoros_coriaceus(AY668975.1)
------------------------------------------------CGAA-GGTATTG
-AA-TAAGGCTTTAAATGGGTGCTAAGAGAATGGTTTAACAAGGAGAGACTT-TCTTTTT
TTTTATATTAGAAGTTAATTTGAAAATGAAAAAGTTTTTATAAATTTTTGGGACAAGAAG
ACCCTATGAATTT--TTTTAAAATAA---TTTATATTT--TAATTAAGATTATTAGAAAT
TTATTTTTTAGTTATGATTGGGGTGATTTTTAAA-GATTATTAATCTTTAAAATTTTTTA
ATAAAAAAGTTCCAT-TAGTAGTGA-TTTTTTGATAAAAATACTCTAGGGATAAC--AGC
-GTTATTATTTT--GGATAGTTCATATAGATAAAATAGTTTGCGACCTCGATGTTGGATT
-------AGGAAACTTTTATG-ATGAAGAAGTTATAAG----GGAGAAG-TTTGCTCAAC
T--TTTAAAGACC-TACTTGATCTGAG-TTCAGACCGG--

#Ornithodoros_coriaceus(AY668980.1)
------------------------------------------------CGAA-GGTATTG
-AA-TAAGGCTTTAAATGGGTGCTAAGAGAATGGTTTAACAAGGAGAGACTT-TCTTTTT
TTTTATATTAGAAGTTAATTTGAAAATGAAAAAGTTTTTATAAATTTTTGGGACAAGAAG
ACCCTATGAATTT--TTTTAAAATAA---TTTATATTT--TAATTAAGATTATTAGAAAT
TTATTTTTTAGTTATGATTGGGGTGATTTTTAAA-GATTATTAATCTTTAAAATTTTTTA
ATAAAAAAGTTCCAT-TAGTAGTGA-TTTTTTGATAAAAATACTCTAGGGATAAC--AGC
-GTTATTATTTT--GGATAGTTCATATAGATAAAATAGTTTGCGACCTCGATGTTGGATT
-------AGGATTCTTTTATG-ATGAAGAAGTTATAAG----GGAGAAG-TTTGCTCAAC
T--TTTAAAGTCC-TACTTGATCTGAG-TTCAACCCGG--

#Ornithodoros_coriaceus(AY669023.1)
------------------------------------------------CGAA-GGTATTG
-AA-TAAGGCTTTAAATGGGTGCTAAGAGAATGGTTTAACAAGGAGAGACTT-TCTTTTT
TTTTATATTAGAAGTTAATTTGAAAATGAAAAAGTTTTTATAAATTTTTGGGACAAGAAG
ACCCTATGAATTT--TTTTAAAATAA---TTTATATTT--TAATTAAGAGTATTAGAAAT
TTATTTGTTAGTTATTATGGGGGTGATTTTTATA-GTTTACCAGTCTTTAAAATTTTTTA
ATAAAAAAGTTCCAT-TAGTAGTGA-TTCTGTGATAAAAATACTCTAGGGATAAC--AGC
-GTTATTATTTT--GGATAGGTCATATAGATAAAATAGTTTGCGACCTCGATGTTGGATT
-------AGGATTCTTTTATG-ATGAAGAAGTTATAAG----GGAGAAG-TTTGCTCAAC
T--TTTAAAGACC-TACTTGATCTGAG-TTCAGACCGG--

#Ornithodoros_coriaceus(AY669019.1)
------------------------------------------------CGAA-GGTATTG
-AA-TAAGGCTTTAAATGGGTGCTAAGAGAATGGTTTAACAAGGAGAGACTT-TCTTTTT
TTTTATATTAGAAGTTAATTTGAAAATGAAAAAGTTTTTATAAATTTTTGGGACAAGAAG
ACCCTATGAATTT--TTTTAAAATAA---TTTATATTT--TAATTAAGATTATTAGAAAT
TTATTTTTTAGTTATGATTGGGGTGATTTTTAAA-GATTATTAATCTTTAAAATTTTTTA
ATAAAAAAGTTCCAT-TAGTAGTGA-TTTTTTGATAAAAATACTCTAGGGATAAC--AGC
-GTTATTATTTT--GGATAGTTCATATAGATAAAATAGTTTGCGACCTCGATGTTGGATT
-------AGGATTCTTTTATG-ATGAAGAAGTTATAAG----GGAGAAG-TTTGCTCAAC
T--TTTAAAGTCC-TACTTGATCTGAG-TTCAGACCGG--

#Ornithodoros_coriaceus(AY668997.1)
------------------------------------------------CGAA-GGTATTG
-AA-TAAGGCTTTAAATGGGTGCTAAGAGAATGGTTTAACAAGGAGAGACTT-TCTTTTT
TTTTATATTAGAAGTTAATTTGAAAATGAAAAAGTTTTTATAAATTTTTGGGACAAGAAG
ACCCTATGAATTT--TTTTAAAATAA---TTTATCTTT--TAATTAAGATTATTAGAAAT
TTATTTTTTAGTTATGATTGGGGTGATTTTAAAA-CATAATTAATCTTTAAAATTTTTTA
ATAAAAAAGTTCCAT-TAGTAGTGA-TTTTTTGATAAAAATACTCTAGGGATAAC--AGC
-GTTATTATTTT--GGATAGTTCATATAGATAAAATAGTTTGCGACCTCGATGTTGGATT
-------AGGATTCTTTTATG-ATGAAGAAGTTATAAG----GGAGAAG-TTTGCTCAAC
T--TTTAAAGTCC-TACTTGATCTGAG-TTCAGACCGG--

#Ornithodoros_coriaceus(AY668962.1)
------------------------------------------------CGAA-GGTATTG
-AA-TAAGGCTTTAAATGGGTGCTAAGAGAATGGTTTAACAAGGAGAGACTT-TCTTTTT
TTTTATATTAGAAGTTAATTTGAAAATGAAAAAGTTTTTATAAATTTTTGGGACAAGAAG
ACCCTATGAATTT--TTTTAAAATAA---TTTATATTT--TAATTAAGAGTATTAGAAAT
TTATTTATTAGTTATTATGGGGGTGATTTTTATA-GTTTACCAGTCTTTAAAATTTTTTA
ATAAAAAAGTTCCAT-TAGTAGTGA-TTCTGTGATAAAAATACTCTAGGGATAAC--AGC
-GTTATTATTTT--GGATAGGTCATATAGATAAAATAGTTTGCGACCTCGATGTTGGATT
-------AGGATTCTTTTATG-ATGAAGAAGTTATAAG----GGAGAAG-TTTGCTCAAC
T--TTTAAAGACC-TACTTGATCTGAG-TTCAGACCGG--

#Ornithodoros_coriaceus(AY668994.1)
------------------------------------------------CGAA-GGTATTG
-AA-TAAGGCTTTAAATGGGTGCTAAGAGAATGGTTTAACAAGGAGAGACTT-TCTTTTT
TTTTATATTAGAAGTTAATTTGAAAATGAAAAAGTTTTTATAAATTTTTGGGACAAGAAG
ACCCTATGAATTT--TTTTAAAATAA---TTTATCTTT--TAATTAAGATTATTAGAAAT
TTATTTTTTAGTTATGATTGGGGTGATTTTTAAA-GATTATTAATCTTTAAAATTTTTTA
ATAAAAAAGTTCCAT-TAGTAGTGA-TTTTTTGATAAAAATACTCTAGGGATAAC--AGC
-GTTATTATTTT--GGATAGTTCATATAGATAAAATAGTTTGCGACCTCGATGTTGGATT
-------AGGATTCTTTTATG-ATGAAGAAGTTATAAG----GGAGAAG-TTTGCTCAAC
T--TTTAAAGTCC-TACTTGATCTGAG-TTCAGACGGG--

#Ornithodoros_coriaceus(AY669021.1)
------------------------------------------------CGAA-GGTATTG
-AA-TAAGGCTTTAAATGGGTGCTAAGAGAATGGTTTAACAAGGAGAGACTT-TCTTTTT
TTTTATATTAGAAGTTAATTTGAAAATGAAAAAGTTTTTATAAATTTTTGGGACAAGAAG
ACCCTATGAATTT--TTTTAAAATAA---TTTATATTT--TAATTAAGATTATTAGAAAT
TTATTTTTTAGTTATGATTGGGGTGATTTTTAAA-GATTATTAATCTTTAAAATTTTTTA
ATAAAAAAGTTCCAT-TAGTAGTGA-TTTTTTGATAAAAATACTCTAGGGATAAC--AGC
-GTTATTATTTT--GGATAGTTCATATAGATAAAATAGTTTGCGACCTCGATGTTGGATT
-------AGGATTCTTTTATG-ATGAAGAAGTTATAAG----GGAGAAG-TTTGCTCAAC
T--TTTAAAGACC-TACTTGATCTGAG-TTCAGACCGG--

#Ornithodoros_coriaceus(AY669008.1)
------------------------------------------------CGAA-GGTATTG
-AA-TAAGGCTTTAAATGGGTGCTAAGAGAATGGTTTAACAAGGAGAGACTT-TCTTTTT
TTTTATATTAGAAGTTAATTTGAAAATGAAAAAGTTTTTATAAATTTTTGGGACAAGAAG
ACCCTATGAATTT--TTTTAAAATAA---TTTATATTT--TAATTAAGATTATTAGAAAT
TTATTTTTTAGTTATGATCGGGGTGATTTTTAAA-GATTATTAACCTTTAAAATTTTTTA
ATAAAAAAGTTCCAT-TAGTAGTGA-TTTTTTGATAAAAATACTCTAGGGATAAC--AGC
-GTTATTATTTT--GGATAGTTCATATAGATAAAATAGTTTGCGACCTCGATGTTGGATT
-------AGGATTCTTTTATG-ATTAAGAAGTTATAAG----GGAGAAG-TTTGCTCAAC
T--TTTAAAGTCC-TACTTGATCTGAG-TTCACCCCGG--

#Ornithodoros_coriaceus(AY669024.1)
------------------------------------------------CGAA-GGTATTG
-AA-TAAGGCTTTAAATGGGTGCTAAGAGAATGGTTTAACAAGGAGAGACTT-TCTTTTT
TTTTATATTAGAAGTTAATTTGAAAATGAAAAAGTTTTTATAAATTTTTGGGACAAGAAG
ACCCTATGAATTT--TTTTAAAATAA---TTTATATTT--TAATTAAGAGTATTAGAAAT
TTATTTGTTAGTTATTATGGGGGTGATTTTTATA-GTTTACCAGTCTTTAAAATTTTTTA
ATAAAAAAGTTCCAT-TAGTAGTGA-TTCTGTGATAAAAATACTCTAGGGATAAC--AGC
-GTTATTATTTT--GGATAGGTCATATAGATAAAATAGTTTGCGACCTCGATGTTGGATT
-------AGGATTCTTTTATG-ATGAAGAAGTTATAAG----GGAGAAG-TTTGCTCAAC
T--TTTAAAGACC-TACTTGATCTGAG-TTCAGACCGG--

#Ornithodoros_coriaceus(AY668995.1)
------------------------------------------------CGAA-GGTATTG
-AA-TAAGGCTTTAAATGGGTGCTAAGAGAATGGTTTAACAAGGAGAGACTT-TCTTTTT
TTTTATATTAGAAGTTAATTTGAAAATGAAAAAGTTTTTATAAATTTTTGGGACAAGAAG
ACCCTATGAATTT--TTTTAAAATAA---TTTATCTTT--TAATTAAGATTATTAGAAAT
TTATTTTTTAGTTATGATTGGGGTGATTTTTAAA-GATTATTAATCTTTAAAATTTTTTA
ATAAAAAAGTTCCAT-TAGTAGTGA-TTTTTTGATAAAAATACTCTAGGGATAAC--AGC
-GTTATTATTTT--GGATAGTTCATATAGATAAAATAGTTTGCGACCTCGATGTTGGATT
-------AGGATTCTTTTATG-ATGAAGAAGTTATAAG----GGAGAAG-TTTGCTCAAC
T--TTTAAAGTCC-TACTTGATCTGAG-TTCAGACCGG--

#Ornithodoros_coriaceus(AY668999.1)
------------------------------------------------CGAA-GGTATTG
-AA-TAAGGCTTTAAATGGGTGCTAAGAGAATGGTTTAACAAGGAGAGACTT-TCTTTTT
TTTTATATTAGAAGTTAATTTGAAAATGAAAAAGTTTTTATAAATTTTTGGGACAAGAAG
ACCCTATGAATTT--TTTTAAAATAA---TTTATCTTT--TAATTAAGATTATTAGAAAT
TTATTTTTTAGTTATGATTGGGGTGATTTTAAAA-CATAAGTAATCTTTAAAATTTTTTA
ATAAAAAAGTACCAT-TAGTAGTGA-TTTTTTGATAAAAATACTCTAGGGATAAC--AGC
-GTTATTATTTT--GGATAGTTCATATAGATAAAATAGTTTGCGACCTCGATGTTGGATT
-------AGGATTCTTTTATG-ATGAAGAAGTTATAAG----GGAGAAG-TTTGCTCAAC
T--TTTAAAGTCC-TACTTGATCTGAG-TTCAGACCGG--

#Ornithodoros_coriaceus(AY668976.1)
------------------------------------------------CGAA-GGTATTG
-AA-TAAGGCTTTAAATGGGTGCTAAGAGAATGGTTTAACAAGGAGAGACTT-TCTTTTT
TTTTATATTAGAAGTTAATTTGAAAATGAAAAAGTTTTTATAAATTTTTGGGACAAGAAG
ACCCTATGAATTT--TTTTAAAATAA---TTTATATTT--TAATTAAGATTATTAGAAAT
TTATTTTTTAGTTATGATTGGGGTGATTTTTAAA-GATTATTAATCTTTAAAATTTTTTA
ATAAAAAAGTTCCAT-TAGTAGTGA-TTTTTTGATAAAAATACTCTAGGGATAAC--AGC
-GTTATTATTTT--GGATAGTTCATATAGATAAAATAGTTTGCGACCTCGATGTTGGATT
-------AGGATTCTTTTATG-ATGAAGAAGTTATAAG----GGAGAAG-TTTGCTCAAC
T--TTTAAAGTCC-TACTTGATCTGAG-TTCAGCCCGG--

#Ornithodoros_coriaceus(AY669022.1)
------------------------------------------------CGAA-GGTATTG
-AA-TAAGGCTTTAAATGGGTGCTAAGAGAATGGTTTAACAAGGAGAGACTT-TCTTTTT
TTTTATATTAGAAGTTAATTTGAAAATGAAAAAGTTTTTATAAATTTTTGGGACAAGAAG
ACCCTATGAATTT--TTTTAAAATAA---TTTATATTT--TAATTAAGATTATTAGAAAT
TTATTTTTTAGTTATGATTGGGGTGATTTTTAAA-GATTATTAATCTTTAAAATTTTTTA
ATAAAAAAGTTCCAT-TAGTAGTGA-TTTTTTGATAAAAATACTCTAGGGATAAC--AGC
-GTTATTATTTT--GGATAGTTCATATAGATAAAATAGTTTGCGACCTCGATGTTGGATT
-------AGGATTCTTTTATG-ATGAAGAAGTTATAAG----GGAGAAG-TTTGCTCAAC
T--TTTAAAGACC-TACTTGATCTGAG-TTCAGACCGG--

#Ornithodoros_coriaceus(AY668971.1)
------------------------------------------------CGAA-GGTATTG
-AA-TAAGGCTTTAAATGGGTGCTAAGAGAATGGTTTAACAAGGAGAGACTT-TCTTTTT
TTTTATATTAGAAGTTAATTTGAAAATGAAAAAGTTTTTATAAATTTTTGGGACAAGAAG
ACCCTATGAATTT--TTTTAAAATAA---TTTATATTT--TAATTAAGATTATTAGAAAT
TTATTATTTAGTTATGATTGGGGTGATTTTTAAA-GATTATTAATCTTTAAAATTTTTTA
ATAAAAAAGTTCCAT-TAGTAGTGA-TTTTTTGATAAAAATACTCTAGGGATAAC--AGC
-GTTATTATTTT--GGATAGTTCATATAGATAAAATAGTTTGCGACCTCGATGTTGGATT
-------AGGATTCTTTTATG-ATGAAGAAGTTATAAG----GGAGAAG-TTTGCTCAAC
T--TTTAAAGTCC-TACTTGATCTGAG-TTCAGACCGG--

#Ornithodoros_coriaceus(AY669018.1)
------------------------------------------------CGAA-GGTATTG
-AA-TAAGGCTTTAAATGGGTGCTAAGAGAATGGTTTAACAAGGAGAGACTT-TCTTTTT
TTTTATATTAGAAGTTAATTTGAAAATGAAAAAGTTTTTATAAATTTTTGGGACAAGAAG
ACCCTATGAATTT--TTTTAAAATAA---TTTATATTT--TAATTAAGATTATTAGAAAT
TTATTTTTTAGTTATGATTGGGGTGATTTTTAAA-GATTATTAATCTTTAAAATTTTTTA
ATAAAAAAGTTCCAT-TAGTAGTGA-TTTTTTGATAAAAATACTCTAGGGATAAC--AGC
-GTTATTATTTT--GGATAGTTCATATAGATAAAATAGTTTGCGACCTCGATGTTGGATT
-------AGGATTCTTTTATG-ATGAAGAAGTTATAAG----GGAGAAG-TTTGCTCAAC
T--TTTAAAGTCC-TACTTGATCTGAG-TTCAGACCGG--

#Ornithodoros_coriaceus(AY669007.1)
------------------------------------------------CGAA-GGTATTG
-AA-TAAGGCTTTAAATGGGTGCTAAGAGAATGGTTTAACAAGGAGAGACTT-TCTTTTT
TTTTATATTAGAAGTTAATTTGAAAATGAAAAAGTTTTTATAAATTTTTGGGACAAGAAG
ACCCTATGAATTT--TTTTAAAATAA---TTTATATTT--TAATTAAGATTATTAGAAAT
TTATTTTTTAGTTATGATTGGGGTGATTTTTAAA-GATTATTAATCTTTAAAATTTTTTA
ATAAAAAAGTTCCAT-TAGTAGTGA-TTTTTTGATAAAAATACTCTAGGGATAAC--AGC
-GTTATTATTTT--GGATAGTTCATATAGATAAAATAGTTTGCGACCTCGATGTTGGATT
-------AGGATTCTTTTATG-ATTAAGAAGTTATAAG----GGAGAAG-TTTGCTCAAC
T--TTTAAAGTCC-TACTTGATCTGAG-TTCAGCCCGG--

#Ornithodoros_coriaceus(AY668988.1)
------------------------------------------------CGAA-GGTATTG
-AA-TAAGGCTTTAAATGGGTGCTAAGAGAATGGTTTAACAAGGAGAGACTT-TCTTTTT
TTTTATATTAGAAGTTAATTTGAAAATGAAAAAGTTTTTATAAATTTTTGGGACAAGAAG
ACCCTATGAATTT--TTTTAAAAGGAAATTTTTTATTA--TTTTTAAGATTATTAGAAAT
TTATTTTTTAGTTATGATTGGGGTGATTTTTAAA-GATTATTAATCTTTAAAATTTTTTA
GTAAAAA-GTTCCAT-TAGTAGTGA-TTTTTTGATAAAAATACTCTAGGGATAAC--AGC
--GTAAATTTTT--GGATAGTTCATATAGATAAAATAGTTTGCGACCTCGATGTTGGATT
-------AGGATTCTTTTATG-ATGAAGAAGTTATAAG----GGAGAAG-TTTGCTCAAC
T--TTTAAAGTCC-TACTTGATCTGAG-TTCAGACCGG--

#Ornithodoros_coriaceus(AY668978.1)
------------------------------------------------CGAA-GGTATTG
-AA-TAAGGCTTTAAATGGGTGCTAAGAGAATGGTTTAACAAGGAGAGACTT-TCTTTTT
TTTTATATTAGAAGTTAATTTGAAAATGAAAAAGTTTTTATAAATTTTTGGGACAAGAAG
ACCCTATGAATTT--TTTTAAAATAA---TTTATATTT--TAATTAAGATTATTAGAAAT
TTATTTTTTAGTTATGATTGGGGTGATTTTTAAA-GATTAATAATCTTTAAAATTTTTTA
ATAAAAAAGTTCCATGTAGTAGTGA-TTTTTTGATAAAAATACTCTAGGGATAAC--AGC
-GTTATTATTTT--GGATAGTTCATATAGATAAAATAGTTTGCGACCTCGATGTTGGATT
-------AGGATTCTTTTATG-ATGAAGAAGTTATAAG----GGAGAAG-TTTGCTCAAC
T--TTTAAAGTCC-TACTTGATCTGAG-TTCAGCCCGG--

#Ornithodoros_coriaceus(AY668984.1)
------------------------------------------------CG-A-GGTATTG
-AAATAAGGCTTTAAATGGGTGCTAAGAGAATGGTTTAACAAGGAGAGACTT-TCTTTTT
TTTTATATTAGAAGTTAATTTGAAAATGAAAAAGTTTTTATAAATTTTTGGGACAAGAAG
ACCCTATGAATTT--TTTTAAAAGGAAATTTTTAATTA--TTTTTAAGATTATTAGAAAT
TTATTTTTTAGTTATGATTGGGGTGATTTTTAAA-GATTATTAATCTTTAAAATTTTTTA
GTAAAAA-GTTCCAT-TAGTAGTGA-TTTTTTGATAAAAATACTCTAGGGATAAC--AGC
-GTTAAATTTTT--GGATAGTTCATATAGATAAAATAGTTTGCGACCTCGATGTTGGATT
-------AGGATTCTTTTATG-ATGAAGAAGTTATAAG----GGAGAAG-TTTGCTCAAC
T--TTTAAAGTCC-TACTTGATCTGAG-TTCAGACCGG--

#Ornithodoros_coriaceus(AY668982.1)
------------------------------------------------CGAA-GGTATTG
-AA-TAAGGCTTTAAATGGGTGCTAAGAGAATGGTTTAACAAGGAGAGACTT-TCTTTTT
TTTTATATTAGAAGTTAATTTGAAAATGAAAAAGTTTTTATAAATTTTTGGGACAAGAAG
ACCCTATGAATTT--TTTTAAAAGGAAATTTTTAATTA--TTTTTAAGATTATTAGAAAT
TTATTTTTTAGTTATGATTGGGGTGATTTTTAAA-GATTATTAATCTTTAAAATTTTTTA
GTAAAAA-GTTCCAT-TAGTAGTGA-TTTTTTGATAAAAATACTCTAGGGAAAAC--AGC
-GTTAAATTTTT--GGATAGTTCATATAGATAAAATAGTTTGCGACCTCGATGTTGGATT
-------AGGATTCTTTTATG-ATGAAGAAGTTATAAG----GGAGAAG-TTTGCTCAAC
T--TTTAAAGTCC-TACTTGATCTGAG-TTCAGACCGG--

#Ornithodoros_coriaceus(AY668985.1)
------------------------------------------------CGAA-GGTATTG
-AA-TAAGGCTTTAAATGGGTGCTAAGAGAATGGTTTAACAAGGAGAGACTT-TCTTTTT
TTTTATATTAGAAGTTAATTTGAAAATGAAAAAGTTTTTATAAATTTTTGGGACAAGAAG
ACCCTATGAATTT--TTTTAAAAGGAAATTTTTAATTA--TTTTTAAGATTATTAGAAAT
TTATTTTTTAGTTATGATTGGGGTGATTTTTAAA-GATTATTAATCTTTAAAATTTTTTA
GTAAAAA-GTTCCAT-TAGTAGTGA-TTTTTTGATAAAAATACTCTAGGGATAAC--AGC
-GTTAAATTTTT--GGATAGTTCATATAGATAAAATAGTTTGCGACCTCGATGTTGGATT
-------AGGATTCTTTTATG-ATGAAGAAGTTATAAG----GGAGAAG-TTTGCTCAAC
T--TTTAAAGTCC-TACTTGATCTGAG-TTCAGACCGG--

#Ornithodoros_coriaceus(AY668987.1)
------------------------------------------------CGAA-GGTATTG
-AA-TAAGGCTTTAAATGGGTGCTAAGAGAATGGTTTAACAAGGAGAGACTT-TCTTTTT
TTTTATATTAGAAGTTAATTTGAAAATGAAAAAGTTTTTATAAATTTTTGGGACAAGAAG
ACCCTATGAATTT--TTTTAAAAGGAAATTTTTTATTA--TTTTTAAGATTATTAGAAAT
TTATTTTTTAGTTATGATTGGGGTGATTTTTAAA-GATTATTAATCTTTAAAATTTTTTA
ATAAAAA-GTTCCAT-TAGTAGTGA-TTTTTTGATAAAAATACTCTAGGGATAAC--AGC
-CGTAAATTTTT--GGATAGTTCATATAGATAAAATAGTTTGCGACCTCGATGTTGGATT
-------AGGATTCTTTTATG-ATGAAGAAGTTATAAG----GGAGAAG-TTTGCTCAAC
T--TTTAAAGTCC-TACTTGATCTGAG-TTCAGACCGG--

#Ornithodoros_coriaceus(AY668989.1)
------------------------------------------------CGAA-GGTATTG
-AA-TAAGGCTTTAAATGGGTGCTAAGAGAATGGTTTAACAAGGAGAGACTT-TCTTTTT
TTTTATATTAGAAGTTAATTTGAAAATGAAAAAGTTTTTATAAATTTTTGGGACAAGAAG
ACCCTATGAATTT--TTTTAAAAGGAAATTTTTTATTA--TTTTTAAGATTATTAGAAAT
TTATTTTTTAGTTATGATTGGGGTGATTTTTAAA-GATTATTAATCTTTAAAATTTTTTA
ATAAAAA-GTTCCAT-TAGTAGTGA-TTTTTTGATAAAAATACTCTAGGGATAAC-CAGC
-GT-AAATTTTT--GGATAGTTCATATAGATAAAATAGTTTGCGACCTCGATGTTGGATT
-------AGGATTCTTTTATG-ATGAAGAAGTTATAAG----GGAGAAG-TTTGCTCAAC
T--TTTAAAGTCC-TACTTGATCTGAG-TTCAGACCGG--

#Ornithodoros_coriaceus(AY668986.1)
------------------------------------------------CGAA-GGTATTG
-AA-TAAGGCTTTAAATGGGTGCTAAGAGAATGGTTTAACAAGGAGAGACTT-TCTTTTT
TTTTATATTAGAAGTTAATTTGAAAATGAAAAAGTTTTTATAAATTTTTGGGACAAGAAG
ACCCTATGAATTT--TTTTAAAAGGAAATTTTTAATTA--TTTTTAAGATTATTAGAAAT
TTATTTTTTAGTTATGATTGGGGTGATTTTTAAA-GATTAATAATCTTTAAAATTTTTTA
GTAAAAA-GTTCCAT-TAGTAGTGA-TTTTTTGATAAAAATACTCTAGGGATAAC--AGC
-GTTAAATTTTT--GGATAGTTCATATAGATAAAATAGTTTGCGACCTCGATGTTGGATT
-------AGGATTCTTTTATG-ATGAAGAAGTTATAAG----GGAGAAG-TTTGCTCAAC
T--TTTAAAGTCC-TACTTGATCTGAG-TTCAGACCGG--

#Ornithodoros_coriaceus(AY668964.1)
------------------------------------------------CGAA-GGTATTG
-AA-TAAGGCTTTAAATGGGTGCTAAGAGAATGGTTTAACAAGGAGAGACTT-TCTTTTT
TTTTATATTAGAAGTTAATTTGAAAATGAAAAAGTTTTTATAAATTTTTGGGACAAGAAG
ACCCTATGAATTT--TTTTAAAATAA---TTTATATTT--TAATTAAGATTATTAGAAAT
TTATTTTTTAGTTATGATTGGGGTGATTTTTAAA-GATTATTAATCTTTAAAATTTTTTA
ATAAAAAAGTTCCAT-TAGTACACG-TTTTTTGATAAAAATACTCTAGGGATAAC--AGC
-GTTATTATTTT--GGATAGTTCATATAGATAAAATAGTTTGCGACCTCGATGTTGGATC
T-----AGAGATTCTTTTATGGATGAAGAAGTTATAAG----GGAGAAG-TTTGCTCAAC
T--TTTAAAGTCC-TACTTGATCTGAG-TTCAGACCGG--

#Ornithodoros_coriaceus(AY669003.1)
------------------------------------------------CGAA-GGTATTG
-AA-TAAGGCTTTAAATGGGTGCTAAGAGAATGGTTTAACAAGGAGAGACTT-TCTTTTT
TTTTATATTAGAAGTTAATTTGAAAATGAAAAAGTTTTTATAAATTTTTGGGACAAGAAG
ACCCTATGAATTT--TTTTAAAAGGAAATTTTTAATTA--TTTTTAAGATTATTAGAAAT
TTATTTTTTAGTTATGATTGGGGTGATTTTTAAA-GATTATTAATCTTTAAAATTTTTTA
GTAAAAA-GTTCCAT-TAGTAGTGA-TTTTTTGATAAAAATACTCTAGGGATAAC-CAGC
-GTAAAATTTTT--GGATAGTTCATATAGATAAAATAGTTTGCGACCTCGATGTTGGATT
-------AGGATTCTTTTATG-ATGAAGAAGTTATAAG----GGAGAAG-TTTGCTCAAC
T--TTTAAAGTCC-TACTTGATCTGAG-TTCAGACCGG--

#Ornithodoros_coriaceus(AY668968.1)
------------------------------------------------CGAA-GGTATTG
-AA-TAAGGCTTTAAATGGGTGCTAAGAGAATGGTTTAACAAGGAGAGACTT-TCTTTTT
TTTTATATTAGAAGTTAATTTGAAAATGAAAAAGTTTTTATAAATTTTTGGGACAAGAAG
ACCCTATGAATTT--TTTTAAAATAA---TTTATATTT--TAATTAAGATTATTAGAAAT
TTATTTTTTAGTTATGATTGGGGTGATTTTTAAA-GATTATTAATCTTTAAAATTTTTTA
ATAAAAAAGTTCCAT-TAGTCCGCG-TTTTTTGATAAAAATACTCTAGGGATAAC--AGC
-GTTATTATTTT--GGATAGTTCATATAGATAAAATAGTTTGCGACCTCGATGTTGGATC
T-----AGAGATTCTTTTATGGATGAAGAAGTTATAAG----GGAGAAG-TTTGCTCAAC
T--TTTAAAGTCC-TACTTGATCTGAG-TTCAGACCGG--

#Ornithodoros_coriaceus(AY668960.1)
------------------------------------------------CGAA-GGTATTG
-AAATACGGCTTTAAATGGGTGCTAAGATAATGGTTTAACAGGGAGAGACTT-TCTTTTT
TTTTATATTAAAAGTTAATTTGAAAATGAAAAAGTTTTTATAAATTTTTGGGACACGAAC
ACCCTCTGAATTT--TTTTAAAAGGAAATTTTTACTTA--TTTTTAAGATTATTAGAAAT
TTATTTTTTAGTTATGATTGGGGTGATTTTTAAA-GATTATTAATCTTTAAAATTTTTTA
GTAAAAA-GTTCCAT-TAGTAGTGA-TTTTTTGATAAAAATACTCTAGGGATAAC--AGC
-GTAAAATTTTT--GGATAGTTCATATAGATAAAATAGTTTGCGACCTCGATGTTGGATT
-------AGGATTCTTTTATG-ATGAAGAAGTTATAAG----GGAGAAG-TTTGCTCAAC
T--TTTAAAGTCC-TACTTGATCTGAG-TTCAGACCGG--

#Ornithodoros_coriaceus(AY669005.1)
------------------------------------------------CGAA-GGTATTG
-AA-TAAGGCTTTAAATGGGTGCTAAGAGAATGGTTTAACAAGGAGAGACTT-TCTTTTT
TTTTATATTAGAAGTTAATTTGAAAATGAAAAAGTTTTTATAAATTTTTGGGACAAGAAG
ACCCTATGAATTT--TTTTAAAAGGAAATTTTTAATTA--TTTTTAAGATTATTAGAAAT
TTATTTTTTAGTTATGATTGGGGTGATTTTTAAA-GATTATTAATCTTTAAAATTTTTTA
GTAAAAA-GTTCCAT-TAGTAGTGA-TTTTTTGATAAAAATACTCTAGGGAAAAC-AGCC
-GTAAAATTTTT--GGATAGTTCATATAGATAAAATAGTTTGCGACCTCGATGTTGGATT
-------AGGATTCTTTTATG-ATGAAGAAGTTATAAG----GGAGAAG-TTTGCTCAAC
T--TTTAAAGTCC-TACTTGATCTGAG-TTCAGACCGG--

#Ornithodoros_coriaceus(AY668958.1)
------------------------------------------------CGAA-GGTATTG
-AAATAAGGCTTTAAATGGGTGCTAAGAGAATGGTTTAACAAGGAGAGACTT-TCTTTTT
TTTTATATTAGAAGTTAATTTGAAAATGAAAAAGTTTTTATAAATTTTTGGGACAAGAAG
ACCCTATGAATTT--TTTTAAAAGGAAATTTTTAATTA--TTTTTAAGATTATTAGAAAT
TTATTTTTTAGTTATGATTGGGGTGATTTTTAAA-GATTATTAATCTTTAAAATTTTTTA
GTAAAAA-GTTCCAT-TAGTAGTGA-TTTTTTGATAAAAATACTCTAGGGATAAC--AGC
-GTAAAATTTTT--GGATAGTTCATATAGATAAAATAGTTTGCGACCTCGATGTTGGATT
-------AGGATTCTTTTATG-ATGAAGAAGTTATAAG----GGAGAAG-TTTGCTCAAC
T--TTTAAAGTCC-TACTTGATCTGAG-TTCAGACCGG--

#Ornithodoros_coriaceus(AY669002.1)
------------------------------------------------CGAA-GGTATTG
-AA-TAAGGCTTTAAATGGGTGCTAAGAGAATGGTTTAACAAGGAGAGACTT-TCTTTTT
TTTTATATTAGAAGTTAATTTGAAAATGAAAAAGTTTTTATAAATTTTTGGGACAAGAAG
ACCCTATGAATTT--TTTTAAAAGGAAATTTTTAATTA--TTTTTAAGATTATTAGAAAT
TTATTTTTTAGTTATGATTGGGGCGATTTTTAAA-GATTATTAATCTTTAAAATTTTTTA
GTAAAAA-GTTCCAT-TAGTAGTGA-TTTTTTGATAAAAATACTCTAGGGAAAAC-AGCC
-GTAAAATTTTT--GGATAGTTCATATAGATAAAATAGTTTGCGACCTCGATGTTGGATT
-------AGGATTCTTTTATG-ATGAAGAAGTTATAAG----GGAGAAG-TTTGCTCAAC
T--TTTAAAGTCC-TACTTGATCTGAG-TTCAGACCGG--

#Ornithodoros_coriaceus(AY668969.1)
------------------------------------------------CGAA-GGTATTG
-AA-TAAGGCTTTAAATGGGTGCTAAGAGAATGGTTTAACAAGGAGAGACTT-TCTTTTT
TTTTATATTAGAAGTTAATTTGAAAATGAAAAAGTTTTTATAAATTTTTGGGACAAGAAG
ACCCTATGAATTT--TTTTAAAATAA---TTTATATTT--TAATTAAGATTATTAGAAAT
TTATTTTTTAGTTATGATTGGGGTGATTTTTAAA-GATTATTAATCTTTAAAATTTTTTA
ATAAAAAAGTTCCAT-TAGTAGTGA-TTTTTTGATAAAAATACTCTAGGGATAAC--AGC
-GTTATTATTTT--GGATAGTTCATATAGATAAAATAGTTTGCGACCTCGATGTTGGATC
T-----AGAGATTCTTTTATGGATGAAGAAGTTATAAG----GGAGAAG-TTTGCTCAAC
T--TTTAAAGTCC-TACTTGATCTGAG-TTCAGACCGG--

#Ornithodoros_coriaceus(AY669006.1)
------------------------------------------------CGAA-GGTATTG
-AA-TAAGGCTTTAAATGGGTGCTAAGAGAATGGTTTAACAAGGAGAGACTTCTCTTTTT
TTTTATATTAGAAGTTAATTTGAAAATGAAAAAGTTTTTATAAATTTTTGGGACAAGAAG
ACCCTATGAATTT--TTTTAAAAGGAAATTTTTAATTA--TTTTTAAGATTATTAGAAAT
TTATTTTTTAGTTATGATTGGGGTGATTTTTAAA-GATTATTAATCTTTAAAATTTTTTA
GTAAAAA-GTTCCAT-TAGTAGTGA-TTTTTTGATAAAAATACTCTAGGGAAAAC-AGCC
-GTAAAATTTTT--GGATAGTTCATATAGATAAAATAGTTTGCGACCTCGATGTTGGATT
-------AGGATTCTTTTATG-ATGAAGAAGTTATAAG----GGAGAAG-TTTGCTCAAC
T--TTTAAAGTCC-TACTTGATCTGAG-TTCAGACCGG--

#Ornithodoros_coriaceus(AY669001.1)
------------------------------------------------CGAA-GGTATTG
-AA-TAAGGCTTTAAATGGGTGCTAAGAGAATGGTTTAACAAGGAGAGACTT-TCTTTTT
TTTTATATTAGAAGTTAATTTGAAAATGAAAAAGTTTTTATAAATTTTTGGGACAAGAAG
ACCCTATGAATTT--TTTTAAAAGGAAATTTTTAATTA--TTTTTAAGATTATTAGAAAT
TTATTTTTTAGTTATGATTGGGGTGATTTTTAAA-GATTATTAATCTTTAAAATTTTTTA
GTAAAAA-GTTCCAT-TAGTAGTGA-TTTTTTGATAAAAATACTCTAGGGAAAACCAGCC
-GTAAAATTTTT--GGATAGTTCATATAGATAAAATAGTTTGCGACCTCGATGTTGGATT
-------AGGATTCTTTTATG-ATGAAGAAGTTATAAG----GGAGAAG-TTTGCTCAAC
T--TTTAAAGTCC-TACTTGATCTGAG-TTCAGACCGG--

#Ornithodoros_coriaceus(AY669013.1)
------------------------------------------------CGAA-GGTATTG
-AA-TAAGGCTTTAAATGGGTGCTAAGAGAATGGTTTAACAAGGAGAGACTT-TCTTTTT
TTTTATATTAGAAGTTAATTTGAAAATGAAAAAGTTTTTATAAATTTTTGGGACAAGAAG
ACCCTATGAATTT--TTTTAAAATAT---TTTATGTTT--TAATTAAGATTATCAGAAAT
TTATTTTTTAGTTATGATTGGGGTGATTTTTAAA-GATTATTAATCTTTAAAATTTTTTA
ATAAAAAAGTTCCAT-TAGTAGTGA-TTTTTTGATAAAAATACTCTAGGGATAAC--AGC
-GTTATTATTTT--GGATAGTTCATATAGATAAAATAGTTTGCGACCTCGATGTTGGATT
-AGAGATCGGATTCTTTTATG-ATGAAGAAGTTATAAG----GGAGAAG-TTTGCTCACC
T--TTTAAAGTCC-TACTTGATCTGAG-TTCAGACGGG--

#Ornithodoros_coriaceus(AY669012.1)
------------------------------------------------CGAA-GGTATTG
-AA-TAAGGCTTTAAATGGGTGCTAAGAGAATGGTTTAACAAGGAGAGACTT-TCTTTTT
TTTTATATTAGAAGTTAATTTGAAAATGAAAAAGTTTTTATAAATTTTTGGGACAAGAAG
ACCCTATGAATTT--TTTTAAAAGAT---TTTATATTT--TAATTAAGATTATTAGAAAT
TTATTTTTTAGTTATGATTGGGGTGATTTTTAAA-GATTATTAATCTTTAAAATTTTTTA
ATAAAAAAGTTCCAT-TAGTAGTGA-TTTTTTGATAAAAATACTCTAGGGATAAC--AGC
-GTTATTATTTT--GGATAGTTCATATAGATAAAATAGTTTGCGACCTCGATGTTGGATT
-AGAGATCGGATTCTTTTATG-ATGAAGAAGTTATAAG----GGAGAAG-TTTGCTCAAC
T--TTTAAAGTCC-TACTTGATCTGAG-TTCAGACGGG--

#Ornithodoros_coriaceus(AY669010.1)
------------------------------------------------CGAA-GGTATTG
-AA-TAAGGCTTTAAATGGGTGCTAAGAGAATGGTTTAACAAGGAGAGACTT-TCTTTTT
TTTTATATTAGAAGTTAATTTGAAAATGAAAAAGTTTTTATAAATTTTTGGGACAAGAAG
ACCCTATGAATTT--TTTTAAAATAC---TTTATATTT--TAATTAAGATTATCAGAAAT
TTATTTTTTAGTTATGATCGGGGTGATTTTCAAA-GATTATTAATCTTTAAAATTTTTTA
ATAAAAAAGTTCCAT-TAGTAGTGA-TTTTTTGATAAAAATACTCTAGGGATAAC--AGC
-GTTATTATTTT--GGATAGTTCATATAGATAAAATAGTTTGCGACCTCGATGTTGGATT
-AGAGATCGGATTCTTTTATG-ATGAAGAAGTTATAAG----GGAGAAG-TTTGATCAAC
T--TTTAAAGTCC-TACTTGATCTGAG-TTCAGACGGG--

#Ornithodoros_coriaceus(AY669015.1)
------------------------------------------------CGAA-GGTATTG
-AA-TAAGGCTTTAAATGGGTGCTAAGAGAATGGTTTAACAAGGAGAGACTT-TCTTTTT
TTTTATATTAGAAGTTAATTTGAAAATGAAAAAGTTTTTATAAATTTTTGGGACAAGAAG
ACCCTATGAATTT--TTTTAAAATAT---TTTATGTTT--TAATTAAGATTATCAGAAAT
TTATTTTTTAGTTATGATCGGGGTGATTTTTAAA-GATTATTAATCTTTAAAATTTTTTA
ATAAAAAAGTTCCAT-TAGTAGTGA-TTTTTTGATAAAAATACTCTAGGGATAAC--AGC
-GTTATTATTTT--GGATAGTTCATATAGATAAAATAGTTTGCGACCTCGATGTTGGATT
-AGAGATCGGATTCTTTTATG-ATGAAGAAGTTATAAG----GGAGAAG-TTTGCTCACC
T--TTTAAAGTCC-TACTTGATCTGAG-TTCAGACGGG--

#Ornithodoros_coriaceus(AY669014.1)
------------------------------------------------CGAA-GGTATTG
-AA-TAAGGCTTTAAATGGGTGCTAAGAGAATGGTTTAACAAGGAGAGACTT-TCTTTTT
TTTTATATTAGAAGTTAATTTGAAAATGAAAAAGTTTTTATAAATTTTTGGGACAAGAAG
ACCCTATGAATTT--TTTTAAAAGAC---TTTATGTTT--TAATTAAGATTATCAGAAAT
TTATTTTTTAGTTATGATTGGGGTGATTTTTAAA-GATTATTAATCTTTAAAATTTTTTA
ATAAAAAAGTTCCAT-TAGTAGTGA-TTTTTTGATAAAAATACTCTAGGGATAAC--AGC
-GTTATTATTTT--GGATAGTTCATATAGATAAAATAGTTTGCGACCTCGATGTTGGATT
-AGAGATCGGATTCTTTTATGACTGAAGAAGTTATAAG----GGAGAAG-TTTGCTCAAC
T--TTTAAAGTCC-TACTTGATCTGAG-TTCAGACCGG--

#Ornithodoros_coriaceus(AY669011.1)
------------------------------------------------CGAA-GGTATTG
-AA-TAAGGCTTTAAATGGGTGCTAAGAGAATGGTTTAACAAGGAGAGACTT-TCTTTTT
TTTTATATTAGAAGTTAATTTGAAAATGAAAAAGTTTTTATAAATTTTTGGGACAAGAAG
ACCCTATGAATTT--TTTTAAAAGAC---TTTATGTTT--TAATTAAGATTATCAGAAAT
TTATTTTTTAGTTATGATCGGGGTGATTTTTAAA-GATTATTAATCTTTAAAATTTTTTA
ATAAAAAAGTTCCAT-TAGTAGTGA-TTTTTTGATAAAAATACTCTAGGGATAAC--AGC
-GTTATTATTTT--GGATAGTTCATATAGATAAAATAGTTTGCGACCTCGATGTTGGATT
TAGAGATCGGATTCTTTTATGACTGAAGAAGTTATAAG----GGAGAAG-TTTGCTCAAC
T--TTTAAAGTCC-TACTTGATCTGAG-TTCAGACCGG--

#Ornithodoros_coriaceus(AY669016.1)
------------------------------------------------CGAA-GGTATTG
-AA-TAAGGCTTTAAATGGGTGCTAAGAGAATGGTTTAACAAGGAGAGACTT-TCTTTTT
TTTTATATTAGAAGTTAATTTGAAAATGAAAAAGTTTTTATAAATTTTTGGGACAAGAAG
ACCCTATGAATTT--TTTTAAAAGAC---TTTATGTTT--TAATTAAGATTATCAGAAAT
TTATTTTTTAGTTATGATCGGGGTGATTTTTAAA-GATTATTAATCTTTAAAATTTTTTA
ATAAAAAAGTTCCAT-TAGTAGTGA-TTTTTTGATAAAAATACTCTAGGGATAAC--AGC
-GTTATTATTTT--GGATAGTTCATATAGATAAAATAGTTTGCGACCTCGATGTTGGATC
TAGAGATCGGATTCTTTTATGACTGAAGAAGTTATAAG----GGAGAAG-TTTGCTCAAC
T--TTTAAAGTCC-TACTTGATCTGAG-TTCAGACCGG--

#Ornithodoros_coriaceus(AY669020.1)
------------------------------------------------CGAA-GGTATTG
-AA-TAAGGCTTTAAATGGGTGCTAAGAGAATGGTTTAACAAGGAGAGACTT-TCTTTTT
TTTTATATTAGAAGTTAATTTGAAAATGAAAAAGTTTTTATAAATTTTTGGGACAAGAAG
ACCCTATGAATTT--TTTTAAAATAA---TTTATATTT--TAATTAAGATTATTAGAAAT
TTATTTTTTAGTTATGATTGGGGTGATTTTTAAA-GATTATTAATCTTTAAAATTTTTTA
ATAAAAAAGTTCCAT-TAGTAGTGA-TTTTTTGATAAAAATACTCTAGGGATAAC--AGC
-GTTATTATTTT--GGATAGTTCATATAGATAAAATAGTTTGCGACCTCGATGTTGGATT
-------AGGATTCTTTTATG-ATGAAGAAGTTATAAG----GGAGAAG-TTTGCTCAAC
T--TTTAAAGTCC-TACTTGATCTGAG-TTCAGACCGG--

#Ornithodoros_coriaceus(AY669000.1)
------------------------------------------------CGAA-GGTATTG
-AA-TAAGGCTTTAAATGGGTGCTAAGAGAATGGTTTAACAAGGAGAGACTT-TCTTTTT
TTTTATATTAGAAGTTAATTTGAAAATGAAAAAGTTTTTATAAATTTTTGGGACAAGAAG
ACCCTATGAATTT--TTTTAAAATAA---TTTATATTT--TAATTAAGATTATTAGAAAT
TTATTTTTTAGTTATGATTGGGGTGATTTTTATA-GATTACCAGTCTTTAAAATTTTTTA
ATAAAAAAGTTCCAT-TAGTAGTGA-TTCTGTGATAAAAATACTCTAGGGATAAC--AGC
-GTTATTATTTT--GGATAGGTCATATAGATAAAATAGTTTGCGACCTCGATGTTGGATT
-------AGGATTCTTTTATG-ATGAAGAAGTTATAAG----GGAGAAG-TTTGCTCAAC
T--TTTAAAGACC-TACTTGATCTGAG-TTCAGACCGG--

#Ornithodoros_coriaceus(AY668991.1)
------------------------------------------------CGAA-GGTATTG
-AA-TAAGGCTTTAAATGGGTGCTAAGAGAATGGTTTAACAAGGAGAGACTTCTCTTTTT
TTTTATATTAGAAGTTAATCTGAAAATGAAAAAGTTTTTATAAATTTTTGGGACAAGAAG
ACCCTATGAATTT--TTTTAAAAGGAAATTTTTAATTA--TTTTTAAGATTATTAGAAAT
TTATTTTTTAGTTATGATTGGGGTGATTTTTAAA-GATTATTAATCTTTAAAATTTTTTA
ATAAAAA-GTTCCAT-TAGTAGTGA-TTTTTTGATAAAAATACTCTAGGGATAAC--AGC
-CGTAAATTTTT--GGATAGTTCATATAGATAAAATAGTTTGCGACCTCGATGTTGGATT
-------AGGATTCTTTTATG-ATGAAGAAGTTATAAG----GGAGAAG-TTTGCTCAAC
T--TTTAAAGTCC-TACTTGATCTGAG-TTCAGACCGG--
