# Supplementary material for: Assessment of four DNA fragments (COI, 16S rDNA, ITS2, 12S rDNA) for species identification of the Ixodida (Acari: Ixodida)
Source: Parasit Vectors. 2014 Mar 3;7:93. doi: 10.1186/1756-3305-7-93 (PMC3945964; doi:10.1186/1756-3305-7-93)
Supplement: Additional file 5 — Appendix S2. The data sets 1 to 3 utilized in this manuscript. [file 1756-3305-7-93-S5.zip › Appendix.S2/data set 3/16S/Rhipicephalus.meg]

#mega
!Title Phylogenetic Analysis;
!Format DataType=DNA indel=-;

#Boophilus_annulatus(L34311.1)
CTGCTCAATGATTTTTTAAATTGCTGTG-G-ATTTTGAC--TATACAAAGGTA-TTGAAA
TAA-GATTTTAA-TTGAATGC-TAAGAGAATGGAATATCAAAGAATAA-CTTTCTTAAAA
TTAAAAATTGAAA-TTTTTTTAATTTGT-GTAAAAACAATTATAA-AAATT-AAAGACAA
GAAGACCCTAA-GAATTTTTAAAATTTAAATT-AATACATTTTT-G--TTTTAATT--AA
ATTTTAA-CTGGGGCG-GTTAAAAAATATTAAAAACTTTTTAATTT-GAAAATGATCC-A
TTATTAATGAAAA-TATGATAAAATACTCTAGGGATAAC-AGCGTTATATTTTTT-GATA
GATC-ATATTGACAAAAAAGTTT--GCG-ACCTCGATGTTGG-ATTAGGATACTTT-TTT
AATGAAGATATTAAAA-TAAGAAG-TTTGTTC--AACTTTTAAATTCCTACTTGATCTGA
GTTC-AGACCGG---

#Rhipicephalus_appendiculatus(L34301.1)
CTGCTCAATGATTTTTTAAATTGCTGTG-GTATTTTGAC--TATACAAAGGTA-TTGAAA
TAA-GATTTTAAATTGAATGC-TAAGAGAATGGAATTTCAGGGAAAAA-CTTTATTTAAA
CTAATAATTAAAG-TTTTTTTAATTTGT-GCAGAAACAATTATAT-AAATT-AAGGACAA
GAAGACCCTAT-GAATTTATAAAACTTATTTT---TT---TTATTA-ATATAACTAATAA
GTTTTAG-CTGGGGCG--GCAAGAAAATATAAAAAACTTTTCATTATTAAAATGATCC-A
TTATTAATGATTA-AATGAAAAAATACTCTAGGGATAAC-AGCGTTATATTTTTT-GATA
GATC-ATATTGACAAAAAAGTTT--GCG-ACCTCGATGTTGG-ATTAGGATACTTT-TTT
AATGCAGATATTAAAA-AAAGAAG-TTTGTTC--AACTTTTAAATTCCTACTTGATCTGA
GTTC-AGACCGG---

#Boophilus_microplus(L34310.1)
CTGCTCAATGATTTTTTAAATTGCTGTG-GTATTTTGAC--TATACAAAGGTA-TTGAAA
TAA-GATTTTAA-TTGAATGC-TAAGAGAATGGAATATCAAAAAACAA-CTTTCTTAAAA
TTAAAAATTGAAA-TTTTTTTAATTTGT-GTAAAAACAATTATAA-AAATT-AAAGACAA
GAAGACCCTAA-GAATTTTTAAAATTTAAAT--AATACATTTTTTG--TTTTAATT--AA
ATTTTAA-CTGGGGCG-GTTAAAAAATATTAAAAACTTTTT-AATTTAAAAATGACCC-A
TTATTAATGAAAA-TATGATTAAATACTCTAGGGATAAC-AGCGTTATATTTTTT-GATA
GATC-ATATTGACAAAAAAGTTT--GCG-ACCTCGATGTTGG-ATTAGGATACTTT-TTT
AATGAAGATATTAAAA-TAAGAAG-TTTGTTC--AACTTTTAAATTCCGACTTGATCTGA
GTTC-AGACCGG---

#Rhipicephalus_microplus(JF979381.1)
------------------------------TATTTTGAC--TATACAAAGGTA-TTGAAA
TAA-GGTTTTAA-TTGAATGC-TAAAAGAATGGAATATCAAAGAATAA-CTTTCTTAAAA
TTAAAAATTGAAA-TTTTTTTAATTTGT-GTAAAAACAATTATAA-AAATT-AAAGACAA
GAAGACCCTAA-GAATTTTTAAAATTTAAATT-AATACATTTTT-G--TTTTAATT--AA
ATTTTAA-CTGGGGCG-GTTAAAAAATATTAAAAACTTTTTAATTTTGAAAATGGCCC-A
TTATTAATGAAAA-TATGATAAAATACTCTAGGGATAAC-AGCGTTATATTTTTT-GATA
GATC-ATATTGACAAAAAAGTTT--GCG-ACCTCGATGTTGG-ATTAGGATACTTT-TTT
AATGAAGATATTAAAA-TAAGAAG-TTTGTTC--AACTTTTAAATTCCTACTTGATCTGG
---------------

#Rhipicephalus_microplus(GU222462.1)
--GCTCAATGATTTTTTAAATTGCTGTA-GTATTTTGAC--TATACAAAGGTA-TTGAAA
TAA-GGTTTTAA-TTGAATGC-TAAAAGAATGGAATATCAAAGAATAA-CTTTCTTAAAA
TTAAAAATTGAAA-TATTTTTAATTTGT-GTAAAAACAATTATAT-AAATT-AAAGACAA
GAAGACCCTAA-GAATTTTTAAAATTTAAATT-AACACATTTTT-G--TTTTAATT--AA
ATTTTAA-CTGGGGCG-GTTAAAAAATATTAAAAACTTTTTAATTTTGAAAATGACCC-A
TTATTAATGAAAA-TATGATAAAATACTCTAGGGATAAC-AGCGTTATATTTTTT-GATA
GATC-ATATTGACAAAAAAGTTT--GCG-ACCTCGATGTTGG-ATTAGGATACTTT-TTT
AATGAAGATATTAAAA-TAAGAAG-TTTGTTC--AACTTTTAAATTCCTACTTGATCTGA
GTTC-AGACCGG---

#Rhipicephalus_microplus(GU323287.1)
--GCTCAATGATTTTTTAAATTGCTGTA-GTATTTTGAC--TATACAAAGGTA-TTGAAA
TAA-GGTTTTAA-TTGAATGC-TAAAAGAATGGAATATCAAAGAATAA-CTTTCTTAAAA
TTAAAAATTGAAA-TTTTTTTAATTTGT-GTAAAAACAATTATAT-AAATT-AAAGACAA
GAAGACCCTAA-GAATTTTTAAAATTTAAATT-AACACATTTTT-G--TTTTAATT--AA
ATTTTAA-CTGGGGCG-GTTAAAAAATATTAAAAACTTTTTAATTTTGAAAATGACCC-A
TTATTAATGAAAA-TATGATAAAATACTCTAGGGATAAC-AGCGTTATATTTTTT-GATA
GATC-ATATTGACAAAAAAGTTT--GCG-ACCTCGATGTTGG-ATTAGGATACTTT-TTT
AATGAAGATATTAAAA-TAAGAAG-TTTGTTC--AACTTTTAAATTCCTACTTGATCTGA
GTTC-AGACCGG---

#Rhipicephalus_microplus(GU323288.1)
--GCTCAATGATTTTTTAAATTGCTGTA-GTATTTTGAC--TATACAAAGGTA-TTGAAA
TAA-GGTTTTAA-TTGAATGC-TAAAAGAATGGAATATCAAAGAATAA-CTTTCTTAAAA
TTAAAAATTGAAA-TTTTTTTAATTTGT-GTAAAAACAATTATAT-AAATT-AAAGACAA
GAAGACCCTAA-GAATTTTTAAAATTTAAATT-AACACATTTTT-G--TTTTAATT--AA
ATTTTAA-CTGGGGCG-GTTAAAAAATATTAAAAACTTTTTAATTTTGAAAATGACCC-A
TTATTAATGAAAA-TATGATAAAATACTCTAGGGATGAC-AGCGTTATATTTTTT-GATA
GATC-ATATTGACAAAAAAGTTT--GCG-ACCTCGATGTTGG-ATTAGGATACTTT-TTT
AATGAAGATATTAAAA-TAAGAAG-TTTGTTC--AACTTTTAAATTCCTACTTGATCTGA
GTTC-AGACCGG---

#Rhipicephalus_microplus(JF927707.1)
--GCTCAATGATTTTTTAAATTGCTGTA-GTATTTTGAC--TATACAAAGGTA-TTGAAA
TAA-GGTTTTAA-TTGAATGC-TAAAAGAATGGAATATCAAAGAATAA-CTTTCTTAAAA
TTAAAAATTGAAA-TTTTTTTAATTTGT-GTAAAAACAATTATAT-AAATT-AAAGACAA
GAAGACCCTAA-GAATTTTTAAAATTTAAATT-AACACATTTTT-G--TTTTAATT--AA
ATTTTAA-CTGGGGCG-GTTAAAAAATATTAAAAACTTTTTAATTTTGAAAATGACCC-A
TTATTAATGAAAA-TATGATAAAATACTCTAGGGATAAC-AGCGTTATATTTTTT-GATA
GATC-ATATTGACAAAAAAGTTT--GCG-ACCTCGATGTTGG-ATTAGGATACTTT-TTT
AATGAAGATATTAAAA-TAAGAAG-TTTGTTC--AACTTTTAAATTCCTACTTGATCTGA
GTTC-AGACCGG---

#Rhipicephalus_microplus(JF927708.1)
--GCTCAATGATTTTTTAAATTGCTGTA-GTATTTTGAC--TATACAAAGGTA-TTGAAA
TAA-GGTTTTAA-TTGAATGC-TAAAAGAATGGAATATCAAAGAATAA-CTTTCTTAAAA
TTAAAAATTGAAA-TTTTTTTAATTTGT-GTAAAAACAATTATAT-AAATT-AAAGACAA
GAAGACCCTAA-GAATTTTTAAAATTTAAATT-AACACATTTTT-G--TTTTAATT--AA
ATTTTAA-CTGGGGCG-GTTAAAAAATATTAAAAACTTTTTAATTTTGAAAATGACCC-A
TTATTAATGAAAA-TATGATAAAATACTCTAGGGATAAC-AGCGTTATATTTTTT-GATA
GATC-ATATTGACAAAAAAGTTT--GCG-ACCTCGATGTTGG-ATTAGGATACTTT-TTT
AATGAAGATATTAAAA-TAAGAAG-TTTGTTC--AACTTTTAAATTCCTACTTGATCTGA
GTTC-AGACCGG---

#Rhipicephalus_microplus(HM536976.1)
--GCTCAATGATTTTTTAAATTGCTGTA-GTATTTTGAC--TATACAAAGGTA-TTGAAA
TAA-GGTTTTAA-TTGAATGC-TAAAAGAATGGAATATCAAAGAATAA-CTTTCTTAAAA
TTAAAAATTGAAA-TTTTTTTAATTTGT-GTAAAAACAATTATAT-AAATT-AAAGACAA
GAAGACCCTAA-GAATTTTTAAAATTTAAATT-AACACATTTTT-G--TTTTAATT--AA
ATTTTAA-CTGGGGCG-GTTAAAAAATATTAAAAACTTTTTAATTTTGAAAATGACCC-A
TTATTAATGAAAA-TATGATAAAATACTCTAGGGATAAC-AGCGTTATATTTTTT-GATA
GATC-ATATTGACAAAAAAGTTT--GCG-ACCTCGATGTTGG-ATTAGGATACTTT-TTT
AATGAAGATATTAAAA-TAAGAAG-TTTGTTC--AACTTTTAAATTCCTACTTGATCTGA
GTTC-AGACCGG---

#Rhipicephalus_sanguineus(JF928495.1)
------------------------------------------------------------
-------------TTGAATGGATAAGAGAATCGGAATTTAGAAAAAAA-CTTTTTTCAAG
TTAAAAATTGAAA-TTTTTTTAATTTGT-GCAGAAACAATTATTA-ATATT-AAGGACAA
GAAGACCCTAT-GAATTTAT-AAATTTTATTT-AATATGTAACTAC--TATTGAAA--AA
ATTTTAG-CTGGGGCG-GCGGAAAAATATTTAAAACTTTTTTAAAAT-AAAATGACCC-A
TTATTAATGATTA-TATG-TTAAATACTCTAGGGATAAC-AGCGTTATATTTTTT-GATA
GATC-ATATTGACAAAAAAGTTT--GCG-ACCTCGATGTTGG-ATTAGGATACTTT-TTT
AATGCAGATATTAAAA-AAAGAAG-TTTGTTCCCAACTTTTAATTTCCT-----------
---------------

#Rhipicephalus_sanguineus(JF979377.1)
------------------------------TATTTTGAC--TATACAAAGGTA-TTGAAA
TAA-GATTTTAA-TTGAATGC-TAAGAGAATGGACTCTCAGAGAAAAA-CTTTTTTTAAA
TTAAAAATTGAAA-TTTTTTTAATTTGT-GCAGAAACAATTATTA-ATATT-AAGGACAA
GAAGACCCTAT-GAATTTATTAAATTTCATTC-AATATGTAATTAC--TATTGAAG--AA
ATTTTGG-CTGGGGCG-GCTAAAAAATATTTTAAACTTTTTAAAAAT-AAAATGATCC-A
TTATTAATGATTA-TATG-TTAAATACTCTAGGGATAAC-AGCGTTATATTTTTT-GATA
GACC-ATATTGACAAAAAAGTTT--GCG-ACCTCGATGTTGG-ATTAGGATACTTT-TTT
AATGCAGATATTAAAA-AAAGAAG-TTTGTTC--AACTTTCAATTTCCTACTTGATCTG-
---------------

#Rhipicephalus_sanguineus(JF979378.1)
------------------------------TATTTTGAC--TATACAAAGGTA-TTGAAA
TAA-GATTTTAA-TTGAATGC-TAAGAGAATGGACTCTCAGAGAAAAA-CTTTTTTTAAA
TTAAAAATTGAAA-TTTTTTTAATTTGT-GCAGAAACAATTATTA-ATATT-AAGGACAA
GAAGACCCTAT-GAATTTATTAAATTTCATTC-AATATGTAATTAC--TATTGAAG--AA
ATTTTGG-CTGGGGCG-GCTAAAAAATATTTTAAACTTTTTAAAAAT-AAAATGATCC-A
TTATTAATGATTA-TATG-TTAAATACTCTAGGGATAAC-AGCGTTATATTTTTT-GATA
GACC-ATATTGACAAAAAAGTTT--GCG-ACCTCGATGTTGG-ATTAGGATACTTT-TTT
AATGCAGATATTAAAA-AAAGAAG-TTTGTTC--AACTTTCAATTTCCTACTTGATCTG-
---------------

#Rhipicephalus_sanguineus(DQ016293.1)
------------------------------TATTTTGAC--TATACAAAGGTA-TTGAAA
TAA-GATTTTAA-TTGAATGC-TAAGAGAATGGAAGTCCAGAAAAAAA-CTTTTTTTAAA
TTAAAAATTGAAG-TTTTTTTAATTTGT-GCAGAAACAATTATTT-ATATT-AAAGACAA
GAAGACCCTAT-GAATTTATTAAATTTTTATTTAATATGTAATTAC--TATTAGAA--AA
ATTTTGG-CTGGGGCG-GCTAGAAAATATTATGAACTTTTTAAAAAT-AAAATGATCC-A
TTATTAATGATTT-TATG-TTAAATACTCTAGGGATAAC-AGCGTTATATTTTTT-GATA
GATC-ATATTGACAAAAAAGTTT--GCG-ACCTCGATGTTGG-ATTAGGATACTTT-TTT
AATGAAGATATTAAAA-AAAGAAG-TTTGTTC--AACTTTTAATTTCCT-----------
---------------

#Rhipicephalus_sanguineus(JF928519.1)
---------------------------A-GTATTTTGAC--TATACAAAGGTA-TTGAAA
TAA-GATTTTAA-TTGAATGC-TAAGAGAATGGAATTTCAGAAAAAAA-CTTTTTTCAAG
TTAAAAATTGAAA-TTTTTTTAATTTGT-GCAGAAACAATTATTA-ATATT-AAGGACAA
GAAGACCCTAT-GAATTTAT-AAATTTTATTT-AATATGTAACTAC--TATTGAAA--AA
ATTTTAG-CTGGGGCG-GCGGAAAAATATTTAAAACTTTTTTAAAAT-AAAATGACCC-A
TTATTAATGATTA-TATG-TTAAATACTCTAGGGATAAC-AGCGTTATATTTTTT-GATA
GATC-ATATTGACAAAAAAGTTT--GCG-ACCTCGATGTTGG-ATTAGGATACTTT-TTT
AATGCAGATATTAAAA-AAAGAAG-TTTGTTC--AACTTT--------------------
---------------

#Rhipicephalus_sanguineus(JF928517.1)
-----------------------------------------TTTACAAAGGTA-TTGAAA
TAA-GATTTTAA-TTGAATGC-TAAGAGAATGGAATTTCAGAAAAAAA-CTTTTTTCAAG
TTAAAAATTGAAA-TTTTTTTAATTTGT-GCAGAAACAATTATTA-ATATT-AAGGACAA
GAAGACCCTAT-GAATTTAT-AAATTTTATTT-AATATGTAACTAC--TATTGAAA--AA
ATTTTAG-CTGGGGCG-GCGGAAAAATATTTAAAACTTTTTTAAAAT-AAAATGACCC-A
TTATTAATGATTA-TATG-TTAAATACTCTAGGGATAAC-AGCGTTATATTTTTT-GATA
GATC-ATATTGACAAAAAAGTTT--GCG-ACCTCGATGTTGG-ATTAGGATACTTT-TTT
AATGCAGATATTAAAA-AAAGAAG-TTTGTTTC-AACTTTTAATTTCCT-----------
---------------

#Rhipicephalus_sanguineus(JF928520.1)
---------------------------A-GTATTTTGAC--TATACAAAGGTA-TTGAAA
TAA-GATTTTAA-TTGAATGC-TAAGAGAATGGAATTTCAGAAAAAAA-CTTTTTTCAAG
TTAAAAATTGAAA-TTTTTTTAATTTGT-GCAGAAACAATTATTA-ATATT-AAGGACAA
GAAGACCCTAT-GAATTTAT-AAATTTTATTT-AATATGTAACTAC--TATTGAAA--AA
ATTTTAG-CTGGGGCG-GCGGAAAAATATTTAAAACTTTTTTAAAAT-AAAATGACCC-A
TTATTAATGATTA-TATG-TTAAATACTCTAGGGATAAC-AGCGTTATATTTTTT-GATA
GATC-ATATTGACAAAAAAGTTT--GCG-ACCTCGATGTTGG-ATTAGGATACTTT-TTT
AATGCAGATATTAAAA-AAAGAAG-TTTGTTC--AAC-----------------------
---------------

#Rhipicephalus_sanguineus(JF928497.1)
---------------------------A-GTATTTTGAC--TATACAAAGGTA-TTGAAA
TAA-GATTTTAA-TTGAATGC-TAAGAGAATGGAATTTCAGAAAAAAA-CTTTTTTCAAG
TTAAAAATTGAAA-TTTTTTTAATTTGT-GCAGAAACAATTATTA-ATATT-AAGGACAA
GAAGACCCTAT-GAATTTAT-AAATTTTATTT-AATATGTAACTAC--TATTGAAA--AA
ATTTTAG-CTGGGGCG-GCGGAAAAATATTTAAAACTTTTTTAAAAT-AAAATGACCC-A
TTATTAATGATTA-TATG-TTAAATACTCTAGGGATAAC-AGCGTTATATTTTTT-GATA
GATC-ATATTGACAAAAAAGTTT--GCG-ACCTCGATGTTGG-ATTAGGATACTTT-TTT
AATGCAGATATTAAAA-AAAGAA-------------------------------------
---------------

#Rhipicephalus_sanguineus(JF928496.1)
---------------------------A-GTATTTTGAC--TATACAAAGGTA-TTGAAA
TAA-GATTTTAA-TTGAATGC-TAAGAGAATGGAATTTCAGAAAAAAA-CTTTTTTCAAG
TTAAAAATTGAAA-TTTTTTTAATTTGT-GCAGAAACAATTATTA-ATATT-AAGGACAA
GAAGACCCTAT-GAATTTAT-AAATTTTATTT-AATATGTAACTAC--TATTGAAA--AA
ATTTTAG-CTGGGGCG-GCGGAAAAATATTTAAAACTTTTTTAAAAT-AAAATGACCC-A
TTATTAATGATTA-TATG-TTAAATACTCTAGGGATAAC-AGCGTTATATTTTTT-GATA
GATC-ATATTGACAAAAAAGTTT--GCG-ACCTCGATGTTGG-ATTAGGATACTTT-TTT
AATGCAGATATTAAAA-AAAGAA-------------------------------------
---------------

#Rhipicephalus_sanguineus(GU553083.1)
-----------------------------------------------------------A
TAA-GATTTTAA-TTGAATGC-TAAGAGAATGGAATTTCAGAAAAAAA-CTTTTTTCAAG
TTAAAAATTGAAA-TTTTTTTAATTTGT-GCAGAAACAATTATTA-ATATT-AAGGACAA
GAAGACCCTAT-GAATTTAT-AAATTTTATTT-AATATGTAATTAC--TATTAAAA--AA
ATTTTAG-CTGGGGCG-GCGGAAAAATATTTAAAACTTTTTAAGAAT-AAAATGACCC-A
TTATTAATGATTA-TATG-TTAAATACTCTAGGGATAAC-AGCGTTATATTTTTT-GATA
GATC-ATATTGACAAAAAAGTTT--GCG-ACCTCGATGTTGG-ATTAGGATACTTT-TTT
AATGCAGATATTAAAA-AAAGAAG-TT---------------------------------
---------------

#Rhipicephalus_sanguineus(GU553081.1)
-----------------------------------------------------------A
TAA-GATTTTAA-TTGAATGC-TAAGAGAATGGAATTTCAGAAAAAAA-CTTTTTTCAAG
TTAAAAATTGAAA-TTTTTTTAATTTGT-GCAGAAACAATTATTA-ATATT-AAGGACAA
GAAGACCCTAT-GAATTTAT-AAATTTTATTT-AATATGTAACTAC--TATTGAAA--AA
ATTTTAG-CTGGGGCG-GCGGAAAAATATTTAAAACTTTTTTAAAAT-AAAATGACCC-A
TTATTAATGATTA-TATG-TTAAATACTCTAGGGATAAC-AGCGTTATATTTTTT-GATA
GATC-ATATTGACAAAAAAGTTT--GCG-ACCTCGATGTTGG-ATTAGGATACTTT-TTT
AATGCAGATATTAAAA-AAAGAAG-TT---------------------------------
---------------

#Rhipicephalus_sanguineus(JX195168.1)
-----------------AAATTGCTGTG-GTATTTTGAC--TATACAAAGGTA-TTGAAA
TAA-GATTTTAA-TTGAATGC-TAAGAGAATGGAATTTCAGAAAAAAA-CTTTTTTCAAG
TTAAAAATTGAAA-TTTTTTTAATTTGT-GCAGAAACAATTATTA-ATATT-AAGGACAA
GAAGACCCTAT-GAATTTAT-AAATTTTATTT-AATATGTAACTAC--TATTGAAA--AA
ATTTTAG-CTGGGGCG-GCGGAAAAATATTTAAAACTTTTTTAAAAT-AAAATGACCC-A
TTATTAATGATTA-TATG-TTAAATACTCTAGGGATAAC-AGCGTTATATTTTTT-GATA
GATC-ATATTGACAAAAAAGTTT--GCG-ACCTCGATGTTGG-ATTAGGATACTTT-TTT
AATGCAGATATTAAAA-AAAGAAG-TTTGTTC--AAC-----------------------
---------------

#Rhipicephalus_sanguineus(JX195170.1)
-----------------AAATTGCTGTG-GTATTTTGAC--TATACAAAGGTA-TTGAAA
TAA-GATTTTAA-TTGAATGC-TAAGAGAATGGAATTTCAGAAAAAAA-CTTTTTTCAAG
TTAAAAATTGAAA-TTTTTTTAATTTGT-GCAGAAACAATTATTA-ATATT-AAGGACAA
GAAGACCCTAT-GAATTTAT-AAATTTTATTT-AATATGTAACTAC--TATTGAAA--AA
ATTTTAG-CTGGGGCG-GCGGAAAAATATTTAAAACTTTTTTAAAAT-AAAATGACCC-A
TTATTAATGATTA-TATG-TTAAATACTCTAGGGATAAC-AGCGTTATATTTTTT-GATA
GATC-ATATTGACAAAAAAGTTT--GCG-ACCTCGATGTTGG-ATTAGGATACTTT-TTT
AATGCAGATATTAAAA-AAAAAAG-TTTGTTC--AAC-----------------------
---------------

#Rhipicephalus_sanguineus(JX195172.1)
-----------------AAATTGCTGTG-GTATTTTGAC--TATACAAAGGTA-TTGAAA
TAA-GATTTTAA-TTGAATGC-TAAGAGAATGGAATTTCAGAAAAAAA-CTTTTTTCAAG
TTAAAAATTGAAA-TTTTTTTAATTTGT-GCAGAAACAATTATTA-ATATT-AAGGACAA
GAAGACCCTAT-GAATTTAT-AAATTTTATTT-AATATGTAACTAC--TATTGAAA--AA
ATTTTAG-CTGGGGCG-GCGGAAAAATATTTAAAACTTTTTTAAAAT-AAAATGACCC-A
TTATTAATGATTA-TATG-TTAAATACTCTAGGGATAAC-AGCGTTATATTTTTT-GATA
GATC-ATATTGACAAAAAAGTTT--GCG-ACCTCGATGTTGG-ATTAGGATACTTT-TTT
AATGCAGATATTAAAA-AAGAAAG-TTTGTTC--AAC-----------------------
---------------

#Rhipicephalus_sanguineus(JX195174.1)
-----------------AAATTGCTGTG-GTATTTTGAC--TATACAAAGGTA-TTGAAA
TAA-GATTTTAA-TTGAATGC-TAAGAGAATGGAAGTTCAGAAAAAAA-CTTTTTTTAAA
TTAAAAATTGAAG-TTTTTTTAATTTGT-GCAGAAACAATTATTT-ATATT-AAAGACAA
GAAGACCCTAT-GAATTTATTAAATTTTTATTTAATATGTAATTAC--TATTAGAA--AA
ATTTTGG-CTGGGGCG-GCTAGAAAATATTATAAACTTTTTAAAAAT-AAAATGATCC-A
TTATTAATGATTT-TATG-TTAAATACTCTAGGGATAAC-AGCGTTATATTTTTT-GATA
GATC-ATATTGACAAAAAAGTTT--GCG-ACCTCGATGTTGG-ATTAGGATACTTT-TTT
AATGAAGATATTAAAA-AAAGAAG-TTTGTTC--AAC-----------------------
---------------

#Rhipicephalus_sanguineus(JX195167.1)
-----------------AAATTGCTGTG-GTATTTTGAC--TATACAAAGGTA-TTGAAA
TAA-GATTTTAA-TTGAATGC-TAAGAGAATGGAATTTCAGAAAAAAA-CTTTTTTCAAG
TTAAAAATTGAAA-TTTTTTCAATTTGT-GCAGAAACAATTATTA-ATATT-AAGGACAA
GAAGACCCTAT-GAATTTAT-AAATTTTATTT-AATATGTAACTAC--TATTGAAA--AA
ATTTTAG-CTGGGGCG-GCGGAAAAATATTTAAAACTTTTTTAAAAT-AAAATGACCC-A
TTATTAATGATTA-TATG-TTAAATACTCTAGGGATAAC-AGCGTTATATTTTTT-GATA
GATC-ATATTGACAAAAAAGTTT--GCG-ACCTCGATGTTGG-ATTAGGATACTTT-TTT
AATGCAGATATTAAAA-AAAGAAG-TTTGTTC--AAC-----------------------
---------------

#Rhipicephalus_sanguineus(JX195169.1)
-----------------AAATTGCTGTG-GTATTTTGAC--TATACAAAGGTA-TTGAAA
TAA-GATTTTAA-TTGAATGC-TAAGAGAATGGAATTTCAGAAAAAAA-CTTTTTTCAAG
TTAAAAATTGAAA-TTTTTTCAATTTGT-GCAGAAACAATTATTA-ATATT-AAGGACAA
GAAGACCCTAT-GAATTTAT-AAATTTTATTT-AATATGTAACTAC--TATTGAAA--AA
ATTTTAG-CTGGGGCG-GCGGAAAAATATTTAAAACTTTTTTAAAAT-AAAATGACCC-A
TTATTAATGATTA-TATG-TTAAATACTCTAGGGATAAC-AGCGTTATATTTTTT-GATA
GATC-ATATTGACAAAAAAGTTT--GCG-ACCTCGATGTTGG-ATTAGGATACTTT-TTT
AATGCAGATATTAAAA-AAAGAAG-TTTGTTC--AAC-----------------------
---------------

#Rhipicephalus_sanguineus(JX195171.1)
------------------AATTGCTGTG-GTATTTTGAC--TATACAAAGGTA-TTGAAA
TAA-GATTTTAA-TTGAATGC-TAAGAGAATGGAATTTCAGAAAAAAA-CTTTTTTCAAG
TTAAAAATTGAAA-TTTTTTTAATTTGT-GCAGAAACAATTATTA-ATATT-AAGGACAA
GAAGACCCTAT-GAATTTAT-AAATTTTATTT-AATATGTAACTAC--TATTGAAA--AA
ATTTTAG-CTGGGGCG-GCGGAAAAATATTTAAAACTTTTTTAAAAT-AAAATGACCC-A
TTATTAATGATTA-TATG-TTAAATACTCTAGGGATAAC-AGCGTTATATTTTTT-GATA
GATC-ATATTGACAAAAAAGTTT--GCG-ACCTCGATGTTGG-ATTAGGATACTTT-TTT
AATGCAAATATTAAAA-AAAGAAG-TTTGTTC--AAC-----------------------
---------------

#Rhipicephalus_sanguineus(JX195173.1)
-----------------AAATTGCTGTG-GTATTTTGAC--TATACAAAGGTA-TTGAAA
TAA-GATTTTAA-TTGAATGC-TAAGAGAATGGAAGTCCAGAAAAAAA-CTTTTTTTAAA
TTAAAAATTGAAG-TTTTTTTAATTTGT-GCAGAAACAATTATTT-ATATT-AAAGACAA
GAAGACCCTAT-GAATTTATTAAATTTTTATTTAATATGTAATTAC--TATTAGAA--AA
ATTTTGG-CTGGGGCG-GCTAGAAAATATTATGAACTTTTTAAAAAT-AAAATGATCC-A
TTATTAATGATTT-TATG-TTAAATACTCTAGGGATAAC-AGCGTTATATTTTTT-GATA
GATC-ATATTGACAAAAAAGTTT--GCG-ACCTCGATGTTGG-ATTAGGATACTTT-TTT
AATGAAGATATTAAAA-AAAAAAG-TTTGTTC--AAC-----------------------
---------------

#Rhipicephalus_sanguineus(JX206980.1)
-----------------AAATTGCTGTG-GTATTTTGAC--TATACAAAGGTA-TTGAAA
TAA-GATTTTAA-TTGAATGC-TAAGAGAATGGAAGTCCAGAAAAAAA-CTTTTTTTAAA
TTAAAAATTGAAG-TTTTTTTAATTTGT-GCAGAAACAATTATTT-ATATT-AAAGACAA
GAAGACCCTAT-GAATTTATTAAATTTTTATTTAATATGTAATTAC--TATTAGAA--AA
ATTTTGG-CTGGGGCG-GCTAGAAAATATTATAAACTTTTTAAAAAT-AAAATGATCC-A
TTATTAATGATTT-TATG-TTAAATACTCTAGGGATAAC-AGCGTTATATTTTTT-GATA
GATC-ATATTGACAAAAAAGTTT--GCG-ACCTCGATGTTGG-ATTAGGATACTTT-TTT
AATGAAGATATTAAAA-AAAGAAG-TTTGTTC--AAC-----------------------
---------------

#Rhipicephalus_sanguineus(GU553084.1)
-----------------------------------------------------------A
TAA-GATTTTAA-TTGAATGC-TAAGAGAATGGAATTTCAGAAAAAAA-CTTTTTTCAAG
TTAAAAATTGAAA-TTTTTTCAATTTGT-GCAGAAACAATTATTA-ATATT-AAGGACAA
GAAGACCCTAT-GAATTTAT-AAATTTTATTT-AATATGTAACTAC--TATTGAAA--AA
ATTTTAG-CTGGGGCG-GCGGAAAAATATTTAAAACTTTTTTAAAAT-AAAATGACCC-A
TTATTAATGATTA-TATG-TTAAATACTCTAGGGATAAC-AGCGTTATATTTTTT-GATA
GATC-ATATTGACAAAAAAGTTT--GCG-ACCTCGATGTTGG-ATTAGGATACTTT-TTT
AATGCAGATATTAAAA-AAAGAAG-TT---------------------------------
---------------

#Rhipicephalus_sanguineus(GU553078.1)
-----------------------------------------------------------A
TAA-GATTTTAA-TTGAATGC-TAAGAGAATGGAATTTCAGAAAAAAA-CTTTTTTCAAG
TTAAAAATTGAAA-TTTTTTTAATTTGT-GCAGAAACAATTATTA-ATATT-AAGGACAA
GAAGACCCTAT-GAATTTAT-AAATTTTATTT-AATATGTAACTAC--TATTGAAA--AA
ATTTTAG-CTGGGGCG-GCGGAAAAATATTTAAAACTTTTTTAAAAT-AAAATGACCC-A
TTATTAATGATTA-TATG-TTAAATACTCTAGGGATAAC-AGCGTTATATTTTTT-GATA
GATC-ATATTGACAAAAAAGTTT--GCG-ACCTCGATGTTGG-ATTAGGATACTTT-TTT
AATGCAGATATTAAAA-AAAGAAG-TT---------------------------------
---------------

#Rhipicephalus_sanguineus(AF081829.1)
--TGCTCAATGAGATTTAAATTGCTGTA-GTATTTTGAC--TATACAAAGGTA-TTGAAA
TAA-GATTTTAA-TTGAATGC-TAAGAGAATGG-ATTTCAGAAAAAAA-CTTTTTTCAAG
TTAAAAATTGAAA-TTTTTTTAATTTGT-GCAGAAACAATTATTA-ATATT-AAGGACAA
GAAGACCCTAT-GAATTTAT-AAATTTTATTT-AATATGTAACTAC--TATTAAAA--AA
ATTTTAG-CTGGGGCG-GCGGAAAAATATTTAAAACTTTTTTAAAAT-AAAATGACCC-A
TTATTAATGATTA-TATG-TTAAATACTCTAGGGATAAC-AGCGTTATATTTTTT-GATA
GATC-ATATTGACAAAAAAGTTT--GCG-ACCTCGATGTTGG-ATTAGGATACTTT-TTT
AATGCAGATATTAAAA-AAAGAAG-TTTGTTC--AACTTTTAATTTCCTACATGATCTGA
GTTC-AAACCGG---

#Rhipicephalus_sanguineus(L34302.1)
CTGCTCAATGATTTTTTAAATTGCTGTG-GTATTTTGACC-TATTCAAAGGTAATTGAAA
TAA-GATTTTAA-TTGAATGC-TAAGAGAATGGAAATACAGGAAAAAACTTTTTTTTAAA
TTAAAAATTGAAA-TTTTTTTAATTTGT-GCAGAAACAATTATTA-ATATT-AAGGACAA
GAAGACCCTAT-GAATTTATTAAATTTTATTT-AATATGTAATTAC--TATTAGAA--AA
ATTTTGG-CTGGGGCG-GCTAAAAAATATTTTAAACTTTTTAAAAAT-AAAATGATCC-A
TTATTAATGATTA-TATG-TTAAATACTCTAGGGATAAC-AGCGTTATATTTTTT-GATA
GATC-ATATTGACAAAAAAGTTT--GCG-ACCTCGATGTTGG-ATTAGGATACTTT-TTT
AATGCAGATATTAAAA-AAAGAAG-TTTGTTC--AACTTTTAATTTCCTACTTGATCTGA
GTTC-AGACCGG---

#Rhipicephalus_sanguineus(JF928518.1)
---------------------------A-GTATTTTGAC--TATACAAAGGTA-TTGAAA
TAA-GATTTTAA-TTGAATGC-TAAGAGAATGGAATTTCAGAAAAAAA-CTTTTTTCAAG
TTAAAAATTGAAA-TTTTTTTAATTTGT-GCAGAAACAATTATTA-ATATT-AAGGACAA
GAAGACCCTAT-GAATTTAT-AAATTTTATTT-AATATGTAACTAC--TATTGAAA--AA
ATTTTAG-CTGGGGCG-GCGGAAAAATATTTAAAACTTTTTTAAAAT-AAAATGACCC-A
TTATTAATGATTA-TATG-TTAAATACTCTAGGGATAAC-AGCGTTATATTTTTT-GATA
GATC-ATATTGACAAAAAAGTTT--GCG-ACCTCGATGTTGG-ATTAGGATACTTT-TTT
AATGCAGATATTAAAA-AAAGAAG-TTTGTTC--AAC-----------------------
---------------

#Rhipicephalus_sanguineus(GU553075.1)
-----------------------------------------------------------A
TAA-GATTTTAA-TTGAATGC-TAAGAGAATGGAAGTCCAGAAAAAAA-CTTTTTTTAAA
TTAAAAATTGAAG-TTTTTTTAATTTGT-GCAGAAACAATTATTT-ATATT-AAAGACAA
GAAGACCCTAT-GAATTTATTAAATTTTTATTTAATATGTAATTAC--TATTAGAA--AA
ATTTTGG-CTGGGGCG-GCTAGAAAATATTATGAACTTTTTAAAAAT-AAAATGATCC-A
TTATTAATGATTT-TATG-TTAAATACTCTAGGGATAAC-AGCGTTATATTTTTT-GATA
GATC-ATATTGACAAAAAAGTTT--GCG-ACCTCGATGTTGG-ATTAGGATACTTT-TTT
AATGAAGATATTAAAA-AAAGAAG-TT---------------------------------
---------------

#Rhipicephalus_sanguineus(GU553077.1)
-----------------------------------------------------------A
TAA-GATTTTAA-TTGAATGC-TAAGAGAATGGAATTTCAGAAAAAAA-CTTTTTTCAAG
TTAAAAATTGAAA-TTTTTTTAATTTGT-GCAGAAACAATTATTA-ATATT-AAGGACAA
GAAGACCCTAT-GAATTTAT-AAATTTTATTT-AATATGTAACTAC--TATTAAAA--AA
ATTTTAG-CTGGGGCG-GCGGAAAAATATTTAAAACTTTTTTAAAAT-AAAATGACCC-A
TTATTAATGATTA-TATG-TTAAATACTCTAGGGATAAC-AGCGTTATATTTTTT-GATA
GATC-ATATTGACAAAAAAGTTT--GCG-ACCTCGATGTTGG-ATTAGGATACTTT-TTT
AATGCAGATATTAAAA-AAAGAAG-TT---------------------------------
---------------

#Rhipicephalus_sanguineus(GU553079.1)
--GCTCAATGATTTTTTAAATTGCTGTG-GTATTTTGAC--TATTCAAAGGTA-TTGAAA
TAA-GATTTTAA-TTGAATGC-TAAGAGAATGGAAGTCCAGAAAAAAA-CTTTTTTTAAA
TTAAAAATTGAAG-TTTTTTTAATTTGT-GCAGAAACAATTATTT-ATATT-AAAGACAA
GAAGACACCTATGAATTTAT-AAATTTTATTTATATATGTAATTAC--TATTAGAA--AA
ATTTTGG-CTGGGGCG--CTAGAAAATATTATGAACTTTTTAAAAAA-ATAATGATCC-A
TTATTAATGATTT-TATG-TTAAATACTCTAGGGATAAC-AGCGTTATATTTTTT-GATA
GATC-ATATTGACAAAAAAGTTT--GCG-ACCTCGATGTTGG-ATTAGGATACTTT-TTT
AATGAAGATATTAAAA-AAAGAAG-TTTGTTC--AACTTTTAATTTCCTACTTGATCTGA
GTTC-AGACCGG---

#Rhipicephalus_turanicus(GU553082.1)
-----------------------------------------------------------A
TAA-GATTTTAA-TTGAATGC-TAAGAGAATGGAATTTCAGAAAAAAA-CTTTTTTCAAG
TTAAAAATTGAAA-TTTTTTTAATTTGT-GTAGAAACAATTATTA-ATATT-AAGGACAA
GAAGACCCTAT-GAATTTAT-AAATTTTATTT-AATATGTAACTAC--TATTAAAA--AA
ATTTTAG-CTGGGGCG-GCGGAAAAATATTTAAAACTTTTTTAAAAT-AAAATGATCC-A
TTATTAATGATTA-TATG-TTAAATACTCTAGGGATAAC-AGCGTTATATTTTTT-GATA
GATC-ATATTGACAAAAAAGTTT--GCG-ACCTCGATGTTGG-ATTAGGATACTTT-TTT
AATGCAGATATTAAAA-AAAGAAG-TT---------------------------------
---------------

#Rhipicephalus_turanicus(GU553080.1)
-----------------------------------------------------------A
TAA-GATTTTAA-TTGAATGC-TAAGAGAATGGAAGTCCAGAAAAAAA-CTTTTTTTAAA
TTAAAAATTGAAG-TTTTTTTAATTTGT-GCAGAAACAATTATTT-ATATT-AAGGACAA
GAAGACCCTAT-GAATTTATTAAATTTTTATTTAATATGTAATTAC--TATTAAAA--AA
ATTTTGG-CTGGGGCG-GCTAAAAAATATTATAAACTTTTTAAAAAT-AAAATGATCC-A
CTATTAATGATTT-TATG-TTAAATACTCTAGGGATAAC-AGCGTTATATTTTTT-GATA
GATC-ATATTGACAAAAAAGTTT--GCG-ACCTCGATGTTGG-ATTAGGATACTTT-TTT
AATGCAGATATTAAAA-AAAGAAG-TT---------------------------------
---------------

#Rhipicephalus_turanicus(L34303.1)
CTGCTCAATGATTTTTTAAATTGCTGTG-GTATTTTGACTATAAACAAAGGTA-TTGAAA
TGA-AGTTTTAA-TTGAATGCTTAAGAGAATGGACTCTCAGAGAAAAA-CTTTTTTTAAA
TTAAAAATTGAAA-TTTTTTTAATTTGT-GCAGAAACAATTATTA-ATATT-AAGGACAA
GAAGACCCTAT-GAATTTATTAAATTTCATTC-AATATGTAATTAC--TATTGAAG--AA
ATTTTGG-CTGGGGCG-GCTAAAAAATATTTTAAACTTTTTAAAAAT-AAAATGATCC-A
TTATTAATGATTA-TATG-TTAAATACTCTAGGGATAAC-AGCGTTATATTTTTT-GATA
GACC-ATATTGACAAAAAAGTTT--GCG-ACCTCGATGTTGG-ATTAGGATACTTT-TTT
AATGCAGATATTAAAA-AAAGAAG-TTTGTTC--AACTTTCAATTTCCTACTTGATCTGA
GTTC-AGACCGG---
