# Supplementary material for: Assessment of four DNA fragments (COI, 16S rDNA, ITS2, 12S rDNA) for species identification of the Ixodida (Acari: Ixodida)
Source: Parasit Vectors. 2014 Mar 3;7:93. doi: 10.1186/1756-3305-7-93 (PMC3945964; doi:10.1186/1756-3305-7-93)
Supplement: Additional file 5 — Appendix S2. The data sets 1 to 3 utilized in this manuscript. [file 1756-3305-7-93-S5.zip › Appendix.S2/data set 3/COI/Amblyomma Bothriocroton.meg]

#mega
!Title 1;
!Format DataType=DNA indel=- CodeTable=Standard;

!Domain=Data property=Coding CodonStart=1;
#Amblyomma_americanum(DQ168131)
TAGCGGGATTATCTATAAGAATTTTAATTCGAATAGAACTAGGCCAACCCGGTACATTAA
TTGGAAATGATCAAATTTATAATGTTATTGTAACAGCCCATGCATTTATTATAATTTTTT
TTATAGTTATACCAATTATAATCGGAGGATTCGGAAACTGGCTTGTACCCATTATGCTTG
GAGCTCCAGATATAGCTTTTCCTCGGATAAATAATATAAGTTTTTGACTTCTTCCCCCAT
CTCTTTGTCTTTTAATCAACTCTTCTCTTGTGGAATCCGGAGCCGGAACCGGCTGAACAG
TTTACCCCCCATTGTCATCAAACATTTCTCATTATGGTCCTTCAGTGGATTTAGCTATTT
TTTCACTTCATTTAGCTGGGGCTTCATCTATTTTAGGTTCAATTAATTTTATTACTACAA
TTATTAATATACGCTCCATTGGAATGACAATAGAGCGAATTCCTTTATTTGTATGATCAG
TGTTTATTACTACCATTCTCCTCCTCCTGTCTCTCCCAGTTTTAGCTGGAGCAATTACCA
TATTACTTACAGATCGGAATTTTAATACCTCATTTTTTGATCCTTCAGGGGGAGGAGATC
CAATTTTATATCAACATTTATTTTGATTTTTTG

#Amblyomma_sphenodonti(NC_017745.1)
TAATTGGTTTATCCATAAGAATTATAATTCGAATAGAATTAGGCCAACCTGGAAGATTAA
TTGGAAACGACCAAACTTATAATGTTATTGTTACAGCACACGCCTTTATTATAATTTTTT
TTATAGTAATACCATTAATAATTGGAGGATTTGGAAATTGACTTATCCCTATCATATTGG
GGGCTCCAGATATAGCATTCCCACGAATAAATAACATAAGATTTTGACTTTTACCCCCTT
CTTTATTTTTACTAATTAATTCTTCTTTAGTAGAAAGTGGAGCAGGAACTGGATGAACAG
TTTATCCCCCTTTATCCTCTAATATTTCCCATTATGGACCATCCGTAGATATGGCAATTT
TTTCCCTTCATTTAGCCGGAGCTTCATCAATTCTAGGTGCAATTAATTTTATCACAACAA
TTGTTAACATACGATCAATTGGTATAACATTAGAATGCATACCCCTATTTGTATGATCAG
TATTTTTAACCGCTATTCTTTTATTGCTCTCTCTTCCTGTCCTAGCCGGAGCAATTACTA
TATTATTAACTGACCGTAACTTCAATACTTCATTTTTTGATCCTTCAGGTGGAGGAGATC
CAATTTTATACCAACATCTTTTTTGATTCTTTG

#Amblyomma_sphenodonti(JN863731.1)
TAATTGGTTTATCCATAAGAATTATAATTCGAATAGAATTAGGCCAACCTGGAAGATTAA
TTGGAAACGACCAAACTTATAATGTTATTGTTACAGCACACGCCTTTATTATAATTTTTT
TTATAGTAATACCATTAATAATTGGAGGATTTGGAAATTGACTTATCCCTATCATATTGG
GGGCTCCAGATATAGCATTCCCACGAATAAATAACATAAGATTTTGACTTTTACCCCCTT
CTTTATTTTTACTAATTAATTCTTCTTTAGTAGAAAGTGGAGCAGGAACTGGATGAACAG
TTTATCCCCCTTTATCCTCTAATATTTCCCATTATGGACCATCCGTAGATATGGCAATTT
TTTCCCTTCATTTAGCCGGAGCTTCATCAATTCTAGGTGCAATTAATTTTATCACAACAA
TTGTTAACATACGATCAATTGGTATAACATTAGAATGCATACCCCTATTTGTATGATCAG
TATTTTTAACCGCTATTCTTTTATTGCTCTCTCTTCCTGTCCTAGCCGGAGCAATTACTA
TATTATTAACTGACCGTAACTTCAATACTTCATTTTTTGATCCTTCAGGTGGAGGAGATC
CAATTTTATACCAACATCTTTTTTGATTCTTTG

#Amblyomma_triguttatum(NC_005963)
TAGTTGGGTTGTCTATAAGACTTTTAATTCGCATAGAATTAGGTCAACCAGGCTCCTTAA
TTGGGAATGACCAAATTTACAATGTAATTGTAACAGCCCATGCATTTATTATAATTTTTT
TTATGGTTATACCTATTATAATTGGGGGATTTGGAAATTGACTAATTCCTATTATATTAG
GTGCTCCTGATATAGCATTTCCTCGCATAAACAATATAAGATTTTGGTTACTCCCGCCCT
CATTATGTTTACTAATCAATTCTTCATTGATTGAATCGGGAACAGGTACAGGATGAACAG
TTTATCCCCCCCTATCTTCCAATCTTTCTCATTACGGGCCTTCAGTTGACATAGCTATTT
TTTCTTTACATCTAGCAGGAGCATCTTCTATTTTAGGATCAATTAATTTTATTACTACTA
TTATTAACATACGTTCTATAGGAATAACTTTAGAGCGAATACCTCTTTTTGTATGATCAG
TTTTTATTACAACTATTCTTCTTCTTTTATCACTACCAGTATTAGCAGGGGCAATTACTA
TATTACTTACAGATCGAAATTTTAATACTTCATTTTTTGACCCCTCTGGAGGAGGTGACC
CTATTTTATATCAACATTTATTTTGATTTTTTG

#Amblyomma_variegatum(GU062743.1)
TTTCAGGGTTGTCAATAAGAATTTTAATTCGAATAGAACTAGGCCAACCAGGAACATTGA
TTGGTAATGACCAAATTTACAATGTAATCGTAACAGCACATGCATTTATTATAATTTTTT
TTATAGTTATACCAATTATAATTGGGGGGTTTGGAAATTGATTAATTCCTATTATACTAG
GAGCTCCAGACATAGCCTTTCCTCGTATAAATAACATAAGATTTTGACTTCTCCCCCCTT
CTCTTTGCCTATTAATTAATTCATCTTTAGTTGAATCAGGGGCCGGGACTGGATGAACTG
TTTATCCACCCTTGTCTTCTAATCTCTCGCATTATGGCCCGTCAGTAGATATAGCAATTT
TTTCTTTACATTTAGCAGGGGCATCATCTATTTTAGGATCAATTAATTTCATCACAACTA
TTATTAATATACGGTCAATTGGTATAACAATAGAACGAATCCCTTTATTTGTTTGGTCTG
TTTTAACTACGACAATTCTACTTCTTCTTTCTCTTCCGGTTTTAGCGGGAGCCATTACAA
TATTATTAACAGATCGAAATTTTAACACGTCATTTTTTGACCCGTCAGGGGGAGGAGATC
CTATTTTATACCAACATTTATTT----------

#Amblyomma_elaphense(NC_017758.1)
TAATCGGTTTATCAATAAGAATTCTAATTCGAATAGAATTAAGACAGCCTGGTAGCATAA
TTAATAATGATCAAGTATATAATACAATTGTAACATCTCATGCCTTCATTATAATTTTTT
TTATGGTCATACCAATTATAATTGGAGGCTTTGGTAATTGATTAATTCCGATTATATTAG
GAGCTCCAGATATAGCATTTCCTCGTATAAATAATATAAGTTTTTGATTATTACCTCCTT
CTTTATTCTTATTAATAAATTCATCATTAGTAGAAAGAGGAGCAGGAACAGGATGAACAA
TTTATCCACCATTATCCTCTAATATTTCACACTACGGACCTTCAGTAGATATAGTAATTT
TCTCTCTTCATTTAGCTGGTGTATCTTCGATTCTTGGTTCAATTAATTTTATTACTACAA
TTTTTAATATACGAATATTAGGAATAACTATAGAACGAATACCTTTATTTGTTTGATCAG
TTCTAATTACCACTATTTTACTTCTTTTATCCTTACCTGTTCTTGCTGGTGCAATTACAA
TATTATTAACCGATCGAAATTTCAATACCTCGTTCTTTGATCCATCAGGAGGTGGAGATC
CTATTTTATATCAACATTTATTTTGATTTTTTG

#Amblyomma_elaphense(JN863729.1)
TAATCGGTTTATCAATAAGAATTCTAATTCGAATAGAATTAAGACAGCCTGGTAGCATAA
TTAATAATGATCAAGTATATAATACAATTGTAACATCTCATGCCTTCATTATAATTTTTT
TTATGGTCATACCAATTATAATTGGAGGCTTTGGTAATTGATTAATTCCGATTATATTAG
GAGCTCCAGATATAGCATTTCCTCGTATAAATAATATAAGTTTTTGATTATTACCTCCTT
CTTTATTCTTATTAATAAATTCATCATTAGTAGAAAGAGGAGCAGGAACAGGATGAACAA
TTTATCCACCATTATCCTCTAATATTTCACACTACGGACCTTCAGTAGATATAGTAATTT
TCTCTCTTCATTTAGCTGGTGTATCTTCGATTCTTGGTTCAATTAATTTTATTACTACAA
TTTTTAATATACGAATATTAGGAATAACTATAGAACGAATACCTTTATTTGTTTGATCAG
TTCTAATTACCACTATTTTACTTCTTTTATCCTTACCTGTTCTTGCTGGTGCAATTACAA
TATTATTAACCGATCGAAATTTCAATACCTCGTTCTTTGATCCATCAGGAGGTGGAGATC
CTATTTTATATCAACATTTATTTTGATTTTTTG

#Aponomma_fimbriatum(NC_017759.1)
TTATAGGTTTATCCATAAGAATTTTAATCCGTCTTGAACTCAGCCAACCTGGTTCATTAA
TTGGAAATGACCAAATTTATAACGTAATTGTGACCGCTCACGCCTTTATTATAATTTTTT
TTATAGTTATACCAATTATAATTGGAGGGTTTGGAAATTGACTAGTGCCCATTATAATCG
GTGCCCCTGATATAGCATTCCCTCGGATAAACAATATAAGATTTTGATTATTACCGCCTT
CATTATGCTTACTAATTAATTCCTCATTAGTAGAATCCGGGGCTGGGACTGGATGAACTG
TTTATCCCCCCTTGTCCTCAAATCTTTCTCATTATGGTCCTTCAGTGGACTTAGCTATTT
TTTCCCTTCATTTGGCAGGAGCTTCCTCAATTTTAGGCTCGATTAACTTTATTACAACTA
TTATTAATATACGGTCTATTGGCATAACCATAGAACGAGTTCCTCTTTTTGTTTGATCTG
TTCTAACTACTACAATTCTTCTCCTGCTTTCTTTACCTGTTTTAGCAGGAGCTATCACTA
TACTTCTTACAGACCGAAACTTTAATACCTCATTCTTTGACCCATCAGGGGGAGGTGATC
CAATTTTATATCAACACTTATTTTGATTTTTTG

#Aponomma_fimbriatum(JN863730.1)
TTATAGGTTTATCCATAAGAATTTTAATCCGTCTTGAACTCAGCCAACCTGGTTCATTAA
TTGGAAATGACCAAATTTATAACGTAATTGTGACCGCTCACGCCTTTATTATAATTTTTT
TTATAGTTATACCAATTATAATTGGAGGGTTTGGAAATTGACTAGTGCCCATTATAATCG
GTGCCCCTGATATAGCATTCCCTCGGATAAACAATATAAGATTTTGATTATTACCGCCTT
CATTATGCTTACTAATTAATTCCTCATTAGTAGAATCCGGGGCTGGGACTGGATGAACTG
TTTATCCCCCCTTGTCCTCAAATCTTTCTCATTATGGTCCTTCAGTGGACTTAGCTATTT
TTTCCCTTCATTTGGCAGGAGCTTCCTCAATTTTAGGCTCGATTAACTTTATTACAACTA
TTATTAATATACGGTCTATTGGCATAACCATAGAACGAGTTCCTCTTTTTGTTTGATCTG
TTCTAACTACTACAATTCTTCTCCTGCTTTCTTTACCTGTTTTAGCAGGAGCTATCACTA
TACTTCTTACAGACCGAAACTTTAATACCTCATTCTTTGACCCATCAGGGGGAGGTGATC
CAATTTTATATCAACACTTATTTTGATTTTTTG

#Amblyomma_sphenodonti(DQ507239)
TAATTGGTTTATCCATAAGAATTATAATTCGAATAGAATTAGGCCAACCCGGAAGATTAA
TTGGAAACGACCAAACTTATAATGTTATTGTTACAGCACACGCCTTTATTATAATTTTTT
TTATAGTAATACCATTAATAATTGGGGGATTTGGAAATTGACTTATCCCCATCATATTGG
GGGCTCCAGATATAGCATTTCCACGAATAAATAACATAAGATTTTGACTTTTACCCCCTT
CTTTATTTTTACTAATTAATTCTTCTTTGGTAGAAAGTGGAGCAGGAACTGGATGAACAG
TATATCCCCCTTTATCCTCTAATATTTCCCATTATGGACCATCCGTAGATATGGCAATTT
TTTCCCTCCACTTAGCCGGAGCTTCATCAATTCTAGGTGCAATTAATTTTATCACAACAA
TTGTTAACATACGATCAATTGGTATAACATTAGAACGCATACCCCTATTTGTATGATCAG
TATTTTTAACCGCTATTCTTTTATTGCTCTCTCTTCCTGTCCTAGCAGGAGCAATTACTA
TATTATTAACTGACCGTAACTTCAATACTTCATTTTTTGATCCTTCAGGTGGGGGAGAT-
---------------------------------

#Amblyomma_sphenodonti(DQ507240)
TAATTGGTTTATCCATAAGAATTATAATTCGAATAGAATTATGCCAACCCGGAAGATTAA
TTGGAAACGACCAAACTTATAATGTTATTGTTACAGCACACGCCTTTATTATAATTTTTT
TTATAGTAATACCATTAATAATTGGGGGATTTGGAAATTGACTTATCCCTATCATATTGG
GGGCTCCaGATATAGCATTCCCACGAATAAATAACATAAGATTTTGACTTTTACCCCCTT
CTTTATTTTTACTAATTAATTCTTCTTTAGTAGAAAGTGGAGCAGGAACTGGATGAACAG
TATATCCCCCTTTATCCTCTAATATTTCTCATTATGGACCATCAGTAGATATGGCAATTT
TTTCCCTTCACTTAGCCGGAGCTTCATCAATTCTAGGTGCAATTAATTTTATCACAACAA
TTGTTAACATACGATCAATTGGTATAACATTAGAACGCATACCCCTATTTGTATGATCAG
TATTTTTAACCGCTATTCTTTTATTGCTCTCTCTTCCTGTCCTAGCCGGAGCAATTACTA
TATTATTAACTGACCGTAACTTCAATACTTCATTTTTTGATCCTTCAGGTGGAGGAGAT-
---------------------------------

#Amblyomma_sphenodonti(DQ507241)
TAATTGGTTTATCCATAAGAATTATAATTCGAATAGAATTAGGCCAACCCGGAAGATTAA
TTGGAAACGACCAAACTTATAATGTTATTGTTACAGCACACGCCTTTATTATAATTTTTT
TTATAGTAATACCATTAATAATTGGGGGATTTGGAAATTGACTTATCCCTATCATATTGG
GGGCTCCAGATATAGCATTCCCACGAATAAATAACATAAGATTTTGACTTTTACCCCCTT
CTTTATTTTTACTAATTAATTCTTCTTTAGTAGAAAGTGGAGCAGGAACTGGATGAACAG
TATATCCCCCTTTATCCTCTAATATTTCTCATTATGGACCATCAGTAGATATGGCAATTT
TTTCCCTTCACTTAGCCGGAGCTTCATCAATTCTAGGTGCAATTAATTTTATCACAACAA
TTGTTAACATACGATCAATTGGTATAACATTAGAACGCATACCCCTATTTGTATGATCAG
TATTTTTAACCGCTATTCTTTTATTGCTCTCTCTTCCTGTCCTAGCCGGAGCAATTACTA
TATTATTAACTGACCGTAACTTCAATACTTCATTTTTTGATCCTTCAGGTGGAGGAGAT-
---------------------------------

#Amblyomma_sphenodonti(DQ507242)
TAATTGGTTTATCCATAAGAATTATAATTCGAATAGAATTAGGCCAACCCGGAAGATTAA
TTGGAAACGACCAAACTTATAATGTTATTGTTACAGCACACGCCTTTATTATAATTTTTT
TTATAGTAATACCATTAATAATTGGGGGATTTGGAAATTGACTTATCCCCATCATATTGG
GGGCTCCAGATATAGCATTCCCACGAATAAATAACATAAGATTTTGACTTTTACCCCCTT
CTTTATTTTTACTAATTAATTCTTCTTTGGTAGAAAGTGGTGCAGGAACTGGATGAACAG
TATATCCCCCTTTATCCTCTAATATTTCCCATTATGGACCATCAGTAGATATGGCAATTT
TTTCCCTCCACTTAGCCGGAGCTTCATCAATTCTAGGTGCAATTAATTTTATCACAACAA
TTGTTAACATACGATCAATTGGTATAACATTAGAACGCATACCCCTATTTGTATGATCAG
TATTTTTAACCGCTATTCTTTTATTGCTCTCTCTTCCTGTCCTAGCCGGAGCAATTACTA
TATTATTAACTGACCGTAACTTCAATACTTCATTTTTTGATCCTTCAGGTGGGGGAGAT-
---------------------------------

#Amblyomma_sphenodonti(DQ507243)
TAATTGGTTTATCCATAAGAATTATAATTCGAATAGAATTAGGCCAACCTGGAAGATTAA
TTGGAAACGACCAAACTTATAATGTTATTGTTACAGCACACGCCTTTATTATAATTTTTT
TTATAGTAATACCATTAATAATTGGGGGATTTGGAAATTGACTTATCCCTATCATATTGG
GGGCTCCAGATATAGCATTCCCACGAATAAATAACATAAGATTTTGACTTTTACCCCCTT
CTTTATTTTTACTAATTAATTCTTCTTTAGTAGAAAGTGGAGCAGGAACTGGATGAACAG
TTTATCCCCCTTTATCCTCTAATATTTCCCATTATGGACCATCCGTAGATATGGCAATTT
TTTCCCTTCATTTAGCCGGAGCTTCATCAATTCTAGGTGCAATTAATTTTATCACAACAA
TTGTTAACATACGATCAATTGGTATAACATTAGAATGCATACCCCTATTTGTATGATCAG
TATTTTTAACCGCTATTCTTTTATTGCTCTCTCTTCCTGTCCTAGCCGGAGCAATTACTA
TATTATTAACTGACCGTAACTTCAATACTTCATTTTTTGATCCTTCAGGTGGAGGAGAT-
---------------------------------

#Amblyomma_sphenodonti(DQ507244)
TAATTGGTTTATCCATAAGAATTATAATTCGAATAGAATTAGGCCAACCTGGAAGATTAA
TTGGAAACGACCAAACTTATAATGTTATTGTTACAGCACACGCCTTTATTATAATTTTTT
TTATAGTAATACCATTAATAATTGGAGGATTTGGAAATTGACTTATCCCTATCATATTGG
GGGCTCCaGATATAGCATTCCCACGAATAAATAACATAAGATTTTGACTTTTACCCCCTT
CTTTATTTTTACTAATTAATTCTTCTTTAGTAGAAAGTGGAGCAGGAACTGGATGAACAG
TTTATCCCCCTTTATCCTCTAATATTTCCCATTATGGACCATCCGTAGATATGGCAATTT
TTTCCCTTCATTTAGCCGGAGCTTCATCAATTCTAGGTGCAATTAATTTTATCACAACAA
TTGTTAACATACGATCAATTGGTATAACATTAGAATGCATACCCCTATTTGTATGATCAG
TATTTTTAACCGCTATTCTTTTATTGCTCTCTCTTCCTGTCCTAGCCGGAGCAATTACTA
TATTATTAACTGACCGTAACTTCAATACTTCATTTTTTGATCCTTCAGGTGGAGGAGAT-
---------------------------------

#Amblyomma_triguttatum(AB113317.1)
TAGTTGGGTTGTCTATAAGACTTTTAATTCGCATAGAATTAGGTCAACCAGGCTCCTTAA
TTGGGAATGACCAAATTTACAATGTAATTGTAACAGCCCATGCATTTATTATAATTTTTT
TTATGGTTATACCTATTATAATTGGGGGATTTGGAAATTGACTAATTCCTATTATATTAG
GTGCTCCTGATATAGCATTTCCTCGCATAAACAATATAAGATTTTGGTTACTCCCGCCCT
CATTATGTTTACTAATCAATTCTTCATTGATTGAATCGGGAACAGGTACAGGATGAACAG
TTTATCCCCCCCTATCTTCCAATCTTTCTCATTACGGGCCTTCAGTTGACATAGCTATTT
TTTCTTTACATCTAGCAGGAGCATCTTCTATTTTAGGATCAATTAATTTTATTACTACTA
TTATTAACATACGTTCTATAGGAATAACTTTAGAGCGAATACCTCTTTTTGTATGATCAG
TTTTTATTACAACTATTCTTCTTCTTTTATCACTACCAGTATTAGCAGGGGCAATTACTA
TATTACTTACAGATCGAAATTTTAATACTTCATTTTTTGACCCCTCTGGAGGAGGTGACC
CTATTTTATATCAACATTTATTTTGATTTTTTG

#Amblyomma_limbatum(FJ584428.1)
------------------------------------------------------------
------------------------------------------------------------
------------------------------------------------------------
--------------GCATTTCCCCGAATAAACAACATAAGATTTTGATTACTTCCTCCTT
CACTATGCCTTCTAATTAATTCTTCATTAATTGAATCAGGAGCAGGAACTGGTTGAACTG
TTTATCCTCCTCTTTCTTCAAATCTTTCCCATTATGGACCCTCAGTAGACATAGCAATTT
TTTCTTTACATTTAGCAGGAGCATCATCAATTTTAGGTTCAATTAACTTCATTACTACTA
TTATTAATATACGTTCTTCAGGAATATCATTAGAACGTATACCTCTTTTTGTATGATCAG
TATTTATTACTACAATTCTTCTTTTATTATCTTTACCTGTCCTTGCAGGAGCAATTACAA
TATTACTAACAGATCGAAATTTTAATACTTCATTTTTTGACCCTTCAGGGGGAGGAGACC
CCATTTTATACCAACATTTATTTTGATTTTTTG

#Amblyomma_limbatum(FJ584434.1)
------------------------------------------------------------
------------------------------------------------------------
------------------------------------------------------------
--------------GCATTTCCCCGAATAAACAACATAAGATTTTGATTACTTCCTCCTT
CACTATGCCTTCTAATTAATTCTTCATTAATTGAATCAGGAGCAGGAACMGGTTGAACMG
TTTATCCTCCTCTTTCTTCAAATCTTTCCCATTATGGGCCCTCAGTAGACATAGCAATTT
TTTCTTTACATTTAGCAGGAGCATCATCAATTTTAGGTTCAATTAACTTCATTACTACTA
TTATTAATATACGTTCTTCAGGAATATCATTAGAACGTATACCTCTTTTTGTATGATCAG
TATTTATTACTACAATTCTTCTTTTATTATCTTTACCTGTCCTTGCAGGAGCAATTACAA
TATTACTAACAGATCGAAATTTTAATACTTCATTCTTTGACCCTTCAGGGGGAGGAGACC
CCATTTTATACCAACATTTATTTTGATTTTTTG

#Amblyomma_limbatum(FJ584430.1)
------------------------------------------------------------
------------------------------------------------------------
------------------------------------------------------------
--------------GCATTTCCCCGAATAAACAACATAAGATTTTGATTACTTCCTCCTT
CACTAWGCCTTCTAATTAATTCTTCATTAATMGAATCAGGAGCAGGAACMGGTTGAACTG
TTTATCCTCCTCTTTCTTCAAATCTTTCCCATTAWGGACCCTCAGTAGACATAGCAATTT
TTTCTTTACATTTAGCAGGAGCATCATCAATTTTAGGTTCAATTAACTTCATTACTACTA
TTATTAATATACGTTCTTCAGGAATATCATTAGAACGTATACCTCTTTTTGTATGATCAG
TATTTATTACTACAATTCTTCTTTTATTATCTTTACCTGTCCTTGCAGGAGCAATTACAA
TATTACTAACAGATCGAAATTTTAATACTTCATTCTTTGACCCTTCAGGGGGAGGAGACC
CCATTTTATACCAACATTTATTTTGATTTTTTG

#Nosomma_monstrosum_AF132832
TGGAATCTTAGGCCTAATAATAAGAATACTAATCCGAATGGAATTAGCTCAACCTGGTTC
TTTAATTGGAAATGATCAAATTTATAATGTAATTGTAACAGCACATGCATTTATTATAAT
TTTCTTTATAGTTATACCTATTATAATTGGAGGCTTTGGAAATTGATTAGTTCCAATTAT
ATTAGGAGCCCCAGATATAGCTTTCCCACGAATAAATAATATAAGATTTTGACTTCTTCC
TCCTTCTTTATTCCTTTTAATTAATTCTTCATTAATTGAATCTGGCGCAGGAACAGGGTG
AACAGTTTATCCACCACTTTCCTCAAATCTTTCACACTACGGCCCTTCTGTTGATATAGC
AATTTTCTCATTACACCTCGCAGGTGCATCTTCAATTTTAGGAGCAATCAATTTCATCAC
AACAATTATCAATATACGATTAATCGGAATAACATTAGAACGAATACCTTTATTTGTTTG
ATCTGTATTAATTACAGCAATTCTTCTTCTTTTATCTTTACCAGTTCTTGCAGGAGCAAT
TACTATGTTATTAACCGATCGAAATTTTAATACTTCCTTCTTTGACCCATCAGGAGGGGG
AGATCCTA
-------------------------
#Bothriocroton_hydrosauri_FJ584426
--------TGGGACTTTCCATAAGAATTTTAATTCGAATAGAATTAGGACATCCAGGAAG
CCTTATTGGTAACGATCAAATTTATAATGTAATTGTAACAGCCCATGCTTTTATTATAAT
TTTTTTTATAGTTATACCCATTATAATTGGCGGATTTGGAAATTGACTTATCCCTATTAT
ATTAGGAGCCCCAGATATAGCATTCCCTCGTATAAATAATATAAGATTTTGACTTCTACC
CCCATCTTTATTTATGCTCATTAATTCGTCTCTAGTAGAAAGAGGGGCAGGAACAGGATG
AACTGTTTATCCTCCATTATCCTCAAATCTTTCTCATTACGGCCCCTCAGTAGATATAGC
TATTTTTTCGCTTCACCTTGCCGGGGCAAGATCAATTTTAGGAGCAATTAACTTTATTAC
TACTATTATCAATATACGATCTTTAGGAATGACTATAGAACGCATGCCTTTATTTGTTTG
ATCAGTTTTTATTACTGCCATCCTTCTTTTGTTATCTCTACCAGTTTTAGCTGGAGCTAT
TACTATATTGTTAACAGATCGAAACTTTAATACTTCATTTTTTGATCCGTCGGGGGGGGG
AGATCCTA
-------------------------
#Bothriocroton_hydrosauri_FJ584427
--------TGGGACTTTCCATAAGAATTTTAATTCGAATAGAATTAGGCCATCCAGGAAG
CCTTATTGGTAACGATCAAATTTATAATGTAATTGTAACAGCCCATGCTTTTATTATAAT
TTTTTTTATAGTTATACCCATTATAATTGGCGGATTTGGAAATTGACTTATCCCTATTAT
ATTAGGAGCCCCAGATATAGCATTCCCTCGTATAAATAATATAAGATTTTGACTTCTACC
CCCATCTTTATTTATGCTCATTAATTCGTCTCTAGTAGAAAGAGGGGCAGGAACAGGATG
AACTGTTTATCCTCCATTATCCTCAAATCTTTCTCATTACGGCCCCTCAGTAGATATAGC
TATTTTTTCGCTTCACCTTGCCGGGGCAAGATCAATTTTAGGAGCAATTAACTTTATTAC
TACTATTATCAATATACGATCTTTAGGAATGACTATAGAACGCATGCCTTTATTTGTTTG
ATCAGTTTTTATTACTGCCATCCTTCTTTTGTTATCTCTACCAGTTTTAGCTGGAGCTAT
TACTATATTGTTAACAGATCGAAACTTTAATACTTCATTTTTTGATCCCTCGGGGGGGGG
AGATCCTA
-------------------------
#Bothriocroton_hydrosauri_FJ584424
AGGAATAATGGGACTTTCCATAAGAATTTTAATTCGAATAGAATTAGGACATCCAGGAAG
CCTTATTGGTAATGATCAAATTTATAATGTAATTGTAACAGCCCATGCTTTTATTATAAT
TTTTTTTATAGTTATACCCATTATAATTGGCGGATTTGGAAATTGACTTATCCCTATTAT
ATTAGGAGCCCCAGATATAGCATTCCCTCGTATAAATAATATAAGATTTTGACTTCTACC
CCCATCTTTATTTATGCTCATTAATTCGTCTCTAGTAGAAAGAGGGGCAGGAACAGGATG
AACTGTTTATCCTCCATTATCCTCAAATCTTTCTCATTACGGCCCCTCAGTAGATATAGC
TATTTTTTCGCTTCACCTTGCCGGGGCAAGATCAATTTTAGGAGCAATTAACTTTATTAC
TACTATTATCAATATACGATCTTTAGGAATGACTATAGAACGCATGCCTTTATTTGTTTG
ATCAGTTTTTATTACTGCCATCCTTCTTTTGTTATCTCTACCAGTTTTAGCTGGAGCTAT
TACTATATTGTTAACAGATCGAAACTTTAATACTTCATTTTTTGATCCGTCGGGGGGGGG
AGATCCTA
-------------------------
#Bothriocroton_hydrosauri_FJ584422
AGGAATAATGGGACTTTCCATAAGAATTTTAATTCGAATAGAATTAGGCCATCCAGGAAG
CCTTATTGGTAACGATCAAATTTATAATGTAATTGTAACAGCCCATGCTTTTATTATAAT
TTTTTTTATAGTTATACCCATTATAATTGGCGGATTTGGAAATTGACTTATCCCTATTAT
ATTAGGAGCCCCAGATATAGCATTCCCTCGTATAAATAATATAAGATTTTGACTTCTACC
CCCATCTTTATTTATGCTCATTAATTCGTCTCTAGTAGAAAGAGGGGCAGGAACAGGATG
AACTGTTTATCCTCCATTATCCTCAAATCTTTCTCATTACGGCCCCTCAGTAGATATAGC
TATTTTTTCGCTTCACCTTGCCGGGGCAAGATCAATTTTAGGAGCAATTAACTTTATTAC
TACTATTATCAATATACGATCTTTAGGAATGACTATAGAACGCATGCCTTTATTTGTTTG
ATCAGTTTTTATTACTGCCATCCTTCTTTTGTTATCTCTACCAGTTTTAGCTGGAGCTAT
TACTATATTGTTAACAGATCGAAACTTTAATACTTCATTTTTTGATCCGTCAGGGGGGGG
AGATCCTA
-------------------------
#Bothriocroton_hydrosauri_FJ584423
AGGAATAATGGGACTTTCCATAAGAATTTTAATTCGAATAGAATTAGGCCATCCAGGAAG
CCTTATTGGTAACGATCAAATTTATAATGTAATTGTAACAGCCCATGCTTTTATTATAAT
TTTTTTTATAGTTATACCCATTATAATTGGCGGATTTGGAAATTGACTTATCCCTATTAT
ATTAGGAGCCCCAGATATAGCATTCCCTCGTATAAATAATATAAGATTTTGACTTCTACC
CCCATCTTTATTTATGCTCATTAATTCGTCTCTAGTAGAAAGAGGGGCAGGAACAGGATG
AACTGTTTATCCTCCATTATCCTCAAATCTTTCTCATTACGGCCCCTCAGTAGATATAGC
TATTTTTTCGCTTCACCTTGCCGGGGCAAGATCAATTTTAGGAGCAATTAACTTTATTAC
TACTATTATCAATATACGATCTTTAGGAATGACTATAGAACGCATGCCTTTATTTGTTTG
ATCAGTTTTTATTACTGCCATCCTTCTTTTGTTATCTCTACCAGTTTTAGCTGGAGCTAT
TACTATATTGTTAACAGATCGAAACTTTAATACTTCATTTTTTGATCCGTCGGGGGGGGG
AGATCCTA
-------------------------
#Bothriocroton_hydrosauri_FJ584425
AGGAATAATGGGACTTTCCATAAGAATTTTAATTCGAATAGAATTAGGCCATCCAGGAAG
CCTTATTGGTAACGATCAAATTTATAATGTAATTGTAACAGCCCATGCTTTTATTATAAT
TTTTTTTATAGTTATACCCATTATAATTGGCGGATTTGGAAATTGGCTTATCCCTATTAT
ATTAGGAGCCCCAGATATAGCATTCCCTCGTATAAATAATATAAGATTTTGACTTCTACC
CCCATCTTTATTTATGCTCATTAATTCGTCTCTAGTAGAAAGAGGGGCAGGAACAGGATG
AACTGTTTATCCTCCATTATCCTCAAATCTTTCTCATTACGGCCCCTCAGTAGATATAGC
TATTTTTTCGCTTCACCTTGCCGGGGCAAGATCAATTTTAGGAGCAATTAACTTTATTAC
TACTATTATCAATATACGATCTTTAGGAATGACTATAGAACGCATGCCTTTATTTGTTTG
ATCAGTTTTTATTACTGCCATCCTTCTTTTGTTATCTCTACCAGTAATAGCTGGAGCTAT
TACTATATTGTTAACAGATCGAAACTTTAATACTTCATTTTTTGATCCGTCAGGGGGGGG
AGATCCTA
-------------------------
#Bothriocroton_concolor_NC_017756
AGGTATAATAGGACTATCAATAAGAATTTTAATTCGCATAGAATTAGGCCAACCTGGCAG
AATAATTGGCAATGACCAAATTTATAATGTAATTGTAACAGCCCATGCTTTCATCATAAT
TTTTTTTATAGTGATACCTATTATAATCGGAGGCTTTGGAAATTGACTTGTTCCAATTAT
ATTAGGAGCCCCAGACATAGCATTCCCCCGAATAAATAATATAAGATTTTGACTCTTACC
CCCCTCTTTATTTATACTTGTAAACTCCTCCCTAGTTGAAAGAGGAGCAGGGACAGGGTG
AACTGTTTACCCTCCTCTTTCCTCTAATCTTTCCCATTATGGGCCATCTGTAGATATAGC
TATTTTTTCTTTACATCTAGCTGGAGCTAGATCAATTTTAGGTGCAATCAATTTTATTAC
TACTATTGTAAACATACGCTCTTTAGGTTTAACTATAGAACGAATACCTTTATTTGTATG
ATCAGTTTTAATTACTGCTATTCTCCTTCTTCTTTCCCTTCCGGTTTTAGCCGGGGCTAT
TACCATACTTTTAACTGATCGAAATTTTAACACCTCTTTTTTTGACCCCTCAGGGGGTGG
GGATCCAA
-------------------------
#Bothriocroton_undatum_JN863728
AGGAATAACAGGCCTTTCTATAAGAATTTTAATCCGAATAGAATTAGGCCAACCTGGAAG
ATTAATTGGAAATGACCAAATTTATAATGTTATTGTAACTGCTCATGCTTTTATTATAAT
TTTTTTTATAGTTATACCAATTATAATTGGTGGATTTGGTAATTGACTTGTACCAATCAT
ATTGGGGGCTCCAGATATGGCATTTCCTCGGATAAATAATATAAGATTTTGGCTTCTTCC
CCCCGCATTATTTATACTCATGAATTCTTCCTTAATTGAAAGAGGAGCAGGAACAGGATG
AACTGTTTATCCTCCTCTTTCTTCTAATCTCTCACATTATGGCCCCTCAGTGGATATGGC
TATTTTCTCTCTTCATCTCGCAGGCGCGAGATCAATTTTAGGGGCTATTAATTTCATCAC
TACTATTATAAATATACGCTCATTAGGTATATCTTTAGAGCGGATACCTTTATTTGTTTG
ATCAGTTCTCATTACAGCCGTTCTTCTTTTATTGTCCCTCCCAGTATTAGCAGGAGCCAT
TACCATACTCTTAACTGACCGTAATTTTAATACTTCTTTTTTTGACCCTTCCGGGGGGGG
AGATCCAA
-------------------------
#Bothriocroton_undatum_NC_017757
AGGAATAACAGGCCTTTCTATAAGAATTTTAATCCGAATAGAATTAGGCCAACCTGGAAG
ATTAATTGGAAATGACCAAATTTATAATGTTATTGTAACTGCTCATGCTTTTATTATAAT
TTTTTTTATAGTTATACCAATTATAATTGGTGGATTTGGTAATTGACTTGTACCAATCAT
ATTGGGGGCTCCAGATATGGCATTTCCTCGGATAAATAATATAAGATTTTGGCTTCTTCC
CCCCGCATTATTTATACTCATGAATTCTTCCTTAATTGAAAGAGGAGCAGGAACAGGATG
AACTGTTTATCCTCCTCTTTCTTCTAATCTCTCACATTATGGCCCCTCAGTGGATATGGC
TATTTTCTCTCTTCATCTCGCAGGCGCGAGATCAATTTTAGGGGCTATTAATTTCATCAC
TACTATTATAAATATACGCTCATTAGGTATATCTTTAGAGCGGATACCTTTATTTGTTTG
ATCAGTTCTCATTACAGCCGTTCTTCTTTTATTGTCCCTCCCAGTATTAGCAGGAGCCAT
TACCATACTCTTAACTGACCGTAATTTTAATACTTCTTTTTTTGACCCTTCCGGGGGGGG
AGATCCAA
-------------------------
#Bothriocroton_concolor_JN863727
AGGTATAATAGGACTATCAATAAGAATTTTAATTCGCATAGAATTAGGCCAACCTGGCAG
AATAATTGGCAATGACCAAATTTATAATGTAATTGTAACAGCCCATGCTTTCATCATAAT
TTTTTTTATAGTGATACCTATTATAATCGGAGGCTTTGGAAATTGACTTGTTCCAATTAT
ATTAGGAGCCCCAGACATAGCATTCCCCCGAATAAATAATATAAGATTTTGACTCTTACC
CCCCTCTTTATTTATACTTGTAAACTCCTCCCTAGTTGAAAGAGGAGCAGGGACAGGGTG
AACTGTTTACCCTCCTCTTTCCTCTAATCTTTCCCATTATGGGCCATCTGTAGATATAGC
TATTTTTTCTTTACATCTAGCTGGAGCTAGATCAATTTTAGGTGCAATCAATTTTATTAC
TACTATTGTAAACATACGCTCTTTAGGTTTAACTATAGAACGAATACCTTTATTTGTATG
ATCAGTTTTAATTACTGCTATTCTCCTTCTTCTTTCCCTTCCGGTTTTAGCCGGGGCTAT
TACCATACTTTTAACTGATCGAAATTTTAACACCTCTTTTTTTGACCCCTCAGGGGGTGG
GGATCCAA
-------------------------
#Amblyomma_limbatum(FJ584432.1)
------------------------------------------------------------
------------------------------------------------------------
------------------------------------------------------------
--------------GCATTTCCCCGAATAAACAACATAAGATTTTGATTACTTCCTCCTT
CACTATGCCTTCTAATTAATTCTTCATTAATTGAATCAGGAGCAGGAACTGGTTGAACTG
TTTATCCTCCTCTTTCTTCAAATCTTTCCCATTATGGACCCTCAGTAGACATAGCAATTT
TTTCTTTACATTTAGCAGGAGCATCATCAATTTTAGGTTCAATTAACTTCATTACTACTA
TTATTAATATACGTTCTTCAGGAATATCATTAGAACGTATACCTCTTTTTGTATGATCAG
TATTTATTACTACAATTCTTCTTTTATTATCTTTACCTGTCCTTGCAGGAGCAATTACAA
TATTACTAACAGATCGAAATTTTAATACTTCATTTTTTGACCCTTCAGGGGGAGGAGACC
CCATTTTATACCAACATTTATTTTGATTTTTTG

#Amblyomma_limbatum(FJ584431.1)
------------------------------------------------------------
------------------------------------------------------------
------------------------------------------------------------
--------------GCATTTCCCCGAATAAACAACATAAGATTTTGATTACTTCCTCCTT
CACTATGCCTTCTAATTAATTCTTCATTAATTGAATCAGGAGCAGGAACTGGTTGAACTG
TTTATCCTCCTCTTTCTTCAAATCTTTCCCATTATGGACCCTCAGTAGACATAGCAATTT
TTTCTTTACATTTAGCAGGAGCATCATCAATTTTAGGTTCAATTAACTTCATTACTACTA
TTATTAATATACGTTCTTCAGGAATATCATTAGAACGTATACCTCTTTTTGTATGATCAG
TATTTATTACTACAATTCTTCTTTTATTATCTTTACCTGTCCTTGCAGGAGCAATTACAA
TATTACTAACAGATCGAAATTTTAATACTTCATTCTTTGACCCTTCAGGGGGAGGAAACC
CCATTTTATACCAACATTTATTTTGATTTTTTG

#Amblyomma_limbatum(FJ584429.1)
------------------------------------------------------------
------------------------------------------------------------
------------------------------------------------------------
--------------GCATTTCCCCGAATAAACAACATAAGATTTTGATTACTTCCTCCTT
CACTATGCCTTCTAATTAATTCTTCATTAATTGAATCAGGAGCAGGAACMGGTMGAACMG
TTTATCCTCCTCTTTCTTCAAATCTTTCCCATTAWGGACCCTCAGTAGACATAGCAATTT
TTTCTTTACATTTAGCAGGAGCATCATCAATTTTAGGTTCAATTAACTTCATTACTACTA
TTATTAATATACGTTCTTCAGGAATATCATTAGAACGTATACCTCTTTTTGTATGATCAG
TATTTATTACTACAATTCTTCTTTTATTATCTTTACCTGTCCTTGCAGGAGCAATTACAA
TATTACTAACAGATCGAAATTTTAATACTTCATTTTTTGACCCTTCAGGGGGAGGAGACC
CCATTTTATACCAACATTTATTTTGATTTTTTG

#Amblyomma_limbatum(FJ584433.1)
------------------------------------------------------------
------------------------------------------------------------
------------------------------------------------------------
--------------GCATTTCCCCGAATAAACAACATAAGATTTTGATTACTTCCTCCTT
CACTATGCCTTCTAATTAATTCTTCATTAATTGAATCAGGAGCAGGAACTGGTTGAACTG
TTTATCCTCCTCTTTCTTCAAATCTTTCCCATTATGGACCCTCAGTAGACATAGCAATTT
TTTCTTTACATTTAGCAGGAGCATCATCAATTTTAGGTTCAATTAACTTCATTACTACTA
TTATTAATATACGTTCTTCAGGAATATCATTAGAACGTATACCTCTTTTTGTATGATCAG
TATTTATTACTACAATTCTTCTTTTATTATCTTTACCTGTCCTTGCAGGAGCAATTACAA
TATTACTAACAGATCGAAATTTTAATACTTCATTTTTTGACCCTTCAGGGGGAGGAGACC
CCATTTTATACCAACATTTATTTTGATTTTTTG

#Amblyomma_limbatum(FJ584435.1)
------------------------------------------------------------
------------------------------------------------------------
------------------------------------------------------------
--------------GCATTTCCCCGAATAAACAACATAAGATTTTGATTACTTCCTCCTT
CACTATGCCTTCTAATTAATTCTTCATTAATTGAATCAGGAGCAGGAACTGGTTGAACTG
TTTATCCTCCTCTTTCTTCAAATCTTTCCCATTATGGACCCTCAGTAGACATAGCAATTT
TTTCTTTACATTTAGCAGGAGCATCATCAATTTTAGGTTCAATTAACTTCATTACTACTA
TTATTAATATACGTTCTTCAGGAATATCATTAGAACGTATACCTCTTTTTGTATGATCAG
TATTTATTACTACAATTCTTCTTTTATTATCTTTACCTGTCCTTGCAGGAGCAATTACAA
TATTACTAACAGATCGAAATTTTAATACTTCATTCTTTGACCCTTCAGGGGGAGGAGACC
CCATTTTATACCAACATTTATTTTGATTTTTTG
