# Supplementary material for: Assessment of four DNA fragments (COI, 16S rDNA, ITS2, 12S rDNA) for species identification of the Ixodida (Acari: Ixodida)
Source: Parasit Vectors. 2014 Mar 3;7:93. doi: 10.1186/1756-3305-7-93 (PMC3945964; doi:10.1186/1756-3305-7-93)
Supplement: Additional file 5 — Appendix S2. The data sets 1 to 3 utilized in this manuscript. [file 1756-3305-7-93-S5.zip › Appendix.S2/data set 3/COI/Dermacentor.meg]

#mega
!Title ;
!Format DataType=DNA indel=- CodeTable=Standard;

!Domain=Data property=Coding CodonStart=1;
#Dermacentor_albipictus(GU968826.1)
------------------------------TATATATTTAATTTTTGGCAGTTGAGCAGG
AATTACAGGAATAAGAATAAGAATTTTGATTCGAATGGAATTAAGACAACCTGGGACTCT
TATTGGAAATGATCAAATTTACAATGTAATTGTAACTGCTCATGCATTTATTATAATTTT
TTTCATAGTTATACCTATCATAATTGGAGGGTTTGGAAATTGACTTGTTCCAATTATACT
TGGGGCTCCAGATATAGCATTCCCACGAATAAATAATATAAGATTTTGGCTTTTACCCCC
CTCATTATTTCTTCTTATAAATTCTTCATTAATTGAATCAGGAGCAGGGACAGGATGAAC
TGTATACCCGCCTTTATCATCCAATTTATCTCACTATGGTCCCTCAGTTGATTTAGCTAT
TTTCTCTCTTCATCTAGCAGGKGCATCTTCCATTTTAGGCGCAATTAATTTTATTACTAC
AATTATTAACATACGGTCTATTGGTTTAACCCTTGAACGTATACCTCTGTTTGTTTGATC
AGTTTTAATTACAGCCATCTTACTTCTTCTTTCTCTCCCAGTATTAGCAGGTGCCATTAC
AATATTATTAAC------------------------------------------------
------------------------------------

#Dermacentor_albipictus(GU968827.1)
------------------------------TATATATTTAATTTTTGGCAGTTGAGCAGG
AATTACAGGAATAAGAATAAGAATTTTGATTCGAATGGAATTAAGACAACCTGGGACTCT
TATTGGAAATGATCAAATTTACAATGTAATTGTAACTGCTCATGCATTTATTATAATTTT
TTTCATAGTTATACCTATCATAATTGGGGGGTTTGGAAATTGACTTGTTCCAATTATACT
TGGGGCTCCAGATATAGCATTCCCACGAATAAATAATATAAGATTTTGGCTTTTACCCCC
CTCATTATTTCTTCTTATAAATTCTTCATTAATTGAATCAGGAGCAGGGACAGGATGAAC
TGTATACCCGCCTTTATCATCCAATTTATCTCACTATGGTCCCTCAGTTGATTTAGCTAT
TTTCTCTCTTCATCTAGCAGGTGCATCTTCCATTTTAGGCGCAATTAATTTTATTACTAC
AATTATTAACATACGGTCTATTGGTTTAACCCTTGAACGTATACCTCTGTTTGTTTGATC
AGTTTTAATTACAGCCGTCTTACTTCTTCTTTCTCTCCCAGTATTAGCAGGTGCCATTAC
AATATTATTAAC------------------------------------------------
------------------------------------

#Dermacentor_albipictus(GU968828.1)
------------------------------TATATATTTAATTTTTGGCAGTTGAGCAGG
AATTACAGGAATAAGAATAAGAATTTTGATTCGAATGGAATTAAGACAACCTGGGACTCT
TATTGGAAATGATCAAATTTACAATGTAATTGTAACTGCTCATGCATTTATTATAATTTT
TTTCATAGTTATACCTATCATAATTGGGGGGTTTGGAAATTGACTTGTTCCAATTATACT
TGGGGCTCCAGATATAGCATTCCCACGAATAAATAATATAAGATTTTGGCTTTTACCCCC
CTCATTATTTCTTCTTATAAATTCTTCATTAATTGAATCAGGAGCAGGGACAGGATGAAC
TGTATACCCGCCTTTATCATCCAATTTATCTCACTATGGTCCCTCAGTTGATTTAGCTAT
TTTCTCTCTTCATCTAGCAGGTGCATCTTCCATTTTAGGCGCAATTAATTTTATTACTAC
AATTATTAACATACGGTCTATTGGTTTAACCCTTGAACGTATACCTCTGTTTGTTTGATC
AGTTTTAATTACAGCCATCTTACTTCTTCTTTCTCTCCCAGTATTAGCAGGTGCCATTAC
AATATTATTAAC------------------------------------------------
------------------------------------

#Dermacentor_albipictus(GU968829.1)
------------------------------TATATATTTAATTTTTGGCAGTTGAGCAGG
AATTACAGGAATAAGAATAAGAATTTTGATTCGAATGGAATTAAGACAACCTGGGACTCT
TATTGGAAATGATCAAATTTACAATGTAATTGTAACTGCTCATGCATTTATTATAATTTT
TTTCATAGTTATACCTATCATAATTGGAGGGTTTGGAAATTGACTTGTTCCAATTATACT
TGGGGCTCCAGATATAGCATTCCCACGAATAAATAATATAAGATTTTGGCTTTTACCCCC
CTCATTATTTCTTCTTATAAATTCTTCATTAATTGAATCAGGAGCAGGGACAGGATGAAC
TGTATACCCCCCTTTATCATCCAATTTATCTCACTATGGTCCCTCAGTTGATTTAGCTAT
TTTCTCTCTTCATYTAGCAGGTGCATCTTCCATTTGAGGSGCAATTAATTTTATTACTAC
AATTATTAACATACGGTCTATTGGTTTAACCCTTGAACGTATACCTCTGTTTGTTTGATC
AGTTTTAATTACAGCCATYTTACTTCTTCTTTCTCTCCCAGTATTAGCAGGTGCCATTAC
AATATTATTAAC------------------------------------------------
------------------------------------

#Dermacentor_albipictus(GU968830.1)
------------------------------TATGTATTTAATTTTTGGAACTTGAGCAGG
AATTACAGGAATAAGAATAAGAATTTTAATTCGAATAGAATTAAGCCAACCTGGGACTTT
AATTGGAAATGATCAAATTTACAATGTAATTGTAACAGCTCATGCATTTATTATAATTTT
TTTTATAGTTATGCCTATTATAATTGGGGGATTTGGTAATTGGCTTGTGCCAATTATGCT
TGGAGCGCCAGACATAGCATTCCCACGAATAAATAATATAAGATTTTGACTTTTACCCCC
CTCATTATTCCTACTTATAAATTCTTCATTAATTGAGTCAGGGGCAGGAACAGGATGAAC
TGTTTACCCCCCCTTATCTTCAAATTTATCTCACTATGGCCCTTCAGTTGATTTAGCTAT
TTTCTCTTTACATTTGGCAGGAGCATCTTCTATTTTGGGAGCAATTAATTTCATTACCAC
AATTATTAATATACGATCTATTGGATTAACACTTGAACGTATACCATTATTTGTATGATC
AGGTTTAATTACAGCAGTTTTACTTCTTCTTTCCCTACCTGTATTAGCTGGAGCAATTAC
AATATTATTAAC------------------------------------------------
------------------------------------

#Dermacentor_albipictus(GU968831.1)
------------------------------TATGTATTTAATTTTTGGAACTTGAGCAGG
AATTACAGGAATAAGAATAAGAATTTTAATTCGAATAGAATTAAGCCAACCTGGGACTTT
AATTGGAAATGATCAAATTTACAATGTAATTGTAACAGCTCATGCATTTATTATAATTTT
TTTTATAGTTATGCCTATTATAATTGGGGGATTTGGTAATTGGCTTGTGCCAATTATGCT
TGGAGCGCCAGACATAGCATTCCCACGAATAAATAATATAAGATTTTGACTTTTACCCCC
CTCATTATTCCTACTTATAAATTCTTCATTAATTGAGTCAGGGGCAGGAACAGGATGAAC
TGTTTACCCCCCCTTATCTTCAAATTTATCTCACTATGGCCCTTCAGTTGATTTAGCTAT
TTTCTCTTTACATTTGGCAGGAGCATCTTCTATTTTGGGAGCAATTAATTTCATTACCAC
AATTATTAATATACGATCTATTGGATTAACACTTGAACGTATACCATTATTTGTATGATC
AGTTTTAATTACAGCAGTTTTACTTCTTCTTTCCCTACCTGTATTAGCTGGAGCAATTAC
AATATTATTAAC------------------------------------------------
------------------------------------

#Dermacentor_albipictus(GU968832.1)
------------------------------TATGTATTTAATTTTTGGAACTTGAGCAGG
AATTACAGGAATAAGAATAAGAATTTTAATTCGAATAGAATTAAGCCAACCTGGGACTTT
AATTGGAAATGACCAAATTTACAATGTAATTGTAACCGCTCATGCATTTATTATAATTTT
TTTTATAGTTATACCTATTATAATTGGGGGATTTGGTAATTGGCTTGTGCCAATTATGCT
TGGAGCACCAGACATAGCATTCCCACGAATAAATAATATAAGATTTTGACTTTTACCCCC
CTCATTATTCCTACTTATAAATTCTTCATTAATTGAGTCAGGGGCAGGAACAGGATGAAC
TGTTTACCCTCCCTTATCTTCAAATTTATCTCACTATGGCCCTTCAGTTGATTTAGCTAT
TTTCTCTTTACATTTGGCAGGAGCATCTTCTATTTTGGGAGCAATTAATTTCATTACCAC
AATTATTAATATACGATCTATTGGATTAACACTTGAACGTATACCATTATTTGTATGATC
AGTTTTAATTACAGCAGTTTTACTTCTTCTTTCCCTACCTGTACTAGCTGGAGCAATTAC
AATATTATTAAC------------------------------------------------
------------------------------------

#Dermacentor_albipictus(GU968833.1)
------------------------------TATCTATTTAATTTTTGGAACTTGAGCAGG
AATTACTGGAATAAGAATAAGAATTTTAATTCGAATAGAATTAAGCCAACCTGGGACTTT
AATTGGAAATGACCAAATTTACAATGTAATTGTAACCGCTCATGCATTTATTATAATTTT
TTTTATAGTTATACCTATTATAATTGGGGGATTTGGTAATTGGCTTGTGCCAATTATGCT
TGGAGCACCAGACATAGCATTCCCACGAATAAATAATATAAGATTTTGACTTTTACCCCC
CTCATTATTCCTACTTATAAATTCTTCATTAATTGAGTCAGGGGCAGGAACAGGATGAAC
TGTTTACCCTCCCTTATCTTCAAATTTATCTCACTATGGCCCTTCAGTTGATTTAGCTAT
TTTCTCTTTACATTTGGCAGGAGCATCTTCTATTTTGGGAGCAATTAATTTCATTACCAC
AATTATTAATATACGATCTATTGGATTAACACTTGAACGTATACCATTATTTGTATGATC
AGTTTTAATTACAGCAGTTTTACTTCTTCTTTCCCTACCTGTACTAGCTGGAGCAATTAC
AATATTATTAAC------------------------------------------------
------------------------------------

#Dermacentor_albipictus(GU968834.1)
------------------------------TATGTATTTAATTTTTGGAACTTGAGCAGG
AATTACAGGAATAAGAATAAGAATTTTAATTCGAATAGAATTAAGCCAACCTGGGACTTT
AATTGGAAATGACCAAATTTACAATGTAATTGTAACCGCTCATGCATTTATTATAATTTT
TTTTATAGTTATACCTATTATAATTGGGGGATTTGGTAATTGGCTTGTGCCAATTATGCT
TGGAGCACCAGACATAGCATTCCCACGAATAAATAATATAAGATTTTGACTTTTACCCTC
CTCATTATTCCTACTTATAAATTCTTCATTAATTGAGTCAGGGGCAGGAACAGGATGAAC
TGTTTACCCTCCCTTATCTTCAAATTTATCTCACTATGGCCCTTCAGTTGATTTAGCTAT
TTTCTCTTTACATTTGGCAGGAGCATCTTCTATTTTGGGAGCAATTAATTTCATTACCAC
AATTATTAATATACGATCTATTGAATTAACACTTGAACGTATACCATTATTTGTATGATC
AGTTTTAATTACAGCAGTTTTACTTCTTCTTTCCCTACCTGTACTAGCTGGAGCAATTAC
AATATTATTAAC------------------------------------------------
------------------------------------

#Dermacentor_albipictus(GU968835.1)
------------------------------TATGTATTTAATTTTTGGAACTTGAGCAGG
AATTACAGGAATAAGAATAAGAATTTTAATTCGAATAGAATTAAGCCAACCAGGGACTTT
AATTGGAAATGACCAAATTTACAATGTAATTGTAACCGCTCATGCATTTATTATAATTTT
TTTTATAGTTATACCTATTATAATTGGGGGATTTGGTAATTGGCTTGTGCCAATTATGCT
TGGAGCMCCAGACATAGCATTCCCACGAATAAATAATATAAGATTTTGACTTTTACCCCC
CTCATTATTCCTACTTATAAATTCTTCATTAATTGAGTCAGGGGCAGGAACAGGATGAAC
TGTTTACCCTCCCTTATCTTCAAATTTATCTCACTATGGCCCTTCAGTTGATTTAGCTAT
TTTCTCTTTACATTTGGCAGGAGCATCTTCTATTTTGGGAGCAATTAATTTCATTACCAC
AATTATTAATATACGATCTATTGGATTAACACTTGAACGTATACCATTATTTGTATGATC
AGTTTTAATTACAGCAGTTTTACTTCTTCTTTCCCTACCTGTACTAGCTGGAGCAATTAC
AATATTATTAAC------------------------------------------------
------------------------------------

#Dermacentor_albipictus(GU968836.1)
------------------------------TATGTATTTAATTTTTGGAACTTGAGCAGG
AATTACAGGAATAAGAATAAGAATTTTAATTCGAATAGAATTAAGCCAACCTGGGACTTT
AATTGGAAATGACCAAATTTACAATGTAATTGTAACCGCTCATGCATTTATTATAATTTT
TTTTATAGTTATACCTATTATAATTGGGGGATTTGGTAATTGGCTTGTGCCAATTATGCT
TGGAGCACCAGACATAGCATTCCCACGAATAAATAATATAAGATTTTGACTTTTACCCCC
CTCATTATTCCTACTTATAAATTCTTCATTAATTGAGTCAGGGGCAGGAACAGGATGAAC
TGTTTACCCYCCCTTATCTTCAAATTTATCTCACTATGGCCCTTCAGTTGATTTAGCTAT
TTTCTCTTTACATTTGGCAGGAGCATCTTCTATTTTGGGAGCAATTAATTTCATTACCAC
AATTATTAATATACGATCTATTGGATTAACACTTGAACGTATACCATTATTTGTATGATC
AGTTTTAATTACAGCAGTTTTACTTCTTCTTTCCCTACCTGTACTAGCTGGAGCAATTAC
AATATTATTAAC------------------------------------------------
------------------------------------

#Dermacentor_albipictus(GU968837.1)
------------------------------TATGTATTTAATTTTTGGAACTTGAGCAGG
AATTACAGGAATAAGAATAAGAATTTTAATTCGAATAGAATTAAGCCAACCTGGGACTTT
AATTGGAAATGACCAAATTTACAATGTAATTGTAACCGCTCATGCATTTATTATAATTTT
TTTTATAGTTATACCTATTATAATTGGGGGATTTGGTAATTGGCTTGTGCCAATTATGCT
TGGAGCACCAGACATAGCATTCCCACGAATAAATAATATAAGATTTTGACTTTTACCCCC
CTCATTATTCCTACTTATAAATTCTTCATTAATTGAGTCAGGGGCAGGAACAGGATGAAC
TGTTTACCCCCCCTTATCTTCAAATTTATCTCACTATGGCCCTTCAGTTGATTTAGCTAT
TTTCTCTTTACATTTGGCAGGAGCATCTTCTATTTTGGGAGCAATTAATTTCATTACCAC
AATTATTAATATACGATCTATTGGATTAACACTTGAACGTATACCATTATTTGTATGATC
AGTTTTAATTACAGCAGTTTTACTTCTTCTTTCCCTACCTGTACTAGCTGGAGCAATTAC
AATATTATTAAC------------------------------------------------
------------------------------------

#Dermacentor_albipictus(GU968838.1)
------------------------------TATGTATTTAATTTTTGGAACTTGAGCAGG
AATTACAGGAATAAGAATAAGAATTTTAATTCGAATAGAATTAAGCCAACCTGGGACTTT
AATTGGAAATGACCAAATTTACAATGTAATTGTAACCGCTCATGCATTTATTATAATTTT
TTTTATAGTTATGCCTATTATAATTGGGGGATTTGGTAATTGGCTTGTGCCAATTATGCT
TGGAGCGCCAGACATAGCATTCCCACGAATAAATAATATAAGATTTTGACTTTTACCCCC
CTCATTACTCCTACTTATAAATTCTTCATTAATTGAGTCAGGGGCAGGAACAGGATGAAC
TGTTTACCCCCCCTTATCTTCAAATTTATCTCACTATGGCCCTTCAGTTGATTTAGCTAT
TTTCTCTTTACATTTGGCAGGAGCATCTTCTATTTTGGGAGCAATTAATTTCATTACCAC
AATTATTAATATACGATCTATTGGATTAACACTTGAACGTATACCATTATTTGTATGATC
AGTTTTAATTACAGCAGTTTTACTTCTTCTTTCCCTACCTGTATTAGCTGGAGCAATTAC
AATATTATTAAC------------------------------------------------
------------------------------------

#Dermacentor_albipictus(GU968839.1)
------------------------------TATGTATTTAATTTTTGGAACTTGAGCAGG
AATTACAGGAATAAGAATAAGAATTTTAATTCGAATAGAATTAAGCCAACCTGGGACTTT
AATTGGAAATGACCAAATTTACAATGTAATTGTAACCGCTCATGCATTTATTATAATTTT
TTTTATAGTTATGCCTATTATAATTGGGGGATTTGGTAATTGGCTTGTGCCAATTATGCT
TGGAGCGCCAGATATAGCATTCCCACGAATAAATAATATAAGATTTTGACTTTTACCCCC
CTCATTATTCCTACTTATAAATTCTTCATTAATTGAGTCAGGGGCAGGAACAGGATGAAC
TGTTTACCCCCCCTTATCTTCAAATTTATCTCACTATGGCCCTTCAGTTGATTTAGCTAT
TTTCTCTTTACATTTGGCAGGAGCATCTTCTATTTTGGGAGCAATTAATTTCATTACCAC
AATTATTAATATACGATCTATTGGATTAACACTTGAACGTATACCATTATTTGTATGATC
AGTTTTAATTACAGCAGTTTTACTTCTTCTTTCCCTACCTGTATTAGCTGGAGCAATTAC
AATATTATTAAC------------------------------------------------
------------------------------------

#Dermacentor_albipictus(GU968840.1)
------------------------------TATGTATTTAATTTTTGGAACTTGAGCAGG
AATTACAGGAATAAGAATAAGAATTTTAATTCGAATAGAATTAAGCCAACCTGGGACTTT
AATTGGAAATGACCAAATTTACAATGTAATTGTAACCGCTCATGCATTTATTATAATTTT
TTTTATAGTTATGCCTATTATAATTGGGGGATTTGGKAAWTGGSTTGTGCCAATTATGCT
TGGAGCGCCAGACATAGCATTCCCACGAATAAATAATATAAGATTTTGACTTTTACCCCC
CTCATTATTCCTACTTATAAATTTTTCATTAATTGAGTCAGGGGCAGGAACAGGATGAAC
TGTTTACCCCCCCTTATCTTCAAATTTATCTCACTATGGCCCTTCAGTTGATTTAGSTAT
TTTCTCTTTACATTTGGCAGGAGCATYTTYTATTTTGGGAGCAATTAATTTCATTACCAC
AATTATTAATATACGATCTATTGGATTAACACTTGAACGTATACCATTATTTGTATGATC
AGTTTTAATTACAGCAGTTTTACTTCTTCTTTCCCTACCTGTATTAGCTGGAGCAATTAC
AATATTATTAAC------------------------------------------------
------------------------------------

#Dermacentor_albipictus(GU968841.1)
------------------------------TATGTATTTAATTTTTGGAACTTGAGCAGG
AATTACAGGAATAAGAATAAGAATTTTAATTCGAATAGAATTAAGCCAACCTGGGACTTT
AATTGGAAATGACCAAATTTACAATGTAATTGTAACCGCTCATGCATTTATTATAATTTT
TTTTATAGTTATGCCTATTATAATTGGGGGATTTGGTAATTGGCTTGTGCCAATTATGCT
TGGAGCGCCAGACATAGCATTCCCACGAATAAATAATATAAGATTTTGACTTTTACCCCC
CTCATTATTCCTACTTATAAATTCTTCATTAATTGAGTCAGGGGCAGGAACAGGATGAAC
TGTTTACCCCCCCTTATCTTCAAATTTATCTCACTATGGCCCTTCAGTTGATTTAGCTAT
TTTCTCTTTACATTTGGCAGGAGCATCTTCTATTTTGGGAGCAATTAATTTCATTACCAC
AATTATTAATATACGATCTATTGGATTAACACTTGAACGTATACCATTATTTGTATGATC
AGTTTTAATTACAGCAGTTTTACTTCTTCTTTCCCTACCTGTATTAGCTGGAGCAATTAC
AATATTATTAAC------------------------------------------------
------------------------------------

#Dermacentor_albipictus(GU968842.1)
------------------------------TATGTATTTAATTTTTGGAACTTGAGCAGG
AATTACAGGAATAAGAATAAGAATTTTAATTTGAATAGAATTAAGCCAACCTGGGACTTT
AATTGGAAATGACCAAATTTACAAAGTAATTGTAACCGCTCATGCATTTATTATAATTTT
TTTTATAGTTATGCCTATTATAATTGGGGGGTTTGGTAAATGGCTTGTGCCAATTATGYT
TGGAGCGCCAGACATAGCATTTCCCCGAATAAATAATATAAGATTTTGACTTTTACCCCC
CTCATTATTCCTACTTATAAATTCTTCATTAATTGAGTCAGGGGCAGGAACAGGATGAAC
TGTTTACCCCCCCTTATCTTCAAATTTATCTCACTATGGGCCTTCAGTTGATTTAGSTAT
TTTTTCCTTACATTTGGCAGGAGCATCCTCTATTTTGGGGGCAAATAATTTCATTACCAC
AATTATTAATATACGATCTATTGGATTAACACTTGAACGTATACCATTATTTGTATGATC
AGTTTTAATTACAGCAGTTTTACTTCTTCTTTCCCTACCTGTATTAGCTGGAGCAATTAC
AATATTATTAAC------------------------------------------------
------------------------------------

#Dermacentor_albipictus(GU968843.1)
------------------------------TATATATTTAATTTTTGGCAGTTGAGCAGG
AATTACAGGAATAAGAATAAGAATTTTGATTCGAATGGAATTAAGACAACCTGGGACTCT
TATTGGAAATGATCAAATTTACAATGTAATTGTAACCGCTCATGCATTTATTATAATTTT
TTTTATAGTTATACCTATTATAATTGGGGGGTTTGGTAATTGRCTTGTTCCAATTATACT
TGGGGCTCCAGATATAGCATTCCCACGAATAAATAATATAAGATTTTGGCTTTTACCCCC
CTCATTATTTCTTCTTATAAATTCTTCATTAATTGAATCAGGGGCAGGAACAGGATGAAC
TGTTTACCCRCCCTTATCATCAAATTTATCTCACTATGGCCCTTCAGTTGATTTAGCTAT
TTTCTCTTTACATTTGGCAGGAGCATCTTCTATTTTGGGAGCAATTAATTTCATTACCAC
AATTATTAATATACGATCTATTGGATTAACACTTGAACGTATACCATTATTTGTATGATC
AGTTTTAATTACAGCAGTTTTACTTCTTCTTTCCCTACCAGTATTAGCAGGTGCCATTAC
AATATTATTAAC------------------------------------------------
------------------------------------

#Dermacentor_nitens(AY008679)
------------------------------TATATATTTAATTTTTGGGACTTGAGCAGG
AATTACAGGAATAAGAATAAGAATTTTAATTCGAATAGAATTAAGACAACCTGGGACTCT
TATTGGAAATGACCAAATTTATAATGTAATTGTAACCGCCCATGCATTTATTATAATTTT
TTTTATAGTTATACCTATCATAATTGGGGGGTTTGGTAACTGGCTTGTTCCAATTATACT
TGGGGCTCCAGACATAGCATTCCCACGAATAAATAATATAAGATTTTGACTTTTACCTCC
TTCATTATTTTTACTTATAAATTCCTCATTAATTGAGTCAGGGGCAGGAACAGGTTGGAC
TGTTTACCCTCCTTTATCTTCAAATATATCCCATTATGGGCCTTCAGTTGATTTAGCTAT
TTTTTCTTTACATTTAGCAGGAGCATCATCTATTTTAGGTGCAATTAACTTTATTACCAC
AATTATCAATATACGATCCATTGGTTTAACACTTGAACGTTTACCCTTGTTTGTTTGGTC
AGTTTTAATTACAGCAGTCTTGCTTCTTCTTTCTCTCCCTGTATTGGCTGGAGCAATTAC
AATATTATTAAC------------------------------------------------
------------------------------------

#Dermacentor_marginatus(AF132828.1)
------------------------------AATATATTTAATTTTTGGGAGATGAGCTGG
AATAATAGGAATAAGAATAAGAATTCTTATTCGAATAGAACTCAGCCAGCCTGGTACATT
AATTGGAAATGATCAAATTTATAATGTAATTGTTACTGCTCATGCCTTTATTATAATTTT
CTTTATAGTAATACCTATTATAATTGGAGGGTTCGGAAACTGACTAGTTCCAATCATATT
AGGTGCTCCAGATATAGCTTTCCCACGAATAAATAACATAAGATTCTGATTACTCCCACC
TTCATTATTCTTGTTGGTTAATTCCTCTTTAATTGAATCAGGAGCAGGAACCGGATGAAC
AGTTTACCCTCCTTTATCCTCTAATCTATCACACTATGGTCCTTCAGTAGATTTAGCAAT
TTTCTCTCTTCATTTAGCAGGAGCATCATCTATTTTAGGGGCAATTAATTTTATTACCAC
AATTATTAATATACGATCTATCGGAATAACACTTGAACGAATACCCTTATTTGTATGATC
AGTACTAATTACTGCAATTCTACTTTTACTTTCTTTACCTGTTTTAGCAGGTGCAATTAC
TATATTACTAAC------------------------------------------------
------------------------------------

#Dermacentor_marginatus(FN394327.1)
------------------------------------------------------------
---------------------------TATTCGAATAGAACTCAGCCAGCCTGGTACATT
AATTGGAAATGATCAAATTTATAATGTAATTGTTACTGCTCATGCCTTTATTATAATTTT
CTTTATAGTAATACCTATTATAATTGGAGGGTTCGGAAACTGACTAGTTCCAATCATATT
AGGTGCTCCAGATATAGCTTTCCCACGAATAAATAACATAAGATTCTGATTACTCCCACC
TTCATTATTCTTGTTGGTTAATTCCTCTTTAATTGAATCAGGAGCAGGAACCGGATGAAC
AGTTTACCCTCCTTTATCCTCTAATCTATCACACTATGGTCCTTCAGTAGATTTAGCAAT
TTTCTCTCTTCATTTAGCAGGAGCATCATCTATTTTAGGGGCAATTAATTTTATTACCAC
AATTATTAATATACGATCAATCGGAATAACACTTGAACGAATACCCTTATTTGTATGATC
AGTACTAATTACTGCAATTTTACTTTTACTTTCTTTACCTGTTTTAGCAGGTGCAATTAC
TATATTACTAAC------------------------------------------------
------------------------------------

#Dermacentor_marginatus(FN394329.1)
------------------------------------------------------------
---------------------------TATTCGAATAGAACTCAGCCAGCCTGGTTCATT
AATTGGAAATGATCAAATTTATAATGTAATCGTTACTGCTCATGCCTTTATTATAATTTT
CTTTATAGTAATACCTATTATAATTGGAGGGTTCGGAAACTGACTAGTTCCAATCATATT
AGGTGCTCCAGATATAGCTTTCCCACGAATAAATAACATAAGATTCTGATTACTCCCACC
TTCATTATTCTCGTTGGTTAATTCCTCTTTAATTGAATCAGGAGCAGGAACCGGATGAAC
AGTTTACCCTCCTTTATCCTCTAATCTATCACACTACGGTCCTTCAGTAGATTTAGCAAT
TTTCTCTCTTCATTTAGCAGGAGCATCATCTATTTTAGGGGCAATTAATTTTATTACCAC
AATTATTAATATACGATCAATCGGAATAACACTTGAACGAATACCCTTATTTGTATGATC
AGTACTAATTACTGCAATTTTACTTTTACTTTCTTTACCTGTTTTAGCAGGTGCAATTAC
TATATTACTAAC------------------------------------------------
------------------------------------

#Dermacentor_marginatus(FN394330.1)
------------------------------------------------------------
---------------------------TATTCGAATAGAACTCAGCCAGCCTGGTACATT
AATTGGAAATGATCAAATTTATAATGTAATTGTTACTGCTCATGCCTTTATTATAATTTT
CTTTATAGTAATACCTATTATAATTGGAGGGTTCGGAAACTGACTAGTTCCAATCATATT
AGGTGCTCCAGATATAGCTTTCCCACGAATAAATAACATAAGATTCTGATTACTCCCACC
TTCATTATTCTTGTTGGTTAATTCCTCTTTAATTGAATCAGGAGCAGGAACCGGATGAAC
AGTTTACCCTCCTTTATCCTCTAATCTATCACACTATGGTCCTTCAGTAGATTTAGCAAT
TTTCTCTCTTCATTTAGCAGGAGCATCATCTATTTTAGGGGCAATTAATTTTATTACCAC
AATTATTAATATACGATCAATCGGAATAACACTTGAACGAATACCCTTATTTGTATGATC
AGTACTAATTACTGCAATTTTACTTTTACTTTCTTTACCTGTTTTAGCAGGTGCAATTAC
TATATTACTAAC------------------------------------------------
------------------------------------

#Dermacentor_marginatus(FN394331.1)
------------------------------------------------------------
---------------------------TATTCGAATAGAACTCAGCCAGCCTGGTACATT
AATTGGAAATGATCAAATTTATAATGTAATTGTTACTGCTCATGCCTTTATTATAATTTT
CTTTGTAGTAATACCTATTATAATTGGAGGGTTCGGAAACTGACTAGTTCCAATCATATT
AGGTGCTCCAGATATAGCTTTCCCACGAATAAATAACATAAGATTCTGATTACTCCCACC
TTCATTATTCTTGTTGGTTAATTCCTCTTTAATTGAATCAGGAGCAGGAACCGGATGAAC
AGTTTACCCTCCTTTATCCTCTAATCTATCACACTATGGTCCTTCAGTAGATTTAGCAAT
TTTCTCTCTTCATTTAGCAGGAGCATCATCTATTTTAGGGGCAATTAATTTTATTACCAC
AATTATTAATATACGATCAATCGGAATAACACTTGAACGAATACCCTTATTTGTATGATC
AGTACTAATTACTGCAATTTTACTTTTACTTTCTTTACCTGTTTTAGCAGGTGCAATTAC
TATATTACTAAC------------------------------------------------
------------------------------------

#Dermacentor_marginatus(FN394332.1)
------------------------------------------------------------
---------------------------TATTCGAATAGAACTCAGCCAGCCTGGTACATT
AATTGGAAATGATCAAATTTATAATGTAATTGTTACTGCTCATGCCTTTATTATAATTTT
CTTTATAGTAATACCTATTATAATTGGAGGGTTCGGAAACTGACTAGTTCCAATCATATT
AGGTGCTCCAGATATAGCTTTCCCACGAATAAATAACATAAGATTCTGATTACTCCCACC
TTCATTATTCTTGTTGGTTAATTCCTCTTTAATTGAATCAGGAGCAGGAACCGGATGAAC
AGTTTACCCTCCTTTATCCTCTAATCTATCACACTATGGTCCTTCAGTAGATTTAGCAAT
TTTCTCTCTTCATTTAGCAGGAGCATCATCTATTTTAGGGGCAATTAATTTTATTACCAC
AATTATTAATATACGATCAATCGGAATAACACTTGAACGAATACCCTTATTTGTATGATC
AGTACTAATTACTGCAATTTTACCTTTACTTTCTTTACCTGTTTTAGCAGGTGCAATTAC
TATATTACTAAC------------------------------------------------
------------------------------------

#Dermacentor_marginatus(FN394333.1)
------------------------------------------------------------
---------------------------TATTCGAATAGAACTCAGCCAGCCTGGTACATT
AATTGGAAATGATCAAATTTATAATGTAATTGTTACTGCTCATGCCTTTATTATAATTTT
CTTTATAGTAATACCTATTGTAATTGGAGGGTTCGGAAACTGACTAGTTCCAATCATATT
AGGTGCTCCAGATATAGCTTTCCCACGAATAAATAACATAAGATTCTGATTACTCCCACC
TTCATTATTCTTGTTGGTTAATTCCTCTTTAATTGAATCAGGAGCAGGAACCGGATGAAC
AGTTTACCCTCCTTTATCCTCTAATCTATCACACTATGGACCTTCAGTAGATTTAGCAAT
TTTCTCTCTTCATTTAGCAGGAGCATCATCTATTTTAGGGGCAATTAATTTTATTACCAC
AATTATTAATATACGATCAATCGGAATAACACTTGAACGAATACCCTTATTTGTATGATC
AGTACTAATTACTGCAATTTTACTTTTACTTTCTTTACCTGTTTTAGCAGGTGCAATTAC
TATATTACTAAC------------------------------------------------
------------------------------------

#Dermacentor_reticulatus(AF132829.1)
------------------------------TATATATCTAATTTTTGGAAGATGAGCAGG
AATAATAGGAATAAGAATAAGAATTCTTATTCGAATAGAACTAAGACAACCCGGAACATT
AATTGGGAATGATCAAATTTACAATGTAATTGTAACCGCTCACGCATTTATTATAATTTT
CTTCATAGTCATACCTATTATAATTGGTGGTTTCGGAAATTGACTTGTTCCAATTATACT
AGGAGCCCCTGATATAGCTTTTCCACGTATAAATAATATAAGATTTTGATTACTCCCTCC
TTCTTTATTTTTACTAATTAATTCTTCCTTAATTGAATCAGGAGTAGGGACAGGGTGAAC
TGTCTATCCTCCCTTATCTTCTAATCTATCACATTATGGACCTGCCGTAGACTTAGCAAT
TTTTTCTCTTCATTTAGCCGGAGCTTCATCAATTTTAGGTGCAATTAATTTTATTACAAC
AATTATTAATATACGATCAATTGGAATAACTCTTGAACGAATACCTTTATTTGTATGATC
AGTATTAATTACTGCATTTCTTTTATTATTATCTTTGCCTGTATTAGCAGGAGCCATTAC
TATATTATTAAC------------------------------------------------
------------------------------------

#Dermacentor_rhinocerinus(AF132830.1)
------------------------------TATATATTTAATATTTGGAAGTTGAGCCGG
TATGATAGGAATAAGAATAAGAATTCTAATTCGTATGGAATTAAGACAACCTGGTACATT
AATCGGAAATGATCAAATTTATAATGTTATTGTCACAGCACATGCATTTATTATAATTTT
TTTTATAGTAATACCTATTATAATTGGGGGGTTGGGCAACTGATTAGTCCCTATTATATT
GGGAGCTCCTGACATAGCATATCCTCGAATAAATAATATAAGATTTTGACTTCTACCTCC
TTCATTATTCTTATTAGTTAATTCCTCATTAATTGAATCGGGAGCAGGAACAGGATGAAC
TGTTTATCCTCCTCTTTCTTCTAATTTATCACATTATGGGCCTTCCATTGATTTAGCCAT
TTTTTCTTTGCACCTTGCAGGTGCATCTTCAATTTTAGGAGCAATTAATTTCATTACAAC
AATCATTAATATGCGTTCCATTGGTCTTTCCCTAGAACGTATACCCTTATTTGTCTGATC
CGTTTTAATTACAGCAATTTTACTTCTTCTTTCTCTTCCAGTATTAGCAGGTGCAATTAC
AATATTATTAAC------------------------------------------------
------------------------------------

#Dermacentor_variabilis(AF132831.1)
------------------------------TATATACTTAATTTTCGGCAGTTGAGCAGG
AGTCACAGGAATAAGAATAAGAATTTTAATTCGAATAGAGTTAAGCCAACCAGGAACTTT
AATTGGAAATGATCAAATTTATAACGTAATTGTAACTGCTCATGCATTTATTATAATTTT
TTTCATAGTTATACCTATCATAATTGGTGGGTTTGGAAACTGACTTGTACCAATTATATT
AGGAGCCCCAGACATAGCATTTCCACGAATAAATAATATAAGATTTTGACTTTTACCCCC
TTCATTATTTTTACTTATAAATTCTTCATTAATTGAATCAGGAGCAGGAACAGGTTGAAC
TGTTTATCCCCCTTTATCATCAAATTTGTCTCACTATGGACCTTCAGTTGATTTAGCTAT
TTTTAGCCTTCATCTAGCAGGTGCATCCTCTATTTTAGGAGCAATTAATTTTATTACCAC
AATTATTAATATACGATCAATTGGTTTAACTCTTGAACGAATACCTTTATTTGTTTGATC
AGTTTTAATTACAGCAATTTTACTTCTTCTTTCTCTCCCTGTTTTAGCAGGAGCTATTAC
AATATTATTAAC------------------------------------------------
------------------------------------
