# Supplementary material for: Assessment of four DNA fragments (COI, 16S rDNA, ITS2, 12S rDNA) for species identification of the Ixodida (Acari: Ixodida)
Source: Parasit Vectors. 2014 Mar 3;7:93. doi: 10.1186/1756-3305-7-93 (PMC3945964; doi:10.1186/1756-3305-7-93)
Supplement: Additional file 5 — Appendix S2. The data sets 1 to 3 utilized in this manuscript. [file 1756-3305-7-93-S5.zip › Appendix.S2/data set 3/COI/Haemaphysalis.meg]

#mega
!Title Phylogenetic Analysis;
!Format DataType=DNA indel=- CodeTable=Standard;

!Domain=Data property=Coding CodonStart=1;
#Haemaphysalis_flava(AB075954.1)
AGGTCTAAGAATAAGAATTCTTATTCGAATAGAATTAGGTCAACCTGGTACTCTTATTGG
AAATGACCAAATTTATAACGTAATTGTAACTGCTCATGCATTTATTATAATTTTTTTTAT
AGTTATGCCTATCATAATTGGTGGATTTGGAAACTGGTTAGTCCCAATAATACTAGGGGC
ACCTGATATAGCATTTCCTCGAATAAATAATATAAGATTCTGACTTTTACCTCCATCGTT
ATTTTTGTTAATTAATTCATCTTTAGTAGAAAGAGGAGCAGGAACAGGATGAACTGTTTA
TCCTCCATTATCATCAAATTTATCTCACTACGGCCCTTCAGTAGATATAGCAATTTTTTC
TCTTCATCTAGCCGGTGCTTCATCAATTCTTGGAGCTATTAATTTTATTACAACTATTGT
AAATATACGATCATTAGGTATAACCCTAGAACGTATACCATTATTTGTATGATCAGTATT
AATTACTGCAATTCTACTTTTATTATCCCTACCTGTTTTAGCAGGTGCAATTACTATATT
ATTAACTGATCGAAATTTTAATACTTCATTTTTCGATCCCTCAGGAGGGGGAGACCCAAT
TTTATATCAACATCTATTTTGATTCTTTGGACACCCAGAAGTTTACATTTTAATTTTACC
AGG

#Haemaphysalis_longicornis(FN394334.1)
---------------------AATTCGAATAGAACTAGGGCAACCTGGTACATTAATTGG
AAATGACCAAATCTATAATGTAATCGTTACTGCCCATGCTTTTATTATAATTTTTTTTAT
AGTTATACCAATTATAATTGGGGGATTTGGAAATTGATTAGTACCATTAATATTAGGCGC
TCCTGACATAGCATTTCCTCGAATAAATAATATAAGATTCTGACTATTACCTCCCTCTTT
ATTCTTATTAATTAATTCATCTTTAGTTGAAAGAGGGGCGGGTACAGGGTGAACTGTATA
TCCTCCATTATCATCTAATTTATCCCATTGTGGACCCTCAGTAGACATAGCAATTTTTTC
ACTCCACTTAGCAGGAGCCTCATCAATTTTAGGGGCTATTAATTTCATTACAACTATCAT
TAATATACGATCTTTAGGAATAACTTTAGAACGAATACCGCTATTTGTTTGATCAGTTCT
AATTACCGCAATTCTCCTTCTGCTATCCTTACCTGTTCTTGCAGGTGCAATTACCATACT
CTTGACAGATCGAAATTTTAACACCTCATTCTTTGACCCCTCAGGAGGAGGAGACCCAAT
TTTATATCAACACTTATTTTGATTTTTTGGACACCCAGAAGTTTATATTTTAATTTTACC
AGG

#Haemaphysalis_punctata(FN394337.1)
---------------------TATTCGGATAGAACTTGGCCAACCAGGAACTTTAATTGG
GAATGACCTAATTTATAATGTCATTGTAACTGCTCGTGCTTTTATTATAATTTTTTTTGT
AGTTATACCTATTATAATTGGGGGATTTGGTAACTGATTAATTCCTATAATATTAGGAGC
TCCTGATATAGCATTTCCACGAATAAATAACATAAGATTTTGATTATTACCCCCTTCTTT
ATTTCTATTATTAAATTCCTCTTTAGTTGAAAGAGGAGCTGGCACAGGATGAACTGTATA
CCCACCACTTTCATCTAATCTTTCTCATTATGGGCCATCTGTAGATATAGCTATTTTTTC
ACTCCATTTGGCAGGAGCCTCCTCAATTCTAGGGGCTATCAATTTTATTACAACCATTAT
TAATATACGATCATTAGGAATGTCTCTAGAACGAATACCTTTATTTGTTTGATCAGTTTT
AATTACAGCAATTTTACTTTTGTTATCGTTGCCTGTTTTAGCTGGTGCCATTACAATATT
ATTAACCGACCGAAACTTTAACACTTCATTTTTCGACCCATCAGGAGGAGGGGACCCCAT
TTTGTATCAACATTTATTTTGATTCTTCGGTCACCCAGAAGTTTATATTCTAATTCTTCC
AGG

#Haemaphysalis_longicornis(AF132820.1)
AGGTCTAAGAATAATAATTTTAATTCGAATAGAACTAGGGCAACCTGGTACATTAATTGG
AAATGATCAAATCTATAATGTAATCGTTACCGCTCATGCTTTTATCATAATTTTTTTTAT
AGTTATACCAATTATAATTGGAGGATTTGGAAATTGATTAGTGCCATTAATATTAGGCGC
TCCTGACATAGCATTTCCTCGAATAAATAACATAAGATTCTGATTATTACCTCCCTCTAT
ATTCTTATTAATTAATTCATCTTTAGTTGAAAGAGGGGCAGGTACAGGATGAACTGTATA
TCCTCCATTATCATCTAATTTGTCCCATTATGGACCCTCAGTAGATATAGCAATTTTTTC
ACTCCACTTAGCAGGAGCCTCATCAATTTTAGGAGCTATTAATTTCATTACAACTATCAT
TAATATACGATCTTTAGGAATAACTTTAGAACGAATACCGCTATTTGTTTGATCAGTTCT
AATTACCGCAATTCTCCTTATGCTATCCTTACCTGTTCTTGCCGGTGCAATTACCATACT
CTTGACAGATCGAAATTTTAACACCTCATTCTTTGACCCCTCAGGAGGAGGAGACCCAAT
TTTATATCAACATTTATTTTGATTTTTTGGCCACCCTGAAGTATACATTTTAATTCTACC
GGG

#Haemaphysalis_punctata(FN394335.1)
---------------------TATTCGGATAGAACTTGGCCAACCAGGAACTTTAATTGG
GAATGACCAAATCTATAATGTCATTGTAACTGCTCATGCTTTTATTATAATTTTTTTTAT
AGTTATACCTATTATAATTGGGGGATTTGGTAACTGATTAATTCCTATAATATTAGGAGC
TCCTGATATAGCATTTCCACGAATAAATAACATAAGATTTTGATTATTACCCCCTTCTTT
ATTTCTATTATTAAATTCCTCTTTAGTTGAAAGAGGAGCTGGTACAGGATGAACTGTATA
TCCACCACTTTCATCTAATCTTTCTCATTATGGGCCATCTGTAGATATAGCTATTTTTTC
ACTCCATTTGGCAGGAGCCTCCTCAATTCTAGGGGCTATCAATTTTATTACAACCATTAT
TAATATACGATCATTAGGAATGTCTCTAGAACGAATACCTTTATTTGTTTGATCAGTTTT
AATTACAGCAATTTTACTTTTGTTATCTTTGCCTGTTTTAGCTGGTGCCATTACAATATT
ATTAACCGACCGAAACTTTAACACTTCATTTTTCGACCCATCAGGGGGAGGGGACCCTAT
TTTATATCAACATTTATTTTGATTCTTCGGTCACCCAGAAGTTTATATTCTAATTCTTCC
AGG

#Haemaphysalis_punctata(FN394339.1)
---------------------TATTCGGATAGAACTTGGCCAACCAGGAACTTTAATTGG
GAATGACCAAATTTATAATGTCATTGTAACTGCTCATGCTTTTATTATAATTTTTTTTAT
AGTTATACCTATTATAATTGGGGGATTTGGTAACTGATTAATTCCTATAATATTAGGAGC
TCCTGATATAGCATTTCCACGAATAAATAACATAAGATTTTGATTATTACCCCCTTCTTT
ATTTCTATTATTAAATTCCTCTTTAGTTGAAAGAGGAGCTGGTACAGGATGAACTGTATA
CCCACCACTTTCATCTAATCTTTCTCATTATGGGCCATCTGTAGATATAGCTATTTTTTC
ACCCCATTTGGCAGGAGCCTCTTCAATTCTAGGGGCTATCAATTTTATTACAACCATTAT
TAATATACGATCATTAGGAATGTCTCTAGAACGAATACCTCTATTTGTTTGATCAGTTTT
AATTACAGCAATTTTACTTTTGTTATCTTTGCCTGTTTTAGCTGGTGCCATTACAATATT
ATTAACCGACCGAAACTTTAACACTTCATTTTTCGACCCATCAGGAGGAGGGGACCCCAT
TTTATATCAACATTTATTTTGATTCTTCGGTCACCCAGAAGTTTATATTCTAATTCTTCC
AGG

#Haemaphysalis_punctata(FN394340.1)
---------------------TATTCGGATAAAACTTGGCCAACCAGGAACTTTAATTAG
GAATGACCAAATTTATAATGTCATTGTAACTGCTCATGCTTTTATTATAATTTTTTTTAT
AGTTATACCTATTATAATTGGGGGATTTGGTAACTGATTAATTCCTATAATATTAGGAGC
TCCTGATATAGCATTTCCACGAATAAATAACATAAGATTTTGATTATTACCCCCTTCTTT
ATTTCTATTATTAAATTCCTCTTTAGTTGAAAGAGGAGCTGGTACAGGATGAACTGTATA
CCCACCACTTTCATCTAATCTTTCTCATTATGGGCCATCTGTAGATATAGCTATTTTTTC
ACACCATCTGGCAGGAGCCTCCTCAATTCTAGGGGCTATCAATTTTATTACAACCATTAT
TAATATACGATCATTAGGAATGTCTCTAGAACGAATACCTCTATTTGTTTGATCAGTTTT
AATTACAGCAATTTTACTTTTGTTATCTTTGCCTGTTTTAGCTGGTGCCATTACAATATT
ATTAACCGACCGAAACTTTAACACTTCATTTTTCGACCCATCAGGAGGGGGGGACCCCAT
TTTATATCAACATTTATTTTGATTCTTCGGTCACCCAGAAGTTTATATTCTAATTCTTCC
AGG

#Haemaphysalis_punctata(FN394336.1)
---------------------TATTCGGATAGAACTTGGCCAACCAGGAACTTTAATTGG
GAATGACCAAATTTATAATGTCATTGTAACTGCTCATGCTTTTATTATAATTTTTTTTAT
AGTTATACCTATTATAATTGGGGGATTTGGTAACTGATTAATTCCTATAATATTAGGAGC
TCCTGATATAGCATTTCCACGAACAAATAACATAAGATTTTGATTATTACCCCCTTCTTT
ATTTCTATTATTAAATTCCTCTTTAGTTGAAAGAGGAGCTGGTACAGGATGAACTGTATA
CCCACCACTTTCATCTAATCTTTCTCATTATGGGCCATCTGTAGATATAGCTATTTTTTC
ACTCCATTTGGCAGGAGCCTCCTCAATTCTAGGGGCTATCAATTTTATTACAACCATTAT
TAATATACGATCATTAGGAATGTCTCTAGAACGAATACCTCTATTTGTTTGATCAGTTTT
AATTACAGCAATTTTACTTTTGTTATCTTTGCCTGTTTTAGCTGGTGCCATTACAATATT
ATTAACCGACCGAAACTTTAACACTTCATTTTTCGACCCATCAGGAGGAGGGGACCCCAT
TTTATATCAACATTTATTTTGATTCTTCGGTCACCCAGAAGTTTATATTCTAATTCTTCC
AGG

#Haemaphysalis_punctata(FN394338.1)
---------------------TATTCGGATAGAACTTGGCCAACCAGGAACTTTAATTGG
GAATGACCAAATTTATAATGTCATTGTAACTGCTCATGCTTTTATTATAATTTTTTTTAT
AGTTATACCTATTATAATTGGGGGATTTGGTAACTGATTAATTCCTATAATATTAGGAGC
TCCTGATATAGCATTTCCACGAATAAATAACATAAGATTTTGATTATTACCCCCTTCTTT
ATTTCTATTATTAAATTCCTCTTTAGTTGAAAGAGGAGCTGGTACAGGATGAACTGTATA
TCCACCACTTTCATCTAATCTTTCTCATTATGGGCCATCTGTAGATATAGCTATTTTTTC
ACTCCATTTGGCAGGAGCCTCCTCAATTCTAGGGGCTATCAATTTTATTACAACCATTAT
TAATATACGATCATTAGGAATGTCTCTAGAACGAATACCTCTATTTGTTTGATCAGTTTT
AATTACAGCAATTTTACTTTTGTTATCTTTGCCTGTTTTAGCTGGTGCCATTACAATATT
ATTAACCGACCGAAACTTTAACACTTCATTTTTCGACCCATCAGGGGGAGGGGACCCCAT
TTTATATCAACATTTATTTTGATTCTTCGGTCACCCAGAAGTTTATATTCTAATTCTTCC
AGG

#Haemaphysalis_humerosa(AF132819.1)
TGGATTAAGAATAAGAATTTTAATTCGAATAGAACTTGGACAACCAGGAACTTTAATTGG
TAATGATCAAATTTATAATGCAACTGTCACTGCCCATGCTTTAATGATAGTTTTCTTCAT
AGTTATACCTATTATAATCGGAGGTTTTGGTAACTGACTAGTCCCTTTAATACTAGGAGC
CCAATATGTAGCATTTCCACGAATAAATAACATAAGATTTTGACTACTACCACCTTCTTT
ATTTTTACTCATTAATTCAGCTTTAATTGAAAGAGGAGCTGGGACAGGATGAACTGTTTA
TCCTCCATTATCATCAAATTTATCACACTATGGCCCTTCGGTAGATATAGCTATTTTTTC
TCTTCATTTAGCTGGGGCATCATCAATTCTAGGTGCTATCAATTTCATTACAACCATTAT
CAATATACGATCTGTAGGAATAACTTTAGAACGAATACCATTATTCGTTTGATCAGTTCT
TATTACAGCAATTCTATTATTACTATCATTACCTGTTCTTGCAGGAGCAATTACCATATT
ACTAACAGATCGAAATTTTAATACTTCATTTTTTGACCCATCAGGGGGGGGTGATCCAAT
TTTATACCAACATCTTTTTTGATTTTTTGGACACCCAGAAGTTTATATTTTAATTCTCCC
AGG

#Haemaphysalis_lemuris(JX470178.1)
-------------------------------GAACTTGGGCAACCAGGTACTTTAATTGG
AAATGATCAAATTTACAATGTAATTGTAACAGCTCACGCATTTATTATAATTTTTTTTAT
GGTCATACCAATCATAATTGGAGGATTTGGGAACTGGTTAGTTCCTTTAATATTAGGAGC
GCCAGACATAGCTTTTCCACGTATAAATAATATAAGATTCTGATTATTACCTCCATCATT
ATTTTTGTTAATAAACTCTTCATTAGTTGAAAGAGGAGCTGGTACAGGATGAACTGTATA
CCCACCATTATCATCAAATTTATCTCATTATGGGCCATCTGTAGATATAGCAATTTTTTC
TTTACATTTAGCTGGGGCATCTTCAATTCTTGGAGCTATTAATTTCATTACAACTATTTT
AAATATACGTTCACTAGGAATAACATTAGAGCGAATACCCTTATTTGTTTGATCAGTTTT
AGTTACAGCAATTTTACTATTGTTATCCTTGCCTGTCCTTGCAGGAGCAATTACCATATT
ATTAACAGATCGAAATTTTAATA-------------------------------------
------------------------------------------------------------
---

#Haemaphysalis_lemuris(JX470177.1)
-------------------------------GAACTTGGGCAACCAGGTACTTTAATTGG
AAATGACCAAATTTACAATGTAATTGTGACAGCTCACGCATTTATTATAATTTTTTTTAT
GGTCATACCAATCATAATTGGAGGATTTGGGAACTGGTTAGTTCCTTTAATATTAGGAGC
GCCAGACATAGCTTTTCCACGTATAAATAATATAAGATTCTGATTATTACCTCCATCATT
ATTTTTGTTAATAAACTCTTCATTAGTTGAAAGAGGAGCTGGTACAGGATGAACTGTATA
CCCACCATTATCATCAAATTTATCTCATTATGGACCATCTGTAGATATAGCAATTTTTTC
TTTACATTTAGCTGGGGCATCTTCAATTCTTGGAGCTATTAATTTCATTACAACTATTTT
AAATATACGTTCACTAGGAATAACATTAGAGCGAATACCCTTATTTGTTTGATCAGTTTT
AATTACAGCAATTTTACTATTGTTATCCTTGCCTGTCCTTGCAGGAGCAATTACCATATT
GTTAACAGATCGAAATTTTAATA-------------------------------------
------------------------------------------------------------
---
