# Supplementary material for: Assessment of four DNA fragments (COI, 16S rDNA, ITS2, 12S rDNA) for species identification of the Ixodida (Acari: Ixodida)
Source: Parasit Vectors. 2014 Mar 3;7:93. doi: 10.1186/1756-3305-7-93 (PMC3945964; doi:10.1186/1756-3305-7-93)
Supplement: Additional file 5 — Appendix S2. The data sets 1 to 3 utilized in this manuscript. [file 1756-3305-7-93-S5.zip › Appendix.S2/data set 3/COI/Hyalomma.meg]

#mega
!Title ;
!Format DataType=DNA indel=- CodeTable=Standard;

!Domain=Data property=Coding CodonStart=1;
#Hyalomma_aegyptium(AF132821.1)
--------TTACCGCGATGATTATATTCAACAAATCATAAAGACATTGGTACAATATATT
TAATTTTTGGCTCATGAGCCGGAATATTAGGTCTTAGCATAAGAATACTAATTCGTATAG
AATTAGCCCATCCAGGGACTTTAATTGGAAATGATCAAATTTATAATGTAATTGTAACAG
CCCATGCTTTTGTTATAATTTTTTTCATAGTTATACCTATTATAATCGGAGGATTTGGAA
ATTGACTAGTTCCAATCATATTAGGTTCGCCAGATATAGCATTTCCTCGAATAAATAATA
TAAGATTTTGACTTTTACCTCCATCTCTTTTTTTATTATTAAATTCATCATTAATTGAAT
CAGGAGCTGGTACTGGTTGGACAGTTTATCCACCACTCTCTTCAAATTTATCTCATTATG
GGCCTTCAGTAGATATGGCCATTTTTTCATTACATTTAGCAGGCGCATCATCAATTCTCG
GAGCTATTAACTTCATTACAACTATTATTAACATACGATCAATTGGATTAACAATAGAAC
GTATACCTTTATTTGTTTGATCTGTTTTTATCACGGCAATTCTATTACTGCTTTCACTTC
CAGTACTTGCTGGTGCAATTACAATATTATTGACAGATCGAAATTTTAA-----------
------------------------------------------------------------
------------------------------------------------------------
------------------------------------------------------------
------------------------------------------------------------
------------------------------------------------------------
------------------------------------------------------------
------------------------------------------------------------
------------------------------------------------------------
------------------------------------------------------------
------------------------------------------------------------
------------------------------------------------------------
------------------------------------------------------------
------------------------------------------------------------
------------------------------------------------------------
--------

#Hyalomma_detritum(EU827695
-----------CCGCGATGATTATATTCAACAAATCATAAAGACATTGGAACAATATATT
TAATTTTTGGTTCTTGATCTGGAATACTTGGTCTAAGAATAAGAATACTAATTCGCATAG
AATTAGCTTATCCTGGTTCATTAATTGGAAATGATCAAATTTATAATGTAATTGTAACAG
CTCATGCTTTTGTAATAATTTTTTTTATAGTTATACCAATTATAATTGGAGGATTTGGGA
ATTGATTAGTTCCAATTATATTAGGATCCCCAGATATAGCATTTCCTCGAATAAATAATA
TAAGATTTTGACTTTTACCACCATCTCTTTTTTTACTCTTAAATTCATCATTAATTGAAT
CCGGAGCTGGAACTGGATGAACAGTTTACCCTCCCCTTTCCTCAAATTTATCCCATTACG
GCCCTTCAGTGGATATAGCTATTTTTTCACTTCATTTAGCAGGAGCCTCCTCTATTCTTG
GGGCTATTAATTTCATTACAACCATTATTAATATACGTTCAATTGGATTAACAATAGAAC
GAATACCTTTATTTGTTTGATCTGTTTTAATTACAGCAATTTTACTTTTACTTTCTCTCC
CAGTTCTTGCTGGAGCAATTACAATATTATTAACAGATCGAAATTTTAATACTTCTTTTT
TTGATCCTTCTGGAGGTGGAGATCCAATTCTTTATCAACATTTATTTTGATTCTTTGGAC
ACCCTGAAGTATATATTTTAATTTTACCTGGATTTGGCATAATTTCTCAAATTATTTGCT
TTAACACAGGAAAAAAA---GAACCTTTTGGCAATTTAGGAATAATTTATGCAATAGCAG
CTATTGGATTATTAGGCTTTATTGTA----------------------------------
------------------------------------------------------------
------------------------------------------------------------
------------------------------------------------------------
------------------------------------------------------------
------------------------------------------------------------
------------------------------------------------------------
------------------------------------------------------------
------------------------------------------------------------
------------------------------------------------------------
------------------------------------------------------------
--------

#Hyalomma_detritum(EU827696)
-----------CCGCGATGATTATATTCAACAAATCATAAAGACATTGGAACAATATATT
TAATTTTTGGTTCTTGATCTGGAATACTTGGTCTAAGAATAAGAATACTAATTCGCATAG
AATTAGCTTATCCTGGTTCATTAATTGGAAATGATCAAATTTATAATGTAATTGTAACAG
CTCATGCTTTTGTAATAATTTTTTTTATAGTTATACCAATTATAATTGGAGGATTTGGGA
ATTGATTAGTTCCAATTATATTAGGATCCCCAGATATAGCATTTCCTCGAATAAATAATA
TAAGATTTTGACTTTTACCACCATCTCTTTTTTTACTCTTAAATTCATCATTAATTGAAT
CCGGAGCTGGAACTGGATGAACAGTTTACCCTCCCCTTTCCTCAAATTTATCCCATTACG
GCCCTTCAGTGGATATAGCTATTTTTTCACTTCATTTAGCAGGAGCCTCCTCTATTCTTG
GGGCTATTAATTTCATTACAACCATTATTAATATACGTTCAATTGGATTAACAATAGAAC
GAATACCTTTATTTGTTTGATCTGTTTTAATTACAGCAATTTTACTTTTACTTTCTCTCC
CAGTTCTTGCTGGAGCAATTACAATATTATTAACAGATCGAAATTTTAATACTTCTTTTT
TTGATCCTTCTGGAGGTGGAGATCCAATTCTTTATCAACATTTATTTTGATTCTTTGGAC
ACCCTGAAGTATATATTTTAATTTTACCTGGATTTGGCATAATTTCTCAAATTATTTGCT
TTAACACAGGAAAAAAA---GAACCTTTTGGCAATTTAGGAATAATTTATGCAATAGCAG
CTATTGGATTATTAGGCTTTATTGTA----------------------------------
------------------------------------------------------------
------------------------------------------------------------
------------------------------------------------------------
------------------------------------------------------------
------------------------------------------------------------
------------------------------------------------------------
------------------------------------------------------------
------------------------------------------------------------
------------------------------------------------------------
------------------------------------------------------------
--------

#Hyalomma_detritum(EU827694)
-----------CCGCGATGATTATATTCAACAAATCATAAAGACATTGGAACAATATATT
TAATTTTTGGTTCTTGATCTGGAATACTTGGTCTAAGAATAAGAATACTAATTCGCATAG
AATTAGCTTATCCTGGTTCATTAATTGGAAATGATCAAATTTATAATGTAATTGTAACAG
CTCATGCTTTTGTAATAATTTTTTTCATAGTTATACCAATTATAATTGGAGGATTTGGGA
ATTGATTAGTTCCAATTATATTAGGATCCCCAGATATAGCATTTCCTCGAATAAATAATA
TAAGATTTTGACTTTTACCACCATCTCTTTTTTTACTCTTAAATTCATCACTAATTGAAT
CCGGAGCTGGAACTGGATGAACAGTTTACCCTCCCCTTTCCTCAAATTTATCTCATTACG
GCCCTTCAGTGGATATAGCTATTTTTTCACTTCATTTAGCAGGAGCCTCCTCTATTCTTG
GGGCTATTAATTTCATTACAACCATTATTAATATACGTTCAATTGGATTAACAATAGAAC
GAATACCTTTATTTGTTTGATCTGTTTTAATTACAGCAATTTTACTTTTACTTTCTCTCC
CAGTTCTTGCTGGAGCAATTACAATATTATTAACAGATCGAAATTTTAATACTTCTTTTT
TTGATCCTTCTGGAGGTGGAGATCCAATTCTTTATCAACATTTATTTTGATTCTTTGGAC
ACCCTGAAGTATATATTTTAATTTTACCTGGATTTGGCATAATTTCTCAAATTATTTGCT
TTAACACAGGAAAAAAA---GAACCTTTTGGCAATTTAGGAATAATTTATGCAATAGCAG
CTATTGGATTATTAGGCTTTATTGTA----------------------------------
------------------------------------------------------------
------------------------------------------------------------
------------------------------------------------------------
------------------------------------------------------------
------------------------------------------------------------
------------------------------------------------------------
------------------------------------------------------------
------------------------------------------------------------
------------------------------------------------------------
------------------------------------------------------------
--------

#Hyalomma_dromedarii(AF132822.1)
--------TTACCGCGATGATTTTATTCAACAAACCATAAAGACATTGGAACAATATATT
TAATTTTTGGATCTTGAGCTGGGATATTAGGTCTTAGAATAAGACTGTTAATTCGGATGG
AACTAGCACATCCTGGAACTTTAATTGGTAATGATCAAATTTATAATGTAATTGTAACAG
CTCATGCTTTCGTTATAATTTTCTTCATAGTTATACCAATTATAATTGGAGGTTTTGGAA
ATTGGCTAGTTCCAATTATATTAGGGGCTCCAGATATAGCATTCCCTCGAATAAATAATA
TAAGATTTTGACTTTTACCCCCATCTCTTTTTCTTCTCCTTAATTCATCATTAATTGAAT
CAGGAGCTGGAACTGGATGAACAGTTTATCCACCACTTTCTTCAAATTTATCTCATTATG
GCCCTTCAGTAGATATGGCTATTTTCTCACTTCATTTAGCAGGTGCTTCTTCAATTCTTG
GAGCTATTAATTTTATTACCACAATCATTAATATACGATCAACTGGATTAAGCTTAGAAC
GAATACCTTTATTTGTTTGATCTGTATTAATTACAGCATTCTTACTTTTACTTTCTTTAC
CAGTTTTAGCTGGAGCAATTACAATATTATTAACAGATCGAAATTTTAA-----------
------------------------------------------------------------
------------------------------------------------------------
------------------------------------------------------------
------------------------------------------------------------
------------------------------------------------------------
------------------------------------------------------------
------------------------------------------------------------
------------------------------------------------------------
------------------------------------------------------------
------------------------------------------------------------
------------------------------------------------------------
------------------------------------------------------------
------------------------------------------------------------
------------------------------------------------------------
--------

#Hyalomma_dromedarii(AJ437061.1)
--------TTACCGCGATGATTTTATTCAACAAACCATAAAGACATTGGAACAATATATT
TAATTTTTGGATCTTGAGCTGGGATATTAGGTCTTAGAATAAGACTGTTAATTCGGATGG
AACTAGCACATCCTGGGACTTTAATTGGTAATGATCAAATTTATAATGTAATTGTAACAG
CTCATGCTTTCGTTATAATTTTCTTCATAGTTATACCAATTATAATTGGAGGTTTTGGAA
ATTGGCTAGTTCCAATTATATTAGGGGCTCCAGATATAGCATTCCCTCGAATAAATAATA
TAAGATTTTGACTTTTACCCCCATCTCTTTTTCTTCTCCTTAATTCATCATTAATTGAAT
CAGGAGCTGGAACTGGATGAACAGTTTACCCACCACTTTCTTCAAATTTATCTCATTATG
GCCCTTCAGTAGATATGGCTATTTTCTCACTTCATTTAGCAGGTGCTTCTTCAATTCTTG
GAGCTATTAATTTTATTACCACAATCATTAATATACGATCAACTGGATTAAGCTTAGAAC
GAATACCTTTATTTGTTTGATCTGTATTAATTACAGCATTCTTACTTTTACTTTCTTTAC
CAGTTTTAGCTGGAGCAATTACAATATTATTAACAGATCGAAATTTTAA-----------
------------------------------------------------------------
------------------------------------------------------------
------------------------------------------------------------
------------------------------------------------------------
------------------------------------------------------------
------------------------------------------------------------
------------------------------------------------------------
------------------------------------------------------------
------------------------------------------------------------
------------------------------------------------------------
------------------------------------------------------------
------------------------------------------------------------
------------------------------------------------------------
------------------------------------------------------------
--------

#Hyalomma_dromedarii(AJ437062.1)
--------TTACCGCGATGATTTTATTCAACAAACCATAAAGACATTGGAACAATATATT
TAATTTTTGGATCTTGAGCTGGGATATTAGGTCTTAGAATAAGACTGTTAATTCGGATGG
AACTAGCACATCCTGGGACTTTAATTGGTAATGATCAAATTTATAATGTAATTGTAACAG
CTCATGCTTTCGTTATAATTTTCTTCATAGTTATACCAATTATAATTGGAGGTTTTGGAA
ATTGGCTAGTTCCAATTATATTAGGGGCTCCAGATATAGCATTCCCTCGAATAAATAATA
TAAGATTTTGACTTTTACCCCCATCTCTTTTTCTTCTCCTTAATTCATCATTAATTGAAT
CAGGAGCTGGAACTGGATGAACAGTTTACCCACCACTTTCTTCAAATTTATCTCATTATG
GCCCTTCAGTAGATATGGCTATTTTCTCACTTCATTTAGCAGGTGCTTCTTCAATTCTTG
GAGCTATTAATTTTATTACCACAATCATTAATATACGATCAACTGGATTAAGCTTAGAAC
GAATACCTTTATTTGTTTGATCTGTATTAATTACAGCATTCTTACTTTTACTTTCTTTAC
CAGTTTTAGCTGGAGCAATTACAATATTATTAACAGATCGAAATTTTAA-----------
------------------------------------------------------------
------------------------------------------------------------
------------------------------------------------------------
------------------------------------------------------------
------------------------------------------------------------
------------------------------------------------------------
------------------------------------------------------------
------------------------------------------------------------
------------------------------------------------------------
------------------------------------------------------------
------------------------------------------------------------
------------------------------------------------------------
------------------------------------------------------------
------------------------------------------------------------
--------

#Hyalomma_dromedarii(AJ437063.1)
--------TTACCGCGATGATTTTATTCAACAAACCATAAAGACATTGGAACAATATATT
TAATTTTTGGATCTTGAGCTGGGATATTAGGTCTTAGAATAAGACTGTTAATTCGGATGG
AACTAGCACATCCTGGGACTTTAATTGGTAATGATCAAATTTATAATGTAATTGTAACAG
CTCATGCTTTCGTTATAATTTTCTTCATAGTTATACCAATTATAATTGGAGGTTTTGGAA
ATTGGCTAGTTCCAATTATATTAGGGGCTCCAGATATAGCATTCCCTCGAATAAATAATA
TAAGATTTTGACTTTTACCCCCATCTCTTTTTCTTCTCCTTAATTCATCATTAATTGAAT
CAGGAGCTGGAACTGGATGAACAGTTTACCCACCACTTTCTTCAAATTTATCTCATTATG
GCCCTTCAGTAGATATGGCTATTTTCTCACTTCATTTAGCAGGTGCTTCTTCAATTCTTG
GAGCTATTAATTTTATTACCACAATCATTAATATACGATCAACTGGATTAAGCTTAGAAC
GAATACCTTTATTTGTTTGATCTGTATTAATTACAGCATTCTTACTTTTACTTTCTTTAC
CAGTTTTAGCTGGAGCAATTACAATATTATTAACAGATCGAAATTTTAA-----------
------------------------------------------------------------
------------------------------------------------------------
------------------------------------------------------------
------------------------------------------------------------
------------------------------------------------------------
------------------------------------------------------------
------------------------------------------------------------
------------------------------------------------------------
------------------------------------------------------------
------------------------------------------------------------
------------------------------------------------------------
------------------------------------------------------------
------------------------------------------------------------
------------------------------------------------------------
--------

#Hyalomma_dromedarii(AJ437064.1)
--------TTACCGCGATGATTTTATTCAACAAACCATAAAGACATTGGAACAATATATT
TAATTTTTGGATCTTGAGCTGGGATATTAGGTCTTAGAATAAGACTGTTAATTCGGATGG
AACTAGCACATCCTGGGACTTTAATTGGTAATGATCAAATTTATAATGTAATTGTAACAG
CTCATGCTTTCGTTATAATTTTCTTCATAGTTATACCAATTATAATTGGAGGTTTTGGAA
ATTGGCTAGTTCCAATTATATTAGGGGCTCCAGATATAGCATTCCCTCGAATAAATAATA
TAAGATTTTGACTTTTACCCCCATCTCTTTTTCTTCTCCTTAATTCATCATTAATTGAAT
CAGGAGCTGGAACTGGATGAACAGTTTACCCACCACTTTCTTCAAATTTATCTCATTATG
GCCCTTCAGTAGATATGGCTATTTTCTCACTTCATTTAGCAGGTGCTTCTTCAATTCTTG
GAGCTATTAATTTTATTACCACAATCATTAATATACGATCAACTGGATTAAGCTTAGAAC
GAATACCTTTATTTGTTTGATCTGTATTAATTACAGCATTCTTACTTTTACTTTCTTTAC
CAGTTTTAGCTGGAGCAATTACAATATTATTAACAGATCGAAATTTTAA-----------
------------------------------------------------------------
------------------------------------------------------------
------------------------------------------------------------
------------------------------------------------------------
------------------------------------------------------------
------------------------------------------------------------
------------------------------------------------------------
------------------------------------------------------------
------------------------------------------------------------
------------------------------------------------------------
------------------------------------------------------------
------------------------------------------------------------
------------------------------------------------------------
------------------------------------------------------------
--------

#Hyalomma_dromedarii(AJ437066.1)
--------TTACCGCGATGATTTTATTCAACAAACCATAAAGACATTGGAACAATATATT
TAATTTTTGGATCTTGAGCTGGGATATTAGGTCTTAGAATAAGACTGTTAATTCGGATGG
AACTAGCACATCCTGGGACTTTAATTGGTAATGATCAAATTTATAATGTAATTGTAACAG
CTCATGCTTTCGTTATAATTTTCTTCATAGTTATACCAATTATAATTGGAGGTTTTGGAA
ATTGGCTAGTTCCAATTATATTAGGGGCTCCAGATATAGCATTCCCTCGAATAAATAATA
TAAGATTTTGACTTTTACCCCCATCTCTTTTTCTTCTCCTTAATTCATCATTAATTGAAT
CAGGAGCTGGAACTGGATGAACAGTTTACCCACCACTTTCTTCAAATTTATCTCATTATG
GCCCTTCAGTAGATATGGCTATTTTCTCACTTCATTTAGCAGGTGCTTCTTCAATTCTTG
GAGCTATTAATTTTATTACCACAATCATTAATATACGATCAACTGGATTAAGCTTAGAAC
GAATACCTTTATTTGTTTGATCTGTATTAATTACAGCATTCTTACTTTTACTTTCTTTAC
CAGTTTTAGCTGGAGCAATTACAATATTATTAACAGATCGAAATTTTAA-----------
------------------------------------------------------------
------------------------------------------------------------
------------------------------------------------------------
------------------------------------------------------------
------------------------------------------------------------
------------------------------------------------------------
------------------------------------------------------------
------------------------------------------------------------
------------------------------------------------------------
------------------------------------------------------------
------------------------------------------------------------
------------------------------------------------------------
------------------------------------------------------------
------------------------------------------------------------
--------

#Hyalomma_dromedarii(AJ437067.1)
--------TTACCGCGATGATTTTATTCAACAAACCATAAAGACATTGGAACAATATATT
TAATTTTTGGATCTTGAGCTGGGATATTAGGTCTTAGAATAAGACTGTTAATTCGGATGG
AACTAGCACATCCTGGGACTTTAATTGGTAATGATCAAATTTATAATGTAATTGTAACAG
CTCATGCTTTCGTTATAATTTTCTTCATAGTTATACCAATTATAATTGGAGGTTTTGGAA
ATTGGCTAGTTCCAATTATATTAGGGGCTCCAGATATAGCATTCCCTCGAATAAATAATA
TAAGATTTTGACTTTTACCCCCATCTCTTTTTCTTCTCCTTAATTCATCATTAATTGAAT
CAGGAGCTGGAACTGGATGAACAGTTTACCCACCACTTTCTTCAAATTTATCTCATTATG
GCCCTTCAGTAGATATGGCTATTTTCTCACTTCATTTAGCAGGTGCTTCTTCAATTCTTG
GAGCTATTAATTTTATTACCACAATCATTAATATACGATCAACTGGATTAAGCTTAGAAC
GAATACCTTTATTTGTTTGATCTGTATTAATTACAGCATTCTTACTTTTACTTTCTTTAC
CAGTTTTAGCTGGAGCAATTACAATATTATTAACAGATCGAAATTTTAA-----------
------------------------------------------------------------
------------------------------------------------------------
------------------------------------------------------------
------------------------------------------------------------
------------------------------------------------------------
------------------------------------------------------------
------------------------------------------------------------
------------------------------------------------------------
------------------------------------------------------------
------------------------------------------------------------
------------------------------------------------------------
------------------------------------------------------------
------------------------------------------------------------
------------------------------------------------------------
--------

#Hyalomma_dromedarii(AJ437079)
-----------CCGCGATGACTATATTCAACAAATCATAAAGACATTGGAACAATATATT
TAATTTTTGGGTCATGAGCTGGAATATTAGGCTTAAGTATAAGAATTTTAATTCGAATAG
AATTAGCAAGCCCAGGGACATTAATTGGTAATGATCAAATTTATAATGTAATTGTAACAG
CCCATGCTTTTGTTATAATTTTTTTTATAGTTATACCTATTATAATTGGAGGATTTGGTA
ATTGATTAGTCCCAATCATATTAGGGTCTCCAGATATAGCATTTCCTCGAATAAATAATA
TAAGCTTTTGATTATTACCCCCTTCTCTTTTTTTACTATTAAATTCATCTTTAATTGAAT
CGGGAGCAGGAACTGGATGAACAGTTTACCCTCCACTTTCTTCAAATTTATCTCATTACG
GACCTTCGGTTGACTTAGCTATTTTTTCTTTACACCTTGCAGGTGCATCATCAATTCTTG
GTGCTATTAATTTTATTACAACTATTATTAATATACGATCAATTGGATTAACAATAGAAC
GTATACCTTTATTTGTTTGATCTGTTTTAATTACAGCAATTTTACTATTACTTTCACTTC
CAGTTCTTGCTGGGGCAATTACTATATTATTAACAGATCGAAATTTTAACACTTCATTTT
TTGATCCTTCAGGCGGTGGAGATCCAATTCTTTATCAACATCTATTTTGATTCTTTGGAC
ATCCTGAAGTTTATATTCTTATTCTTCCTGGATTTGGGATAATCTCTCAAATTATTTGTT
TTAATACTGGAAAAAAAGAA----------------------------------------
------------------------------------------------------------
------------------------------------------------------------
------------------------------------------------------------
------------------------------------------------------------
------------------------------------------------------------
------------------------------------------------------------
------------------------------------------------------------
------------------------------------------------------------
------------------------------------------------------------
------------------------------------------------------------
------------------------------------------------------------
--------

#Hyalomma_dromedarii(AJ437068.1)
--------TTACCGCGATGATTTTATTCAACAAACCATAAAGACATTGGAACAATATATT
TAATTTTTGGATCTTGAGCTGGGATATTAGGTCTTAGAATAAGACTGTTAATTCGGATGG
AACTAGCACATCCTGGGACTTTAATTGGTAATGATCAAATTTATAATGTAATTGTAACAG
CTCATGCTTTCGTTATAATTTTCTTCATAGTTATACCAATTATAATTGGAGGTTTTGGAA
ATTGGCTAGTTCCAATTATATTAGGGGCTCCAGATATAGCATTCCCTCGAATAAATAATA
TAAGATTTTGACTTTTACCCCCATCTCTTTTTCTTCTCCTTAATTCATCATTAATTGAAT
CAGGAGCTGGAACTGGATGAACAGTTTACCCACCACTTTCTTCAAATTTATCTCATTATG
GCCCTTCAGTAGATATGGCTATTTTCTCACTTCATTTAGCAGGTGCTTCTTCAATTCTTG
GAGCTATTAATTTTATTACCACAATCATTAATATACGATCAACTGGATTAAGCTTAGAAC
GAATACCTTTATTTGTTTGATCTGTATTAATTACAGCATTCTTACTTTTACTTTCTTTAC
CAGTTTTAGCTGGAGCAATTACAATATTATTAACAGATCGAAATTTTAA-----------
------------------------------------------------------------
------------------------------------------------------------
------------------------------------------------------------
------------------------------------------------------------
------------------------------------------------------------
------------------------------------------------------------
------------------------------------------------------------
------------------------------------------------------------
------------------------------------------------------------
------------------------------------------------------------
------------------------------------------------------------
------------------------------------------------------------
------------------------------------------------------------
------------------------------------------------------------
--------

#Hyalomma_dromedarii(AJ437073)
-----------CCGCGATGATTTTATTCAACAAACCATAAAGACATTGGAACAATATATT
TAATTTTTGGATCTTGAGCTGGGATATTAGGTCTTAGAATAAGACTGTTAATTCGGATGG
AACTAGCACATCCTGGGACTTTAATTGGTAATGATCAAATTTATAATGTAATTGTAACAG
CTCATGCTTTCGTTATAATTTTCTTCATAGTTATACCAATTATAATTGGAGGTTTTGGAA
ATTGGCTAGTTCCAATTATATTAGGGGCTCCAGATATAGCATTCCCTCGAATAAATAATA
TAAGATTTTGACTTTTACCCCCATCTCTTTTTCTTCTCCTTAATTCATCATTAATTGAAT
CAGGAGCTGGAACTGGATGAACAGTTTACCCACCACTTTCTTCAAATTTATCTCATTATG
GCCCTTCAGTAGATATGGCTATTTTCTCACTTCATTTAGCAGGTGCTTCTTCAATTCTTG
GAGCTATTAATTTTATTACCACAATCATTAATATACGATCAACTGGATTAAGCTTAGAAC
GAATACCTTTATTTGTTTGATCTGTATTAATTACAGCATTCTTACTTTTACTTTCTTTAC
CAGTTTTAGCTGGAGCAATTACAATATTATTAACAGATCGAAATTTTAATACTTCTTTTT
TTGACCCTTCTGGAGGAGGAGACCCAATTTTATACCAACATTTATTTTGATTCTTTGGAC
ATCCTGAAGTGTATATTTTAATTCTCCCCGGATTTGGAATAATTTCTCAAATTATTTGTT
TTAATACAGGAAAAAAAGAA----------------------------------------
------------------------------------------------------------
------------------------------------------------------------
------------------------------------------------------------
------------------------------------------------------------
------------------------------------------------------------
------------------------------------------------------------
------------------------------------------------------------
------------------------------------------------------------
------------------------------------------------------------
------------------------------------------------------------
------------------------------------------------------------
--------

#Hyalomma_dromedarii(AJ437065)
-----------CCGCGATGATTTTATTCAACAAACCATAAAGACATTGGAACAATATATT
TAATTTTTGGATCTTGAGCTGGGATATTAGGTCTTAGAATAAGACTGTTAATTCGGATGG
AACTAGCACATCCTGGGACTTTAATTGGTAATGATCAAATTTATAATGTAATTGTAACAG
CTCATGCTTTCGTTATAATTTTCTTCATAGTTATACCAATTATAATTGGAGGTTTTGGAA
ATTGGCTAGTTCCAATTATATTAGGGGCTCCAGATATAGCATTCCCTCGAATAAATAATA
TAAGATTTTGACTTTTACCCCCATCTCTTTTTCTTCTCCTTAATTCATCATTAATTGAAT
CAGGAGCTGGAACTGGATGAACAGTTTACCCACCACTTTCTTCAAATTTATCTCATTATG
GCCCTTCAGTAGATATGGCTATTTTCTCACTTCATTTAGCAGGTGCTTCTTCAATTCTTG
GAGCTATTAATTTTATTACCACAATCATTAATATACGATCAACTGGATTAAGCTTAGAAC
GAATACCTTTATTTGTTTGATCTGTATTAATTACAGCATTCTTACTTTTACTTTCTTTAC
CAGTTTTAGCTGGAGCAATTACAATATTATTAACAGATCGAAATTTTAATACTTCTTTTT
TTGACCCTTCTGGAGGAGGAGACCCAATTTTATATCAACATTTATTTTGATTCTTTGGAC
ATCCTGAAGTGTATATTTTAATTCTCCCCGGATTTGGAATAATTTCTCAAATTATTTGTT
TTAATACAGGAAAAAAAGAA----------------------------------------
------------------------------------------------------------
------------------------------------------------------------
------------------------------------------------------------
------------------------------------------------------------
------------------------------------------------------------
------------------------------------------------------------
------------------------------------------------------------
------------------------------------------------------------
------------------------------------------------------------
------------------------------------------------------------
------------------------------------------------------------
--------

#Hyalomma_dromedarii(AJ437069.1)
--------TTACCGCGATGATTTTATTCAACAAACCATAAAGACATTGGAACAATATATT
TAATTTTTGGATCTTGAGCTGGGATATTAGGTCTTAGAATAAGACTGTTAATTCGGATGG
AACTAGCACATCCTGGGACTTTAATTGGTAATGATCAAATTTATAATGTAATTGTAACAG
CTCATGCTTTCGTTATAATTTTCTTCATAGTTATACCAATTATAATTGGAGGTTTTGGAA
ATTGGCTAGTTCCAATTATATTAGGGGCTCCAGATATAGCATTCCCTCGAATAAATAATA
TAAGATTTTGACTTTTACCCCCATCTCTTTTTCTTCTCCTTAATTCATCATTAATTGAAT
CAGGAGCTGGAACTGGATGAACAGTTTACCCACCACTTTCTTCAAATTTATCTCATTATG
GCCCTTCAGTAGATATGGCTATTTTCTCACTTCATTTAGCAGGTGCTTCTTCAATTCTTG
GAGCTATTAATTTTATTACCACAATCATTAATATACGATCAACTGGATTAAGCTTAGAAC
GAATACCTTTATTTGTTTGATCTGTATTAATTACAGCATTCTTACTTTTACTTTCTTTAC
CAGTTTTAGCTGGAGCAATTACAATATTATTAACAGATCGAAATTTTAA-----------
------------------------------------------------------------
------------------------------------------------------------
------------------------------------------------------------
------------------------------------------------------------
------------------------------------------------------------
------------------------------------------------------------
------------------------------------------------------------
------------------------------------------------------------
------------------------------------------------------------
------------------------------------------------------------
------------------------------------------------------------
------------------------------------------------------------
------------------------------------------------------------
------------------------------------------------------------
--------

#Hyalomma_dromedarii(AJ437070.1)
--------TTACCGCGATGATTTTATTCAACAAACCATAAAGACATTGGAACAATATATT
TAATTTTTGGATCTTGAGCTGGGATATTAGGTCTTAGAATAAGACTGTTAATTCGGATGG
AACTAGCACATCCTGGGACTTTAATTGGTAATGATCAAATTTATAATGTAATTGTAACAG
CTCATGCTTTCGTTATAATTTTCTTCATAGTTATACCAATTATAATTGGAGGTTTTGGAA
ATTGGCTAGTTCCAATTATATTAGGGGCTCCAGATATAGCATTCCCTCGAATAAATAATA
TAAGATTTTGACTTTTACCCCCATCTCTTTTTCTTCTCCTTAATTCATCATTAATTGAAT
CAGGAGCTGGAACTGGATGAACAGTTTACCCACCACTTTCTTCAAATTTATCTCATTATG
GCCCTTCAGTAGATATGGCTATTTTCTCACTTCATTTAGCAGGTGCTTCTTCAATTCTTG
GAGCTATTAATTTTATTACCACAATCATTAATATACGATCAACTGGATTAAGCTTAGAAC
GAATACCTTTATTTGTTTGATCTGTATTAATTACAGCATTCTTACTTTTACTTTCTTTAC
CAGTTTTAGCTGGAGCAATTACAATATTATTAACAGATCGAAATTTTAA-----------
------------------------------------------------------------
------------------------------------------------------------
------------------------------------------------------------
------------------------------------------------------------
------------------------------------------------------------
------------------------------------------------------------
------------------------------------------------------------
------------------------------------------------------------
------------------------------------------------------------
------------------------------------------------------------
------------------------------------------------------------
------------------------------------------------------------
------------------------------------------------------------
------------------------------------------------------------
--------

#Hyalomma_dromedarii(AJ437071.1)
--------TTACCGCGATGATTTTATTCAACAAACCATAAAGACATTGGAACAATATATT
TAATTTTTGGATCTTGAGCTGGGATATTAGGTCTTAGAATAAGACTGTTAATTCGGATGG
AACTAGCACATCCTGGGACTTTAATTGGTAATGATCAAATTTATAATGTAATTGTAACAG
CTCATGCTTTCGTTATAATTTTCTTCATAGTTATACCAATTATAATTGGAGGTTTTGGAA
ATTGGCTAGTTCCAATTATATTAGGGGCTCCAGATATAGCATTCCCTCGAATAAATAATA
TAAGATTTTGACTTTTACCCCCATCTCTTTTTCTTCTCCTTAATTCATCATTAATTGAAT
CAGGAGCTGGAACTGGATGAACAGTTTACCCACCACTTTCTTCAAATTTATCTCATTATG
GCCCTTCAGTAGATATGGCTATTTTCTCACTTCATTTAGCAGGTGCTTCTTCAATTCTTG
GAGCTATTAATTTTATTACCACAATCATTAATATACGATCAACTGGATTAAGCTTAGAAC
GAATACCTTTATTTGTTTGATCTGTATTAATTACAGCATTCTTACTTTTACTTTCTTTAC
CAGTTTTAGCTGGAGCAATTACAATATTATTAACAGATCGAAATTTTAA-----------
------------------------------------------------------------
------------------------------------------------------------
------------------------------------------------------------
------------------------------------------------------------
------------------------------------------------------------
------------------------------------------------------------
------------------------------------------------------------
------------------------------------------------------------
------------------------------------------------------------
------------------------------------------------------------
------------------------------------------------------------
------------------------------------------------------------
------------------------------------------------------------
------------------------------------------------------------
--------

#Hyalomma_dromedarii(AJ437072.1)
--------TTACCGCGATGATTTTATTCAACAAACCATAAAGACATTGGAACAATATATT
TAATTTTTGGATCTTGAGCTGGGATATTAGGTCTTAGAATAAGACTGTTAATTCGGATGG
AACTAGCACATCCTGGGACTTTAATTGGTAATGATCAAATTTATAATGTAATTGTAACAG
CTCATGCTTTCGTTATAATTTTCTTCATAGTTATACCAATTATAATTGGAGGTTTTGGAA
ATTGGCTAGTTCCAATTATATTAGGGGCTCCAGATATAGCATTCCCTCGAATAAATAATA
TAAGATTTTGACTTTTACCCCCATCTCTTTTTCTTCTCCTTAATTCATCATTAATTGAAT
CAGGAGCTGGAACTGGATGAACAGTTTACCCACCACTTTCTTCAAATTTATCTCATTATG
GCCCTTCAGTAGATATGGCTATTTTCTCACTTCATTTAGCAGGTGCTTCTTCAATTCTTG
GAGCTATTAATTTTATTACCACAATCATTAATATACGATCAACTGGATTAAGCTTAGAAC
GAATACCTTTATTTGTTTGATCTGTATTAATTACAGCATTCTTACTTTTACTTTCTTTAC
CAGTTTTAGCTGGAGCAATTACAATATTATTAACAGATCGAAATTTTAA-----------
------------------------------------------------------------
------------------------------------------------------------
------------------------------------------------------------
------------------------------------------------------------
------------------------------------------------------------
------------------------------------------------------------
------------------------------------------------------------
------------------------------------------------------------
------------------------------------------------------------
------------------------------------------------------------
------------------------------------------------------------
------------------------------------------------------------
------------------------------------------------------------
------------------------------------------------------------
--------

#Hyalomma_dromedarii(AJ437074.1)
--------TTACCGCGATGATTTTATTCAACAAACCATAAAGACATTGGAACAATATATT
TAATTTTTGGATCTTGAGCTGGGATATTAGGTCTTAGAATAAGACTGTTAATTCGGATGG
AACTAGCACATCCTGGGACTTTAATTGGTAATGATCAAATTTATAATGTAATTGTAACAG
CTCATGCTTTCGTTATAATTTTCTTCATAGTTATACCAATTATAATTGGAGGTTTTGGAA
ATTGGCTAGTTCCAATTATATTAGGGGCTCCAGATATAGCATTCCCTCGAATAAATAATA
TAAGATTTTGACTTTTACCCCCATCTCTTTTTCTTCTCCTTAATTCATCATTAATTGAAT
CAGGAGCTGGAACTGGATGAACAGTTTACCCACCACTTTCTTCAAATTTATCTCATTATG
GCCCTTCAGTAGATATGGCTATTTTCTCACTTCATTTAGCAGGTGCTTCTTCAATTCTTG
GAGCTATTAATTTTATTACCACAATCATTAATATACGATCAACTGGATTAAGCTTAGAAC
GAATACCTTTATTTGTTTGATCTGTATTAATTACAGCATTCTTACTTTTACTTTCTTTAC
CAGTTTTAGCTGGAGCAATTACAATATTATTAACAGATCGAAATTTTAA-----------
------------------------------------------------------------
------------------------------------------------------------
------------------------------------------------------------
------------------------------------------------------------
------------------------------------------------------------
------------------------------------------------------------
------------------------------------------------------------
------------------------------------------------------------
------------------------------------------------------------
------------------------------------------------------------
------------------------------------------------------------
------------------------------------------------------------
------------------------------------------------------------
------------------------------------------------------------
--------

#Hyalomma_dromedarii(AJ437075.1)
--------TTACCGCGATGATTTTATTCAACAAACCATAAAGACATTGGAACAATATATT
TAATTTTTGGATCTTGAGCTGGGATATTAGGTCTTAGAATAAGACTGTTAATTCGGATGG
AACTAGCACATCCTGGGACTTTAATTGGTAATGATCAAATTTATAATGTAATTGTAACAG
CTCATGCTTTCGTTATAATTTTCTTCATAGTTATACCAATTATAATTGGAGGTTTTGGAA
ATTGGCTAGTTCCAATTATATTAGGGGCTCCAGATATAGCATTCCCTCGAATAAATAATA
TAAGATTTTGACTTTTACCCCCATCTCTTTTTCTTCTCCTTAATTCATCATTAATTGAAT
CAGGAGCTGGAACTGGATGAACAGTTTACCCACCACTTTCTTCAAATTTATCTCATTATG
GCCCTTCAGTAGATATGGCTATTTTCTCACTTCATTTAGCAGGTGCTTCTTCAATTCTTG
GAGCTATTAATTTTATTACCACAATCATTAATATACGATCAACTGGATTAAGCTTAGAAC
GAATACCTTTATTTGTTTGATCTGTATTAATTACAGCATTCTTACTTTTACTTTCTTTAC
CAGTTTTAGCTGGAGCAATTACAATATTATTAACAGATCGAAATTTTAA-----------
------------------------------------------------------------
------------------------------------------------------------
------------------------------------------------------------
------------------------------------------------------------
------------------------------------------------------------
------------------------------------------------------------
------------------------------------------------------------
------------------------------------------------------------
------------------------------------------------------------
------------------------------------------------------------
------------------------------------------------------------
------------------------------------------------------------
------------------------------------------------------------
------------------------------------------------------------
--------

#Hyalomma_dromedarii(AJ437076.1)
--------TTACCGCGATGATTTTATTCAACAAACCATAAAGACATTGGAACAATATATT
TAATTTTTGGATCTTGAGCTGGGATATTAGGTCTTAGAATAAGACTGTTAATTCGGATGG
AACTAGCACATCCTGGGACTTTAATTGGTAATGATCAAATTTATAATGTAATTGTAACAG
CTCATGCTTTCGTTATAATTTTCTTCATAGTTATGCCAATTATAATTGGAGGTTTTGGAA
ATTGGCTAGTTCCAATTATATTAGGGGCTCCAGATATAGCATTCCCTCGAATAAATAATA
TAAGATTTTGACTTTTACCCCCATCTCTTTTTCTTCTCCTTAATTCATCATTAATTGAAT
CAGGAGCTGGAACTGGATGAACAGTTTACCCACCACTTTCTTCAAATTTATCTCATTATG
GCCCTTCAGTAGATATGGCTATTTTCTCACTTCATTTAGCAGGTGCTTCTTCAATTCTTG
GAGCTATTAATTTTATTACCACAATCATTAATATACGATCAACTGGATTAAGCTTAGAAC
GAATACCTTTATTTGTTTGATCTGTATTAATTACAGCATTCTTACTTTTACTTTCTTTAC
CAGTTTTAGCTGGAGCAATTACAATATTATTAACAGATCGAAATTTTAA-----------
------------------------------------------------------------
------------------------------------------------------------
------------------------------------------------------------
------------------------------------------------------------
------------------------------------------------------------
------------------------------------------------------------
------------------------------------------------------------
------------------------------------------------------------
------------------------------------------------------------
------------------------------------------------------------
------------------------------------------------------------
------------------------------------------------------------
------------------------------------------------------------
------------------------------------------------------------
--------

#Hyalomma_dromedarii(AJ437077.1)
--------TTACCGCGATGATTTTATTCAACAAACCATAAAGACATTGGAACAATATATT
TAATTTTTGGATCTTGAGCTGGGATATTAGGTCTTAGAATAAGACTGTTAATTCGGATGG
AACTAGCACATCCTGGGACTTTAATTGGTAATGATCAAATTTATAATGTAATTGTAACAG
CTCATGCTTTCGTTATAATTTTCTTCATAGTTATGCCAATTATAATTGGAGGTTTTGGAA
ATTGGCTAGTTCCAATTATATTAGGGGCTCCAGATATAGCATTCCCTCGAATAAATAATA
TAAGATTTTGACTTTTACCCCCATCTCTTTTTCTTCTCCTTAATTCATCATTAATTGAAT
CAGGAGCTGGAACTGGATGAACAGTTTACCCACCACTTTCTTCAAATTTATCTCATTATG
GCCCTTCAGTAGATATGGCTATTTTCTCACTTCATTTAGCAGGTGCTTCTTCAATTCTTG
GAGCTATTAATTTTATTACCACAATCATTAATATACGATCAACTGGATTAAGCTTAGAAC
GAATACCTTTATTTGTTTGATCTGTATTAATTACAGCATTCTTACTTTTACTTTCTTTAC
CAGTTTTAGCTGGAGCAATTACAATATTATTAACAGATCGAAATTTTAA-----------
------------------------------------------------------------
------------------------------------------------------------
------------------------------------------------------------
------------------------------------------------------------
------------------------------------------------------------
------------------------------------------------------------
------------------------------------------------------------
------------------------------------------------------------
------------------------------------------------------------
------------------------------------------------------------
------------------------------------------------------------
------------------------------------------------------------
------------------------------------------------------------
------------------------------------------------------------
--------

#Hyalomma_dromedarii(AJ437078.1)
--------TTACCGCGATGATTTTATTCAACAAACCATAAAGACATTGGAACAATATATT
TAATTTTTGGATCTTGAGCTGGGATATTAGGTCTTAGAATAAGACTGTTAATTCGGATGG
AACTAGCACATCCTGGGACTTTAATTGGTAATGATCAAATTTATAATGTAATTGTAACAG
CTCATGCTTTCGTTATAATTTTCTTCATAGTTATGCCAATTATAATTGGAGGTTTTGGAA
ATTGGCTAGTTCCAATTATATTAGGGGCTCCAGATATAGCATTCCCTCGAATAAATAATA
TAAGATTTTGACTTTTACCCCCATCTCTTTTTCTTCTCCTTAATTCATCATTAATTGAAT
CAGGAGCTGGAACTGGATGAACAGTTTACCCACCACTTTCTTCAAATTTATCTCATTATG
GCCCTTCAGTAGATATGGCTATTTTCTCACTTCATTTAGCAGGTGCTTCTTCAATTCTTG
GAGCTATTAATTTTATTACCACAATCATTAATATACGATCAACTGGATTAAGCTTAGAAC
GAATACCTTTATTTGTTTGATCTGTATTAATTACAGCATTCTTACTTTTACTTTCTTTAC
CAGTTTTAGCTGGAGCAATTACAATATTATTAACAGATCGAAATTTTAA-----------
------------------------------------------------------------
------------------------------------------------------------
------------------------------------------------------------
------------------------------------------------------------
------------------------------------------------------------
------------------------------------------------------------
------------------------------------------------------------
------------------------------------------------------------
------------------------------------------------------------
------------------------------------------------------------
------------------------------------------------------------
------------------------------------------------------------
------------------------------------------------------------
------------------------------------------------------------
--------

#Hyalomma_dromedarii(AJ437080.1)
--------TTACCGCGATGACTATATTCAACAAATCATAAAGACATTGGAACAATATATT
TAATTTTTGGGTCATGAGCTGGAATATTAGGCTTAAGTATAAGAATTTTAATTCGAATAG
AATTAGCAAGCCCAGGGACATTAATTGGTAATGATCAAATTTATAATGTAATTGTAACAG
CCCATGCTTTTGTTATAATTTTTTTTATAGTTATACCTATTATAATTGGAGGATTTGGTA
ATTGATTAGTCCCAATCATATTAGGGTCTCCAGATATAGCATTTCCTCGAATAAATAATA
TAAGCTTTTGATTATTACCCCCTTCTCTTTTTTTACTATTAAATTCATCTTTAATTGAAT
CGGGAGCAGGAACTGGATGAACAGTTTACCCTCCACTTTCTTCAAATTTATCTCATTACG
GACCTTCGGTTGACTTAGCTATTTTTTCTTTACACCTTGCAGGTGCATCATCAATTCTTG
GTGCTATTAATTTTATTACAACTATTATTAATATACGATCAATTGGATTAACAATAGAAC
GTATACCTTTATTTGTTTGATCTGTTTTAATTACAGCAATTTTACTATTACTTTCACTTC
CAGTTCTTGCTGGGGCAATTACTATATTATTAACAGATCGAAATTTTAA-----------
------------------------------------------------------------
------------------------------------------------------------
------------------------------------------------------------
------------------------------------------------------------
------------------------------------------------------------
------------------------------------------------------------
------------------------------------------------------------
------------------------------------------------------------
------------------------------------------------------------
------------------------------------------------------------
------------------------------------------------------------
------------------------------------------------------------
------------------------------------------------------------
------------------------------------------------------------
--------

#Hyalomma_dromedarii(AJ437081.1)
--------TTACCGCGATGATTATATTCAACAAATCATAAAGACATTGGAACAATATATT
TAATTTTTGGGTCATGAGCTGGAATATTAGGCTTAAGTATAAGAATTTTAATTCGAATAG
AATTAGCAAGCCCAGGGACATTAATTGGTAATGATCAAATTTATAATGTAATTGTAACAG
CCCATGCTTTTGTTATAATTTTTTTTATAGTTATACCTATTATAATTGGAGGATTTGGTA
ATTGATTAGTCCCAATCATATTAGGGTCTCCAGATATAGCATTTCCTCGAATAAATAATA
TAAGCTTTTGATTATTACCCCCTTCTCTTTTTTTACTATTAAATTCATCTTTAATTGAAT
CGGGAGCAGGAACTGGATGAACAGTTTACCCTCCACTTTCTTCAAATTTATCTCATTACG
GACCTTCGGTTGACTTAGCTATTTTTTCTTTGCACCTTGCAGGTGCATCATCAATTCTTG
GTGCTATTAATTTTATTACAACTATTATTAATATACGATCAATTGGATTAACAATAGAAC
GTATACCTTTATTTGTTTGATCTGTTTTAATTACAGCAATTTTACTATTACTTTCACTTC
CAGTTCTTGCTGGSGCAATTACTATATTATTAACAGATCGAAATTTTAA-----------
------------------------------------------------------------
------------------------------------------------------------
------------------------------------------------------------
------------------------------------------------------------
------------------------------------------------------------
------------------------------------------------------------
------------------------------------------------------------
------------------------------------------------------------
------------------------------------------------------------
------------------------------------------------------------
------------------------------------------------------------
------------------------------------------------------------
------------------------------------------------------------
------------------------------------------------------------
--------

#Hyalomma_dromedarii(AJ437082.1)
--------TTACCGCGATGACTATATTCAACAAATCATAAAGACATTGGAACAATATATT
TAATTTTTGGGTCATGAGCTGGAATATTAGGCTTAAGTATAAGAATTTTAATTCGAATAG
AATTAGCAAGCCCAGGGACATTAATTGGTAATGATCAAATTTATAATGTAATTGTAACAG
CCCATGCTTTTGTTATAATTTTTTTTATAGTTATACCTATTATAATTGGAGGATTTGGTA
ATTGATTAGTCCCAATCATATTAGGGTCTCCAGATATAGCATTTCCTCGAATAAATAATA
TAAGCTTTTGATTATTACCCCCTTCTCTTTTTTTACTATTAAATTCATCTTTAATTGAAT
CGGGAGCAGGAACTGGATGAACAGTTTACCCTCCACTTTCTTCAAATTTATCTCATTACG
GACCTTCGGTTGACTTAGCTATTTTTTCTTTGCACCTTGCAGGTGCATCATCAATTCTTG
GTGCTATTAATTTTATTACAACTATTATTAATATACGATCAATTGGATTAACAATAGAAC
GTATACCTTTATTTGTTTGATCTGTTTTAATTACAGCAATTTTACTATTACTTTCACTTC
CAGTTCTTGCTGGGGCAATTACTATATTATTAACAGATCGAAATTTTAA-----------
------------------------------------------------------------
------------------------------------------------------------
------------------------------------------------------------
------------------------------------------------------------
------------------------------------------------------------
------------------------------------------------------------
------------------------------------------------------------
------------------------------------------------------------
------------------------------------------------------------
------------------------------------------------------------
------------------------------------------------------------
------------------------------------------------------------
------------------------------------------------------------
------------------------------------------------------------
--------

#Hyalomma_dromedarii(AJ437083.1)
--------TTACCGCGATGATTATATTCAACAAATCATAAAGACATTGGAACAATATATT
TAATTTTTGGGTCATGAGCTGGAATATTAGGCTTAAGTATAAGAATTTTAATTCGAATAG
AATTAGCAAGCCCAGGGACATTAATTGGTAATGATCAAATTTATAATGTAATTGTAACAG
CCCATGCTTTTGTTATAATTTTTTTTATAGTTATACCTATTATAATTGGAGGATTTGGTA
ATTGATTAGTCCCAATCATATTAGGGTCTCCAGATATAGCATTTCCTCGAATAAATAATA
TAAGCTTTTGATTATTACCCCCTTCTCTTTTTTTACTATTAAATTCATCTTTAATTGAAT
CGGGAGCAGGAACTGGATGAACAGTTTACCCTCCACTTTCTTCAAATTTATCTCATTACG
GACCTTCGGTTGACTTAGCTATTTTTTCTTTGCACCTTGCAGGTGCATCATCAATTCTTG
GTGCTATTAATTTTATTACAACTATTATTAATATACGATCAATTGGATTAACAATAGAAC
GTATACCTTTATTTGTTTGATCTGTTTTAATTACAGCAATTTTACTATTACTTTCACTTC
CAGTTCTTGCTGGGGCAATTACTATATTATTAACAGATCGAAATTTTAA-----------
------------------------------------------------------------
------------------------------------------------------------
------------------------------------------------------------
------------------------------------------------------------
------------------------------------------------------------
------------------------------------------------------------
------------------------------------------------------------
------------------------------------------------------------
------------------------------------------------------------
------------------------------------------------------------
------------------------------------------------------------
------------------------------------------------------------
------------------------------------------------------------
------------------------------------------------------------
--------

#Hyalomma_lusitanicum(EU827697.1)
CAGCCATTTTACCGCGATGATTATATTCAACAAATCATAAAGACATTGGAACAATATATT
TAATTTTTGGTTCTTGAGCCGGGATATTAGGGCTAAGCATAAGAATTCTAATTCGAATAG
AATTAGCAAATCCAGGAACACTAATTGGCAATGATCAAATTTATAATGTAATTGTCACAG
CTCATGCCTTTGTCATGATTTTTTTCATAGTTATACCCATTATAATTGGTGGATTTGGTA
ATTGATTAGTACCAATTATATTAGGTTCCCCAGACATAGCATTTCCCCGAATAAATAATA
TAAGATTCTGATTATTACCTCCTTCTCTTTTTTTACTATTAAATTCATCCCTAATTGAAT
CAGGAGCAGGAACTGGATGAACAGTTTATCCCCCGCTTTCTTCAAATTTATCCCATTACG
GACCTTCAGTTGATATAGCTATTTTTTCTTTACATCTTGCAGGTGCATCTTCAATTCTTG
GAGCTATTAATTTCATTACAACTATTATTAACATACGATCTATTGGGATAACAATAGAAC
GTATACCTTTATTTGTTTGATCTGTCTTAATTACAGCAATTTTACTATTACTTTCACTCC
CAGTTCTTGCTGGAGCAATTACTATATTACTAACAGACCGAAATTTTAA-----------
------------------------------------------------------------
------------------------------------------------------------
------------------------------------------------------------
------------------------------------------------------------
------------------------------------------------------------
------------------------------------------------------------
------------------------------------------------------------
------------------------------------------------------------
------------------------------------------------------------
------------------------------------------------------------
------------------------------------------------------------
------------------------------------------------------------
------------------------------------------------------------
------------------------------------------------------------
--------

#Hyalomma_lusitanicum(EU827698.1)
CAGCCATTTTACCGCGATGATTATATTCAACAAATCATAAAGACATTGGAACAATATATT
TAATTTTTGGTTCTTGAGCCGGGATATTAGGACTAAGCATAAGAATTCTAATTCGAATAG
AATTAGCAAATCCAGGAACACTAATTGGCAATGATCAAATTTATAATGTAATTGTCACAG
CTCATGCCTTTGTCATGATTTTTTTCATAGTTATACCCATTATAATTGGTGGATTTGGTA
ATTGATTAGTACCAATTATATTAGGTTCCCCAGACATAGCATTTCCCCGAATAAATAATA
TAAGATTCTGATTATTACCTCCTTCTCTTTTTTTACTATTAAATTCATCCCTAATTGAAT
CAGGAGCAGGAACTGGATGAACAGTTTATCCCCCGCTTTCTTCAAATTTATCCCATTACG
GACCTTCAGTTGATATAGCTATTTTTTCTTTACATCTTGCAGGTGCATCTTCAATTCTTG
GAGCTATTAATTTCATTACAACTATTATTAACATACGATCTATTGGGATAACAATAGAAC
GTATACCTTTATTTGTTTGATCTGTCTTAATTACAGCAATTTTACTATTACTTTCACTCC
CAGTTCTTGCTGGAGCAATTACTATATTACTAACAGACCGAAATTTTAA-----------
------------------------------------------------------------
------------------------------------------------------------
------------------------------------------------------------
------------------------------------------------------------
------------------------------------------------------------
------------------------------------------------------------
------------------------------------------------------------
------------------------------------------------------------
------------------------------------------------------------
------------------------------------------------------------
------------------------------------------------------------
------------------------------------------------------------
------------------------------------------------------------
------------------------------------------------------------
--------

#Hyalomma_lusitanicum(EU827699.1)
CAGCCATTTTACCGCGATGATTATATTCAACAAATCATAAAGACATTGGAACGATATATT
TAATTTTTGGTTCTTGAGCCGGGATATTAGGGCTAAGCATAAGAATTCTAATTCGAATAG
AATTAGCAAATCCAGGAACACTAATTGGCAATGATCAAATTTATAATGTAATTGTCACAG
CTCATGCCTTTGTCATGATTTTTTTCATAGTTATACCCATTATAATTGGTGGATTTGGTA
ATTGATTAGTACCAATTATATTAGGTTCCCCAGACATAGCATTTCCCCGAATGAATAATA
TAAGATTCTGATTATTACCTCCTTCTCTTTTTTTACTATTAAATTCATCCCTAATTGAAT
CAGGAGCAGGAACTGGATGAACAGTTTATCCCCCGCTTTCTTCAAATTTATCCCATTACG
GACCTTCAGTTGATATAGCTATTTTTTCTTTACATCTTGCAGGTGCATCTTCAATTCTTG
GAGCTATTAATTTCATTACAACTATTATTAACATACGATCTATTGGGATAACAATAGAAC
GTATACCTTTATTTGTTTGATCTGTCTTAATTACAGCAATTTTACTATTACTTTCACTCC
CAGTTCTTGCTGGAGCAATTACTATATTACTAACAGACCGAAATTTTAA-----------
------------------------------------------------------------
------------------------------------------------------------
------------------------------------------------------------
------------------------------------------------------------
------------------------------------------------------------
------------------------------------------------------------
------------------------------------------------------------
------------------------------------------------------------
------------------------------------------------------------
------------------------------------------------------------
------------------------------------------------------------
------------------------------------------------------------
------------------------------------------------------------
------------------------------------------------------------
--------

#Hyalomma_lusitanicum(EU827700.1)
CAGCCATTTTACCGCGATGATTATATTCAACAAATCATAAAGACATTGGAACAATATATT
TAATTTTTGGTTCTTGAGCCGGGATATTAGGGCTAAGCATAAGAATTCTAATTCGAATAG
AATTAGCAAATCCAGGAACACTAATTGGCAATGATCAAATTTATAATGTAATTGTCACAG
CTCATGCCTTTGTCATGATTTTTTTCATAGTTATACCCATTATAATTGGTGGATTTGGTA
ATTGATTAGTACCAATTATATTAGGTTCCCCAGACATAGCATTTCCCCGAATGAATAATA
TAAGATTCTGATTATTACCTCCTTCTCTTTTTTTACTATTAAATTCATCCCTAATTGAAT
CAGGAGCAGGAACTGGATGAACAGTTTATCCCCCGCTTTCTTCAAATTTATCCCATTACG
GACCTTCAGTTGATATAGCTATTTTTTCTTTACATCTTGCAGGTGCATCTTCAATTCTTG
GAGCTATTAATTTCATTACAACTATTATTAACATACGATCTATTGGGATAACAATAGAAC
GTATACCTTTATTTGTTTGATCTGTCTTAATTACAGCAATTTTACTATTACTTTCACTCC
CAGTTCTTGCTGGAGCAATTACTATATTACTAACAGACCGAAATTTTAA-----------
------------------------------------------------------------
------------------------------------------------------------
------------------------------------------------------------
------------------------------------------------------------
------------------------------------------------------------
------------------------------------------------------------
------------------------------------------------------------
------------------------------------------------------------
------------------------------------------------------------
------------------------------------------------------------
------------------------------------------------------------
------------------------------------------------------------
------------------------------------------------------------
------------------------------------------------------------
--------

#Hyalomma_lusitanicum(EU827701.1)
CAGCCATTTTACCGCGATGATTATATTCAACAAATCATAAAGACATTGGAACAATATATT
TAATTTTTGGTTCTTGAGCCGGGATATTAGGGCTAAGCATAAGAATTCTAATTCGAATAG
AATTAGCAAATCCAGGAACACTAATTGGCAATGATCAAATTTATAATGTAATTGTCACAG
CTCATGCCTTTGTCATGATTTTTTTCATAGTTATACCCATTATAATTGGTGGATTTGGTA
ATTGATTAGTACCAATTATATTAGGTTCCCCAGACATAGCATTTCCCCGAATAAATAATA
TAAGATTCTGATTATTACCTCCTTCTCTTTTTTTACTATTAAATTCATCCCTAATTGAAT
CAGGAGCAGGAACTGGATGAACAGTTTATCCCCCGCTTTCTTCAAATTTATCCCATTACG
GACCTTCAGTTGATATAGCTATTTTTTCTTTACATCTTGCAGGTGCATCTTCAATTCTTG
GAGCTATTAATTTCATTACAACTATTATTAACATACGATCTATTGGGATAACAATAGAAC
GTATACCTTTATTTGTTTGATCTGTCTTAATTACAGCAATTTTACTATTACTTTCACTCC
CAGTTCTTGCTGGAGCAATTACTATATTACTAACAGACCGAAATTTTAA-----------
------------------------------------------------------------
------------------------------------------------------------
------------------------------------------------------------
------------------------------------------------------------
------------------------------------------------------------
------------------------------------------------------------
------------------------------------------------------------
------------------------------------------------------------
------------------------------------------------------------
------------------------------------------------------------
------------------------------------------------------------
------------------------------------------------------------
------------------------------------------------------------
------------------------------------------------------------
--------

#Hyalomma_lusitanicum(EU827702.1)
CAGCCATTTTACCGCGATGATTATATTCAACAAATCATAAAGACATTGGAACAATATATT
TAATTTTCGGTTCTTGAGCCGGGATATTAGGGCTAAGCATAAGAATTCTAATTCGAATAG
AATTAGCAAATCCAGGAACACTAATTGGCAATGATCAAATTTATAATGTAATTGTCACAG
CTCATGCCTTTGTCATGATTTTTTTCATAGTTATACCCATTATAATTGGTGGATTTGGTA
ATTGATTAGTACCAATTATATTAGGTTCCCCAGACATAGCATTTCCCCGAATAAATAATA
TAAGATTCTGATTATTACCTCCTTCTCTTTTTTTACTATTAAATTCATCCCTAATTGAAT
CAGGAGCAGGAACTGGATGAACAGTTTATCCCCCGCTTTCTTCAAATTTATCCCATTACG
GACCTTCAGTTGATATAGCTATTTTTTCTTTACATCTTGCAGGTGCATCTTCAATTCTTG
GAGCTATTAATTTCATTACAACTATTATTAACATACGATCTATTGGGATAACAATAGAAC
GTATACCTTTATTTGTTTGATCTGTCTTAATTACAGCAATTTTACTATTACTTTCACTCC
CAGTTCTTGCTGGAGCAATTACTATATTACTAACAGACCGAAATTTTAA-----------
------------------------------------------------------------
------------------------------------------------------------
------------------------------------------------------------
------------------------------------------------------------
------------------------------------------------------------
------------------------------------------------------------
------------------------------------------------------------
------------------------------------------------------------
------------------------------------------------------------
------------------------------------------------------------
------------------------------------------------------------
------------------------------------------------------------
------------------------------------------------------------
------------------------------------------------------------
--------

#Hyalomma_lusitanicum(EU827703.1)
CAGCCATTTTACCGCGATGATTATATTCAACAAATCATAAAGACATTGGAACAATATATT
TAATTTTTGGTTCTTGAGCCGGGATATTAGGGCTAAGCATAAGAATCCTAATTCGAATAG
AATTAGCAAATCCAGGAACACTAATTGGCAATGATCAAATTTATAATGTAATTGTCACAG
CTCATGCCTTTGTCATGATTTTTTTCATAGTTATACCCATTATAATTGGTGGATTTGGTA
ATTGATTAGTACCAATTATATTAGGTTCCCCAGACATAGCATTTCCCCGAATAAATAATA
TAAGATTCTGATTATTACCTCCTTCTCTTTTTTTACTATTAAATTCATCCCTAATTGAAT
CAGGAGCAGGAACTGGATGAACAGTTTATCCCCCGCTTTCTTCAAATTTATCCCATTACG
GACCTTCAGTTGATATAGCTATTTTTTCTTTACATCTTGCAGGTGCATCTTCAATTCTTG
GAGCTATTAATTTCATTACAACTATTATTAACATACGATCTATTGGGATAACAATAGAAC
GTATACCTTTATTTGTTTGATCTGTCTTAATTACAGCAATTTTACTATTACTTTCACTCC
CAGTTCTTGCTGGAGCAATTACTATATTACTAACAGACCGAAATTTTAA-----------
------------------------------------------------------------
------------------------------------------------------------
------------------------------------------------------------
------------------------------------------------------------
------------------------------------------------------------
------------------------------------------------------------
------------------------------------------------------------
------------------------------------------------------------
------------------------------------------------------------
------------------------------------------------------------
------------------------------------------------------------
------------------------------------------------------------
------------------------------------------------------------
------------------------------------------------------------
--------

#Hyalomma_lusitanicum(EU827704.1)
CAGCCATTTTACCGCGATGATTATATTCAACAAATCATAAAGACATTGGAACAATATATC
TAATTTTTGGTTCTTGAGCCGGGATATTAGGACTAAGCATAAGAATTCTAATTCGAATAG
AATTAGCAAATCCAGGAACACTAATTGGCAATGATCAAATTTATAATGTAATTGTCACAG
CTCATGCCTTTGTCATGATTTTTTTCATAGTTATACCCATTATAATTGGTGGATTTGGTA
ATTGATTAGTACCAATTATATTAGGTTCCCCAGACATAGCATTTCCCCGAATAAATAATA
TAAGATTCTGATTATTACCTCCTTCTCTTTTTTTACTATTAAATTCATCCCTAATTGAAT
CAGGAGCAGGAACTGGATGAACAGTTTATCCCCCGCTTTCTTCAAATTTATCCCATTACG
GACCTTCAGTTGATATAGCTATTTTTTCTTTACATCTTGCAGGTGCATCTTCAATTCTTG
GAGCTATTAATTTCATTACAACTATTATTAACATACGATCTATTGGGATAACAATAGAAC
GTATACCTTTATTTGTTTGATCTGTCTTAATTACAGCAATTTTACTATTACTTTCACTCC
CAGTTCTTGCTGGAGCAATTACTATATTACTAACAGACCGAAATTTTAA-----------
------------------------------------------------------------
------------------------------------------------------------
------------------------------------------------------------
------------------------------------------------------------
------------------------------------------------------------
------------------------------------------------------------
------------------------------------------------------------
------------------------------------------------------------
------------------------------------------------------------
------------------------------------------------------------
------------------------------------------------------------
------------------------------------------------------------
------------------------------------------------------------
------------------------------------------------------------
--------

#Hyalomma_lusitanicum(EU827705.1)
CAGCCATTTTACCGCGATGATTATATTCAACAAATCATAAAGACATTGGAACAATATATT
TAATTTTTGGTTCTTGAGCCGGGATATTAGGGCTAAGCATAAGAATTCTAATTCGAATAG
AATTAGCAAATCCAGGAACACTAATTGGCAATGATCAAATTTATAATGTAATTGTCACAG
CTCATGCCTTTGTCATGATTTTTTTCATAGTTATACCCATTATAATTGGTGGATTTGGTA
ATTGATTAGTACCAATTATATTAGGTTCCCCAGACATAGCATTTCCCCGAATAAATAATA
TAAGATTCTGATTATTACCTCCTTCTCTTTTTTTACTATTAAATTCATCCCTAATTGAAT
CAGGAGCAGGAACTGGATGAACAGTTTATCCCCCGCTTTCTTCAAATTTATCCCATTACG
GACCTTCAGTTGATATAGCTATTTTTTCTTTACATCTTGCAGGTGCATCTTCAATTCTTG
GAGCTATTAATTTCATTACAACTATTATTAACATACGATCTATTGGGATAACAATAGAAC
GTATACCTTTATTTGTTTGATCTGTCTTAATTACAGCAATTTTACTATTACTTTCACTCC
CAGTTCTTGCTGGGGCAATTACTATATTACTAACAGACCGAAATTTTAA-----------
------------------------------------------------------------
------------------------------------------------------------
------------------------------------------------------------
------------------------------------------------------------
------------------------------------------------------------
------------------------------------------------------------
------------------------------------------------------------
------------------------------------------------------------
------------------------------------------------------------
------------------------------------------------------------
------------------------------------------------------------
------------------------------------------------------------
------------------------------------------------------------
------------------------------------------------------------
--------

#Hyalomma_lusitanicum(EU827706.1)
CAGCCATTTTACCGCGATGATTATATTCAACAAATCATAAAGACATTGGAACAATATATT
TAATTTTTGGTTCTTGAGCCGGGATATTAGGGCTAAGCATAAGAATTCTAATTCGAATAG
AATTAGCAAATCCAGGAACACTAATTGGCAATGATCAAATTTATAATGTAATTGTCACAG
CTCATGCCTTTGTCATGATTTTTTTCATAGTTATACCCATTATAATTGGTGGATTTGGTA
ATTGATTAGTACCAATTATATTAGGTTCCCCAGACATAGCATTTCCCCGAATGAATAATA
TAAGATTCTGATTATTACCTCCTTCTCTTTTTTTACTATTAAATTCATCCCTAATTGAAT
CAGGAGCAGGAACTGGATGAACAGTTTATCCCCCGCTTTCTTCAAATTTATCCCATTACG
GACCTTCAGTTGATATAGCTATTTTTTCTTTACATCTTGCAGGTGCATCTTCAATTCTTG
GAGCTATTAATTTCATTACAACTATTATTAACATACGATCTATTGGGATAACAATAGAAC
GTATACCTTTATTTGTTTGATCTGTCTTAATTACAGCAATTTTACTTTTACTTTCACTCC
CAGTTCTTGCTGGAGCAATTACTATATTACTAACAGACCGAAATTTTAA-----------
------------------------------------------------------------
------------------------------------------------------------
------------------------------------------------------------
------------------------------------------------------------
------------------------------------------------------------
------------------------------------------------------------
------------------------------------------------------------
------------------------------------------------------------
------------------------------------------------------------
------------------------------------------------------------
------------------------------------------------------------
------------------------------------------------------------
------------------------------------------------------------
------------------------------------------------------------
--------

#Hyalomma_lusitanicum(EU827707.1)
CAGCCATTTTACCGCGATGATTATATTCAACAAATCATAAAGACATTGGAACAATATATT
TAATTTTTGGTTCTTGAGCCGGGATATTAGGGCTAAGCATAAGAATTCTAATTCGAATAG
AATTAGCAAATCCAGGAACACTAATTGGCAATGATCAAATTTATAATGTAATTGTCACAG
CTCATGCCTTTGTCATGATTTTTTTCATAGTTATACCCATTATAATTGGTGGATTTGGTA
ATTGATTAGTACCAATTATATTAGGTTCCCCAGACATAGCATTTCCCCGAATAAATAATA
TAAGATTCTGATTATTACCTCCTTCTCTTTTTTTACTATTAAATTCATCCCTAATTGAAT
CAGGAGCAGGAACTGGATGAACAGTTTATCCCCCGCTTTCTTCAAATTTATCCCATTACG
GACCTTCAGTTGATATAGCTATTTTTTCTTTACATCTTGCAGGTGCATCTTCAATTCTTG
GAGCTATTAATTTCATTACAACTATTATTAACATACGATCTATTGGGATAACAATAGAAC
GTATACCTTTATTTGTTTGATCTGTCTTAATTACAGCAATTTTACTATTACTTTCACTCC
CAGTTCTTGCTGGAGCAATTACTATATTACTAACAGATCGAAATTTTAA-----------
------------------------------------------------------------
------------------------------------------------------------
------------------------------------------------------------
------------------------------------------------------------
------------------------------------------------------------
------------------------------------------------------------
------------------------------------------------------------
------------------------------------------------------------
------------------------------------------------------------
------------------------------------------------------------
------------------------------------------------------------
------------------------------------------------------------
------------------------------------------------------------
------------------------------------------------------------
--------

#Hyalomma_lusitanicum(EU827708.1)
CAGCCATTTTACCGCGATGATTATATTCAACAAATCATAAAGACATTGGAACAATATATT
TAATTTTTGGTTCTTGAGCCGGGATATTAGGGCTAAGCATAAGAATTCTAATTCGAATAG
AATTAGCAAATCCAGGAACACTAATTGGCAATGATCAAATTTATAATGTAATTGTCACAG
CTCATGCCTTTGTCATGATTTTTTTCATAGTTATACCCATCATAATTGGTGGATTTGGTA
ATTGATTAGTACCAATTATATTAGGTTCCCCAGACATAGCATTTCCCCGAATGAATAATA
TAAGATTCTGATTATTACCTCCTTCTCTTTTTTTACTATTAAATTCATCCCTAATTGAAT
CAGGAGCAGGAACTGGATGAACAGTTTATCCCCCGCTTTCTTCAAATTTATCCCATTACG
GACCTTCAGTTGATATAGCTATTTTTTCTTTACATCTTGCAGGTGCATCTTCAATTCTTG
GAGCTATTAATTTCATTACAACTATTATTAACATACGATCTATTGGGATAACAATAGAAC
GTATACCTTTATTTGTTTGATCTGTCTTAATTACAGCAATTTTACTATTACTTTCACTCC
CAGTTCTTGCTGGAGCAATTACTATATTACTAACAGACCGAAATTTTAA-----------
------------------------------------------------------------
------------------------------------------------------------
------------------------------------------------------------
------------------------------------------------------------
------------------------------------------------------------
------------------------------------------------------------
------------------------------------------------------------
------------------------------------------------------------
------------------------------------------------------------
------------------------------------------------------------
------------------------------------------------------------
------------------------------------------------------------
------------------------------------------------------------
------------------------------------------------------------
--------

#Hyalomma_lusitanicum(EU827709.1)
CAGCCATTTTACCGCGATGATTATATTCAACAAATCATAAAGACATTGGAACAATATATT
TAATTTTTGGTTCTTGAGCCGGGATATTAGGGCTAAGCATAAGAATTCTAATTCGAATAG
AATTAGCAAATCCAGGAACACTAATTGGCAATGATCAAATTTATAATGTAATTGTCACAG
CTCATGCCTTTGTCATGATTTTTTTCATAGTTATACCCATTATAATTGGTGGATTTGGTA
ATTGATTAGTACCAATTATATTAGGTTCCCCAGACATAGCATTTCCCCGAATAAATAATA
TAAGATTCTGATTATTACCTCCTTCTCTTTTTTTACTATTAAATTCATCCCTAATTGAAT
CAGGAGCAGGAACTGGATGAACAGTTTATCCCCCGCTTTCTTCAAATTTATCCCATTACG
GACCTTCAGTTGATATAGCTATTTTTTCTTTACATCTTGCAGGTGCATCTTCAATTCTTG
GAGCTATTAATTTCATTACAACTATTATTAACATACGATCTATTGGGATAACAATAGAAC
GTATACCTTTATTTGTTTGATCTGTCTTAATCACAGCAATTTTACTATTACTTTCACTCC
CAGTTCTTGCTGGAGCAATTACTATATTACTAACAGACCGAAATTTTAA-----------
------------------------------------------------------------
------------------------------------------------------------
------------------------------------------------------------
------------------------------------------------------------
------------------------------------------------------------
------------------------------------------------------------
------------------------------------------------------------
------------------------------------------------------------
------------------------------------------------------------
------------------------------------------------------------
------------------------------------------------------------
------------------------------------------------------------
------------------------------------------------------------
------------------------------------------------------------
--------

#Hyalomma_lusitanicum(EU827710.1)
CAGCCATTTTACCGCGATGATTATATTCAACAAATCATAAAGACATTGGAACAATATATT
TAATTTTTGGTTCTTGAGCCGGAATATTAGGGCTAAGCATAAGAATTTTAATTCGAATAG
AATTAGCAAATCCAGGAACACTAATTGGCAATGATCAAATTTATAATGTAATTGTCACAG
CTCATGCCTTTGTCATGATTTTTTTCATAGTTATACCCATTATAATTGGTGGATTTGGTA
ATTGATTAGTACCAATTATATTAGGTTCCCCAGACATAGCATTTCCCCGAATGAATAATA
TAAGATTCTGATTATTACCTCCTTCTCTTTTTTTACTATTAAATTCATCCCTAATTGAAT
CAGGAGCAGGAACTGGATGAACAGTTTATCCCCCGCTTTCTTCAAATTTATCCCATTACG
GACCTTCAGTTGATATAGCTATTTTTTCTTTACATCTTGCAGGTGCATCTTCAATTCTTG
GAGCTATTAATTTCATTACAACTATTATTAACATACGATCTATTGGAATAACAATAGAAC
GTATACCTTTATTTGTTTGATCTGTCTTAATTACAGCAATTTTACTATTACTTTCACTCC
CAGTTCTTGCTGGAGCAATTACTATATTACTAACAGACCGAAATTTTAA-----------
------------------------------------------------------------
------------------------------------------------------------
------------------------------------------------------------
------------------------------------------------------------
------------------------------------------------------------
------------------------------------------------------------
------------------------------------------------------------
------------------------------------------------------------
------------------------------------------------------------
------------------------------------------------------------
------------------------------------------------------------
------------------------------------------------------------
------------------------------------------------------------
------------------------------------------------------------
--------

#Hyalomma_lusitanicum(EU827711.1)
CAGCCATTTTACCGCGATGATTATATTCAACAAATCATAAAGACATTGGAACAATATATT
TAATTTTTGGTTCTTGAGCCGGAATATTAGGGCTAAGCATAAGAATTTTAATTCGAATAG
AATTAGCAAATCCAGGAACACTAATTGGCAATGATCAAATTTATAATGTAATTGTCACAG
CTCATGCCTTTGTCATGATTTTTTTCATAGTTATACCCATTATAATTGGCGGATTTGGTA
ATTGATTAGTACCAATTATATTAGGTTCCCCAGACATAGCATTTCCCCGAATGAATAATA
TAAGATTCTGATTATTACCTCCTTCTCTTTTTTTACTATTAAATTCATCCCTAATTGAAT
CAGGAGCAGGAACTGGATGAACAGTTTATCCCCCGCTTTCTTCAAATTTATCCCATTACG
GACCTTCAGTTGATATAGCTATTTTTTCTTTACATCTTGCAGGTGCATCTTCAATTCTTG
GAGCTATTAATTTCATTACAACTATTATTAATATACGATCTATTGGGATAACAATAGAAC
GTATACCTTTATTTGTTTGATCTGTCTTAATTACAGCAATTTTACTATTACTTTCACTCC
CAGTTCTTGCTGGAGCAATTACTATATTACTAACAGACCGAAATTTTAA-----------
------------------------------------------------------------
------------------------------------------------------------
------------------------------------------------------------
------------------------------------------------------------
------------------------------------------------------------
------------------------------------------------------------
------------------------------------------------------------
------------------------------------------------------------
------------------------------------------------------------
------------------------------------------------------------
------------------------------------------------------------
------------------------------------------------------------
------------------------------------------------------------
------------------------------------------------------------
--------

#Hyalomma_lusitanicum(EU827712.1)
CAGCCATTTTACCGCGATGATTATATTCAACAAATCATAAAGACATTGGAACAATATATT
TAATTTTTGGTTCTTGAGCCGGGATATTAGGGCTAAGCATAAGAATTTTAATTCGAATAG
AATTAGCAAATCCAGGAACACTAATTGGCAATGATCAAATTTATAATGTAATTGTCACAG
CTCATGCCTTTGTCATGATTTTTTTCATAGTTATACCCATTATAATTGGTGGATTTGGTA
ATTGATTAGTACCAATTATATTAGGTTCCCCAGACATAGCATTTCCCCGAATGAATAATA
TAAGATTCTGATTATTACCTCCTTCTCTTTTTTTACTATTAAATTCATCCCTAATTGAAT
CAGGAGCAGGAACTGGATGAACAGTTTATCCCCCGCTTTCTTCAAATTTATCCCATTACG
GACCTTCAGTTGATATAGCTATTTTTTCTTTACATCTTGCAGGTGCATCTTCAATTCTTG
GAGCTATTAATTTCATTACAACTATTATTAACATACGATCTATTGGGATAACAATAGAAC
GTATACCTTTATTTGTTTGATCTGTCTTAATTACAGCAATTTTACTATTACTTTCACTCC
CAGTTCTTGCTGGAGCAATTACTATATTACTAACAGACCGAAATTTTAA-----------
------------------------------------------------------------
------------------------------------------------------------
------------------------------------------------------------
------------------------------------------------------------
------------------------------------------------------------
------------------------------------------------------------
------------------------------------------------------------
------------------------------------------------------------
------------------------------------------------------------
------------------------------------------------------------
------------------------------------------------------------
------------------------------------------------------------
------------------------------------------------------------
------------------------------------------------------------
--------

#Hyalomma_lusitanicum(EU827713.1)
CAGCCATTTTACCGCGATGATTATATTCAACAAATCATAAAGACATTGGAACAATATATT
TAATTTTTGGTTCTTGAGCCGGGATATTAGGGCTAAGCATAAGAATTTTAATTCGAATAG
AATTAGCAAATCCAGGAACACTAATTGGCAATGATCAAATTTATAATGTAATTGTCACAG
CTCATGCCTTTGTCATGATTTTTTTCATAGTTATACCCATTATAATTGGTGGATTTGGTA
ATTGATTAGTACCAATTATATTAGGTTCCCCAGACATAGCATTTCCCCGAATGAATAATA
TAAGATTCTGATTATTACCTCCTTCTCTTTTTTTACTATTAAATTCATCCCTAATTGAAT
CAGGAGCAGGAACTGGATGAACAGTTTATCCCCCGCTTTCTTCAAATTTATCCCATTACG
GACCTTCAGTTGATATAGCTATTTTTTCTTTACATCTTGCAGGTGCATCTTCAATTCTTG
GAGCTATTAATTTCATTACAACTATTATTAACATACGATCTATTGGGATAACAATAGAAC
GTATACCTTTATTTGTTTGATCTGTCTTAATTACAGCAATTTTACTATTACTTTCACTCC
CAGTTCTTGCTGGAGCAATTACTATATTACTAACAGACCGAAATTTTAA-----------
------------------------------------------------------------
------------------------------------------------------------
------------------------------------------------------------
------------------------------------------------------------
------------------------------------------------------------
------------------------------------------------------------
------------------------------------------------------------
------------------------------------------------------------
------------------------------------------------------------
------------------------------------------------------------
------------------------------------------------------------
------------------------------------------------------------
------------------------------------------------------------
------------------------------------------------------------
--------

#Hyalomma_lusitanicum(EU827714.1)
CAGCCATTTTACCGCGATGATTATATTCAACAAATCATAAAGACATTGGAACAATATATT
TAATTTTTGGTTCTTGAGCCGGGATATTAGGGCTAAGCATAAGAATTTTAATTCGAATAG
AATTAGCAAATCCAGGAACACTAATTGGCAATGATCAAATTTATAATGTAATTGTCACAG
CTCATGCCTTTGTCATGATTTTTTTCATAGTTATACCCATTATAATTGGTGGATTTGGTA
ATTGATTAGTACCAATTATATTAGGTTCCCCAGACATAGCATTTCCCCGAATGAATAATA
TAAGATTCTGATTATTACCTCCTTCTCTTTTTTTACTATTAAATTCATCCCTAATTGAAT
CAGGAGCAGGAACTGGATGAACAGTTTATCCCCCGCTTTCTTCAAATTTATCCCATTACG
GACCTTCAGTTGATATAGCTATTTTTTCTTTACATCTTGCAGGTGCATCTTCAATTCTTG
GAGCTATTAATTTCATTACAACTATTATTAACATACGATCTATTGGGATAACAATAGAAC
GTATACCTTTATTTGTTTGATCTGTCTTAATTACAGCAATTTTACTATTACTTTCACTCC
CAGTTCTTGCTGGAGCAATTACTATATTACTAACAGACCGAAATTTTAA-----------
------------------------------------------------------------
------------------------------------------------------------
------------------------------------------------------------
------------------------------------------------------------
------------------------------------------------------------
------------------------------------------------------------
------------------------------------------------------------
------------------------------------------------------------
------------------------------------------------------------
------------------------------------------------------------
------------------------------------------------------------
------------------------------------------------------------
------------------------------------------------------------
------------------------------------------------------------
--------

#Hyalomma_lusitanicum(EU827715.1)
CAGCCATTTTACCGCGATGATTATATTCAACAAATCATAAAGACATTGGAACAATATATT
TAATTTTTGGTTCTTGAGCCGGGATATTAGGGCTAAGCATAAGAATTTTAATTCGAATAG
AATTAGCAAATCCAGGAACACTAATTGGCAATGATCAAATTTATAATGTAATTGTCACAG
CTCATGCCTTTGTCATGATTTTTTTCATAGTTATACCCATTATAATTGGTGGATTTGGTA
ATTGATTAGTACCAATTATATTAGGTTCCCCAGACATAGCATTTCCCCGAATGAATAATA
TAAGATTCTGATTATTACCTCCTTCTCTTTTTTTACTATTAAATTCATCCCTAATTGAAT
CAGGAGCAGGAACTGGATGAACAGTTTATCCCCCGCTTTCTTCAAATTTATCCCATTATG
GACCTTCAGTTGATATAGCTATTTTTTCTTTACATCTTGCAGGTGCATCTTCAATTCTTG
GAGCTATTAATTTCATTACAACTATTATTAACATACGATCTATTGGGATAACAATAGAAC
GTATACCTTTATTTGTTTGATCTGTCTTAATTACAGCAATTTTACTATTACTTTCACTCC
CAGTTCTTGCTGGAGCAATTACTATATTACTAACAGACCGAAATTTTAA-----------
------------------------------------------------------------
------------------------------------------------------------
------------------------------------------------------------
------------------------------------------------------------
------------------------------------------------------------
------------------------------------------------------------
------------------------------------------------------------
------------------------------------------------------------
------------------------------------------------------------
------------------------------------------------------------
------------------------------------------------------------
------------------------------------------------------------
------------------------------------------------------------
------------------------------------------------------------
--------

#Hyalomma_lusitanicum(EU827716.1)
CAGCCATTTTACCGCGATGATTATATTCAACAAATCATAAAGACATTGGAACAATATATT
TAATTTTTGGTTCTTGAGCCGGGATATTAGGGCTAAGCATAAGAATTTTAATTCGAATAG
AATTAGCAAATCCAGGAACACTAATTGGCAATGATCAAATTTATAATGTAATTGTCACAG
CTCATGCCTTTGTCATGATTTTTTTCATAGTTATACCCATTATAATTGGTGGATTTGGTA
ATTGATTAGTACCAATTATATTAGGTTCCCCAGACATAGCATTTCCCCGAATGAATAATA
TAAGATTCTGATTATTACCTCCTTCTCTTTTTTTACTATTAAATTCATCCCTAATTGAAT
CAGGAGCAGGAACTGGATGAACAGTTTATCCCCCGCTTTCTTCAAATTTATCTCATTACG
GACCTTCAGTTGATATAGCTATTTTTTCTTTACATCTTGCAGGTGCATCTTCAATTCTTG
GAGCTATTAATTTCATTACAACTATTATTAACATACGATCTATTGGGATAACAATAGAAC
GTATACCTTTATTTGTTTGATCTGTCTTAATTACAGCAATTTTACTATTACTTTCACTCC
CAGTTCTTGCTGGAGCAATTACTATATTACTAACAGACCGAAATTTTAA-----------
------------------------------------------------------------
------------------------------------------------------------
------------------------------------------------------------
------------------------------------------------------------
------------------------------------------------------------
------------------------------------------------------------
------------------------------------------------------------
------------------------------------------------------------
------------------------------------------------------------
------------------------------------------------------------
------------------------------------------------------------
------------------------------------------------------------
------------------------------------------------------------
------------------------------------------------------------
--------

#Hyalomma_lusitanicum(EU827717.1)
CAGCCATTTTACCGCGATGATTATATTCAACAAATCATAAAGACATTGGAACAATATATT
TAATTTTTGGTTCTTGAGCCGGGATATTAGGGCTAAGCATAAGAATTTTAATTCGAATAG
AATTAGCAAATCCAGGAACACTAATTGGCAATGATCAAATTTATAATGTAATTGTCACAG
CTCATGCCTTTGTCATGATTTTTTTCATAGTTATACCCATTATAATTGGTGGATTTGGTA
ATTGATTAGTACCAATTATATTAGGTTCCCCAGACATAGCATTTCCCCGAATGAATAATA
TAAGATTCTGATTATTACCTCCTTCTCTTTTTTTACTATTAAATTCATCCCTAATTGAAT
CAGGAGCAGGAACTGGATGAACAGTTTATCCCCCGCTTTCTTCAAATTTATCCCATTACG
GACCTTCAGTTGATATAGCTATTTTTTCTTTACATCTTGCAGGTGCATCTTCAATTCTTG
GAGCTATTAATTTCATTACAACTATTATTAACATACGATCTATTGGCATAACAATAGAAC
GTATACCTTTATTTGTTTGATCTGTCTTAATTACAGCAATTTTACTATTACTTTCACTCC
CAGTTCTTGCTGGAGCAATTACTATATTACTAACAGACCGAAATTTTAA-----------
------------------------------------------------------------
------------------------------------------------------------
------------------------------------------------------------
------------------------------------------------------------
------------------------------------------------------------
------------------------------------------------------------
------------------------------------------------------------
------------------------------------------------------------
------------------------------------------------------------
------------------------------------------------------------
------------------------------------------------------------
------------------------------------------------------------
------------------------------------------------------------
------------------------------------------------------------
--------

#Hyalomma_lusitanicum(EU827718.1)
CAGCCATTTTACCGCGATGATTATATTCAACAAATCATAAAGACATTGGAACAATATATT
TAATTTTTGGTTCTTGAGCCGGGATATTAGGGCTAAGCATAAGAATTTTAATTCGAATAG
AATTAGCAAATCCAGGAACACTAATTGGCAATGATCAAATTTATAATGTAATTGTCACAG
CTCATGCCTTTGTCATGATTTTTTTCATAGTTATACCCATTATAATTGGTGGATTTGGTA
ATTGATTAGTACCAATTATATTAGGTTCCCCAGACATAGCATTTCCCCGAATGAATAATA
TAAGATTCTGATTATTACCTCCTTCTCTTTTTTTGCTATTAAATTCATCCCTAATTGAAT
CAGGAGCAGGAACTGGATGAACAGTTTATCCCCCGCTTTCTTCAAATTTATCCCATTACG
GACCTTCAGTTGATATAGCTATTTTTTCTTTACATCTTGCAGGTGCATCTTCAATTCTTG
GAGCTATTAATTTCATTACAACTATTATTAACATACGATCTATTGGGATAACAATAGAAC
GTATACCTTTATTTGTTTGATCTGTCTTAATTACAGCAATTTTACTATTACTTTCACTCC
CAGTTCTTGCTGGAGCAATTACTATATTACTAACAGACCGAAATTTTAA-----------
------------------------------------------------------------
------------------------------------------------------------
------------------------------------------------------------
------------------------------------------------------------
------------------------------------------------------------
------------------------------------------------------------
------------------------------------------------------------
------------------------------------------------------------
------------------------------------------------------------
------------------------------------------------------------
------------------------------------------------------------
------------------------------------------------------------
------------------------------------------------------------
------------------------------------------------------------
--------

#Hyalomma_lusitanicum(EU827719.1)
CAGCCATTTTACCGCGATGATTATATTCAACAAATCATAAAGACATTGGAACAATATATT
TAATTTTTGGTTCTTGAGCCGGGATATTAGGGCTAAGCATAAGAATTTTAATTCGAATAG
AATTAGCAAATCCAGGAACACTAATTGGCAATGATCAAATTTATAATGTAATTGTCACAG
CTCATGCCTTTGTCATGATTTTTTTCATAGTTATACCCATTATAATTGGTGGATTTGGTA
ATTGATTAGTACCAATTATATTAGGTTCCCCAGACATAGCATTTCCCCGAATGAATAATA
TAAGATTCTGATTATTACCCCCTTCTCTTTTTTTACTATTAAATTCATCCCTAATTGAAT
CAGGAGCAGGAACTGGATGAACAGTTTACCCCCCGCTTTCTTCAAATTTATCCCATTACG
GACCTTCAGTTGATATAGCTATTTTTTCTTTACATCTTGCAGGTGCATCTTCAATTCTTG
GAGCTATTAATTTCATTACAACTATTATTAACATACGATCTATTGGGATAACAATAGAAC
GTATACCTTTATTTGTTTGATCTGTCTTAATTACAGCAATTTTACTATTACTTTCACTCC
CAGTTCTTGCTGGAGCAATTACTATATTACTAACAGACCGAAATTTTAA-----------
------------------------------------------------------------
------------------------------------------------------------
------------------------------------------------------------
------------------------------------------------------------
------------------------------------------------------------
------------------------------------------------------------
------------------------------------------------------------
------------------------------------------------------------
------------------------------------------------------------
------------------------------------------------------------
------------------------------------------------------------
------------------------------------------------------------
------------------------------------------------------------
------------------------------------------------------------
--------

#Hyalomma_lusitanicum(EU827720.1)
CAGCCATTTTACCGCGATGATTATATTCAACAAATCATAAAGACATTGGAACAATATATT
TAATTTTTGGTTCTTGAGCCGGGATATTAGGGCTAAGCATAAGAATTTTAATTCGAATAG
AATTAGCAAATCCAGGAACACTAATTGGCAATGATCAAATTTATAATGTAATTGTCACAG
CTCATGCCTTTGTCATAATTTTTTTCATAGTTATACCCATTATAATTGGTGGATTTGGTA
ATTGATTAGTACCAATTATATTAGGTTCCCCAGACATAGCATTTCCCCGAATGAATAATA
TAAGATTCTGATTATTACCCCCTTCTCTTTTTTTACTATTAAATTCATCCCTAATTGAAT
CAGGAGCAGGAACTGGATGAACAGTTTACCCCCCGCTTTCTTCAAATTTATCCCATTACG
GACCTTCAGTTGATATAGCTATTTTTTCTTTACATCTTGCAGGTGCATCTTCAATTCTTG
GAGCTATTAATTTCATTACAACTATTATTAACATACGATCTATTGGGATAACAATAGAAC
GTATACCTTTATTTGTTTGATCTGTCTTAATTACAGCAATTTTACTATTACTTTCACTCC
CAGTTCTTGCTGGAGCTATTACTATATTACTAACAGACCGAAATTTTAA-----------
------------------------------------------------------------
------------------------------------------------------------
------------------------------------------------------------
------------------------------------------------------------
------------------------------------------------------------
------------------------------------------------------------
------------------------------------------------------------
------------------------------------------------------------
------------------------------------------------------------
------------------------------------------------------------
------------------------------------------------------------
------------------------------------------------------------
------------------------------------------------------------
------------------------------------------------------------
--------

#Hyalomma_lusitanicum(EU827721.1)
CAGCCATTTTACCGCGATGATTATATTCAACAAATCATAAAGACATTGGAACAATATATT
TAATTTTTGGTTCTTGAGCCGGGATATTAGGGCTAAGCATAAGAATTTTAATTCGAATAG
AATTAGCAAATCCAGGAACACTAATTGGCAATGATCAAATTTATAATGTAATTGTCACAG
CTCATGCCTTTGTCATGATTTTTTTCATAGTTATACCCATTATAATTGGTGGATTTGGTA
ATTGATTAGTACCAATTATATTAGGTTCCCCAGACATAGCATTTCCCCGAATGAATAATA
TAAGATTCTGATTATTACCCCCTTCTCTTTTTTTACTATTAAATTCATCCCTAATTGAAT
CAGGAGCAGGAACTGGATGAACAGTTTACCCCCCGCTTTCTTCAAATTTATCCCATTACG
GACCTTCAGTTGATATAGCTATTTTTTCTTTACATCTTGCAGGTGCATCTTCAATTCTTG
GAGCTATTAATTTCATTACAACTATTATTAACATACGATCTATTGGGATAACAATAGAAC
GTATACCTTTATTTGTTTGATCTGTCTTAATTACAGCAATTTTACTATTACTTTCACTCC
CAGTTCTTGCTGGAGCTATTACTATATTACTAACAGACCGAAATTTTAA-----------
------------------------------------------------------------
------------------------------------------------------------
------------------------------------------------------------
------------------------------------------------------------
------------------------------------------------------------
------------------------------------------------------------
------------------------------------------------------------
------------------------------------------------------------
------------------------------------------------------------
------------------------------------------------------------
------------------------------------------------------------
------------------------------------------------------------
------------------------------------------------------------
------------------------------------------------------------
--------

#Hyalomma_lusitanicum(EU827722.1)
CAGCCATTTTACCGCGATGATTATATTCAACAAATCATAAAGACATTGGAACAATATATT
TAATTTTTGGCTCTTGAGCCGGGATATTAGGGCTAAGCATAAGAATTTTAATTCGAATAG
AATTAGCAAATCCAGGAACACTAATTGGCAATGATCAAATTTATAATGTAATTGTCACAG
CTCATGCCTTTGTCATGATTTTTTTCATAGTTATACCCATTATAATTGGTGGATTTGGTA
ATTGATTAGTACCAATTATATTAGGTTCCCCAGACATAGCATTTCCCCGAATGAATAATA
TAAGATTCTGATTATTACCCCCTTCTCTTTTTTTACTATTAAATTCATCCCTAATTGAAT
CAGGAGCAGGAACTGGATGAACAGTTTACCCCCCACTTTCTTCAAATTTATCCCATTACG
GACCTTCAGTTGATATAGCTATTTTTTCTTTACATCTTGCAGGTGCATCTTCAATTCTTG
GAGCTATTAATTTCATTACAACTATTATTAACATACGATCTATTGGGATAACAATAGAAC
GTATACCTTTATTTGTTTGATCTGTCTTAATTACAGCAATTTTACTATTACTTTCACTCC
CAGTTCTTGCTGGAGCAATTACTATATTACTAACAGACCGAAATTTTAA-----------
------------------------------------------------------------
------------------------------------------------------------
------------------------------------------------------------
------------------------------------------------------------
------------------------------------------------------------
------------------------------------------------------------
------------------------------------------------------------
------------------------------------------------------------
------------------------------------------------------------
------------------------------------------------------------
------------------------------------------------------------
------------------------------------------------------------
------------------------------------------------------------
------------------------------------------------------------
--------

#Hyalomma_lusitanicum(EU827723.1)
CAGCCATTTTACCGCGATGATTATATTCAACAAATCATAAAGACATTGGAACAATATATT
TAATTTTTGGTTCTTGAGCCGGGATATTAGGGCTAAGCATAAGAATTTTAATTCGAATAG
AATTAGCAAATCCAGGAACACTAATTGGCAATGATCAAATTTATAATGTAATTGTCACAG
CTCATGCCTTTGTCATGATTTTTTTCATAGTTATACCCATTATAATTGGTGGATTTGGTA
ATTGATTAGTACCAATTATATTAGGTTCCCCAGACATAGCATTTCCCCGAATGAATAATA
TGAGATTCTGATTATTACCCCCTTCTCTTTTTTTACTATTAAATTCATCCCTAATTGAAT
CAGGAGCAGGAACTGGATGAACAGTTTACCCCCCTCTTTCTTCAAATTTATCCCATTACG
GACCTTCAGTTGATATAGCTATTTTTTCTTTACATCTTGCAGGTGCATCTTCAATTCTTG
GAGCTATTAATTTCATTACAACTATTATTAACATACGATCTATTGGGATAACAATAGAAC
GTATACCTTTATTTGTTTGATCTGTCTTAATTACAGCAATTTTACTATTACTTTCACTCC
CAGTTCTTGCTGGAGCAATTACTATATTACTAACAGACCGAAATTTTAA-----------
------------------------------------------------------------
------------------------------------------------------------
------------------------------------------------------------
------------------------------------------------------------
------------------------------------------------------------
------------------------------------------------------------
------------------------------------------------------------
------------------------------------------------------------
------------------------------------------------------------
------------------------------------------------------------
------------------------------------------------------------
------------------------------------------------------------
------------------------------------------------------------
------------------------------------------------------------
--------

#Hyalomma_lusitanicum(EU827724.1)
CAGCCATTTTACCGCGATGATTATATTCAACAAATCATAAAGACATTGGAACAATATATC
TAATTTTTGGTTCTTGAGCCGGGATATTAGGGCTAAGCATAAGAATTTTAATTCGAATAG
AATTAGCAAATCCAGGAACACTAATTGGCAATGATCAAATTTATAATGTAATTGTCACAG
CTCATGCCTTTGTCATGATTTTTTTCATAGTTATACCCATTATAATTGGTGGATTTGGTA
ATTGATTAGTACCAATTATATTAGGTTCCCCAGACATAGCATTTCCCCGAATGAATAATA
TAAGATTCTGATTATTACCTCCTTCTCTTTTTTTACTATTAAATTCATCCCTAATTGAAT
CAGGAGCAGGAACTGGATGAACAGTTTACCCCCCGCTTTCTTCAAATTTATCCCATTACG
GACCTTCAGTTGATATAGCTATTTTTTCTTTACATCTTGCAGGTGCATCTTCAATTCTTG
GAGCTATTAATTTCATTACAACTATTATTAACATACGATCTATTGGGATAACAATAGAAC
GTATACCTTTATTTGTTTGATCTGTCTTAATTACAGCAATTTTACTATTACTTTCACTCC
CAGTTCTTGCTGGAGCAATTACTATATTACTAACAGACCGAAATTTTAA-----------
------------------------------------------------------------
------------------------------------------------------------
------------------------------------------------------------
------------------------------------------------------------
------------------------------------------------------------
------------------------------------------------------------
------------------------------------------------------------
------------------------------------------------------------
------------------------------------------------------------
------------------------------------------------------------
------------------------------------------------------------
------------------------------------------------------------
------------------------------------------------------------
------------------------------------------------------------
--------

#Hyalomma_lusitanicum(EU827725.1)
CAGCCATTTTACCGCGATGATTATATTCAACAAATCATAAAGACATTGGAACAATATATC
TAATTTTTGGTTCTTGAGCCGGGATATTAGGGCTAAGCATAAGAATTTTAATTCGAATAG
AATTAGCAAATCCAGGAACACTAATTGGCAATGATCAAATTTATAATGTAATTGTCACAG
CTCATGCCTTTGTCATGATTTTTTTCATAGTTATACCCATTATAATTGGTGGATTTGGTA
ATTGATTAGTACCAATTATATTAGGTTCCCCAGACATAGCATTTCCCCGAATGAATAATA
TAAGATTCTGATTATTACCCCCTTCTCTTTTTTTACTATTAAATTCATCCCTAATTGAAT
CAGGAGCAGGAACTGGATGAACAGTTTACCCCCCGCTTTCTTCAAATTTATCCCATTACG
GACCTTCAGTTGATATAGCTATTTTTTCTTTACATCTTGCAGGTGCATCTTCAATTCTTG
GAGCTATTAATTTCATTACAACTATTATTAACATACGATCTATTGGGATAACAATAGAAC
GTATACCTTTATTTGTTTGATCTGTCTTAATTACAGCAATTTTACTATTACTTTCACTCC
CAGTTCTTGCTGGAGCAATTACTATATTACTAACAGACCGAAATTTTAA-----------
------------------------------------------------------------
------------------------------------------------------------
------------------------------------------------------------
------------------------------------------------------------
------------------------------------------------------------
------------------------------------------------------------
------------------------------------------------------------
------------------------------------------------------------
------------------------------------------------------------
------------------------------------------------------------
------------------------------------------------------------
------------------------------------------------------------
------------------------------------------------------------
------------------------------------------------------------
--------

#Hyalomma_lusitanicum(EU827726.1)
CAGCCATTTTACCGCGATGATTATATTCAACAAATCATAAAGACATTGGAACAATATATT
TAATTTTTGGTTCTTGAGCCGGGATATTAGGGCTAAGCATAAGAATTTTAATTCGAATAG
AATTAGCAAATCCAGGAACACTAATTGGCAATGATCAAATTTATAATGTAATTGTCACAG
CTCATGCCTTTGTCATGATTTTTTTCATAGTTATACCCATTATAATTGGTGGATTTGGTA
ATTGATTAGTACCAATTATATTAGGTTCCCCAGACATAGCATTTCCCCGAATGAATAATA
TAAGATTCTGATTATTACCCCCTTCTCTTTTTTTACTATTAAATTCATCCCTAATTGAAT
CAGGAGCAGGAACTGGATGAACAGTTTACCCCCCGCTTTCTTCAAATTTATCCCATTACG
GACCTTCAGTTGATATAGCTATTTTTTCTTTACATCTTGCAGGTGCATCTTCAATTCTTG
GAGCTATTAATTTCATTACAACTATTATTAACATACGATCTATTGGGATAACAATAGAAC
GTATACCTTTATTTGTTTGATCTGTCTTAATTACAGCAATTTTACTATTACTTTCACTCC
CAGTTCTTGCTGGAGCAATTACTATATTACTAACAGACCGAAATTTTAA-----------
------------------------------------------------------------
------------------------------------------------------------
------------------------------------------------------------
------------------------------------------------------------
------------------------------------------------------------
------------------------------------------------------------
------------------------------------------------------------
------------------------------------------------------------
------------------------------------------------------------
------------------------------------------------------------
------------------------------------------------------------
------------------------------------------------------------
------------------------------------------------------------
------------------------------------------------------------
--------

#Hyalomma_lusitanicum(EU827727.1)
CAGCCATTTTACCGCGATGATTATATTCAACAAATCATAAAGACATTGGAACAATATATT
TAATTTTTGGTTCTTGAGCCGGGATATTAGGGCTAAGCATAAGAATTTTAATTCGAATAG
AATTAGCAAATCCAGGAACACTAATTGGCAATGATCAAATTTATAATGTAATTGTCACAG
CTCATGCCTTTGTCATGATTTTTTTCATAGTTATACCCATTATAATTGGTGGATTTGGTA
ATTGATTAGTACCAATTATATTAGGTTCCCCAGACATAGCATTTCCCCGAATGAATAATA
TAAGATTCTGATTATTACCCCCTTCTCTTTTTTTACTATTAAATTCATCCCTAATTGAAT
CAGGAGCAGGAACTGGATGAACAGTTTACCCCCCGCTTTCTTCAAATTTATCCCATTACG
GACCTTCAGTTGATATAGCTATTTTTTCTTTACATCTTGCAGGTGCATCTTCAATTCTTG
GAGCTATTAATTTCATTACAACTATTATTAACATACGATCTATTGGGATAACAATAGAAC
GTATACCTTTATTTGTTTGATCTGTCTTAATTACAGCAATTTTACTATTACTTTCACTCC
CAGTTCTTGCTGGAGCAATTACTATATTACTAACAGACCGAAATTTTAA-----------
------------------------------------------------------------
------------------------------------------------------------
------------------------------------------------------------
------------------------------------------------------------
------------------------------------------------------------
------------------------------------------------------------
------------------------------------------------------------
------------------------------------------------------------
------------------------------------------------------------
------------------------------------------------------------
------------------------------------------------------------
------------------------------------------------------------
------------------------------------------------------------
------------------------------------------------------------
--------

#Hyalomma_lusitanicum(EU827728.1)
CAGCCATTTTACCGCGATGATTATATTCAACAAATCATAAAGACATTGGAACAATATATT
TAATTTTTGGTTCTTGAGCCGGGATATTAGGGCTAAGCATAAGAATTTTAATTCGAATAG
AATTAGCAAATCCAGGAACACTAATTGGCAATGATCAAATTTATAATGTAATTGTCACAG
CTCATGCCTTTGTCATGATTTTTTTCATAGTTATACCCATTATAATTGGTGGATTTGGTA
ATTGATTAGTACCAATTATATTAGGTTCCCCAGACATAGCATTTCCCCGAATGAATAATA
TAAGATTCTGATTATTACCCCCTTCTCTTTTTTTACTATTAAATTCATCCCTAATTGAAT
CAGGAGCAGGAACTGGATGAACAGTTTACCCCCCGCTTTCTTCAAATTTATCCCATTACG
GACCTTCAGTTGATATAGCTATTTTTTCTTTACATCTTGCAGGTGCATCTTCAATTCTTG
GAGCTATTAATTTCATTACAACTATTATTAACATACGATCTATTGGAATAACAATAGAAC
GTATACCTTTATTTGTTTGATCTGTCTTAATTACAGCAATTTTACTATTACTTTCACTCC
CAGTTCTTGCTGGAGCAATTACTATATTACTAACAGACCGAAATTTTAA-----------
------------------------------------------------------------
------------------------------------------------------------
------------------------------------------------------------
------------------------------------------------------------
------------------------------------------------------------
------------------------------------------------------------
------------------------------------------------------------
------------------------------------------------------------
------------------------------------------------------------
------------------------------------------------------------
------------------------------------------------------------
------------------------------------------------------------
------------------------------------------------------------
------------------------------------------------------------
--------

#Hyalomma_lusitanicum(EU827729.1)
CAGCCATTTTACCGCGATGATTATATTCAACAAATCATAAAGACATTGGAACAATATATT
TAATTTTTGGTTCTTGAGCCGGGATATTAGGGCTAAGCATAAGAATTTTAATTCGAATAG
AATTAGCAAATCCAGGAACACTAATTGGCAATGATCAAATTTATAATGTAATTGTCACAG
CTCATGCCTTTGTCATGATTTTTTTCATAGTTATACCCATTATAATTGGTGGATTTGGTA
ATTGATTAGTACCAATTATATTAGGTTCCCCAGACATAGCATTTCCCCGAATGAATAATA
TAAGATTCTGATTATTACCCCCTTCTCTTTTTTTACTATTAAATTCATCCCTAATTGAAT
CAGGAGCAGGAACTGGATGAACAGTTTACCCCCCGCTTTCTTCAAATTTATCCCATTACG
GACCTTCAGTTGATATAGCTATTTTTTCTTTACATCTTGCAGGTGCATCTTCAATTCTTG
GAGCTATTAATTTCATTACAACTATTATTAACATACGATCTATTGGGATAACAATAGAAC
GTATACCTTTATTTGTTTGATCTGTCTTAATTACAGCAATTTTACTTTTACTTTCACTCC
CAGTTCTTGCTGGAGCAATTACTATATTACTAACAGACCGAAATTTTAA-----------
------------------------------------------------------------
------------------------------------------------------------
------------------------------------------------------------
------------------------------------------------------------
------------------------------------------------------------
------------------------------------------------------------
------------------------------------------------------------
------------------------------------------------------------
------------------------------------------------------------
------------------------------------------------------------
------------------------------------------------------------
------------------------------------------------------------
------------------------------------------------------------
------------------------------------------------------------
--------

#Hyalomma_lusitanicum(EU827730.1)
CAGCCATTTTACCGCGATGATTATATTCAACAAATCATAAAGACATTGGAACAATATATT
TAATTTTTGGTTCTTGAGCCGGGATATTAGGGCTAAGCATAAGAATTTTAATTCGAATAG
AATTAGCAAATCCAGGAACACTAATTGGCAATGATCAAATTTATAATGTAATTGTCACAG
CTCATGCCTTTGTCATGATTTTTTTCATAGTTATACCCATTATAATTGGTGGATTTGGTA
ATTGATTAGTACCAATTATATTAGGTTCCCCAGACATAGCATTTCCCCGAATGAATAATA
TAAGATTCTGACTATTACCCCCTTCTCTTTTTTTACTATTAAATTCATCCCTAATTGAAT
CAGGAGCAGGAACTGGATGAACAGTTTACCCCCCGCTTTCTTCAAATTTATCCCATTACG
GACCTTCAGTTGATATAGCTATTTTTTCTTTACATCTTGCAGGTGCATCTTCAATTCTTG
GAGCTATTAATTTCATTACAACTATTATTAACATACGATCTATTGGGATAACAATAGAAC
GTATACCTTTATTTGTTTGATCTGTCTTAATTACAGCAATTTTACTATTACTTTCACTCC
CAGTTCTTGCTGGAGCAATTACTATATTACTAACAGACCGAAATTTTAA-----------
------------------------------------------------------------
------------------------------------------------------------
------------------------------------------------------------
------------------------------------------------------------
------------------------------------------------------------
------------------------------------------------------------
------------------------------------------------------------
------------------------------------------------------------
------------------------------------------------------------
------------------------------------------------------------
------------------------------------------------------------
------------------------------------------------------------
------------------------------------------------------------
------------------------------------------------------------
--------

#Hyalomma_lusitanicum(EU827731.1)
CAGCCATTTTACCGCGATGATTATATTCAACAAATCATAAAGACATTGGAACAATATATT
TAATTTTTGGTTCTTGAGCCGGGATATTAGGGCTAAGCATAAGAATTTTAATTCGAATAG
AATTAGCAAATCCAGGAACACTAATTGGCAATGATCAAATTTATAATGTAATTGTCACAG
CTCATGCCTTTGTCATGATTTTTTTCATAGTTATACCCATTATAATTGGTGGATTTGGTA
ATTGATTAGTACCAATTATATTAGGTTCCCCAGACATAGCATTTCCCCGAATGAATAATA
TAAGATTCTGATTATTACCCCCTTCTCTTTTTTTACTATTAAATTCATCCCTAATTGAAT
CAGGAGCAGGAACTGGATGAACAGTTTACCCCCCGCTTTCTTCAAATTTATCCCATTACG
GACCTTCAGTTGATATAGCTATTTTTTCTTTACATCTTGCAGGTGCATCTTCAATTCTTG
GGGCTATTAATTTCATTACAACTATTATTAACATACGATCTATTGGGATAACAATAGAAC
GTATACCTTTATTTGTTTGATCTGTCTTAATTACAGCAATTTTACTATTACTTTCACTCC
CAGTTCTTGCTGGAGCAATTACTATATTACTAACAGACCGAAATTTTAA-----------
------------------------------------------------------------
------------------------------------------------------------
------------------------------------------------------------
------------------------------------------------------------
------------------------------------------------------------
------------------------------------------------------------
------------------------------------------------------------
------------------------------------------------------------
------------------------------------------------------------
------------------------------------------------------------
------------------------------------------------------------
------------------------------------------------------------
------------------------------------------------------------
------------------------------------------------------------
--------

#Hyalomma_lusitanicum(EU827732.1)
CAGCCATTTTACCGCGATGATTATATTCAACAAATCATAAAGACATTGGAACAATATATT
TAATTTTTGGTTCTTGAGCCGGGATATTAGGGCTAAGCATAAGAATTTTAATTCGAATAG
AATTAGCAAATCCAGGAACACTAATTGGTAATGATCAAATTTATAATGTAATTGTCACAG
CTCATGCCTTTGTCATAATTTTTTTCATAGTTATACCCATTATAATTGGTGGATTTGGTA
ATTGATTAGTACCAATTATATTAGGTTCCCCAGACATAGCATTTCCCCGAATGAATAATA
TAAGATTCTGATTATTACCCCCTTCTCTTTTTTTACTATTAAATTCATCCCTAATTGAAT
CAGGAGCAGGAACTGGATGAACAGTTTACCCCCCGCTTTCTTCAAATTTATCCCATTACG
GACCTTCAGTTGATATAGCTATTTTTTCTTTACATCTTGCAGGTGCATCTTCAATTCTTG
GAGCTATTAATTTCATTACAACTATTATTAACATACGATCTATTGGGATAACAATAGAAC
GTATACCTTTATTTGTTTGATCTGTCTTAATTACAGCAATTTTACTATTACTTTCACTCC
CAGTTCTTGCTGGAGCAATTACTATATTACTAACAGACCGAAATTTTAA-----------
------------------------------------------------------------
------------------------------------------------------------
------------------------------------------------------------
------------------------------------------------------------
------------------------------------------------------------
------------------------------------------------------------
------------------------------------------------------------
------------------------------------------------------------
------------------------------------------------------------
------------------------------------------------------------
------------------------------------------------------------
------------------------------------------------------------
------------------------------------------------------------
------------------------------------------------------------
--------

#Hyalomma_lusitanicum(EU827733.1)
CAGCCATTTTACCGCGATGATTATATTCAACAAATCATAAAGACATTGGAACAATATATT
TAATTTTTGGTTCTTGAGCCGGGATATTAGGGCTAAGCATAAGAATTTTAATTCGAATAG
AATTAGCAAATCCAGGAACACTAATTGGCAATGATCAAATTTATAATGTAATTGTCACAG
CTCATGCCTTTGTCATGATTTTTTTCATAGTTATACCCATTATAATTGGTGGATTTGGTA
ATTGATTAGTACCAATTATATTAGGTTCCCCAGACATAGCATTTCCCCGAATGAATAATA
TAAGATTCTGGTTATTACCCCCTTCTCTTTTTTTACTATTAAATTCATCCCTAATTGAAT
CAGGAGCAGGAACTGGATGAACAGTTTACCCCCCGCTTTCTTCAAATTTATCCCATTACG
GACCTTCAGTTGATATAGCTATTTTTTCTTTACATCTTGCAGGTGCATCTTCAATTCTTG
GAGCTATTAATTTCATTACAACTATTATTAACATACGATCTATTGGGATAACAATAGAAC
GTATACCTTTATTTGTTTGATCTGTCTTAATTACAGCAATTTTACTATTACTTTCACTCC
CAGTTCTTGCTGGAGCAATTACTATATTACTAACAGACCGAAATTTTAA-----------
------------------------------------------------------------
------------------------------------------------------------
------------------------------------------------------------
------------------------------------------------------------
------------------------------------------------------------
------------------------------------------------------------
------------------------------------------------------------
------------------------------------------------------------
------------------------------------------------------------
------------------------------------------------------------
------------------------------------------------------------
------------------------------------------------------------
------------------------------------------------------------
------------------------------------------------------------
--------

#Hyalomma_lusitanicum(EU827734.1)
CAGCCATTTTACCGCGATGATTATATTCAACAAATCATAAAGACATTGGAACAATATATT
TAATTTTTGGTTCTTGAGCCGGGATATTAGGGCTAAGCATAAGAATTTTAATTCGAATAG
AATTAGCAAATCCAGGAACACTAATTGGCAATGATCAAATTTATAATGTAATTGTCACAG
CTCATGCCTTTGTCATGATTTTTTTCATAGTTATACCCATTATAATTGGTGGATTTGGTA
ATTGATTAGTACCAATTATATTAGGTTCCCCAGACATAGCATTTCCCCGAATGAATAATA
TAAGATTCTGATTATTACCCCCTTCTCTTTTTTTACTATTAAATTCATCCCTAATTGAAT
CAGGAGCAGGAACTGGATGAACAGTTTACCCCCCGCTTTCTTCAAATCTATCCCATTACG
GACCTTCAGTTGATATAGCTATCTTTTCTTTACATCTTGCAGGTGCATCTTCAATTCTTG
GAGCTATTAATTTCATTACAACTATTATTAACATACGATCTATTGGGATAACAATAGAAC
GTATACCTTTATTTGTTTGATCTGTCTTAATTACAGCAATTTTACTATTACTTTCACTCC
CAGTTCTTGCTGGAGCAATTACTATATTACTAACAGACCGAAATTTTAA-----------
------------------------------------------------------------
------------------------------------------------------------
------------------------------------------------------------
------------------------------------------------------------
------------------------------------------------------------
------------------------------------------------------------
------------------------------------------------------------
------------------------------------------------------------
------------------------------------------------------------
------------------------------------------------------------
------------------------------------------------------------
------------------------------------------------------------
------------------------------------------------------------
------------------------------------------------------------
--------

#Hyalomma_lusitanicum(EU827735.1)
CAGCCATTTTACCGCGATGATTATATTCAACAAATCATAAAGACATTGGAACAATATATT
TAATTTTTGGTTCTTGAGCCGGGATATTAGGGCTAAGTATAAGAATTTTAATTCGAATAG
AATTAGCAAATCCAGGAACACTAATTGGCAATGATCAAATTTATAATGTAATTGTCACAG
CTCATGCCTTTGTCATGATTTTTTTCATAGTTATACCCATTATAATTGGTGGATTTGGTA
ATTGATTAGTACCAATTATATTAGGTTCCCCAGACATAGCATTTCCCCGAATGAATAATA
TAAGATTCTGATTATTACCCCCTTCTCTTTTTTTACTATTAAATTCATCCCTAATTGAAT
CAGGAGCAGGAACTGGATGAACAGTTTACCCCCCGCTTTCTTCAAATTTATCCCATTACG
GACCTTCAGTTGATATAGCTATTTTTTCTTTACATCTTGCAGGTGCATCTTCAATTCTTG
GAGCTATTAATTTCATTACAACTATTATTAACATACGATCTATTGGGATAACAATAGAAC
GTATACCTTTATTTGTTTGATCTGTCTTAATTACAGCAATTTTACTATTACTTTCACTCC
CAGTTCTTGCTGGAGCAATTACTATATTACTAACAGACCGAAATTTTAA-----------
------------------------------------------------------------
------------------------------------------------------------
------------------------------------------------------------
------------------------------------------------------------
------------------------------------------------------------
------------------------------------------------------------
------------------------------------------------------------
------------------------------------------------------------
------------------------------------------------------------
------------------------------------------------------------
------------------------------------------------------------
------------------------------------------------------------
------------------------------------------------------------
------------------------------------------------------------
--------

#Hyalomma_lusitanicum(EU827736.1)
CAGCCATTTTACCGCGATGATTATATTCAACAAATCATAAAGACATTGGAACAATATATT
TAATTTTTGGTTCTTGAGCCGGGATATTAGGGCTAAGTATAAGAATTTTAATTCGAATAG
AATTAGCAAATCCAGGAACACTAATTGGCAATGATCAAATTTATAATGTAATTGTCACAG
CTCATGCCTTTGTCATGATTTTTTTCATAGTTATACCCATTATAATTGGTGGATTTGGTA
ATTGATTAGTACCAATTATATTAGGTTCCCCAGACATAGCATTTCCCCGAATGAATAATA
TAAGATTCTGATTATTACCCCCTTCTCTTTTTTTACTATTAAATTCATCCCTAATTGAAT
CAGGAGCAGGAACTGGATGAACAGTTTACCCCCCGCTTTCTTCAAATTTATCTCATTACG
GACCTTCAGTTGATATAGCTATTTTTTCTTTACATCTTGCAGGTGCATCTTCAATTCTTG
GAGCTATTAATTTCATTACAACTATTATTAACATACGATCTATTGGGATAACAATAGAAC
GTATACCTTTATTTGTTTGATCTGTCTTAATTACAGCAATTTTACTATTACTTTCACTCC
CAGTTCTTGCTGGAGCAATTACTATATTACTAACAGACCGAAATTTTAA-----------
------------------------------------------------------------
------------------------------------------------------------
------------------------------------------------------------
------------------------------------------------------------
------------------------------------------------------------
------------------------------------------------------------
------------------------------------------------------------
------------------------------------------------------------
------------------------------------------------------------
------------------------------------------------------------
------------------------------------------------------------
------------------------------------------------------------
------------------------------------------------------------
------------------------------------------------------------
--------

#Hyalomma_lusitanicum(EU827737.1)
CAGCCATTTTACCGCGATGATTATATTCAACAAATCATAAAGACATTGGAACAATATATT
TAATTTTTGGTTCTTGAGCCGGGATATTAGGGCTAAGTATAAGAATTTTAATTCGAATAG
AATTAGCAAATCCAGGAACACTAATTGGCAATGATCAAATTTATAATGTAATTGTCACAG
CTCATGCCTTTGTCATGATTTTTTTCATAGTTATACCCATTATAATTGGTGGATTTGGTA
ATTGATTAGTACCAATTATATTAGGTTCCCCAGACATAGCATTTCCCCGAATGAATAATA
TAAGATTCTGATTATTACCCCCTTCTCTTTTTTTACTATTAAATTCATCCCTAATTGAAT
CAGGAGCAGGAACTGGATGAACAGTTTACCCCCCGCTTTCTTCAAATTTATCCCATTACG
GACCTTCAGTTGATATAGCTATTTTTTCTTTACATCTTGCAGGTGCATCTTCAATTCTTG
GAGCTATTAATTTCATTACAACTATTATTAACATACGATCTATTGGGATAACAATAGAAC
GTATACCTTTATTTGTTTGATCTGTCTTAATTACAGCAATTTTACTATTACTTTCACTCC
CAGTTCTTGCTGGGGCAATTACTATATTACTAACAGACCGAAATTTTAA-----------
------------------------------------------------------------
------------------------------------------------------------
------------------------------------------------------------
------------------------------------------------------------
------------------------------------------------------------
------------------------------------------------------------
------------------------------------------------------------
------------------------------------------------------------
------------------------------------------------------------
------------------------------------------------------------
------------------------------------------------------------
------------------------------------------------------------
------------------------------------------------------------
------------------------------------------------------------
--------

#Hyalomma_lusitanicum(EU827738.1)
CAGCCATTTTACCGCGATGATTATATTCAACAAATCATAAAGACATTGGAACAATATATT
TAATTTTTGGTTCTTGAGCCGGGATATTAGGGCTAAGTATAAGAATTTTAATTCGAATAG
AATTAGCAAATCCAGGAACACTAATTGGCAATGATCAAATTTATAATGTAATTGTCACAG
CTCATGCCTTTGTCATGATTTTTTTCATAGTTATACCCATTATAATTGGTGGATTTGGTA
ATTGATTAGTACCAATTATATTAGGTTCCCCAGACATAGCATTTCCCCGAATGAATAATA
TAAGATTCTGATTATTACCCCCTTCTCTTTTTTTACTATTAAATTCATCCCTAATTGAAT
CAGGAGCAGGAACTGGATGAACAGTTTACCCCCCGCTTTCTTCAAATTTATCCCATTACG
GACCTTCAGTTGATATAGCTATTTTTTCTTTACATCTTGCAGGTGCATCTTCAATTCTTG
GAGCTATTAATTTCATTACAACTATTATTAACATACGATCTATTGGGATAACAATAGAAC
GTATACCTTTATTTGTTTGATCTGTCTTAATTACAGCAATTTTACTATTACTTTCACTCC
CAGTTCTTGCTGGGGCAATTACTATATTACTAACAGACCGAAATTTTAA-----------
------------------------------------------------------------
------------------------------------------------------------
------------------------------------------------------------
------------------------------------------------------------
------------------------------------------------------------
------------------------------------------------------------
------------------------------------------------------------
------------------------------------------------------------
------------------------------------------------------------
------------------------------------------------------------
------------------------------------------------------------
------------------------------------------------------------
------------------------------------------------------------
------------------------------------------------------------
--------

#Hyalomma_lusitanicum(EU827739.1)
CAGCCATTTTACCGCGATGATTATATTCAACAAATCATAAAGACATTGGAACAATATATT
TAATTTTTGGTTCTTGAGCCGGGATATTAGGGCTAAGTATAAGAATTTTAATTCGAATAG
AATTAGCAAATCCAGGAACACTAATTGGCAATGATCAAATTTATAATGTAATTGTCACAG
CTCATGCCTTTGTCATGATTTTTTTCATAGTTATACCCATTATAATTGGTGGATTTGGTA
ATTGATTAGTACCAATTATATTAGGTTCCCCAGACATAGCATTTCCCCGAATGAATAATA
TAAGATTCTGATTATTACCCCCTTCTCTTTTTTTACTATTAAATTCATCCCTAATTGAAT
CAGGAGCAGGAACTGGATGAACAGTTTACCCCCCGCTTTCTTCAAATTTATCCCATTACG
GACCTTCAGTTGATATAGCTATTTTTTCTTTACATCTTGCAGGTGCATCTTCAATTCTTG
GAGCTATTAATTTCATTACAACTATTATTAACATACGATCTATTGGGATAACAATAGAAC
GTATACCTTTATTTGTTTGATCTGTCTTAATTACAGCAATTTTACTATTACTTTCACTCC
CAGTTCTTGCTGGAGCAATTACTATATTACTAACAGACCGAAATTTTAA-----------
------------------------------------------------------------
------------------------------------------------------------
------------------------------------------------------------
------------------------------------------------------------
------------------------------------------------------------
------------------------------------------------------------
------------------------------------------------------------
------------------------------------------------------------
------------------------------------------------------------
------------------------------------------------------------
------------------------------------------------------------
------------------------------------------------------------
------------------------------------------------------------
------------------------------------------------------------
--------

#Hyalomma_lusitanicum(EU827740.1)
CAGCCATTTTACCGCGATGATTATATTCAACAAATCATAAAGACATTGGAACAATATATT
TAATTTTTGGTTCTTGAGCCGGGATATTAGGGCTAAGTATAAGAATTTTAATTCGAATAG
AATTAGCAAATCCAGGAACACTAATTGGCAATGATCAAATTTATAATGTAATTGTCACAG
CTCATGCCTTTGTCATGATTTTTTTCATAGTTATACCCATTATAATTGGTGGATTTGGTA
ATTGATTAGTACCAATTATATTAGGTTCCCCAGACATAGCATTTCCCCGAATGAATAATA
TAAGATTCTGATTATTACCCCCTTCTCTTTTTTTACTATTAAATTCATCCCTAATTGAAT
CAGGAGCAGGAACTGGATGAACAGTTTACCCCCCGCTTTCTTCAAATTTATCCCATTACG
GACCTTCAGTTGATATAGCTATTTTTTCTTTACATCTTGCAGGTGCATCTTCAATTCTTG
GAGCTATTAATTTCATTACAACTATTATTAACATACGATCTATTGGGATAACAATAGAAC
GTATACCTTTATTCGTTTGATCTGTCTTAATTACAGCAATTTTACTATTACTTTCACTCC
CAGTTCTTGCTGGAGCAATTACTATATTACTAACAGACCGAAATTTTAA-----------
------------------------------------------------------------
------------------------------------------------------------
------------------------------------------------------------
------------------------------------------------------------
------------------------------------------------------------
------------------------------------------------------------
------------------------------------------------------------
------------------------------------------------------------
------------------------------------------------------------
------------------------------------------------------------
------------------------------------------------------------
------------------------------------------------------------
------------------------------------------------------------
------------------------------------------------------------
--------

#Hyalomma_lusitanicum(EU827741.1)
CAGCCATTTTACCGCGATGATTATATTCAACAAATCATAAAGACATTGGAACAATATATT
TAATTTTTGGTTCTTGAGCCGGGATATTAGGGCTAAGTATAAGAATTTTAATTCGAATAG
AATTAGCAAATCCAGGAACACTAATTGGCAATGATCAAATTTATAATGTAATTGTCACAG
CTCATGCCTTTGTCATGATTTTTTTCATAGTTATACCCATTATAATTGGTGGATTTGGTA
ATTGATTAGTACCAATTATATTAGGTTCCCCAGACATAGCATTTCCCCGAATGAATAATA
TAAGATTCTGATTATTACCCCCTTCTCTTTTTTTACTATTAAATTCATCCCTAATTGAAT
CAGGAGCAGGAACTGGATGAACAGTTTACCCCCCGCTTTCTTCAAATTTATCCCATTACG
GACCTTCAGTTGATATAGCTATTTTTTCTTTACATCTTGCAGGTGCATCTTCAATTCTTG
GAGCTATTAATTTCATTACAACTATTATTAACATACGATCTATTGGGATAACAATAGTAC
GTATACCTTTATTCGTTTGATCTGTCTTAATTACAGCAATTTTACTATTACTTTCACTCC
CAGTTCTTGCTGGAGCAATTACTATATTACTAACAGACCGAAATTTTAA-----------
------------------------------------------------------------
------------------------------------------------------------
------------------------------------------------------------
------------------------------------------------------------
------------------------------------------------------------
------------------------------------------------------------
------------------------------------------------------------
------------------------------------------------------------
------------------------------------------------------------
------------------------------------------------------------
------------------------------------------------------------
------------------------------------------------------------
------------------------------------------------------------
------------------------------------------------------------
--------

#Hyalomma_lusitanicum(EU827742.1)
CAGCCATTTTACCGCGATGATTATATTCAACAAATCATAAAGACATTGGAACAATATATT
TAATTTTTGGTTCTTGAGCCGGGATATTAGGGCTAAGTATAAGAATTTTAATTCGAATAG
AATTAGCAAATCCAGGAACACTAATTGGCAATGATCAAATTTATAATGTAATTGTCACAG
CTCATGCCTTTGTCATGATTTTTTTCATAGTTATACCCATTATAATTGGTGGATTTGGTA
ATTGATTAGTACCAATTATATTAGGTTCCCCAGACATAGCATTTCCCCGAATGAATAATA
TAAGATTCTGATTATTACCCCCTTCTCTTTTTTTACTATTAAATTCATCCCTAATTGAAT
CAGGAGCAGGAACTGGATGAACAGTTTACCCCCCGCTTTCTTCAAATTTATCCCATTACG
GACCTTCAGTTGATATAGCTATTTTTTCTTTACATCTTGCAGGTGCATCTTCAATTCTTG
GAGCTATTAATTTCATTACAACTATTATTAACATACGATCTATTGGGATAACAATAGTAC
GTATACCTTTATTTGTTTGATCTGTCTTAATTACAGCAATTTTACTATTACTTTCACTCC
CAGTTCTTGCTGGAGCAATTACTATATTACTAACAGACCGAAATTTTAA-----------
------------------------------------------------------------
------------------------------------------------------------
------------------------------------------------------------
------------------------------------------------------------
------------------------------------------------------------
------------------------------------------------------------
------------------------------------------------------------
------------------------------------------------------------
------------------------------------------------------------
------------------------------------------------------------
------------------------------------------------------------
------------------------------------------------------------
------------------------------------------------------------
------------------------------------------------------------
--------

#Hyalomma_lusitanicum(EU827743.1)
CAGCCATTTTACCGCGATGATTATATTCAACAAATCATAAAGACATTGGAACAATATATT
TAATTTTTGGTTCTTGAGCCGGGATATTAGGGCTAAGTATAAGAATTTTAATTCGAATAG
AATTAGCAAATCCAGGAACACTAATTGGCAATGATCAAATTTATAATGTAATTGTCACAG
CTCATGCCTTTGTCATGATTTTTTTCATAGTTATACCCATTATAATTGGTGGATTTGGTA
ATTGATTAGTACCAATTATATTAGGTTCCCCAGACATAGCATTTCCCCGAATGAATAATA
TAAGATTCTGATTATTACCCCCTTCTCTTTTTTTACTATTAAATTCATCCCTAATTGAAT
CAGGAGCAGGAACTGGATGAACAGTTTACCCCCCGCTTTCTTCAAATTTATCCCATTACG
GACCTTCAGTTGATATAGCTATTTTTTCTTTACATCTTGCAGGTGCATCTTCAATTCTTG
GAGCTATTAATTTCATTACAACTATTATTAACATACGATCTATTGGGATAACAATAGAAC
GTATACCTTTATTTGTTTGATCTGTCTTAATTACAGCAATTTTACTATTACTTTCACTCC
CAGTTCTTGCTGGAGCAATTACTATATTACTAACAGACCGAAATTTTAA-----------
------------------------------------------------------------
------------------------------------------------------------
------------------------------------------------------------
------------------------------------------------------------
------------------------------------------------------------
------------------------------------------------------------
------------------------------------------------------------
------------------------------------------------------------
------------------------------------------------------------
------------------------------------------------------------
------------------------------------------------------------
------------------------------------------------------------
------------------------------------------------------------
------------------------------------------------------------
--------

#Hyalomma_marginatum_rufipes(AF132823.1)
--------TTACCGCGATGATTATACTCAACAAATCATAAAGACATTGGAACAATATATT
TAATTTTTGGGTCATGAGCTGGCATATTAGGCTTTATTGTAGGAATTTTAATTCGAATAG
AATTATCAAATCCAGGAACATTAATTGGTAATGATCAAATTTATAATGTAATTGTAACAG
CCCATGCTTTTGTTATAATTTTTTTTATAGTTATACCTATTATAATTGGAGGATTTGGTA
ATTGGTTAGTCCCAATCATATTAGGATCCCCAGACATAGCATTTCCTCGAATAAATAATA
TAAGCTTTTGATTATTACCCCCTTCTCTTTTTTTACTATTAAATTCATCTTTAATTGAAT
CGGGAGCAGGAACTGGATGAACAGTTTATCCTCCACTTTCTTCAAATTTATCTCATTACG
GACCTTCGGTTGACTTAGCTATTTTTTCTTTACATCTGGCAGGTGCATCATCAATTCTTG
GCGCTATTAATTTTATTACAACTATTATTAATATACGATCAATTGGGTTAACAATAGAAC
GTATACCTTTATTTGTCTGATCTGTTTTAATTACAGCAATTTTACTATTACTTTCACTTC
CAGTTCTTGCTGGAGCAATTACTATATTATTAACAGATCGAAATTTTAA-----------
------------------------------------------------------------
------------------------------------------------------------
------------------------------------------------------------
------------------------------------------------------------
------------------------------------------------------------
------------------------------------------------------------
------------------------------------------------------------
------------------------------------------------------------
------------------------------------------------------------
------------------------------------------------------------
------------------------------------------------------------
------------------------------------------------------------
------------------------------------------------------------
------------------------------------------------------------
--------

#Hyalomma_marginatum(AJ437091.1)
--------TTACCGCGATGATTATATTCAACAAATCATAAAGACATTGGAACAATATATT
TAATTTTTGGGTCATGAGCTGGAATATTAGGCTTAAGTATAAGAATTTTAATTCGAATAG
AATTAGCAAGCCCAGGGACATTAATTGGTAATGATCAAATTTATAATGTAATTGTAACAG
CCCATGCTTTTGTTATAATTTTTTTTATAGTTATACCTATTATAATTGGAGGATTTGGTA
ATTGGTTAGTCCCAATCATATTAGGGTCTCCAGATATAGCATTTCCTCGAATAAATAATA
TAAGCTTTTGATTATTACCCCCTTCTCTTTTTTTACTATTAAATTCATCTTTAATTGAAT
CGGGAGCAGGAACTGGATGAACAGTTTACCCTCCACTTTCTTCAAATTTATCTCATTACG
GACCTTCGGTTGACTTAGCTATTTTTTCTTTACACCTTGCAGGTGCATCATCAATTCTTG
GTGCTATTAATTTTATTACAACTATTATTAATATACGATCAATTGGATTAACAATAGAAC
GTATACCTTTATTTGTTTGATCTGTTTTAATTACAGCAATTTTACTATTACTTTCACTTC
CAGTTCTTGCTGGGGCAATTACTATATTATTAACAGATCGAAATTTTAA-----------
------------------------------------------------------------
------------------------------------------------------------
------------------------------------------------------------
------------------------------------------------------------
------------------------------------------------------------
------------------------------------------------------------
------------------------------------------------------------
------------------------------------------------------------
------------------------------------------------------------
------------------------------------------------------------
------------------------------------------------------------
------------------------------------------------------------
------------------------------------------------------------
------------------------------------------------------------
--------

#Hyalomma_marginatum(AJ437092.1)
--------TTACCGCGATGATTATATTCAACAAATCATAAAGACATTGGAACAATATATT
TAATTTTTGGGTCATGAGCTGGAATATTAGGCTTAAGTATAAGAATTTTAATTCGAATAG
AATTAGCAAGTCCAGGGACATTAATTGGTAATGATCAAATTTATAATGTAATTGTAACAG
CCCATGCTTTTGTTATAATTTTTTTTATAGTTATACCTATTATAATTGGAGGATTTGGTA
ATTGATTAGTCCCAATTATATTAGGATCTCCAGATATAGCATTTCCTCGAATAAATAATA
TAAGCTTTTGATTATTACCCCCTTCTCTTTTTTTACTATTAAATTCATCTTTAATTGAAT
CGGGAGCAGGAACTGGATGAACAGTTTACCCTCCACTTTCTTCAAATTTATCTCATTACG
GACCTTCGGTTGACTTAGCTATTTTTTCTTTGCACCTTGCAGGTGCATCATCAATTCTTG
GTGCTATTAATTTTATTACAACTATTATTAATATACGATCAATTGGATTAACAATAGAAC
GTATACCTTTATTTGTTTGATCTGTTTTAATTACAGCAATTTTACTATTACTTTCACTTC
CAGTTCTTGCTGGAGCAATTACTATATTGTTAACAGATCGAAATTTTAA-----------
------------------------------------------------------------
------------------------------------------------------------
------------------------------------------------------------
------------------------------------------------------------
------------------------------------------------------------
------------------------------------------------------------
------------------------------------------------------------
------------------------------------------------------------
------------------------------------------------------------
------------------------------------------------------------
------------------------------------------------------------
------------------------------------------------------------
------------------------------------------------------------
------------------------------------------------------------
--------

#Hyalomma_marginatum(AJ437093.1)
--------TTACCGCGATGATTATATTCAACAAATCATAAAGACATTGGAACAATATATT
TAATTTTTGGGTCATGAGCTGGAATATTAGGCTTAAGTATAAGAATTTTAATTCGAATAG
AATTAGCAAGCCCAGGGACATTAATTGGTAATGATCAAATTTATAATGTAATTGTAACAG
CCCATGCTTTTGTTATAATTTTTTTTATAGTTATACCTATTATAATTGGAGGATTTGGTA
ATTGATTAGTCCCAATCATATTAGGGTCTCCAGATATAGCATTTCCTCGAATAAATAATA
TAAGCTTTTGATTATTACCCCCTTCTCTTTTTTTACTATTAAATTCATCTTTAATTGAAT
CGGGAGCAGGAACTGGATGAACAGTTTACCCTCCACTTTCTTCAAATTTATCTCATTACG
GACCTTCGGTTGACTTAGCTATTTTTTCTTTGCACCTTGCAGGTGCATCATCAATTCTTG
GTGCTATTAATTTTATTACAACTATTATTAATATACGATCAATTGGATTAACAATAGAAC
GTATACCTTTATTTGTTTGATCTGTTTTAATTACAGCAATTTTACTATTACTTTCACTTC
CAGTTCTTGCTGGCGCAATTACTATATTATTAACAGATCGAAATTTTAA-----------
------------------------------------------------------------
------------------------------------------------------------
------------------------------------------------------------
------------------------------------------------------------
------------------------------------------------------------
------------------------------------------------------------
------------------------------------------------------------
------------------------------------------------------------
------------------------------------------------------------
------------------------------------------------------------
------------------------------------------------------------
------------------------------------------------------------
------------------------------------------------------------
------------------------------------------------------------
--------

#Hyalomma_marginatum(AJ437094.1)
--------TTACCGCGATGATTATATTCAACAAATCATAAAGACATTGGAACAATATATT
TAATTTTTGGGTCATGAGCTGGAATATTAGGCTTAAGTATAAGAATTTTAATTCGAATAG
AATTAGCAAGCCCAGGGACATTAATTGGTAATGATCAAATTTATAATGTAATTGTAACAG
CCCATGCTTTTGTTATAATTTTTTTTATAGTTATACCTATTATAATTGGAGGATTTGGTA
ATTGATTAGTCCCAATCATATTAGGGTCTCCAGATATAGCATTTCCTCGAATAAATAATA
TAAGCTTTTGATTATTACCCCCTTCTCTTTTTTTACTATTAAATTCATCTTTAATTGAAT
CGGGAGCAGGAACTGGATGAACAGTTTACCCTCCACTTTCTTCAAATTTATCTCATTACG
GACCTTCGGTTGACTTAGCTATTTTTTCTTTGCACCTTGCAGGTGCATCATCAATTCTTG
GTGCTATTAATTTTATTACAACTATTATTAATATACGATCAATTGGATTAACAATAGAAC
GTATACCTTTATTTGTTTGATCTGTTTTAATTACAGCAATTTTACTATTACTTTCACTTC
CAGTTCTTGCTGGCGCAATTACTATATTATTAACAGATCGAAATTTTAA-----------
------------------------------------------------------------
------------------------------------------------------------
------------------------------------------------------------
------------------------------------------------------------
------------------------------------------------------------
------------------------------------------------------------
------------------------------------------------------------
------------------------------------------------------------
------------------------------------------------------------
------------------------------------------------------------
------------------------------------------------------------
------------------------------------------------------------
------------------------------------------------------------
------------------------------------------------------------
--------

#Hyalomma_marginatum(AJ437095.1)
--------TTACCGCGATGATTATACTCAACAAATCATAAAGACATTGGAACAATATATT
TAATTTTTGGGTCATGAGCTGGCATATTAGGCTTAAGTATAAGAATTTTAATTCGAATAG
AATTATCAAATCCAGGAACATTAATTGGTAATGATCAAATTTATAATGTAATTGTAACAG
CCCATGCTTTTGTTATAATTTTTTTTATAGTTATACCCATTATAATTGGAGGATTTGGTA
ATTGGTTAGTCCCAATCATATTAGGATCCCCAGACATAGCATTTCCTCGAATAAATAATA
TAAGCTTTTGATTATTACCTCCTTCTCTTTTTTTACTATTAAATTCATCTTTAATTGAAT
CGGGAACAGGAACTGGATGAACAGTTTATCCTCCACTTTCTTCAAATTTATCTCATTACG
GACCTTCGGTTGACTTAGCTATTTTTTCTTTRCAYCTTGCAGGTGCATCATCAATTCTTG
GCGCTATTAATTTTATTACAACTATTATTAATATACGATCAATTGGGTTAACAATAGAAC
GTATACCTTTATTTGTCTGATCTGTTTTAATTACAGCAATTTTACTATTACTTTCACTTC
CAGTTCTTGCTGGAGCAATTACTATATTATTAACAGATCGAAATTTTAA-----------
------------------------------------------------------------
------------------------------------------------------------
------------------------------------------------------------
------------------------------------------------------------
------------------------------------------------------------
------------------------------------------------------------
------------------------------------------------------------
------------------------------------------------------------
------------------------------------------------------------
------------------------------------------------------------
------------------------------------------------------------
------------------------------------------------------------
------------------------------------------------------------
------------------------------------------------------------
--------

#Hyalomma_marginatum(AJ437096.1)
--------TTACCGCGATGATTATATTCAACAAATCATAAAGACATTGGAACAATATATT
TAATTTTTGGGTCATGAGCTGGAATATTAGGCTTAAGTATAAGAATTTTAATTCGAATAG
AATTAGCAAGCCCAGGGACATTAATTGGTAATGATCAAATTTATAATGTAATTGTAACAG
CCCATGCCTTTGTTATAATTTTTTTTATAGTTATACCTATTATAATTGGAGGATTTGGTA
ATTGATTAGTCCCAATCATATTAGGGTCTCCAGATATAGCATTTCCTCGAATAAATAATA
TAAGCTTTTGATTATTACCCCCTTCTCTTTTTTTACTATTAAATTCATCTTTAATTGAAT
CGGGAGCAGGAACTGGATGAACAGTTTACCCTCCACTTTCTTCAAATTTATCTCATTACG
GACCTTCGGTTGACTTAGCTATTTTTTCTTTGCACCTTGCAGGTGCATCATCAATTCTTG
GTGCTATTAATTTTATTACAACTATTATTAATATACGATCAATTGGATTAACAATAGAAC
GTATACCTTTATTTGTTTGATCTGTTTTAATTACAGCAATTTTACTATTACTTTCACTTC
CAGTTCTTGCTGGGGCAATTACTATATTATTAACAGATCGAAATTTTAA-----------
------------------------------------------------------------
------------------------------------------------------------
------------------------------------------------------------
------------------------------------------------------------
------------------------------------------------------------
------------------------------------------------------------
------------------------------------------------------------
------------------------------------------------------------
------------------------------------------------------------
------------------------------------------------------------
------------------------------------------------------------
------------------------------------------------------------
------------------------------------------------------------
------------------------------------------------------------
--------

#Hyalomma_marginatum(AJ437097.1)
--------TTACCGCGATGATTATATTCAACAAATCATAAAGACATTGGAACAATATATT
TAATTTTTGGGTCATGAGCTGGAATATTAGGCTTAAGTATAAGAATTTTAATTCGAATAG
AATTAGCAAGCCCAGGGACATTAATTGGTAATGATCAAATTTATAATGTAATTGTAACAG
CCCATGCTTTTGTTATAATTTTTTTTATAGTTATACCTATTATAATTGGAGGATTTGGTA
ATTGATTAGTCCCAATCATATTAGGGTCTCCAGATATAGCATTTCCTCGAATAAATAATA
TAAGCTTTTGATTATTACCCCCTTCTCTTTTTTTACTATTAAATTCATCTTTAATTGAAT
CGGGAGCAGGAACTGGATGAACAGTTTACCCTCCACTTTCTTCAAATTTATCTCATTACG
GACCTTCGGTTGACTTAGCTATTTTTTCTTTRCACCTTGCAGGTGCATCATCAATTCTTG
GTGCTATTAATTTTATTACAACTATTATTAATATACGATCAATTGGATTAACAATAGAAC
GTATACCTTTATTTGTTTGATCTGTTTTAATTACAGCAATTTTACTATTACTTTCACTTC
CAGTTCTTGCTGGGGCAATTACTATATTATTAACAGATCGAAATTTTAA-----------
------------------------------------------------------------
------------------------------------------------------------
------------------------------------------------------------
------------------------------------------------------------
------------------------------------------------------------
------------------------------------------------------------
------------------------------------------------------------
------------------------------------------------------------
------------------------------------------------------------
------------------------------------------------------------
------------------------------------------------------------
------------------------------------------------------------
------------------------------------------------------------
------------------------------------------------------------
--------

#Hyalomma_marginatum(AJ437098.1)
--------TTACCGCGATGATTATATTCAACAAATCATAAAGACATTGGAACAATATATT
TAATTTTTGGGTCATGAGCTGGAATATTAGGCTTAAGTATAAGAATTTTAATTCGAATAG
AATTAGCAAGTCCAGGGACATTAATTGGTAATGATCAAATTTATAATGTAATTGTAACAG
CCCATGCTTTTGTTATAATTTTTTTTATAGTTATACCTATTATAATTGGAGGATTTGGTA
ATTGATTAGTCCCAATCATATTAGGATCTCCAGATATAGCATTTCCTCGAATAAATAATA
TAAGCTTTTGATTATTACCCCCTTCTCTTTTTTTACTATTAAATTCATCTTTAATTGAAT
CGGGAGCAGGAACTGGATGAACAGTTTACCCTCCACTTTCTTCAAATTTATCTCATTACG
GACCTTCGGTTGACTTAGCTATTTTTTCTTTGCACCTTGCAGGTGCATCATCAATTCTTG
GTGCTATTAATTTTATTACAACTATTATTAATATACGATCAATTGGATTAACAATAGAAC
GTATACCTTTATTTGTTTGATCTGTTTTAATTACAGCAATTTTACTATTACTTTCACTTC
CAGTTCTTGCTGGAGCAATTACTATATTGTTAACAGATCGAAATTTTAA-----------
------------------------------------------------------------
------------------------------------------------------------
------------------------------------------------------------
------------------------------------------------------------
------------------------------------------------------------
------------------------------------------------------------
------------------------------------------------------------
------------------------------------------------------------
------------------------------------------------------------
------------------------------------------------------------
------------------------------------------------------------
------------------------------------------------------------
------------------------------------------------------------
------------------------------------------------------------
--------

#Hyalomma_marginatum(AJ437099.1)
--------TTACCGCGATGATTATATTCAACAAATCATAAAGACATTGGAACAATATATT
TAATTTTTGGGTCATGAGCTGGAATATTAGGCTTAAGTATAAGAATTTTAATTCGAATAG
AATTAGCAAGTCCAGGGACATTAATTGGTAATGATCAAATTTATAATGTAATTGTAACAG
CCCACGCTTTTGTTATAATTTTTTTTATAGTTATACCTATTATAATTGGAGGATTTGGTA
ATTGATTAGTCCCAATCATATTAGGATCTCCAGATATAGCATTTCCTCGAATAAATAATA
TAAGCTTTTGATTATTACCCCCTTCTCTTTTTTTACTATTAAATTCATCTTTAATTGAAT
CGGGAGCAGGAACTGGATGAACAGTTTACCCTCCACTTTCTTCAAATTTATCTCATTACG
GACCTTCGGTTGACTTAGCTATTTTTTCTTTGCACCTTGCAGGTGCATCATCAATTCTTG
GTGCTATTAATTTTATTACAACTATTATTAATATACGATCAATTGGATTAACAATAGAAC
GTATACCTTTATTTGTTTGATCTGTTTTAATTACAGCAATTTTACTATTACTTTCACTTC
CAGTTCTTGCTGGGGCAATTACTATATTATTAACAGATCGAAATTTTAA-----------
------------------------------------------------------------
------------------------------------------------------------
------------------------------------------------------------
------------------------------------------------------------
------------------------------------------------------------
------------------------------------------------------------
------------------------------------------------------------
------------------------------------------------------------
------------------------------------------------------------
------------------------------------------------------------
------------------------------------------------------------
------------------------------------------------------------
------------------------------------------------------------
------------------------------------------------------------
--------

#Hyalomma_marginatum(AJ437100.1)
-----------CCGCGATGATTATATTCAACAAATCATAAAGACATTGGAACAATATATT
TAATTTTTGGGTCATGAGCTGGAATATTAGGCTTAAGTATAAGAATTTTAATTCGAATAG
AATTAGCAAGTCCAGGGACATTAATTGGTAATGATCAAATTTATAATGTAATTGTAACAG
CCCATGCTTTTGTTATAATTTTTTTTATAGTTATACCTATTATAATTGGAGGATTTGGTA
ATTGATTAGTCCCAATCATATTAGGATCTCCAGATATAGCATTTCCTCGAATAAATAATA
TAAGCTTTTGATTATTACCCCCTTCTCTTTTTTTACTATTAAATTCATCTTTAATTGAAT
CGGGAGCAGGAACTGGATGAACAGTTTACCCTCCACTTTCTTCAAATTTATCCCATTACG
GACCTTCGGTTGACTTAGCTATTTTTTCTTTGCACCTTGCAGGTGCATCATCAATTCTTG
GTGCTATTAATTTTATTACAACTATTATTAATATACGATCAATTGGATTAACAATAGAAC
GTATACCTTTATTTGTTTGATCTGTTTTAATTACAGCAATTTTACTATTACTTTCACTTC
CAGTTCTTGCTGGGGCAATTACTATATTATTAACAGATCGAAATTTTAACACTTCATTTT
TTGATCCTTCAGGCGGTGGAGATCCAATTCTTTATCAACATCTATTTTGATTCTTTGGAC
ATCCTGAAGTTTATATTCTTATTCTTCCTGGATTTGGGATAATTTCTCAAATTATTTGTT
TTAATACTGGAAAAAAAGAA----------------------------------------
------------------------------------------------------------
------------------------------------------------------------
------------------------------------------------------------
------------------------------------------------------------
------------------------------------------------------------
------------------------------------------------------------
------------------------------------------------------------
------------------------------------------------------------
------------------------------------------------------------
------------------------------------------------------------
------------------------------------------------------------
--------

#Hyalomma_marginatum(AJ437101.1)
--------TTACCGCGATGATTATATTCAACAAATCATAAAGACATTGGAACAATATATT
TAATTTTTGGGTCATGAGCTGGAATATTAGGCTTAAGTATAAGAATTTTAATTCGAATAG
AATTAGCAAGTCCAGGGACATTAATTGGTAATGATCAAATTTATAATGTAATTGTAACAG
CCCACGCTTTTGTTATAATTTTTTTTATAGTTATACCTATTATAATTGGAGGATTTGGTA
ATTGATTAGTCCCAATCATATTAGGATCTCCAGATATAGCATTTCCTCGAATAAATAATA
TAAGCTTTTGATTATTACCCCCTTCTCTTTTTTTACTATTAAATTCATCTTTAATTGAAT
CGGGAGCAGGAACTGGATGAACAGTTTACCCTCCACTTTCTTCAAATTTATCTCATTACG
GACCTTCGGTTGACTTAGCTATTTTTTCTTTGCACCTTGCAGGTGCATCATCAATTCTTG
GTGCTATTAATTTTATTACAACTATTATTAATATACGATCAATTGGATTAACAATAGAAC
GTATACCTTTATTTGTTTGATCTGTTTTAATTACAGCAATTTTACTATTACTTTCACTTC
CAGTTCTTGCTGGGGCAATTACTATATTATTAACAGATCGAAATTTTAA-----------
------------------------------------------------------------
------------------------------------------------------------
------------------------------------------------------------
------------------------------------------------------------
------------------------------------------------------------
------------------------------------------------------------
------------------------------------------------------------
------------------------------------------------------------
------------------------------------------------------------
------------------------------------------------------------
------------------------------------------------------------
------------------------------------------------------------
------------------------------------------------------------
------------------------------------------------------------
--------

#Hyalomma_marginatum(EU827692.1)
CAGCCATTTTACCGCGATGATTATATTCAACAAATCATAAAGACATTGGAACAATATACT
TAATTTTTGGATCATGAGCCGGAATATTAGGCTTAAGTATAAGAATTTTAATTCGAATAG
AATTAGCAAATCCAGGTACATTAATTGGTAATGATCAAATTTATAACGTAATTGTAACAG
CCCATGCTTTTGTTATAATTTTTTTCATAGTTATACCTATTATAATTGGAGGATTTGGCA
ATTGATTAGTTCCAATCATATTAGGGTCCCCAGATATAGCATTTCCTCGAATAAATAACA
TAAGATTTTGATTATTACCTCCTTCTCTTTTTTTACTGTTAAATTCATCTTTAATTGAAT
CAGGAGCAGGAACTGGATGAACAGTTTACCCTCCACTTTCTTCAAACTTATCTCATTACG
GACCTTCAGTTGATTTAGCTATTTTTTCTTTACATCTTGCAGGTGCATCATCAATTCTTG
GGGCCATTAATTTTATTACAACTATTATTAATATACGATCAATTGGATTAACAATAGAAC
GTATACCTTTATTTGTTTGATCTGTTTTAATTACAGCAATTTTACTATTACTTTCACTTC
CAGTTCTTGCTGGGGCAATTACCATATTGTTAACAGATCGAAATTTTAA-----------
------------------------------------------------------------
------------------------------------------------------------
------------------------------------------------------------
------------------------------------------------------------
------------------------------------------------------------
------------------------------------------------------------
------------------------------------------------------------
------------------------------------------------------------
------------------------------------------------------------
------------------------------------------------------------
------------------------------------------------------------
------------------------------------------------------------
------------------------------------------------------------
------------------------------------------------------------
--------

#Hyalomma_marginatum(EU827693.1)
CAGCCATTTTACCGCGATGATTATATTCAACAAATCATAAAGACATTGGAACAATATACT
TAATTTTTGGATCATGAGCCGGAATATTAGGCTTAAGTATAAGAATTTTAATTCGAATAG
AATTAGCAAATCCAGGTACATTAATTGGTAATGATCAAATTTATAACGTAATTGTAACAG
CCCATGCTTTTGTTATAATTTTTTTCATAGTTATACCTATTATAATTGGAGGATTTGGCA
ATTGATTAGTTCCAATCATATTAGGGTCCCCAGATATAGCATTTCCTCGAATAAATAACA
TAAGATTTTGATTATTACCTCCTTCTCTTTTTTTACTGTTAAATTCATCTTTAATTGAAT
CAGGAGCAGGAACTGGATGAACAGTTTACCCTCCACTTTCTTCAAACTTATCTCATTACG
GACCTTCAGTTGATTTAGCTATTTTTTCTTTACATCTTGCAGGTGCATCATCAATTCTTG
GGGCCATTAATTTTATTACAACTATTATTAATATACGATCAATTGGATTAACAATAGAAC
GTATACCTTTATTTGTTTGATCTGTTTTAATTACAGCAATTTTACTATTACTTTCACTTC
CAGTTCTTGCTGGGGCAATTACCATATTGTTAACAGATCGAAATTTTAA-----------
------------------------------------------------------------
------------------------------------------------------------
------------------------------------------------------------
------------------------------------------------------------
------------------------------------------------------------
------------------------------------------------------------
------------------------------------------------------------
------------------------------------------------------------
------------------------------------------------------------
------------------------------------------------------------
------------------------------------------------------------
------------------------------------------------------------
------------------------------------------------------------
------------------------------------------------------------
--------

#Hyalomma_truncatum(AF132824.1)
--------TTACCGCGATGATTATATTCAACAAATCATAAAGACATTGGAACAATATATT
TAATCTTTGGTTCTTGAGCTGGAATGCTAGGACTAAGCATAAGAATTTTAATTCGAATAG
AGTTAGCAAGTCCAGGGACACTGATTGGTAATGATCAAATTTACAATGTAATTGTTACAG
CGCATGCTTTTGTCATAATTTTCTTTATAGTTATACCTATTATAATTGGGGGATTTGGTA
ATTGATTAGTTCCAATTATATTAGGATCTCCAGATATGGCATTCCCTCGTATAAATAATA
TAAGATTCTGGCTATTACCACCTTCATTATTCTTGTTATTGAATTCATCACTTATTGAAT
CAGGAGCAGGAACAGGATGAACAGTTTACCCTCCCCTTTCTTCAAATTTATCTCACTATG
GGCCCTCAGTTGATATAGCTATTTTCTCTTTGCACCTTGCCGGTGCATCTTCAATTCTTG
GGGCCATCAATTTCATCACAACAATTATTAACATACGATCAATTGGATTAACAATAGAAC
GCATACCTTTATTTGTTTGATCTGTGTTAATTACAGCAATTTTACTTCTACTTTCACTTC
CAGTTCTTGCTGGGGCAATTACTATATTATTAACAGATCGAAATTTTAA-----------
------------------------------------------------------------
------------------------------------------------------------
------------------------------------------------------------
------------------------------------------------------------
------------------------------------------------------------
------------------------------------------------------------
------------------------------------------------------------
------------------------------------------------------------
------------------------------------------------------------
------------------------------------------------------------
------------------------------------------------------------
------------------------------------------------------------
------------------------------------------------------------
------------------------------------------------------------
--------

#Hyalomma_truncatum(AJ437084.1)
--------TTACCGCGATGATTATATTCTACAAATCATAAAGACATTGGAACAATATATC
TAATTTTTGGCTCTTGAGCTGGAATACTGGGCTTGAGCATAAGAATCTTAATTCGAATAG
AACTAGCAAGTCCAGGTACACTAATTGGTAACGATCAAATTTATAATGTAATCGTTACAG
CCCATGCTTTCGTCATAATTTTTTTTATAGTTATACCTATTATAATTGGGGGATTCGGTA
ATTGATTAGTACCAATCATATTAGGGTCCCCAGATATAGCATTTCCTCGCATAAATAATA
TAAGATTCTGACTTTTACCACCTTCTTTATTTTTACTATTAAATTCATCCTTAATTGAGT
CAGGAGCAGGAACAGGATGAACAGTTTACCCTCCACTTTCTTCAAATTTATCTCACTATG
GGCCTTCAGTTGATATGGCTATTTTCTCATTACACCTCGCAGGTGCATCTTCGATTCTTG
GAGCTATCAATTTCATTACAACAATTATTAATATACGATCAATTGGATTAACAATAGAAC
GTATACCCTTATTTGTTTGGTCTGTATTAATTACAGCAATCTTATTATTGCTCTCACTTC
CTGTGCTTGCTGGAGCAATTACTATATTATTAACAGATCGAAATTTCAA-----------
------------------------------------------------------------
------------------------------------------------------------
------------------------------------------------------------
------------------------------------------------------------
------------------------------------------------------------
------------------------------------------------------------
------------------------------------------------------------
------------------------------------------------------------
------------------------------------------------------------
------------------------------------------------------------
------------------------------------------------------------
------------------------------------------------------------
------------------------------------------------------------
------------------------------------------------------------
--------

#Hyalomma_truncatum(AJ437085.1)
--------TTACCGCGATGATTATATTCTACAAATCATAAAGACATTGGAACAATATATT
TAATCTTTGGCTCTTGAGCTGGAATACTGGGCTTGAGCATAAGAATCTTAATTCGAATAG
AACTAGCAAGTCCAGGTACACTAATTGGTAACGATCAAATTTATAATGTAATCGTTACAG
CCCATGCTTTCGTCATAATTTTTTTCATAGTTATACCTATTATAATTGGGGGATTCGGTA
ATTGATTAGTACCAATTATATTAGGATCCCCAGATATAGCATTTCCTCGCATAAATAATA
TAAGATTCTGACTTTTACCACCTTCTCTATTTTTACTATTAAATTCATCCTTAATTGAAT
CAGGAGCAGGAACAGGATGAACAGTTTACCCTCCACTTTCTTCAAATTTATCTCACTATG
GGCCTTCAGTTGATATGGCTATTTTCTCATTACACCTCGCAGGTGCATCTTCGATTCTTG
GAGCTATCAATTTCATTACAACAATTATTAATATACGATCAATTGGATTAACAATAGAAC
GTATACCCTTATTTGTTTGGTCTGTATTAATTACAGCAATCTTATTATTGCTCTCACTTC
CTGTGCTTGCTGGAGCAATTACTATATTATTAACAGATCGAAATTTCAA-----------
------------------------------------------------------------
------------------------------------------------------------
------------------------------------------------------------
------------------------------------------------------------
------------------------------------------------------------
------------------------------------------------------------
------------------------------------------------------------
------------------------------------------------------------
------------------------------------------------------------
------------------------------------------------------------
------------------------------------------------------------
------------------------------------------------------------
------------------------------------------------------------
------------------------------------------------------------
--------

#Hyalomma_truncatum(AJ437086.1)
--------TTACCGCGATGATTATATTCTACAAATCATAAAGACATTGGAACAATATATT
TAATTTTTGGCTCTTGAGCTGGAATACTGGGCTTGAGCATAAGAATCTTAATTCGAATAG
AACTAGCAAGTCCAGGTACACTAATTGGTAACGATCAAATTTATAATGTAATCGTTACAG
CCCATGCTTTCGTCATAATTTTTTTTATAGTTATACCTATTATAATTGGAGGATTCGGTA
ATTGATTAGTACCAATCATATTAGGATCCCCAGATATAGCATTTCCTCGCATAAATAATA
TAAGATTCTGACTTTTACCACCTTCTCTATTTTTACTATTAAATTCATCCTTAATTGAGT
CAGGAGCAGGAACAGGATGAACAGTTTACCCTCCACTTTCTTCAAATTTATCTCACTATG
GGCCTTCAGTTGATATGGCTATTTTCTCATTACACCTCGCAGGTGCATCTTCGATTCTTG
GAGCTATCAATTTCATTACAACAATTATTAATATACGATCAATTGGATTAACAATAGAAC
GTATACCCTTATTTGTTTGGTCTGTATTAATTACAGCAATCTTATTATTGCTCTCACTTC
CTGTGCTTGCTGGAGCAATTACTATATTATTAACAGATCGAAATTTCAA-----------
------------------------------------------------------------
------------------------------------------------------------
------------------------------------------------------------
------------------------------------------------------------
------------------------------------------------------------
------------------------------------------------------------
------------------------------------------------------------
------------------------------------------------------------
------------------------------------------------------------
------------------------------------------------------------
------------------------------------------------------------
------------------------------------------------------------
------------------------------------------------------------
------------------------------------------------------------
--------

#Hyalomma_truncatum(AJ437087.1)
--------TTACCGCGATGATTATATTCTACAAATCATAAAGACATTGGAACAATATATT
TAATTTTTGGCTCTTGAGCTGGAATACTGGGCTTGAGCATAAGAATCTTAATTCGAATAG
AACTAGCAAGTCCAGGTACACTAATTGGTAACGATCAAATTTATAATGTAATCGTTACAG
CCCATGCTTTCGTCATAATTTTTTTTATAGTTATACCTATTATAATTGGGGGATTCGGTA
ATTGATTAGTACCAATCATATTAGGATCCCCAGATATAGCATTTCCTCGCATAAATAATA
TAAGATTCTGACTTTTACCACCTTCTCTATTTTTACTATTAAATTCATCCTTAATTGAGT
CAGGAGCAGGAACAGGATGAACAGTTTACCCTCCACTTTCTTCAAATTTATCTCACTATG
GGCCTTCAGTTGATATGGCTATTTTCTCATTACACCTCGCAGGTGCATCTTCGATTCTTG
GAGCTATCAATTTCATTACAACAATTATTAATATACGATCAATTGGATTAACAATAGAAC
GTATACCCTTATTTGTTTGGTCTGTATTAATTACAGCAATCTTATTATTGCTCTCACTTC
CTGTGCTTGCTGGAGCAATTACTATATTATTAACAGATCGAAATTTCAA-----------
------------------------------------------------------------
------------------------------------------------------------
------------------------------------------------------------
------------------------------------------------------------
------------------------------------------------------------
------------------------------------------------------------
------------------------------------------------------------
------------------------------------------------------------
------------------------------------------------------------
------------------------------------------------------------
------------------------------------------------------------
------------------------------------------------------------
------------------------------------------------------------
------------------------------------------------------------
--------

#Hyalomma_truncatum(AJ437088.1)
--------TTACCGCGATGATTATATTCAACAAATCATAAAGACATTGGAACAATATATT
TAATTTTTGGGTCATGAGCTGGAATATTAGGCTTAAGTATAAGAATTTTAATTCGAATAG
AATTAGCAAGTCCAGGGACATTAATTGGTAATGATCAAATTTATAATGTAATTGTAACAG
CCCATGCTTTTGTTATAATTTTTTTTATAGTTATACCTATTATAATTGGAGGATTTGGTA
ATTGATTAGTCCCAATCATATTAGGGTCTCCAGATATAGCATTTCCTCGAATAAATAATA
TAAGCTTTTGATTATTACCCCCTTCTCTTTTTTTACTATTAAATTCATCTTTAATTGAAT
CGGGAGCAGGAACTGGATGAACAGTTTACCCTCCACTTTCTTCAAATTTATCTCATTACG
GACCTTCGGTTGACTTAGCTATTTTTTCTTTGCACCTTGCAGGTGCATCATCAATTCTTG
GTGCTATTAATTTTATTACAACTATTATTAATATACGATCAATTGGATTAACAATAGAAC
GTATACCTTTATTTGTTTGATCTGTTTTAATTACAGCAATTTTACTATTACTTTCACTTC
CAGTTCTTGCTGGGGCAATTACTATATTATTAACAGATCGAAATTTTAA-----------
------------------------------------------------------------
------------------------------------------------------------
------------------------------------------------------------
------------------------------------------------------------
------------------------------------------------------------
------------------------------------------------------------
------------------------------------------------------------
------------------------------------------------------------
------------------------------------------------------------
------------------------------------------------------------
------------------------------------------------------------
------------------------------------------------------------
------------------------------------------------------------
------------------------------------------------------------
--------

#Hyalomma_truncatum(AJ437089.1)
--------TTACCGCGATGATTATATTCAACAAATCATAAAGACATTGGAACAATATATT
TAATTTTTGGGTCATGAGCTGGAATATTAGGCTTAAGTATAAGAATTTTAATTCGAATAG
AATTAGCAAGCCCAGGGACATTAATTGGTAATGATCAAATTTATAATGTAATTGTAACAG
CCCATGCTTTTGTTATAATTTTTTTTATAGTTATACCTATTATAATTGGAGGATTTGGTA
ATTGATTAGTCCCAATCATATTAGGGTCTCCAGATATAGCATTTCCTCGAATAAATAATA
TAAGCTTTTGATTATTACCCCCTTCTCTTTTTTTACTATTAAATTCATCTTTAATTGAAT
CGGGAGCAGGAACTGGATGAACAGTTTACCCTCCACTTTCTTCAAATTTATCTCATTACG
GACCTTCGGTTGACTTAGCTATTTTTTCTTTGCACCTTGCAGGTGCATCATCAATTCTTG
GTGCTATTAATTTTATTACAACTATTATTAATATACGATCAATTGGATTAACAATAGAAC
GTATACCTTTATTTGTTTGATCTGTTTTAATTACAGCAATTTTACTATTACTTTCACTTC
CAGTTCTTGCTGGCGCAATTACTATATTATTAACAGATCGAAATTTTAA-----------
------------------------------------------------------------
------------------------------------------------------------
------------------------------------------------------------
------------------------------------------------------------
------------------------------------------------------------
------------------------------------------------------------
------------------------------------------------------------
------------------------------------------------------------
------------------------------------------------------------
------------------------------------------------------------
------------------------------------------------------------
------------------------------------------------------------
------------------------------------------------------------
------------------------------------------------------------
--------

#Hyalomma_truncatum(AJ437090.1)
--------TTACCGCGATGATTATATTCAACAAATCATAAAGACATTGGAACAATATATT
TAATTTTTGGGTCATGAGCTGGAATATTAGGCTTAAGTATAAGAATTTTAATTCGAATAG
AATTAGCAAGCCCAGGGACATTAATTGGTAATGATCAAATTTATAATGTAATTGTAACAG
CCCATGCTTTTGTTATAATTTTTTTTATAGTTATACCTATTATAATTGGAGGATTTGGTA
ATTGATTAGTCCCAATCATATTAGGGTCTCCAGATATAGCATTTCCTCGAATAAATAATA
TAAGCTTTTGATTATTACCCCCTTCTCTTTTTTTACTATTAAATTCATCTTTAATTGAAT
CGGGAGCAGGAACTGGATGAACAGTTTACCCTCCACTTTCTTCAAATTTATCTCATTACG
GACCTTCGGTTGACTTAGCTATTTTTTCTTTGCACCTTGCAGGTGCATCATCAATTCTTG
GTGCTATTAATTTTATTACAACTATTATTAATATACGATCAATTGGATTAACAATAGAAC
GTATACCTTTATTTGTTTGATCTGTTTTAATTACAGCAATTTTACTATTACTTTCACTTC
CAGTTCTTGCTGGCGCAATTACTATATTATTAACAGATCGAAATTTTAA-----------
------------------------------------------------------------
------------------------------------------------------------
------------------------------------------------------------
------------------------------------------------------------
------------------------------------------------------------
------------------------------------------------------------
------------------------------------------------------------
------------------------------------------------------------
------------------------------------------------------------
------------------------------------------------------------
------------------------------------------------------------
------------------------------------------------------------
------------------------------------------------------------
------------------------------------------------------------
--------
