# Supplementary material for: Assessment of four DNA fragments (COI, 16S rDNA, ITS2, 12S rDNA) for species identification of the Ixodida (Acari: Ixodida)
Source: Parasit Vectors. 2014 Mar 3;7:93. doi: 10.1186/1756-3305-7-93 (PMC3945964; doi:10.1186/1756-3305-7-93)
Supplement: Additional file 5 — Appendix S2. The data sets 1 to 3 utilized in this manuscript. [file 1756-3305-7-93-S5.zip › Appendix.S2/data set 3/COI/Rhipicephalus.meg]

#mega
!Title ;
!Format DataType=DNA indel=- CodeTable=Standard;

!Domain=Data property=Coding CodonStart=1;
#Rhipicephalus_annulatus(AF132825.1)
ACTAGGATTAAGTATAAGAATATTAATTCGACTTGAATTAGGTCAACCAGGAAGATTAAT
TGGTAATGATCAAATTTATAATGTAATTGTAACTGCCCATGCATTTATTATAATTTTCTT
TATAGTAATGCCTATTATAATTGGGGGATTTGGAAATTGACTTGTTCCTATTATATTAGG
AGCCCCTGATATAGCTTTTCCACGTATAAATAATATAAGATTTTGACTTTTACCCCCTTC
ATTATTTCTATTAATTAATTCATCTTTAGTTGAATCGGGAGTAGGAACTGGATGAACTGT
TTACCCACCTTTATCATCAAATTTATCTCATTATGGGCCCTCTGTTGATTTAGCCATTTT
TTCTCTTCATTTAGCTGGAGCATCATCAATTTTAGGAGCAATTAATTTTATTACAACTAT
TTTAAATATACGCTCCGCTGGTATATCAATAGAACGTATGCCTTTGTTTGTATGATCTGT
TTTAATTACAGCTATTCTTTTGTTATTATCTTTACCTGTTTTAGCAGGTGCTATTACTAT
ACTATTAACAGACCGAAATTTTAACACTTCATTTTTTGATCCTTCAGGTGGGGGAGATCC
AATTTTATATCAACATTTATTTTGATTTTTTGG

#Rhipicephalus_appendiculatus(AF13283.1)
ATTAGGGTTAAGAATAAGAATATTAATTCGAATAGAATTAGGTCAACCAGGAACTTTAAT
TGGTAATGATCAAATTTATAATGTAATTGTAACTGCTCATGCATTTATTATAATTTTTTT
TATAGTAATACCTATTATAATTGGAGGATTTGGAAACTGATTAGTTCCTATTATAATTGG
GGCTCCAGATATAGCATTTCCTCGAATAAATAATATAAGATTTTGACTTCTTCCTCCTTC
TTTATTTTTACTAATTAATTCTTCTTTAGTAGAATCTGGAGCTGGAACAGGATGAACAGT
TTATCCTCCTTTATCCTCAAATCTTTCTCATTATGGGCCTTCAGTAGATCTTGCAATTTT
TTCTTTACATCTTGCAGGAGCATCTTCAATTTTAGGGGCAATCAATTTTATTACAACTAT
TATCAACATACGTTCTATTGGAATAACTATAGAACGAATACCTTTATTTGTTTGATCAGT
TTTAATTACAGCTATTTTACTGTTATTATCATTACCAGTTTTAGCTGGTGCTATTACAAT
ATTATTAACAGATCGAAACTTTAATACCTCATTCTTTGACCCTTCAGGGGGAGGAGATCC
AATTTTATACCAACATTTATTCTGATTTTTTGG

#Rhipicephalus_appendiculatus(DQ901358.1)
------------------------------------------------------------
------------------------------------------------------------
-------------------------------------TGATTAGTTCCTATTATAATTGG
GGCTCCAGATATAGCATTTCCTCGAATAAATAATATAAGATTTTGACTTCTTCCTCCTTC
TTTATTTTTACTAATTAATTCTTCTTTAGTAGAATCTGGAGCTGGAACAGGATGAACAGT
TTATCCTCCTTTATCCTCAAATCTTTCTCATTATGGGCCTTCAGTAGATCTTGCAATTTT
TTCTTTACATCTTGCAGGAGCATCTTCAATTTTAGGGGCAATCAATTTTATTACAACCAT
TATCAACATACGTTCTATTGGAATAACTATAGAACGAATACCTTTATTTGTTTGATCAGT
TTTAATTACAGCTATCTTACTGTTATTATCATTACCAGTTTTAGCTGGTGCTATTACAAT
ATTATTAACAGATCGAAACTTTAATACCTCATTCTTTGACCCTTCAGGGGGAGGAGATCC
AATTTTATACCAACATTTATTCTGATTTTTTGG

#Rhipicephalus_appendiculatus(DQ901357.1)
------------------------------------------------------------
------------------------------------------------------------
-------------------------------------TGATTAGTTCCTATTATAATTGG
GGCTCCAGATATAGCATTTCCTCGAATAAATAACATAAGATTTTGACTTCTTCCTCCTTC
TTTATTTTTACTAATTAATTCTTCTTTAGTAGAATCTGGAGCTGGAACAGGATGAACAGT
TTATCCTCCTTTATCCTCAAATCTTTCTCATTATGGGCCTTCAGTAGATCTTGCAATTTT
TTCTTTACATCTTGCAGGAGCATCTTCAATTTTAGGGGCAATCAATTTTATTACAACTAT
TATCAACATACGTTCTATTGGAATAACTATAGAACGAATACCTTTATTTGTTTGATCAGT
TTTAATTACAGCTATTTTACTGTTATTATCATTACCAGTTTTAGCTGGTGCTATTACAAT
ATTATTAACAGATCGAAACTTTAATACCTCATTCTTTGACCCTTCAGGGGGAGGAGATCC
AATTTTATACCAACATTTATTCTGATTTTTTGG

#Rhipicephalus_appendiculatus(DQ901359.1)
------------------------------------------------------------
------------------------------------------------------------
-------------------------------------TGATTAGTTCCTATTATAATTGG
GGCTCCAGATATAGCATTTCCTCGAATAAATAATATAAGATTTTGACTTCTTCCTCCTTC
TTTATTTTTACTAATTAATTCTTCTTTAGTAGAATCTGGAGCTGGAACAGGATGAACAGT
TTATCCTCCTTTATCCTCAAATCTTTCTCATTATGGGCCTTCAGTAGATCTTGCAATTTT
TTCTTTACATCTTGCAGGAGCATCTTCAATTTTAGGGGCAATCAATTTTATTACAACCAT
TATCAACATACGTTCTATTGGAATAACTATAGAACGAATACCTTTATTTGTTTGATCAGT
TTTAATTACAGCTATCTTACTGTTATTATCATTACCAGTTTTAGCTGGTGCTATTACAAT
ATTATTAACAGATCGAAACTTTAATACCTCATTCTTTGACCCTTCAGGGGGAGGAGATCC
AATTTTATACCAACATTTATTCTGATTTTTTGG

#Rhipicephalus_appendiculatus(DQ901361.1)
------------------------------------------------------------
------------------------------------------------------------
-------------------------------------TGATTAGTTCCCATTATAATTGG
GGCTCCAGATATAGCATTTCCTCGAATAAATAATATAAGATTTTGACTTCTTCCTCCTTC
TTTATTTTTATTAATTAATTCTTCTTTAGTAGAATCTGGAGCTGGAACAGGATGAACAGT
TTACCCTCCTTTATCTTCAAATCTTTCTCATTATGGGCCTTCAGTAGATCTTGCAATTTT
TTCTTTACATCTTGCAGGAGCATCTTCAATTTTAGGGGCAATTAATTTTATTACAACTAT
TATCAACATACGTTCTATTGGAATAACTATAGAACGAATGCCTTTATTTGTCTGATCAGT
TTTAATTACAGCTATTTTACTATTATTATCATTACCAGTTTTAGCTGGGGCTATTACAAT
ATTATTAACAGATCGAAACTTTAATACCTCATTCTTTGACCCTTCAGGAGGAGGAGATCC
AATTTTATATCAACATTTATTTTGATTTTTTGG

#Rhipicephalus_appendiculatus(DQ901363.1)
------------------------------------------------------------
------------------------------------------------------------
-------------------------------------TGATTAGTTCCCATTATAATTGG
GGCTCCAGATATAGCATTTCCTCGAATAAATAATATAAGATTTTGACTTCTTCCTCCTTC
TTTATTTTTATTAATTAATTCTTCTTTAGTAGAATCTGGAGCTGGAACAGGATGAACAGT
TTACCCTCCTTTATCTTCAAACCTTTCTCATTATGGGCCTTCAGTAGATCTTGCAATTTT
TTCTTTACATCTTGCAGGAGCATCTTCAATTTTAGGAGCAATTAATTTTATTACAACTAT
TATCAACATACGTTCTATTGGAATAACTATAGAACGAATGCCTTTATTTGTCTGATCAGT
TTTAATTACAGCTATTTTACTATTATTATCATTACCAGTTTTAGCTGGGGCTATTACAAT
ATTATTAACAGATCGAAACTTTAATACCTCATTCTTTGACCCTTCAGGAGGAGGAGATCC
AATTTTATATCAACATTTATTTTGATTTTTTGG

#Rhipicephalus_appendiculatus(DQ901362.1)
------------------------------------------------------------
------------------------------------------------------------
-------------------------------------TGATTAGTTCCCATTATAATTGG
AGCTCCAGATATAGCATTTCCTCGAATAAATAATATAAGATTTTGACTTCTTCCTCCTTC
TTTATTTTTATTAATTAATTCTTCTTTAGTAGAATCTGGAGCTGGAACAGGATGAACAGT
TTACCCTCCTTTATCTTCAAATCTTTCTCATTATGGGCCTTCAGTAGATCTTGCAATTTT
TTCTTTACATCTTGCAGGAGCATCTTCAATTTTAGGGGCAATTAATTTTATTACAACTAT
TATCAACATACGTTCTATTGGAATAACTATAGAACGAATGCCTTTATTTGTCTGATCAGT
TTTAATTACAGCTATTTTACTATTATTATCATTACCAGTTTTAGCTGGGGCTATTACAAT
ATTATTAACGGATCGAAACTTTAATACCTCATTCTTTGACCCTTCAGGAGGAGGAGATCC
AATTTTATATCAACATTTATTTTGATTTTTTGG

#Rhipicephalus_appendiculatus(DQ901356.1)
------------------------------------------------------------
------------------------------------------------------------
-------------------------------------TGATTAGTTCCTATTATAATTGG
GGCTCCAGATATAGCATTTCCTCGAATAAATAATATAAGATTTTGACTTCTTCCTCCTTC
TTTATTTTTACTAATTAATTCTTCTTTAGTAGAATCTGGAGCTGGAACAGGATGAACAGT
TTATCCTCCTTTATCCTCAAATCTTTCTCATTATGGGCCTTCAGTAGATCTTGCAATTTT
TTCTTTACATCTTGCAGGAGCATCTTCAATTTTAGGGGCAATCAATTTTATTACAACTAT
TATCAACATACGTTCTATTGGAATAACTATAGAACGAATACCTTTATTTGTTTGATCAGT
TTTAATTACAGCTATTTTACTGTTATTATCATTACCAGTTTTAGCTGGTGCTATTACAAT
ATTATTAACAGATCGAAACTTTAATACCTCATTCTTTGACCCTTCAGGGGGAGGAGATCC
AATTTTATACCAACATTTATTCTGATTTTTTGG

#Rhipicephalus_appendiculatus(DQ901360.1)
------------------------------------------------------------
------------------------------------------------------------
-------------------------------------TGATTAGTTCCCATTATAATTGG
GGCTCCAGATATAGCATTTCCTCGAATAAATAATATAAGATTTTGACTTCTTCCTCCTTC
TTTATTTTTATTAATTAATTCTTCTTTAGTAGAATCTGGAGCTGGAACAGGATGAACAGT
TTACCCTCCTTTATCTTCAAATCTTTCTCATTATGGGCCTTCAGTAGATCTTGCAATTTT
TTCTTTACATCTTGCAGGAGCATCTTCAATTTTAGGGGCAATTAATTTTATTACAACTAT
TATCAACATACGTTCTATTGGAATAACTATAGAACGAATGCCTTTATTTGTCTGATCAGT
TTTAATTACAGCTATTTTACTATTATTATCATTACCAGTTTTAGCTGGGGCTATTACAAT
ATTATTAACAGATCGAAACTTTAATACCTCATTCTTTGACCCTTCAGGAGGAGGAGATCC
AATTTTATATCAACATTTATTTTGATTTTTTGG

#Rhipicephalus_evertsi_everts(AF132835.1)
ATTAGGGTTAAGTATAAGAATATTAATTCGACTTGAATTAGGCCAACCTGGAAGATTAAT
TGGTAATGACCAAATTTACAACGTAATTGTAACAGCCCATGCATTTATTATAATTTTCTT
TATGGTTATACCAATTATAATTGGGGGGTTTGGTAATTGACTTGTACCCATTATATTAGG
TGCTCCTGATATAGCCTTCCCACGAATTAATAATATAAGATTCTGACTTTTACCCCCCTC
CTTATTTTTACTAATTAATTCTTCTTTAGTTGAGTCAGGAGCAGGGACTGGATGAACTGT
TTATCCCCCTTTATCATCGAATTTATCTCATTATGGTCCTTCTGTAGATTTAGCTATTTT
CTCTTTACATCTTGCTGGGGCATCTTCAATTTTAGGTGCAATTAATTTTATTACAACCAT
TTTAAATATGCGGTCCATTGGCATAAGAATAGAACGTATACCTTTATTTGTATGATCTGT
ATTAATTACTGCTATTCTTTTACTTTTGTCTCTACCTGTCTTAGCAGGTGCCATTACAAT
ATTATTAACAGATCGAAATTTCAACACTTCATTTTTTGACCCTTCAGGAGGTGGTGACCC
TATTTTATATCAACATTTATTTTGATTTTTTGG

#Rhipicephalus_evertsi_mimeticus(AF132836.1)
ATTAGGATTAAGAATACGAATATTAATTCGGCTTGAATTAGGCCAGCCTGGAAGATTAAT
TGGTAATGATCAAATTTACAACGTAATTGTAACAGCTCATGCATTTATTATAATTTTCTT
TATGGTAATACCAATTATAATTGGGGGGTTCGGTAACTGACTTGTGCCTATTATATTAGG
TGCCCCTGATATAGCCTTCCCACGAATAAATAATATAAGGTTCTGACTTTTACCTCCTTC
CTTATTTTTACTAATTAATTCTTCTTTAGTTGAATCAGGAGCAGGGACTGGGTGAACCGT
GTACCCTCCTTTATCATCAAATTTATCTCATTATGGCCCTTCTGTAGATTTGGCTATTTT
CTCTCTACATCTTGCTGGAGCATCTTCAATTTTAGGGGCAATTAATTTTATTACAACCAT
TTTAAATATACGATCAATTGGAATAAGAATAGAGCGTATACCTTTATTTGTGTGATCTGT
GTTAATTACTGCTATTCTTTTACTTTTATCTCTACCTGTTTTAGCAGGAGCTATTACAAT
ACTATTAACGGACCGAAATTTCAACACTTCATTTTTTGACCCTTCAGGAGGGGGGGATCC
AATTTTATACCAACATTTATTTTGATTTTTTGG

#Rhipicephalus_microplus(AF132827.1)
ATTGGGATTAAGTATAAGAATACTAATTCGACTTGAGCTAGGTCAACCAGGAAGATTAAT
TGGTAATGATCAAATTTATAATGTAATCGTAACTGCCCATGCATTTATCATGATTTTCTT
TATAGTAATACCTATCATAATTGGGGGATTCGGAAATTGACTTGTCCCCATCATATTAGG
CGCTCCTGATATAGCTTTCCCACGTATAAATAATATAAGATTTTGACTTTTACCCCCTTC
ATTATTTTTACTAATTAATTCATCTTTAGTTGAATCAGGAGCAGGAACTGGCTGAACTGT
ATATCCCCCATTATCATCAAATTTATCTCACTACGGCCCTTCTGTTGACTTAGCCATTTT
TTCTCTACATTTAGCTGGAGCATCATCAATTTTAGGTGCAATTAATTTTATTACAACTAT
CTTAAATATACGTTCTATTGGTATATCCATAGAACGTATACCTTTATTTGTCTGATCTGT
TTTAATTACAGCCATTCTTCTATTATTATCTTTACCTGTTTTAGCAGGTGCCATTACTAT
ATTATTAACAGATCGAAATTTTAATACTTCATTTTTTGACCCTTCAGGTGGAGGGGATCC
TATTTTATATCAACATTTATTTTGATTTTTTGG

#Rhipicephalus_pumilio(_AY008684.1)
GTTAGGACTAAGAATAAGAATATTAATTCGGTTAGAATTAGGTCAACCTGGAACTCTAAT
TGGGAATGACCAAATTTACAACGTAATTGTAACAGCTCATGCATTTATTATAATTTTTTT
CATAGTAATACCTATTATAATCGGAGGATTTGGAAACTGACTAGTTCCTATTATACTAGG
GGCTCCGGATATAGCATTTCCTCGAATAAATAATATAAGATTTTGATTACTTCCACCTTC
ATTATTTTTATTAATTAATTCTTCATTAATTGAATCAGGGGCTGGAACAGGATGGACAGT
TTATCCTCCTCTTTCCTCAAATTTATCACACTATGGCCCATCAGTAGACCTAGCTATTTT
CTCCCTTCATCTTGCTGGTGCATCCTCAATTTTGGGAGCAATCAATTTTATTACAACTAT
TCTAAATATACGATCTATTGGAATAACAATAGAACGAATACCATTATTTGTTTGATCTGT
TTTAATTACTGCTATCTTATTACTTTTATCATTACCTGTTTTAGCAGGAGCTATTACAAT
ATTATTAACAGATCGAAATTTTAATACTTCATTCTTTGATCCTTCAGGGGGAGGAGACCC
AATTTTATATCAACATTTATTTTGATTTTTTGG

#Rhipicephalus_sanguineus(AF132839.1)
ATTAGGACTTAGTATAAGAATATTAATTCGTATAGAATTAGGACAACCTGGAACTTTAAT
TGGAAATGATCAGATTTATAATGTAATCGTAACAGCACATGCATTTATTATAATTTTTTT
TATAGTTATACCAATCATAATCGGAGGATTTGGAAATTGATTAGTCCCTATCATATTGGG
TGCCCCAGATATAGCATTTCCACGAATAAATAATATAAGATTTTGACTTTTACCTCCTTC
ACTATTTTTATTAATTAACTCTTCATTAATTGAATCTGGAGCTGGTACAGGATGAACAGT
TTACCCTCCTCTATCTTCAAATTTATCACATTATGGCCCTTCAGTAGATTTAGCTATTTT
TTCTCTTCATCTTGCTGGTGCTTCTTCAATTTTAGGTGCAATTAACTTTATTACAACTAT
TGTAAACATACGATCAATTGGAATAACAATAGAACGTATACCATTATTTGTTTGATCTGT
TTTAATTACAGCTATTTTATTACTTTTATCTTTACCTGTATTAGCAGGTGCCATTACAAT
ATTGTTAACTGATCGAAACTTTAATACATCATTTTTTGATCCTTCAGGGGGAGGAGATCC
AATTTTATATCAACATTTATTTTGATTCTTTGG

#Rhipicephalus_sanguineus(NC_002074.1)
ATTAGGACTTAGTATAAGAATATTAATTCGTATAGAATTAGGACAACCTGGAACTTTAAT
TGGAAATGATCAGATTTATAATGTAATCGTAACAGCACATGCATTTATTATAATTTTCTT
TATAGTTATACCAATCATAATCGGAGGGTTCGGAAATTGATTAGTTCCTATTATATTAGG
TGCCCCAGATATAGCATTTCCACGAATAAATAATATAAGATTTTGACTTTTACCCCCCTC
ATTATTTTTATTGATTAACTCTTCATTAATTGAATCCGGAGCTGGAACAGGATGAACAGT
TTATCCCCCTCTATCTTCAAATTTATCACATTATGGTCCATCAGTAGATTTAGCTATTTT
TTCTCTTCACCTTGCTGGTGCTTCTTCAATTTTAGGTGCAATTAACTTCATCACAACTAT
TGTAAATATACGATCAATTGGAATAACAATAGAACGAATACCATTATTTGTTTGATCTGT
TTTAATTACAGCTATTTTACTACTTCTATCTTTACCTGTATTAGCAGGTGCCATTACAAT
ATTATTAACTGATCGAAACTTTAACACATCATTTTTTGATCCTTCAGGAGGAGGAGATCC
CATTTTATATCAACACTTATTTTGATTCTTTGG

#Rhipicephalus_decoloratus(AF132826.1)
ATTAGGATTAAGAATAAGAATACTAATTCGACTTGAATTAGGTCAACCCGGAAGATTAAT
TGGAAATGATCAAATTTATAATGTTATTGTAACAGCTCACGCATTTATTATAATTTTTTT
TATAGTAATACCTATTATAATTGGGGGATTCGGAAATTGACTAATTCCTATTATATTGGG
GGCACCTGATATAGCCTTTCCACGAATAAACAATATAAGATTTTGGCTTTTACCCCCTTC
TTTATTTTTACTTATTAATTCTTCTTTAATTGAAACAGGTGCAGGAACTGGCTGAACTGT
TTATCCTCCCTTATCATCAAATCTATCTCATTATGGTCCATCTGTAGACTTAGCTATTTT
TTCACTTCATTTGGCCGGAGCATCATCAATCCTAGGGGCAATTAATTTCATTACAACTAT
TTTAAATATACGATCAATCGGAATAAGATTAGAACGAATACCATTATTTGTTTGATCTGT
ATTAATTACTGCTATTCTTTTGTTGTTATCTTTACCTGTTTTAGCAGGTGCTATTACAAT
ATTATTAACAGATCGTAACTTTAATACTTCATTTTTTGATCCTTCCGGAGGAGGTGACCC
AATTTTATATCAACATTTATTTTGGTTTTTTGG

#Rhipicephalus_geigyi(AY008680.1)
ATTAGGATTAAGAATAAGAATATTAATTCGACTTGAATTAGGACAACCTGGAAGAATAAT
TGGAAATGATCAAATTTATAATGTTATTGTTACAGCACATGCATTTATTATAATTTTTTT
TATAGTAATACCTATTATAATTGGCGGATTTGGTAATTGACTTATTCCTATTATATTAGG
CGCTCCCGATATAGCATTTCCACGAATAAATAATATAAGATTTTGACTTTTACCTCCTTC
ATTATTTTTATTAATTAATTCCTCTTTAGTTGAAACAGGAGCAGGAACTGGATGAACCGT
TTATCCTCCTTTATCATCAAACTTATCTCATTATGGCCCTTCAGTAGATTTAGCTATTTT
TTCACTTCACTTAGCCGGAGCATCATCAATTTTAGGAGCAATTAATTTTATTACAACTAT
TTTAAATATACGATCAATTGGAATAACCATAGAACGAATTCCATTATTTGTATGATCTGT
ATTAATTACTGCTATTCTTTTATTATTATCATTACCTGTATTAGCAGGTGCTATTACAAT
ATTATTAACAGATCGTAATTTTAATACCTCATTCTTTGATCCTTCAGGAGGAGGAGACCC
AATTTTATATCAACACTTATTTTGATTTTTTGG

#Rhipicephalus_compositus(AF132834.1)
GTTAGGATTAAGAATAAGAATACTAATTCGTATAGAATTAGGTCAACCTGGAACACTAAT
TGGAAATGATCAAATTTACAATGTAATTGTAACAGCTCATGCATTTATCATAATTTTTTT
TATAGTTATACCTATTATAATTGGAGGTTTCGGAAATTGGCTAGTTCCTATCATATTAGG
TGCACCAGACATAGCTTTTCCACGAATAAATAATATAAGATTTTGATTACTTCCCCCTTC
ATTATTTTTATTAATTAATTCTTCTTTAGTTGAATCTGGCGCTGGAACAGGATGAACAGT
TTACCCTCCTTTATCCTCAAATTTATCACACTATGGACCTTCAGTAGATCTAGCAATTTT
TTCTCTTCATCTTGCTGGTGCATCATCCATTTTAGGAGCTATTAATTTTATTACTACTAT
TATCAATATACGATCTATTGGTATAACAATGGAACGAATACCCTTATTTGTTTGATCAGT
TTTAATTACTGCTATTTTACTACTTTTATCCTTACCTGTTTTAGCAGGCGCCATTATAAT
ATTATTAACAGATCGAAATTTTAATACCTCGTTCTTTGATCCTTCAGGAGGAGGAGATCC
TATTTTATATCAACACTTATTTTGATTTTTTGG

#Rhipicephalus_maculatus(AY008681.1)
ATTAGGATTAAGAATAAGAATATTAATTCGATTAGAATTAGGGCAACCAGGCACCCTTAT
TGGAAATGACCAAATCTACAATGTCATTGTAACCGCTCATGCATTTATTATAATTTTTTT
CATAGTAATACCAATCATAATTGGGGGATTCGGAAATTGGCTTGTACCAATCATATTAGG
TGCTCCTGATATGGCGTTTCCGCGAATAAATAACATAAGATTTTGACTCCTTCCACCATC
TTTATTTCTATTAATCAACTCTTCCTTAGTAGAGTCTGGAGCAGGGACAGGTTGAACAGT
TTACCCTCCACTATCCTCAAACCTATCTCACTATGGCCCTTCTGTAGATTTAGCTATTTT
TTCTCTACATCTTGCTGGTGCATCTTCAATTTTAGGCGCAATTAATTTCATTACAACTAT
CATAAACATACGATCAATCGGTATAACTATAGAACGAATACCTCTATTTGTTTGATCTGT
ATTAATTACTGCAATTCTTCTTCTTTTGTCATTACCTGTACTAGCAGGTGCAATTACAAT
ATTATTAACAGATCGAAACTTTAACACATCATTTTTTGATCCTTCA--------------
---------------------------------

#Rhipicephalus_pravus(AF132837.1)
ATTAGGGTTAAGCATAAGCATATTAATTCGACTTGAATTAGGTCAACCTGGAAGATTAAT
TGGGAACGATCAAATTTATAATGTTATTGTTACAGCGCATGCATTTATTATAATCTTTTT
CATAGTAATACCAATTATAATTGGAGGATTTGGTAATTGACTTGTCCCTATCATATTAGG
GGCGCCTGACATAGCATTTCCTCGAATAAATAATATAAGATTTTGACTTTTACCCCCATC
ATTATTTTTATTAATTAATTCTTCACTGGTAGAATCCGGTGCAGGGACTGGATGAACTGT
ATACCCTCCTTTATCATCAAACCTATCTCATTACGGGCCTTCTGTAGATTTAGCTATTTT
CTCCCTACATCTTGCAGGGGCTTCTTCAATTTTAGGTGCAATCAATTTTATTACAACTAT
TTTAAATATACGGTCTATTGGAATAACAATAGAACGAATACCTTTATTTGTATGATCTGT
CTTAATCACTGCCATTCTTCTACTTTTATCTTTACCTGTTCTAGCAGGGGCCATTACAAT
GTTGTTGACAGATCGAAATTTTAATACTTCATTTTTTGACCCTTCAGGAGGGGGGGATCC
AATTTTATATCAACATTTATTTTGATTCTTTGG

#Rhipicephalus_pulchellus(AY008682.1)
ACTTGGATTAAGAATAAGAATACTGATTCGATTAGAATTAGGCCAACCAGGTACTCTCAT
TGGTAATGACCAAATTTATAATGTAATTGTCACTGCTCATGCATTTATTATGATTTTTTT
CATAGTAATACCAATTATAATTGGAGGATTTGGAAATTGGTTAGTGCCAATTATGCTAGG
GGCTCCCGAAATAGCTTTCCCTCGAATAAACAATATAAGATTTTGACTTCTTCCCCCATC
TTTATTTCTATTAATTAATTCTTCCTTAGTAGAATCCGGAGCAGGGACGGGATGAACTGT
GTACCCGCCATTATCTTCAAATTTGTCTCATTATGGTCCTTCTGTAGATTTAGCTATTTT
TTCTTTACATCTTGCTGGGGCATCTTCAATTTTAGGCGCAATCAATTTTATTACAACCAT
TATAAATATACGTTCTATTGGTATAACAATGGAACGAATACCGTTATTTGTTTGATCTGT
GTTAATTACTGCAATTCTTCTTCTTTTATCTCTACCTGTACTAGCAGGAGCAATTACAAT
ATTATTAACAGACCGAAATTTTAACACATCATTCTTTGACCCTTCAGGGGGAGGAGATCC
AATTTTATATCAACACTTATT------------

#Rhipicephalus_punctatus(AF132838.1)
ATTAGGGTTAAGCATAAGCATATTAATTCGACTTGAATTAGGTCAACCTGGAAGATTAAT
TGGGAACGATCAAATTTATAATGTTATTGTTACAGCTCATGCATTTATTATAATTTTTTT
CATAGTAATACCAATCATAATTGGGGGATTTGGAAATTGACTTGTCCCTATTATATTAGG
AGCACCTGACATAGCATTTCCTCGAATAAATAATATAAGATTTTGACTTTTACCACCATC
ATTATTTTTATTAATTAATTCTTCATTAGTAGAGTCCGGTGCAGGGACTGGATGAACTGT
ATACCCTCCCTTATCATCAAACCTATCTCATTACGGGCCTTCTGTAGATTTAGCTATTTT
CTCATTACATCTGGCAGGGGCTTCTTCAATTTTAGGTGCAATCAATTTCATTACAACTAT
TTTAAATATACGGTCTATCGGAATAACAATAGAACGAATACCCTTATTTGTATGATCTGT
CTTAATTACTGCTATTCTTCTACTTTTATCTTTACCTGTTCTGGCAGGTGCCATTACAAT
ATTGTTGACAGACCGAAATTTTAATACTTCATTTTTTGACCCTTCAGGCGGAGGGGACCC
AATTTTATACCAACATTTATTTTGATTCTTTGG

#Rhipicephalus_simus(AF132840.1)
ATTAGGGTTAAGAATAAGAATATTGATTCGCATAGAATTAGGTCAACCCGGAACATTAAT
TGGAAATGATCAAATTTATAATGTAATTGTAACAGCTCATGCATTTATTATAATTTTTTT
TATAGTTATGCCTATTATAATTGGAGGGTTTGGAAATTGATTAGTTCCTATTATATTAGG
TGCACCAGATATAGCCTTCCCACGTATAAATAATATAAGATTTTGACTTCTTCCTCCTTC
ATTATTCTTATTAATTAATTCCTCTCTAGTTGAATCTGGTGCCGGGACAGGATGAACAGT
TTATCCCCCTTTATCCTCAAACTTATCACATTATGGACCTTCTGTAGATTTAGCAATTTT
TTCCCTTCATCTTGCCGGTGCATCTTCTATTTTAGGAGCTATCAATTTCATTACTACTAT
TATCAATATACGATCCATTGGTATAACAATAGAGCGCATACCCTTATTTGTTTGGTCAGT
TTTAATTACTGCTATTTTACTACTCCTATCCTTACCTGTTTTAGCAGGTGCTATTACAAT
ATTATTAACAGATCGAAATTTTAATACCTCATTCTTTGACCCTTCAGGAGGGGGAGATCC
TATTTTATATCAACACTTATTTTGATTTTTCGG

#Rhipicephalus_turanicus(AF132841.1)
ATTAGGATTAAGAATAAGAATATTAATTCGAATAGAGTTAGGACAACCTGGAACTTTAAT
TGGAAATGATCAAATCTATAATGTAATTGTAACAGCTCATGCATTTATAATAATTTTTTT
TATAGTAATACCAATCATAATTGGAGGATTTGGAAACTGACTGGTGCCCATTATATTAGG
AGCTCCGGACATAACATTTCCACGAATAAATAATATAAGATTTTGATTACTTCCTCCCTC
ATTATTCTTATTAATTAATTCTTCACTGATTGAATCTGGGGCAGGGACAGGATGAACTGT
CTATCCTCCTTTATCCTCAAATTTATCGCATTATGGACCATCAGTAGATTTAGCTATCTT
CTCTCTTCATCTCGCTGGTGCTTCTTCAATTTGAGGTGCAATTAATTTCATAACAACTAT
GGTAAACATACGATCCATGGGAATAACAATAGAACGAATACCATTATTCGTGGGATCTGT
TTTAATCACCGCTATTTTATGGCTTCTATCTTTACCTGTTTTAGCAGGTGCCATTACGAT
ATTATTAACTGATCGAAATTTCAACACTTCATTTTTTGACCCTTCAGGAGGAGGTGACCC
AATTTTATATCAACATTTATTTTGATTTTTTGG

#Rhipicephalus_zambeziensis(AY008683.1)
------------------------------------------------------------
------------------------------------------------------------
------------------------------------------------TATCATAATCGG
GGCGCCTGATATACCATTTCCTCGAATAAATAACATAAGATTTTGACTTCTTCCTCCCTC
GCTATTTTTATTAATCAATTCTTCCCTAGTAGAATCAGGAGCTGGGACAGGATGAACAGT
TTACCCCCCATTATCCTCAAATCTCTCTCATTATGGCCCCTCAGTAGATCTAGCAATTTT
TTCTTTACATCTTGCTGGAGCATCATCAATTTTAGGGGCAATTAATTTCATTACAACTAT
TGTAAATATACGTTCTATTGGAATAACTATAGAGCGTATACCTTTATTTGTTTGATCAGT
TTTAATTACAGCTATTTTATTATTATTATCATTACCTGTTTTAGCTGGTGCCATTACAAT
ATTATTAACTGATCGAAATTTTAATACTTCATTTTTCGACCCATCAGGGGGAGGGGATCC
AATTTTATATCAACATTTATTTTGATTTTTTGG
