# Supplementary material for: Assessment of four DNA fragments (COI, 16S rDNA, ITS2, 12S rDNA) for species identification of the Ixodida (Acari: Ixodida)
Source: Parasit Vectors. 2014 Mar 3;7:93. doi: 10.1186/1756-3305-7-93 (PMC3945964; doi:10.1186/1756-3305-7-93)
Supplement: Additional file 5 — Appendix S2. The data sets 1 to 3 utilized in this manuscript. [file 1756-3305-7-93-S5.zip › Appendix.S2/data set 3/ITS2/Hyalomma.meg]

#mega
!Title ;
!Format DataType=DNA indel=-;

#Hyalomma_anatolicum_anatolicum(HQ005303.1)
----------------------------------------------ATCACATATCAAGA
GAGACTTCGGCGCTCAAGGGAAACGTGCGCCGTCGACTCGTTTTGACCGTGTCGGCATCC
GTGGACAGTACGTTGAATGCCCGG-CCCCGCGAAACCGCGGGTGCGTGCTCGATGGGAGA
TGGCGGCGAAC--ACTCGCACGCCGTGCCGAA-AGAAAA-------TCCGGACAGGAAAC
GAGGCAACTCGCTGCCGTTGCGAGGCGAAAGCCTGCCTACCGAGGACTGCGCGCCGGGGA
AAAAGCGCCGCGGTCCGAGAGGGAGGATAAGCAGCGGTCTAGGGCGCATTCTGCGCGA-T
TCCCGTCAGCGTGAATCGCTCGCACGGGGGAAAAAGTGCGACAAGCGAGATAAACGCCGG
CCAAAGCTTCTGCGCACCTCCGCGTGTGTTTCGGAAGCG--GCCGCGGGATCGCGTGTTT
GCGCATGTTGCCATATCGGAGTACAGTCTC---GGTGCGCAAGTCTCCGGATCGGACGC-
CGTGCGACCGTCTCGGT-GTCGCGCCCCTC----TGCGCGCCCTGCTGCGCGAGCTTGT-
ACGCTCGCGCGCGGCGGCTAGGGGAGACACACTCTATGAGACGGTTCGAGGCGCTCGCGG
TCCGCGCGAAGACCTGTGGATTGAGGCACGCGCGA-GAGAGAGGATCG---CCGCCGCGG
GG-AAGCGGCAGTGCCGTCTCCCGTATTCGAGCGAGCGCACTCTGTTGGGTTTTGCCGGA
GCTCCGGCGCAACGTCGTAGTCCGCCGTCGGTCTAAGTGCTT-CGCAGTCGCCGTCCCGA
AGAAAA-CTGGGCCACTCCAGTTTGGGGCGGGGG-CGATGCTAC--TGAGACGATGCCTC
GCGCCAAGCCAATTA---------G-TCGCTTCTT--CCTTTGGCG-ATCCGGCTTCGGC
GCAATGGGGCAAACTCGGGA--GGTGCACGGTCGCTTATCACGCAACTGCTCGTACGGCG
CACGCGCGCAGGCGGTTACGCCAGCCAGCCTTGTCTATAAGTAGCCCCGTGTTTGGGCGA
AGGACTTGGTAGGGCGTCGTACTCGGTTGGTCGGTGGGTTTGCCGAACGTGCCACTTCCC
CGCACACGAAAAAGAAAAAGAAGAAAGGACGGTCGCTTATCACGCAACTGCTCGTACGGC
GCACGCGCGCAGGCGGTTACGCCAGCCAGCCTTGTCTATAAGTAGCCCCGTGCTTGGGCG
AAGGACCTGGTAGGGCGTCGTACTCGGTTGGTCGGTGGGTTTGCCGAACGTGCCTCTTTC
TTCTTCTCCGCACAAAA--CGAAACACGGTCGCTTATCACGCAACTGCTCGTACGGCGCA
CGCGCGCAGGCGGTTACGCCAGCCAGCCTTGTCTATAAGTAGCCCCGTGCTTGGGCGAAG
GACTTGGTAGGGCGCCGTACTCGGTTGGTCGGTGGGTTTGCCGAACGTGTCTCGCAAAAA
G-----------
