# Supplementary material for: Assessment of four DNA fragments (COI, 16S rDNA, ITS2, 12S rDNA) for species identification of the Ixodida (Acari: Ixodida)
Source: Parasit Vectors. 2014 Mar 3;7:93. doi: 10.1186/1756-3305-7-93 (PMC3945964; doi:10.1186/1756-3305-7-93)
Supplement: Additional file 8 — Appendix S3. The unscreened data set. [file 1756-3305-7-93-S8.zip]

Archive with 33 entries (27 files):
- Appendix.S3/
- Appendix.S3/unscreed sequences/
- Appendix.S3/unscreed sequences/unscreened 12S/
- Appendix.S3/unscreed sequences/unscreened 12S/unscreened Amblyomma 12S.meg
- Appendix.S3/unscreed sequences/unscreened 12S/unscreened Dermacentor 12S.meg
- Appendix.S3/unscreed sequences/unscreened 12S/unscreened Haemaphysalis 12S.meg
- Appendix.S3/unscreed sequences/unscreened 12S/unscreened Hyalomma 12S.meg
- Appendix.S3/unscreed sequences/unscreened 12S/unscreened Ixodes 12S.meg
- Appendix.S3/unscreed sequences/unscreened 12S/unscreened Ornithodoros 12S.meg
- Appendix.S3/unscreed sequences/unscreened 12S/unscreened Rhipicephalus 12S.meg
- Appendix.S3/unscreed sequences/unscreened 16S/
- Appendix.S3/unscreed sequences/unscreened 16S/Unscreened Amblyomma Bothriocroton 16S.meg
- Appendix.S3/unscreed sequences/unscreened 16S/Unscreened Argase 16S.meg
- Appendix.S3/unscreed sequences/unscreened 16S/Unscreened Dermacentor 16S.meg
- Appendix.S3/unscreed sequences/unscreened 16S/Unscreened Haemaphysalis 16S.meg
- Appendix.S3/unscreed sequences/unscreened 16S/Unscreened Hyalomma 16S.meg
- Appendix.S3/unscreed sequences/unscreened 16S/Unscreened Ixodes 16S.meg
- Appendix.S3/unscreed sequences/unscreened 16S/Unscreened Ornithodoros Carios 16S.meg
- Appendix.S3/unscreed sequences/unscreened 16S/Unscreened Rhipicephalus 16S.meg
- Appendix.S3/unscreed sequences/unscreened COI/
- Appendix.S3/unscreed sequences/unscreened COI/unscreened Amblyomma Bothriocroton COI.meg
- Appendix.S3/unscreed sequences/unscreened COI/unscreened Argas Carios Ornthriocroton COI.meg
- Appendix.S3/unscreed sequences/unscreened COI/unscreened Dermacentor COI.meg
- Appendix.S3/unscreed sequences/unscreened COI/unscreened Haemaphysalis COI.meg
- Appendix.S3/unscreed sequences/unscreened COI/unscreened Hyalomma COI.meg
- Appendix.S3/unscreed sequences/unscreened COI/unscreened Ixodes COI.meg
- Appendix.S3/unscreed sequences/unscreened COI/unscreened Rhipicephalus COI.meg
- Appendix.S3/unscreed sequences/unscreened ITS2/
- Appendix.S3/unscreed sequences/unscreened ITS2/unscreened Dermacentor ITS2.meg
- Appendix.S3/unscreed sequences/unscreened ITS2/unscreened Haemaphysalis ITS2.meg
- Appendix.S3/unscreed sequences/unscreened ITS2/unscreened Hyalomma ITS2.meg
- Appendix.S3/unscreed sequences/unscreened ITS2/unscreened Ixodes ITS2.meg
- Appendix.S3/unscreed sequences/unscreened ITS2/unscreened Rhipicephalus ITS2.meg
