# Supplementary material for: Assessment of four DNA fragments (COI, 16S rDNA, ITS2, 12S rDNA) for species identification of the Ixodida (Acari: Ixodida)
Source: Parasit Vectors. 2014 Mar 3;7:93. doi: 10.1186/1756-3305-7-93 (PMC3945964; doi:10.1186/1756-3305-7-93)
Supplement: Additional file 8 — Appendix S3. The unscreened data set. [file 1756-3305-7-93-S8.zip › Appendix.S3/unscreed sequences/unscreened 12S/unscreened Amblyomma 12S.meg]

#mega
!Title ;
!Format DataType=DNA indel=-;

#Amblyomma_americanum_AF150050.1
------------------------ATTATTAGGAATAATTCATTGTTAGTAAATATTAAA
TACGAAAACAAAAAATTATGGCGGTATCTTAAGCTTTTCAGAGGAATTTGCTCTTTTATG
GATAAAACACCTA-AATCTTACTAAAATTAGCA---AGTTCAGTTTGTATACCACTATA-
AAAGTAATAATTAGTTATTA-TTACTTAAACTTTTAATT------TAAAAAGAAAATTAA
GTCAAGGTGCAGCAAAAA-TTTTAGGATGAAGTGAATTACAATGCTTTTTAGAA------
AAA--AAAAATTG--AAATTTAA--TTTTAGGATTTGAAAGTAAAAATTT--AATAAAA-
TGATTTTTTGAATTAAGTTCTGAGATATGTAC----------------------------
--------------

#Amblyomma_americanum_AY342280.1
------------------------------------------------GTAAATATTAAA
TACGAAAACAAAAAATTATGGCGGTATCTTAAGCTTTTCAGAGGAATTTGCTCTTTTATG
GATAAAACACCTA-AATCTTACTAAAATT-GCA---AGTTCAGTTTGTATACCACTATA-
AAAGTAATAATTAGTTATTA-TTACTTAAACTTTTAATT------TAAAAAGAAAATTAA
GTCAAGGTGCAGCAAAAA-TTTTAGGATGAAGTGAATTACAATGCTTTTTAGAA------
AAA--AAAAATTG--AAATTTAA--TTTTAGGATTTGAAAGTAAAAATTT--AATAAAA-
TGATTTTTTGAATTAAGTTCTGAGATATGTAC----------------------------
--------------

#Amblyomma_americanum_EU791614.1
------------------------ATTATTAGGAATAATTCATTGTTAGTAAATATTAAA
TACGAAAACAAAAAATTATGGCGGTATCTTAAGCTTTTCAGAGGAATTTGCTCTTTTATG
GATAAAACACCTA-AATCTTACTAAAATTAGCA---AGTTCAGTTTGTATACCACTATA-
AAAGTAATAATTAGTTATTA-TTACTTAAACTTTTA-TT------TAAAAAGAAAATTAA
GTCAAGGTGCAGCAAAAA-TTTTAGGATGAAGTGAATTACAATGCTTTTTAGAA------
AAA--AAAAATTG--AAATTTAA--TTTTAGGATTTGAAAGTAAAAATTT--AATAAAA-
TGATTTTTTGAATTAAGTTCTGAGATATGTAC----------------------------
--------------

#Amblyomma_americanum_U95849.1
----AAACTAGGATTAGATACCCTATTATTAGGAATAATTCATTGTTAGTAAATATTAAA
TACGAAAACAAAAAATTATGGCGGTATCTTAAGCTTTTCAGAGGAATTTGCTCTTTTATG
GATAAAACACCTA-AATCTTACTAAAATTTGCA----GTGCAGTTTGTATACCACTATA-
AAAGTAATAATTAGTTATTA-TTACTTAAACTTTTTAAA------TAAAAAGAAAATTAA
GTCAAGGTGCAGCAAAAA-TTTTAGGATGAAGTGAATTACAATGCTTTTTAGAA------
ATATTAAAAATTG--AAATTTAAAATTTTAGGATTTGAAAGTAAAAATTT--AATAAAA-
TGATTTTTTGAATTAAGTTCTGAGATATGTACATATCGCCCGTCGCTCTTTTTGTAAAGA
TAAGTCGTAACATA

#Amblyomma_antillorum_AY342252.1
------------------------------------------------GTATATAATTTA
TATGAAAACAAAAAATTA-GGCGGTACTTTAAGCTTTTCAGAGGAATTTGCTCTTTAATG
GATAAAACGCCTA-AATCTTACTAAAATTAGTG---AATTCAGTTTGTATATCACTATA-
AAAGTAATAATTTATTATAA-TTACTTTAATTTTTTTAA------AAAAAAATAAATTAA
GTCAAGATGCAGCAAAAA-TTTTAGTATGAAGTGAATTACATTTCTTTTTAGAA------
-AAA---GTAAATAAAAAATATT---GGTAGGATTTGAAAGTAAAAATTC--AATATTA-
-GGTATTTTGAATAAAGTTCTAAAGTATGTAC----------------------------
--------------

#Amblyomma_aureolatum_AY277248.1
-----------------------ACTATTCAGAAGTTAAGATT-GTTAGTATATAATGAT
TATGAAAACAAAAAATTATGGCGGTACTTCAAACTTATCAGAGGAATTTGCTCTATAATG
GATAAAACACCTT-AATCTTACTAAAATTAGTTA--AG-TCAGCTTGTATACCACTATA-
AAAGTGATAAATAACTATTA-TTACTTTAATTTTT---TATTTATAAAAAATTAAATTAA
GTCATGGTGCAGCAGAAG-TTTTAGGATGAAGTGAATTACATAACTT-TTTAGT---TAT
AAAA----AATTAAAGTAATT--T---TTAGGATTTGAAAGTAAAAATTT--AATAGAA-
TGAAATTTTGAATTGAGTTCTGAAGTATGTAC----------------------------
--------------

#Amblyomma_aureolatum_AY277249.1
-----------------------ACTATTCAGAAGTTAAGATT-GTTAGTATATAATGAT
TATGAAAACAAAAAATTATGGCGGTACTTCAAACTTATCAGAGGAATTTGCTCTATAATG
GATAAAACACCTT-AATCTTACTAAAATTAGTTA--AG-TCAGCTTGTATACCACTATA-
AAAGTGATAAATAACTATTA-TTACTTTAATTTTT---TATAAATAAAAAATTAAATTAA
GTCATGGTGCAGCAGAAG-TTTTAGGATGAAGTGAATTACATAACTT-TTTAGT---TAA
AAAA----AATTAAAGTAATT--T---TTAGGATTTGAAAGTAAAAATTT--AATAGAA-
TGAAATTTTGAATTGAGTTCTGAAGTATGTAC----------------------------
--------------

#Amblyomma_aureolatum_AY277250.1
-----------------------ACTATTCAGAAGTTAAGATT-GTTAGTATATAATGAT
TATGAAAACAAAAAATTATGGCGGTACTTCAAACTTATCAGAGGAATTTGCTCTATAATG
GATAAAACACCTT-AATCTTACTAAAATTAGTTA--AG-TCAGCTTGTATACCACTATA-
AAAGTGATAAATAACTATTA-TTACTTTAATTTTT---TATAAATAAAAAATTAAATTAA
GTCATGGTGCAGCAGAAG-TTTTAGGATGAAGTGAATTACATAACTT-TTTAGT---TAA
AAAA----AATTAAAGTAATT--T---TTAGGATTTGAAAGTAAAAATTT--AATAGAA-
TGAAATTTTGAATTGAGTTCTGAAGTATGTAC----------------------------
--------------

#Amblyomma_auricularium_AY342292.1
-------------------------------------------------TTAATAATAAT
TACGAAAACAAAAAATTATGGCGGTATTCTAAGCTTTTTAGAGGAATTTGCTCTTTAATG
GATAAAACACCTA-AATCTTACTTAGATTGGTA---AAGTCAGTTTGTATACCACTATAC
AAAGTAATAAATAATTTATA-TTACTGTAATTTTTAAAA-------AAAAAGAAAATTAA
GTCAAGGTGCAGCTTAAA-TCTAAGGCTGAAGTGAATTACATTTCTTTTTAGAA---AAT
TAG-----CATT---AAAATAAC---TTTAG-ATTTAAAAGTAAATATTTT-AATAGAAT
TGATATATTGAATTAAGCTCTGGAATATGTAC----------------------------
--------------

#Amblyomma_auricularium_JF523334.1
------------------------ATTATAAGAAATACAACTT-GTTATTAAATAATAAT
TACGAAAACAAAAAATTATGGCGGTATTCTAAGCTTTTTAGAGGAATTTGCTCTTTAATG
GATAAAACACCTA-AATCTTACTTAGATTGGTA---AAGTCAGTTTGTATACCACTATAC
AAAGTAATAAATAATTTATA-TTACTGTAATTTTTAAAA-------AAAA-GAAAATTAA
GTCAAGGTGCAGCTTAAA-TCTAAGGCTGAAGTGAATTACATTTCTTTTTAGAA---AAT
TAG-----CATT---AAAATAAC---TTTAGGATTTAAAAGTAAATATTT--AATAGAAT
TGATATATTGAATTAAGCTCTGGAATATGTACACATCGCCCGTCGCTCTCATA-------
--------------

#Amblyomma_cajennense_AY342288.1
------------------------------------------------GTAAATAATATT
TATGAAAACAAAAAATCATGGCGGTATCTTAAGCTTTTCAGAGGAATTTGCTCTTTAATG
GATAAAACACCCA-AATCTTA-TAAAATTGGTT---AAGACAGTTTGTATACCACTATT-
TAAGTAATTATTAATTATAA-TTGCTGTAAATTTT-AAA------CAAAAAAAAAGTTAA
GTCAAGGTGCAGCATAAA-TTTTAGGATGAAGTGAATTACAATGCTTTTTAGAAAAGCGA
TTTTA----------AAAAAAAA----TTAGGATTTGAAAGTAAAAATTTT-AATAGAA-
TGATTATTTGAATTAAGCTCTGGGATATGTAC----------------------------
--------------

#Amblyomma_cajennense_AY342291.1
------------------------------------------------GTAA-TAATATT
TATGAAAACAAAAAATCATGGCGGTATCTTAAGCTTTTCAGAGGAATTTGCTCTTTAATG
GATAAAACACCCA-AATCTTACTAAAATTGGT----AAGACAGTTTGTATACCACTATT-
TAAGTAATTATTAATTATAA-TTGCTGTAAATTTT-AAA------CAAAAAAAAAGTTAA
GTCAAGGTGCAGCATAAA-TTTTAGGATGAAGTGAATTACAATGCTTTTTAGAAAAGCGA
TTTAA----------AAAAAAAAA---TTAGGATTTGAAAGTAAAAATTTT-AATAGAA-
TGATTATTTGAATTAAGCTCTGAGATATGTAC----------------------------
--------------

#Amblyomma_cajennense_EU791583.1
---------------------ATTATTA-GAAAT-AATATATT-GTTAGTATATAAAACT
TACGAAAACAAAAAATTATGGCGGTATCTTAAGCTTTTCAGAGGAATTTGCTCTTTAATG
GATAAAACACCCT-AATCTTACTAAAGTTGGTA---AAGACAGCTTGTATACCACTATT-
AAAGCAATTATTAATTATAA-TTGCTGTAAATTTT-ATA------CAAAAAATAAGTTAA
GTCAAGGTGCAGCTTAAA-CTTTAGGATGAAGTGAATTACAATTCTCTTTAGACAATTAT
TTTATTTTTAAAAATAAAAAAAAA---TTAGGATTTGAAAGTAAAAATTTT-AATAGAA-
TGATTATTTGAATTAAGCTCTGAAATATGTAC----------------------------
--------------

#Amblyomma_cajennense_EU791584.1
---------------------ATTATTA-GAAAT-AATATATT-GTTAGTATATAAAACT
TACGAAAACAAAAAATTATGGCGGTATCTTAAGCTTTTCAGAGGAATTTGCTCTTTAATG
GATAAAACACCCA-AATCTTACTAAAGTTGGTA---AAGACAGCTTGTATACCACTATT-
AAAGCAATTATTAATTATAA-TTGCTGTAAATTTT-ATA------CAAAAAATAAGTTAA
GTCAAGGTGCAGCTTAAA-CTTTAGGATGAAGTGAATTACAATTCTCTTTAGACAATTAT
TTTGTTTTTAAAAATAAAAAAAAA---TTAGGATTTGAAAGTAAAAATTTT-AATAGAA-
TGATTATTTGAATTAAGCTCTGAGATATGTAC----------------------------
--------------

#Amblyomma_cajennense_EU791585.1
---------------------ATTATTA-GAAAT-AATATATT-GTTAGTATATAAAACT
TACGAAAACAAAAAATTATGGCGGTATCTTAAGCTTTTCAGAGGAATTTGCTCTTTAATG
GATAAAACACCCA-AATCTTACTAAAGTTGGTA---AAGACAGCTTGTATACCACTATT-
AAAGCAATTATTAATTATAA-TTGCTGTAAATTTT-ATA------CAAAAAATAAGTTAA
GTCAAGGTGCAGCTTAAA-CTTTAGGATGAAGTGAATTACAATTCTCTTTAGACAATTAT
TTTATTTTTAAAAATAAAAAAAAA---TTAGGATTTGAAAGTAAAAATTTT-AATAGAA-
TGATTATTTGAATTAAGCTCTGAGATATGTAC----------------------------
--------------

#Amblyomma_cajennense_EU791586.1
---------------------ATTATTA-GAAAT-AATATATT-GTTAGTATATAAAACT
TACGAAAACAAAAAATTATGGCGGTATCTTAAGCTTTTCAGAGGAATTTGCTCTTTAATG
GATAAAACACCCA-AATCTTACTAAAGTTGGTA---AAGACAGCTTGTATACCACTATT-
AAAGCAATTATTAATTATAA-TTGCTGTAAATTTT-ATA------CAAAAAATAAGTTAA
GTCAAGGTGCAGCTTAAA-CTTTAGGATGAAGTGAATTACAATTCTCTTTAGACAATTAT
TTTGTTTTTAAAAATAAAAAAAA----TTAGGATTTGAAAGTAAAAATTTT-AATAGAA-
TGATTATTTGAATTAAGCTCTGAGATATGTAC----------------------------
--------------

#Amblyomma_cajennense_EU791587.1
---------------------ATTATTA-GAAAT-AATATATT-GTTAGTATATAAAACT
TACGAAAACAAAAAATTATGGCGGTATCTTAAGCTTTTCAGAGGAATTTGCTCTTTAATG
GATAAAACACCCA-AATCTTACTAAAGTTGGTA---AAGACAGCTTGTATACCACTATT-
AAAGCAATTATTAATTATAA-TTGCTGTAAATTTT-ATA------CAAAAAATAAGTTAA
GTCAAGGTGCAGCTTAAA-CTTTAGGATGAAGTGAATTACAATTCTCTTTAAACAATTAT
TTTGTTTTTAAAAATAAAAAAAA----TTAGGATTTGAAAGTAAAAATTTT-AATAGAA-
TGATTATTTGAATTAAGCTCTGAGATATGTAC----------------------------
--------------

#Amblyomma_cajennense_EU791588.1
---------------------ATTATTA-GAAAT-AATATATT-GTTAGTATATAAAACT
TACGAAAACAAAAAATTATGGCGGTATCTTAAGCTTTTCAGAGGAATTTGCTCTTTAATG
GATAAAACACCCA-AATCTTACTAAAGTTGGTA---AAGACAGCTTGTATACCACTATT-
AAAGCAATTATTAATTATAA-TTGCTGTAAATTTT-ATA------CAAAAAATAAGTTAA
GTCAAGGTGCAGCTTAAA-CTTTAGGATGAAGTGAATTACAATTCTCTTTAGACAATTAT
TTTGTTTTTAAAAATAAAAAAAA----TTAGGATTTGAAAGTAAAAATTTT-AATAAAA-
TGATTATTTGAATTAAGCTCTGAAATATGTAC----------------------------
--------------

#Amblyomma_cajennense_EU791589.1
---------------------ATTATTA-GAAAT-AATATATT-GTTAGTATATAAAACT
TACGAAAACAAAAAATTATGGCGGTATCTTAAGCTTTTCAGAGGAATTTGCTCTTTAATG
GATAAAACACCCA-AATCTTACTAAAGTTGGTA---AAGACAGCTTGTATACCACTATT-
AAAGCAATTATTAATTATAA-TTGCTGTAAATTTT-ATA------CAAAAAATAAGTTAA
GTCAAGGTGCAGCTTAAA-CTTTAGGATGAAGTGAATTACAATTCTCTTTAGACAATTAT
TTTGTTTTTAAAAATAAAAAAAA----TTAGGATTTGAAAGTAAAAATTTT-AATAAAA-
TGATTATTTGAATTAAGCTCTGAGATATGTAC----------------------------
--------------

#Amblyomma_cajennense_EU791590.1
---------------------ATTATTA-GAAAT-AATATATT-GTTAGTATATAAAACT
TACGAAAACAAAAAATTATGGCGGTATCTTAAGCTTTTCAGAGGAATTTGCTCTTTAATG
GATAAAACACCCA-AATCTTACTAAAGTTGGTA---AAGACAGCTTGTATACCACTATT-
AAAGCAATTATTAATTATAA-TTGCTGTAAATTTT-ATA------CAAAAAATAAGTTAA
GTCAAGGTGCAGCTTAAA-CTTTAGGATGAAGTGAATTACAATTCTTTTTAGACAATTAT
TTTATTTTTAAAAATAAAAAAAA----TTAGGATTTGAAAGTAAAAATTTT-AATAGAA-
TGATTATTTGAATTAAGCTCTGAGATATGTAC----------------------------
--------------

#Amblyomma_cajennense_EU791591.1
---------------------ATTATTA-GAAAT-AATATATT-GTTAGTATATAAAACT
TACGAAAACAAAAAATTATGGCGGTATCTTAAGCTTTTCAGAGGAATTTGCTCTTTAATG
GATAAAACACCCA-AATCTTACTAAAGTTGGTA---AAGACAGCTTGTATACCACTATT-
AAAGCAATTATTAATTATAA-TTGCTGTAAATTTT-ATA------CAAAAAATAAGTTAA
GTCAAGGTGCAGCTTAAA-CTTTAGGATGAAGTGAATTACAATTCTCTTTAGACAATTAT
TTTGTTTTTAAAAATAAAAAAAA----TTAGGATTTGAAAGTAAAAATTTT-AATAGAA-
TGATTACTTGAATTAAGCTCTGAGATATGTAC----------------------------
--------------

#Amblyomma_cajennense_EU791592.1
---------------------ATTATTA-GAAAT-AATATATT-GTTAGTATATAAAACT
TACGAAAACAAAAAATTATGGCGGTATCTTAAGCTTTTCAGAGGAATTTGCTCTTTAATG
GATAAAACACCCA-AATCTTACTAAAGTTGGTA---AAGACAGCTTGTATACCACTATT-
AAAGCAATTATTAATTATAA-TTGCTGTAAATTTT-ATA------CAAAAAATAAGTTAA
GTCAAGGTGCAGCTTAAA-CTTTAGGATGAAGTGAATTACAATTCTCTTTAGACAATTAT
TTTGTTTTTAAAAATAAAAAAAA----TTAGGATTTGAAAGTAAAAATTTT-AATAGAA-
TGATTATTTGAATTAAGCTCTGAGATATGTAC----------------------------
--------------

#Amblyomma_cajennense_EU791593.1
---------------------ATTATTA-GAAAT-AATATATT-GTTAGTATATAAAACT
TACGAAAACAAAAAATTATGGCGGTATCTTAAGCTTTTCAGAGGAATTTGCTCTTTAATG
GATAAAACACCCA-AATCTTACTAAAGTTGGTA---AAGACAGCTTGTATACCACTATT-
AAAGCAATTATTAATTATAA-TTGCTGTAAATTTT-ATA------CAAAAAATAAGTTAA
GTCAAGGTGCAGCTTAAA-CTTTAGGATGAAGTGAATTACAATTCTCTTTAGACAATTAT
TTTATTTTTAAAAATAAAAAAAA----TTAGGATTTGAAAGTAAAAATTTT-AATAGAA-
TGATTATTTGAATTAAGCTCTGAGATATGTAC----------------------------
--------------

#Amblyomma_cajennense_EU791594.1
---------------------ATTATTG-GGAATGTAAATATTTGTTAGTAGATAAGGAA
TATGAAAACAAAAAGTTATGGCGGTATCTTAAGCTTTTCAGAGGAATTTGCTCTTTAATG
GATAAAACACCAA-AATCTTACTAAATTTAGTT---AAGTCAGTTTGTATACCACTATA-
CAAGCAATTATTAATTATAA-TTGCTGTAATTTTTAAAA------AAAAAA-TAAATTAA
GTCAAGGTGCAGCAAAAA-ATTTAGGATGAAGTGAATTACAGAGCTTTTTAGAAATTTAA
ATTTT-----GAATTAAATAAATT---TTAGGATTTGAAAGTAAAAGTTTT-AATAAAA-
TGATTATTTGAATTAAGTTCTGAGATATGTAC----------------------------
--------------

#Amblyomma_cajennense_EU791595.1
---------------------ATTATTG-GGAGTGTAAATATTTGTTAGTAGATAAGGAA
TATGAAAACAAAAAGTTATGGCGGTATCTTAAGCTTTTCAGAGGAATTTGCTCTTTAATG
GATAAAACACCAA-AATCTTACTAAATTTAGTT---AAGTCAGTTTGTATACCACTATA-
CAAGCAATTATTAATTATAA-TTGCTGTAATTTTTAAAA------AAAAA--TAAATTAA
GTCAAGGTGCAGCAAAAA-ATTTAGGATGAAGTGAATTACAGAGCTTTTTAGAAATTTAA
ATTTT-----GAATTAAATAAATT---TTAGGATTTGAAAGTAAAAGTTTT-AATAAAA-
TGATTATTTGAATTAAGTTCTGAGATATGTAC----------------------------
--------------

#Amblyomma_cajennense_EU791596.1
---------------------ATTATTG-GGAGTGTAAATATTTGTTAGTAGATAAGGAA
TATGAAAACAAAAAGTTATGGCGGTATCTTAAGCTTTTCAGAGGAATTTGCTCTTTAATG
GATAAAACACCAA-AATCTTACTAAATTTAGTT---AAGTCAGTTTGTATACCACTATG-
CAAGCAATTATTAATTATAA-TTGCTGTAATTTTTAAAA------AAAAAA-TAAATTAA
GTCAAGGTGCAGCAAAAA-ATTTAGGATGAAGTGAATTACAGAGCTTTTTAGAAATTTAA
ATTTT-----GAATTAAATAAATT---TTAGGATTTGAAAGTAAAAGTTTT-AATAAAA-
TGATTATTTGAATTAAGTTCTGAGATATGTAC----------------------------
--------------

#Amblyomma_cajennense_EU791597.1
---------------------ATTATTG-GGAGTGTAAATATTTGTTAGTAGATAAGGAA
TATGAAAACAAAAAGTTATGGCGGTATCTTAAGCTTTTCAGAGGAATTTGCTCTTTAATG
GATAAAACACCAA-AATCTTACTAAATTTAGTT---AAGTCAGTTTGTATACCACTATG-
CAAGCAATTATTAATTATAA-TTGCTGTAATTTTTAAAA------AAAAA--TAAATTAA
GTCAAGGTGCAGCAAAAA-ATTTAGGATGAAGTGAATTACAGAGCTTTTTAGAAATTTAA
ATTTT-----GAATTAAATAAATT---TTAGGATTTGAAAGTAAAAGTTTT-AATAAAA-
TGATTATTTGAATTAAGTTCTGAGATATGTAC----------------------------
--------------

#Amblyomma_cajennense_EU791598.1
---------------------ATTATTG-GGAGTGTAAATATTTGTTAGTAGATAAGGAA
TATGAAAACAAAAAGTTATGGCGGTATCTTAAGCTTTTCAGAGGAATTTGCTCTTTAATG
GATAAAACACCAA-AATCTTACTAAATTTAGTT---AAGTCAGTTTGTATACCACTATG-
CAAGCAATTATTAATTATAA-TTGCTGTAATTTT-AAAA------AAAAAAATAAATTAA
GTCAAGGTGCAGCAAAAA-ATTTAGGATGAAGTGAATTACAGAGCTTTTTAGAAATTTAA
ATTTT-----GAATTAAATAAATT---TTAGGATTTGAAAGTAAAAGTTTT-AATAAAA-
TGATTATTTGAATTAAGTTCTGAGATATGTAC----------------------------
--------------

#Amblyomma_cajennense_EU791599.1
---------------------ATTATTG-GGAGTGTAAATATTTGTTAGTAGATAAGGAA
TATGAAAACAAAAAGTTATGGCGGTATCTTAAGCTTTTCAGAGGAATTTGCTCTTTAATG
GATAAAACACCAA-AATCTTACTAAATTTAGTT---AAGTCAGTTTGTATACCACTATG-
CAAGCAATTATTAATTATAA-TTGCTGTAATTTTTAAAA------AAAAAAATAAATTAA
GTCAAGGTGCAGCAAAAA-ATTTAGGATGAAGTGAATTACAGAGCTTTTTAGAAATTTAA
ATTTT-----GAATTAAATAAATT---TTAGGATTTGAAAGTAAAAGTTTT-AATAAAA-
TGATTATTTGAATTAAGTTCTGAGATATGTAC----------------------------
--------------

#Amblyomma_cajennense_EU791600.1
---------------------ATTATTG-GGAGTGTAAATATTTGTTAGTAGATAAGGAA
TATGAAAACAAAAAGTTATGGCGGTATCTTAAGCTTTTCAGAGGAATTTGCTCTTTAATG
GATAAAACACCAA-AATCTTACTAAATTTAGTT---AAGTCAGTTTGTATACCACTATG-
CAAGCAATTATTAATTATAA-TTGCTGTAATTTTTTAAA------AAAAAA-TAAATTAA
GTCAAGGTGCAGCAAAAA-ATTTAGGATGAAGTGAATTACAGAGCTTTTTAGAAATTTAA
ATTTT-----GAATTAAATAAATT---TTAGGATTTGAAAGTAAAAGTTTT-AATAAAA-
TGATTATTTGAATTAAGTTCTGAGATATGTAC----------------------------
--------------

#Amblyomma_cajennense_EU791601.1
---------------------ATTATTG-GGAGTGTAAATATTTGTTAGTAGATAAGGAA
TATGAAAACAAAAAGTTATGGCGGTATCTTAAGCTTTTCAGAGGAATTTGCTCTTTAATG
GATAAAACACCAA-AATCTTACTAAATTTAGTT---AAGTCAGTTTGTATACCACTATG-
CAAGCAATTATTAATTATAA-TTGCTGTAATTTTTTAAA------AAAAA--TAAATTAA
GTCAAGGTGCAGCAAAAA-ATTTAGGATGAAGTGAATTACAGAGCTTTTTAGAAATTTAA
ATTTT-----GAATTAAATAAATT---TTAGGATTTGAAAGTAAAAGTTTT-AATAAAA-
TGATTATTTGAATTAAGTTCTGAGATATGTAC----------------------------
--------------

#Amblyomma_cajennense_EU791602
---------------------ATTATTA-GAAAT-TAAATATT-GTTAGTAAGTAAAAAT
TATGAAAACAAAAAGTTATGGCGGTATCTTAAGCTTTTCAGAGGAATTTGCTCTTTAATG
GATAAAACGCCAG-AATCTTACTAAGATTAGTA---AAATCAGTTTGTATACCACTATA-
AAAACAATTATTAATAATAA-TTGTTTTAAAATTATAAT------AAATAA-AAAATTAA
GTCAAGGTGCAGCAAAAA-TTTTAGTATGAAGTGAATTACAAAGCTTTTTAGAAATTTAT
-TTTT-----AAATAAAAAAAATT-----AGGATTTGAAAGTAAAAATAT--AATAGAA-
TGATTATTTGAATTAAGTTCTGAGATATGTAC----------------------------
--------------

#Amblyomma_cajennense_EU791603.1
---------------------ATTATTA-GAAAT-TAAATATT-GTTAGTAAGTAAAAAT
TATGAAAACAAAAAGTTATGGCGGTATCTTAAGCTTTTCAGAGGAATTTGCTCTTTAATG
GATAAAACGCCAG-AATCTTACTAAGATTAGTA---AAATCAGTTTGTATACCACTATA-
AAAACAATTATTAATAATAA-TTGTTTCAAAATTATAAT------AAATAA-AAAATTAA
GTCAAGGTGCAGCAAAAA-TTTTAGTATGAAGTGAATTACAAAGCTTTTTAGAAATTTAT
-TTTT-----AAATAAAAAAAATT-----AGGATTTGAAAGTAAAAATAT--AATAGAA-
TGATTATTTGAATTAAGTTCTGAGATATGTAC----------------------------
--------------

#Amblyomma_cajennense_EU791604.1
---------------------ATTATTA-GAAAT-TAAATATT-GTTAGTAAGTAAAAAT
TATGAAAACAAAAAGTTTTGGCGGTATCTTAAGCTTTTCAGAGGAATTTGCTCTTTAATG
GATAAAACGCCAG-AATCTTACTAAGATTAGTA---AAATCAGTTTGTATACCACTATA-
AAAACAATTATTAATAATAA-TTGTTTCAAAATTATAAT------AAATAA-AAAATTAA
GTCAAGGTGCAGCAAAAA-TTTTAGTATGAAGTGAATTACAAAGCTTTTTAGAAATTTAT
-TTTT-----AAATAAAAAAAATT-----AGGATTTGAAAGTAAAAATAT--AATAGAA-
TGATTATTTGAATTAAGTTCTGAGATATGTAC----------------------------
--------------

#Amblyomma_cajennense_EU791605.1
---------------------ATTATTA-GAAAT-GTTATATT-GTTAGTAGATAAA-TA
TATGAAAACAAAAAGTTATGGCGGTACCTCAAGCTTTTCAGAGGAATTTGCTCTTTAATG
GATAAAACGCCCA-GATCTTACTAGAGTTGGTA---AAGACAGTTTGTATACCACTATT-
AAAGCAATTATTTGTTACAA-TTGCTGTAAATTTT-ACA-------AGAAAAAAAGTTAA
GTCAAGGTGCAGCTTAAA-TTTTAGGATGAAGTGAATTACAATACTTTTTAG----TAAT
TTTATTTT---AAATAAGAAAAA----TTAGGATTTGAAAGTAAAAATTTT-AATAGAA-
TGATTATTTGAATTAAGCTCTGAGATATGTAC----------------------------
--------------

#Amblyomma_cajennense_EU791606.1
---------------------ATTATTA-GAAAT-GTTATATT-GTTAGTAGATAAAATA
TATGAAAACAAAAAGTTATGGCGGTACCTCAAGCTTTTCAGAGGAATTTGCTCTTTAATG
GATAAAACGCCCA-AATCTTACTAGAGTTGGCA---AAGACAGTTTGTATACCACTATT-
AAAGCAATTATTTGTTACAA-TTGCTGTAAATTTT-ACA-------AGAAAAAAAGTTAA
GTCAAGGTGCAGCTTAAA-TTTTAGGATGAAGTGAATTACAATACTTTTTAG----TAAT
TTTATTTT---AAATAAGAAAAA----TTAGGATTTGAAAGTAAAAATTTT-AATAGAA-
TGATTATTTGAATTAAGCTCTGAGATATGTAC----------------------------
--------------

#Amblyomma_cajennense_EU791607.1
---------------------ATTATTA-GAAAT-AATACATT-GTTAGTAAATAATATT
TATGAAAACAAAAAATCATGGCGGTATCTTAAGCTTTTCAGAGGAATTTGCTCTTTAATG
GATAAAACACCCA-AATCTTACTGAAATTGGTT---AAGACAGTTTGTATACCACTATT-
TAAGTAATTATTAATTATAA-TTACTGTAAATTTT-AAA------CAAAAAAAAAGTTAA
GTCAAGGTGCAGCTTAAA-TTTTAGGATGAAGTGAATTACAACGCTTTTTAGAAAAGTGA
TTTTTTT--------AAAAAAAAA---TTAGGATTTGAAAGTAAAAATTTT-AATAGAA-
TGATTATTTGAATTAAGCTCTGAGATATGTAC----------------------------
--------------

#Amblyomma_cajennense_EU791608.1
---------------------ATTATTA-GAAAT-AATACATT-GTTAGTAAATAATATT
TATGAAAACAAAAAATCATGGCGGTATCTTAAGCTTTTCAGAGGAATTTGCTCTTTAATG
GATAAAACACCCA-AATCTTACTGAAATTGGTT---AAGACAGTTTGTATACCACTATT-
TAAGTAATTATTAATTATAA-TTACTGTAAATTTT-AAA------CAAAAAAAAAGTTAA
GTCAAGGTGCAGCTTAAA-TTTTAGGATGAAGTGAATTACAACGCTTTTTAGAAAAGTGA
TTTTTTA--------AAAAAAAAA---TTAGGATTTGAAAGTAAAAATTTT-AATAGAA-
TGATTATTTGAATTAAGCTCTGAAATATGTAC----------------------------
--------------

#Amblyomma_cajennense_EU791609.1
---------------------ATTATTA-GAAAT-AATACATT-GTTAGTAAATAATATT
TATGAAAACAAAAAATCATGGCGGTATCTTAAGCTTTTCAGAGGAATTTGCTCTTTAATG
GATAAAACACCCA-AATCTTACTGAAATTGGTT---AAGACAGTTTGTATACCACTATT-
TAAGTAATTATTAATTATAA-TTACTGTAAATTTT-AAA------CAAAAAAAAAGTTAA
GTCAAGGTGCAGCTTAAA-TTTTAGGATGAAGTGAATTACAATGCTTTTTAGAAAAGTGA
TTTTTT---------AAAAAAAAA---TTAGGATTTGAAAGTAAAAATTTT-AATAGAA-
TGATTATTTGAATTAAGCTCTGAGATATGTAC----------------------------
--------------

#Amblyomma_cajennense_EU791610.1
---------------------ATTATTA-GAAAT-AATACATT-GTTAGTAAATAATATT
TATGAAAACAAAAAATCATGGCGGTATCTTAAGCTTTTCAGAGGAATTTGCTCTTTAATG
GATAAAACACCTA-AATCTTACTAAAATTGGTT---AAGACAGTTTGTATACCACTATT-
TAAGTAATTATTAATTATAA-TTGCTGTAAATTTT-AAA------CAGAAAAAAAGTTAA
GTCAAGGTGCAGCTAAAA-TTTTAGGATGAAGTGAATTACAATGCTTTTTAGAAAATACA
TTTTTT---------AAAAGAAAA---TTAGGATTTGAAAGTAAAGATTTT-AATAGAA-
TGATTAATTGAATTAAGCTCTGGGATATGTAC----------------------------
--------------

#Amblyomma_cajennense_EU791611.1
---------------------ATTATTA-GAAAT-AATACATT-GTTAGTAAATAATATT
TATGAAAACAAAAAATCATGGCGGTATCTTAAGCTTTTCAGAGGAATTTGCTCTTTAATG
GATAAAACACCCA-AATCTTACTAAAATTGGTT---AAGACAGTTTGTATACCACTATT-
TAAGTAATTATTAATTATAA-TTGCTGTAAATTTT-AAA------CAAAAAAAAAGTTAA
GTCAAGGTGCAGCATAAA-TTTTAGGATGAAGTGAATTACAATGCTTTTTAGAAAAGCGA
TTTTA----------AAAAAAAA----TTAGGATTTGAAAGTAAAAATTTT-AATAGAA-
TGATTATTTGAATTAAGCTCTGGGATATGTAC----------------------------
--------------

#Amblyomma_cajennense_EU791612.1
---------------------ATTATTA-GAAAT-AATACATT-GTTAGTAAATAATATT
TATGAAAACAAAAAATCATGGCGGTATCTTAAGCTTTTCAGAGGAATTTGCTCTTTAATG
GATAAAACACCCA-AATCTTACTAAAATTGGTT---AAGACAGTTTGTATACCACTATT-
TAAGTAATTATTAATTATAA-TTGCTGTAAATTTT-AAA------CAAAAAAAAAGTTAA
GTCAAGGTGCAGCATAAA-TTTTAGGATGAAGTGAATTACAATGCTTTTTAGAAAAGCGA
TTTAA----------AAAAAAAAA---TTAGGATTTGAAAGTAAAAATTTT-AATAGAA-
TGATTATTTGAATTAAGCTCTGAGATATGTAC----------------------------
--------------

#Amblyomma_cajennense_EU791613.1
---------------------ATTATTA-GAAAT-AATACATT-GTTAGTAAATAATATT
TATGAAAACAAAAAATCATGGCGGTATCTTAAGCTTTTCAGAGGAATTTGCTCTTTAATG
GATAAAACACCCA-AATCTTACTAAAATTGGTT---AAGACAGTTTGTATACCACTATT-
TAAGTAATTATTAATTATAA-TTGCTGTAAATTTT-AAA------CAAAAAAAAAGTTAA
GTCAAGGTGCAGCATAAA-TTTTAGGATGAAGTGAATTACAATGCTTTTTAGAAAAGCGA
TTTTA----------AAAAAAAAA---TTAGGATTTGAAAGTAAAAATTTT-AATAGAA-
TGATTATTTGAATTAAGCTCTGGGATATGTAC----------------------------
--------------

#Amblyomma_cajennense_JF437644.1
---------------------------------------------------------ACT
TACGAAAACAAAAAATTATGGCGGTATCTTAAGCTTTTCAGAGGAATTTGCTCTTTAATG
GATAAAACACCCA-AATCTTACTAAAGTTGGTA---AAGACAGCTTGTATACCACTATT-
AAAGCAATTATTAATTATAA-TTGCTGTAAATTTT-ATA------CAAAAAATAAGTTAA
GTCAAGGTGCAGCTTAAA-CTTTAGGATGAAGTGAATTACAATTCTCTTTAGACAATTAT
TTTATTTTTAAAAATAAAAAAAA----TTAGGATTTGAAAGTAAAAATTTT-AATAGAA-
------------------------------------------------------------
--------------

#Amblyomma_cajennense_JF523333.1
--------------------TATTATTA-GAAAT-AATATATT-GTTAGTATATAAAACT
TACGAAAACAAAAAATTATGGCGGTATCTTAAGCTTTTCAGAGGAATTTGCTCTTTAATG
GATAAAACACCCA-AATCTTACTAAAGTTGGTA---AAGACAGCTTGTATACCACTATT-
AAAGCAATTATTAATTATAA-TTGCTGTAAATTTT-ATA------CAAAAAATAAGTTAA
GTCAAGGTGCAGCTTAAA-CTTTAGGATGAAGTGAATTACAATTCTCTTTAGACAATTAT
TTT-TTTTTAAAAATAAAAAAAAA---TTAGGATTTGAAAGTAAAAATTTT-AATAGAA-
TGATTATTTGAATTAAGCTCTGAGATATGTAC----------------------------
--------------

#Amblyomma_cajennense_JX573118.1
TAAACTAGGATTAGATACCCTATTATTA-GAAAT-AATACATT-GTTAGTAAATAATATT
TATGAAAACAAAAAATCATGGCGGTATCTTAAGCTTTTCAGAGGAATTTGCTCTTTAATG
GATAAAACACCCA-AATCTTACTAAAATTGGTT---AAGACAGTTTGTATACCACTATT-
TAAGTAATTATTAATTATAA-TTGCTGTAAATTTT-AAA------CAAAAAAAAAGTTAA
GTCAAGGTGCAGCATAAA-TTTTAGGATGAAGTGAATTACAATGCTTTTTAGAAAAGCGA
TTT?A----------AAAAAAAAA---TTAGGATTTGAAAGTAAAAATTTT-AATAGAA-
TGATTATTTGAATTAAGCTCTGAGATATGTACATATCGCCCGTCGCTCTTTTTAAAAGAT
AAGTCGTAACAAAG

#Amblyomma_cajennesse_U95850.1
-AAACTAGGATTAGATACCCTATTATTA-GAAAT-AATATATT-GTTAGTATATAAGACT
TACGAAAACAAAAAATTATGGCGGTATCTTAAGCTTTTCAGACGAATTTGCTCTTTAATG
GATAAAACACCCA-AATCTTACTAAAGTTGGTA---A-GGCAGCTTGTATACCACTATT-
AAAGCAATTATTAATTATAA-TTGCTGTAAATTTTTATA------CAAAAAATAAGTTAA
GTCAAGGTGCAGCTTAAA-CTTTAGGATGAAGTGAATTACAATTCTCTTTAGACATTTAT
G--ATTCTTAAAATTAAAAAT------TTAGGATTTGAAAGTAAAA-TTTT-AATAGAA-
TGATTATTTGAATTAAGCTCTGAGATATGTACATATCGCCCGTCGCTCTTTTACAAAGAT
AAGTCGTAACAAAG

#Amblyomma_calcaratum_AY225322.1
---------------------ATTATTA-AGAACTAA-ATATT-GTAAGTAAGTAAATAT
TATGAAAACAAAAAATTATGGCGGTACTTTAAGCTTTTCAGAGGAATTTGCTCTTTAATG
GATAAAACACCTA-AATCTTACTAAAATTAGTTTT-AAGCCAGTTTGTATACCACTATA-
AAAGTAATAATTTATAATTA-TTACTTAAATTTTAAG-------TTTAAAATTAACTTAA
GTCATGGTGCAGCAAAAA-TTTTAGGTTGAAGTGAATTACATTTCTTTTCAGTT---TTT
TAA------AATTTAAAAATTAA----TTAGGATTTGAAAGTAAAAATAT--AATATAA-
TGATATTTTGAATTAAGTTCTGAAGTATGTACA---------------------------
--------------

#Amblyomma_calcaratum_JX192871.1
---------------------ATTATTA-AGAACTAA-ATATT-GTAAGTAAGTAAATAT
TATGAAA-CAAAAAATTATGGCGGTACTTTAAGCTTTTCAGAGGAATTTGCTCTTTAATG
GATAAAACACCTA-AATCTTACTAAAATTAGTTTT-AAGCCAGTTTGTATACCACTATA-
AAAGTAATAATTTATAATTA-TTACTTAAATTTTAAGAG-----TTTAAAATTAACTTAA
GTCATGGTGCAGCAAAAA-TTTTAGGTTGAAGTGAATTACATTTCTTTTCAGTT---TTT
TAA------AATTTAAAAATTAA----TTAGGATTTGAAAGTAAAAATAT--AATATAA-
TGATATTTTGAATTAAGTTCTGAAGTATGTAC----------------------------
--------------

#Amblyomma_calcaratum_JX192872.1
---------------------ATTATTA-AGAACTAA-ATATT-GTAAGTAAGTAAATAT
TATGAAA-CAAAAAATTATGGCGGTACTTTAAGCTTTTCAGAGGAATTTGCTCTTTAATG
GATAAAACACCTA-AATCTTACTAAAATTAGTTTT-AAGCCAGTTTGTATACCACTATA-
AAAGTAATAATTTATAATTA-TTACTTAAATTTTAAGAG-----TTTAAAATTAACTTAA
GTCATGGTGCAGCAAAAA-TTTTAGGTTGAAGTGAATTACATTTCTTTTCAGTT---TTT
TAA------AATTTAAAAATTAA----TTAGGATTTGAAAGTAAAAATAT--AATATAA-
TGATATTTTGAATTAAGTTCTGAAGTATGTAC----------------------------
--------------

#Amblyomma_calcaratum_JX192873.1
---------------------ATTATTA-AGAACTAA-ATATT-GTAAGTAAGTAAATAT
TATGAAA-CAAAAAATTATGGCGGTACTTTAAGCTTTTCAGAGGAATTTGCTCTTTAATG
GATAAAACACCTA-AATCTTACTAAAATTAGTTTT-AAGCCAGTTTGTATACCACTATA-
AAAGTAATAATTTATAATTA-TTACTTAAATTTTAAGAG-----TTTAAAATTAACTTAA
GTCATGGTGCAGCAAAAA-TTTTAGGTTGAAGTGAATTACATTTCTTTTCAGTT---TTT
TAA------AATTTAAAAATTAA----TTAGGATTTGAAAGTAAAAATAT--AATATAA-
TGATATTTTGAATTAAGTTCTGAAGTATGTAC----------------------------
--------------

#Amblyomma_calcaratum_JX192874.1
---------------------ATTATTA-AGAACTAA-ATATT-GTAAGTAAGTAAATAT
TATGAAA-CAAAAAATTATGGCGGTACTTTAAGCTTTTCAGAGGAATTTGCTCTTTAATG
GATAAAACACCTA-AATCTTACTAAAATTAGTTTT-AAGCCAGTTTGTATACCACTATA-
AAAGTAATAATTTATAATTA-TTACTTAAATTTTAAGAG-----TTTAAAATTAACTTAA
GTCATGGTGCAGCAAAAA-TTTTAGGTTGAAGTGAATTACATTTCTTTTCAGTT---TTT
TAA------AATTTAAAAATTAA----TTAGGATTTGAAAGTAAAAATAT--AATATAA-
TGATATTTTGAATTAAGTTCTGAAGTATGTAC----------------------------
--------------

#Amblyomma_calcaratum_JX192875.1
---------------------ATTATTA-AGAACTAA-ATATT-GTAAGTAAGTAAATAT
TATGAAA-CAAAAAATTATGGCGGTACTTTAAGCTTTTCAGAGGAATTTGCTCTTTAATG
GATAAAACACCTA-AATCTTACTAAAATTAGTTTT-AAGCCAGTTTGTATACCACTATA-
AAAGTAATAATTTATAATTA-TTACTTAAATTTTAAGAG-----TTTAAAATTAACTTAA
GTCATGGTGCAGCAAAAA-TTTTAGGTTGAAGTGAATTACATTTCTTTTCAGTT---TTT
TAA------AATTTAAAAATTAA----TTAGGATTTGAAAGTAAAAATAT--AATATAA-
TGATATTTTGAATTAAGTTCTGAAGTATGTAC----------------------------
--------------

#Amblyomma_calcaratum_JX192876.1
---------------------ATTATTA-AGAACTAA-ATATT-GTAAGTAAGTAAATAT
TATGAAA-CAAAAAATTATGGCGGTACTTTAAGCTTTTCAGAGGAATTTGCTCTTTAATG
GATAAAACACCTA-AATCTTACTAAAATTAGTTTT-AAGCCAGTTTGTATACCACTATA-
AAAGTAATAATTTATAATTA-TTACTTAAATTTTAAGAG-----TTTAAAATTAACTTAA
GTCATGGTGCAGCAAAAA-TTTTAGGTTGAAGTGAATTACATTTCTTTTCAGTT---TTT
TAA------AATTTAAAAATTAA----TTAGGATTTGAAAGTAAAAATAT--AATATAA-
TGATATTTTGAATTAAGTTCTGAAGTATGTAC----------------------------
--------------

#Amblyomma_calcaratum_JX192877.1
---------------------ATTATTA-AGAACTAA-ATATT-GTAAGTAAGTAAATAT
TATGAAA-CAAAAAATTATGGCGGTACTTTAAGCTTTTCAGAGGAATTTGCTCTTTAATG
GATAAAACACCTA-AATCTTACTAAAATTAGTTTT-AAGCCAGTTTGTATACCACTATA-
AAAGTAATAATTTATAATTA-TTACTTAAATTTTAAGAG-----TTTAAAATTAACTTAA
GTCATGGTGCAGCAAAAA-TTTTAGGTTGAAGTGAATTACATTTCTTTTCAGTT---TTT
TAA------AATTTAAAAATTAA----TTAGGATTTGAAAGTAAAAATAT--AATATAA-
TGATATTTTGAATTAAGTTCTGAAGTATGTAC----------------------------
--------------

#Amblyomma_calcaratum_JX192878.1
---------------------ATTATTA-AGAACTAA-ATATT-GTAAGTAAGTAAATAT
TATGAAA-CAAAAAATTATGGCGGTACTTTAAGCTTTTCAGAGGAATTTGCTCTTTAATG
GATAAAACACCTA-AATCTTACTAAAATTAGTTTT-AAGCCAGTTTGTATACCACTATA-
AAAGTAATAATTTATAATTA-TTACTTAAATTTTAAGAG-----TTTAAAATTAACTTAA
GTCATGGTGCAGCAAAAA-TTTTAGGTTGAAGTGAATTACATTTCTTTTCAGTT---TTT
TAA------AATTTAAAAATTAA----TTAGGATTTGAAAGTAAAAATAT--AATATAA-
TGATATTTTGAATTAAGTTCTGAAGTATGTAC----------------------------
--------------

#Amblyomma_calcaratum_JX192879.1
---------------------ATTATTA-AGAACTAA-ATATT-GTAAGTAAGTAAATAT
TATGAAA-CAAAAAATTATGGCGGTACTTTAAGCTTTTCAGAGGAATTTGCTCTTTAATG
GATAAAACACCTA-AATCTTACTAAAATTAGTTTT-AAGCCAGTTTGTATACCACTATA-
AAAGTAATAATTTATAATTA-TTACTTAAATTTTAAGAG-----TTTAAAATTAACTTAA
GTCATGGTGCAGCAAAAA-TTTTAGGTTGAAGTGAATTACATTTCTTTTCAGTT---TTT
TAA------AATTTAAAAATTAA----TTAGGATTTGAAAGTAAAAATAT--AATATAA-
TGATATTTTGAATTAAGTTCTGAAGTATGTAC----------------------------
--------------

#Amblyomma_calcaratum_JX192880.1
---------------------ATTATTA-AGAACTAA-ATATT-GTAAGTAAGTAAATAT
TATGAAA-CAAAAAATTATGGCGGTACTTTAAGCTTTTCAGAGGAATTTGCTCTTTAATG
GATAAAACACCTA-AATCTTACTAAAATTAGTTTT-AAGCCAGTTTGTATACCACTATA-
AAAGTAATAATTTATAATTA-TTACTTAAATTTTAAGAG-----TTTAAAATTAACTTAA
GTCATGGTGCAGCAAAAA-TTTTAGGTTGAAGTGAATTACATTTCTTTTCAGTT---TTT
TAA------AATTTAAAAATTAA----TTAGGATTTGAAAGTAAAAATAT--AATATAA-
TGATATTTTGAATTAAGTTCTGAAGTATGTAC----------------------------
--------------

#Amblyomma_calcaratum_JX192881.1
---------------------ATTATTA-AGAACTAA-ATATT-GTAAGTAAGTAAATAT
TATGAAAACAAAAAATTATGGCGGTACTTTAAGCTTTTCAGAGGAATTTGCTCTTTAATG
GATAAAACACCTA-AATCTTACTAAAATTAGTTTT-AAGCCAGTTTGTATACCACTATA-
AAAGTAATAATTTATAATTA-TTACTTAAATTTTAAGAG-----TTTAAAATTAACTTAA
GTCATGGTGCAGCAAAAA-TTTTAGGTTGAAGTGAATTACATTTCTTTTCAGTT---TTT
TAA------AATTTAAAAATTAA----TTAGGATTTGAAAGTAAAAATAT--AATATAA-
TGATATTTTGAATTAAGTTCTGAAGTATGTAC----------------------------
--------------

#Amblyomma_coelebs_AY342259.1
------------------------------------------------GTAAGTAAATAT
TATGAAAACAAAAAATTGTGGCGGTACTTCAAGCTTTTCAGAGGAATTTGCTCTTTAATG
GATAAAACACCTA-AACCTTACTAAAATTAGTTA--TAATCAGTTTGTATACCACTATG-
AAAGTAATAACTTATAATTA-T-ACTATAATTTTGAAAA-----TTTAAAATTAAATTAA
GTCATGGTGCAGCAAAAA-TTTTAGAATGAAGTGAATTACATTTCTTTTTAGAA---TAT
TTATTTAAAAAATTAAAAAATAG----TTAGGATTTGAAAGTAAAAATAT--AATAAAA-
TGATATTTTGAATTAAGT?CTGAAGTATGTAC----------------------------
--------------

#Amblyomma_crassum_AY342255.1
------------------------------------------------GTATATGAAATC
TATGAAAACAAAAAATCATGGCGGTACTTCAAGCTTTTCAGAGGAATTTGCTCTTTAATG
GATAAAACACCTA-AATCTTACTGAAATTAGCCT--AT-TCAGTTTGTATACCACTATA-
AAAGTAATAATTAGTTATTAATTACTTTAATTTTT-------ATTTAAAAAATAAATTAA
GTCATGGTGCAGCTAAAA-TTTTAGAATGAAGTGAATTACATTTCTT-TTTAGA---GAT
TTT------TCAATGAAAAATCTT-GGTTAGGATTTGAAAGTAAAGGTAT--AATAGAA-
TGATATTTTGAATTAAGTTCTGAAGTATGTAC----------------------------
--------------

#Amblyomma_darwini_AY342269.1
------------------------------------------------GTATATAAATAT
TACGAAAACAAAAAATTATGGCGGTACTTTAAGCTTTTCAGAGGAATTTGCTCTTTTATG
GATAAAACACCTG-AATCTTACTAAAATTA-TGA--AG-TCAGTTTGTATACCACTATA-
AAAGTAATAATTTATTATTA-TTACTTTAATTTT------TGAATCAAAAATTAAATTAA
GTCATGGTGCAGCAAAAA-TTTTAGGATGAAGTGAATTACATTTCTT-TTAAGA---AAA
AA------AATAATGAAAATTTTA-ACTTAGGATTTGAAAGTAAATATTT--AATATAA-
TGAAATATTGAATTTAGCCCTAAAGTATGTAC----------------------------
--------------

#Amblyomma_darwini_U95851.1
---AAACTAGGATTAGATACCCTATTATTATGAGCTGTAAATT-GTCAGTATATAAATAT
TACGAAAACAAAAAATTATGGCGGTACTTTAAGCTTTTCAGAGGAATTTGCTCTTTTATG
GATAAAACACCTG-AATCTTACTAAAATTAGTGA--AG-TCAGTTTGTATACCACTATA-
AAAGTAATAATTTATTATTA-TTACTTTAATTTT------TGATTTAAAAATTAAATTAA
GTCATGGTGCAGCAAAAA-TTTTAGGATGAAGTGAATTACATTTCTT-TTAAGA---AAA
AA------AATAATGAAAATTTTA-ACTTAGGATTTGAAAGTAAATATTT--AATATAA-
TGAAATATTGAATTTAGCCCTAAAGTATGTACATATCGCCCGTGTCGTACAAGATAAGTC
GTAACATAGTA---

#Amblyomma_dissimile_AY342248.1
------------------------------------------------GTATGTAAATAT
TATGAAAACAAAAAATTATGGCGGTACTTTAAGCTTTTCAGAGGAATTTGCTCTTTAATG
GATAAAACGCCTA-GCTCTTACTAAAATTAGTTA--AA-TCAGTTTGTATACCACTATA-
AAAGTAATATTTAACAATTA-TTACTTTAATTATA-----TTCAAAT-TAAACAAGTTAA
GTCATGGTGCAGCTAAAA-TTTTAGAATGAAGTGAATTACTTTTTATATTTAAA---AAT
ATATTTTTTT-AAATAAAAAATTA-AATTAGGATTTGAAATTAAAAATTT--AATAGAA-
TGAAGTTTTGAAAAAAGCCCTAAAGTATGTAC----------------------------
--------------

#Amblyomma_dissimile_AY342249.1
------------------------------------------------GTATGTAAATAC
TATGAAAACAAAAAATTATGGCGGTACTTTAAGCTTTTCAGAGGAATTTGC-CTTTAATG
GATAAAACGCCTA-GCTCTTACTAAAATTAGTTA--AA-TCAGTTTGTATACCACTATA-
AAAGTAATATTTAACAATTA-TTACTTTAATTATA-----TTCAAATATAAACAAGTTAA
GTCATGGTGCAGCTAAAA-TTTTAGAATGAAGTGAATTACTTTTTATATTTAAA---AAT
ATATTTTTTTTAAATAAAAAATTA-AATTAGGATTTGAAATTAAAAATTT--AATAGAA-
TGAAGTTTTGAAAAAAGCCCTAA-GTATGTAC----------------------------
--------------

#Amblyomma_dubitatum_AY342256.1
------------------------------------------------GTAAGTAAATAT
TATGAAAACAAAAAATTGTGGCGGTACTTTAAGCTTTTCAGAGGAATTTGCTCTTTAATG
GATAAAACACCTA-AATCTTACTAAAATTAGTTA--TAATCAGTTTGTATACCACTATA-
AAAGTAATAACTTATAATTA-TTACT-CAATTTT--AAA-----TTTAAAATTAAATTAA
GTCATGGTGCAGCAAAAA-TTTTAGAATGAAGTGAATTACATTTCTTATTAGAA---TGT
TAA----AAATATTAAAAATTAA----TTAGGATTTGAAAGTAAAAATAT--AATAAAA-
TGGTATTTTGAATTAAGTTCTGAAGTATGTAC----------------------------
--------------

#Amblyomma_dubitatum_AY342257.1
------------------------------------------------GTAAGTAAATAT
TATGAAAACAAAAAATTGTGGCGGTACTTTAAGCTTTTCAGAGGAATTTGCTCTTTAATG
-ATAAAACACCTA-AATCTTACTAAAATTAGTTA--TAATCAGTTTGTATACCACTATA-
AAAGTAATAACTTATAATTA-TTACTTCAATTTT--AAA-----TTTAAAATTAAATTAA
GTCATGGTGCAGCAAAAA-TTTTAGAATGAAGTGAATTACATTTCTTATTAGAA---TGT
TAA----AAATATTAAAAATTAA----TTAGGATTTGAAAGTAAAAATAT--AATAAAA-
TGATATTTTGAATTAAGTTCTGAAGTATGTAC----------------------------
--------------

#Amblyomma_dubitatum_AY342258.1
------------------------------------------------GTAAGTAAATAT
TATGAAAACAAAAAATTGTGGCGGTACTTTAAGCTTTTCAGAGGAATTTGCTCTTTAATG
GATAAAACACCTA-AATCTTACTAAAATTAGTTA--TAATCAGTTTGTATACCACTATG-
AAAGTAATAACTTATAATTA-TTACTTCAATTTT--AAA-----TTTAAAATTAAATTAA
GTCATGGTGCAGCAAAAA-TTTTAGAATGAAGTGAATTACATTTCTTATTAGAA---TAT
TAA----AAATAT-AAAAATTAA----TTAGGATTTGAAAGTAAAAATAT--AATAAAA-
TGATATTTTGAATTAAGTTCTGAAGTATGTAC----------------------------
--------------

#Amblyomma_elaphense_JN863729.1
TAAACTAGGATTAGATACCCTATTATTAAGAAATAAA--TATT-GTTATTAAATAATAAA
ATC-AAAACAAAAAATTATGGCGGTATCTTAAGCTCTTTAGAGGAATTTGCTCTTTAATG
GATAAAACACCTT-AACCTTACATAAGTTAGTTT-TAATTCAGTTTGTATACCACTATT-
TAAACAAAATATTATATTTT-TTGTTTTGATTTTT-AAA----ATTAAAAAAAAAGTTAA
GTCAAGGTGCAGCTTAAACTTAT-GAATGAAGTGAATTACAATTCTTTTTAGAA------
-AAA---AAAGT---GAAAGAAAAGAAATAGAATTTAAAAATAAAATTTT--ATTAAAA-
TGATTATTTGAATAAAGTTCTAAGATATGTACATATCGCCCGTCACTCTTTATATTAAGA
TAAGTCGTAACAAA

#Amblyomma_extraoculatum_AY342268.1
------------------------------------------------GTATATAAAAAT
TATGAAAACAAAAAATTATGGCGGTACTTTAAGCTTTTCAGAGGAATTTGCTCTATAATG
GATAAAACACCTA-AATCTTACTTAAATTTGTTA--AA-GCAGCTTGTATACCACTATA-
AAAGTAATAAATAAATATTA-TTACTTTAGTTTTA---TA---ATTAAAAAGAAAATTAA
GTCATGGTGCAGCA-AAA-TTTAAGAATGAAGTGAATTACATTTCTT-TTTAG-------
AAAA----AATCATTGAAATT--C-AATTAGGATTTGAAAGTAAAAATTT--AATATAA-
TGATATTTTGAAATAAGTTCTAAAGTATGTAC----------------------------
--------------

#Amblyomma_fimbriatum_JN863730.1
TTAAACCAGGATTAGATACCCTGTTATTTTAGAGCCGTATATT-GTAAGTATATAAAAAA
TATGAAAACAAAAAATTATGGCGGTGCTTTGAACTTTTCAGAGGAATTTGCTCTTTAATG
GATAAAACACCAC-AACCTTACTAAAATTAGCAA--TT-TCAGTTTGTATACCACTATA-
AAAATAATAATTAGTTATTA-TTATTAGAATTTT--------ATTAAAAAAATAAATTAA
GTCATGGTGCAGCAAAAA-TTTTAGAATGAAGTGAATTACATTATTT-TTCAAT---TTA
CGT------AAATTGAAAAATA---AAATAGGATTTGAAAATAAAAATAT--AATATAA-
TGATATTTTGAAATAAGTTCTAAAGCATGTACATATCGCCCGTCGCTCTTTTATGAAGAT
AAGTCGTAACAAAG

#Amblyomma_geayi_AY342262.1
------------------------------------------------GTAAATAAAAAT
TATGAAAACAAAAAACTATGGCGGTATCCTAAGCTTTTCAGAGGAATTTGCTCTTTAATG
GATAAAACACCTT-TACCTTACTAAAATTAGTT---AAATCAGTTTGTATACCACTATA-
CAAGTGATAATTTAGAATTA-TTACTATAATTTTTATA------TAAAA--GAAAATTAA
GTCATGGTGCAACATAAG-TTTTAGAATGAAGTGAATTACATTACTTGACAGAG------
--AAGATAAATT---AAATATTA-AATTTAGAATTTGAAAGTAAAAATTT--AATAGAA-
TGAGATTTTGAATTAAGCTCTGGGGTATGTAC----------------------------
--------------

#Amblyomma_geayi_AY342263.1
------------------------------------------------GTAAATAACAAG
TACGAAAGCAAAAAATTATGGCGGTGCTTTAAGCTTTTCAGAGGAATT-GCTCTTTAATG
GATAAAACGCCTA-AACCTTACTAAAACTAGTTTTTACATCAGTTTGTATACCGCTATG-
AAAGTAATAATTTATAAATA-TTACTTTAATTTTTT--G-----CTTGAAAGTAAATTAA
GTCAAGGTGCAACATAAG-TTTTAGAATGAAGTGAATTACATTACTTAATAGA-------
--GAAATAAATT---AAACTAAA---TTTAGGATTTGAAAGTAAAAATTC--AATAGAA-
TGGTTTTTTGAATTAAGTTCTGAAGTAT-TAC----------------------------
--------------

#Amblyomma_geayi_EU805555.1
-------------------------------------------------TAAATAAAA-T
TACGAAAACAAAAAACTATGGCGGTATCCTAAGCTTTTCAGAGGAATTTGCTCTTTAATG
GATAAAACACCTT-CACCTTACTAAAATTGGTT---AAATCAGTTTGTATACCACTATA-
TAAGTAATAATTTAGAATTA-TTACTGTAATTTTTTTC------TAAAAAAGAAAATTAA
GTCATGGTGCAACATAAG-TTTTAGAATGAAGTGAATTACATTACTTGACAGAG------
--AAAGTAAATT---AAATAA-A-AATTTAGAATTTGAAAGTAAAAATTT--AATAGAA-
TGAGATTTTGAATTAAGCTCTGGGGTATGTAC----------------------------
--------------

#Amblyomma_geayi_EU805556.1
-------------------------------------------------TAAATAAAA-T
TACGAAAACAAAAAACTATGGCGGTATCCTAAGCTTTTCAGAGGAATTTGCTCTTTAATG
GATAAAACACCTT-CACCTTACTAAAATTGGTT---AAATCAGTTTGTATACCACTATA-
TAAGTAATAATTTAGAATTA-TTACTGTAATTTTTTTC------TAAAAAAGAAAATTAA
GTCATGGTGCAACATAAG-TTTTAGAATGAAGTGAATTACATTACTTGACAGAG------
--AAAGTAAATT---AAATAA-A-AATTTAGAATTTGAAAGTAAAAATTT--AATAGAA-
TGAGATTTTGAATTAAGCTCTGGGGTATGTAC----------------------------
--------------

#Amblyomma_goeldii_AY342253.1
------------------------------------------------GTAAATATTAAA
-AAGAAAACAAAAAATTATGGCGGTACTTTAAGCTTGTTAGAGGAATTTGCTCTTTAATG
GATAAAACGCCTC-AATCTTACTAAAACTAGTG---AAATCAGTTTGTATACCACTATAC
AA-GTAATTATTTATTTTAA-TTACTTCAATTTTTAAAA-------AAGA-GAAAGTTAA
GTCAAGGTGCAA-ATAAG-TTTTAGAATGAAGTGAATTACAATTCTTTTAAGAA---TTA
TTTG----AATTA--AAAAAATT---TTTAGGATTTAAAAGTAAAAATTT--AATAGTA-
TGACATTTTGAACAAAGTTCTAAAGTATGTAC----------------------------
--------------

#Amblyomma_hebraeum_AF150049.1
---------------------ATTATTAAAGAACTTT-ATATT-GTGAGTAACTAAAATT
TATGAAAACAAAAAATTATGGCGGTACTTTAAGCTTTTCAGAGGAATTTGCTCTTTAATG
GATAAAACACCTA-AATCTTACTAGAATTTGTT---AAACCAGTTTGTATACCACTATT-
AAAGTAATATTTAATTATTA-TTACTTAAAACTTTTTAG-------AAAAAATAAATTAA
GTCATGGTGCAGCAAAAA-TTTTAGAATGAAGTGAATTACAATTCTTTTTAGAT---AAT
TTTA---AAATT---AAAATTAA--ACTTAGGATTTGAAAGTAAAAATTC--AATAGTA-
TGGTTTTTTGAATAAAGTTCTGAAGTATGTAC----------------------------
--------------

#Amblyomma_humerale_AY342260.1
------------------------------------------------GTATATAAATAT
TATGAAAACAAAAAATTATGGCGGTACTTTAA-CTTTTCAGAGGAATTTGCTCTTTAATG
GATAAAACACCTA-AATCTTACTAAAATTAGTTA--AT-TCAGTTTGTATACCACTATT-
AAAGTAATAATTTATAACTA-TTACTTTAATTTT--T-ACA--TTTAAAAAATAAATTAA
GTCATGGTGCAGCTTAAG-TTTTAGAATGAAGTGAATTACATTTCTT-TTAAGA---AAA
TTG------AAGTTTAAAATTAAT-TTTTTGGATTTGAAAGTAAAAATGT--AATATAA-
TGACATTTTGA-TTGAGTTCTAAAGTATGTAC----------------------------
--------------

#Amblyomma_imitator_EU791615.1
------------------------ACTATTAGGAAATTTTTATTGTTAGTAAATAAATAA
TACGAAAACAAAAAATTATGGCGGTATCTTAAGCTTTTCAGAGGAATTTGCTCTTTAATG
GATAAAACGCCTTTAATCTTACTAAAATTGGCA---ATTTCAGTTTGTATACCACTATA-
AAAGTAATAATTTATTATTA-TTGCTTTAA-TTTTAAAG------TAAAAAGAAAATTAA
GTCAAGGTGCAGCAAAAA-TTTTAGAATGAAGTGAATTACAGTGCTTTTTAGAA------
AAA---GAAAATG--AAACTTAA---TTTAGGATTTGAAAGTAAAAATTT--AATAAAA-
TGATTTTTTGAATGAAGTTCTGAGATATGTAC----------------------------
--------------

#Amblyomma_longirostre_AY342264.1
------------------------------------------------GTAAGTATTAAT
TATGAAAACAAAAAACTATGGCGGTACTCTAAGCTTTTCAGAGGAATTTGCTCTTTTATG
GATAAAACGCCCT-TACCTTACTAATTCTAGTT---AAATCAGTTTGTATACCACTATA-
AAAGTAATAATTTACAATTA-TTACTGAAAATTTTATAA-----ATAGAAAATAAATTAA
GTCATGGTGCAGCATAAG-ATTTAGAATGAAGT-AATTACATTGCTTAACAGTT------
--AAAATAATTT---GAACAAAACAATAAAGGATTTGAAAGTAAAAATTT--AATAAAA-
TGAATTTTTGAATTAAGTTCTGGAGTATGTAC----------------------------
--------------

#Amblyomma_longirostre_AY342265.1
------------------------------------------------GTAAGTATTAAT
TATGAAAACAAAAAACTATGGCGGTACTCTAAGCTTTTCAGAGGAATTTGCTCTTTTATG
GATAAAACGCCCT-TACCTTACTAATTCTAGTT---AAATCAGTTTGTATACCACTATT-
AAAGTA-TAATTTACAATTA-TTACTGAGAATTTTATAA-----ATAGAAAATAAATTAA
GTCATGGTGCAGCATAAG-ATTTAGAATGAAGTGAATTACATTGCTTAACAGTT------
--AAAATAATTT---GAACAAAATA-TAAAGGATTTGAAAGTAAAAATTT--AATAAAA-
TGAACTTTTGAATTAAGTTCTGGAGTATGTAC----------------------------
--------------

#Amblyomma_longirostre_AY342266.1
------------------------------------------------GTAAGTATTAAT
TATGAAAACAAAAAACTATGGCGGTACTCTAAGCTTTTCAGAG-AATTTGCTCTTTTATG
GATAAAACGCCCT-TACCTTACTAATTCTAGTT---AAATCAGTTTGTATACCACTATG-
AAAGTAATAATTTACAATTA-TTACTGAGAATTTTATAA-----ATAGAAAATAAATTAA
GTCATGGTGCAGCATAAG-ATTTAGAATGAAGTGAATTACATTGCTTAACAGTT------
--AAAATAATTT---GAACAAAATA-TAAAGGATTTGAAAGTAAAAATTT--AATAAAA-
TGAACTTTTGAATTAAGTTCTG-AGTATGTAC----------------------------
--------------

#Amblyomma_longirostre_EU805557.1
-------------------------------------------------TAAGTATTAAT
TATGAAAACAAAAAACTATGGCGGTACTCTAAGCTTTTCAGAGGAATTTGCTCTTTTATG
GATAAAACGCCCT-TACCTTACTAATTCTAGTT---AAATCAGTTTGTATACCACTATT-
AAAGTAATAATTTACAATTA-TTACTGAGAATTTTATAA-----ATAGAAAATAAATTAA
GTCATGGTGCAGCATAAG-ATTTAGAATGAAGTGAATTACATTGCTTAACAGTT------
--AAAATAATTT---GAACAAAATA-TAAAGGATTTGAAAGTAAAAATTT--AATAAAA-
TGAACTTTTGAATTAAGTTCTGGAGTATGTAC----------------------------
--------------

#Amblyomma_longirostre_EU805558.1
-------------------------------------------------TAAGTATTAAT
TATGAAAACAAAAAACTATGGCGGTACTCTAAGCTTTTCAGAGGAATTTGCTCTTTTATG
GATAAAACGCCCT-TACCTTACTAATTCTAGTT---AAATCAGTTTGTATACCACTATG-
AAAGTAATAATTTACAATTA-TTACTGAGAATTTTATAA-----ATAGAAAATAAATTAA
GTCATGGTGCAGCATAAG-ATTTAGAATGAAGTGAATTACATTGCTTAACAGTT------
--AAAATAATTT---GAACAAAATA-TAAAGGATTTGAAAGTAAAAATTT--AATAAAA-
TGAACTTTTGAATTAAGTTCTGGAGTATGTAC----------------------------
--------------

#Amblyomma_longirostre_EU805559.1
-------------------------------------------------TAAGTATTAAT
TATGAAAACAAAAAACTATGGCGGTACTCTAAGCTTTTCAGAGGAATTTGCTCTTTTATG
GATAAAACGCCCT-TACCTTACTAATTCTAGTT---AAATCAGTTTGTATACCACTATG-
AAAGTAATAATTTACAATTA-TTACTGAGAATTTTATAA-----ATAGAAAATAAATTAA
GTCATGGTGCAGCATAAG-ATTTAGAATGAAGTGAATTACATTGCTTAACAGTT------
--AAAATAATTT---GAACAAAGTA-TAAAGGATTTGAAAGTAAAAATTT--AATAAAA-
TGAACTTTTGAATTAAGTTCTGGAGTATGTAC----------------------------
--------------

#Amblyomma_longirostre_EU805560.1
-------------------------------------------------TAAGTATTAAT
TATGAAAACAAAAAACTATGGCGGTACTCTAAGCTTTTCAGAGGAATTTGCTCTTTTATG
GATAAAACGCCCT-TACCTTACTAATTCTAGTT---AAATCAGTTTGTATACCACTATG-
AAAGTAATAATTTACAATTA-TTACTGAGAATTTTATAA-----ATAGAAAATAAATTAA
GTCATGGTGCAGCATAAG-ATTTAGAATGAAGTGAATTACATTGCTTAACAGTT------
--AAAATAATTT---GAACAAAATA-TAAAGGATTTGAAAGTAAAAATTT--AATAAAA-
TGAACTTTTGAATTAAGTTCTGGAGTATGTAC----------------------------
--------------

#Amblyomma_longirostre_EU805561.1
-------------------------------------------------TAAGTATTAAT
TATGAAAACAAAAAACTATGGCGGTACTCTAAGCTTTTCAGAGGAATTTGCTCTTTTATG
GATAAAACGCCCT-TACCTTACTAATTCTAGTT---AAATCAGTTTGTATACCACTATA-
AAAGTAATAATTTACAATTA-TTACTGAAAATTTTATAA-----ATAGAAAATAAATTAA
GTCATGGTGCAGCATAAG-ATTTAGAATGAAGTGAATTACATTGCTTAACAGTT------
--AAAATAATTT---GAACAAAACAATAAAGGATTTGAAAGTAAAAATTT--AATAAAA-
TGAATTTTTGAATTAAGTTCTGGAGTATGTAC----------------------------
--------------

#Amblyomma_longirostre_EU805562.1
-------------------------------------------------TAAGTATTAAT
TATGAAAACAAAAAACTATGGCGGTACTCTAAGCTTTTCAGAGGAATTTGCTCTTTTATG
GATAAAACGCCCT-TACCTTACTAATTCTAGTT---AAATCAGTTTGTATACCACTATA-
AAAGTAATAATTTACAATTA-TTACTGAAAATTTTATAA-----ATAGAAAATAAATTAA
GTCATGGTGCAGCATAAG-ATTTAGAATGAAGTGAATTACATTGCTTAACAGTT------
--AAAATAATTT---GAACAAAACAATAAAGGATTTGAAAGTAAAAATTT--AATAAAA-
TGAATTTTTGAATTAAGTTCTGGAGTATGTAC----------------------------
--------------

#Amblyomma_longirostre_JX192889.1
---------------------ATTATTATGAAATTAA--TATT-GTTAGTAAGTATTAAT
TATGAAAACAAAAAACTATGGCGGTACTTTAAGCTTTTCAGAGGAATTTGCTCTTTTATG
GATAAAACGCCCT-TACCTTACTAATTCTAGTT---AAATCAGTTTGTATACCACTATA-
AAAGTAATAATTTACAATTA-TTACTGAAAATTTTATAA-----ATAGAAAATAAATTAA
GTCATGGTGCAGCATAAG-ATTTAGAATGAAGTGAATTACATTGCTTAACAGTT------
--AAAATAATTT---GAACAAAACAATAAAGGATTTGAAAGTAAAAATTT--AATAAAA-
TGAATTTTTGAATTAAGTTCTGGAGTATGTAC----------------------------
--------------

#Amblyomma_longirostre_JX192900.1
---------------------ATTATTATGAAATTAA--TATT-GTTAGTAAGTATTAAT
TATGAAAACAAAAAACTATGGCGGTACTTTAAGCTTTTCAGAGGAATTTGCTCTTTTATG
GATAAAACGCCCT-TACCTTACTAATTCTAGTT---AAATCAGTTTGTATACCACTATA-
AAAGTAATAATTTACAATTA-TTACTGAAAATTTTATAA-----ATAGAAAATAAATTAA
GTCATGGTGCAGCATAAG-ATTTAGAATGAAGTGAATTACATTGCTTAACAGTT------
--AAAATAATTT---GAACAAAACAATAAAGGATTTGAAAGTAAAAATTT--AATAAAA-
TGAATTTTTGAATTAAGTTCTGGAGTATGTAC----------------------------
--------------

#Amblyomma_longirostre_JX192901.1
---------------------ATTATTATGAAATTAA--TATT-GTTAGTAAGTATTAAT
TATGAAAACAAAAAACTATGGCGGTACTTTAAGCTTTTCAGAGGAATTTGCTCTTTTATG
GATAAAACGCCCT-TACCTTACTAATTCTAGTT---AAATCAGTTTGTATACCACTATA-
AAAGTAATAATTTACAATTA-TTACTGAAAATTTTATAA-----ATAGAAAATAAATTAA
GTCATGGTGCAGCATAAG-ATTTAGAATGAAGTGAATTACATTGCTTAACAGTT------
--AAAATAATTT---GAACAAAACAATAAAGGATTTGAAAGTAAAAATTT--AATAAAA-
TGAATTTTTGAATTAAGTTCTGGAGTATGTAC----------------------------
--------------

#Amblyomma_longirostre_JX192902.1
---------------------ATTATTATGAAATTAA--TATT-GTTAGTAAGTATTAAT
TATGAAAACAAAAAACTATGGCGGTACTTTAAGCTTTTCAGAGGAATTTGCTCTTTTATG
GATAAAACGCCCT-TACCTTACTAATTCTAGTT---AAATCAGTTTGTATACCACTATA-
AAAGTAATAATTTACAATTA-TTACTGAAAATTTTATAA-----ATAGAAAATAAATTAA
GTCATGGTGCAGCATAAG-ATTTAGAATGAAGTGAATTACATTGCTTAACAGTT------
--AAAATAATTT---GAACAAAACAATAAAGGATTTGAAAGTAAAAATTT--AATAAAA-
TGAATTTTTGAATTAAGTTCTGGAGTATGTAC----------------------------
--------------

#Amblyomma_longirostre_JX192903.1
---------------------ATTATTATGAAATTAA--TATT-GTTAGTAAGTATTAAT
TATGAAAACAAAAAACTATGGCGGTACTTTAAGCTTTTCAGAGGAATTTGCTCTTTTATG
GATAAAACGCCCT-TACCTTACTAATTCTAGTT---AAATCAGTTTGTATACCACTATA-
AAAGTAATAATTTACAATTA-TTACTGAAAATTTTATAA-----ATAGAAAATAAATTAA
GTCATGGTGCAGCATAAG-ATTTAGAATGAAGTGAATTACATTGCTTAACAGTT------
--AAAATAATTT---GAACAAAACAATAAAGGATTTGAAAGTAAAAATTT--AATAAAA-
TGAATTTTTGAATTAAGTTCTGGAGTATGTAC----------------------------
--------------

#Amblyomma_longirostre_JX192904.1
---------------------ATTATTATGAAATTAA--TATT-GTTAGTAAGTATTAAT
TATGAAAACAAAAAACTATGGCGGTACTTTAAGCTTTTCAGAGGAATTTGCTCTTTTATG
GATAAAACGCCCT-TACCTTACTAATTCTAGTT---AAATCAGTTTGTATACCACTATA-
AAAGTAATAATTTACAATTA-TTACTGAAAATTTTATAA-----ATAGAAAATAAATTAA
GTCATGGTGCAGCATAAG-ATTTAGAATGAAGTGAATTACATTGCTTAACAGTT------
--AAAATAATTT---GAACAAAACAATAAAGGATTTGAAAGTAAAAATTT--AATAAAA-
TGAATTTTTGAATTAAGTTCTGGAGTATGTAC----------------------------
--------------

#Amblyomma_longirostre_JX192905.1
---------------------ATTATTATGAAATTAA--TATT-GTTAGTAAGTATTAAT
TATGAAAACAAAAAACTATGGCGGTACTTTAAGCTTTTCAGAGGAATTTGCTCTTTTATG
GATAAAACGCCCT-TACCTTACTAATTCTAGTT---AAATCAGTTTGTATACCACTATA-
AAAGTAATAATTTACAATTA-TTACTGAAAATTTTATAA-----ATAGAAAATAAATTAA
GTCATGGTGCAGCATAAG-ATTTAGAATGAAGTGAATTACATTGCTTAACAGTT------
--AAAATAATTT---GAACAAAACAATAAAGGATTTGAAAGTAAAAATTT--AATAAAA-
TGAATTTTTGAATTAAGTTCTGGAGTATGTAC----------------------------
--------------

#Amblyomma_longirostre_JX192906.1
---------------------ATTATTATGAAATTAA--TATT-GTTAGTAAGTATTAAT
TATGAAAACAAAAAACTATGGCGGTACTTTAAGCTTTTCAGAGGAATTTGCTCTTTTATG
GATAAAACGCCCT-TACCTTACTAATTCTAGTT---AAATCAGTTTGTATACCACTATA-
AAAGTAATAATTTACAATTA-TTACTGAAAATTTTATAA-----ATAGAAAATAAATTAA
GTCATGGTGCAGCATAAG-ATTTAGAATGAAGTGAATTACATTGCTTAACAGTT------
--AAAATAATTT---GAACAAAACAATAAAGGATTTGAAAGTAAAAATTT--AATAAAA-
TGAATTTTTGAATTAAGTTCTGGAGTATGTAC----------------------------
--------------

#Amblyomma_longirostre_JX192907.1
---------------------ATTATTATGAAATTAA--TATT-GTTAGTAAGTATTAAT
TATGAAAACAAAAAACTATGGCGGTACTTTAAGCTTTTCAGAGGAATTTGCTCTTTTATG
GATAAAACGCCCT-TACCTTACTAATTCTAGTT---AAATCAGTTTGTATACCACTATA-
AAAGTAATAATTTACAATTA-TTACTGAAAATTTTATAA-----ATAGAAAATAAATTAA
GTCATGGTGCAGCATAAG-ATTTAGAATGAAGTGAATTACATTGCTTAACAGTT------
--AAAATAATTT---GAACAAAACAATAAAGGATTTGAAAGTAAAAATTT--AATAAAA-
TGAATTTTTGAATTAAGTTCTGGAGTATGTAC----------------------------
--------------

#Amblyomma_longirostre_JX192908.1
---------------------ATTATTATGAAATTAA--TATT-GTTAGTAAGTATTAAT
TATGAAAACAAAAAACTATGGCGGTACTTTAAGCTTTTCAGAGGAATTTGCTCTTTTATG
GATAAAACGCCCT-TACCTTACTAATTCTAGTT---AAATCAGTTTGTATACCACTATA-
AAAGTAATAATTTACAATTA-TTACTGAAAATTTTATAA-----ATAGAAAATAAATTAA
GTCATGGTGCAGCATAAG-ATTTAGAATGAAGTGAATTACATTGCTTAACAGTT------
--AAAATAATTT---GAACAAAACAATAAAGGATTTGAAAGTAAAAATTT--AATAAAA-
TGAATTTTTGAATTAAGTTCTGGAGTATGTAC----------------------------
--------------

#Amblyomma_longirostre_JX192909.1
---------------------ATTATTATGAAATTAA--TATT-GTTAGTAAGTATTAAT
TATGAAAACAAAAAACTATGGCGGTACTTTAAGCTTTTCAGAGGAATTTGCTCTTTTATG
GATAAAACGCCCT-TACCTTACTAATTCTAGTT---AAATCAGTTTGTATACCACTATA-
AAAGTAATAATTTACAATTA-TTACTGAAAATTTTATAA-----ATAGAAAATAAATTAA
GTCATGGTGCAGCATAAG-ATTTAGAATGAAGTGAATTACATTGCTTAACAGTT------
--AAAATAATTT---GAACAAAACAATAAAGGATTTGAAAGTAAAAATTT--AATAAAA-
TGAATTTTTGAATTAAGTTCTGGAGTATGTAC----------------------------
--------------

#Amblyomma_longirostre_JX192910.1
---------------------ATTATTATGAAATTAA--TATT-GTTAGTAAGTATTAAT
TATGAAAACAAAAAACTATGGCGGTACTTTAAGCTTTTCAGAGGAATTTGCTCTTTTATG
GATAAAACGCCCT-TACCTTACTAATTCTAGTT---AAATCAGTTTGTATACCACTATA-
AAAGTAATAATTTACAATTA-TTACTGAAAATTTTATAA-----ATAGAAAATAAATTAA
GTCATGGTGCAGCATAAG-ATTTAGAATGAAGTGAATTACATTGCTTAACAGTT------
--AAAATAATTT---GAACAAAACAATAAAGGATTTGAAAGTAAAAATTT--AATAAAA-
TGAATTTTTGAATTAAGTTCTGGAGTATGTAC----------------------------
--------------

#Amblyomma_longirostre_JX192911.1
---------------------ATTATTATGAAATTAA--TATT-GTTAGTAAGTATTAAT
TATGAAAACAAAAAACTATGGCGGTACTTTAAGCTTTTCAGAGGAATTTGCTCTTTTATG
GATAAAACGCCCT-TACCTTACTAATTCTAGTT---AAATCAGTTTGTATACCACTATA-
AAAGTAATAATTTACAATTA-TTACTGAAAATTTTATAA-----ATAGAAAATAAATTAA
GTCATGGTGCAGCATAAG-ATTTAGAATGAAGTGAATTACATTGCTTAACAGTT------
--AAAATAATTT---GAACAAAACAATAAAGGATTTGAAAGTAAAAATTT--AATAAAA-
TGAATTTTTGAATTAAGTTCTGGAGTATGTAC----------------------------
--------------

#Amblyomma_longirostre_JX192912.1
---------------------ATTATTATGAAATTAA--TATT-GTTAGTAAGTATTAAT
TATGAAAACAAAAAACTATGGCGGTACTTTAAGCTTTTCAGAGGAATTTGCTCTTTTATG
GATAAAACGCCCT-TACCTTACTAATTCTAGTT---AAATCAGTTTGTATACCACTATA-
AAAGTAATAATTTACAATTA-TTACTGAAAATTTTATAA-----ATAGAAAATAAATTAA
GTCATGGTGCAGCATAAG-ATTTAGAATGAAGTGAATTACATTGCTTAACAGTT------
--AAAATAATTT---GAACAAAACAATAAAGGATTTGAAAGTAAAAATTT--AATAAAA-
TGAATTTTTGAATTAAGTTCTGGAGTATGTAC----------------------------
--------------

#Amblyomma_longirostre_JX192913.1
---------------------ATTATTATGAAATTAA--TATT-GTTAGTAAGTATTAAT
TATGAAAACAAAAAACTATGGCGGTACTTTAAGCTTTTCAGAGGAATTTGCTCTTTTATG
GATAAAACGCCCT-TACCTTACTAATTCTAGTT---AAATCAGTTTGTATACCACTATA-
AAAGTAATAATTTACAATTA-TTACTGAAAATTTTATAA-----ATAGAAAATAAATTAA
GTCATGGTGCAGCATAAG-ATTTAGAATGAAGTGAATTACATTGCTTAACAGTT------
--AAAATAATTT---GAACAAAACAATAAAGGATTTGAAAGTAAAAATTT--AATAAAA-
TGAATTTTTGAATTAAGTTCTGGAGTATGTAC----------------------------
--------------

#Amblyomma_longirostre_JX192914.1
---------------------ATTATTATGAAATTAA--TATT-GTTAGTAAGTATTAAT
TATGAAAACAAAAAACTATGGCGGTACTTTAAGCTTTTCAGAGGAATTTGCTCTTTTATG
GATAAAACGCCCT-TACCTTACTAATTCTAGTT---AAATCAGTTTGTATACCACTATA-
AAAGTAATAATTTACAATTA-TTACTGAAAATTTTATAA-----ATAGAAAATAAATTAA
GTCATGGTGCAGCATAAG-ATTTAGAATGAAGTGAATTACATTGCTTAACAGTT------
--AAAATAATTT---GAACAAAACAATAAAGGATTTGAAAGTAAAAATTT--AATAAAA-
TGAATTTTTGAATTAAGTTCTGGAGTATGTAC----------------------------
--------------

#Amblyomma_longirostre_JX192915.1
---------------------ATTATTATGAAATTAA--TATT-GTTAGTAAGTATTAAT
TATGAAAACAAAAAACTATGGCGGTACTTTAAGCTTTTCAGAGGAATTTGCTCTTTTATG
GATAAAACGCCCT-TACCTTACTAATTCTAGTT---AAATCAGTTTGTATACCACTATA-
AAAGTAATAATTTACAATTA-TTACTGAAAATTTTATAA-----ATAGAAAATAAATTAA
GTCATGGTGCAGCATAAG-ATTTAGAATGAAGTGAATTACATTGCTTAACAGTT------
--AAAATAATTT---GAACAAAACAATAAAGGATTTGAAAGTAAAAATTT--AATAAAA-
TGAATTTTTGAATTAAGTTCTGGAGTATGTAC----------------------------
--------------

#Amblyomma_longirostre_JX192916.1
---------------------ATTATTATGAAATTAA--TATT-GTTAGTAAGTATTAAT
TATGAAAACAAAAAACTATGGCGGTACTTTAAGCTTTTCAGAGGAATTTGCTCTTTTATG
GATAAAACGCCCT-TACCTTACTAATTCTAGTT---AAATCAGTTTGTATACCACTATA-
AAAGTAATAATTTACAATTA-TTACTGAAAATTTTATAA-----ATAGAAAATAAATTAA
GTCATGGTGCAGCATAAG-ATTTAGAATGAAGTGAATTACATTGCTTAACAGTT------
--AAAATAATTT---GAACAAAACAATAAAGGATTTGAAAGTAAAAATTT--AATAAAA-
TGAATTTTTGAATTAAGTTCTGGAGTATGTAC----------------------------
--------------

#Amblyomma_longirostre_JX192917.1
---------------------ATTATTATGAAATTAA--TATT-GTTAGTAAGTATTAAT
TATGAAAACAAAAAACTATGGCGGTACTTTAAGCTTTTCAGAGGAATTTGCTCTTTTATG
GATAAAACGCCCT-TACCTTACTAATTCTAGTT---AAATCAGTTTGTATACCACTATA-
AAAGTAATAATTTACAATTA-TTACTGAAAATTTTATAA-----ATAGAAAATAAATTAA
GTCATGGTGCAGCATAAG-ATTTAGAATGAAGTGAATTACATTGCTTAACAGTT------
--AAAATAATTT---GAACAAAACAATAAAGGATTTGAAAGTAAAAATTT--AATAAAA-
TGAATTTTTGAATTAAGTTCTGGAGTATGTAC----------------------------
--------------

#Amblyomma_longirostre_JX192918.1
---------------------ATTATTATGAAATTAA--TATT-GTTAGTAAGTATTAAT
TATGAAAACAAAAAACTATGGCGGTACTTTAAGCTTTTCAGAGGAATTTGCTCTTTTATG
GATAAAACGCCCT-TACCTTACTAATTCTAGTT---AAATCAGTTTGTATACCACTATA-
AAAGTAATAATTTACAATTA-TTACTGAAAATTTTATAA-----ATAGAAAATAAATTAA
GTCATGGTGCAGCATAAG-ATTTAGAATGAAGTGAATTACATTGCTTAACAGTT------
--AAAATAATTT---GAACAAAACAATAAAGGATTTGAAAGTAAAAATTT--AATAAAA-
TGAATTTTTGAATTAAGTTCTGGAGTATGTAC----------------------------
--------------

#Amblyomma_longirostre_JX192919.1
---------------------ATTATTATGAAATTAA--TATT-GTTAGTAAGTATTAAT
TATGAAAACAAAAAACTATGGCGGTACTTTAAGCTTTTCAGAGGAATTTGCTCTTTTATG
GATAAAACGCCCT-TACCTTACTAATTCTAGTT---AAATCAGTTTGTATACCACTATA-
AAAGTAATAATTTACAATTA-TTACTGAAAATTTTATAA-----ATAGAAAATAAATTAA
GTCATGGTGCAGCATAAG-ATTTAGAATGAAGTGAATTACATTGCTTAACAGTT------
--AAAATAATTT---GAACAAAACAATAAAGGATTTGAAAGTAAAAATTT--AATAAAA-
TGAATTTTTGAATTAAGTTCTGGAGTATGTAC----------------------------
--------------

#Amblyomma_longirostre_JX192920.1
---------------------ATTATTATGAAATTAA--TATT-GTTAGTAAGTATTAAT
TATGAAAACAAAAAACTATGGCGGTACTTTAAGCTTTTCAGAGGAATTTGCTCTTTTATG
GATAAAACGCCCT-TACCTTACTAATTCTAGTT---AAATCAGTTTGTATACCACTATA-
AAAGTAATAATTTACAATTA-TTACTGAAAATTTTATAA-----ATAGAAAATAAATTAA
GTCATGGTGCAGCATAAG-ATTTAGAATGAAGTGAATTACATTGCTTAACAGTT------
--AAAATAATTT---GAACAAAACAATAAAGGATTTGAAAGTAAAAATTT--AATAAAA-
TGAATTTTTGAATTAAGTTCTGGAGTATGTAC----------------------------
--------------

#Amblyomma_maculatum_AY342285.1
------------------------------------------------GTAAATAAAA-T
AATGAAAACAAAAAATTATGGCGGTATTTCAAGCTTTTCAGAGGAATTTGCTCTTTAATG
GATAAAACACCTA-AATCTTACTAAAATTTGTT---AAATCAGTTTGTATAC-ACTATT-
AAAGTAATAATTAACTATTA-TTACTAAAAAATTAATTT-------TAATAGGAAGTTAA
GTCAAGGTGCAGCTTAAA-TTTTAGCATGAAGTGAATTTCATTTCTTTTAAGAAA-----
-GAAG--AAATG---AAATTCAA---TTTAGGATTTGAAAGTAAAAATTT--AATAAAA-
TGATTTTTTGAATAAAGCTCTGAAATATGTAC----------------------------
--------------

#Amblyomma_maculatum_U95854.1
-AAACTAGGATTATATACCCTATTATTAAAATCTTTA--TGTT-GTTAGTAAATAAAA-T
AATGAAAACAAAAAATTATGGCGGTATTTCAAGCTTTTCAGAGGAATTTGCTCTTTAATG
GATAAAACACCTA-AATCTTACTAAAATTT--T---AGGGCAGTTTGTATACCACTATT-
AAAGTAATAATTAACTATTA-TTTCTAAAAAATTAATTTA------TAATAGGAAGTTAA
GTCAAGGTGCAGCTTAAA-TTTTAGCATGAAGTGAATTTCATTTCTTTTAAGAAAT----
TGAAG--AAATG---AAATTCAAA--TTTAGGATTTGAAAGTAAAAATTT--AATAAAA-
TGATTTTTTGAATAAAGCTCTGAAATATGTACATATCGCCCGTCGCTCTTTTTTATAAGA
TAAGTCGTAACATA

#Amblyomma_naponense_AY342287.1
------------------------------------------------GTAAATATTAAT
TACGAAAACAAAAA-TTATGGCGGTACTTTAAGCTTTTCAGAGGAATTTGCTCTTTAATG
GATAAAACACCAA-AATCTCACTAAATTTTGTAA--AA-ACAGTTTGTATACCACTATA-
TAAATAATAATTTATTATTA-TTATTTTGATTTTT-TAAAATA----AAAAATAAATTAA
GTCATGGTGCAGCAAAAA-ATTTAGGATGAAGTGAATTACATTTCTT-TTAAGA---AAG
AAA------AATG--AAATTTCA--AATTAGGATTTGAAAGTAAAATTTA--A-TATGA-
TGTAAATTTGAATAAAGTGCTAAAGTATGTAC----------------------------
--------------

#Amblyomma_nodosum_AY225321.1
---------------------ATTATTATAGAGCTAATATATT-GTTAGTAAGTAAATAT
TATGAAAACAAAAAATTATGGCGGTACTTTAAGCTTTTCAGAGGAATTTGCTCTTTAATG
GATAAAACACCTG-AATTTTACTAAAATTAGTTT--AAATCAGTTTGTATACCACTATT-
AAAATAATAATTTATAATTA-TTATTTTGATTTTAAAA------TTAAAAATTAATTTAA
GTCATGGTGCAGCAAAAA-TTTTAGAATGAAGTGAATTACATTTCTTTTTAGAA---ATC
TAA------ATTGAAAAAATTTT----ATAGGATTTGAAAGTAAAAATAT--AATAGAA-
TGATGTTTTGAATAAAGTTCTAAAGTATGTACA---------------------------
--------------

#Amblyomma_nodosum_JX192882.1
---------------------ATTATTATAGAGCTAATATATT-GTTAGTAAGTAAATAT
TATGAAAACAAAAAATTATGGCGGTACTTTAAGCTTTTCAGAGGAATTTGCTCTTTAATG
GATAAAACACCTG-AATTTTACTAAAATTAGTTT--AAATCAGTTTGTATACCACTATT-
AAAATAATAATTTATAATTA-TTATTTTGATTTTAAAA------TTAAAAATTAATTTAA
GTCATGGTGCAGCAAAAA-TTTTAGAATGAAGTGAATTACATTTCTTTTTAGAA---ATC
TAA------ATTGAAAAAATTTT----ATAGGATTTGAAAGTAAAAATAT--AATAGAA-
TGATGTTTTGAATAAAGTTCTAAAGTATGTAC----------------------------
--------------

#Amblyomma_nodosum_JX192883.1
---------------------ATTATTATAGAGCTAATATATT-GTTAGTAAGTAAATAT
TATGAAAACAAAAAATTATGGCGGTACTTTAAGCTTTTCAGAGGAATTTGCTCTTTAATG
GATAAAACACCTG-AATTTTACTAAAATTAGTTT--AAATCAGTTTGTATACCACTATT-
AAAATAATAATTTATAATTA-TTATTTTGATTTTAAAA------TTAAAAATTAATTTAA
GTCATGGTGCAGCAAAAA-TTTTAGAATGAAGTGAATTACATTTCTTTTTAGAA---ATC
TAA------ATTGAAAAAATTTT----ATAGGATTTGAAAGTAAAAATAT--AATAGAA-
TGATGTTTTGAATAAAGTTCTAAAGTATGTAC----------------------------
--------------

#Amblyomma_nodosum_JX192884.1
---------------------ATTATTATAGAGCTAATATATT-GTTAGTAAGTAAATAT
TATGAAAACAAAAAATTATGGCGGTACTTTAAGCTTTTCAGAGGAATTTGCTCTTTAATG
GATAAAACACCTG-AATTTTACTAAAATTAGTTT--AAATCAGTTTGTATACCACTATT-
AAAATAATAATTTATAATTA-TTATTTTGATTTTAAAA------TTAAAAATTAATTTAA
GTCATGGTGCAGCAAAAA-TTTTAGAATGAAGTGAATTACATTTCTTTTTAGAA---ATC
TAA------ATTGAAAAAATTTT----ATAGGATTTGAAAGTAAAAATAT--AATAGAA-
TGATGTTTTGAATAAAGTTCTAAAGTATGTAC----------------------------
--------------

#Amblyomma_nodosum_JX192885.1
---------------------ATTATTATAGAGCTAATATATT-GTTAGTAAGTAAATAT
TATGAAAACAAAAAATTATGGCGGTACTTTAAGCTTTTCAGAGGAATTTGCTCTTTAATG
GATAAAACACCTG-AATTTTACTAAAATTAGTTT--AAATCAGTTTGTATACCACTATT-
AAAATAATAATTTATAATTA-TTATTTTGATTTTAAAA------TTAAAAATTAATTTAA
GTCATGGTGCAGCAAAAA-TTTTAGAATGAAGTGAATTACATTTCTTTTTAGAA---ATC
TAA------ATTGAAAAAATTTT----ATAGGATTTGAAAGTAAAAATAT--AATAGAA-
TGATGTTTTGAATAAAGTTCTAAAGTATGTAC----------------------------
--------------

#Amblyomma_nodosum_JX192886.1
---------------------ATTATTATAGAGCTAATATATT-GTTAGTAAGTAAATAT
TATGAAAACAAAAAATTATGGCGGTACTTTAAGCTTTTCAGAGGAATTTGCTCTTTAATG
GATAAAACACCTG-AATTTTACTAAAATTAGTTT--AAATCAGTTTGTATACCACTATT-
AAAATAATAATTTATAATTA-TTATTTTGATTTTAAAA------TTAAAAATTAATTTAA
GTCATGGTGCAGCAAAAA-TTTTAGAATGAAGTGAATTACATTTCTTTTTAGAA---ATC
TAA------ATTGAAAAAATTTT----ATAGGATTTGAAAGTAAAAATAT--AATAGAA-
TGATGTTTTGAATAAAGTTCTAAAGTATGTAC----------------------------
--------------

#Amblyomma_nodosum_JX192887.1
---------------------ATTATTATAGAGCTAATATATT-GTTAGTAAGTAAATAT
TATGAAAACAAAAAATTATGGCGGTACTTTAAGCTTTTCAGAGGAATTTGCTCTTTAATG
GATAAAACACCTG-AATTTTACTAAAATTAGTTT--AAATCAGTTTGTATACCACTATT-
AAAATAATAATTTATAATTA-TTATTTTGATTTTAAAA------TTAAAAATTAATTTAA
GTCATGGTGCAGCAAAAA-TTTTAGAATGAAGTGAATTACATTTCTTTTTAGAA---ATC
TAA------ATTGAAAAAATTTT----ATAGGATTTGAAAGTAAAAATAT--AATAGAA-
TGATGTTTTGAATAAAGTTCTAAAGTATGTAC----------------------------
--------------

#Amblyomma_nodosum_JX192888.1
---------------------ATTATTATAGAGCTAATATATT-GTTAGTAAGTAAATAT
TATGAAAACAAAAAATTATGGCGGTACTTTAAGCTTTTCAGAGGAATTTGCTCTTTAATG
GATAAAACACCTG-AATTTTACTAAAATTAGTTT--AAATCAGTTTGTATACCACTATT-
AAAATAATAATTTATAATTA-TTATTTTGATTTTAAAA------TTAAAAATTAATTTAA
GTCATGGTGCAGCAAAAA-TTTTAGAATGAAGTGAATTACATTTCTTTTTAGAA---ATC
TAA------ATTGAAAAAATTTT----ATAGGATTTGAAAGTAAAAATAT--AATAGAA-
TGATGTTTTGAATAAAGTTCTAAAGTATGTAC----------------------------
--------------

#Amblyomma_nodosum_JX192889.1
---------------------ATTATTATAGAGCTAATATATT-GTTAGTAAGTAAATAT
TATGAAAACAAAAAATTATGGCGGTACTTTAAGCTTTTCAGAGGAATTTGCTCTTTAATG
GATAAAACACCTG-AATTTTACTAAAATTAGTTT--AAATCAGTTTGTATACCACTATT-
AAAATAATAATTTATAATTA-TTATTTTGATTTTAAAA------TTAAAAATTAATTTAA
GTCATGGTGCAGCAAAAA-TTTTAGAATGAAGTGAATTACATTTCTTTTTAGAA---ATC
TAA------ATTGAAAAAATTTT----ATAGGATTTGAAAGTAAAAATAT--AATAGAA-
TGATGTTTTGAATAAAGTTCTAAAGTATGTAC----------------------------
--------------

#Amblyomma_nodosum_JX192890.1
---------------------ATTATTATAGAGCTAATATATT-GTTAGTAAGTAAATAT
TATGAAAACAAAAAATTATGGCGGTACTTTAAGCTTTTCAGAGGAATTTGCTCTTTAATG
GATAAAACACCTG-AATTTTACTAAAATTAGTTT--AAATCAGTTTGTATACCACTATT-
AAAATAATAATTTATAATTA-TTATTTTGATTTTAAAA------TTAAAAATTAATTTAA
GTCATGGTGCAGCAAAAA-TTTTAGAATGAAGTGAATTACATTTCTTTTTAGAA---ATC
TAA------ATTGAAAAAATTTT----ATAGGATTTGAAAGTAAAAATAT--AATAGAA-
TGATGTTTTGAATAAAGTTCTAAAGTATGTAC----------------------------
--------------

#Amblyomma_nodosum_JX192891.1
---------------------ATTATTATAGAGCTAATATATT-GTTAGTAAGTAAATAT
TATGAAAACAAAAAATTATGGCGGTACTTTAAGCTTTTCAGAGGAATTTGCTCTTTAATG
GATAAAACACCTG-AATTTTACTAAAATTAGTTT--AAATCAGTTTGTATACCACTATT-
AAAATAATAATTTATAATTA-TTATTTTGATTTTAAAA------TTAAAAATTAATTTAA
GTCATGGTGCAGCAAAAA-TTTTAGAATGAAGTGAATTACATTTCTTTTTAGAA---ATC
TAA------ATTGAAAAAATTTT----ATAGGATTTGAAAGTAAAAATAT--AATAGAA-
TGATGTTTTGAATAAAGTTCTAAAGTATGTAC----------------------------
--------------

#Amblyomma_nodosum_JX192892.1
---------------------ATTATTATAGAGCTAATATATT-GTTAGTAAGTAAATAT
TATGAAAACAAAAAATTATGGCGGTACTTTAAGCTTTTCAGAGGAATTTGCTCTTTAATG
GATAAAACACCTG-AATTTTACTAAAATTAGTTT--AAATCAGTTTGTATACCACTATT-
AAAATAATAATTTATAATTA-TTATTTTGATTTTAAAA------TTAAAAATTAATTTAA
GTCATGGTGCAGCAAAAA-TTTTAGAATGAAGTGAATTACATTTCTTTTTAGAA---ATC
TAA------ATTGAAAAAATTTT----ATAGGATTTGAAAGTAAAAATAT--AATAGAA-
TGATGTTTTGAATAAAGTTCTAAAGTATGTAC----------------------------
--------------

#Amblyomma_nodosum_JX192893.1
---------------------ATTATTATAGAGCTAATATATT-GTTAGTAAGTAAATAT
TATGAAAACAAAAAATTATGGCGGTACTTTAAGCTTTTCAGAGGAATTTGCTCTTTAATG
GATAAAACACCTG-AATTTTACTAAAATTAGTTT--AAATCAGTTTGTATACCACTATT-
AAAATAATAATTTATAATTA-TTATTTTGATTTTAAAA------TTAAAAATTAATTTAA
GTCATGGTGCAGCAAAAA-TTTTAGAATGAAGTGAATTACATTTCTTTTTAGAA---ATC
TAA------ATTGAAAAAATTTT----ATAGGATTTGAAAGTAAAAATAT--AATAGAA-
TGATGTTTTGAATAAAGTTCTAAAGTATGTAC----------------------------
--------------

#Amblyomma_nodosum_JX192894.1
---------------------ATTATTATAGAGCTAATATATT-GTTAGTAAGTAAATAT
TATGAAAACAAAAAATTATGGCGGTACTTTAAGCTTTTCAGAGGAATTTGCTCTTTAATG
GATAAAACACCTG-AATTTTACTAAAATTAGTTT--AAATCAGTTTGTATACCACTATT-
AAAATAATAATTTATAATTA-TTATTTTGATTTTAAAA------TTAAAAATTAATTTAA
GTCATGGTGCAGCAAAAA-TTTTAGAATGAAGTGAATTACATTTCTTTTTAGAA---ATC
TAA------ATTGAAAAAATTTT----ATAGGATTTGAAAGTAAAAATAT--AATAGAA-
TGATGTTTTGAATAAAGTTCTAAAGTATGTAC----------------------------
--------------

#Amblyomma_nodosum_JX192895.1
---------------------ATTATTATAGAGCTAATATATT-GTTAGTAAGTAAATAT
TATGAAAACAAAAAATTATGGCGGTACTTTAAGCTTTTCAGAGGAATTTGCTCTTTAATG
GATAAAACACCTG-AATTTTACTAAAATTAGTTT--AAATCAGTTTGTATACCACTATT-
AAAATAATAATTTATAATTA-TTATTTTGATTTTAAAA------TTAAAAATTAATTTAA
GTCATGGTGCAGCAAAAA-TTTTAGAATGAAGTGAATTACATTTCTTTTTAGAA---ATC
TAA------ATTGAAAAAATTTT----ATAGGATTTGAAAGTAAAAATAT--AATAGAA-
TGATGTTTTGAATAAAGTTCTAAAGTATGTAC----------------------------
--------------

#Amblyomma_nodosum_JX192896.1
---------------------ATTATTATAGAGCTAATATATT-GTTAGTAAGTAAATAT
TATGAAAACAAAAAATTATGGCGGTACTTTAAGCTTTTCAGAGGAATTTGCTCTTTAATG
GATAAAACACCTG-AATTTTACTAAAATTAGTTT--AAATCAGTTTGTATACCACTATT-
AAAATAATAATTTATAATTA-TTATTTTGATTTTAAAA------TTAAAAATTAATTTAA
GTCATGGTGCAGCAAAAA-TTTTAGAATGAAGTGAATTACATTTCTTTTTAGAA---ATC
TAA------ATTGAAAAAATTTT----ATAGGATTTGAAAGTAAAAATAT--AATAGAA-
TGATGTTTTGAATAAAGTTCTAAAGTATGTAC----------------------------
--------------

#Amblyomma_nodosum_JX192897.1
---------------------ATTATTATAGAGCTAATATATT-GTTAGTAAGTAAATAT
TATGAAAACAAAAAATTATGGCGGTACTTTAAGCTTTTCAGAGGAATTTGCTCTTTAATG
GATAAAACACCTG-AATTTTACTAAAATTAGTTT--AAATCAGTTTGTATACCACTATT-
AAAATAATAATTTATAATTA-TTATTTTGATTTTAAAA------TTAAAAATTAATTTAA
GTCATGGTGCAGCAAAAA-TTTTAGAATGAAGTGAATTACATTTCTTTTTAGAA---ATC
TAA------ATTGAAAAAATTTT----ATAGGATTTGAAAGTAAAAATAT--AATAGAA-
TGATGTTTTGAATAAAGTTCTAAAGTATGTAC----------------------------
--------------

#Amblyomma_nodosum_JX192898.1
---------------------ATTATTATAGAGCTAATATATT-GTTAGTAAGTAAATAT
TATGAAAACAAAAAATTATGGCGGTACTTTAAGCTTTTCAGAGGAATTTGCTCTTTAATG
GATAAAACACCTG-AATTTTACTAAAATTAGTTT--AAATCAGTTTGTATACCACTATT-
AAAATAATAATTTATAATTA-TTATTTTGATTTTAAAA------TTAAAAATTAATTTAA
GTCATGGTGCAGCAAAAA-TTTTAGAATGAAGTGAATTACATTTCTTTTTAGAA---ATC
TAA------ATTGAAAAAATTTT----ATAGGATTTGAAAGTAAAAATAT--AATAGAA-
TGATGTTTTGAATAAAGTTCTAAAGTATGTAC----------------------------
--------------

#Amblyomma_oblongoguttatum_AY342281.1
------------------------------------------------GTAAGTAAACAA
TATGAAAACAAAAAATTATGGCGGTATCTTAAGCTTTTCAGAGGAATTTGCTCTTTAATG
GATAAAACACCCA-AATCTTACTAAAATTAGTT---AATACAGTTTGTATACCACTATA-
AAAGTAATAATTAATAATTA-TTACTTCAATTGTTTACA------ATACTAAAAAATTAA
GTCAAGGTGCAGCAAAAA-TTTTAGAATGAAGTGAATTACAAAGCTTAAAAGA-------
--AATACAAAATG--AAAATTAC----TTAGGATTTGAAAGTAAAAATTT--AATAATA-
TGATTTTTTGAATTAAGTTCTGAGATATGTAC----------------------------
--------------

#Amblyomma_ovale_AY342273.1
------------------------------------------------GTAAATATAAAT
TACGAAAACATAAAATTATGGCGGTACTTTAAGCTTTTCAGAGGAATTTGCTCTTTAATG
GATAAAACACCTA-AATCTTACTGGAATTAGTAA--AG-GCAGTTTGTATACCACTATA-
AAAGTAGTTAGTTACTGTTA-TTACTTAAAATTT------T-AAACAAAAAATAAATTAA
GTCATGGTGCAGCATAAA-TTTCAGGATGAAGTGAATTACATTACTT-TTAAGA---AAA
AA----TTAATTAAATAAAATTT-----TAGGATTTGTAAGTAAAAATTT--AATAGAA-
TGAAGTTTTGAATAAAGCTCTAAAGTATGTAC----------------------------
--------------

#Amblyomma_pacae_AY342274.1
------------------------------------------------GTAAGTAAACAT
TATGAAAACAAAAAATTATGGCGGTACTTTAAGCTTTTCAGAGGAATTTGCTCTTTAATG
GATAAAACACCTA-AATCTTACTAAAATTAGTTA--AAGTCAGTTTGTATACCACTATT-
AAAGTAATAATT-ATAATTA-TTACTTTAATTTTATTCTTTTCTTTAAAATTTAAATTAA
GTCATGGTGCAGCAAAAA-TTTTAGGATGAAGTGAATTACATCTCTT-TTTAGA---AAA
ATAT-----AAATTAAAAATTAA---ATTAGGATTTGAAAGTAAAAATGC--AATATAA-
TGGTATTTTGAATAAAG?TCTGAAGTATGTAC----------------------------
--------------

#Amblyomma_parkeri_EU805551.1
-------------------------------------------------TAAATAACAAG
TACGAAAGCAAAAAATTATGGCGGTGCTTTAAGCTTTTCAGAGGAATTTGCTCTTTAATG
GATAAAACGCCTA-AACCTTACTAAAACTAGTTTTTACATCAGTTTGTATACCGCTATG-
AAAGTAATAATTTATAAATA-TTACTTTAATTTTTT--G-----CTTGAAAGTAAATTAA
GTCAAGGTGCAACATAAG-TTTTAGAATGAAGTGAATTACATTACTTAATAGA-------
--GAAATAAATT---AAACTAAA---TTTAGGATTTGAAAGTAAAAATTC--AATAGAA-
TGGTTTTTTGAATTAAGTTCTGAAGTATGTAC----------------------------
--------------

#Amblyomma_parkeri_EU805552.1
-------------------------------------------------TAAATAACAAG
TACGAAAGCAAAAAATTATGGCGGTGCTTTAAGCTTTTCAGAGGAATTTGCTCTTTAATG
GATAAAACGCCTA-AACCTTACTAAAACTAGTTTTTACATCAGTTTGTATACCGCTATG-
AAAGTAATAATTTATAAATA-TTACTTTAATTTTTT--G-----CTTGAAAGTAAATTAA
GTCAAGGTGCAACATAAG-TTTTAGAATGAAGTGAATTACATTACTTAATAGA-------
--GAAATAAATT---AAACTAAA---TTTAGGATTTGAAAGTAAAAATTC--AATAGAA-
TGGTTTTTTGAATTAAGTTCTGAAGTATGTAC----------------------------
--------------

#Amblyomma_parkeri_EU805553.1
-------------------------------------------------TAAATAACAAG
TACGAAAGCAAAAAATTATGGCGGTGCTTTAAGCTTTTCAGAGGAATTTGCTCTTTAATG
GATAAAACGCCTA-AACCTTACTAAAACTAGTTTTTACATCAGTTTGTATACCGCTATG-
AAAGTAATAATTTATAAATA-TTACTTTAATTTTTT--G-----CTTGAAAGTAAATTAA
GTCAAGGTGCAACATAAG-TTTTAGAATGAAGTGAATTACATTACTTAATAGA-------
--GAAATAAATT---AAACTAAA---TTTAGGATTTGAAAGTAAAAATTC--AATAGAA-
TGGTTTTTTGAATTAAGTTCTGAAGTATGTAC----------------------------
--------------

#Amblyomma_parkeri_EU805554.1
-------------------------------------------------TAAATAACAAG
TACGAAAGCAAAAAATTATGGCGGTGCTTTAAGCTTTTCAGAGGAATTTGCTCTTTAATG
GATAAAACGCCTA-AACCTTACTAAAACTAGTTTTTACATCAGTTTGTATACCGCTATG-
AAAGTAATAATTTATAAATA-TTACTTTAATTTTTT--G-----CTTGAAAGTAAATTAA
GTCAAGGTGCAACATAAG-TTTTAGAATGAAGTGAATTACATTACTTAATAGA-------
--GAAATAAATT---AAACTAAA---TTTAGGATTTGAAAGTAAAAATTC--AATAGAA-
TGGTTTTTTGAATTAAGTTCTGAAGTATGTAC----------------------------
--------------

#Amblyomma_parvitarsum_AY342272.1
------------------------------------------------GTAAATAACGTT
TATGAAAACAAAAAATTATGGCGGTACTTTAAGCTTTTCAGAGGAATTTGCTCTTTAATG
GATAAAA-ACCTT-AATCTTACTAAAATTAGTAA--AG-CCAGTTTGTATACCACTATT-
AAAGTAATTATTTATTATTA-TTACTTAAAATTT------A-ATTTAAAAAACAAATTAA
GTCATGGTGCAGCAAAAA-TTTTAGAATGAAGTGAATTACATTTCTT-TTAAGA---AAA
AAAAATTTTTTTAAATAAATTTTA-AATTAGGATTTGAAAGTAAAAATGC--AATAGAA-
TGATATTTTGAATTAAGCTCTGAAGTATGTAC----------------------------
--------------

#Amblyomma_parvum_AY342293.1
------------------------------------------------TTAAATAATAAT
TACGAAAACAAAAAATTATGGCGGTATTCTAAGCTTTTCAGAGGAATTTGCTCTCTAATG
GATAAAACACCTA-AATCTTACTTAGATTAGTC---AAGTCAGTTTGTATACCACTATAA
AAAGTAATAAATTATTAATA-TGGCTAAAATTTTTAAAA-------AAAAAGAAAATTAA
GTCAAGGTGCAGCATAAA-TCTAAGGCTGAAGTGAATTACAATTCTTTTTAGAA---TTT
TAAA----TTTT---AAAATAAT---TTTAGGATTTGAAAGTAAATATTTT-AATAGAAT
TGATAAATTGAATTAAGCTCTGGAATATGTAC----------------------------
--------------

#Amblyomma_pecarium_AY342282.1
------------------------------------------------GTAAATAAACAA
TATGAAAACAAAAAGTTATGGCGGTATCTTAAGCTTTTCAGAGGAATTTGCTCTTTAATG
GATAAAACACCCA-AATCTTACTAAAATTAGTA---AAATCAGTTTGTATACCACTATA-
AAAGTAATAGTTAGTTATTA-TTACTTTATTT--TTAAA------AAGAGAGAAAATTAA
GTCAAGGTGCAGCTTAAA-TTTTAGGATGAAGTGAATTACATAGCTTATAAGAT------
--AGCACAATTGA--AAATTTAA----TTAGGATTTGAAAGTAAAAACTT--AATAGAA-
TGATATTTTGAAAAAAGCTCTGAGATATGTAC----------------------------
--------------

#Amblyomma_pilosum_AY342270.1
------------------------------------------------GTA-ATAACAAA
TATGAAAACAAAAAGTTATGGCGGTACTTTAAGCTTTTCAGAGGAATTTGCTCTTTAATG
GATAAAACACCTT-AATCTTACTAAAATTAGTAA--AT-TCAGTTTGTATACCACTATG-
AAAGTAATAATTAATTATTA-TTACTATAATTTTT-AT-ACAACTAGAAAAATAAATTAA
GTCATGGTGCAGCAAAAA-TTTTAGTGTGAAGTGAATTACATTTCTT-TTAAGA---AAT
TAA------ATATGAAAACAAA---AATTAGGATTTGAAAGTAAAAATAT--AATATAA-
TGATATTTTGAATTAAGTTCTGAAGTATGTAC----------------------------
--------------

#Amblyomma_pseudoconcolor_AY342294.1
------------------------------------------------ATTAATAATAAC
TACGAAAACAAAAAGTTATGGCGGTATTCTAAGCTTTTCAGAGGA-TTTGCTCTTTAATG
GATAAAACACCTG-AATCTTACTTAAATTAGTT---AAATCAGTTTGTATACCACTATAT
AAAGTAATAAATAATTAATA-TTACTATAATTTTTCATA-------AAAA-GAAAATTAA
GTCAAGGTGCAGCATAAA-TTTAAGAATGAAGTGAATTACAATTCTTTTAAGAA---AAA
AGAA----TATTT--AAAATAAT---TTTAGGATTTGAAAGTAAATGTTTT-AATAGTAA
TGATAAATTGAATAAAGCTCTGGA-TATGTAC----------------------------
--------------

#Amblyomma_rhinocerotis_AF150048.1
---------------------ATTATTAAAGAGCTTA-ATATT-GTGAGTAAATATTAAT
TACGAAAACATAAAATTATGGCGGTACTTTAAGCTTTTCAGAGGAATTTGCTCTTTAATG
GATAAAACACCTA-AATCTTACTAAAATTAGTT---AAATCAGTTTGTATACCACTATA-
TAAGTAATAATTTGTTATTA-TTTCTATAAATATTTATTTT-TATAAATAAATATATTAA
GTCATGGTGCAGCATAAA-TTTTAGTATGAAGTGAATTACATTTCTTTTTAGAAAATTTT
TTAA---ATATTTAAAAAATTAAGAATTTAGAATTTGAAAGTAAAAATGC--AATAAAA-
TGGCATTTTGAATTAAGTTCTAAAGTATGTAC----------------------------
--------------

#Amblyomma_rotundatum_AY342250.1
------------------------------------------------GTATATAAATAT
TATGAAAACAAAAAATTATGGCGGTACTTTAAGCTTTTCAGAGGAATTTGCTCTTTAATG
GATAAAACGCCTG-GCTCTTACTAAAATTAGTTA--AA-TCAGTTTGTATACCACTATA-
AAAGTAATATTTAATAATTA-TTACTTTAATTGTA-----TTCAAATATAAATAAATTAA
GTCATGGTGCAGCATAAA-TTTTAGGAT-AAGTGAATTACATTTTTT-TTTAAA---AA-
ATATTTTTT-----AAAAAAAAGA-AATTAGGATTTGAAATTAAAAATTT--AATAGAA-
TGAAATTTTGAAAAAAGCTCTAAAGTATGTAC----------------------------
--------------

#Amblyomma_sabanerae_JQ928695.1
-----------------------ATTATAAAGAGCTATATATT-GTTAGTATATAAATAT
TATGAAAACAAAAAATTATGGCGGTACTTTAAACTTTTCAGAGGAATTTGCTCTTTAATG
GATAAAACACCTA-AATCTTACTAAAATTAGTCA--AT-TCAGCTTGTATACCACTATC-
AAAGTAATAATTTATGATTA-TTACTATAATTTT--TTATAGTTTTAAAAATTAAATTAA
GTCATGGTGCAGCTTAAA-TTTTAGGATGAAGTGAATTACATTTCTT-TTAAGA---AAA
TTG------AAATTTAAAATTATT-TATTCGGATTTGAAAGTAAAAGTGT--AATATAA-
TGACATTTTGAATTGAGTTCTAAAGTATGTAC----------------------------
--------------

#Amblyomma_scalpturatum_AY342276.1
------------------------------------------------GTATATAATAAT
TATGAAAACAAAAAATTATGGCGGTACTTTAAGCTTTTCAGAGGAATTTGCTCTTTAATG
GATAAAACACCAA-AACCTTGCTAAAATTAGTTA--AA-ACAGTTTGTATACCACTATA-
GAAATAATAAGTTATTATTA-TTATTAAGATCTTA-TATAGTTTTATAAAAATAAATTAA
GTCATGGTGCAGCTGAAT--TTTAGAATGAAGTGAATTACATTTCTT-TTTAGA---AAG
TAA------AAAT--GAAAATTA--TTTTAGGATTTGAAAGTAAAATTTA--AATAAAA-
TGGAAATTTGAA?GAAGT?CTGAAGTATGTAC----------------------------
--------------

#Amblyomma_scutatum_AY342245.1
------------------------------------------------GTATATATTTAT
TACGAAAACAAAAAATTATGGCGGTACTTTAAGCTTTTCAGAGGAATTTGCTCTTTAATG
GATAAAACACCTA-TCTCTTACTAAAATTGGTTA--AA-TCAGTTTGTATACCACTATA-
TAAGTAATATTTAATAATTA-TTACTTTAATTATA-----GTTAAATATAAATAATTTAA
GTCATGGTGCAGCTAAAA-TTTTAGGATGAAGTGA-TTACTTTTTTT-TTTAAA---AAT
ATGTTTTTTTTTAAAAAAAAAAAC-AATTAGGATTTGAAATTAAAAATTT--AATAAAA-
TGAAGTTTTGAAAAAAGCTCTAAAGTATGTAC----------------------------
--------------

#Amblyomma_scutatum_AY342246.1
------------------------------------------------------------
------------------------------------------------------------
---AAAACACCTA-TCTCTTACTAAAATTGGTTA--AA-TC-GTTTGTATACCACTATA-
TAAGTAATATTTAATAATTA-TTACTTTAATTATA-----GTTAAATATAAATAATTTAA
GTCATGGTGCAGCTAAAA-TTTTAGGATGAAGTGAATTACTTTTTTT-TTTAAA---AAT
ATGTTTTTTTTTAAAAAAAAAAAC-AATTAGGATTTGAAATTAAAAATTT--AATAGAA-
TGAAGTTTTGAAAAAAGCTCTAAAGTATGTAC----------------------------
--------------

#Amblyomma_scutatum_AY342247.1
-------------------------------------------------GATATATTTAT
TACGAAAACAAAAAATTATGGCGGTACTTTAAGCTTTTCAGAGGAATTTGCTCTTTAATG
GATAAAACACCTA-TCTCTTACTAAAATTGGTTA--AA-TCAGTTTGTATACCACTATA-
TAAGTAATATTTAATAATTA-TTACTTTAATTATA-----GTTAAATATAAATAATTTAA
GTCATGGTGCAGCTAAAA-TTTTAGGATGAAGTGAATTACTTTTTTT-TTTAAA---AAT
ATGTTTTTTTTTAAAAAAAAAA-T-AATTAGGATTTGAAATTAAAAATTT--AATAGAA-
TGAAGTTTTGAAAAAAGCTCTAAAGTATGTAC----------------------------
--------------

#Amblyomma_sp._IBSP_AY342290.1
------------------------------------------------GTAA-TAATATT
TATGAAAACAAAAAATCATGGCGGTATCTTAAGCTTTTCAGAGGAATTTGCTCTTTAATG
GATAAAACACCTA-AATCTTACTAAAATTGGTT---AAGACAGTTTGTATACCACTATT-
TAAGTAATTATTAATTATAA-TCGCTGTAAATTTT-AAA------CAGAAAAAAAGTTAA
G-CAAGGTGCAGCTAAAA-TTTTAGGATGAAGTGAATTACAATGCTTTTTAGAAAATACA
TTTTTT---------AAAAGAAAA---TTAGGATTTGAAAGTAAAGATTTT-AATAGAA-
TGATTAATTGAATTAAGCTCTGGGATATGTAC----------------------------
--------------

#Amblyomma_sp._LB-2004_AY766150.1
-----------------------ATTATAAAGAGCTATATATT-GTTAGTATATAAATAT
TATGAAAACAAAAAATTATGGCGGTACTTTAAACTTTTCAGAGGAATTTGCTCTTTAATG
GATAAAACACCTA-AATCTTACTAAAATTAGTTA--AT-TCAGCTTGTATACCACTATC-
AAAGTAATAATTTATAATTA-TTACTATAATTTT--TTATA-TTATAGAAATTAAATTAA
GTCATGGTGCAGCTTAAA-TTTTAGGATGAAGTGAATTACATTTCTT-TTAAGA---AAA
TTG------AAATTTAAAATTATT-TATTTGGATTTGAAAGTAAAAGTGT--AATATAA-
TGACATTTTGAATTGAGTTCTAAAGTATGTAC----------------------------
--------------

#Amblyomma_sp._LB-2013_JX192921.1
---------------------ATTATTAAAATCTTTA--TGTT-GTTAGTAAATAAAA-T
AATGAAAACAAAAAATTATGGCGGTATTTCAAGCTTTTCAGAGGAATTTGCTCTTTAATG
GATAAAACACCTA-AATCTTACTAAAATTTGTT---AAATCAGTTTGTATACCACTATT-
AAAGTAATAATTAACTATTA-TTACTAAAAAATTAATTT-------TAATAGGAAGTTAA
GTCAAGGTGCAGCTTAAA-TTTTAGCATGAAGTGAATTTCATTTCTTTTAAGAAA-----
-GAAG--AAATG---AAATTCAA---TTTAGGATTTGAAAGTAAAAATTT--AATAAAA-
TGATTTTTTGAATAAAGCTCTGAAATATGTAC----------------------------
--------------

#Amblyomma_sp._LB-2013_JX192922.1
---------------------ATTATTAAAATCTTTA--TGTT-GTTAGTAAATAAAA-T
AATGAAAACAAAAAATTATGGCGGTATTTCAAGCTTTTCAGAGGAATTTGCTCTTTAATG
GATAAAACACCTA-AATCTTACTAAAATTTGTT---AAATCAGTTTGTATACCACTATT-
AAAGTAATAATTAACTATTA-TTACTAAAAAATTAATTT-------TAATAGGAAGTTAA
GTCAAGGTGCAGCTTAAA-TTTTAGCATGAAGTGAATTTCATTTCTTTTAAGAAA-----
-GAAG--AAATG---AAATTCAA---TTTAGGATTTGAAAGTAAAAATTT--AATAAAA-
TGATTTTTTGAATAAAGCTCTGAAATATGTAC----------------------------
--------------

#Amblyomma_sp._MHNCI_AY342295.1
------------------------------------------------GTAA-TAATATT
TATGAAAACAAAAAATCATGGCGGTATCTTAAGCTTTTCAGAGGAATTTGCTCTTTAATG
GATAAAACACCTA-AATCTTACTAAAATTGGTT---AAGACAGTTTGTATACCACTATT-
TAAGTAATTATTAATTATAA-TTGCTGTAAATTTT-AAA------CAGAAAAAAAGTTAA
GTCAAGGTGCAGCTAAAA-TTTTAGGATGAAGTGAATTACAATGCTTTTTA-AAAATACA
TTTTTT---------AAAAGAAAA---TTAGGATTTGAAAGTAAAGATTTT-AATAGAA-
TGATTAATTGAATTAAGCTCTGGGATATGTAC----------------------------
--------------

#Amblyomma_sp._USNTC_AY342251.1
------------------------------------------------GTATATAATTAT
TATGAAAACAAAAAATTATGGCGGTACTTTAAGCTTTTCAGAGGAATTTGCTCTTTAATG
GATAAAACACCTA-AATCTTACTAAAATTAGTTA--AG-ACAGTTTGTATACCACTATA-
-AAGTAATACTTAAAAAATA-TTACTTTAATTATT-----TTAAAAT--AATTAAATTAA
GTCATGGTGCAGCAAAAA-TTTTAGAATGAAGTGAATTACATTTTTT-TTTAAA---AAA
AAAAATG--------AAAAAAATA-AATTAGGATTTGAAAGTAAAAATTT--AATAAAA-
TGAAACTTTGAATTAAGTTCTAAAGTATGTAC----------------------------
--------------

#Amblyomma_sp._USNTC_AY342261.1
------------------------------------------------GTAAGTAATAAA
TATGAAAACAAAAAATTATGGCGGTACTTTAAGCTTTTCAGAGGAATTTGCTCTTTAATG
GATAAAACACCTA-AATCTTACTAAAATTAGTTT--AAACCAGTTTGTATACCACTATA-
AAAGTAATAATTTATAATTA-TTACTTTAATTTTAAAAA-----ATTAAAATTAACTTAA
GTCATGGTGCAGCAAAAA-TTTTAGGCTGAAGTGA-TTACATTTCTTTTTAGTT---AAT
AGA------AATT--AAAATCAA----TTAGGATTTGAAAGTAAAAATAT--AATAGAA-
TGATATTTTGAATTAAGTTCTGAAGTATGTAC----------------------------
--------------

#Amblyomma_sp._USNTC_AY342267.1
------------------------------------------------GTAAGTATTAAT
TATGAAAACAAAAAACTATGGCGGTATCTTAAGCTTTTCAGAGGAATTTGCTCTTTAATG
GATAAAACACCCT-TACCTTACTAAAATTAGTT---AAATCAGTTTGTATACCACTATA-
TAAGTAATAATTCAGAATTA-TTACTGTAATTTTTTTTA-----TAAAAAAGAAAATTAA
GTCATGGTGCAACATAAG-TTTTAGAATGAAGTGAATTACATTACTT-ACAGAG------
--AAAATAAATT---AAATAAAA-AATTTAGGATTTGAAAGTAAAAATTT--AATAAAA-
TGAGATTTTGAATTAAGCTCTGGGATATGTAC----------------------------
--------------

#Amblyomma_sp._USNTC_AY342275.1
------------------------------------------------GTATATAAAAAT
TATGAAAACAAAAAATTATGGCGGTACTTTAAGCTCTTCA-AGGAATTTGCTCTATAATG
GATAAAACACCAA-AATCTTACTAGAATTTGTAA--AA-TCAGTTTGTATACCACTATA-
AGAGTAATAAATAATTTTTA-TTACTAAAATTTTA-TAAAATGT-ATAAAAGTAAATTAA
GTCATGGTGCAACAAAAA-TTTTAGATTGAAGTGAATTACATTTCTT-TTAAGA---AAT
TAT------AATTTAAAAAAAAA--AATTAGGATTTGAAAGTAAAATTTT--AATAGTA-
TGAAAATTTGAATAGA-TTCTGAAGTATGTAC----------------------------
--------------

#Amblyomma_sp._USNTC_AY342277.1
------------------------------------------------GTAAATAACAAT
TACGAAAACAAAAAATTATGGCGGTACTTTAAGCTTTTCAGAGGAATTTGCTCTTTAATG
GATAAAACACCAA-AATCTCACTAAATTTTGCGA--AA-ACAGTTTGTATAC-ACTATG-
TAAATAATAACTTATTATTA-TTATTTTAAATTTT-TAAATTA----AAAG-TAAATTAA
GTCATGGTGCAGCAAAAA-ATTTAGGATGAAGTGAATTACATTTCTT-TTAAGA---AAG
AAA------AAAT--GAAATTTA--AATTAGGATTTGAAAGTAAGATTTA--AATATTA-
TGTAAATTTGAATAGAGTTCTAAAGTATGTAC----------------------------
--------------

#Amblyomma_sp._USNTC_AY342279.1
------------------------------------------------GTAAATAATAAT
TAAGAAAACAAAAAATTATGGCGGTACTTTAAACTTTTCAGAGGAATTTGCTCTTTAATG
GATAAAACACCAA-AATCTTACTAAAATTAGTAA--AA-TCAGTTTGTATACCACTATA-
AAAATAATAAATTATTATTA-TTATTATAATTTTA-TA--ATTTTATAAAAAAAAATTAA
GTCATGGTGCAGCAAAAT--TTTAGGATGAAGTGAATTACATTTCTT-TTTAGA---AAT
ATA------AAAT--GAAAAGAT--TTTGAGGATTTGAAAGTAAAATTTT--AATATAA-
TGTAAATTTGAAATGAGTTCTGAAGTATGTAC----------------------------
--------------

#Amblyomma_sp._USNTC_AY342289.1
------------------------------------------------GTATATAAAACT
TA-GAAAACAAAAAATTATGGCGGTATCTTAAGCTTTTCAGAGGAATTTGCTCTTTAATG
GATAAAACACCTA-AATCTTACTAAAGTTGGTA---AAGACAGTTTGTATACCACTATT-
AAAGCAATTATTAATTATAA-TTGCTGTAAATTTT-ACA------CAAAAAATAAGTTAA
GTCAAGGTGCAGCTTAAA-CTTTAGGATGAAGTGAATTACAATTCTTTTTAGATAATTAT
TTT-TTTTCGAAAAAAAATAATAA---TTAGGATT-GAAAGTAAAAATTTT-AATAGAA-
TGATTATTTGAATTAAGCTCTGAGATATGTAC----------------------------
--------------

#Amblyomma_sparsum_AF150047.1
---------------------ATTATTAAGGAGCTTA-ATATT-GTGAGTAACTAAAAAT
TATGAAAACAAAAAACTT-GGCGGTACTTTAAGCTTTTCAGAGGAATTTGCTCTTTAATG
GATAAATCGCCTA-AATCTTACTAAAATTTGTT---AAGTCAGTTTGTATACCACTATA-
AAAGTAATATTTAATTATTA-TTACTTTAATTTTT-AAA----ATAAAAAATTAAATTAA
GTCATGGTGCAGCATAAA-TTTTAGGATGAAGTGAATTACATTTCTTATTAGAA---ATT
T-AA---AAATT---AAAATTAA--TTTTAGGATTTGAAAGTAAAAATTC--AATAAAA-
TGGTTTTTTGAATTAAGTTCTGAAGTATGTAC----------------------------
--------------

#Amblyomma_sphenodonti_JN863731.1
TTAAACAAGGATTAGATACCCTTTTATTTGGAGCCAA-ATATT-GTTAGTAAATATTAAA
CATGAAAGCAAAAAATTATGGCGGTATCTTAAGCTTTTCAGAGGAATTTGCTCTTTAATG
GATAAAACACCTA-AACCTTACTGAAATTTGTA---AAGTCAACTTGTATATCACTATG-
ATAATAATAATTTACTATTA-TTATTAAACTGTTTAACT--------AAATTAAAATTAA
GTCAAGATGCAGTAAAAA-TTTTAGAATGAAGTGAATTACATTACTCAAAAGTAAA----
-------AATTATTGAAAATTCTCTTTTTAGGATTTGAAAGTAAAATTTTTTAATAAAA-
TGATAATTTGAATTAAGATTTAAGATATGTACATATCGCCCGTCGCTCTTTTTACAAAGA
TAAGTCGTAACAAA

#Amblyomma_tapirellum_AY342284.1
------------------------------------------------GTAAATAAATAA
TATGAAAACAAAAAATTATGGCGGTATCTTAATCTTTTCAGAGGAATTTGCTCTTTTATG
GATAAAACACCTA-AACCTTACTAAAGTTAGTA---ATTTCAGTTTGTATACCACTATA-
AAAGTAATAATTCGTTGTTA-TTGCTTTAA-TTTTCTTT------TAAAAAATAAATTAA
GTCAAGGTGCAGCTAAAA-CTTTAGAATGAAGTGAATT-CATTGCTTTTTAGAA------
AAA---AAAATTA--AAATATATATATATAGGATTTGAAAGTAAAAATTT--AATAGAA-
TGATTTTTTGAATAAAGTTCTGAGATATGTAC----------------------------
--------------

#Amblyomma_tigrinum_AY342287.1
------------------------------------------------GTAAATAAAA-T
AATGAAAACAAAAAATTATGGCGGTATTTCAAGCTTTTCAGAGGAATTTGCTCTTTAATG
GATAAAACACCAA-AATCTTACTAAAATTTGTT---AAATCAGTTTGTATACCACTATT-
AAAGTAATAATTAATTATTA-TTACTAAAAAATTAATTT-------TAATAAAAAGTTAA
GTCAAGGTG-AGCTAAAG-TTTTAGCATGAAGTGAATTTCATTTCTTTTAAGAAA-----
-GAAG--AAATG---AAATTCAA---TTTAGGATTTGAAAGTAAAAATTT--AATAAAA-
TGATTTTTTGAATTTAGCTCTGAAATATGTAC----------------------------
--------------

#Amblyomma_triste_AY342286.1
------------------------------------------------GTAAATAAAA-T
AATGAAAACAAAAAAT-ATGGCGGTATTTCAAGCTTTTCAGAGGAATTTGCTCTTTAATG
GATAAAACACCTA-AATCTTACTAAAATTTGTT---AAATCAGTTTGTATACCACTATT-
AAAGTAATAATTAATTATTA-TTACTAAAAAATTAATTT-------TAATAGGAAGTTAA
GTCAAGGTGCAGCTTAAA-TTTTAGCATGAAGTGAATTTCATTTCTTTTAAGAAA-----
-GAAG--AAATG---AAATTCAA---TTTAGGATTTGAAAGTAAAAATTT--AATAAAA-
-GATTTTTTGAATAAAGCTCTGAAATATGTAC----------------------------
--------------

#Amblyomma_tuberculatum_AM410579.1
---------GATAGATACCCTATTATTAAAGAGCTTG-ATATT-GTTAGTAAATAAATTT
TAAGAAAACAAAAAGTTATGGCGGTACTTTAAACTTTTCAGAGGAATTTGCTCTTTTATG
GATAAAACGCCTA-AATCTTACTAAAATTTGTA---AGATCAGTTTGTATACCACTATA-
AAAATTATAATTTATTATTA-TAATTGTAATTTT-ATAC------TTAAAAATAAATTAA
GTCATGGTGCAGCAAAAA-TTTTAGGATGAAGTGAATTACATTTCTTTTTAGAA------
-AAA---ATTTTTGAAAAATAAA---TTTAGGATTTGAAAGTAAAAATTT--AATAAAA-
TGAAATTTTGAATAAAGTACTAAAGTATGTACACATCGCCCGTCG---------------
--------------

#Amblyomma_tuberculatum_AY342254.1
------------------------------------------------GTAAATAAATTT
TAAGAAAACAAAAAGTTATGGCGGTACTTTAAACTTTTCAGAGGAATTTGCTCTTTTATG
GATAAAACGCCTA-AATCTT-CTAAAATTTGTA---AGATCAGTTTGTATACCACTATA-
AAAATTATAATTTATTATTA-TAATTGTAATTTT-ATAC------TTAAAAATAAATTAA
GTCATGGTGCAGCAAAAA-TTTTAGGATGAAGTGAATTACATTTCTTTTTAGAA------
-AAA---ATTTTTGAAAAATAAA---TTTAGGATTTGAAAGTAAAAATTT--AATAAAA-
TGAAATTTTGAATAAAGTACTAAAGTATGTAC----------------------------
--------------

#Amblyomma_tuberculatum_U95855.1
-AAACTAGGATTAGATACCCTATTATTAAAGAGCTTG-ATATT-GTTAGTAAATAAATTT
TAAGAAAACAAAAAGTTATGGCGGTACTTTAAACTTTTCAGAGGAATTTGCTCTTTTATG
GATAAAACGCCTA-AATCTTACTAAAATTTGTA---GGG-CAGTTTGTATACCACTATA-
AAAATTATAATTTATTATTA-TAATTGTAATTTTTATAC------TTAAAAATAAATTAA
GTCATGGTGCAGCAAAAA-TTTTAGGATGAAGTGAATTACATTTCTTTTTTAGA------
-AAT---ATAGATGAAAATTAAAA--TTTAGGATTTGAAAGTAAAAATTT--AATAAAA-
TGAAATTTTGAATAAAGTACTAAAGTATGTACATATCGCCCGTCGCTCTTTTATAAAGAT
AAGTCGTAACATAG

#Amblyomma_variegatum_AF150046.1
---------------------ATTATTAAAGAGCTTA-ATATT-GTGAGTAACTAAAAAT
TATGAAAACAAAAAAATTTGGCGGTACTTTAAGCTTTTCAGAGGAATTTGCTCTGTAATG
GATAAATCGCCTA-AATCTTACTAAAATTTGTT---AAGTCAGTTTGTATACCACTATA-
AAAGTAATATTTAATTATTA-TTACTTTAATTTTTAAAA----ATAAAAA-TTAAATTAA
GTCATGGTGCAGCATAAA-TTTTAGGATGAAGTGAATTACATTTCTTTTTAGAA---TTT
TAAA---AAATT---AAAGTAAA--TTTTAGGATTTGAAAGTAAAAATTC--AATAAAA-
TGGTTTTTTGAATTAAGTTCTGAAGTATGTAC----------------------------
--------------

#Amblyomma_variegatum_HQ856466.1
---------------------ATTATTAAGGAGCTTA-ATATT-GTGAGTAACTAAAAAT
TATGAAAACAAAAAACTTTGGCGGTACTTTAAGCTTTTCAGAGGAATTTGCTCTTTAATG
GATAAATCGCCTA-AATCTTACTAAAATTTGTT---AAGTCAGTTTGTATACCACTATA-
AAAGTAATATTTAATTATTA-TTACTTTAATTTTTAAAA-----TAAAAAATTAAATTAA
GTCATGGTGCAGCATAAA-TTTTAGGATGAAGTGAATTACATTTCTTATTAGAA---ATT
T-AA---AAATT---AAAATTAA--TTTTAGGATTTGAAAGTAAAAATTC--AATAAAA-
TGGTTTTTTGAATTAAGTTCTGAAGTATGT------------------------------
--------------

#Amblyomma_variegatum_HQ856467.1
---------------------ATTATTAAAGAGCTTA-ATATT-GTGAGTAACTAAAAAT
TATGAAAACAAAAAAATTTGGCGGTACTTTAAGCTTTTCAGAGGAATTTGCTCTGTAATG
GATAAATCGCCTA-AATCTTACTAAAATTTGTT---AAGTCAGTTTGTATACCACTATA-
AAAGTAATATTTAATTATTA-TTACTTTAATTTTTAAAA----ATAAAAAATTAAATTAA
GTCATGGTGCAGCATAAA-TTTTAGGATGAAGTGAATTACATTTCTTTTTAGAA---TTT
AAAA---AAATT---AAAGTAAA--TTTTAGGATTTGAAAGTAAAAATTC--AATAAAA-
TGGTTTTTTGAATTAAGTTCTGAAGTATGT------------------------------
--------------

#Amblyomma_variegatum_HQ856468.1
---------------------ATTATTAAAGAGCTTA-ATATT-GTGAGTAACTAAAAAT
TATGAAAACAAAAAAATTTGGCGGTACTTTAAGCTTTTCAGAGGAATTTGCTCTGTAATG
GATAAATCGCCTA-AATCTTACTAAAATTTGTT---AAGTCAGTTTGTATACCACTATA-
AAAGTAATATTTAATTATTA-TTACTTTAATTTTTAAAA----ATAAAAAATTAAATTAA
GTCATGGTGCAGCATAAA-TTTTAGGATGAAGTGAATTACATTTCTTTTTAGAA---TTT
AAAA---AAATT---AAAGTAAA--TTTTAGGATTTGAAAGTAAAAATTC--AATAAAA-
TGGTTTTTTGAATTAAGTTCTGAAGTATGT------------------------------
--------------

#Amblyomma_variegatum_HQ856469.1
---------------------ATTATTAAAGAGCTTA-ATATT-GTGAGTAACTAAAAAT
TATGAAAACAAAAAAATTTGGCGGTACTTTAAGCTTTTCAGAGGAATTTGCTCTGTAATG
GATAAATCGCCTA-AATCTTACTAAAATTTGTT---AAGTCAGTTTGTATACCACTATA-
AAAGTAATATTTAATTATTA-TTACTTTAATTTTTAAAA----ATAAAAAATTAAATTAA
GTCATGGTGCAGCATAAA-TTTTAGGATGAAGTGAATTACATTTCTTTTTAGAA---TTT
AAAA---AAATT---AAAGTAAA--TTTTAGGATTTGAAAGTAAAAATTC--AATAAAA-
TGGTTTTTTGAATTAAGTTCTGAAGTATGT------------------------------
--------------

#Amblyomma_variegatum_HQ856470.1
---------------------ATTATTAAAGAGCTTA-ATATT-GTGAGTAACTAAAAAT
TATGAAAACAAAAAAATTTGGCGGTACTTTAAGCTTTTCAGAGGAATTTGCTCTGTAATG
GATAAATCGCCTA-AATCTTACTAAAATTTGTT---AAGTCAGTTTGTATACCACTATA-
AAAGTAATATTTAATTATTA-TTACTTTAATTTTTAAAA----ATAAAAAATTAAATTAA
GTCATGGTGCAGCATAAA-TTTTAGGATGAAGTGAATTACATTTCTTTTTAGAA---TTT
TAAA---AAATT---AAAGTAAA--TTTTAGGATTTGAAAGTAAAAATTC--AATAAAA-
TGGTTTTTTGAATTAAGTTCTGAAGTATGT------------------------------
--------------

#Amblyomma_variegatum_HQ856471.1
---------------------ATTATTAAAGAGCTTA-ATATT-GTGAGTAACTAAAAAT
TATGAAAACAAAAAAATTTGGCGGTACTTTAAGCTTTTCAGAGGAATTTGCTCTGTAATG
GATAAATCGCCTA-AATCTTACTAAAATTTGTT---AAGTCAGTTTGTATACCACTATA-
AAAGTAATATTTAATTATTA-TTACTTTAATTTTTAAAA----ATAAAAAATTAAATTAA
GTCATGGTGCAGCATAAA-TTTTAGGATGAAGTGAATTACATTTCTTTTTAGAA---TTT
TAAA---AAATT---AAAGTAAA--TTTTAGGATTTGAAAGTAAAAATTC--AATAAAA-
TGGTTTTTTGAATTAAGTTCTGAAGTATGT------------------------------
--------------

#Amblyomma_variegatum_HQ856472.1
---------------------ATTATTAAAGAGCTTA-ATATT-GTGAGTAACTAAAAAT
TATGAAAACAAAAAAATTTGGCGGTACTTTAAGCTTTTCAGAGGAATTTGCTCTGTAATG
GATAAATCACCTA-AATCTTACTAAAATTTGTT---AAGTCAGTTTGTATACCACTATA-
AAAGTAATATTTAATTATTA-TTACTTTAATTTTTAAAA----ATAAAAAATTAAATTAA
GTCATGGTGCAGCATAAA-TTTTAGGATGAAGTGAATTACATTTCTTTTTAGAA---TTT
TAAA---AAATT---AAAGTAAA--TTTTAGGATTTGAAAGTAAAAATTC--AATAAAA-
TGGTTTTTTGAATTAAGTTCTGAAGTATGT------------------------------
--------------

#Amblyomma_variegatum_HQ856473.1
---------------------ATTATTAAAGAGCTTA-ATATT-GTGAGTAACTAAAAAT
TATGAAAACAAAAAAATTTGGCGGTACTTTAAGCTTTTCAGAGGAATTTGCTCTGTAATG
GATAAATCGCCTA-AATCTTACTAAAATTTGTT---AAGTCAGTTTGTATACCACTATA-
AAAGTAATATTTAATTATTA-TTACTTTAATTTTTAAAA----ATAAAAAATTAAATTAA
GTCATGGTGCAGCATAAA-TTTTAGGATGAAGTGAATTACATTTCTTTTTAGAA---TTT
TAAA---AAATT---AAAGTAAA--TTTTAGGATTTGAAAGTAAAAATTC--AATAAAA-
TGGTTTTTTGAATTAAGTTCTGAAGTATGT------------------------------
--------------

#Amblyomma_variegatum_HQ856474.1
---------------------ATTATTAAAGAGCTTA-ATATT-GTGAGTAACTAAAAAT
TATGAAAACAAAAAAATTTGGCGGTACTTTAAGCTTTTCAGAGGAATTTGCTCTGTAATG
GATAAATCGCCTA-AATCTTACTAAAATTTGTT---AAGTCAGTTTGTATACCACTATA-
AAAGTAATATTTAATTATTA-TTACTTTAATTTTTAAAA----ATAAAAAATTAAATTAA
GTCATGGTGCAGCATAAA-TTTTAGGATGAAGTGAATTACATTTCTTTTTAGAA---TTT
TAAA---AAATT---AAAGTAAA--TTTTAGGATTTGAAAGTAAAAATTC--AATAAAA-
TGGTTTTTTGAATTAAGTTCTGAAGTATGT------------------------------
--------------

#Amblyomma_variegatum_HQ856475.1
---------------------ATTATTAAAGAGCTTA-ATATT-GTGAGTAACTAAAAAT
TATGAAAACAAAAAAATTTGGCGGTACTTTAAGCTTTTCAGAGGAATTTGCTCTTTAATG
GATAAATCGCCTA-AATCTTACTAAAATTTGTT---AAGTCAGTTTGTATACCACTATA-
AAAGTAATATTTAATTATTA-TTACTTTAATTTTTAAAA----ATAAAAAATTAAATTAA
GTCATGGTGCAGCATAAA-TTTTAGGATGAAGTGAATTACATTTCTTTTTAGAA---TTT
TAAA---AAATT---AAAGTAAA--TTTTAGGATTTGAAAGTAAAAATTC--AATAAAA-
TGGTTTTTTGAATTAAGTTCTGAAGTATGT------------------------------
--------------

#Amblyomma_variegatum_HQ856476.1
---------------------ATTATTAAAGAGCTTA-ATATT-GTGAGTAACTAAAAAT
TATGAAAACAAAAAAATTTGGCGGTACTTTAAGCTTTTCAGAGGAATTTGCTCTGTAATG
GATAAATCGCCTA-AATCTTACTAAAATTTGTT---AAGTCAGTTTGTATACCACTATA-
AAAGTAATATTTAATTATTA-TTACTTTAATTTTTAAAA----ATAAAAAATTAAATTAA
GTCATGGTGCAGCATAAA-TTTTAGGATGAAGTGAATTACATTTCTTTTTAGAA---TTT
TAAA---AAATT---AAAGTAAA--TTTTAGGATTTGAAAGTAAAAATTC--AATAAAA-
TGGTTTTTTGAATTAAGTTCTGAAGTATGT------------------------------
--------------

#Amblyomma_variegatum_HQ856477.1
---------------------ATTATTAAAGAGCTTA-ATATT-GTGAGTAACTAAAAAT
TATGAAAACAAAAAAATTTGGCGGTACTTTAAGCTTTTCAGAGGAATTTGCTCTGTAATG
GATAAATCACCTA-AATCTTACTAAAATTTGTT---AAGTCAGTTTGTATACCACTATA-
AAAGTAATATTTAATTATTA-TTACTTTAATTTTTAAAA----ATAAAAAATTAAATTAA
GTCATGGTGCAGCATAAA-TTTTAGGATGAAGTGAATTACATTTCTTTTTAGAA---TTT
TAAA---AAATT---AAAGTAAA--TTTTAGGATTTGAAAGTAAAAATTC--AATAAAA-
TGGTTTTTTGAATTAAGTTCTGAAGTATGT------------------------------
--------------

#Amblyomma_variegatum_HQ856478.1
---------------------ATTATTAAAGAGCTTA-ATATT-GTGAGTAACTAAAAAT
TATGAAAACAAAAAAATTTGGCGGTACTTTAAGCTTTTCAGAGGAATTTGCTCTTTAATG
GATAAATCGCCTA-AATCTTACTAAAATTTGTT---AAGTCAGTTTGTATACCACTATA-
AAAGTAATATTTAATTATTA-TTACTTTAATTTTTAAAA----ATAAAAAATTAAATTAA
GTCATGGTGCAGCATAAA-TTTTAGGATGAAGTGAATTACATTTCTTTTTAGAA---TTT
TAAA---AAATT---AAAGTAAA--TTTTAGGATTTGAAAGTAAAAATTC--AATAAAA-
TGGTTTTTTGAATTAAGTTCTGAAGTATGT------------------------------
--------------

#Amblyomma_variegatum_HQ856479.1
---------------------ATTATTAAAGAGCTTA-ATATT-GTGAGTAACTAAAAAT
TATGAAAACAAAAAAATTTGGCGGTACTTTAAGCTTTTCAGAGGAATTTGCTCTGTAATG
GATAAATCGCCTA-AATCTTACTAAAATTTGTT---AAGTCAGTTTGTATACCACTATA-
AAAGTAATATTTAATTATTA-TTACTTTAATTTTTAAAA----ATAAAAAATTAAATTAA
GTCATGGTGCAGCATAAA-TTTTAGGATGAAGTGAATTACATTTCTTTTTAGAA---TTT
TAAA---AAATT---AAAGTAAA--TTTTAGGATTTGAAAGTAAAAATTC--AATAAAA-
TGGTTTTTTGAATTAAGTTCTGAAGTATGT------------------------------
--------------

#Amblyomma_variegatum_HQ856480.1
---------------------ATTATTAAAGAGCTTA-ATATT-GTGAGTAACTAAAAAT
TATGAAAACAAAAAAATTTGGCGGTACTTTAAGCTTTTCAGAGGAATTTGCTCTGTAATG
GATAAATCGCCTA-AATCTTACTAAAATTTGTT---AAGTCAGTTTGTATACCACTATA-
AAAGTAATATTTAATTATTA-TTACTTTAATTTTTAAAA----ATAAAAAATTAAATTAA
GTCATGGTGCAGCATAAA-TTTTAGGATGAAGTGAATTACATTTCTTTTTAGAA---TTT
TAAA---AAATT---AAAGTAAA--TTTTAGGATTTGAAAGTAAAAATTC--AATAAAA-
TGGTTTTTTGAATTAAGTTCTGAAGTATGT------------------------------
--------------

#Amblyomma_variegatum_HQ856481.1
---------------------ATTATTAAAGAGCTTA-ATATT-GTGAGTAACTAAAAAT
TATGAAAACAAAAAAATTTGGCGGTACTTTAAGCTTTTCAGAGGAATTTGCTCTGTAATG
GATAAATCGCCTA-AATCTTACTAAAATTTGTT---AAGTCAGTTTGTATACCACTATA-
AAAGTAATATTTAATTATTA-TTACTTTAATTTTTAAAA----ATAAAAAATTAAATTAA
GTCATGGTGCAGCATAAA-TTTTAGGATGAAGTGAATTACATTTCTTTTTAGAA---TTT
TWAA---AAATT---AAAGTAAA--TTTTAGGATTTGAAAGTAAAAATTC--AATAAAA-
TGGTTTTTTGAATTAAGTTCTGAAGTATGT------------------------------
--------------

#amblyomma_variegatum_HQ856482.1
---------------------ATTATTAAAGAGCTTA-ATATT-GTGAGTAACTAAAAAT
TATGAAAACAAAAAAATTTGGCGGTACTTTAAGCTTTTCAGAGGAATTTGCTCTGTAATG
GATAAATCACCTA-AATCTTACTAAAATTTGTT---AAGTCAGTTTGTATACCACTATA-
AAAGTAATATTTAATTATTA-TTACTTTAATTTTTAAAA----ATAAAAAATTAAATTAA
GTCATGGTGCAGCATAAA-TTTTAGGATGAAGTGAATTACATTTCTTTTTAGAA---TTT
TAAA---AAATT---AAAGTAAA--TTTTAGGATTTGAAAGTAAAAATTC--AATAAAA-
TGGTTTTTTGAATTAAGTTCTGAAGTATGT------------------------------
--------------

#Amblyomma_variegatum_HQ856483.1
---------------------ATTATTAAAGAGCTTA-ATATT-GTGAGTAACTAAAAAT
TATGAAAACAAAAAAATTTGGCGGTACTTTAAGCTTTTCAGAGGAATTTGCTCTGTAATG
GATAAATCGCCTA-AATCTTACTAAAATTTGTT---AAGTCAGTTTGTATACCACTATA-
AAAGTAATATTTAATTATTA-TTACTTTAATTTTTAAAA----ATAAAAAATTAAATTAA
GTCATGGTGCAGCATAAA-TTTTAGGATGAAGTGAATTACATTTCTTTTTAGAA---TTT
TAAA---AAATT---AAAGTAAA--TTTTAGGATTTGAAAGTAAAAATTC--AATAAAA-
TGGTTTTTTGAATTAAGTTCTGAAGTATGT------------------------------
--------------

#Amblyomma_variegatum_HQ856484.1
---------------------ATTATTAAAGAGCTTA-ATATT-GTGAGTAACTAAAAAT
TATGAAAACAAAAAAATTTGGCGGTACTTTAAGCTTTTCAGAGGAATTTGCTCTGTAATG
GATAAATCGCCTA-AATCTTACTAAAATTTGTT---AAGTCAGTTTGTATACCACTATA-
AAAGTAATATTTAATTATTA-TTACTTTAATTTTTAAAA----ATAAAAAATTAAATTAA
GTCATGGTGCAGCATAAA-TTTTAGGATGAAGTGAATTACATTTCTTTTTAGAA---TTT
TAAA---AAATT---AAAGTAAA--TTTTAGGATTTGAAAGTAAAAATTC--AATAAAA-
TGGTTTTTTGAATTAAGTTCTGAAGTATGT------------------------------
--------------

#Amblyomma_variegatum_HQ856485.1
---------------------ATTATTAAAGAGCTTA-ATATT-GTGAGTAACTAAAAAT
TATGAAAACAAAAAAATTTGGCGGTACTTTAAGCTTTTCAGAGGAATTTGCTCTGTAATG
GATAAATCGCCTA-AATCTTACTAAAATTTGTT---AAGTCAGTTTGTATACCACTATA-
AAAGTAATATTTAATTATTA-TTACTTTAATTTTTAAAA----ATAAAAAATTAAATTAA
GTCATGGTGCAGCATAAA-TTTTAGGATGAAGTGAATTACATTTCTTTTTAGAA---TTT
TAAA---AAATT---AAAGTAAA--TTTTAGGATTTGAAAGTAAAAATTC--AATAAAA-
TGGTTTTTTGAATTAAGTTCTGAAGTATGT------------------------------
--------------

#Amblyomma_variegatum_HQ856486.1
---------------------ATTATTAAAGAGCTTA-ATATT-GTGAGTAACTAAAAAT
TATGAAAACAAAAAAATTTGGCGGTACTTTAAGCTTTTCAGAGGAATTTGCTCTGTAATG
GATAAATCGCCTA-AATCTTACTAAAATTTGTT---AAGTCAGTTTGTATACCACTATA-
AAAGTAATATTTAATTATTA-TTACTTTAATTTTTAAAA----ATAAAAAATTAAATTAA
GTCATGGTGCAGCATAAA-TTTTAGGATGAAGTGAATTACATTTCTTTTTAGAA---TTT
TAAA---AAATT---AAAGTAAA--TTTTAGGATTTGAAAGTAAAAATTC--AATAAAA-
TGGTTTTTTGAATTAAGTTCTGAAGTATGT------------------------------
--------------

#Amblyomma_variegatum_HQ856487.1
---------------------ATTATTAAAGAGCTTA-ATATT-GTGAGTAACTAAAAAT
TATGAAAACAAAAAAATTTGGCGGTACTTTAAGCTTTTCAGAGGAATTTGCTCTGTAATG
GATAAATCGCCTA-AATCTTACTAAAATTTGTT---AAGTCAGTTTGTATACCACTATA-
AAAGTAATATTTAATTATTA-TTACTTTAATTTTTAAAA----ATAAAAAATTAAATTAA
GTCATGGTGCAGCATAAA-TTTTAGGATGAAGTGAATTACATTTCTTTTTAGAA---TTT
TAAA---AAATT---AAAGTAAA--TTTTAGGATTTGAAAGTAAAAATTC--AATAAAA-
TGGTTTTTTGAATTAAGTTCTGAAGTATGT------------------------------
--------------

#Amblyomma_variegatum_HQ856488.1
---------------------ATTATTAAAGAGCTTA-ATATT-GTGAGTAACTAAAAAT
TATGAAAACAAAAAAATTTGGCGGTACTTTAAGCTTTTCAGAGGAATTTGCTCTGTAATG
GATAAATCGCCTA-AATCTTACTAAAATTTGTT---AAGTCAGTTTGTATACCACTATA-
AAAGTAATATTTAATTATTA-TTACTTTAATTTTTAAAA----ATAAAAAATTAAATTAA
GTCATGGTGCAGCATAAA-TTTTAGGATGAAGTGAATTACATTTCTTTTTAGAA---TTT
TAAA---AAATT---AAAGTAAA--TTTTAGGATTTGAAAGTAAAAATTC--AATAAAA-
TGGTTTTTTGAATTAAGTTCTGAAGTATGT------------------------------
--------------

#Amblyomma_variegatum_HQ856489.1
---------------------ATTATTAAAGAGCTTA-ATATT-GTGAGTAACTAAAAAT
TATGAAAACAAAAAAATTTGGCGGTACTTTAAGCTTTTCAGAGGAATTTGCTCTGTAATG
GATAAATCGCCTA-AATCTTACTAAAATTTGTT---AAGTCAGTTTGTATACCACTATA-
AAAGTAATATTTAATTATTA-TTACTTTAATTTTTAAAA----ATAAAAAATTAAATTAA
GTCATGGTGCAGCATAAA-TTTTAGGATGAAGTGAATTACATTTCTTTTTAGAA---TTT
TAAA---AAATT---AAAGTAAA--TTTTAGGATTTGAAAGTAAAAATTC--AATAAAA-
TGGTTTTTTGAATTAAGTTCTGAAGTATGT------------------------------
--------------

#Amblyomma_variegatum_HQ856490.1
---------------------ATTATTAAAGAGCTTA-ATATT-GTGAGTAACTAAAAAT
TATGAAAACAAAAAAATTTGGCGGTACTTTAAGCTTTTCAGAGGAATTTGCTCTGTAATG
GATAAATCGCCTA-AATCTTACTAAAATTTGTT---AAGTCAGTTTGTATACCACTATA-
AAAGTAATATTTAATTATTA-TTACTTTAATTTTTAAAA----ATAAAAAATTAAATTAA
GTCATGGTGCAGCATAAA-TTTTAGGATGAAGTGAATTACATTTCTTTTTAGAA---TTT
TAAA---AAATT---AAAGTAAA--TTTTAGGATTTGAAAGTAAAAATTC--AATAAAA-
TGGTTTTTTGAATTAAGTTCTGAAGTATGT------------------------------
--------------

#Amblyomma_variegatum_HQ856491.1
---------------------ATTATTAAGGAGCTTT-ATATT-GTGAGTAACTAAAAAT
TATGAAAACAAAAAACTTTGGCGGTACTTTAAGCTTTTCAGAGGAATTTGCTCTTTAATG
GATAAATCGCCTA-AATCTTACTAAAATTTGTT---AAGTCAGTTTGTATACCACTATA-
AAAGTAATATTTAATTATTA-TTACTTTAATTTTTAAAA-----TAAAAAATTAAATTAA
GTCATGGTGCAGCATAAA-TTTTAGGATGAAGTGAATTACATTTCTTATTAGAA---ATT
TTAA---AAATT---AAAGTTAA--TTTTAGGATTTGAAAGTAAAAATTC--AATAAAA-
TGGTTTTTTGAATTAAGTTCTGAAGTATGT------------------------------
--------------

#Amblyomma_variegatum_HQ856492.1
---------------------ATTATTAAGGAGCTTA-ATATT-GTGAGTAACTAAAAAT
TATGAAAACAAAAAACTTTGGCGGTACTTTAAGCTTTTCAGAGGAATTTGCTCTTTAATG
GATAAATCGCCTA-AATCTTACTAAAATTTGTT---AAGTCAGTTTGTATACCACTATA-
AAAGTAATATTTAATTATTA-TTACTTTAATTTTTAAAA-----TAAAAAATTAAATTAA
GTCATGGTGCAGCATAAA-TTTTAGGATGAAGTGAATTACATTTCTTATTAGAA---ATT
T-AA---AAATT---AAAATTAA--TTTTAGGATTTGAAAGTAAAAATTC--AATAAAA-
TGGTTTTTTGAATTAAGTTCTGAAGTATGT------------------------------
--------------

#Amblyomma_variegatum_HQ856493.1
---------------------ATTATTAAGGAGCTTT-ATATT-GTGAGTAACTAAAAAT
TATGAAAACAAAAAACTTTGGCGGTACTTTAAGCTTTTCAGAGGAATTTGCTCTTTAATG
GATAAATCGCCTA-AATCTTACTAAAATTTGTT---AAGTCAGTTTGTATACCACTATA-
AAAGTAATATTTAATTATTA-TTACTTTAATTTTTAAAA-----TAAAAAATTAAATTAA
GTCATGGTGCAGCATAAA-TTTTAGGATGAAGTGAATTACATTTCTTATTAGAA---ATT
TTAA---AAATT---AAAGTTAA--TTTTAGGATTTGAAAGTAAAAATTC--AATAAAA-
TGGTTTTTTGAATTAAGTTCTGAAGTATGT------------------------------
--------------

#Amblyomma_variegatum_HQ856494.1
---------------------ATTATTAAGGAGCTTT-ATATT-GTGAGTAACTAAAAAT
TATGAAAACAAAAAACTT-GGCGGTACTTTAAGCTTTTCAGAGGAATTTGCTCTTTAATG
GATAAATCGCCTA-AATCTTACTAAAATTTGTT---AAGTCAGTTTGTATACCACTATA-
AAAGTAATATTTAATTATTA-TTACTTTAATTTTTAAAA-----TAAAAAATTAAATTAA
GTCATGGTGCAGCATAAA-TTTTAGGATGAAGTGAATTACATTTCTTATTAGAA---ATT
TTAA---AAATT---AAAGTTAA--TTTTAGGATTTGAAAGTAAAAATTC--AATAAAA-
TGGTTTTTTGAATTAAGTTCTGAAGTATGT------------------------------
--------------

#Amblyomma_variegatum_HQ856495.1
---------------------ATTATTAAGGAGCTTT-ATATT-GTGAGTAACTAAAAAT
TATGAAAACAAAAAACTTTGGCGGTACTTTAAGCTTTTCAGAGGAATTTGCTCTTTAATG
GATAAATCGCCTA-AATCTTACTAAAATTTGTT---AAGTCAGTTTGTATACCACTATA-
AAAGTAATATTTAATTATTA-TTACTTTAATTTTTAAAA-----TAAAAAATTAAATTAA
GTCATGGTGCAGCATAAA-TTTTAGGATGAAGTGAATTACATTTCTTATTAGAA---ATT
TTAA---AAATT---AAAGTTAA--TTTTAGGATTTGAAAGTAAAAATTC--AATAAAA-
TGGTTTTTTGAATTAAGTTCTGAAGTATGT------------------------------
--------------

#Amblyomma_variegatum_HQ856496.1
---------------------ATTATTAAGGAGCTTT-ATATT-GTGAGTAACTAAAAAT
TATGAAAACAAAAAACTTTGGCGGTACTTTAAGCTTTTCAGAGGAATTTGCTCTTTAATG
GATAAATCGCCTA-AATCTTACTAAAATTTGTT---AAGTCAGTTTGTATACCACTATA-
AAAGTAATATTTAATTATTA-TTACTTTAATTTTTAAAA-----TAAAAAATTAAATTAA
GTCATGGTGCAGCATAAA-TTTTAGGATGAAGTGAATTACATTTCTTATTAGAA---ATT
TTAA---AAATT---AAAGTTAA--TTTTAGGATTTGAAAGTAAAAATTC--AATAAAA-
TGGTTTTTTGAATTAAGTTCTGAAGTATGT------------------------------
--------------

#Amblyomma_variegatum_HQ856497.1
---------------------ATTATTAAGGAGCTTT-ATATT-GTGAGTAACTAAAAAT
TATGAAAACAAAAAACTTTGGCGGTACTTTAAGCTTTTCAGAGGAATTTGCTCTTTAATG
GATAAATCGCCTA-AATCTTACTAAAATTTGTT---AAGTCAGTTTGTATACCACTATA-
AAAGTAATATTTAATTATTA-TTACTTTAATTTTTAAAA-----TAAAAAATTAAATTAA
GTCATGGTGCAGCATAAA-TTTTAGGATGAAGTGAATTACATTTCTTATTAGAA---ATT
TTAA---AAATT---AAAGTTAA--TTTTAGGATTTGAAAGTAAAAATTC--AATAAAA-
TGGTTTTTTGAATTAAGTTCTGAAGTATGT------------------------------
--------------

#Amblyomma_variegatum_HQ856498.1
---------------------ATTATTAAGGAGCTTT-ATATT-GTGAGTAACTAAAAAT
TATGAAAACAAAAAACTTTGGCGGTACTTTAAGCTTTTCAGAGGAATTTGCTCTTTAATG
GATAAATCGCCTA-AATCTTACTAAAATTTGTT---AAGTCAGTTTGTATACCACTATA-
AAAGTAATATTTAATTATTA-TTACTTTAATTTTTAAAA-----TAAAAAATTAAATTAA
GTCATGGTGCAGCATAAA-TTTTAGGATGAAGTGAATTACATTTCTTATTAGAA---ATT
TTAA---AAATT---AAAGTTAA--TTTTAGGATTTGAAAGTAAAAATTC--AATAAAA-
TGGTTTTTTGAATTAAGTTCTGAAGTATGT------------------------------
--------------

#Amblyomma_variegatum_HQ856499.1
---------------------ATTATTAAGGAGCTTT-ATATT-GTGAGTAACTAAAAAT
TATGAAAACAAAAAACTT-GGCGGTACTTTAAGCTTTTCAGAGGAATTTGCTCTTTAATG
GATAAATCGCCTA-AATCTTACTAAAATTTGTT---AAGTCAGTTTGTATACCACTATA-
AAAGTAATATTTAATTATTA-TTACTTTAATTTTTAAAA-----TAAAAAATTAAATTAA
GTCATGGTGCAGCATAAA-TTTTAGAATGAAGTGAATTACATTTCTTATTAGAA---ATT
TTAA---AAATT---AAAGTTAA--TTTTAGGATTTGAAAGTAAAAATTC--AATAAAA-
TGGTTTTTTGAATTAAGTTCTGAAGTATGT------------------------------
--------------

#Amblyomma_variegatum_HQ856500.1
---------------------ATTATTAAGGAGCTTT-ATATT-GTGAGTAACTAAAAAT
TATGAAAACAAAAAACTTTGGCGGTACTTTAAGCTTTTCAGAGGAATTTGCTCTTTAATG
GATAAATCGCCTA-AATCTTACTAAAATTTGTT---AAGTCAGTTTGTATACCACTATA-
AAAGTAATATTTAATTATTA-TTACTTTAATTTTTAAAA-----TAAAAAATTAAATTAA
GTCATGGTGCAGCATAAA-TTTTAGGATGAAGTGAATTACATTTCTTATTAGAA---ATT
TTAA---AAATT---AAAGTTAA--TTTTAGGATTTGAAAGTAAAAATTC--AATAAAA-
TGGTTTTTTGAATTAAGTTCTGAAGTATGT------------------------------
--------------

#Amblyomma_variegatum_HQ856501.1
---------------------ATTATTAAGGAGCTTA-ATATT-GTGAGTAACTAAAAAT
TATGAAAACAAAAAACTTTGGCGGTACTTTAAGCTTTTCAGAGGAATTTGCTCTTTAATG
GATAAATCGCCTA-AATCTTACTAAAATTTGTT---AAGTCAGTTTGTATACCACTATA-
AAAGTAATATTTAATTATTA-TTACTTTAATTTTTAAAA-----TAAAAAATTAAATTAA
GTCATGGTGCAGCATAAA-TTTTAGGATGAAGTGAATTACATTTCTTATTAGAA---ATT
T-AA---AAATT---AAAATTAA--TTTTAGGATTTGAAAGTAAAAATTC--AATAAAA-
TGGTTTTTTGAATTAAGTTCTGAAGTATGT------------------------------
--------------

#Amblyomma_variegatum_HQ856502.1
---------------------ATTATTAAGGAGCTTT-ATATT-GTGAGTAACTAAAAAT
TATGAAAACAAAAAACTTTGGCGGTACTTTAAGCTTTTCAGAGGAATTTGCTCTTTAATG
GATAAATCGCCTA-AATCTTACTAAAATTTGTT---AAGTCAGTTTGTATACCACTATA-
AAAGTAATATTTAATTATTA-TTACTTTAATTTTTAAAA-----TAAAAAATTAAATTAA
GTCATGGTGCAGCATAAA-TTTTAGGATGAAGTGAATTACATTTCTTATTAGAA---ATT
TTAA---AAATT---AAAGTTAA--TTTTAGGATTTGAAAGTAAAAATTC--AATAAAA-
TGGTTTTTTGAATTAAGTTCTGAAGTATGT------------------------------
--------------

#Amblyomma_variegatum_HQ856503.1
---------------------ATTATTAAGGAGCTTT-ATATT-GTGAGTAACTAAAAAT
TATGAAA-CAAAAAACTTTGGCGGTACTTTAAGCTTTTCAGAGGAATTTGCTCTTTAATG
GATAAATCGCCTA-AATCTTACTAAAATTTGTT---AAGTCAGTTTGTATACCACTATA-
AAAGTAATATTTAATTATTA-TTACTTTAATTTTTAAAA-----TAAAAAATTAAATTAA
GTCATGGTGCAGCATAAA-TTTTAGGATGAAGTGAATTACATTTCTTATTAGAA---ATT
TTAA---AAATT---AAAGTTAA--TTTTAGGATTTGAAAGTAAAAATTC--AATAAAA-
TGGTTTTTTGAATTAAGTTCTGAAGTATGT------------------------------
--------------

#Amblyomma_variegatum_HQ856504.1
---------------------ATTATTAAGGAGCTTT-ATATT-GTGAGTAACTAAAAAT
TATGAAAACAAAAAACTTTGGCGGTACTTTAAGCTTTTCAGAGGAATTTGCTCTTTAATG
GATAAATCGCCTA-AATCTTACTAAAATTTGTT---AAGTCAGTTTGTATACCACTATA-
AAAGTAATATTTAATTATTA-TTACTTTAATTTTTAAAA-----TAAAAAATTAAATTAA
GTCATGGTGCAGCATAAA-TTTTAGGATGAAGTGAATTACATTTCTTATTAGAA---ATT
TTAA---AAATT---AAAGTTAA--TTTTAGGATTTGAAAGTAAAAATTC--AATAAAA-
TGGTTTTTTGAATTAAGTTCTGAAGTATGT------------------------------
--------------

#Amblyomma_variegatum_HQ856505.1
---------------------ATTATTAAGGAGCTTT-ATATT-GTGAGTAACTAAAAAT
TATGAAAACAAAAAACTTTGGCGGTACTTTAAGCTTTTCAGAGGAATTTGCTCTTTAATG
GATAAATCGCCTA-AATCTTACTAAAATTTGTT---AAGTCAGTTTGTATACCACTATA-
AAAGTAATATTTAATTATTA-TTACTTTAATTTTTAAAA-----TAAAAAATTAAATTAA
GTCATGGTGCAGCATAAA-TTTTAGGATGAAGTGAATTACATTTCTTATTAGAA---ATT
TTAA---AAATT---AAAGTTAA--TTTTAGGATTTGAAAGTAAAAATTC--AATAAAA-
TGGTTTTTTGAATTAAGTTCTGAAGTATGT------------------------------
--------------

#Amblyomma_variegatum_HQ856506.1
---------------------ATTATTAAGGAGCTTA-ATATT-GTGAGTAACTAAAAAT
TATGAAAACAAAAAACTTTGGCGGTACTTTAAGCTTTTCAGAGGAATTTGCTCTTTAATG
GATAAATCGCCTA-AATCTTACTAAAATTTGTT---AAGTCAGTTTGTATACCACTATA-
AAAGTAATATTTAATTATTA-TTACTTTAATTTTTAAAA-----TAAAAAATTAAATTAA
GTCATGGTGCAGCATAAA-TTTTAGGATGAAGTGAATTACATTTCTTATTAGAA---ATT
T-AA---AAATT---AAAATTAA--TTTTAGGATTTGAAAGTAAAAATTC--AATAAAA-
TGGTTTTTTGAATTAAGTTCTGAAGTATGT------------------------------
--------------

#Amblyomma_variegatum_HQ856507.1
---------------------ATTATTAAGGAGCTTA-ATATT-GTGAGTAACTAAAAAT
TATGAAAACAAAAAACTTTGGCGGTACTTTAAGCTTTTCAGAGGAATTTGCTCTTTAATG
GATAAATCGCCTA-AATCTTACTAAAATTTGTT---AAGTCAGTTTGTATACCACTATA-
AAAGTAATATTTAATTATTA-TTACTTTAATTTTTAAAA-----TAAAAAATTAAATTAA
GTCATGGTGCAGCATAAA-TTTTAGGATGAAGTGAATTACATTTCTTATTAGAA---ATT
T-AA---AAATT---AAAATTAA--TTTTAGGATTTGAAAGTAAAAATTC--AATAAAA-
TGGTTTTTTGAATTAAGTTCTGAAGTATGT------------------------------
--------------

#Amblyomma_variegatum_HQ856508.1
---------------------ATTATTAAGGAGCTTT-ATATT-GTGAGTAACTAAAAAT
TATGAAAACAAAAAACTTTGGCGGTACTTTAAGCTTTTCAGAGGAATTTGCTCTTTAATG
GATAAATCGCCTA-AATCTTACTAAAATTTGTT---AAGTCAGTTTGTATACCACTATA-
AAAGTAATATTTAATTATTA-TTACTTTAATTTTTAAAA-----TAAAAAATTAAATTAA
GTCATGGTGCAGCATAAA-TTTTAGGATGAAGTGAATTACATTTCTTATTAGAA---ATT
TTAA---AAATT---AAAGTTAA--TTTTAGGATTTGAAAGTAAAAATTC--AATAAAA-
TGGTTTTTTGAATTAAGTTCTGAAGTATGT------------------------------
--------------

#Amblyomma_variegatum_HQ856509.1
---------------------ATTATTAAGGAGCTTT-ATATT-GTGAGTAACTAAAAAT
TATGAAAACAAAAAACTT-GGCGGTACTTTAAGCTTTTCAGAGGAATTTGCTCTTTAATG
GATAAATCGCCTA-AATCTTACTAAAATTTGTT---AAGTCAGTTTGTATACCACTATA-
AAAGTAATATTTAATTATTA-TTACTTTAATTTTTAAAA-----TAAAAAATTAAATTAA
GTCATGGTGCAGCATAAA-TTTTAGGATGAAGTGAATTACATTTCTTATTAGAA---ATT
TTAA---AAATT---AAAGTTAA--TTTTAGGATTTGAAAGTAAAAATTC--AATAAAA-
TGGTTTTTTGAATTAAGTTCTGAAGTATGT------------------------------
--------------

#Amblyomma_variegatum_HQ856510.1
---------------------ATTATTAAGGAGCTTT-ATATT-GTGAGTAACTAAAAAT
TATGAAAACAAAAAACTTTGGCGGTACTTTAAGCTTTTCAGAGGAATTTGCTCTTTAATG
GATAAATCGCCTA-AATCTTACTAAAATTTGTT---AAGTCAGTTTGTATACCACTATA-
AAAGTAATATTTAATTATTA-TTACTTTAATTTTTAAAA-----TAAAAAATTAAATTAA
GTCATGGTGCAGCATAAA-TTTTAGGATGAAGTGAATTACATTTCTTATTAGAA---ATT
TTAA---AAATT---AAAGTTAA--TTTTAGGATTTGAAAGTAAAAATTC--AATAAAA-
TGGTTTTTTGAATTAAGTTCTGAAGTATGT------------------------------
--------------

#Amblyomma_variegatum_HQ856511.1
---------------------ATTATTAAGGAGCTTT-ATATT-GTGAGTAACTAAAAAT
TATGAAAACAAAAAACTTTGGCGGTACTTTAAGCTTTTCAGAGGAATTTGCTCTTTAATG
GATAAATCGCCTA-AATCTTACTAAAATTTGTT---AAGTCAGTTTGTATACCACTATA-
AAAGTAATATTTAATTATTA-TTACTTTAATTTTTAAAA-----TAAAAAATTAAATTAA
GTCATGGTGCAGCATAAA-TTTTAGGATGAAGTGAATTACATTTCTTATTAGAA---ATT
TTAA---AAATT---AAAGTTAA--TTTTAGGATTTGAAAGTAAAAATTC--AATAAAA-
TGGTTTTTTGAATTAAGTTCTGAAGTATGT------------------------------
--------------

#Amblyomma_variegatum_HQ856512.1
---------------------ATTATTAAGGAGCTTT-ATATT-GTGAGTAACTAAAAAT
TATGAAAACAAAAAACTT-GGCGGTACTTTAAGCTTTTCAGAGGAATTTGCTCTTTAATG
GATAAATCGCCTA-AATCTTACTAAAATTTGTT---AAGTCAGTTTGTATACCACTATA-
AAAGTAATATTTAATTATTA-TTACTTTAATTTTTAAAA-----TAAAAAATTAAATTAA
GTCATGGTGCAGCATAAA-TTTTAGGATGAAGTGAATTACATTTCTTATTAGAA---ATT
TTAA---TAATT---AAAGTTAA--TTTTAGGATTTGAAAGTAAAGATTC--AATAAAA-
TGGTTTTTTGAATTAAGTTCTGAAGTATGT------------------------------
--------------

#Amblyomma_variegatum_HQ856513.1
---------------------ATTATTAAGGAGCTTT-ATATT-GTGAGTAACTAAAAAT
TATGAAAACAAAAAACTTTGGCGGTACTTTAAGCTTTTCAGAGGAATTTGCTCTTTAA-G
GATAAATCGCCTA-AATCTTACTAAAATTTGTT---AAGTCAGTTTGTATACCACTATA-
AAAGTAATATTTAATTATTA-TTACTTTAATTTTTAAAA-----TAAAAAATTAAATTAA
GTCATGGTGCAGCATAAA-TTTTAGGATGAAGTGAATTACATTTCTTATTAGAA---ATT
TTAA---AAATT---AAAGTTAA--TTTTAGGATTTGAAAGTAAAAATTC--AATAAAA-
TGGTTTTTTGAATTAAGTTCTGAAGTATGT------------------------------
--------------

#Amblyomma_variegatum_HQ856514.1
---------------------ATTATTAAGGAGCTTA-ATATT-GTGAGTAACTAAAAAT
TATGAAA-CAAAAAACTTTGGCGGTACTTTAAGCTTTTCAGAGGAATTTGCTCTTTAATG
GATAAATCGCCTA-AATCTTACTAAAATTTGTT---AAGTCAGTTTGTATACCACTATA-
AAAGTAATATTTAATTATTA-TTACTTTAATTTTTAAAA-----TAAAAAATTAAATTAA
GTCATGGTGCAGCATAAA-TTTTAGGATGAAGTGAATTACATTTCTTATTAGAA---ATT
T-AA---AAATT---AAAATTAA--TTTTAGGATTTGAAAGTAAAAATTC--AATAAAA-
TGGTTTTTTGAATTAAGTTCTGAAGTATGT------------------------------
--------------

#Amblyomma_variegatum_HQ856515.1
---------------------ATTATTAAAGAGCTTA-ATATT-GTGAGTAACTAAAAAT
TATGAAAACAAAAAAATTTGGCGGTACTTTAAGCTTTTCAGAGGAATTTGCTCTGTAATG
GATAAATCGCCTA-AATCTTACTAAAATTTGTT---AAGTCAGTTTGTATACCACTATA-
AAAGTAATATTTAATTATTA-TTACTTTAATTTTTAAAA----ATAAAAAATTAAATTAA
GTCATGGTGCAGCATAAA-TTTTAGGATGAAGTGAATTACATTTCTTTTTAGAA---TTT
TAAA---AAATT---AAAGTAAA--TTTTAGGATTTGAAAGTAAAAATTC--AATAAAA-
TGGTTTTTTGAATTAAGTTCTGAAGTATGT------------------------------
--------------

#Amblyomma_variegatum_HQ856516.1
---------------------ATTATTAAAGAGCTTA-ATATT-GTGAGTAACTAAAAAT
TATGAAAACAAAAAAATTTGGCGGTACTTTAAGCTTTTCAGAGGAATTTGCTCTGTAATG
GATAAATCGCCTA-AATCTTACTAAAATTTGTT---AAGTCAGTTTGTATACCACTATA-
AAAGTAATATTTAATTATTA-TTACTTTAATTTTTAAAA----ATAAAAAATTAAATTAA
GTCATGGTGCAGCATAAA-TTTTAGGATGAAGTGAATTACATTTCTTTTTAGAA---TTT
TAAA---AAATT---AAAGTAAA--TTTTAGGATTTGAAAGTAAAAATTC--AATAAAA-
TGGTTTTTTGAATTAAGTTCTGAAGTATGT------------------------------
--------------

#Amblyomma_variegatum_HQ856517.1
---------------------ATTATTAAAGAGCTTA-ATATT-GTGAGTAACTAAAAAT
TATGAAAACAAAAAAATTTGGCGGTACTTTAAGCTTTTCAGAGGAATTTGCTCTGTAATG
GATAAATCGCCTA-AATCTTACTAAAATTTGTT---AAGTCAGTTTGTATACCACTATA-
AAAGTAATATTTAATTATTA-TTACTTTAATTTTTAAAA----ATAAAAAATTAAATTAA
GTCATGGTGCAGCATAAA-TTTTAGGATGAAGTGAATTACATTTCTTTTTAGAA---TTT
TAAA---AAATT---AAAGTAAA--TTTTAGGATTTGAAAGTAAAAATTC--AATAAAA-
TGGTTTTTTGAATTAAGTTCTGAAGTATGT------------------------------
--------------

#Amblyomma_variegatum_HQ856518.1
---------------------ATTATTAAAGAGCTTA-ATATT-GTGAGTAACTAAAAAT
TATGAAAACAAAAAAATTTGGCGGTACTTTAAGCTTTTCAGAGGAATTTGCTCTGTAATG
GATAAATCGCCTA-AATCTTACTAAAATTTGTT---AAGTCAGTTTGTATACCACTATA-
AAAGTAATATTTAATTATTA-TTACTTTAATTTTTAAAA----ATAAAAAATTAAATTAA
GTCATGGTGCAGCATAAA-TTTTAGGATGAAGTGAATTACATTTCTTTTTAGAA---TTT
TAAA---AAATT---AAAGTAAA--TTTTAGGATTTGAAAGTAAAAATTC--AATAAAA-
TGGTTTTTTGAATTAAGTTCTGAAGTATGT------------------------------
--------------

#Amblyomma_variegatum_HQ856519.1
---------------------ATTATTAAAGAGCTTA-ATATT-GTGAGTAACTAAAAAT
TATGAAAACAAAAAAATTTGGCGGTACTTTAAGCTTTTCAGAGGAATTTGCTCTGTAATG
GATAAATCGCCTA-AATCTTACTAAAATTTGTT---AAGTCAGTTTGTATACCACTATA-
AAAGTAATATTTAATTATTA-TTACTTTAATTTTTAAAA----ATAAAAAATTAAATTAA
GTCATGGTGCAGCATAAA-TTTTAGGATGAAGTGAATTACATTTCTTTTTAGAA---TTT
TAAA---AAATT---AAAGTAAA--TTTTAGGATTTGAAAGTAAAAATTC--AATAAAA-
TGGTTTTTTGAATTAAGTTCTGAAGTATGT------------------------------
--------------

#Amblyomma_variegatum_HQ856520.1
---------------------ATTATTAAAGAGCTTA-ATATT-GTGAGTAACTAAAAAT
TATGAAAACAAAAAAATTTGGCGGTACTTTAAGCTTTTCAGAGGAATTTGCTCTGTAATG
GATAAATCGCCTA-AATCTTACTAAAATTTGTT---AAGTCAGTTTGTATACCACTATA-
AAAGTAATATTTAATTATTA-TTACTTTAATTTTTAAAA----ATAAAAAATTAAATTAA
GTCATGGTGCAGCATAAA-TTTTAGGATGAAGTGAATTACATTTCTTTTTAGAA---TTT
TAAA---AAATT---AAAGTAAA--TTTTAGGATTTGAAAGTAAAAATTC--AATAAAA-
TGGTTTTTTGAATTAAGTTCTGAAGTATGT------------------------------
--------------

#Amblyomma_variegatum_HQ856521.1
---------------------ATTATTAAAGAGCTTA-ATATT-GTGAGTAACTAAAAAT
TATGAAAACAAAAAAATTTGGCGGTACTTTAAGCTTTTCAGAGGAATTTGCTCTGTAATG
GATAAATCGCCTA-AATCTTACTAAAATTTGTT---AAGTCAGTTTGTATACCACTATA-
AAAGTAATATTTAATTATTA-TTACTTTAATTTTTAAAA----ATAAAAAATTAAATTAA
GTCATGGTGCAGCATAAA-TTTTAGGATGAAGTGAATTACATTTCTTTTTAGAA---TTT
TAAA---AAATT---AAAGTAAA--TTTTAGGATTTGAAAGTAAAAATTC--AATAAAA-
TGGTTTTTTGAATTAAGTTCTGAAGTATGT------------------------------
--------------

#Amblyomma_variegatum_HQ856522.1
---------------------ATTATTAAAGAGCTTA-ATATT-GTGAGTAACTAAAAAT
TATGAAAACAAAAAAATTTGGCGGTACTTTAAGCTTTTCAGAGGAATTTGCTCTGTAATG
GATAAATCGCCTA-AATCTTACTAAAATTTGTT---AAGTCAGTTTGTATACCACTATA-
AAAGTAATATTTAATTATTA-TTACTTTAATTTTTAAAA----ATAAAAAATTAAATTAA
GTCATGGTGCAGCATAAA-TTTTAGGATGAAGTGAATTACATTTCTTTTTAGAA---TTT
TAAA---AAATT---AAAGTAAA--TTTTAGGATTTGAAAGTAAAAATTC--AATAAAA-
TGGTTTTTTGAATTAAGTTCTGAAGTATGT------------------------------
--------------

#Amblyomma_variegatum_HQ856523.1
---------------------ATTATTAAAGAGCTTA-ATATT-GTGAGTAACTAAAAAT
TATGAAAACAAAAAAATTTGGCGGTACTTTAAGCTTTTCAGAGGAATTTGCTCTGTAATG
GATAAATCGCCTA-AATCTTACTAAAATTTGTT---AAGTCAGTTTGTATACCACTATA-
AAAGTAATATTTAATTATTA-TTACTTTAATTTTTAAAA----ATAAAAAATTAAATTAA
GTCATGGTGCAGCATAAA-TTTTAGGATGAAGTGAATTACATTTCTTTTTAGAA---TTT
TAAA---AAATT---AAAGTAAA--TTTTAGGATTTGAAAGTAAAAATTC--AATAAAA-
TGGTTTTTTGAATTAAGTTCTGAAGTATGT------------------------------
--------------

#Amblyomma_variegatum_HQ856524.1
---------------------ATTATTAAAGAGCTTA-ATATT-GTGAGTAACTAAAAAT
TATGAAAACAAAAAAATTTGGCGGTACTTTAAGCTTTTCAGAGGAATTTGCTCTGTAATG
GATAAATCGCCTA-AATCTTACTAAAATTTGTT---AAGTCAGTTTGTATACCACTATA-
AAAGTAATATTTAATTATTA-TTACTTTAATTTTTAAAA----ATAAAAAATTAAATTAA
GTCATGGTGCAGCATAAA-TTTTAGGATGAAGTGAATTACATTTCTTTTTAGAA---TTT
TAAA---AAATT---AAAGTAAA--TTTTAGGATTTGAAAGTAAAAATTC--AATAAAA-
TGGTTTTTTGAATTAAGTTCTGAAGTATGT------------------------------
--------------

#Amblyomma_variegatum_HQ856525.1
---------------------ATTATTAAAGAGCTTA-ATATT-GTGAGTAACTAAAAAT
TATGAAAACAAAAAAATTTGGCGGTACTTTAAGCTTTTCAGAGGAATTTGCTCTGTAATG
GATAAATCGCCTA-AATCTTACTAAAATTTGTT---AAGTCAGTTTGTATACCACTATA-
AAAGTAATATTTAATTATTA-TTACTTTAATTTTTAAAA----ATAAAAAATTAAATTAA
GTCATGGTGCAGCATAAA-TTTTAGGATGAAGTGAATTACATTTCTTTTTAGAA---TTT
TAAA---AAATT---AAAGTAAA--TTTTAGGATTTGAAAGTAAAAATTC--AATAAAA-
TGGTTTTTTGAATTAAGTTCTGAAGTATGT------------------------------
--------------

#Amblyomma_variegatum_HQ856526.1
---------------------ATTATTAAGGAGCTTA-ATATT-GTGAGTAACTAAAAAT
TATGAAAACAAAAAACTTTGGCGGTACTTTAAGCTTTTCAGAGGAATTTGCTCTTTAATG
GATAAATCGCCTA-AATCTTACTAAAATTTGTT---AAGTCAGTTTGTATACCACTATA-
AAAGTAATATTTAATTATTA-TTACTTTAATTTTTAAAA-----TAAAAAATTAAATTAA
GTCATGGTGCAGCATAAA-TTTTAGGATGAAGTGAATTACATTTCTTATTAGAA---ATT
T-AA---AAATT---AAAATTAA--TTTTAGGATTTGAAAGTAAAAATTC--AATAAAA-
TGGTTTTTTGAATTAAGTTCTGAAGTATGT------------------------------
--------------

#Amblyomma_variegatum_HQ856527.1
---------------------ATTATTAAGGAGCTTA-ATATT-GTGAGTAACTAAAAAT
TATGAAAACAAAAAACTTTGGCGGTACTTTAAGCTTTTCAGAGGAATTTGCTCTTTAATG
GATAAATCGCCTA-AATCTTACTAAAATTTGTT---AAGTCAGTTTGTATACCACTATA-
AAAGTAATATTTAATTATTA-TTACTTTAATTTTTAAAA-----TAAAAAATTAAATTAA
GTCATGGTGCAGCATAAA-TTTTAGGATGAAGTGAATTACATTTCTTATTAGAA---ATT
T-AA---AAATT---AAAATTAA--TTTTAGGATTTGAAAGTAAAAATTC--AATAAAA-
TGGTTTTTTGAATTAAGTTCTGAAGTATGT------------------------------
--------------

#Amblyomma_variegatum_HQ856528.1
---------------------ATTATTAAGGAGCTTA-ATATT-GTGAGTAACTAAAAAT
TATGAAAACAAAAAACTTTGGCGGTACTTTAAGCTTTTCAGAGGAATTTGCTCTTTAATG
GATAAATCGCCTA-AATCTTACTAAAATTTGTT---AAGTCAGTTTGTATACCACTATA-
AAAGTAATATTTAATTATTA-TTACTTTAATTTTTAAAA-----TAAAAAATTAAATTAA
GTCATGGTGCAGCATAAA-TTTTAGGATGAAGTGAATTACATTTCTTATTAGAA---ATT
T-AA---AAATT---AAAATTAA--TTTTAGGATTTGAAAGTAAAAATTC--AATAAAA-
TGGTTTTTTGAATTAAGTTCTGAAGTATGT------------------------------
--------------

#Amblyomma_variegatum_HQ856529.1
---------------------ATTATTAAGGAGCTTA-ATATT-GTGAGTAACTAAAAAT
TATGAAAACAAAAAACTTTGGCGGTACTTTAAGCTTTTCAGAGGAATTTGCTCTTTAATG
GATAAATCGCCTA-AATCTTACTAAAATTTGTT---AAGTCAGTTTGTATACCACTATA-
AAAGTAATATTTAATTATTA-TTACTTTAATTTTTAAAA-----TAAAAAATTAAATTAA
GTCATGGTGCAGCATAAA-TTTTAGGATGAAGTGAATTACATTTCTTATTAGAA---ATT
T-AA---AAATT---AAAATTAA--TTTTAGGATTTGAAAGTAAAAATTC--AATAAAA-
TGGTTTTTTGAATTAAGTTCTGAAGTATGT------------------------------
--------------

#Amblyomma_variegatum_HQ856530.1
---------------------ATTATTAAGGAGCTTA-ATATT-GTGAGTAACTAAAAAT
TATGAAAACAAAAAACTTTGGCGGTACTTTAAGCTTTTCAGAGGAATTTGCTCTTTAATG
GATAAATCGCCTA-AATCTTACTAAAATTTGTT---AAGTCAGTTTGTATACCACTATA-
AAAGTAATATTTAATTATTA-TTACTTTAATTTTTAAAA-----TAAAAAATTAAATTAA
GTCATGGTGCAGCATAAA-TTTTAGGATGAAGTGAATTACATTTCTTATTAGAA---ATT
T-AA---AAATT---AAAATTAA--TTTTAGGATTTGAAAGTAAAAATTC--AATAAAA-
TGGTTTTTTGAATTAAGTTCTGAAGTATGT------------------------------
--------------

#Amblyomma_variegatum_HQ856531.1
---------------------ATTATTAAGGAGCTTA-ATATT-GTGAGTAACTAAAAAT
TATGAAAACAAAAAACTTTGGCGGTACTTTAAGCTTTTCAGAGGAATTTGCTCTTTAATG
GATAAATCGCCTA-AATCTTACTAAAATTTGTT---AAGTCAGTTTGTATACCACTATA-
AAAGTAATATTTAATTATTA-TTACTTTAATTTTTAAAA-----TAAAAAATTAAATTAA
GTCATGGTGCAGCATAAA-TTTTAGGATGAAGTGAATTACATTTCTTATTAGAA---ATT
T-AA---AAATT---AAAATTAA--TTTTAGGATTTGAAAGTAAAAATTC--AATAAAA-
TGGTTTTTTGAATTAAGTTCTGAAGTATGT------------------------------
--------------

#Amblyomma_variegatum_HQ856532.1
---------------------ATTATTAAGGAGCTTA-ATATT-GTGAGTAACTAAAAAT
TATGAAAACAAAAAACTTTGGCGGTACTTTAAGCTTTTCAGAGGAATTTGCTCTTTAATG
GATAAATCGCCTA-AATCTTACTAAAATTTGTT---AAGTCAGTTTGTATACCACTATA-
AAAGTAATATTTAATTATTA-TTACTTTAATTTTTAAAA-----TAAAAAATTAAATTAA
GTCATGGTGCAGCATAAA-TTTTAGGATGAAGTGAATTACATTTCTTATTAGAA---ATT
T-AA---AAATT---AAAATTAA--TTTTAGGATTTGAAAGTAAAAATTC--AATAAAA-
TGGTTTTTTGAATTAAGTTCTGAAGTATGT------------------------------
--------------

#Amblyomma_variegatum_HQ856533.1
---------------------ATTATTAAGGAGCTTA-ATATT-GTGAGTAACTAAAAAT
TATGAAAACAAAAAACTTTGGCGGTACTTTAAGCTTTTCAGAGGAATTTGCTCTTTAATG
GATAAATCGCCTA-AATCTTACTAAAATTTGTT---AAGTCAGTTTGTATACCACTATA-
AAAGTAATATTTAATTATTA-TTACTTTAATTTTTAAAA-----TAAAAAATTAAATTAA
GTCATGGTGCAGCATAAA-TTTTAGGATGAAGTGAATTACATTTCTTATTAGAA---ATT
T-AA---AAATT---AAAATTAA--TTTTAGGATTTGAAAGTAAAAATTC--AATAAAA-
TGGTTTTTTGAATTAAGTTCTGAAGTATGT------------------------------
--------------

#Amblyomma_variegatum_HQ856534.1
---------------------ATTATTAAGGAGCTTA-ATATT-GTGAGTAACTAAAAAT
TATGAAAACAAAAAACTTTGGCGGTACTTTAAGCTTTTCAGAGGAATTTGCTCTTTAATG
GATAAATCGCCTA-AATCTTACTAAAATTTGTT---AAGTCAGTTTGTATACCACTATA-
AAAGTAATATTTAATTATTA-TTACTTTAATTTTTAAAA-----TAAAAAATTAAATTAA
GTCATGGTGCAGCATAAA-TTTTAGGATGAAGTGAATTACATTTCTTATTAGAA---ATT
T-AA---AAATT---AAAATTAA--TTTTAGGATTTGAAAGTAAAAATTC--AATAAAA-
TGGTTTTTTGAATTAAGTTCTGAAGTATGT------------------------------
--------------

#Amblyomma_variegatum_HQ856535.1
---------------------ATTATTAAGGAGCTTA-ATATT-GTGAGTAACTAAAAAT
TATGAAAACAAAAAACTTTGGCGGTACTTTAAGCTTTTCAGAGGAATTTGCTCTTTAATG
GATAAATCGCCTA-AATCTTACTAAAATTTGTT---AAGTCAGTTTGTATACCACTATA-
AAAGTAATATTTAATTATTA-TTACTTTAATTTTTAAAA-----TAAAAAATTAAATTAA
GTCATGGTGCAGCATAAA-TTTTAGGATGAAGTGAATTACATTTCTTATTAGAA---ATT
T-AA---AAATT---AAAATTAA--TTTTAGGATTTGAAAGTAAAAATTC--AATAAAA-
TGGTTTTTTGAATTAAGTTCTGAAGTATGT------------------------------
--------------

#Amblyomma_variegatum_HQ856536.1
---------------------ATTATTAAGGAGCTTA-ATATT-GTGAGTAACTAAAAAT
TATGAAAACAAAAAACTTTGGCGGTACTTTAAGCTTTTCAGAGGAATTTGCTCTTTAATG
GATAAATCGCCTA-AATCTTACTAAAATTTGTT---AAGTCAGTTTGTATACCACTATA-
AAAGTAATATTTAATTATTA-TTACTTTAATTTTTAAAA-----TAAAAAATTAAATTAA
GTCATGGTGCAGCATAAA-TTTTAGGATGAAGTGAATTACATTTCTTATTAGAA---ATT
T-AA---AAATT---AAAATTAA--TTTTAGGATTTGAAAGTAAAAATTC--AATAAAA-
TGGTTTTTTGAATTAAGTTCTGAAGTATGT------------------------------
--------------

#Amblyomma_variegatum_HQ856537.1
---------------------ATTATTAAGGAGCTTA-ATATT-GTGAGTAACTAAAAAT
TATGAAAACAAAAAACTTTGGCGGTACTTTAAGCTTTTCAGAGGAATTTGCTCTTTAATG
GATAAATCGCCTA-AATCTTACTAAAATTTGTT---AAGTCAGTTTGTATACCACTATA-
AAAGTAATATTTAATTATTA-TTACTTTAATTTTTAAAA-----TAAAAAATTAAATTAA
GTCATGGTGCAGCATAAA-TTTTAGGATGAAGTGAATTACATTTCTTATTAGAA---ATT
T-AA---AAATT---AAAATTAA--TTTTAGGATTTGAAAGTAAAAATTC--AATAAAA-
TGGTTTTTTGAATTAAGTTCTGAAGTATGT------------------------------
--------------

#Amblyomma_variegatum_HQ856538.1
---------------------ATTATTAAAGAGCTTA-ATATT-GTGAGTAACTAAAAAT
TATGAAAACAAAAAAATTTGGCGGTACTTTAAGCTTTTCAGAGGAATTTGCTCTGTAATG
GATAAATCGCCTA-AATCTTACTAAAATTTGTT---AAGTCAGTTTGTATACCACTATA-
AAAGTAATATTTAATTATTA-TTACTTTAATTTTTAAAA-----TAAAAAATTAAATTAA
GTCATGGTGCAGCATAAA-TTTTAGGATGAAGTGAATTACATTTCTTTTTAGAA---ATT
--AA---AAATT---AAAGTAAA--TTTTAGGATTTGAAAGTAAAAATTC--AATAAAA-
TGGTTTTTTGAATTAAGTTCTGAAGTATGT------------------------------
--------------

#Amblyomma_variegatum_HQ856539.1
---------------------ATTATTAAGGAGCTTA-ATATT-GTGAGTAACTAAAAAT
TATGAAAACAAAAAACTTTGGCGGTACTTTAAGCTTTTCAGAGGAATTTGCTCTTTAATG
GATAAATCGCCTA-AATCTTACTAAAATTTGTT---AAGTCAGTTTGTATACCACTATA-
AAAGTAATATTTAATTATTA-TTACTTTAATTTTTAAAA-----TAAAAAATTAAATTAA
GTCATGGTGCAGCATAAA-TTTTAGGATGAAGTGAATTACATTTCTTATTAGAA---ATT
T-AA---AAATT---AAAATTAA--TTTTAGGATTTGAAAGTAAAAATTC--AATAAAA-
TGGTTTTTTGAATTAAGTTCTGAAGTATGT------------------------------
--------------

#Amblyomma_variegatum_HQ856540.1
---------------------ATTATTAAGGAGCTTA-ATATT-GTGAGTAACTAAAAAT
TATGAAAACAAAAAACTTTGGCGGTACTTTAAGCTTTTCAGAGGAATTTGCTCTTTAATG
GATAAATCGCCTA-AATCTTACTAAAATTTGTT---AAGTCAGTTTGTATACCACTATA-
AAAGTAATATTTAATTATTA-TTACTTTAATTTTTAAAA-----TAAAAAATTAAATTAA
GTCATGGTGCAGCATAAA-TTTTAGGATGAAGTGAATTACATTTCTTATTAGAA---ATT
T-AA---AAATT---AAAATTAA--TTTTAGGATTTGAAAGTAAAAATTC--AATAAAA-
TGGTTTTTTGAATTAAGTTCTGAAGTATGT------------------------------
--------------

#Amblyomma_variegatum_HQ856541.1
---------------------ATTATTAAGGAGCTTA-ATATT-GTGAGTAACTAAAAAT
TATGAAAACAAAAAACTTTGGCGGTACTTTAAGCTTTTCAGAGGAATTTGCTCTTTAATG
GATAAATCGCCTA-AATCTTACTAAAATTTGTT---AAGTCAGTTTGTATACCACTATA-
AAAGTAATATTTAATTATTA-TTACTTTAATTTTTAAAA-----TAAAAAATTAAATTAA
GTCATGGTGCAGCATAAA-TTTTAGGATGAAGTGAATTACATTTCTTATTAGAA---ATT
T-AA---AAATT---AAAATTAA--TTTTAGGATTTGAAAGTAAAAATTC--AATAAAA-
TGGTTTTTTGAATTAAGTTCTGAAGTATGT------------------------------
--------------

#Amblyomma_variegatum_HQ856542.1
---------------------ATTATTAAAGAGCTTA-ATATT-GTGAGTAACTAAAAAT
TATGAAAACAAAAAAATTTGGCGGTACTTTAAGCTTTTCAGAGGAATTTGCTCTGTAATG
GATAAATCGCCTA-AATCTTACTAAAATTTGTT---AAGTCAGTTTGTATACCACTATA-
AAAGTAATATTTAATTATTA-TTACTTTAATTTTTAAAA----ATAAAAAATTAAATTAA
GTCATGGTGCAGCATAAA-TTTTAGGATGAAGTGAATTACATTTCTTTTTAGAA---ATT
--AA---AAATT---AAAGTAAA--TTTTAGGATTTGAAAGTAAAAATTC--AATAAAA-
TGGTTTTTTGAATTAAGTTCTGAAGTATGT------------------------------
--------------

#Amblyomma_variegatum_HQ856543.1
---------------------ATTATTAAGGAGCTTA-ATATT-GTGAGTAACTAAAAAT
TATGAAAACAAAAAACTTTGGCGGTACTTTAAGCTTTTCAGAGGAATTTGCTCTTTAATG
GATAAATCGCCTA-AATCTTACTAAAATTTGTT---AAGTCAGTTTGTATACCACTATA-
AAAGTAATATTTAATTATTA-TTACTTTAATTTTTAAAA-----TAAAAAATTAAATTAA
GTCATGGTGCAGCATAAA-TTTTAGGATGAAGTGAATTACATTTCTTATTAGAA---ATT
T-AA---AAATT---AAAATTAA--TTTTAGGATTTGAAAGTAAAAATTC--AATAAAA-
TGGTTTTTTGAATTAAGTTCTGAAGTATGT------------------------------
--------------

#Amblyomma_variegatum_HQ856544.1
---------------------ATTATTAAGGAGCTTA-ATATT-GTGAGTAACTAAAAAT
TATGAAAACAAAAAACTTTGGCGGTACTTTAAGCTTTTCAGAGGAATTTGCTCTTTAATG
GATAAATCGCCTA-AATCTTACTAAAATTTGTT---AAGTCAGTTTGTATACCACTATA-
AAAGTAATATTTAATTATTA-TTACTTTAATTTTTAAAA-----TAAAAAATTAAATTAA
GTCATGGTGCAGCATAAA-TTTTAGGATGAAGTGAATTACATTTCTTATTAGAA---ATT
T-AA---AAATT---AAAATTAA--TTTTAGGATTTGAAAGTAAAAATTC--AATAAAA-
TGGTTTTTTGAATTAAGTTCTGAAGTATGT------------------------------
--------------

#Amblyomma_variegatum_HQ856545.1
---------------------ATTATTAAGGAGCTTA-ATATT-GTGAGTAACTAAAAAT
TATGAAAACAAAAAACTTTGGCGGTACTTTAAGCTTTTCAGAGGAATTTGCTCTTTAATG
GATAAATCGCCTA-AATCTTACTAAAATTTGTT---AAGTCAGTTTGTATACCACTATA-
AAAGTAATATTTAATTATTA-TTACTTTAATTTTTAAAA-----TAAAAAATTAAATTAA
GTCATGGTGCAGCATAAA-TTTTAGGATGAAGTGAATTACATTTCTTATTAGAA---ATT
T-AA---AAATT---AAAATTAA--TTTTAGGATTTGAAAGTAAAAATTC--AATAAAA-
TGGTTTTTTGAATTAAGTTCTGAAGTATGT------------------------------
--------------

#Amblyomma_variegatum_HQ856546.1
---------------------ATTATTAAGGAGCTTA-ATATT-GTGAGTAACTAAAAAT
TATGAAAACAAAAAACTTTGGCGGTACTTTAAGCTTTTCAGAGGAATTTGCTCTTTAATG
GATAAATCGCCTA-AATCTTACTAAAATTTGTT---AAGTCAGTTTGTATACCACTATA-
AAAGTAATATTTAATTATTA-TTACTTTAATTTTTAAAA-----TAAAAAATTAAATTAA
GTCATGGTGCAGCATAAA-TTTTAGGATGAAGTGAATTACATTTCTTATTAGAA---ATT
T-AA---AAATT---AAAATTAA--TTTTAGGATTTGAAAGTAAAAATTC--AATAAAA-
TGGTTTTTTGAATTAAGTTCTGAAGTATGT------------------------------
--------------

#Amblyomma_variegatum_HQ856547.1
---------------------ATTATTAAGGAGCTTA-ATATT-GTGAGTAACTAAAAAT
TATGAAAACAAAAAACTTTGGCGGTACTTTAAGCTTTTCAGAGGAATTTGCTCTTTAATG
GATAAATCGCCTA-AATCTTACTAAAATTTGTT---AAGTCAGTTTGTATACCACTATA-
AAAGTAATATTTAATTATTA-TTACTTTAATTTTTAAAA-----TAAAAAATTAAATTAA
GTCATGGTGCAGCATAAA-TTTTAGGATGAAGTGAATTACATTTCTTATTAGAA---ATT
T-AA---AAATT---AAAATTAA--TTTTAGGATTTGAAAGTAAAAATTC--AATAAAA-
TGGTTTTTTGAATTAAGTTCTGAAGTATGT------------------------------
--------------

#Amblyomma_variegatum_HQ856548.1
---------------------ATTATTAAGGAGCTTA-ATATT-GTGAGTAACTAAAAAT
TATGAAAACAAAAAACTTTGGCGGTACTTTAAGCTTTTCAGAGGAATTTGCTCTTTAATG
GATAAATCGCCTA-AATCTTACTAAAATTTGTT---AAGTCAGTTTGTATACCACTATA-
AAAGTAATATTTAATTATTA-TTACTTTAATTTTTAAAA-----TAAAAAATTAAATTAA
GTCATGGTGCAGCATAAA-TTTTAGGATGAAGTGAATTACATTTCTTATTAGAA---ATT
T-AA---AAATT---AAAATTAA--TTTTAGGATTTGAAAGTAAAAATTC--AATAAAA-
TGGTTTTTTGAATTAAGTTCTGAAGTATGT------------------------------
--------------

#Amblyomma_variegatum_HQ856549.1
---------------------ATTATTAAGGAGCTTA-ATATT-GTGAGTAACTAAAAAT
TATGAAAACAAAAAACTTTGGCGGTACTTTAAGCTTTTCAGAGGAATTTGCTCTTTAATG
GATAAATCGCCTA-AATCTTACTAAAATTTGTT---AAGTCAGTTTGTATACCACTATA-
AAAGTAATATTTAATTATTA-TTACTTTAATTTTTAAAA-----TAAAAAATTAAATTAA
GTCATGGTGCAGCATAAA-TTTTAGGATGAAGTGAATTACATTTCTTATTAGAA---ATT
T-AA---AAATT---AAAATTAA--TTTTAGGATTTGAAAGTAAAAATTC--AATAAAA-
TGGTTTTTTGAATTAAGTTCTGAAGTATGT------------------------------
--------------

#Amblyomma_variegatum_HQ856550.1
---------------------ATTATTAAGGAGCTTA-ATATT-GTGAGTAACTAAAAAT
TATGAAAACAAAAAACTTTGGCGGTACTTTAAGCTTTTCAGAGGAATTTGCTCTTTAATG
GATAAATCGCCTA-AATCTTACTAAAATTTGTT---AAGTCAGTTTGTATACCACTATA-
AAAGTAATATTTAATTATTA-TTACTTTAATTTTTAAAA-----TAAAAAATTAAATTAA
GTCATGGTGCAGCATAAA-TTTTAGGATGAAGTGAATTACATTTCTTATTAGAA---ATT
T-AA---AAATT---AAAATTAA--TTTTAGGATTTGAAAGTAAAAATTC--AATAAAA-
TGGTTTTTTGAATTAAGTTCTGAAGTATGT------------------------------
--------------

#Amblyomma_variegatum_HQ856551.1
---------------------ATTATTAAGGAGCTTA-ATATT-GTGAGTAACTAAAAAT
TATGAAAACAAAAAACTTTGGCGGTACTTTAAGCTTTTCAGAGGAATTTGCTCTTTAATG
GATAAATCGCCTA-AATCTTACTAAAATTTGTT---AAGTCAGTTTGTATACCACTATA-
AAAGTAATATTTAATTATTA-TTACTTTAATTTTTAAAA-----TAAAAAATTAAATTAA
GTCATGGTGCAGCATAAA-TTTTAGGATGAAGTGAATTACATTTCTTATTAGAA---ATT
T-AA---AAATT---AAAATTAA--TTTTAGGATTTGAAAGTAAAAATTC--AATAAAA-
TGGTTTTTTGAATTAAGTTCTGAAGTATGT------------------------------
--------------

#Amblyomma_variegatum_HQ856552.1
---------------------ATTATTAAGGAGCTTA-ATATT-GTGAGTAACTAAAAAT
TATGAAAACAAAAAACTTTGGCGGTACTTTAAGCTTTTCAGAGGAATTTGCTCTTTAATG
GATAAATCGCCTA-AATCTTACTAAAATTTGTT---AAGTCAGTTTGTATACCACTATA-
AAAGTAATATTTAATTATTA-TTACTTTAATTTTTAAAA-----TAAAAAATTAAATTAA
GTCATGGTGCAGCATAAA-TTTTAGGATGAAGTGAATTACATTTCTTATTAGAA---ATT
T-AA---AAATT---AAAATTAA--TTTTAGGATTTGAAAGTAAAAATTC--AATAAAA-
TGGTTTTTTGAATTAAGTTCTGAAGTATGT------------------------------
--------------

#Amblyomma_variegatum_HQ856553.1
---------------------ATTATTAAGGAGCTTA-ATATT-GTGAGTAACTAAAAAT
TATGAAAACAAAAAACTTTGGCGGTACTTTAAGCTTTTCAGAGGAATTTGCTCTTTAATG
GATAAATCGCCTA-AATCTTACTAAAATTTGTT---AAGTCAGTTTGTATACCACTATA-
AAAGTAATATTTAATTATTA-TTACTTTAATTTTTAAAA-----TAAAAAATTAAATTAA
GTCATGGTGCAGCATAAA-TTTTAGGATGAAGTGAATTACATTTCTTATTAGAA---ATT
T-AA---AAATT---AAAATTAA--TTTTAGGATTTGAAAGTAAAAATTC--AATAAAA-
TGGTTTTTTGAATTAAGTTCTGAAGTATGT------------------------------
--------------

#Amblyomma_variegatum_HQ856554.1
---------------------ATTATTAAAGAGCTTA-ATATT-GTGAGTAACTAAAAAT
TATGAAAACAAAAAAATTTGGCGGTACTTTAAGCTTTTCAGAGGAATTTGCTCTGTAATG
GATAAATCGCCTA-AATCTTACTAAAATTTGTT---AAGTCAGTTTGTATACCACTATA-
AAAGTAATATTTAATTATTA-TTACTTTAATTTTTAAAA----ATAAAAAATTAAATTAA
GTCATGGTGCAGCATAAA-TTTTAGGATGAAGTGAATTACATTTCTTTTTAGAA---TTT
TAAA---AAATT---AAAGTAAA--TTTTAGGATTTGAAAGTAAAAATTC--AATAAAA-
TGGTTTTTTGAATTAAGTTCTGAAGTATGT------------------------------
--------------

#Amblyomma_variegatum_HQ856555.1
---------------------ATTATTAAAGAGCTTA-ATATT-GTGAGTAACTAAAAAT
TATGAAAACAAAAAAATTTGGCGGTACTTTAAGCTTTTCAGAGGAATTTGCTCTGTAATG
GATAAATCGCCTA-AATCTTACTAAAATTTGTT---AAGTCAGTTTGTATACCACTATA-
AAAGTAATATTTAATTATTA-TTACTTTAATTTTTAAAA----ATAAAAAATTAAATTAA
GTCATGGTGCAGCATAAA-TTTTAGGATGAAGTGAATTACATTTCTTTTTAGAA---TTT
TAAA---AAATT---AAAGTAAA--TTTTAGGATTTGAAAGTAAAAATTC--AATAAAA-
TGGTTTTTTGAATTAAGTTCTGAAGTATGT------------------------------
--------------

#Amblyomma_variegatum_HQ856556.1
---------------------ATTATTAAAGAGCTTA-ATATT-GTGAGTAACTAAAAAT
TATGAAAACAAAAAAATTTGGCGGTACTTTAAGCTTTTCAGAGGAATTTGCTCTGTAATG
GATAAATCGCCTA-AATCTTACTAAAATTTGTT---AAGTCAGTTTGTATACCACTATA-
AAAGTAATATTTAATTATTA-TTACTTTAATTTTTAAAA----ATAAAAAATTAAATTAA
GTCATGGTGCAGCATAAA-TTTTAGGATGAAGTGAATTACATTTCTTTTTAGAA---TTT
TAAA---AAATT---AAAGTAAA--TTTTAGGATTTGAAAGTAAAAATTC--AATAAAA-
TGGTTTTTTGAATTAAGTTCTGAAGTATGT------------------------------
--------------

#Amblyomma_variegatum_HQ856557.1
---------------------ATTATTAAAGAGCTTA-ATATT-GTGAGTAACTAAAAAT
TATGAAAACAAAAAAATTTGGCGGTACTTTAAGCTTTTCAGAGGAATTTGCTCTGTAATG
GATAAATCGCCTA-AATCTTACTAAAATTTGTT---AAGTCAGTTTGTATACCACTATA-
AAAGTAATATTTAATTATTA-TTACTTTAATTTT-AAAA----ATAAAAAATTAAATTAA
GTCATGGTGCAGCATAAA-TTTTAGGATGAAGTGAATTACATTTCTTTTTAGAA---TTT
TTAA---AAATT---AAAGTAAA--TTTTAGGATTTGAAAGTAAAAATTC--AATAAAA-
TGGTTTTTTGAATTAAGTTCTGAAGTATGT------------------------------
--------------

#Amblyomma_variegatum_HQ856558.1
---------------------ATTATTAAAGAGCTTA-ATATT-GTGAGTAACTAAAAAT
TATGAAAACAAAAAAATTTGGCGGTACTTTAAGCTTTTCAGAGGAATTTGCTCTGTAATG
GATAAATCGCCTA-AATCTTACTAAAATTTGTT---AAGTCAGTTTGTATACCACTATA-
AAAGTAATATTTAATTATTA-TTACTTTAATTTTTAAAA----ATAAAAAATTAAATTAA
GTCATGGTGCAGCATAAA-TTTTAGGATGAAGTGAATTACATTTCTTTTTAGAA---TTT
TAAA---AAATT---AAAGTAAA--TTTTAGGATTTGAAAGTAAAAATTC--AATAAAA-
TGGTTTTTTGAATTAAGTTCTGAAGTATGT------------------------------
--------------

#Amblyomma_variegatum_HQ856559.1
---------------------ATTATTAAAGAGCTTA-ATATT-GTGAGTAACTAAAAAT
TATGAAAACAAAAAAATTTGGCGGTACTTTAAGCTTTTCAGAGGAATTTGCTCTGTAATG
GATAAATCGCCTA-AATCTTACTAAAATTTGTT---AAGTCAGTTTGTATACCACTATA-
AAAGTAATATTTAATTATTA-TTACTTTAATTTTTAAAA----ATAAAAAATTAAATTAA
GTCATGGTGCAGCATAAA-TTTTAGGATGAAGTGAATTACATTTCTTTTTAGAA---TTT
TAAA---AAATT---AAAGTAAA--TTTTAGGATTTGAAAGTAAAAATTC--AATAAAA-
TGGTTTTTTGAATTAAGTTCTGAAGTATGT------------------------------
--------------

#Amblyomma_variegatum_HQ856560.1
---------------------ATTATTAAAGAGCTTA-ATATT-GTGAGTAACTAAAAAT
TATGAAAACAAAAAAATTTGGCGGTACTTTAAGCTTTTCAGAGGAATTTGCTCTGTAATG
GATAAATCGCCTA-AATCTTACTAAAATTTGTT---AAGTCAGTTTGTATACCACTATA-
AAAGTAATATTTAATTATTA-TTACTTTAATTTT-AAAA----ATAAAAAATTAAATTAA
GTCATGGTGCAGCATAAA-TTTTAGGATGAAGTGAATTACATTTCTTTTTAGAA---TTT
TTAA---AAATT---AAAGTAAA--TTTTAGGATTTGAAAGTAAAAATTC--AATAAAA-
TGGTTTTTTGAATTAAGTTCTGAAGTATGT------------------------------
--------------

#Amblyomma_variegatum_HQ856561.1
---------------------ATTATTAAAGAGCTTA-ATATT-GTGAGTAACTAAAAAT
TATGAAAACAAAAAAATTTGGCGGTACTTTAAGCTTTTCAGAGGAATTTGCTCTGTAATG
GATAAATCGCCTA-AATCTTACTAAAATTTGTT---AAGTCAGTTTGTATACCACTATA-
AAAGTAATATTTAATTATTA-TTACTTTAATTTTTAAAA----ATAAAAAATTAAATTAA
GTCATGGTGCAGCATAAA-TTTTAGGATGAAGTGAATTACATTTCTTTTTAGAA---TTT
TAAA---AAATT---AAAGTAAA--TTTTAGGATTTGAAAGTAAAAATTC--AATAAAA-
TGGTTTTTTGAATTAAGTTCTGAAGTATGT------------------------------
--------------

#Amblyomma_variegatum_HQ856562.1
---------------------ATTATTAAAGAGCTTA-ATATT-GTGAGTAACTAAAAAT
TATGAAAACAAAAAAATTTGGCGGTACTTTAAGCTTTTCAGAGGAATTTGCTCTGTAATG
GATAAATCGCCTA-AATCTTACTAAAATTTGTT---AAGTCAGTTTGTATACCACTATA-
AAAGTAATATTTAATTATTA-TTACTTTAATTTTTAAAA----ATAAAAAATTAAATTAA
GTCATGGTGCAGCATAAA-TTTTAGGATGAAGTGAATTACATTTCTTTTTAGAA---TTT
TAAA---AAATT---AAAGTAAA--TTTTAGGATTTGAAAGTAAAAATTC--AATAAAA-
TGGTTTTTTGAATTAAGTTCTGAAGTATGT------------------------------
--------------

#Amblyomma_variegatum_HQ856563.1
---------------------ATTATTAAAGAGCTTA-ATATT-GTGAGTAACTAAAAAT
TATGAAAACAAAAAAATTTGGCGGTACTTTAAGCTTTTCAGAGGAATTTGCTCTGTAATG
GATAAATCGCCTA-AATCTTACTAAAATTTGTT---AAGTCAGTTTGTATACCACTATA-
AAAGTAATATTTAATTATTA-TTACTTTAATTTTTAAAA----ATAAAAAATTAAATTAA
GTCATGGTGCAGCATAAA-TTTTAGGATGAAGTGAATTACATTTCTTTTTAGAA---TTT
TAAA---AAATT---AAAGTAAA--TTTTAGGATTTGAAAGTAAAAATTC--AATAAAA-
TGGTTTTTTGAATTAAGTTCTGAAGTATGT------------------------------
--------------

#Amblyomma_variegatum_HQ856564.1
---------------------ATTATTAAAGAGCTTA-ATATT-GTGAGTAACTAAAAAT
TATGAAAACAAAAAAATTTGGCGGTACTTTAAGCTTTTCAGAGGAATTTGCTCTGTAATG
GATAAATCGCCTA-AATCTTACTAAAATTTGTT---AAGTCAGTTTGTATACCACTATA-
AAAGTAATATTTAATTATTA-TTACTTTAATTTTTAAAA----ATAAAAAATTAAATTAA
GTCATGGTGCAGCATAAA-TTTTAGGATGAAGTGAATTACATTTCTTTTTAGAA---TTT
TAAA---AAATT---AAAGTAAA--TTTTAGGATTTGAAAGTAAAAATTC--AATAAAA-
TGGTTTTTTGAATTAAGTTCTGAAGTATGT------------------------------
--------------

#Amblyomma_variegatum_HQ856565.1
---------------------ATTATTAAAGAGCTTA-ATATT-GTGAGTAACTAAAAAT
TATGAAAACAAAAAAATTTGGCGGTACTTTAAGCTTTTCAGAGGAATTTGCTCTGTAATG
GATAAATCGCCTA-AATCTCACTAAAATTTGTT---AAGTCAGTTTGTATACCACTATA-
AAAGTAATATTTAATTATTA-TTACTTTAATTTTTAAAA----ATAAAAAATTAAATTAA
GTCATGGTGCAGCATAAA-TTTTAGGATGAAGTGAATTACATTTCTTTTTAGAA---TTT
TAAA---AAATT---AAAGTAAA--TTTTAGGATTTGAAAGTAAAAATTC--AATAAAA-
TGGTTTTTTGAATTAAGTTCTGAAGTATGT------------------------------
--------------

#Amblyomma_variegatum_HQ856566.1
---------------------ATTATTAAAGAGCTTA-ATATT-GTGAGTAACTAAAAAT
TATGAAAACAAAAAAATTTGGCGGTACTTTAAGCTTTTCAGAGGAATTTGCTCTGTAATG
GATAAATCGCCTA-AATCTTACTAAAATTTGTT---AAGTCAGTTTGTATACCACTATA-
AAAGTAATATTTAATTATTA-TTACTTTAATTTTTAAAA----ATAAAAAATTAAATTAA
GTCATGGTGCAGCATAAA-TTTTAGGATGAAGTGAATTACATTTCTTTTTAGAA---TTT
TAAA---AAATT---AAAGTAAA--TTTTAGGATTTGAAAGTAAAAATTC--AATAAAA-
TGGTTTTTTGAATTAAGTTCTGAAGTATGT------------------------------
--------------

#Amblyomma_variegatum_HQ856567.1
---------------------ATTATTAAAGAGCTTA-ATATT-GTGAGTAACTAAAAAT
TATGAAAACAAAAAAATTTGGCGGTACTTTAAGCTTTTCAGAGGAATTTGCTCTGTAATG
GATAAATCGCCTA-AATCTTACTAAAATTTGTT---AAGTCAGTTTGTATACCACTATA-
AAAGTAATATTTAATTATTA-TTACTTTAATTTTTAAAA----ATAAAAAATTAAATTAA
GTCATGGTGCAGCATAAA-TTTTAGGATGAAGTGAATTACATTTCTTTTTAGAA---TTT
TAAA---AAATT---AAAGTAAA--TTTTAGGATTTGAAAGTAAAAATTC--AATAAAA-
TGGTTTTTTGAATTAAGTTCTGAAGTATGT------------------------------
--------------

#Amblyomma_variegatum_HQ856568.1
---------------------ATTATTAAAGAGCTTA-ATATT-GTGAGTAACTAAAAAT
TATGAAAACAAAAAAATTTGGCGGTACTTTAAGCTTTTCAGAGGAATTTGCTCTGTAATG
GATAAATCGCCTA-AATCTTACTAAAATTTGTT---AAGTCAGTTTGTATACCACTATA-
AAAGTAATATTTAATTATTA-TTACTTTAATTTTTAAAA----ATAAAAAATTAAATTAA
GTCATGGTGCAGCATAAA-TTTTAGGATGAAGTGAATTACATTTCTTTTTAGAA---TTT
TAAA---AAATT---AAAGTAAA--TTTTAGGATTTGAAAGTAAAAATTC--AATAAAA-
TGGTTTTTTGAATTAAGTTCTGAAGTATGT------------------------------
--------------

#Amblyomma_variegatum_HQ856569.1
---------------------ATTATTAAAGAGCTTA-ATATT-GTGAGTAACTAAAAAT
TATGAAAACAAAAAAATTTGGCGGTACTTTAAGCTTTTCAGAGGAATTTGCTCTGTAATG
GATAAATCGCCTA-AATCTTACTAAAATTTGTT---AAGTCAGTTTGTATACCACTATA-
AAAGTAATATTTAATTATTA-TTACTTTAATTTTTAAAA----ATAAAAAATTAAATTAA
GTCATGGTGCAGCATAAA-TTTTAGGATGAAGTGAATTACATTTCTTTTTAGAA---TTT
TAAA---AAATT---AAAGTAAA--TTTTAGGATTTGAAAGTAAAAATTC--AATAAAA-
TGGTTTTTTGAATTAAGTTCTGAAGTATGT------------------------------
--------------

#Amblyomma_variegatum_HQ856570.1
---------------------ATTATTAAAGAGCTTA-ATATT-GTGAGTAACTAAAAAT
TATGAAAACAAAAAAATTTGGCGGTACTTTAAGCTTTTCAGAGGAATTTGCTCTGTAATG
GATAAATCGCCTA-AATCTTACTAAAATTTGTT---AAGTCAGTTTGTATACCACTATA-
AAAGTAATATTTAATTATTA-TTACTTTAATTTTTAAAA----ATAAAAAATTAAATTAA
GTCATGGTGCAGCATAAA-TTTTAGGATGAAGTGAATTACATTTCTTTTTAGAA---TTT
TAAA---AAATT---AAAGTAAA--TTTTAGGATTTGAAAGTAAAAATTC--AATAAAA-
TGGTTTTTTGAATTAAGTTCTGAAGTATGT------------------------------
--------------

#Amblyomma_variegatum_HQ856571.1
---------------------ATTATTAAAGAGCTTA-ATATT-GTGAGTAACTAAAAAT
TATGAAAACAAAAAAATTTGGCGGTACTTTAAGCTTTTCAGAGGAATTTGCTCTGTAATG
GATAAATCGCCTA-AATCTTACTAAAATTTGTT---AAGTCAGTTTGTATACCACTATA-
AAAGTAATATTTAATTATTA-TTACTTTAATTTTTAAAA----ATAAAAAATTAAATTAA
GTCATGGTGCAGCATAAA-TTTTAGGATGAAGTGAATTACATTTCTTTTTAGAA---TTT
TAAA---AAATT---AAAGTAAA--TTTTAGGATTTGAAAGTAAAAATTC--AATAAAA-
TGGTTTTTTGAATTAAGTTCTGAAGTATGT------------------------------
--------------

#Amblyomma_variegatum_HQ856572.1
---------------------ATTATTAAAGAGCTTA-ATATT-GTGAGTAACTAAAAAT
TATGAAAACAAAAAAATTTGGCGGTACTTTAAGCTTTTCAGAGGAATTTGCTCTGTAATG
GATAAATCGCCTA-AATCTTACTAAAATTTGTT---AAGTCAGTTTGTATACCACTATA-
AAAGTAATATTTAATTATTA-TTACTTTAATTTTTAAAA----ATAAAAAATTAAATTAA
GTCATGGTGCAGCATAAA-TTTTAGGATGAAGTGAATTACATTTCTTTTTAGAA---TTT
TAAA---AAATT---AAAGTAAA--TTTTAGGATTTGAAAGTAAAAATTC--AATAAAA-
TGGTTTTTTGAATTAAGTTCTGAAGTATGT------------------------------
--------------

#Amblyomma_variegatum_HQ856573.1
---------------------ATTATTAAAGAGCTTA-ATATT-GTGAGTAACTAAAAAT
TATGAAAACAAAAAAATTTGGCGGTACTTTAAGCTTTTCAGAGGAATTTGCTCTGTAATG
GATAAATCGCCTA-AATCTTACTAAAATTTGTT---AAGTCAGTTTGTATACCACTATA-
AAAGTAATATTTAATTATTA-TTACTTTAATTTTTAAAA----ATAAAAAATTAAATTAA
GTCATGGTGCAGCATAAA-TTTTAGGATGAAGTGAATTACATTTCTTTTTAGAA---TTT
T-AA---AAATT---AAAGTAAA--TTTTAGGATTTGAAAGTAAAAATTC--AATAAAA-
TGGTTTTTTGAATTAAGTTCTGAAGTATGT------------------------------
--------------

#Amblyomma_variegatum_HQ856574.1
---------------------ATTATTAAAGAGCTTA-ATATT-GTGAGTAACTAAAAAT
TATGAAAACAAAAAAATTTGGCGGTACTTTAAGCTTTTCAGAGGAATTTGCTCTGTAATG
GATAAATCGCCTA-AATCTTACTAAAATTTGTT---AAGTCAGTTTGTATACCACTATA-
AAAGTAATATTTAATTATTA-TTACTTTAATTTTTAAAA----ATAAAAAATTAAATTAA
GTCATGGTGCAGCATAAA-TTTTAGGATGAAGTGAATTACATTTCTTTTTAGAA---TTT
TAAA---AAATT---AAAGTAAA--TTTTAGGATTTGAAAGTAAAAATTC--AATAAAA-
TGGTTTTTTGAATTAAGTTCTGAAGTATGT------------------------------
--------------

#Amblyomma_variegatum_HQ856575.1
---------------------ATTATTAAAGAGCTTA-ATATT-GTGAGTAACTAAAAAT
TATGAAAACAAAAAAATTTGGCGGTACTTTAAGCTTTTCAGAGGAATTTGCTCTGTAATG
GATAAATCGCCTA-AATCTTACTAAAATTTGTT---AAGTCAGTTTGTATACCACTATA-
AAAGTAATATTTAATTATTA-TTACTTTAATTTTTAAAA----ATAAAAAATTAAATTAA
GTCATGGTGCAGCATAAA-TTTTAGAATGAAGTGAATTACATTTCTTTTTAGAA---TTT
TAAA---AAATT---AAAGTAAA--TTTTAGGATTTGAAAGTAAAAATTC--AATAAAA-
TGGTTTTTTGAATTAAGTTCTGAAGTATGT------------------------------
--------------

#Amblyomma_variegatum_HQ856576.1
---------------------ATTATTAAAGAGCTTA-ATATT-GTGAGTAACTAAAAAT
TATGAAAACAAAAAAATTTGGCGGTACTTTAAGCTTTTCAGAGGAATTTGCTCTGTAATG
GATAAATCGCCTA-AATCTTACTAAAATTTGTT---AAGTCAGTTTGTATACCACTATA-
AAAGTAATATTTAATTATTA-TTACTTTAATTTTTAAAA----ATAAAAAATTAAATTAA
GTCATGGTGCAGCATAAA-TTTTAGGATGAAGTGAATTACATTTCTTTTTAGAA---TTT
TTAA---AAATT---AAAGTAAA--TTTTAGGATTTGAAAGTAAAAATTC--AATAAAA-
TGGTTTTTTGAATTAAGTTCTGAAGTATGT------------------------------
--------------

#Amblyomma_variegatum_HQ856577.1
---------------------ATTATTAAAGAGCTTA-ATATT-GTGAGTAACTAAAAAT
TATGAAAACAAAAAAATTTGGCGGTACTTTAAGCTTTTCAGAGGAATTTGCTCTGTAATG
GATAAATCGCCTA-AATCTTACTAAAATTTGTT---AAGTCAGTTTGTATACCACTATA-
AAAGTAATATTTAATTATTA-TTACTTTAATTTTTAAAA----ATAAAAAATTAAATTAA
GTCATGGTGCAGCATAAA-TTTTAGGATGAAGTGAATTACATTTCTTTTTAGAA---TTT
TAAA---AAATT---AAAGTAAA--TTTTAGGATTTGAAAGTAAAAATTC--AATAAAA-
TGGTTTTTTGAATTAAGTTCTGAAGTATGT------------------------------
--------------

#Amblyomma_variegatum_HQ856578.1
---------------------ATTATTAAAGAGCTTA-ATATT-GTGAGTAACTAAAAAT
TATGAAAACAAAAAAATTTGGCGGTACTTTAAGCTTTTCAGAGGAATTTGCTCTGTAATG
GATAAATCGCCTA-AATCTTACTAAAATTTGTT---AAGTCAGTTTGTATACCACTATA-
AAAGTAATATTTAATTATTA-TTACTTTAATTTTTAAAA----ATAAAAAATTAAATTAA
GTCATGGTGCAGCATAAA-TTTTAGGATGAAGTGAATTACATTTCTTTTTAGAA---TTT
T-AA---AAATT---AAAGTAAA--TTTTAGGATTTGAAAGTAAAAATTC--AATAAAA-
TGGTTTTTTGAATTAAGTTCTGAAGTATGT------------------------------
--------------

#Amblyomma_variegatum_HQ856579.1
---------------------ATTATTAAAGAGCTTA-ATATT-GTGAGTAACTAAAAAT
TATGAAAACAAAAAAATTTGGCGGTACTTTAAGCTTTTCAGAGGAATTTGCTCTGTAATG
GATAAATCGCCTA-AATCTTACTAAAATTTGTT---AAGTCAGTTTGTATACCACTATA-
AAAGTAATATTTAATTATTA-TTACTTTAATTTTTAAAA----ATAAAAAATTAAATTAA
GTCATGGTGCAGCATAAA-TTTTAGGATGAAGTGAATTACATTTCTTTTTAGAA---TTT
TAAA---AAATT---AAAGTAAA--TTTTAGGATTTGAAAGTAAAAATTC--AATAAAA-
TGGTTTTTTGAATTAAGTTCTGAAGTATGT------------------------------
--------------

#Amblyomma_variegatum_HQ856691.1
---------------------ATTATTAAAGAGCTTA-ATATT-GTGAGTAACTAAAAAT
TATGAAAACAAAAAAATTTGGCGGTACTTTAAGCTTTTCAGAGGAATTTGCTCTGTAATG
GATAAATCGCCTA-AATCTTACTAAAATTTGTT---AAGTCAGTTTGTATACCACTATA-
AAAGTAATATTTAATTATTA-TTACTTTAATTTTTAAAA----ATAAAAAATTAAATTAA
GTCATGGTGCAGCATAAA-TTTTAGGATGAAGTGAATTACATTTCTTTTTAGAA---TTT
AAAA---AAATT---AAAGTAAA--TTTTAGGATTTGAAAGTAAAAATTC--AATAAAA-
TGGTTTTTTGAATTAAGTTCTGAAGTATGT------------------------------
--------------

#Amblyomma_variegatum_HQ856692.1
---------------------ATTATTAAAGAGCTTA-ATATT-GTGAGTAACTAAAAAT
TATGAAAACAAAAAAATTTGGCGGTACTTTAAGCTTTTCAGAGGAATTTGCTCTGTAATG
GATAAATCGCCTA-AATCTTACTAAAATTTGTT---AAGTCAGTTTGTATACCACTATA-
AAAGTAATATTTAATTATTA-TTACTTTAATTTTTAAAA----ATAAAAAATTAAATTAA
GTCATGGTGCAGCATAAA-TTTTAGGATGAAGTGAATTACATTTCTTTTTAGAA---TTT
AAAA---AAATT---AAAGTAAA--TTTTAGGATTTGAAAGTAAAAATTC--AATAAAA-
TGGTTTTTTGAATTAAGTTCTGAAGTATGT------------------------------
--------------

#Amblyomma_variegatum_HQ856693.1
---------------------ATTATTAAAGAGCTTA-ATATT-GTGAGTAACTAAAAAT
TATGAAAACAAAAAAATTTGGCGGTACTTTAAGCTTTTCAGAGGAATTTGCTCTGTAATG
GATAAATCGCCTA-AATCTTACTAAAATTTGTT---AAGTCAGTTTGTATACCACTATA-
AAAGTAATATTTAATTATTA-TTACTTTAATTTTTAAAA----ATAAAAAATTAAATTAA
GTCATGGTGCAGCATAAA-TTTTAGGATGAAGTGAATTACATTTCTTTTTAGAA---TTT
AAAA---AAATT---AAAGTAAA--TTTTAGGATTTGAAAGTAAAAATTC--AATAAAA-
TGGTTTTTTGAATTAAGTTCTGAAGTATGT------------------------------
--------------

#Amblyomma_variegatum_HQ856694.1
---------------------ATTATTAAAGAGCTTA-ATATT-GTGAGTAACTAAAAAT
TATGAAAACAAAAAAATTTGGCGGTACTTTAAGCTTTTCAGAGGAATTTGCTCTGTAATG
GATAAATCGCCTA-AATCTTACTAAAATTTGTT---AAGTCAGTTTGTATACCACTATA-
AAAGTAATATTTAATTATTA-TTACTTTAATTTTTAAAA----ATAAAAAATTAAATTAA
GTCATGGTGCAGCATAAA-TTTTAGGATGAAGTGAATTACATTTCTTTTTAGAA---TTT
AAAA---AAATT---AAAGTAAA--TTTTAGGATTTGAAAGTAAAAATTC--AATAAAA-
TGGTTTTTTGAATTAAGTTCTGAAGTATGT------------------------------
--------------

#Amblyomma_variegatum_HQ856695.1
---------------------ATTATTAAAGAGCTTA-ATATT-GTGAGTAACTAAAAAT
TATGAAAACAAAAAAATTTGGCGGTACTTTAAGCTTTTCAGAGGAATTTGCTCTGTAATG
GATAAATCGCCTA-AATCTTACTAAAATTTGTT---AAGTCAGTTTGTATACCACTATA-
AAAGTAATATTTAATTATTA-TTACTTTAATTTTTAAAA----ATAAAAAATTAAATTAA
GTCATGGTGCAGCATAAA-TTTTAGGATGAAGTGAATTACATTTCTTTTTAGAA---TTT
AAAA---AAATT---AAAGTAAA--TTTTAGGATTTGAAAGTAAAAATTC--AATAAAA-
TGGTTTTTTGAATTAAGTTCTGAAGTATGT------------------------------
--------------

#Amblyomma_variegatum_HQ856696.1
---------------------ATTATTAAAGAGCTTA-ATATT-GTGAGTAACTAAAAAT
TATGAAAACAAAAAAATTTGGCGGTACTTTAAGCTTTTCAGAGGAATTTGCTCTGTAATG
GATAAATCGCCTA-AATCTTACTAAAATTTGTT---AAGTCAGTTTGTATACCACTATA-
AAAGTAATATTTAATTATTA-TTACTTTAATTTTTAAAA----ATAAAAAATTAAATTAA
GTCATGGTGCAGCATAAA-TTTTAGGATGAAGTGAATTACATTTCTTTTTAGAA---TTT
AAAA---AAATT---AAAGTAAA--TTTTAGGATTTGAAAGTAAAAATTC--AATAAAA-
TGGTTTTTTGAATTAAGTTCTGAAGTATGT------------------------------
--------------

#Amblyomma_variegatum_HQ856697.1
---------------------ATTATTAAAGAGCTTA-ATATT-GTGAGTAACTAAAAAT
TATGAAAACAAAAAAATTTGGCGGTACTTTAAGCTTTTCAGAGGAATTTGCTCTGTAATG
GATAAATCGCCTA-AATCTTACTAAAATTTGTT---AAGTCAGTTTGTATACCACTATA-
AAAGTAATATTTAATTATTA-TTACTTTAATTTTTAAAA----ATAAAAAATTAAATTAA
GTCATGGTGCAGCATAAA-TTTTAGGATGAAGTGAATTACATTTCTTTTTAGAA---TTT
AAAA---AAATT---AAAGTAAA--TTTTAGGATTTGAAAGTAAAAATTC--AATAAAA-
TGGTTTTTTGAATTAAGTTCTGAAGTATGT------------------------------
--------------

#Amblyomma_variegatum_HQ856698.1
---------------------ATTATTAAAGAGCTTA-ATATT-GTGAGTAACTAAAAAT
TATGAAAACAAAAAAATTTGGCGGTACTTTAAGCTTTTCAGAGGAATTTGCTCTGTAATG
GATAAATCGCCTA-AATCTTACTAAAATTTGTT---AAGTCAGTTTGTATACCACTATA-
AAAGTAATATTTAATTATTA-TTACTTTAATTTTTAAAA----ATAAAAAATTAAATTAA
GTCATGGTGCAGCATAAA-TTTTAGGATGAAGTGAATTACATTTCTTTTTAGAA---TTT
AAAA---AAATT---AAAGTAAA--TTTTAGGATTTGAAAGTAAAAATTC--AATAAAA-
TGGTTTTTTGAATTAAGTTCTGAAGTATGT------------------------------
--------------

#Amblyomma_variegatum_HQ856699.1
---------------------ATTATTAAAGAGCTTA-ATATT-GTGAGTAACTAAAAAT
TATGAAAACAAAAAAATTTGGCGGTACTTTAAGCTTTTCAGAGGAATTTGCTCTGTAATG
GATAAATCGCCTA-AATCTTACTAAAATTTGTT---AAGTCAGTTTGTATACCACTATA-
AAAGTAATATTTAATTATTA-TTACTTTAATTTTTAAAA----ATAAAAAATTAAATTAA
GTCATGGTGCAGCATAAA-TTTTAGGATGAAGTGAATTACATTTCTTTTTAGAA---TTT
AAAA---AAATT---AAAGTAAA--TTTTAGGATTTGAAAGTAAAAATTC--AATAAAA-
TGGTTTTTTGAATTAAGTTCTGAAGTATGT------------------------------
--------------

#Amblyomma_variegatum_HQ856700.1
---------------------ATTATTAAAGAGCTTA-ATATT-GTGAGTAACTAAAAAT
TATGAAAACAAAAAAATTTGGCGGTACTTTAAGCTTTTCAGAGGAATTTGCTCTGTAATG
GATAAATCGCCTA-AATCTTACTAAAATTTGTT---AAGTCAGTTTGTATACCACTATA-
AAAGTAATATTTAATTATTA-TTACTTTAATTTTTAAAA----ATAAAAAATTAAATTAA
GTCATGGTGCAGCATAAA-TTTTAGGATGAAGTGAATTACATTTCTTTTTAGAA---TTT
AAAA---AAATT---AAAGTAAA--TTTTAGGATTTGAAAGTAAAAATTC--AATAAAA-
TGGTTTTTTGAATTAAGTTCTGAAGTATGT------------------------------
--------------

#Amblyomma_variegatum_HQ856701.1
---------------------ATTATTAAAGAGCTTA-ATATT-GTGAGTAACTAAAAAT
TATGAAAACAAAAAAATTTGGCGGTACTTTAAGCTTTTCAGAGGAATTTGCTCTGTAATG
GATAAATCGCCTA-AATCTTACTAAAATTTGTT---AAGTCAGTTTGTATACCACTATA-
AAAGTAATATTTAATTATTA-TTACTTTAATTTTTAAAA----ATAAAAAATTAAATTAA
GTCATGGTGCAGCATAAA-TTTTAGGATGAAGTGAATTACATTTCTTTTTAGAA---TTT
AAAA---AAATT---AAAGTAAA--TTTTAGGATTTGAAAGTAAAAATTC--AATAAAA-
TGGTTTTTTGAATTAAGTTCTGAAGTATGT------------------------------
--------------

#Amblyomma_variegatum_HQ856702.1
---------------------ATTATTAAAGAGCTTA-ATATT-GTGAGTAACTAAAAAT
TATGAAAACAAAAAAATTTGGCGGTACTTTAAGCTTTTCAGAGGAATTTGCTCTGTAATG
GATAAATCGCCTA-AATCTTACTAAAATTTGTT---AAGTCAGTTTGTATACCACTATA-
AAAGTAATATTTAATTATTA-TTACTTTAATTTTTAAAA----ATAAAAAATTAAATTAA
GTCATGGTGCAGCATAAA-TTTTAGGATGAAGTGAATTACATTTCTTTTTAGAA---TTT
AAAA---AAATT---AAAGTAAA--TTTTAGGATTTGAAAGTAAAAATTC--AATAAAA-
TGGTTTTTTGAATTAAGTTCTGAAGTATGT------------------------------
--------------

#Amblyomma_variegatum_HQ856703.1
---------------------ATTATTAAAGAGCTTA-ATATT-GTGAGTAACTAAAAAT
TATGAAAACAAAAAAATTTGGCGGTACTTTAAGCTTTTCAGAGGAATTTGCTCTGTAATG
GATAAATCGCCTA-AATCTTACTAAAATTTGTT---AAGTCAGTTTGTATACCACTATA-
AAAGTAATATTTAATTATTA-TTACTTTAATTTTTAAAA----ATAAAAAATTAAATTAA
GTCATGGTGCAGCATAAA-TTTTAGGATGAAGTGAATTACATTTCTTTTTAGAA---TTT
AAAA---AAATT---AAAGTAAA--TTTTAGGATTTGAAAGTAAAAATTC--AATAAAA-
TGGTTTTTTGAATTAAGTTCTGAAGTATGT------------------------------
--------------

#Amblyomma_variegatum_HQ856704.1
---------------------ATTATTAAAGAGCTTA-ATATT-GTGAGTAACTAAAAAT
TATGAAAACAAAAAAATTTGGCGGTACTTTAAGCTTTTCAGAGGAATTTGCTCTGTAATG
GATAAATCGCCTA-AATCTTACTAAAATTTGTT---AAGTCAGTTTGTATACCACTATA-
AAAGTAATATTTAATTATTA-TTACTTTAATTTTTAAAA----ATAAAAAATTAAATTAA
GTCATGGTGCAGCATAAA-TTTTAGGATGAAGTGAATTACATTTCTTTTTAGAA---TTT
AAAA---AAATT---AAAGTAAA--TTTTAGGATTTGAAAGTAAAAATTC--AATAAAA-
TGGTTTTTTGAATTAAGTTCTGAAGTATGT------------------------------
--------------

#Amblyomma_variegatum_HQ856705.1
---------------------ATTATTAAAGAGCTTA-ATATT-GTGAGTAACTAAAAAT
TATGAAAACAAAAAAATTTGGCGGTACTTTAAGCTTTTCAGAGGAATTTGCTCTGTAATG
GATAAATCGCCTA-AATCTTACTAAAATTTGTT---AAGTCAGTTTGTATACCACTATA-
AAAGTAATATTTAATTATTA-TTACTTTAATTTTTAAAA----ATAAAAAATTAAATTAA
GTCATGGTGCAGCATAAA-TTTTAGGATGAAGTGAATTACATTTCTTTTTAGAA---TTT
AAAA---AAATT---AAAGTAAA--TTTTAGGATTTGAAAGTAAAAATTC--AATAAAA-
TGGTTTTTTGAATTAAGTTCTGAAGTATGT------------------------------
--------------

#Amblyomma_variegatum_HQ856706.1
---------------------ATTATTAAAGAGCTTA-ATATT-GTGAGTAACTAAAAAT
TATGAAAACAAAAAAATTTGGCGGTACTTTAAGCTTTTCAGAGGAATTTGCTCTGTAATG
GATAAATCGCCTA-AATCTTACTAAAATTTGTT---AAGTCAGTTTGTATACCACTATA-
AAAGTAATATTTAATTATTA-TTACTTTAATTTTTAAAA----ATAAAAAATTAAATTAA
GTCATGGTGCAGCATAAA-TTTTAGGATGAAGTGAATTACATTTCTTTTTAGAA---TTT
AAAA---AAATT---AAAGTAAA--TTTTAGGATTTGAAAGTAAAAATTC--AATAAAA-
TGGTTTTTTGAATTAAGTTCTGAAGTATGT------------------------------
--------------

#Amblyomma_variegatum_HQ856707.1
---------------------ATTATTAAAGAGCTTA-ATATT-GTGAGTAACTAAAAAT
TATGAAAACAAAAAAATTTGGCGGTACTTTAAGCTTTTCAGAGGAATTTGCTCTGTAATG
GATAAATCGCCTA-AATCTTACTAAAATTTGTT---AAGTCAGTTTGTATACCACTATA-
AAAGTAATATTTAATTATTA-TTACTTTAATTTTTAAAA----ATAAAAAATTAAATTAA
GTCATGGTGCAGCATAAA-TTTTAGGATGAAGTGAATTACATTTCTTTTTAGAA---TTT
AAAA---AAATT---AAAGTAAA--TTTTAGGATTTGAAAGTAAAAATTC--AATAAAA-
TGGTTTTTTGAATTAAGTTCTGAAGTATGT------------------------------
--------------

#Amblyomma_variegatum_HQ856708.1
---------------------ATTATTAAAGAGCTTA-ATATT-GTGAGTAACTAAAAAT
TATGAAAACAAAAAAATTTGGCGGTACTTTAAGCTTTTCAGAGGAATTTGCTCTGTAATG
GATAAATCGCCTA-AATCTTACTAAAATTTGTT---AAGTCAGTTTGTATACCACTATA-
AAAGTAATATTTAATTATTA-TTACTTTAATTTTTAAAA----ATAAAAAATTAAATTAA
GTCATGGTGCAGCATAAA-TTTTAGGATGAAGTGAATTACATTTCTTTTTAGAA---TTT
AAAA---AAATT---AAAGTAAA--TTTTAGGATTTGAAAGTAAAAATTC--AATAAAA-
TGGTTTTTTGAATTAAGTTCTGAAGTATGT------------------------------
--------------

#Amblyomma_variegatum_HQ856709.1
---------------------ATTATTAAAGAGCTTA-ATATT-GTGAGTAACTAAAAAT
TATGAAAACAAAAAAATTTGGCGGTACTTTAAGCTTTTCAGAGGAATTTGCTCTGTAATG
GATAAATCGCCTA-AATCTTACTAAAATTTGTT---AAGTCAGTTTGTATACCACTATA-
AAAGTAATATTTAATTATTA-TTACTTTAATTTTTAAAA----ATAAAAAATTAAATTAA
GTCATGGTGCAGCATAAA-TTTTAGGATGAAGTGAATTACATTTCTTTTTAGAA---TTT
AAAA---AAATT---AAAGTAAA--TTTTAGGATTTGAAAGTAAAAATTC--AATAAAA-
TGGTTTTTTGAATTAAGTTCTGAAGTATGT------------------------------
--------------

#Amblyomma_variegatum_HQ856710.1
---------------------ATTATTAAAGAGCTTA-ATATT-GTGAGTAACTAAAAAT
TATGAAAACAAAAAAATTTGGCGGTACTTTAAGCTTTTCAGAGGAATTTGCTCTGTAATG
GATAAATCGCCTA-AATCTTACTAAAATTTGTT---AAGTCAGTTTGTATACCACTATA-
AAAGTAATATTTAATTATTA-TTACTTTAATTTTTAAAA----ATAAAAAATTAAATTAA
GTCATGGTGCAGCATAAA-TTTTAGGATGAAGTGAATTACATTTCTTTTTAGAA---TTT
AAAA---AAATT---AAAGTAAA--TTTTAGGATTTGAAAGTAAAAATTC--AATAAAA-
TGGTTTTTTGAATTAAGTTCTGAAGTATGT------------------------------
--------------

#Amblyomma_variegatum_JF826430.1
---------------------ATTATTAAAGAGCTTA-ATATT-GTGAGTAACTAAAAAT
TATGAAAACAAAAAAATTTGGCGGTACTTTAAGCTTTTCAGAGGAATTTGCTCTGTAATG
GATAAATCGCCTA-AATCTTACTAAAATTTGTT---AAGTCAGTTTGTATACCACTATA-
AAAGTAATATTTAATTATTA-TTACTTTAATTTTTAAAA----ATAAAAAATTAAATTAA
GTCATGGTGCAGCATAAA-TTTTAGGATGAAGTGAATTACATTTCTTTTTAGAA---TTT
TAAA---AAATT---AAAGTAAA--TTTTAGGATTTGAAAGTAAAAATTC--AATAAAA-
TGGTTTTTTGAATTAAGTTCTGAAGTATGT------------------------------
--------------

#Amblyomma_variegatum_JF826431.1
---------------------ATTATTAAAGAGCTTA-ATATT-GTGAGTAACTAAAAAT
TATGAAAACAAAAAAATTTGGCGGTACTTTAAGCTTTTCAGAGGAATTTGCTCTGTAATG
GATAAATCGCCTA-AATCTTACTAAAATTTGTT---AAGTCAGTTTGTATACCACTATA-
AAAGTAATATTTAATTATTA-TTACTTTAATTTTTAAAA----ATAAAAAATTAAATTAA
GTCATGGTGCAGCATAAA-TTTTAGGATGAAGTGAATTACATTTCTTTTTAGAA---TTT
TAAA---AAATT---AAAGTAAA--TTTTAGGATTTGAAAGTAAAAATTC--AATAAAA-
TGGTTTTTTGAATTAAGTTCTGAAGTATGT------------------------------
--------------

#Amblyomma_variegatum_JF826432.1
---------------------ATTATTAAAGAGCTTA-ATATT-GTGAGTAACTAAAAAT
TATGAAAACAAAAAAATTTGGCGGTACTTTAAGCTTTTCAGAGGAATTTGCTCTGTAATG
GATAAATCGCCTA-AATCTTACTAAAATTTGTT---AAGTCAGTTTGTATACCACTATA-
AAAGTAATATTTAATTATTA-TTACTTTAATTTTTAAAA----ATAAAAAATTAAATTAA
GTCATGGTGCAGCATAAA-TTTTAGGATGAAGTGAATTACATTTCTTTTTAGAA---TTT
TAAA---AAATT---AAAGTAAA--TTTTAGGATTTGAAAGTAAAAATTC--AATAAAA-
TGGTTTTTTGAATTAAGTTCTGAAGTATGT------------------------------
--------------

#Amblyomma_variegatum_JF826433.1
---------------------ATTATTAAAGAGCTTA-ATATT-GTGAGTAACTAAAAAT
TATGAAAACAAAAAAATTTGGCGGTACTTTAAGCTTTTCAGAGGAATTTGCTCTGTAATG
GATAAATCGCCTA-AATCTTACTAAAATTTGTT---AAGTCAGTTTGTATACCACTATA-
AAAGTAATATTTAATTATTA-TTACTTTAATTTTTAAAA----ATAAAAAATTAAATTAA
GTCATGGTGCAGCATAAA-TTTTAGGATGAAGTGAATTACATTTCTTTTTAGAA---TTT
TAAA---AAATT---AAAGTAAA--TTTTAGGATTTGAAAGTAAAAATTC--AATAAAA-
TGGTTTTTTGAATTAAGTTCTGAAGTATGT------------------------------
--------------

#Amblyomma_variegatum_JF826434.1
---------------------ATTATTAAAGAGCTTA-ATATT-GTGAGTAACTAAAAAT
TATGAAAACAAAAAAATTTGGCGGTACTTTAAGCTTTTCAGAGGAATTTGCTCTGTAATG
GATAAATCGCCTA-AATCTTACTAAAATTTGTT---AAGTCAGTTTGTATACCACTATA-
AAAGTAATATTTAATTATTA-TTACTTTAATTTTTAAAA----ATAAAAAATTAAATTAA
GTCATGGTGCAGCATAAA-TTTTAGGATGAAGTGAATTACATTTCTTTTTAGAA---TTT
TAAA---AAATT---AAAGTAAA--TTTTAGGATTTGAAAGTAAAAATTC--AATAAAA-
TGGTTTTTTGAATTAAGTTCTGAAGTATGT------------------------------
--------------

#Amblyomma_variegatum_JF826435.1
---------------------ATTATTAAAGAGCTTA-ATATT-GTGAGTAACTAAAAAT
TATGAAAACAAAAAAATTTGGCGGTACTTTAAGCTTTTCAGAGGAATTTGCTCTGTAATG
GATAAATCGCCTA-AATCTTACTAAAATTTGTT---AAGTCAGTTTGTATACCACTATA-
AAAGTAATATTTAATTATTA-TTACTTTAATTTTTAAAA----ATAAAAAATTAAATTAA
GTCATGGTGCAGCATAAA-TTTTAGGATGAAGTGAATTACATTTCTTTTTAGAA---TTT
TAAA---AAATT---AAAGTAAA--TTTTAGGATTTGAAAGTAAAAATTC--AATAAAA-
TGGTTTTTTGAATTAAGTTCTGAAGTATGT------------------------------
--------------

#Amblyomma_variegatum_JF826436.1
---------------------ATTATTAAAGAGCTTA-ATATT-GTGAGTAACTAAAAAT
TATGAAAACAAAAAAATTTGGCGGTACTTTAAGCTTTTCAGAGGAATTTGCTCTGTAATG
GATAAATCGCCTA-AATCTTACTAAAATTTGTT---AAGTCAGTTTGTATACCACTATA-
AAAGTAATATTTAATTATTA-TTACTTTAATTTTTAAAA----ATAAAAAATTAAATTAA
GTCATGGTGCAGCATAAA-TTTTAGGATGAAGTGAATTACATTTCTTTTTAGAA---TTT
TAAA---AAATT---AAAGTAAA--TTTTAGGATTTGAAAGTAAAAATTC--AATAAAA-
TGGTTTTTTGAATTAAGTTCTGAAGTATGT------------------------------
--------------

#Amblyomma_variegatum_JF826437.1
---------------------ATTATTAAAGAGCTTA-ATATT-GTGAGTAACTAAAAAT
TATGAAAACAAAAAAATTTGGCGGTACTTTAAGCTTTTCAGAGGAATTTGCTCTGTAATG
GATAAATCGCCTA-AATCTTACTAAAATTTGTT---AAGTCAGTTTGTATACCACTATA-
AAAGTAATATTTAATTATTA-TTACTTTAATTTTTAAAA----ATAAAAAATTAAATTAA
GTCATGGTGCAGCATAAA-TTTTAGGATGAAGTGAATTACATTTCTTTTTAGAA---TTT
TAAA---AAATT---AAAGTAAA--TTTTAGGATTTGAAAGTAAAAATTC--AATAAAA-
TGGTTTTTTGAATTAAGTTCTGAAGTATGT------------------------------
--------------

#amblyomma_variegatum_JF949801.1
-------GGATTAGATACCCTATTATTAAAGAGCTTA-ATATT-GTGAGTAACTAAAAAT
TATGAAAACAAAAAAATTTGGCGGTACTTTAAGCTTTTCAGAGGAATTTGCTCTGTAATG
GATAAATCGCCTA-AATCTTACTAAAATTTGTT---AAGTCAGTTTGTATACCACTATA-
AAAGTAATATTTAATTATTA-TTACTTTAATTTTTAAAA----ATAAAAAATTAAATTAA
GTCATGGTGCAGCATAAA-TTTTAGGATGAAGTGAATTACATTTCTTTTTAGAA---TTT
TAAA---AAATT---AAAGTAAA--TTTTAGGATTTGAAAGTAAAAATTC--AATAAAA-
TGGTTTTTTGAATTAAGTTCTGAAGTATGTACATATCGCCCGTCGCTCTTTATTGAAGAT
AAGTCGTAACATAG

#Amblyomma_variegatum_U95857.1
-AAACTAGGATTAGATACCCTATTATTAAGGAGCTTA-ATATT-GTGAGTAACTAAAAAT
TATGAAAACAAAAAACTTTGGCGGTATTTTAAGCTTTTCAGAGGAATTTGCTCTTTAATG
GATAAAACACCAA-AATCTTACTTAAATTTGTT---AGG-CAGTTTGTATACCACTATA-
AAAGTAATATTTAATTATTA-TTACTTTAATTTTTTAAA----ATAAAAAATTAAATTAA
GTCATGGTGCAGCATAAA-TTTTAGGATGAAGTGAATTACATTTCTTATTAGAA---ATT
T-AA---AAATT---AAAATTAAAATTTTAGGATTTGAAAGTAAAAATTC--AATAAAA-
TGGTTTTTTGAATTAAGTTCTGAAGTATGTACATATCGCCCGTCGCTCTTTATTGAAGAT
AAGTCGTAACATAG

#Amblyomma_varium_AY342283.1
------------------------------------------------GTATATAATAAT
TATGAAAACAAAAAATTATGGCGGTACTTTAAGCTTTTCAGAGGAATTTGC-CTATTATG
GATAAAACACCTA-AATCTTACTAAAACTAGTAA--AG-ACAGTTTGTATACCACTATA-
AAAGTAATAATTAATATTTA-TTACTTTAATTTTT---AATT--CAAAAATGAAAATTAA
GTCAAGGTGCAGCTAAAG-TTTTAGGTTGAAGTGAATTACATTTCTT-TTGAG------A
AAAT----TATTAATGAAATCAAT-ATTTAGGATTTGAAAGTAAAAATTT--AATAAAA-
TGGAATTTTGAATAAAGTTCTGAAGTATGTC-----------------------------
--------------

#Amblyomma_varium_AY974339.1
-----------------------ATTATTGAGAAATTAACATT-GTTAGTATATAATAAC
TATGAAAACAAAAAATTATGGCGGTACTTTAAGCTTTTCAGAGGAATTTGCTCTATTATG
GATAAAACACCTA-AATCTTACTAAAACTGGCAA--AG-ACAGTTTGTATACCACTATA-
AAAGTAATAATTAATATTTA-TTACTCTAATTTTT---AAT---CAAAAATGGAAATTAA
GTCAAGGTGCAGCAAAAG-TTTTAGGTTGAAGTGAATTACATTTCTT-TTGAG------A
AAAT----TATTAGTGAAATAAAT-ATTTAGGATTTGAAAGTAAAAATTT--AATAAAA-
TGGAATTTTGAATAAAGTTCTGAAGTATGTAC----------------------------
--------------

#Amblyomma_varium_JQ771811.1
-----------------------ATTATTGAGAAATTAACATT-GTTAGTATATAATAAT
TATGAAAACAAAAAATTATGGCGGTACTTTAAGCTTTTCAGAGGAATTTGCTCTATTATG
GATAAAACACCTA-AATCTTACTAAAACTAGTAA--AG-ACAGTTTGTATACCACTATA-
AAAGTAATAATTAATATTTA-TTACTTTAATTTTT---AATT--CAAAAATGAAAATTAA
GTCAAGGTGCAGCAAAAG-TTTTAGGTTGAAGTGAATTACATTTCTT-TTGAG------A
AAAT----TATTAATGAAATCAAT-ATTTAGGATTTGAAAGTAAAAATTT--AATAAAA-
TGGAATTTTGAATAAAGTTCTGAAGTATGT------------------------------
--------------

#Amblyomma_williamsi_AY342271.1
------------------------------------------------GTATATAAATAT
TACGAAAACAAAAAATTATGGCGGTACTTTAAGCTTTTCAGAGGAATTTGCTCTTTTATG
AATAAAACACCTA-AATCTTACTAAAATTAGTAA--AA-TCAGTTTGTATACCACTATA-
AAAGTRATTATTTATTATTA-TTACTT-AATTTT------CAATTTAAAAATTAAATTAA
GTCATGGTGCAGCAAAAA-TTTTAGGATGAAGTGAATTACATTTT---------------
----------------AAATTTTA-AATTAGGATTTGAAGGTAAATATTT--AATATAA-
TGAAATTTTGAATTAAGCTCTAAAGTATGTAC----------------------------
--------------
