# Supplementary material for: Assessment of four DNA fragments (COI, 16S rDNA, ITS2, 12S rDNA) for species identification of the Ixodida (Acari: Ixodida)
Source: Parasit Vectors. 2014 Mar 3;7:93. doi: 10.1186/1756-3305-7-93 (PMC3945964; doi:10.1186/1756-3305-7-93)
Supplement: Additional file 8 — Appendix S3. The unscreened data set. [file 1756-3305-7-93-S8.zip › Appendix.S3/unscreed sequences/unscreened 12S/unscreened Haemaphysalis 12S.meg]

#mega
!Title Phylogenetic Analysis;
!Format DataType=DNA indel=-;

#Haemaphysalis_humerosa_AF031852.1
-------------------------------------------------AGTATATAAAT
ATCATGAAAACAAAAAATTATGGCGGTATTTTAAGCTTTTCAGAGGAATTTGCTCTGTGA
TGGATAAAACACCAATATCTTACTAAAATTAGTTA-AGCAGCTTGTATACCACTATT-TA
AGTAATAATTCATTATTATTACTAGAATCTA------TTGAAATAG-AAAAAGTTAAGTC
AAGGTGCAGCATAAGTTTTAGGATGAAGTGAATTACATTTCTTAAAAGAGA--ATAAAAT
GAAA-AG--GAAATTTAGGATTTGAAAGTAAAATT-TTAATAAGATGAAAATTTGAATTT
AGCTCTAAAATATGTACATA----------------------------------------
----------------------

#Haemaphysalis_inermis_AM410576.1
-------------GATAGATACCCTATTATTAAGAGCTAT-ATATTGTTAGTAAATATAA
ATTACGAAAACATAAAGTTATGGCGGTATTTCAAGCTTATCAGAGGAATTTGCTCTGTAA
AGGATAAAACGCCTAAATCTTACTAAAATTTGTAAAGTCAGTTTGTATACCACTATG-AA
AGTAATATTTTACTATTATTACTTCAATATT-----TT-AATTAGGTAATAAATTAAGTC
AAGGTGCAGCAAAAATTTTAGATTGAAGTGAATTACATTTCTTTTTAGAGA-TTTGATTT
GAAAGTA--AAATTTTAGGATTTGAAAGTAAAATT-TTAATAAAATGAAAATTTGAATTA
AGCTCTGAAATATGTACACATCGCCCGTCGT-----------------------------
----------------------

#Haemaphysalis_leachi_AF150035.1
-------------------------ATTATTAAGAGTTAA-ATATTGTTAGTATATAATA
ATTATGAAAACATAAAATTATGGCGGTATTTTAAGCTTTTCAGAGGAATTTGCTCTTTTA
TGGATAAAACACCAAAACCCGACTAAAATTGGTTA-AGCAGTTTGTATACCACTATTTAA
AGTAATAACTTGTTCTTATTACTAAGATTTA-----ATTAAACTAA-AAAAAGTTAAGTC
AAGGTGCAGCATAAGTTTTAGCATGAAGTGAATTACATTACTTTATAGTGAA-GCTTTTT
GAAAGAT---GTTATTAGGATTTGAAAGTAAAATT-TTACTAGAAAGAAAATTTGAATTT
AGCTCTAAAATATGTAC-------------------------------------------
----------------------

#Haemaphysalis_leporispalustris_AM410574.1
----------AGGATTAGATACCCTACTATTAAAAGTTAT-ATATTGTTAGTATATAAAA
CTTATGAAAACAAAAAATTGTGGCGGTATTTTAAGCTTTTCAGAGGAATTTGCTCTTTAA
TGGATAAAACACCAAAATCTTACTAAAATTAGTTA-AGCAGTCTGTATACCACTATT-AA
AGTAATAGATTATTATTATTACTGGAATTTA--AATGATAATT-AA-AAAAAATTAAGTC
AAGGTGCAGCAAAAATTTTAGAATGAAGTGAATTACATTTCTTTTTAGAGA--GAAAAAT
GAAATTT-TTAATTTTAGGATTTGAAAGTAAAGTT-TTAATAGAATGAAAACTTGAATTA
AGCACTAAAATATGTACACATCGCCCGTCGCTC---------------------------
----------------------

#Haemaphysalis_longicornis_AF031853.1
-------------------------------------------------AGAATATAAAT
TGTATGAAAACAAAAAATTATGGCGGTATTTTAAGCTTTTCAGAGGAATTTGCTCTTTAA
TGGATAAAACACCTAAATCTTACTAAATTTAGTTA-AACAGTTTGTATACCACTATTTAA
G-TAATAATTTGCTATTATTACTAAAATTTAT-----ATTAATTAA-AAAAAGTTAAGTC
AAGGTGCAGCATAAATTTTAGTATGAAGTGAATTACATTTCTTTTAAGAAAAATT--TGT
TGAAAA--TAAAATTTAGGATTTGAAAGTAAAATT-TTAATAGAAGGAAAATTTGAATTA
AGCTCTAAAATATGTACATA----------------------------------------
----------------------

#Haemaphysalis_longicornis_HQ434625.1
---TAAACTAGGAATTAGATACCCTATTATTATGAACTAT-ATATTGTTAGTATATAAAT
TTTATGAAAACAAAAAATTATGGCGGTATTTTAAGCTTTTCAGAGGAATTTGCTCTTTAA
TGGATAAAACACCTAAATCTTACTAAAATTAGTTA-AGCAGTTTGTATACCACTATTTAA
G-TAATAATTTATTATTATTACTATAATTTAT-----AT-AAATAA-AAAAAGTTAAGTC
AAGGTGCAGCTAAAATTTTAGAATGAAGTGAATTACATTACTTTTAAGAGAAATA--AGT
TGAAAA--TAAGTTTTAGGATTTGAAAGTAAAATT-TTAATAGAAAGAAGATTT------
------------------------------------------------------------
----------------------

#Haemaphysalis_punctata_AF150032.1
-------------------------ATTATTAAGAGCT-CTATATTGTTAGTATATAATT
TATATGAAAACAAAAAATTATGGCGGTATTTTAAGCTTTTCAGAGGAATTTGCTCTTTAA
TGGATAAAACACCTAAATCTTACTAGAATTAGTAA-AGCAGTTTGTATACCACTATTTAA
GGTAATAATTTGTTGTTATTACTAGAATTTA------CAAAAATAA-AAAAAGTTAAGTC
AAGGTGCAGCAAAAATTCTAGAATGAAGTGAATTACATTACTTTAAAGTAAATAT--TAT
TGAAAAA-TAAA-TTTAGGATTTGAAAGTAAAATT-TTAATAGAAAGAATATTTGAATTT
AGCTCTAAAATATGTAC-------------------------------------------
----------------------

#Haemaphysalis_punctata_AM4105757.1
-------------------------ATTATTAAGAGTTTC-ATATTGTTAGTATATACTA
AATATGAAAACAAAAAATTATGGCGGTATTTTAAGCTTTTCAGAGGAATTTGCTCTATAA
TGGATATTACGCCTAAATCTTACTAAGGTTAGTTA-AGCAGTTTGTATACCACTATT-AA
AGTAATAATTTATAATTATTACTTCAATTTA--TAGTTT--TTTAA-AAAAATTTAAGTC
AAGGTGCAGCAAAAATTTTAGAATGAAGTGAATTACATTTCTTTTTAGAAAA-ATAAAAT
GAAAAAT----GTTTTAGGATTTGATAGTAAAATT-TTAATAAAATGAAAATTTGAATTA
AGCTCTAAAATATGTAC-------------------------------------------
----------------------

#Haemaphysalis_sp.MVB-2002_AF483218.1
-------------------------ATTATTAAGAGTTTC-ATATTGTTAGTATATACTA
AATATGAAAACAAAAAATTATGGCGGTATTTTAAGCTTTTCAGAGGAATTTGCTCTATAA
TGGATATTACGCCTAAATCTTACTAAGGTTAGTTA-AGCAGTTTGTATACCACTATT-AA
AGTAATAATTTATAATTATTACTTCAATTTA--TAGTTT--TTTAA-AAAAATTTAAGTC
AAGGTGCAGCAAAAATTTTAGAATGAAGTGAATTACATTTCTTTTTAGAAAA-ATAAAAT
GAAAAAT----GTTTTAGGATTTGATAGTAAAATT-TTAATAAAATGAAAATTTGAATTA
AGCTCTAAAATATGTAC-------------------------------------------
----------------------

#Haemaphysalis_parva_JX573136.1
TATTTAAACTAGGATTAGATACCCTATTATTAAGAGCTAT-ATATTGTTAGTAAATATAA
ATTACGAAAACATAAAGTTATGGCGGTATTTCAAGCTTATCAGAGGAATTTGCTCTGTAA
AGGATAAAACGCCTAAATCTTACTAAAATTTGTAAAGTCAGTTTGTATACCACTATG-AA
AGTAATATTTTACTATTATTACTTCAATATT-----TT-AATTAGGTAATAAATTAAGTC
AAGGTGCAGCAAAAATTTTAGATTGAAGTGAATTACATTTCTTTTTAGAGA-TTTGATTT
GAAAGTA--AAATTTTAGGATTTGAAAGTAAAATT-TTAATAAAATGAAAATTTGAATTA
AGCTCTGAAATATGTACATATCGCCCGTCGCTCTTTTCTGAAGATAAGTCGTAACAAAGT
TAAAATACTGGAAAGTGTTTT-

#7_sample_Haemaphysalis_longicornis
-------------------TACCCTATTATTAAGAAAAATTATATTGTTAGTATATAAAT
TGTATGAAAACAAAAAATTATGGCGGTATTTTAAGCTTTTCAGAGGAATTTGCTCTTTAA
TGGATAAAACACCTAAATCTTACTAAATTTAGTTA-AACAGTTTGTATACCACTATTTAA
G-TAATAATTTGCTATTATTACTAAAATTTAT-----ATTAATTAA-AAAAAGTTAAGTC
AAGGTGCAGCATAAATTTTAGTATGAAGTGAATTACATTTCTTTTAAGAAAATTT--TGT
TGAAAA--TAAAATTTAGGATTTGAAAGTAAAATT-TTAATAGAAGGAAAATTTGAATTA
AGCTCTAAAATATGTACACATCGCC-----------------------------------
----------------------

#8_sample_Haemaphysalis_longicornis
--------------------ACCCTATTATTAAGAAAAATTATATTGTTAGTATATAAAT
TGTATGAAAACAAAAAATTATGGCGGTATTTTAAGCTTTTCAGAGGAATTTGCTCTTTAA
TGGATAAAACACCTAAATCTTACTAAATTTAGTTA-AACAGTTTGTATACCACTATTTAA
G-TAATAATTTGCTATTATTACTAAAATTTAT-----ATTAATTAA-AAAAAGTTAAGTC
AAGGTGCAGCATAAATTTTAGTATGAAGTGAATTACATTTCTTTTAAGAAAATTT--TGT
TGAAAA--TAAAATTTAGGATTTGAAAGTAAAATT-TTAATAGAAGGAAAATTTGAATTA
AGCTCTAAAATATGTACACATCGCC-----------------------------------
----------------------

#9_sample_Haemaphysalis_longicornis
-------ACTAGGATTAGATACCCTATTATTAAGAAAAATTATATTGTTAGTATATAAAT
TGTATGAAAACAAAAAATTATGGCGGTATTTTAAGCTTTTCAGAGGAATTTGCTCTTTAA
TGGATAAAACACCTAAATCTTACTAAATTTAGTTA-AACAGTTTGTATACCACTATTTAA
G-TAATAATTTGCTATTATTACTAAAATTTAT-----ATTAATTAA-AAAAAGTTAAGTC
AAGGTGCAGCATAAATTTTAGTATGAAGTGAATTACATTTCTTTTAAGAAAATTT--TGT
TGAAAA--TAAAATTTAGGATTTGAAAGTAAAATT-TTAATAGAAGGAAAATTTGAATTA
AGCTCTAAAATATGTACACATCGCCCGTCGCTCTCATT----------------------
----------------------

#11_sample_Haemaphysalis_longicornis
-------ACTAGGATTAGATACCCTATTATTAAGAAAAATTATATTGTTAGTATATAAAT
TGTATGAAAACAAAAAATTATGGCGGTATTTTAAGCTTTTCAGAGGAATTTGCTCTTTAA
TGGATAAAACACCTAAATCTTACTAAATTTAGTTA-AACAGTTTGTATACCACTATTTAA
G-TAATAATTTGCTATTATTACTAAAATTTAT-----ATTAATTAA-AAAAAGTTAAGTC
AAGGTGCAGCATAAATTTTAGTATGAAGTGAATTACATTTCTTTTAAGAAAATTT--TGT
TGAAAA--TAAAATTTAGGATTTGAAAGTAAAATT-TTAATAGAAGGAAAATTTGAATTA
AGCTCTAAAATATGTACACATCGCC-----------------------------------
----------------------

#13_sample_Haemaphysalis_longicornis
-------ACTAGGATTAGATACCCTATTATTAAGAAAAATTATATTGTTAGTATATAAAT
TGTATGAAAACAAAAAATTATGGCGGTATTTTAAGCTTTTCAGAGGAATTTGCTCTTTAA
TGGATAAAACACCTAAATCTTACTAAATTTAGTTA-AACAGTTTGTATACCACTATTTAA
G-TAATAATTTGCTATTATTACTAAAATTTAT-----ATTAATTAA-AAAAAGTTAAGTC
AAGGTGCAGCATAAATTTTAGTATGAAGTGAATTACATTTCTTTTAAGAAAATTT--TGT
TGAAAA--TAAAATTTAGGATTTGAAAGTAAAATT-TTAATAGAAGGAAAATTTGAATTA
AGCTCTAAAATATGTACACATCGCCCGTCGCTCTCA------------------------
----------------------

#14_sample_Haemaphysalis_longicornis
-------ACTAGGATTAGATACCCTATTATTAAGAAAAATTATATTGTTAGTATATAAAT
TGTATGAAAACAAAAAATTATGGCGGTATTTTAAGCTTTTCAGAGGAATTTGCTCTTTAA
TGGATAAAACACCTAAATCTTACTAAATTTAGTTA-AACAGTTTGTATACCACTATTTAA
G-TAATAATTTGCTATTATTACTAAAATTTAT-----ATTAATTAA-AAAAAGTTAAGTC
AAGGTGCAGCATAAATTTTAGTATGAAGTGAATTACATTTCTTTTAAGAAAATTT--TGT
TGAAAA--TAAAATTTAGGATTTGAAAGTAAAATT-TTAATAGAAGGAAAATTTGAATTA
AGCTCTAAAATATGTACACATCGCCC----------------------------------
----------------------

#15_sample_Haemaphysalis_longicornis
-------ACTAGGATTAGATACCCTATTATTAAGAAAAATTATATTGTTAGTATATAAAT
TGTATGAAAACAAAAAATTATGGCGGTATTTTAAGCTTTTCAGAGGAATTTGCTCTTTAA
TGGATAAAACACCTAAATCTTACTAAATTTAGTTA-AACAGTTTGTATACCACTATTTAA
G-TAATAATTTGCTATTATTACTAAAATTTAT-----ATTAATTAA-AAAAAGTTAAGTC
AAGGTGCAGCATAAATTTTAGTATGAAGTGAATTACATTTCTTTTAAGAAAAATT--TGT
TGAAAA--TAAAATTTAGGATTTGAAAGTAAAATT-TTAATAGAAGGAAAATTTGAATTA
AGCTCTAAAATATGTACACATCGCCCGTCGCTCTCA------------------------
----------------------

#17_sample_Haemaphysalis_longicornis
-------ACTAGGATTAGATACCCTATTATTAAGAAAAATTATATTGTTAGTATATAAAT
TGTATGAAAACAAAAAATTATGGCGGTATTTTAAGCTTTTCAGAGGAATTTGCTCTTTAA
TGGATAAAACACCTAAATCTTACTAAATTTAGTTA-AACAGTTTGTATACCACTATTTAA
G-TAATAATTTGCTATTATTACTAAAATTTAT-----ATTAATTAA-AAAAAGTTAAGTC
AAGGTGCAGCATAAATTTTAGTATGAAGTGAATTACATTTCTTTTAAGAAAATTT--TGT
TGAAAA--TAAAATTTAGGATTTGAAAGTAAAATT-TTAATAGAAGGAAAATTTGAATTA
AGCTCTAAAATATGTACACATCGCCCGTCGCTCTCA------------------------
----------------------

#95_sample_Haemaphysalis_longicornis
------------------------TATTATTAAGAAAAATTATATTGTTAGTATATAAAT
TGTATGAAAACAAAAAATTATGGCGGTATTTTAAGCTTTTCAGAGGAATTTGCTCTTTAA
TGGATAAAACACCTAAATCTTACTAAATTTAGTTA-AGCAGTTTGTATACCACTATTTAA
G-TAATAATTTGCTATTATTACTAAAATTTAT-----ATTAATTAA-AAAAAGTTAAGTC
AAGGTGCAGCATAAATTTTAGTATGAAGTGAATTACATTTCTTTTAAGAAAAATT--TGT
TGAAAA--TAAAATTTAGGATTTGAAAGTAAAATT-TTAATAGAAGGAAAATTTGAATTA
AGCTCTAAAATATGTACACATCGC------------------------------------
----------------------

#101_sample_Haemaphysalis_longicornis
--------------------ACCCTATTATTAAGAAAAATTATATTGTTAGTATATAAAT
TGTATGAAAACAAAAAATTATGGCGGTATTTTAAGCTTTTCAGAGGAATTTGCTCTTTAA
TGGATAAAACACCTAAATCTTACTAAATTTAGTTA-AGCAGTTTGTATACCACTATTTAA
G-TAATAATTTGCTATTATTACTAAAATTTAT-----ATTAATTAA-AAAAAGTTAAGTC
AAGGTGCAGCATAAATTTTAGTATGAAGTGAATTACATTTCTTTTAAGAAAAATT--TGT
TGAAAA--TAAAATTTAGGATTTGAAAGTAAAATT-TTAATAGAAGGAAAATTTGAATTA
AGCTCTAAAATATGTACACATCGC------------------------------------
----------------------

#109_sample_Haemaphysalis_longicornis
------ACTAGG-ATTAGATACCCTATTATTAAGAAAAATTATATTGTTAGTATATAAAT
TGTATGAAAACAAAAAATTATGGCGGTATTTTAAGCTTTTCAGAGGAATTTGCTCTTTAA
TGGATAAAACACCTAAATCTTACTAAATTTAGTTA-AGCAGTTTGTATACCACTATTTAA
G-TAATAATTTGCTATTATTACTAAAATTTAT-----ATTAATTAA-AAAAAGTTAAGTC
AAGGTGCAGCATAAATTTTAGTATGAAGTGAATTACATTTCTTTTAAGAAAAATT--TGT
TGAAAA--TAAAATTTAGGATTTGAAAGTAAAATT-TTAATAGAAGGAAAATTTGAATTA
AGCTCTAAAATATGTACACATCGCCC----------------------------------
----------------------

#111_sample_Haemaphysalis_longicornis
------------------ATACCCTATTATTAAGAAAAATTATATTGTTAGTATATAAAT
TGTATGAAAACAAAAAATTATGGCGGTATTTTAAGCTTTTCAGAGGAATTTGCTCTTTAA
TGGATAAAACACCTAAATCTTACTAAATTTAGTTA-AGCAGTTTGTATACCACTATTTAA
G-TAATAATTTGCTATTATTACTAAAATTTAT-----ATTAATTAA-AAAAAGTTAAGTC
AAGGTGCAGCATAAATTTTAGTATGAAGTGAATTACATTTCTTTTAAGAAAAATT--TGT
TGAAAA--TAAAATTTAGGATTTGAAAGTAAAATT-TTAATAGAAGGAAAATTTGAATTA
AGCTCTAAAATATGTACACATCGCCC----------------------------------
----------------------

#114_sample_Haemaphysalis_longicornis
--------------------ACCCTATTATTAAGAAAAATTATATTGTTAGTATATAAAT
TGTATGAAAACAAAAAATTATGGCGGTATTTTAAGCTTTTCAGAGGAATTTGCTCTTTAA
TGGATAAAACACCTAAATCTTACTAAATTTAGTTA-AGCAGTTTGTATACCACTATTTAA
G-TAATAATTTGCTATTATTACTAAAATTTAT-----ATTAATTAA-AAAAAGTTAAGTC
AAGGTGCAGCATAAATTTTAGTATGAAGTGAATTACATTTCTTTTAAGAAAAATT--TGT
TGAAAA--TAAAATTTAGGATTTGAAAGTAAAATT-TTAATAGAAGGAAAATTTGAATTA
AGCTCTAAAATATGTACACATCGCC-----------------------------------
----------------------

#116_sample_Haemaphysalis_longicornis
------------------ATACCCTATTATTAAGAAAAATTATATTGTTAGTATATAAAT
TGTATGAAAACAAAAAATTATGGCGGTATTTTAAGCTTTTCAGAGGAATTTGCTCTTTAA
TGGATAAAACACCTAAATCTTACTAAATTTAGTTA-AGCAGTTTGTATACCACTATTTAA
G-TAATAATTTGCTATTATTACTAAAATTTAT-----ATTAATTAA-AAAAAGTTAAGTC
AAGGTGCAGCATAAATTTTAGTATGAAGTGAATTACATTTCTTTTAAGAAAAATT--TGT
TGAAAA--TAAAATTTAGGATTTGAAAGTAAAATT-TTAATAGAAGGAAAATTTGAATTA
AGCTCTAAAATATGTACACATCGC------------------------------------
----------------------

#120_sample_Haemaphysalis_longicornis
------ACTAGG-ATTAGATACCCTATTATTAAGAAAAATTATATTGTTAGTATATAAAT
TGTATGAAAACAAAAAATTATGGCGGTATTTTAAGCTTTTCAGAGGAATTTGCTCTTTAA
TGGATAAAACACCTAAATCTTACTAAATTTAGTTA-AGCAGTTTGTATACCACTATTTAA
G-TAATAATTTGCTATTATTACTAAAATTTAT-----ATTAATTAA-AAAAAGTTAAGTC
AAGGTGCAGCATAAATTTTAGTATGAAGTGAATTACATTTCTTTTAAGAAAAATT--TGT
TGAAAA--TAAAATTTAGGATTTGAAAGTAAAATT-TTAATAGAAGGAAAATTTGAATTA
AGCTCTAAAATATGTACACAT---------------------------------------
----------------------

#153_sample_Haemaphysalis_longicornis
-----------------GATACCCTATTATTAAGAAAAATTATATTGTTAGTATATAAAT
TGTATGAAAACAAAAAATTATGGCGGTATTTTAAGCTTTTCAGAGGAATTTGCTCTTTAA
TGGATAAAACACCTAAATCTTACTAAATTTAGTTA-AGCAGTTTGTATACCACTATTTAA
G-TAATAATTTGCTATTATTACTAAAATTTAT-----ATTAATTAA-AAAAAGTTAAGTC
AAGGTGCAGCATAAATTTTAGTATGAAGTGAATTACATTTCTTTTAAGAAAAATT--TGT
TGAAAA--TAAAATTTAGGATTTGAAAGTAAAATT-TTAATAGAAGGAAAATTTGAATTA
AGCTCTAAAATATGTACACATCGC------------------------------------
----------------------

#154_sample_Haemaphysalis_longicornis
--------------------ACCCTATTATTAAGAAAAATTATATTGTTAGTATATAAAT
TGTATGAAAACAAAAAATTATGGCGGTATTTTAAGCTTTTCAGAGGAATTTGCTCTTTAA
TGGATAAAACACCTAAATCTTACTAAATTTAGTTA-AGCAGTTTGTATACCACTATTTAA
G-TAATAATTTGCTATTATTACTAAAATTTAT-----ATTAATTAA-AAAAAGTTAAGTC
AAGGTGCAGCATAAATTTTAGTATGAAGTGAATTACATTTCTTTTAAGAAAAATT--TGT
TGAAAA--TAAAATTTAGGATTTGAAAGTAAAATT-TTAATAGAAGGAAAATTTGAATTA
AGCTCTAAAATATGTACACATCGCCCG---------------------------------
----------------------

#160_sample_Haemaphysalis_longicorinis
---------------------CCCTATTATTAAGAAAAATTATATTGTTAGTATATAAAT
TGTATGAAAACAAAAAATTATGGCGGTATTTTAAGCTTTTCAGAGGAATTTGCTCTTTAA
TGGATAAAACACCTAAATCTTACTAAATTTAGTTA-AGCAGTTTGTATACCACTATTTAA
G-TAATAATTTGCTATTATTACTAAAATTTAT-----ATTAATTAA-AAAAAGTTAAGTC
AAGGTGCAGCATAAATTTTAGTATGAAGTGAATTACATTTCTTTTAAGAAAAATT--TGT
TGAAAA--TAAAATTTAGGATTTGAAAGTAAAATT-TTAATAGAAGGAAAATTTGAATTA
AGCTCTAAAATATGTACACATCGC------------------------------------
----------------------

#165_sample_Haemaphysalis_longicornis
------------------------TATTATTAAGAAAAATTATATTGTTAGTATATAAAT
TGTATGAAAACAAAAAATTATGGCGGTATTTTAAGCTTTTCAGAGGAATTTGCTCTTTAA
TGGATAAAACACCTAAATCTTACTAAATTTAGTTA-AGCAGTTTGTATACCACTATTTAA
G-TAATAATTTGCTATTATTACTAAAATTTAT-----ATTAATTAA-AAAAAGTTAAGTC
AAGGTGCAGCATAAATTTTAGTATGAAGTGAATTACATTTCTTTTAAGAAAAATT--TGT
TGAAAA--TAAAATTTAGGATTTGAAAGTAAAATT-TTAATAGAAGGAAAATTTGAATTA
AGCTCTAAAATATGTACACATCGC------------------------------------
----------------------

#Haemaphysalis_cretica_U95870.1
-----AAACTAGGATTAGATACCCTATTATTAAGAGCT-CTATATTGTTAGTATATAATT
TATATGAAAACAAAAAATTATGGCGGTATTTTAAGCTTTTCAGAGGAATTTGCTCTTTAA
TGGATAAAACACCTAAATCTTACTAGAATTTGTG---GCAGTTTGTATACCACTATTTAA
G-TAATAATTTGTTGTTATTACTAGAATTTATT----CAAAAATAA-AAAAAGTTAAGTC
AAGGTGCAGCAAAAATTCTAGAATGAAGTGAATTACATTACTTTAAAGTAATTTTAATAT
TGAAAAT-TAAAATTTAGGATTTGAAAGTAAAATT-TTAATAGAAAGAAAATTTGAATTT
AGCTCTAAAATATGTACATATCGCCCGTCGCTCTTTTTTAAAGATAAGTCGTAACATAG-
----------------------

#Haemaphysalis_doenitzi_JQ346679.1
-----AAACTAGGATTAGATACCCTATTATTAAGAGAAAA-ATATTGTTAGTATATAAAT
ATTATGAAAACAAAAAATTATGGCGGTATTTTAAGCTTTTCAGAGGAATTTGCTCTTTAA
TGGATAAAACACCGGTATCTTACTAAAATTGGTTA-GGCAGCTTGTATACCACTATT-TA
AGTAATAATTTATTATTATTACTACAATTTA------TAATATTAA-TATAAGTTAAGTC
AAGGTGCAGCATAAGTTTTAGATTGAAGTGAATTACATTTCTTCTAAGAAAT-ATAAAAT
GAAA-AA--GAAATT-AGGATTTGAAAGTAAAATT-TTAATAAAATGGAAATTTGAATTA
AGCTCTAAAATATGTACACATCGCCCGTCGCTCTCATT----------------------
----------------------

#Haemaphysalis_elliptica_HM068950.1
--TTTAAACTAGGAATAGATACCCTATTATTAAGAGTTAA-ATATTGTTAGTATATAATA
ATTATGAAAACATAAAATTATGGCGGTATTTTAAGCTTTTCAGAGGAATTTGCTCTTTTA
TGGATAAAACACCAAAACCCTACTAAAATTGGTTA-AGCAGTTTGTATACCACTATTTAA
AGTAATAACTTGTTCTTATTACTAAGATTTA-----ATTAAAATAA-AAAAAGTTAAGTC
AAGGTGCAGCATAAGTTTTAGCATGAAGTGAATTACATTACTTTATAGTGAA-GCTTTTT
GAAAAAT---GTTATTAGGATTTGAAAGTAAAATT-TTATTAGAAAGAAAATTTGAATTT
AGCTCTAAAATATGTACATATCGCCCGTCGCTCTTTTATGAAGATAAGTCGTAACATAGT
AAAAA-----------------

#Haemaphysalis_elliptica_HM068951.1
----TAAACTAGGAATAGATACCCTATTATTAAGAGTTAA-ATATTGTTAGTATATAATA
ATTATGAAAACATAAAATTATGGCGGTATTTTAAGCTTTTCAGAGGAATTTGCTCTTTTA
TGGATAAAACACCAAAACCCTACTAAAATTGGTTA-AGCAGTTTGTATACCACTATTTAA
AGTAATAACTTGTTCTTATTACTAAGATTTA-----ATTAAAATAA-AAAAAGTTAAGTC
AAGGTGCAGCATAAGTTTTAGCATGAAGTGAATTACATTACTTTATAGTGAA-GCTTTTT
GAAAAAT---GTTATTAGGATTTGAAAGTAAAATT-TTATTAGAAAGAAAATTTGAATTT
AGCTCTAAAATATGTACATATCGCCCGTCGCTCTTTTATGAA------------------
----------------------

#Haemaphysalis_elliptica_HM068952.1
---TTAAACTAGGAATAGATACCCTATTATTAAGAGTTAA-ATATTGTTAGTATATAATA
ATTATGAAAACATAAAATTATGGCGGTATTTTAAGCTTTTCAGAGGAATTTGCTCTTTTA
TGGATAAAACACCAAAACCCTACTAAAATTGGTTA-AGCAGTTTGTATACCACTATTTAA
AGTAATAACTTGTTCTTATTACTAAGATTTA-----ATTAAAATAA-AAAAAGTTAAGTC
AAGGTGCAGCATAAGTTTTAGCATGAAGTGAATTACATTACTTTATAGTGAA-GCTTTTT
GAAAAAT---GTTATTAGGATTTGAAAGTAAAATT-TTATTAGAAAGAAAATTTGAATTT
AGCTCTAAAATATGTACATATCGCCCGTCGCTCTTTTATGAAGATAAGTCGTAACATAGT
AA--------------------

#Haemaphysalis_elliptica_HM068953.1
---TTAAACTAGGAATAGATACCCTATTATTAAGAGTTAA-ATATTGTTAGTATATAATA
ATTATGAAAACATAAAATTATGGCGGTATTTTAAGCTTTTCAGAGGAATTTGCTCTTTTA
TGGATAAAACACCAAAACCCTACTAAAATTGGTTA-AGCAGTTTGTATACCACTATTTAA
AGTAATAACTTGTTCTTATTACTAAGATTTA-----ATTAAAATAA-AAAAAGTTAAGTC
AAGGTGCAGCATAAGTTTTAGCATGAAGTGAATTACATTACTTTATAGTGAA-GCTTTTT
GAAAAAT---GTTATTAGGATTTGAAAGTAAAATT-TTATTAGAAAGAAAATTTGAATTT
AGCTCTAAAATATGTACATATCGCCCGTCGCTCTTTTATGAAGATAAGTCGTAACATAGT
AAAA------------------

#Haemaphysalis_elliptica_HM068954.1
TTTTTAAACTAGGAATAGATACCCTATTATTAAGAGTTAA-ATATTGTTAGTATATAATA
ATTATGAAAACATAAAATTATGGCGGTATTTTAAGCTTTTCAGAGGAATTTGCTCTTTTA
TGGATAAAACACCAAAACCCTACTAAAATTGGTTA-AGCAGTTTGTATACCACTATTTAA
AGTAATAACTTGTTCTTATTACTAAGATTTA-----ATTAAAATAA-AAAAAGTTAAGTC
AAGGTGCAGCATAAGTTTTAGCATGAAGTGAATTACATTACTTTATAGTGAA-GCTTTTT
GAAAAAT---GTTATTAGGATTTGAAAGTAAAATT-TTATTAGAAAGAAAATTTGAATTT
AGCTCTAAAATA------------------------------------------------
----------------------

#Haemaphysalis_elliptica_HM068955.1
-TTTTAAACTAGGAATAGATACCCTATTATTAAGAGTTAA-ATATTGTTAGTATATAATA
ATTATGAAAACATAAAATTATGGCGGTATTTTAAGCTTTTCAGAGGAATTTGCTCTTTTA
TGGATAAAACACCAAAACCCTACTAAAATTGGTTA-AGCAGTTTGTATACCACTATTTAA
AGTAATAACTTGTTCTTATTACTAAGATTTA-----ATTAAAATAA-AAAAAGTTAAGTC
AAGGTGCAGCATAAGTTTTAGCATGAAGTGAATTACATTACTTTATAGTGAA-GCTTTTT
GAAAAAT---GTTATTAGGATTTGAAAGTAAAATT-TTATTAGAAAGAAAATTTGAATTT
AGCTCTAAAATATG----------------------------------------------
----------------------

#Haemaphysalis_flava_JF758621.1
-------------------------ATTATTTAGAAAAGC-ATATTGTAAGTATATATAG
TATATGAAAACAAAAAATTGTGGCGGTATTTTAAGCTTTTCAGAGGAATTTGCTCTTTAA
TGGATAAAACACCAAAATCTTACTAAAATTAGTCA-AGCAGTTTGTATACCACTATT-TA
AGTAATAATTCGTAATTATTACTATAATTTA------ATATA-TAA-AAAAAGTTAAGTC
AAGGTGCAGCAAAAATTTTAGAATGAAGTGAATTACATTTCTTTTAAGAGGG-AATAAAT
GAAATAA--AAAATTTAGGATTTGAAAGTAAAATT-TTAATAAAATGAAAATTTGAATTA
AGCTCTAAAATATGTAC-------------------------------------------
----------------------

#Haemaphysalis_flava_JQ625662.1
-------------------------ATTATTTAGAAAAGC-ATATTGTAAGTATATATAG
TATATGAAAACAAAAAATTGTGGCGGTATTTTAAGCTTTTCAGAGGAATTTGCTCTTTAA
TGGATAAAACACCAAAATCTTACTAAAATTAGTCA-AGCAGTTTGTATACCACTATT-TA
AGTAATAATTCGTAATTATTACTATAATTTA------ATATA-TAA-AAAAAGTTAAGTC
AAGGTGCAGCAAAAATTTTAGAATGAAGTGAATTACATTTCTTTTAAGAGGG-AATAAAT
GAAATAA--AAAATTTAGGATTTGAAAGTAAAATT-TTAATAAAATGAAAATTTGAATTA
AGCTCTAAAATATGTAC-------------------------------------------
----------------------

#Haemaphysalis_flava_JQ625665.1
-------------------------ATTATTTAGAAAAGC-ATATTGTAAGTATATATAG
TATATGAAAACAAAAAATTGTGGCGGTATTTTAAGCTTTTCAGAGGAATTTGCTCTTTAA
TGGATAAAACACCAAAATCTTACTAAAATTAGTCA-AGCAGTTTGTATACCACTATT-TA
AGTAATAATTCGTAATTATTACTATAATTTA------ATATA-TAA-AAAAAGTTAAGTC
AAGGTGCAGCAAAAATTTTAGAATGAAGTGAATTACATTTCTTTTAAGAGGG-AATAAAT
GAAATAA--AAAATTTAGGATTTGAAAGTAAAATT-TTAATAAAATGAAAATTTGAATTA
AGCTCTAAAATATGTAC-------------------------------------------
----------------------

#Haemaphysalis_formosensis_JX573135.1
TTAAATAAACTAGGATTAGATACCCTATTATTGAGAGTTTTAGATTGTAAGTATATAAAA
TATATGAAAACAAAAAATTGTGGCGGTATTTTAAGCTTTTCAGAGGAATTTGCTCTTTAA
TGGATAAAACACCAAAATCTTACTAAAATTAGTTA-AACAGTTTGTATATCACTATTTAA
G-TAATAATTTGTAATTATTACTAAAATTTAA-----CGTTT-TAA-AAAAAGTTAAGTC
AAGATGCAGCAAAAGTTTTAGAATGAAGTGAATTACATTTCTTTATAGAGATTTT-AAAT
GAAAACCT--AAAATTAGGATTTGAAAGTAAAATT-TTAATAAAATGAAAATTTGAATTA
AGCTCTAAAATATGTACATATCGCCCGTCGCTCTTTTATGAAGATAAGTCGTAACAAAGT
TAAAATACTGGAAAGTGTTTT-

#Haemaphysalis_humerosa_JX573138.1
------------------------------------------------------------
------------------------------------------------------------
---------------------------ATTAGTTA-AGCAGCTTGTATACCACTATTTAA
G-TAATAATTTATTATTATTACTAGAATTTAT-----TGAAA-TAG-AAAAAGTTAAGTC
AAGGTGCAGCATAAGTTTTAGAATGAAGTGAATTACATTTCTTAAAAGAGAA-TA-AAAT
GAAAAGG---AAATTTAGGATTTGAAAGTAAAATT-TTAATAAAATGAAAATTTGAATTT
AGCTCTAAAATATGTACATATCGCCCGTCACTCTTTATTAAAGATAAGTCGTAACAAAGT
TAAAGTACTGGAAAGTGCTTT-

#Haemaphysalis_hystricis_JX573137.1
------------------------------------------------------------
------------------------------------------------------------
------AAACACCTAAATCTTACTAAATTTGGTTA-AGCAGTTTGTATACCACTATTTAA
G-CAATAATTTATTATTATTACTAAAATTTAT-----TAAAAATAA-AAAAAGTTAAGTC
AAGGTGCAGCATAAAATTTAGTATGAAGTGAATTACATCTCTTTAAAGAGAAATA-TTTT
GAAAATG---AAATTTAGGATTTGAAAGTAAAGTT-TTAATAGAAAGAAAATTTGAATTT
AGCTCTAAAATATGTACATATCGCCCGTCGCTCTTTTATGAAGATAAGTCGTAACAAAGT
TAAAGTACTGGAAAGTGCTTTA

#Haemaphysalis_inermis_U95871.1
-----AAACTAGGATTACATACCCTATTATTAAGAGCTAT-ATATTGTTAGTAAATATAA
ATTACGAACACATAAAGTTATGGCGGTATTTCAAGCTTATCAGCG-AATTTGCTCTGTAA
AGGATAAAACGCCTAAATCTTACTAAAATTTGTG--GGCAGTTTGTATACCACTATG-AA
AGTAATATTTTACTATTATTACTTCAATATT-----TTTAATTAGGTAATAAATTAAGTC
AAGGTGCAGCAAAAATTTTAGATTGAAGTGAATTACATTTCTTTTTAGAGA-TTGGATTT
GAAAGTA--AAATTTTAGGATTTGAAAGTAAAATT-TTAATAAAATGAAAATTTGAATTA
AGCTCTGAAATATGTACATATCGCCCGTCGCTCTTTTCTGAAGATAAGTCGTAACAAAG-
----------------------

#Haemaphysalis_leporispalustris_JX192832.1
-------------------------ACTATTAAAAGTTGT-ATATTGTTAGTATATAAAA
CTTATGAAAACAAAAAATTGTGGCGGTATTTTAAGCTTTTCAGAGGAATTTGCTCTTTAA
TGGATAAAACACCAAAATCTTACTAAAATTAGTTA-AGCAGTCTGTATACCACTATT-AA
AGTAATAAATTATTATTATTACTGGAATTTA--AATGATAATT-AA-AAAAAATTAAGTC
AAGGTGCAGCAAAAATTTTAGAATGAAGTGAATTACATTTCTTTTTAGAGA--GAAAAAT
GAAATTT-TTAATTTTAGGATTTGAAAGTAAAGTT-TTAATAGAATGAAAACTTGAATTA
AGCACTAAAATATGTAC-------------------------------------------
----------------------

#Haemaphysalis_leporispalustris_U95873.1
-----AAACTAGGATTAGATACCCTATTATTAAAAGTTAT-ATATTGTTAGTATATAAAA
CTTATGAAAACAAAAAATTGTGGCGGTATTTTAAGCTTTTCAGAGGAATTTGCTCTTTAA
TGGATAAAACGCCGAAATCTTACTAAAATTTGTTA-GGCAGTCTGTATACCACTATT-AA
AGTAATAAATTATTATTATTACTGAAATTTAT-AACGACATTTTAA-AAAAAATTAAGTC
AAGGTGCAGCAAAAATTTTAGAATGAAGTGAATTACATTTCTTTTTAGAGATTAAAAGAT
GAAATTTATTAATTTTAGGATTTGAAAGTAAAGTT-TTAATAGAATGAAGACTTGAATTT
AGCACTAAAATATGTACATATCGCCCGTCGCTCTTTGTTTAAAGATAAGTCGTAACATAG
----------------------

#Haemaphysalis_longicornis_HQ219717.1
---TTAACTAGG-ATTAGATACCCTATTATTAAGAAAAATTATATTGTTAGTATATAAAT
TGTATGAAAACAAAAAATTATGGCGGTATTTTAAGCTTTTCAGAGGAATTTGCTCTTTAA
TGGATAAAACACCTAAATCTTACTAAATTTAGTTA-AGCAGTTTGTATACCACTATTTAA
G-TAATAATTTGCTATTATTACTAAAATTTAT-----ATTAATTAA-AAAAAGTTAAGTC
AAGGTGCAGCATAAATTTTAGTATGAAGTGAATTACATTTCTTTTAAGAAAAATT--TGT
TGAAAA--TAAAATTTAGGATT--------------------------------------
------------------------------------------------------------
----------------------

#Haemaphysalis_longicornis_HQ219718.1
---TTAACTAGG-ATTAGATACCCTATTATTAAGAAAAATTATATTGTTAGTATATAAAT
TGTATGAAAACAAAAAATTATGGCGGTATTTTAAGCTTTTCAGAGGAATTTGCTCTTTAA
TGGATAAAACACCTAAATCTTACTAAATTTAGTTA-AACAGTTTGTATACCACTATTTAA
G-TAATAATTTGCTATTATTACTAAAATTTAT-----ATTAATTAA-AAAAAGTTAAGTC
AAGGTGCAGCATAAATTTTAGTATGAAGTGAATTACATTTCTTTTAAGAAAAATT--TGT
TGAAAA--TAAAATTTAGGATT--------------------------------------
------------------------------------------------------------
----------------------

#Haemaphysalis_longicornis_HQ219719.1
---TTAACTAGG-ATTAGATACCCTATTATTAAGAAAAATTATATTGTTAGTATATAAAT
TGTATGAAAACAAAAAATTATGGCGGTATTTTAAGCTTTTCAGAGGAATTTGCTCTTTAA
TGGATAAAACACCTAAATCTTACTAAATTTAGTTA-AGCAGTTTGTATACCACTATTTAA
G-TAATAATTTGCTATTATTACTAAAATTTAT-----ATTAATTAA-AAAAAGTTAAGTC
AAGGTGCAGCATAAATTTTAGTATGAAGTGAATTACATTTCTTTTAAGAAAAATT--TGT
TGAAAA--TAAAATTTAGGATT--------------------------------------
------------------------------------------------------------
----------------------

#Haemaphysalis_longicornis_JF758620.1
-------------------------ATTATTAAGAAAAATTATATTGTTAGTATATAAAT
TGTATGAAAACAAAAAATTATGGCGGTATTTTAAGCTTTTCAGAGGAATTTGCTCTTTAA
TGGATAAAACACCTAAATCTTACTAAATTTAGTTA-AGCAGTTTGTATACCACTATTTAA
G-TAATAATTTGCTATTATTACTAAAATTTAT-----ATTAATTAA-AAAAAGTTAAGTC
AAGGTGCAGCATAAATTTTAGTATGAAGTGAATTACATTTCTTTTAAGAAAAATT--TGT
TGAAAA--TAAAATTTAGGATTTGAAAGTAAAATT-TTAATAGAAGGAAAATTTGAATTA
AGCTCTAAAATATGTAC-------------------------------------------
----------------------

#Haemaphysalis_longicornis_JF758622.1
-------------------------ATTATTAAGAAAAATTATATTGTTAGTATATAAAT
TGTATGAAAACAAAAAATTATGGCGGTATTTTAAGCTTTTCAGAGGAATTTGCTCTTTAA
TGGATAAAACACCTAAATCTTACTAAATTTAGTTA-AGCAGTTTGTATACCACTATTTAA
G-TAATAATTTGCTATTATTACTAAAATTTAT-----ATTAATTAA-AAAAAGTTAAGTC
AAGGTGCAGCATAAATTTTAGTATGAAGTGAATTACATTTCTTTTAAGAAAAATT--TGT
TGAAAA--TAAAATTTAGGATTTGAAAGTAAAATTATTAATAGAAGGAAAATTTGAATTA
AGCTCTAAAATATGTAC-------------------------------------------
----------------------

#Haemaphysalis_longicornis_JF906011.1
TTTTTAACTAGGAATTAGATACCCTATTATTAAGAAAAATTATATTGTTAGTATATAAAT
TGTATGAAAACAAAAAATTATGGCGGTATTTTAAGCTTTTCAGAGGAATTTGCTCTTTAA
TGGATAAAACACCTAAATCTTACTAAATTTAGTTA-AACAGTTTGTATACCACTATTTAA
G-TAATAATTTGCTATTATTACTAAAATTTAT-----ATTAATTAA-AAAAAGTTAAGTC
AAGGTGCAGCATAAATTTTAGTATGAAGTGAATTACATTTCTTTTAAGAAAAATT--TGT
TGAAAA--TAAAATTTAGGATTTGAAAGTAAAATT-TAATAGAAGGAAAA--TTGAATTA
AGCTCTAAAATATGTACACATCGCCCGTCGCTCTCATAAATAA-----------------
----------------------

#Haemaphysalis_longicornis_JF906012.1
---TTAACTAGG-ATTAGATACCCTATTATTAAGAAAAATTATATTGTTAGTATATAAAT
TGTATGAAAACAAAAAATTATGGCGGTATTTTAAGCTTTTCAGAGGAATTTGCTCTTTAA
TGGATAAAACACCTAAATCTTACTAAATTTAGTTA-AACAGTTTGTATACCACTATTTAA
G-TAATAATTTGCTATTATTACTAAAATTTAT-----ATTAATTAA-AAAAAGTTAAGTC
AAGGTGCAGCATAAATTTTAGTATGAAGTGAATTACATTTCTTTTAAGAAAAATT--TGT
TGAAAA--TAAAATTTAGGATT--------------------------------------
------------------------------------------------------------
----------------------

#Haemaphysalis_longicornis_JF906013.1
----TAACTAGG-ATTAGATACCCTATTATTAAGAAAAATTATATTGTTAGTATATAAAT
TGTATGAAAACAAAAAATTATGGCGGTATTTTAAGCTTTTCAGAGGAATTTGCTCTTTAA
TGGATAAAACACCTAAATCTTACTAAATTTAGTTA-AGCAGTTTGTATACCACTATTTAA
G-TAATAATTTGCTATTATTACTAAAATTTAT-----ATTAATTAA-AAAAAGTTAAGTC
AAGGTGCAGCATAAATTTTAGTATGAAGTGAATTACATTTCTTTTAAGAAAAATT--TGT
TGAAAA--TAAAATTTAGGATTTGAAAGTAAAATT-TTAATAGAAGGAAAATTTGAATTA
AGCTCTAAAATATGTACACATCGCCCGTCGCTCTCATAAAAAATC---------------
----------------------

#Haemaphysalis_longicornis_JF906014.1
---TTAACTAGGCATTAGATACCCTATTATTAAGAAAAATTATATTGTTAGTATATAAAT
TGTATGAAAACAAAAAATTATGGCGGTATTTTAAGCTTTTCAGAGGAATTTGCTCTTTAA
TGGATAAAACACCTAAATCTTACTAAATTTAGTTA-AGCAGTTTGTATACCACTATTTAA
G-TAATAATTTGCTATTATTACTAAAATTTAT-----ATTAATTAA-AAAAAGTTAAGTC
AAGGTGCAGCATAAATTTTAGTATGAAGTGAATTACATTTCTTTTAAGAAAAATT--TGT
TGAAAA--TAAAATTTAGGATT--------------------------------------
------------------------------------------------------------
----------------------

#Haemaphysalis_longicornis_JF906015.1
----TAACTAGG-ATTAGATACCCTATTATTAAGAAAAATTATATTGTTAGTATATAAAT
TGTATGAAAACAAAAAATTATGGCGGTATTTTAAGCTTTTCAGAGGAATTTGCTCTTTAA
TGGATAAAACACCTAAATCTTACTAAATTTAGTTA-AACAGTTTGTATACCACTATTTAA
G-TAATAATTTGCTATTATTACTAAAATTTAT-----ATTAATTAA-AAAAAGTTAAGTC
AAGGTGCAGCATAAATTTTAGTATGAAGTGAATTACATTTCTTTTAAGAAAAATT--TGT
TGAAAA--TAAAATTTAGGATT--------------------------------------
------------------------------------------------------------
----------------------

#Haemaphysalis_longicornis_JF906016.1
---TTAACTAGG-ATTAGATACCCTATTATTAAGAAAAATTATATTGTTAGTATATAAAT
TGTATGAAAACAAAAAATTATGGCGGTATTTTAAGCTTTTCAGAGGAATTTGCTCTTTAA
TGGATAAAACACCTAAATCTTACTAAATTTAGTTA-AGCAGTTTGTATACCACTATTTAA
G-TAATAATTTGCTATTATTACTAAAATTTAT-----ATTAATTAA-AAAAAGTTAAGTC
AAGGTGCAGCATAAATTTTAGTATGAAGTGAATTACATTTCTTTTAAGAAAAATT--TGT
TGAAAA--TAAAATTTAGGATT--------------------------------------
------------------------------------------------------------
----------------------

#Haemaphysalis_longicornis_JF906017.1
---TTAACTAGG-ATTAGATACCCTATTATTAAGAAAAATTATATTGTTAGTATATAAAT
TGTATGAAAACAAAAAATTATGGCGGTATTTTAAGCTTTTCAGAGGAATTTGCTCTTTAA
TGGATAAAACACCTAAATCTTACTAAATTTAGTTA-AACAGTTTGTATACCACTATTTAA
G-TAATAATTTGCTATTATTACTAAAATTTAT-----ATTAATTAA-AAAAAGTTAAGTC
AAGGTGCAGCATAAATTTTAGTATGAAGTGAATTACATTTCTTTTAAGAAAAATT--TGT
TGAAAA--TAAAATTTAGGATTTGAAAGTAAAATT-TTAATAGAAGGAAAATTTGAATTA
AGCTCTAAAATATGTACACATCGCCCGTCGCTCTCATAAAAAA-----------------
----------------------

#Haemaphysalis_longicornis_JF906018.1
----TAAACTAGGATTAGATACCCTATTATTAAGAAAAATTATATTGTTAGTATATAAAT
TGTATGAAAACAAAAAATCATGGCGGTATTTTAAGCTTTTCAGAGGAATTTGCTCTTTAA
TGGATAAAACACCTAAATCTTACTAAATTTAGTTA-AGCAGTTTGTATACCACTATTTAA
G-TAATAATTTGCTATTATTACTAAAATTTAT-----ATTAATTAA-AAAAAGTTAAGTC
AAGGTGCAGCATAAATTTTAGTATGAAGTGAATTACATTTCTTTTAAGAAAAATT--TGT
TGAAAA--TAAAATTTAGGATTTGAAAGTAAAATT-TTAATAGAAGGAAAATTTGAATTA
AGCTCTAAAATATGTACACATCGCCCGTCGCTCTCATA----------------------
----------------------

#Haemaphysalis_longicornis_JQ346677.1
-----AAACTAGGATTAGATACCCTATTATTAAGAAAAATTATATTGTTAGTATATAAAT
TGTATGAAAACAAAAAATTATGGCGGTATTTTAAGCTTTTCAGAGGAATTTGCTCTTTAA
TGGATAAAACACCTAAATCTTACTAAATTTAGTTA-AGCAGTTTGTATACCACTATTTAA
G-TAATAATTTGCTATTATTACTAAAATTTAT-----ATTAATTAA-AAAAAGTTAAGTC
AAGGTGCAGCATAAATTTTAGTATGAAGTGAATTACATTTCTTTTAAGAAAAATT--TGT
TGAAAA--TAAAATTTAGGATTTGAAAGTAAAATT-TTAATAGAAGGAAAATTTGAATTA
AGCTCTAAAATATGTACACATCGCCCGTCGCTCTCATT----------------------
----------------------

#Haemaphysalis_longicornis_JQ346678.1
-----AAACTAGGATTAGATACCCTATTATTAAGAAAAATTATATTGTTAGTATATAAAT
TGTATGAAAACAAAAAATTATGGCGGTATTTTAAGCTTTTCAGAGGAATTTGCTCTTTAA
TGGATAAAACACCTAAATCTTACTAAATTTAGTTA-AACAGTTTGTATACCACTATTTAA
G-TAATAATTTGCTATTATTACTAAAATTTAT-----ATTAATTAA-AAAAAGTTAAGTC
AAGGTGCAGCATAAATTTTAGTATGAAGTGAATTACATTTCTTTTAAGAAAAATT--TGT
TGAAAA--TAAAATTTAGGATTTGAAAGTAAAATT-TTAATAGAAGGAAAATTTGAATTA
AGCTCTAAAATATGTACACATCGCCCGTCGCTCTCATT----------------------
----------------------

#Haemaphysalis_longicornis_JQ625666.1
-------------------------ATTATTAAGAAAAATTATATTGTTAGTATATAAAT
TGTATGAAAACAAAAAATTATGGCGGTATTTTAAGCTTTTCAGAGGAATTTGCTCTTTAA
TGGATAAAACACCTAAATCTTACTAAATTTAGTTA-AACAGTTTGTATACCACTATTTAA
G-TAATAATTTGCTATTATTACTAAAATTTAT-----ATTAATTAA-AAAAAGTTAAGTC
AAGGTGCAGCATAAATTTTAGTATGAAGTGAATTACATTTCTTTTAAGAAAAATT--TGT
TGAAAA--TAAAATTTAGGATTTGAAAGTAAAATT-TTAATAGAAGGAAAATTTGAATTA
AGCTCTAAAATATGTAC-------------------------------------------
----------------------

#Haemaphysalis_longicornis_JQ625671.1
-------------------------ATTATTAAGAAAAATTATATTGTTAGTATATAAAT
TGTATGAAAACAAAAAATTATGGCGGTATTTTAAGCTTTTCAGAGGAATTTGCTCTTTAA
TGGATAAAACACCTAAATCTTACTAAATTTAGTTA-AGCAGTTTGTATACCACTATTTAA
G-TAATAATTTGCTATTATTACTAAAATTTAT-----ATTAATTAA-AAAAAGTTAAGTC
AAGGTGCAGCATAAATTTTAGTATGAAGTGAATTACATTTCTTTTAAGAAAAATT--TGT
TGAAAA--TAAAATTTAGGATTTGAAAGTAAAATT-TTAATAGAAGGAAAATTTGAATTA
AGCTCTAAAATATGTAC-------------------------------------------
----------------------

#Haemaphysalis_sp.LB-2013_JX192833.1
-------------------------ACTATTGTAAGCTAT-ATATTGTTAGTATATAATA
ATTATGAAAACAAAAAATTGTGGCGGTATTTTAAGCTCTTCAGAGGAATTTGCTCTTTAA
TGGATAAAACGCCAAAATCTTACTAAAATTAGCAA-AACAGTTTGTATACCACTATG-AA
AGTAATAAGTTATTATTATTACTTAAAATTA---AGTATAATTTAA-AATAAATTAAGTC
AAGGTGCAGCATAAATTTTAGAATGAAGTGAATTACATTTCTTTTAAGAGAATAAAATAT
GAAATTT----ATTTTAGGATTTGAAAGTAAAGTT-TTAATAAAATGAAGACTTGAACTG
AGCACTAAAATATGTAC-------------------------------------------
----------------------

#Haemaphysalis_sp.LB-2013_JX192834.1
-------------------------ACTATTGTAAGCTAT-ATATTGTTAGTATATAATA
ATTATGAAAACAAAAAATTGTGGCGGTATTTTAAGCTCTTCAGAGGAATTTGCTCTTTAA
TGGATAAAACGCCAAAATCTTACTAAAATTAGCAA-AACAGTTTGTATACCACTATG-AA
AGTAATAAGTTATTATTATTACTTAAAATTA---AGTATAATTTAA-AATAAATTAAGTC
AAGGTGCAGCATAAATTTTAGAATGAAGTGAATTACATTTCTTTTAAGAGAATAAAATAT
GAAATTT----ATTTTAGGATTTGAAAGTAAAGTT-TTAATAAAATGAAGACTTGAACTG
AGCACTAAAATATGTAC-------------------------------------------
----------------------

#Haemaphysalis_sp.LB-2013_JX192835.1
-------------------------ACTATTGTAAGCTAT-ATATTGTTAGTATATAATA
ATTATGAAAACAAAAAATTGTGGCGGTATTTTAAGCTCTTCAGAGGAATTTGCTCTTTAA
TGGATAAAACGCCAAAATCTTACTAAAATTAGCAA-AACAGTTTGTATACCACTATG-AA
AGTAATAAGTTATTATTATTACTTAAAATTA---AGTATAATTTAA-AATAAATTAAGTC
AAGGTGCAGCATAAATTTTAGAATGAAGTGAATTACATTTCTTTTAAGAGAATAAAATAT
GAAATTT----ATTTTAGGATTTGAAAGTAAAGTT-TTAATAAAATGAAGACTTGAACTG
AGCACTAAAATATGTAC-------------------------------------------
----------------------

#Haemaphysalis_sp.LB-2013_JX192836.1
-------------------------ACTATTGTAAGCTAT-ATATTGTTAGTATATAATA
ATTATGAAAACAAAAAATTGTGGCGGTATTTTAAGCTCTTCAGAGGAATTTGCTCTTTAA
TGGATAAAACGCCAAAATCTTACTAAAATTAGCAA-AACAGTTTGTATACCACTATG-AA
AGTAATAAGTTATTATTATTACTTAAAATTA---AGTATAATTTAA-AATAAATTAAGTC
AAGGTGCAGCATAAATTTTAGAATGAAGTGAATTACATTTCTTTTAAGAGAATAAAATAT
GAAATTT----ATTTTAGGATTTGAAAGTAAAGTT-TTAATAAAATGAAGACTTGAACTG
AGCACTAAAATATGTAC-------------------------------------------
----------------------

#Haemaphysalis_sp.LB-2013_JX192837.1
-------------------------ACTATTGTAAGCTAT-ATATTGTTAGTATATAATA
ATTATGAAAACAAAAAATTGTGGCGGTATTTTAAGCTCTTCAGAGGAATTTGCTCTTTAA
TGGATAAAACGCCAAAATCTTACTAAAATTAGCAA-AACAGTTTGTATACCACTATG-AA
AGTAATAAGTTATTATTATTACTTAAAATTA---AGTATAATTTAA-AATAAATTAAGTC
AAGGTGCAGCATAAATTTTAGAATGAAGTGAATTACATTTCTTTTAAGAGAATAAAATAT
GAAATTT----ATTTTAGGATTTGAAAGTAAAGTT-TTAATAAAATGAAGACTTGAACTG
AGCACTAAAATATGTAC-------------------------------------------
----------------------

#Haemaphysalis_sp.LB-2013_JX192838.1
-------------------------ACTATTGTAAGCTAT-ATATTGTTAGTATATAATA
ATTATGAAAACAAAAAATTGTGGCGGTATTTTAAGCTCTTCAGAGGAATTTGCTCTTTAA
TGGATAAAACGCCAAAATCTTACTAAAATTAGCAA-AACAGTTTGTATACCACTATG-AA
AGTAATAAGTTATTATTATTACTTAAAATTA---AGTATAATTTAA-AATAAATTAAGTC
AAGGTGCAGCATAAATTTTAGAATGAAGTGAATTACATTTCTTTTAAGAGAATAAAATAT
GAAATTT----ATTTTAGGATTTGAAAGTAAAGTT-TTAATAAAATGAAGACTTGAACTG
AGCACTAAAATATGTAC-------------------------------------------
----------------------

#Haemaphysalis_sp.LB-2013_JX192839.1
-------------------------ACTATTGTAAGCTAT-ATATTGTTAGTATATAATA
ATTATGAAAACAAAAAATTGTGGCGGTATTTTAAGCTCTTCAGAGGAATTTGCTCTTTAA
TGGATAAAACGCCAAAATCTTACTAAAATTAGCAA-AACAGTTTGTATACCACTATG-AA
AGTAATAAGTTATTATTATTACTTAAAATTA---AGTATAATTTAA-AATAAATTAAGTC
AAGGTGCAGCATAAATTTTAGAATGAAGTGAATTACATTTCTTTTAAGAGAATAAAATAT
GAAATTT----ATTTTAGGATTTGAAAGTAAAGTT-TTAATAAAATGAAGACTTGAACTG
AGCACTAAAATATGTAC-------------------------------------------
----------------------

#Haemaphysalis_sp.LB-2013_JX192840.1
-------------------------ACTATTGTAAGCTAT-ATATTGTTAGTATATAATA
ATTATGAAAACAAAAAATTGTGGCGGTATTTTAAGCTCTTCAGAGGAATTTGCTCTTTAA
TGGATAAAACGCCAAAATCTTACTAAAATTAGCAA-AACAGTTTGTATACCACTATG-AA
AGTAATAAGTTATTATTATTACTTAAAATTA---AGTATAATTTAA-AATAAATTAAGTC
AAGGTGCAGCATAAATTTTAGAATGAAGTGAATTACATTTCTTTTAAGAGAATAAAATAT
GAAATTT----ATTTTAGGATTTGAAAGTAAAGTT-TTAATAAAATGAAGACTTGAACTG
AGCACTAAAATATGTAC-------------------------------------------
----------------------

#Haemaphysalis_sp.LB-2013_JX192841.1
-------------------------ACTATTGTAAGCTAT-ATATTGTTAGTATATAATA
ATTATGAAAACAAAAAATTGTGGCGGTATTTTAAGCTCTTCAGAGGAATTTGCTCTTTAA
TGGATAAAACGCCAAAATCTTACTAAAATTAGCAA-AACAGTTTGTATACCACTATG-AA
AGTAATAAGTTATTATTATTACTTAAAATTA---AGTATAATTTAA-AATAAATTAAGTC
AAGGTGCAGCATAAATTTTAGAATGAAGTGAATTACATTTCTTTTAAGAGAATAAAATAT
GAAATTT----ATTTTAGGATTTGAAAGTAAAGTT-TTAATAAAATGAAGACTTGAACTG
AGCACTAAAATATGTAC-------------------------------------------
----------------------

#Haemaphysalis_sp.LB-2013_JX192842.1
-------------------------ACTATTGTAAGCTAT-ATATTGTTAGTATATAATA
ATTATGAAAACAAAAAATTGTGGCGGTATTTTAAGCTCTTCAGAGGAATTTGCTCTTTAA
TGGATAAAACGCCAAAATCTTACTAAAATTAGCAA-AACAGTTTGTATACCACTATG-AA
AGTAATAAGTTATTATTATTACTTAAAATTA---AGTATAATTTAA-AATAAATTAAGTC
AAGGTGCAGCATAAATTTTAGAATGAAGTGAATTACATTTCTTTTAAGAGAATAAAATAT
GAAATTT----ATTTTAGGATTTGAAAGTAAAGTT-TTAATAAAATGAAGACTTGAACTG
AGCACTAAAATATGTAC-------------------------------------------
----------------------

#Haemaphysalis_sp.LB-2013_JX192843.1
-------------------------ACTATTGTAAGCTAT-ATATTGTTAGTATATAATA
ATTATGAAAACAAAAAATTGTGGCGGTATTTTAAGCTCTTCAGAGGAATTTGCTCTTTAA
TGGATAAAACGCCAAAATCTTACTAAAATTAGCAA-AACAGTTTGTATACCACTATG-AA
AGTAATAAGTTATTATTATTACTTAAAATTA---AGTATAATTTAA-AATAAATTAAGTC
AAGGTGCAGCATAAATTTTAGAATGAAGTGAATTACATTTCTTTTAAGAGAATAAAATAT
GAAATTT----ATTTTAGGATTTGAAAGTAAAGTT-TTAATAAAATGAAGACTTGAACTG
AGCACTAAAATATGTAC-------------------------------------------
----------------------

#Haemaphysalis_sp.LB-2013_JX192844.1
-------------------------ACTATTGTAAGCTAT-ATATTGTTAGTATATAATA
ATTATGAAAACAAAAAATTGTGGCGGTATTTTAAGCTCTTCAGAGGAATTTGCTCTTTAA
TGGATAAAACGCCAAAATCTTACTAAAATTAGCAA-AACAGTTTGTATACCACTATG-AA
AGTAATAAGTTATTATTATTACTTAAAATTA---AGTATAATTTAA-AATAAATTAAGTC
AAGGTGCAGCATAAATTTTAGAATGAAGTGAATTACATTTCTTTTAAGAGAATAAAATAT
GAAATTT----ATTTTAGGATTTGAAAGTAAAGTT-TTAATAAAATGAAGACTTGAACTG
AGCACTAAAATATGTAC-------------------------------------------
----------------------

#Haemaphysalis_sp.LB-2013_JX192845.1
-------------------------ACTATTGTAAGCTAT-ATATTGTTAGTATATAATA
ATTATGAAAACAAAAAATTGTGGCGGTATTTTAAGCTCTTCAGAGGAATTTGCTCTTTAA
TGGATAAAACGCCAAAATCTTACTAAAATTAGCAA-AACAGTTTGTATACCACTATG-AA
AGTAATAAGTTATTATTATTACTTAAAATTA---AGTATAATTTAA-AATAAATTAAGTC
AAGGTGCAGCATAAATTTTAGAATGAAGTGAATTACATTTCTTTTAAGAGAATAAAATAT
GAAATTT----ATTTTAGGATTTGAAAGTAAAGTT-TTAATAAAATGAAGACTTGAACTG
AGCACTAAAATATGTAC-------------------------------------------
----------------------

#Haemaphysalis_sp.LB-2013_JX192846.1
-------------------------ACTATTGTAAGCTAT-ATATTGTTAGTATATAATA
ATTATGAAAACAAAAAATTGTGGCGGTATTTTAAGCTCTTCAGAGGAATTTGCTCTTTAA
TGGATAAAACGCCAAAATCTTACTAAAATTAGCAA-AACAGTTTGTATACCACTATG-AA
AGTAATAAGTTATTATTATTACTTAAAATTA---AGTATAATTTAA-AATAAATTAAGTC
AAGGTGCAGCATAAATTTTAGAATGAAGTGAATTACATTTCTTTTAAGAGAATAAAATAT
GAAATTT----ATTTTAGGATTTGAAAGTAAAGTT-TTAATAAAATGAAGACTTGAACTG
AGCACTAAAATATGTAC-------------------------------------------
----------------------

#Haemaphysalis_sp.LB-2013_JX192847.1
-------------------------ACTATTGTAAGCTAT-ATATTGTTAGTATATAATA
ATTATGAAAACAAAAAATTGTGGCGGTATTTTAAGCTCTTCAGAGGAATTTGCTCTTTAA
TGGATAAAACGCCAAAATCTTACTAAAATTAGCAA-AACAGTTTGTATACCACTATG-AA
AGTAATAAGTTATTATTATTACTTAAAATTA---AGTATAATTTAA-AATAAATTAAGTC
AAGGTGCAGCATAAATTTTAGAATGAAGTGAATTACATTTCTTTTAAGAGAATAAAATAT
GAAATTT----ATTTTAGGATTTGAAAGTAAAGTT-TTAATAAAATGAAGACTTGAACTG
AGCACTAAAATATGTAC-------------------------------------------
----------------------

#Haemaphysalis_sp.LB-2013_JX192848.1
-------------------------ACTATTGTAAGCTAT-ATATTGTTAGTATATAATA
ATTATGAAAACAAAAAATTGTGGCGGTATTTTAAGCTCTTCAGAGGAATTTGCTCTTTAA
TGGATAAAACGCCAAAATCTTACTAAAATTAGCAA-AACAGTTTGTATACCACTATG-AA
AGTAATAAGTTATTATTATTACTTAAAATTA---AGTATAATTTAA-AATAAATTAAGTC
AAGGTGCAGCATAAATTTTAGAATGAAGTGAATTACATTTCTTTTAAGAGAATAAAATAT
GAAATTT----ATTTTAGGATTTGAAAGTAAAGTT-TTAATAAAATGAAGACTTGAACTG
AGCACTAAAATATGTAC-------------------------------------------
----------------------

#Haemaphysalis_sp.LB-2013_JX192849.1
-------------------------ACTATTGTAAGCTAT-ATATTGTTAGTATATAATA
ATTATGAAAACAAAAAATTGTGGCGGTATTTTAAGCTCTTCAGAGGAATTTGCTCTTTAA
TGGATAAAACGCCAAAATCTTACTAAAATTAGCAA-AACAGTTTGTATACCACTATG-AA
AGTAATAAGTTATTATTATTACTTAAAATTA---AGTATAATTTAA-AATAAATTAAGTC
AAGGTGCAGCATAAATTTTAGAATGAAGTGAATTACATTTCTTTTAAGAGAATAAAATAT
GAAATTT----ATTTTAGGATTTGAAAGTAAAGTT-TTAATAAAATGAAGACTTGAACTG
AGCACTAAAATATGTAC-------------------------------------------
----------------------

#Haemaphysalis_sp.LB-2013_JX192850.1
-------------------------ACTATTGTAAGCTAT-ATATTGTTAGTATATAATA
ATTATGAAAACAAAAAATTGTGGCGGTATTTTAAGCTCTTCAGAGGAATTTGCTCTTTAA
TGGATAAAACGCCAAAATCTTACTAAAATTAGCAA-AACAGTTTGTATACCACTATG-AA
AGTAATAAGTTATTATTATTACTTAAAATTA---AGTATAATTTAA-AATAAATTAAGTC
AAGGTGCAGCATAAATTTTAGAATGAAGTGAATTACATTTCTTTTAAGAGAATAAAATAT
GAAATTT----ATTTTAGGATTTGAAAGTAAAGTT-TTAATAAAATGAAGACTTGAACTG
AGCACTAAAATATGTAC-------------------------------------------
----------------------

#Haemaphysalis_sp.LB-2013_JX192851.1
-------------------------ACTATTGTAAGCTAT-ATATTGTTAGTATATAATA
ATTATGAAAACAAAAAATTGTGGCGGTATTTTAAGCTCTTCAGAGGAATTTGCTCTTTAA
TGGATAAAACGCCAAAATCTTACTAAAATTAGCAA-AACAGTTTGTATACCACTATG-AA
AGTAATAAGTTATTATTATTACTTAAAATTA---AGTATAATTTAA-AATAAATTAAGTC
AAGGTGCAGCATAAATTTTAGAATGAAGTGAATTACATTTCTTTTAAGAGAATAAAATAT
GAAATTT----ATTTTAGGATTTGAAAGTAAAGTT-TTAATAAAATGAAGACTTGAACTG
AGCACTAAAATATGTAC-------------------------------------------
----------------------

#Haemaphysalis_sp.LB-2013_JX192852.1
-------------------------ACTATTGTAAGCTAT-ATATTGTTAGTATATAATA
ATTATGAAAACAAAAAATTGTGGCGGTATTTTAAGCTCTTCAGAGGAATTTGCTCTTTAA
TGGATAAAACGCCAAAATCTTACTAAAATTAGCAA-AACAGTTTGTATACCACTATG-AA
AGTAATAAGTTATTATTATTACTTAAAATTA---AGTATAATTTAA-AATAAATTAAGTC
AAGGTGCAGCATAAATTTTAGAATGAAGTGAATTACATTTCTTTTAAGAGAATAAAATAT
GAAATTT----ATTTTAGGATTTGAAAGTAAAGTT-TTAATAAAATGAAGACTTGAACTG
AGCACTAAAATATGTAC-------------------------------------------
----------------------

#Haemaphysalis_sp.LB-2013_JX192853.1
-------------------------ACTATTGTAAGCTAT-ATATTGTTAGTATATAATA
ATTATGAAAACAAAAAATTGTGGCGGTATTTTAAGCTCTTCAGAGGAATTTGCTCTTTAA
TGGATAAAACGCCAAAATCTTACTAAAATTAGCAA-AACAGTTTGTATACCACTATG-AA
AGTAATAAGTTATTATTATTACTTAAAATTA---AGTATAATTTAA-AATAAATTAAGTC
AAGGTGCAGCATAAATTTTAGAATGAAGTGAATTACATTTCTTTTAAGAGAATAAAATAT
GAAATTT----ATTTTAGGATTTGAAAGTAAAGTT-TTAATAAAATGAAGACTTGAACTG
AGCACTAAAATATGTAC-------------------------------------------
----------------------

#Haemaphysalis_sp.LB-2013_JX192854.1
-------------------------ACTATTGTAAGCTAT-ATATTGTTAGTATATAATA
ATTATGAAAACAAAAAATTGTGGCGGTATTTTAAGCTCTTCAGAGGAATTTGCTCTTTAA
TGGATAAAACGCCAAAATCTTACTAAAATTAGCAA-AACAGTTTGTATACCACTATG-AA
AGTAATAAGTTATTATTATTACTTAAAATTA---AGTATAATTTAA-AATAAATTAAGTC
AAGGTGCAGCATAAATTTTAGAATGAAGTGAATTACATTTCTTTTAAGAGAATAAAATAT
GAAATTT----ATTTTAGGATTTGAAAGTAAAGTT-TTAATAAAATGAAGACTTGAACTG
AGCACTAAAATATGTAC-------------------------------------------
----------------------

#Haemaphysalis_sp.LB-2013_JX192855.1
-------------------------ACTATTGTAAGCTAT-ATATTGTTAGTATATAATA
ATTATGAAAACAAAAAATTGTGGCGGTATTTTAAGCTCTTCAGAGGAATTTGCTCTTTAA
TGGATAAAACGCCAAAATCTTACTAAAATTAGCAA-AACAGTTTGTATACCACTATG-AA
AGTAATAAGTTATTATTATTACTTAAAATTA---AGTATAATTTAA-AATAAATTAAGTC
AAGGTGCAGCATAAATTTTAGAATGAAGTGAATTACATTTCTTTTAAGAGAATAAAATAT
GAAATTT----ATTTTAGGATTTGAAAGTAAAGTT-TTAATAAAATGAAGACTTGAACTG
AGCACTAAAATATGTAC-------------------------------------------
----------------------

#Haemaphysalis_sp.LB-2013_JX192856.1
-------------------------ACTATTGTAAGCTAT-ATATTGTTAGTATATAATA
ATTATGAAAACAAAAAATTGTGGCGGTATTTTAAGCTCTTCAGAGGAATTTGCTCTTTAA
TGGATAAAACGCCAAAATCTTACTAAAATTAGCAA-AACAGTTTGTATACCACTATG-AA
AGTAATAAGTTATTATTATTACTTAAAATTA---AGTATAATTTAA-AATAAATTAAGTC
AAGGTGCAGCATAAATTTTAGAATGAAGTGAATTACATTTCTTTTAAGAGAATAAAATAT
GAAATTT----ATTTTAGGATTTGAAAGTAAAGTT-TTAATAAAATGAAGACTTGAACTG
AGCACTAAAATATGTAC-------------------------------------------
----------------------

#Haemaphysalis_sp.LB-2013_JX192857.1
-------------------------ACTATTGTAAGCTAT-ATATTGTTAGTATATAATA
ATTATGAAAACAAAAAATTGTGGCGGTATTTTAAGCTCTTCAGAGGAATTTGCTCTTTAA
TGGATAAAACGCCAAAATCTTACTAAAATTAGCAA-AACAGTTTGTATACCACTATG-AA
AGTAATAAGTTATTATTATTACTTAAAATTA---AGTATAATTTAA-AATAAATTAAGTC
AAGGTGCAGCATAAATTTTAGAATGAAGTGAATTACATTTCTTTTAAGAGAATAAAATAT
GAAATTT----ATTTTAGGATTTGAAAGTAAAGTT-TTAATAAAATGAAGACTTGAACTG
AGCACTAAAATATGTAC-------------------------------------------
----------------------

#Haemaphysalis_sp.LB-2013_JX192858.1
-------------------------ACTATTGTAAGCTAT-ATATTGTTAGTATATAATA
ATTATGAAAACAAAAAATTGTGGCGGTATTTTAAGCTCTTCAGAGGAATTTGCTCTTTAA
TGGATAAAACGCCAAAATCTTACTAAAATTAGCAA-AACAGTTTGTATACCACTATG-AA
AGTAATAAGTTATTATTATTACTTAAAATTA---AGTATAATTTAA-AATAAATTAAGTC
AAGGTGCAGCATAAATTTTAGAATGAAGTGAATTACATTTCTTTTAAGAGAATAAAATAT
GAAATTT----ATTTTAGGATTTGAAAGTAAAGTT-TTAATAAAATGAAGACTTGAACTG
AGCACTAAAATATGTAC-------------------------------------------
----------------------

#Haemaphysalis_sp.LB-2013_JX192859.1
-------------------------ACTATTGTAAGCTAT-ATATTGTTAGTATATAATA
ATTATGAAAACAAAAAATTGTGGCGGTATTTTAAGCTCTTCAGAGGAATTTGCTCTTTAA
TGGATAAAACGCCAAAATCTTACTAAAATTAGCAA-AACAGTTTGTATACCACTATG-AA
AGTAATAAGTTATTATTATTACTTAAAATTA---AGTATAATTTAA-AATAAATTAAGTC
AAGGTGCAGCATAAATTTTAGAATGAAGTGAATTACATTTCTTTTAAGAGAATAAAATAT
GAAATTT----ATTTTAGGATTTGAAAGTAAAGTT-TTAATAAAATGAAGACTTGAACTG
AGCACTAAAATATGTAC-------------------------------------------
----------------------

#Haemaphysalis_sp.LB-2013_JX192860.1
-------------------------ACTATTGTAAGCTAT-ATATTGTTAGTATATAATA
ATTATGAAAACAAAAAATTGTGGCGGTATTTTAAGCTCTTCAGAGGAATTTGCTCTTTAA
TGGATAAAACGCCAAAATCTTACTAAAATTAGCAA-AACAGTTTGTATACCACTATG-AA
AGTAATAAGTTATTATTATTACTTAAAATTA---AGTATAATTTAA-AATAAATTAAGTC
AAGGTGCAGCATAAATTTTAGAATGAAGTGAATTACATTTCTTTTAAGAGAATAAAATAT
GAAATTT----ATTTTAGGATTTGAAAGTAAAGTT-TTAATAAAATGAAGACTTGAACTG
AGCACTAAAATATGTAC-------------------------------------------
----------------------

#Haemaphysalis_sp.LB-2013_JX192861.1
-------------------------ACTATTGTAAGCTAT-ATATTGTTAGTATATAATA
ATTATGAAAACAAAAAATTGTGGCGGTATTTTAAGCTCTTCAGAGGAATTTGCTCTTTAA
TGGATAAAACGCCAAAATCTTACTAAAATTAGCAA-AACAGTTTGTATACCACTATG-AA
AGTAATAAGTTATTATTATTACTTAAAATTA---AGTATAATTTAA-AATAAATTAAGTC
AAGGTGCAGCATAAATTTTAGAATGAAGTGAATTACATTTCTTTTAAGAGAATAAAATAT
GAAATTT----ATTTTAGGATTTGAAAGTAAAGTT-TTAATAAAATGAAGACTTGAACTG
AGCACTAAAATATGTAC-------------------------------------------
----------------------

#Haemaphysalis_sp.LB-2013_JX192862.1
-------------------------ACTATTGTAAGCTAT-ATATTGTTAGTATATAATA
ATTATGAAAACAAAAAATTGTGGCGGTATTTTAAGCTCTTCAGAGGAATTTGCTCTTTAA
TGGATAAAACGCCAAAATCTTACTAAAATTAGCAA-AACAGTTTGTATACCACTATG-AA
AGTAATAAGTTATTATTATTACTTAAAATTA---AGTATAATTTAA-AATAAATTAAGTC
AAGGTGCAGCATAAATTTTAGAATGAAGTGAATTACATTTCTTTTAAGAGAATAAAATAT
GAAATTT----ATTTTAGGATTTGAAAGTAAAGTT-TTAATAAAATGAAGACTTGAACTG
AGCACTAAAATATGTAC-------------------------------------------
----------------------

#Haemaphysalis_sp.LB-2013_JX192863.1
-------------------------ACTATTGTAAGCTAT-ATATTGTTAGTATATAATA
ATTATGAAAACAAAAAATTGTGGCGGTATTTTAAGCTCTTCAGAGGAATTTGCTCTTTAA
TGGATAAAACGCCAAAATCTTACTAAAATTAGCAA-AACAGTTTGTATACCACTATG-AA
AGTAATAAGTTATTATTATTACTTAAAATTA---AGTATAATTTAA-AATAAATTAAGTC
AAGGTGCAGCATAAATTTTAGAATGAAGTGAATTACATTTCTTTTAAGAGAATAAAATAT
GAAATTT----ATTTTAGGATTTGAAAGTAAAGTT-TTAATAAAATGAAGACTTGAACTG
AGCACTAAAATATGTAC-------------------------------------------
----------------------

#Haemaphysalis_sp.LB-2013_JX192864.1
-------------------------ACTATTGTAAGCTAT-ATATTGTTAGTATATAATA
ATTATGAAAACAAAAAATTGTGGCGGTATTTTAAGCTCTTCAGAGGAATTTGCTCTTTAA
TGGATAAAACGCCAAAATCTTACTAAAATTAGCAA-AACAGTTTGTATACCACTATG-AA
AGTAATAAGTTATTATTATTACTTAAAATTA---AGTATAATTTAA-AATAAATTAAGTC
AAGGTGCAGCATAAATTTTAGAATGAAGTGAATTACATTTCTTTTAAGAGAATAAAATAT
GAAATTT----ATTTTAGGATTTGAAAGTAAAGTT-TTAATAAAATGAAGACTTGAACTG
AGCACTAAAATATGTAC-------------------------------------------
----------------------

#Haemaphysalis_sp.LB-2013_JX192865.1
-------------------------ACTATTGTAAGCTAT-ATATTGTTAGTATATAATA
ATTATGAAAACAAAAAATTGTGGCGGTATTTTAAGCTCTTCAGAGGAATTTGCTCTTTAA
TGGATAAAACGCCAAAATCTTACTAAAATTAGCAA-AACAGTTTGTATACCACTATG-AA
AGTAATAAGTTATTATTATTACTTAAAATTA---AGTATAATTTAA-AATAAATTAAGTC
AAGGTGCAGCATAAATTTTAGAATGAAGTGAATTACATTTCTTTTAAGAGAATAAAATAT
GAAATTT----ATTTTAGGATTTGAAAGTAAAGTT-TTAATAAAATGAAGACTTGAACTG
AGCACTAAAATATGTAC-------------------------------------------
----------------------

#Haemaphysalis_sp.LB-2013_JX192866.1
-------------------------ACTATTGTAAGCTAT-ATATTGTTAGTATATAATA
ATTATGAAAACAAAAAATTGTGGCGGTATTTTAAGCTCTTCAGAGGAATTTGCTCTTTAA
TGGATAAAACGCCAAAATCTTACTAAAATTAGCAA-AACAGTTTGTATACCACTATG-AA
AGTAATAAGTTATTATTATTACTTAAAATTA---AGTATAATTTAA-AATAAATTAAGTC
AAGGTGCAGCATAAATTTTAGAATGAAGTGAATTACATTTCTTTTAAGAGAATAAAATAT
GAAATTT----ATTTTAGGATTTGAAAGTAAAGTT-TTAATAAAATGAAGACTTGAACTG
AGCACTAAAATATGTAC-------------------------------------------
----------------------

#Haemaphysalis_sp.LB-2013_JX192867.1
-------------------------ACTATTGTAAGCTAT-ATATTGTTAGTATATAATA
ATTATGAAAACAAAAAATTGTGGCGGTATTTTAAGCTCTTCAGAGGAATTTGCTCTTTAA
TGGATAAAACGCCAAAATCTTACTAAAATTAGCAA-AACAGTTTGTATACCACTATG-AA
AGTAATAAGTTATTATTATTACTTAAAATTA---AGTATAATTTAA-AATAAATTAAGTC
AAGGTGCAGCATAAATTTTAGAATGAAGTGAATTACATTTCTTTTAAGAGAATAAAATAT
GAAATTT----ATTTTAGGATTTGAAAGTAAAGTT-TTAATAAAATGAAGACTTGAACTG
AGCACTAAAATATGTAC-------------------------------------------
----------------------

#Haemaphysalis_sp.LB-2013_JX192868.1
-------------------------ACTATTGTAAGCTAT-ATATTGTTAGTATATAATA
ATTATGAAAACAAAAAATTGTGGCGGTATTTTAAGCTCTTCAGAGGAATTTGCTCTTTAA
TGGATAAAACGCCAAAATCTTACTAAAATTAGCAA-AACAGTTTGTATACCACTATG-AA
AGTAATAAGTTATTATTATTACTTAAAATTA---AGTATAATTTAA-AATAAATTAAGTC
AAGGTGCAGCATAAATTTTAGAATGAAGTGAATTACATTTCTTTTAAGAGAATAAAATAT
GAAATTT----ATTTTAGGATTTGAAAGTAAAGTT-TTAATAAAATGAAGACTTGAACTG
AGCACTAAAATATGTAC-------------------------------------------
----------------------

#Haemaphysalis_sp.LB-2013_JX192869.1
-------------------------ACTATTGTAAGCTAT-ATATTGTTAGTATATAATA
ATTATGAAAACAAAAAATTGTGGCGGTATTTTAAGCTCTTCAGAGGAATTTGCTCTTTAA
TGGATAAAACGCCAAAATCTTACTAAAATTAGCAA-AACAGTTTGTATACCACTATG-AA
AGTAATAAGTTATTATTATTACTTAAAATTA---AGTATAATTTAA-AATAAATTAAGTC
AAGGTGCAGCATAAATTTTAGAATGAAGTGAATTACATTTCTTTTAAGAGAATAAAATAT
GAAATTT----ATTTTAGGATTTGAAAGTAAAGTT-TTAATAAAATGAAGACTTGAACTG
AGCACTAAAATATGTAC-------------------------------------------
----------------------

#Haemaphysalis_sp.LB-2013_JX192870.1
-------------------------ACTATTGTAAGCTAT-ATATTGTTAGTATATAATA
ATTATGAAAACAAAAAATTGTGGCGGTATTTTAAGCTCTTCAGAGGAATTTGCTCTTTAA
TGGATAAAACGCCAAAATCTTACTAAAATTAGCAA-AACAGTTTGTATACCACTATG-AA
AGTAATAAGTTATTATTATTACTTAAAATTA---AGTATAATTTAA-AATAAATTAAGTC
AAGGTGCAGCATAAATTTTAGAATGAAGTGAATTACATTTCTTTTAAGAGAATAAAATAT
GAAATTT----ATTTTAGGATTTGAAAGTAAAGTT-TTAATAAAATGAAGACTTGAACTG
AGCACTAAAATATGTAC-------------------------------------------
----------------------
