# Supplementary material for: Assessment of four DNA fragments (COI, 16S rDNA, ITS2, 12S rDNA) for species identification of the Ixodida (Acari: Ixodida)
Source: Parasit Vectors. 2014 Mar 3;7:93. doi: 10.1186/1756-3305-7-93 (PMC3945964; doi:10.1186/1756-3305-7-93)
Supplement: Additional file 8 — Appendix S3. The unscreened data set. [file 1756-3305-7-93-S8.zip › Appendix.S3/unscreed sequences/unscreened 12S/unscreened Ornithodoros 12S.meg]

#mega
!Title ;
!Format DataType=DNA indel=- CodeTable=Standard;

!Domain=Data property=Coding CodonStart=1;
#Ornithodoros_tholozani_KC431888.1
-------AAACTAGGATTAGATACCCTATTATGAA-ATA-TGAGAGATTGGTAGTAGTT-
-AGTTATATGAAATCTAAAGATTATGGCGGTATTCTAAGCTTTTTAGAGGAATTTATTCT
ATAATTGATAAGACACAAGGATCTTACTTAATTTGGTTAAGCAGTTTGTATATCGCTATC
AT--TTAATAA-TTTTGAATAAT-GATTATTGAAATAAAT-TTTTATTTTGGATGTTAGG
TCAAAATGCAGCTAAAAATTTAGTTTGAAATAAGTTACATTGATTAATATCGGGGAAATT
GAAATATTTGT---TAGGATTTAACAGTAAATTGGAATTATAATGTTTGGTTGAATAGAG
CTCTAGAATATGTACACATCGCCCGTCGCTCTCA------TT------------------
---------------------------

#Ornithodoros_moubata_AB073679.1
-TGGTTTAAATTAGGATTAGATACCCTATTATTCA-AGAACTTTAAGTTGGTAGTATTTT
TTAAGTTTTGAAATCTAAAGATTATGGCGGTATTTTAAGCTATTTAGAGGAATTTATTCT
TTAATGGATAAAGCTCAGGGATCTTACTTGGATTGGTTAAGCAGTTTGTATATCGCTATC
AT--AGAATAA-TGTTGATTAATTAATAATTAGAATTAT--ATTTTGTAAGAATGTTAGG
TCAAAATGCAGCAAAAATTTAAGGTTGAAATAAATTACTTTTATTTATATATGAGTTTTT
GAAAATAGGGT--TTAGGATTTAAAAGTAAATTTGAATTATAATGTTTAGTTGAATTTAG
CTCTAAAATATGCACATATCGCCCGTCACTCTCA------GTGATGAGATAAGTCGTAAC
AAAGTAAAAGTACCGGAAGGTGTTTTT

#Ornithodoros_porcinus_AB105451.1
TTGATTTAAATTAGGATTAGATACCCTATTATTCA-GTAATTTGAAATTGGTAGTATTTT
TAGGTTCTTTAAATCTAAAGATTATGGCGGTATTTTAAGCTTTTTAGAGGAATTTGTTCT
TTAATGGATAAAACTCAAAAATCTTACTTGGGTTGGTTAAGCAGTTTGTATATCGCTATC
AT--AGAATAA-TGTTGATTGATTAATAATTAAGATTAT--CTTTAGTAAAAATGTTAGG
TCAAAATGCAGCAAAAATTTAAGGTTGAAATAAATTACTTTTATTTGTATATGGTTTTTT
GAAATTAAGTT---TAGGATTTAAGAGTAAATTGAAATTATAATGTTCAGTTGAATTTAG
CTCTAAAATATGCACATATCGCCCGTCACTCTCA------GTGATGAGATAAGTCGTAAC
AAAGTAAAAGTACCGGAAGGTGTTTTT

#Ornithodoros_turicata_U95912.1
-------AAACTAGGATTAGATACCCTATTATTAATATAAGCTGAAATTGG-AGAATTT-
--TAGGTATTAAATCTTAAGATTATGGCGGTATTCTAAGCT-TTTAGAGGAATTCATTCT
TTGATTGATAAAACTCAAAAATCTTACTTAATTTTGTTAGGCAGTTTGTATATCGCTATC
ATTTATAATTA-TACTATTTGGT-TATGATTTTAATTATT-TTATTTTAAAAATGTTAGG
TCAAAATGCAGTGTAAAATTAAGGTTGAAATGGGTTACATTTATTGATATATGTGGATTT
GAAATATTATT---AAGGATTTAATAGTAAGTTAAAATTATAATGTTTAACTGAAAGAAG
CTCTAGGATATACACATATCGCC-GTCGCTCTCACTTGAGATAGCGAGATAAGTCGTAAC
ATAG-----------------------

#Ornithodoros_moubata_U95911.1
-------AAACTAGGATTAGATACCCTATTATTCG-AGAACTTTAAGTTGGTAGTATTTT
TTAATTTTTGAAATCTAAAGATTATGGCGGTATTTTAAGCTATTTAGAGGAATTTACTCT
TTAATGGATAAGGCTCAGGGATCTTACTTGGATTTGT--AGCAGTTTGTATATCGCTATC
AT--GGAATAAGTCTTGATTAATTAATAATTGGAATTATTTATTTTGTAAGAATGTTAGG
TCAAAATGCAGCAAAAATTTAAGGTTGAAATGAATTACTTTTATTTATATATGTGTTTGA
GAAAATAGGGTAATTAGGATTTAAAAGTAAATTTAAATTATAATGTTTAGTTGAATTTAG
CTCTAAAATATGCACATATCGCCCGTCACTCTCA------GATA-GAGATAAGTCGTAAC
ATAG-----------------------

#Ornithodoros_tholozani_KC431875.1
-------AAACTAGGATTAGATACCCTATTATGAA-ATA-TGAGAGATTGGTAGTAGTT-
-AGTTATATGAAATCTAAAGATTATGGCGGTATTCTAAGCTTTTTAGAGGAATTTATTCT
ATAATTGATAAGACACAAGGATCTTACTTAATTTGGTTAAGCAGTTTGTATATCGCTATC
AT--TTAATAA-TTTTGAATAAT-GATTATTGAAATAAAT-TTTTATTTTGAATGTTAGG
TCAAAATGCAGCTAAAAATTTAGTTTGAAATAAGTTACATTGATTAATATCGGGGAAATT
GAAATATTTGT---TAGGATTTAATAGTAAATTGGAATTATAATGTTTGGTTGAATAGAG
CTCTAGAATATGTACACATCGCCCGTCGCTCTCA------TT------------------
---------------------------

#Ornithodoros_tholozani_KC431876.1
-------AAACTAGGATTAGATACCCTATTATGAA-ATA-TGAGAGATTGGTAGTAGTT-
-AGTTATATGAAATCTAAAGATTATGGCGGTATTTTAAGCTTTTTAGAGGAATTTATTCT
ATAATTGATAAGACACAAGGATCTTACTTAATTTGGTTAAGCAGTTTGTATATCGCTATC
AT--TTAATAA-TTTTGAATAAT-GATTATTGAAATAAAT-TTTTATTTTGAATGTTAGG
TCAAAATGCAGCTAAAAATTTAGTTTGAAATAAGTTACATTGATTAATATCGGGGAAATT
GAAATATTTGT---TAGGATTTAATAGTAAATTGGAATTATAATGTTTGGTTGAATAGAG
CTCTAGAATATGTACACATCGCCCGTCGCTCTCA------TT------------------
---------------------------

#Ornithodoros_tholozani_KC431877.1
-------AAACTAGGATTAGATACCCTATTATGAA-ATA-TGAGAGATTGGTAGTAGTT-
-AGTTATATGAAATCTAAAGATTATGGCGGTATTCTAAGCTTTTTAGAGGAATTTATTCT
ATAATTGATAAGACACAAGGATCTTACTTAATTTGGTTAAGCAGTTTGTATATCGCTATC
AT--TTAATAA-TTTTGAATAAT-GATTATTGAAATAAAT-TTTTATTTTGAATGTTAGG
TCAAAATGCAGCTAAAAATTTAGTTTGAAATAAGTTACATTGATTAATATCGGGGAAATT
GAAATATTTGT---TAGGATTTAATAGTAAATTGGAATTATAATGTTTGGTTGAATAGAG
CTCTAGAATATGTACACATCGCCCGTCGCTCTCA------TT------------------
---------------------------

#Ornithodoros_tholozani_KC431878.1
-------AAACTAGGATTAGATACCCTATTATGAA-ATA-TGAGAGATTGGTAGTAGTT-
-AGTTATATGAAATCTAAAGATTATGGCGGTATTCTAAGCTTTTTAGAGGAATTTATTCT
ATAATTGATAAGACACAAGGATCTTACTTAATTTGGTTAAGCAGTTTGTATATCGCTATC
AT--TTAATAA-TTTTGAATAAT-GATTATTGAAATAAAT-TTTTATTTTGAATGTTAGG
TCAAAATGCAGCTAAAAATTTAGTTTGAAATAAGTTACATTGATTAATATCGGGGAAATT
GAAATATTTGT---TAGGATTTAACAGTAAATTGGAATTATAATGTTTGGTTGAATAGAG
CTCTAGAATATGTACACATCGCCCGTCGCTCTCA------TT------------------
---------------------------

#Ornithodoros_tholozani_KC431879.1
-------AAACTAGGATTAGATACCCTATTATGAA-ATA-TGAGAGATTGGTAGTAGTT-
-AGTTATATGAAATCTAAAGATTATGGCGGTATTCTAAGCTTTTTAGAGGAATTTATTCT
ATAATTGATAAGACACAAGGATCTTACTTAATTTGGTTAAGCAGTTTGTATATCGCTATC
AT--TTAATAA-TTTTGAATAAT-GATTATTGAAATAAAT-TTTTATTTTGAATGTTAGG
TCAAAATGCAGCTAAAAATTTAGTTTGAAATAAGTTACATTGATTAATATCGGGGAAATT
GAAATATTTGT---TAGGATTTAATAGTAAATTGGAATTATAATGTTTGGTTGAATAGAG
CTCTAGAATATGTACACATCGCCCGTCGCTCTCA------TT------------------
---------------------------

#Ornithodoros_tholozani_KC431880.1
-------AAACTAGGATTAGATACCCTATTATGAA-ATA-TGAGAGATTGGTAGTAGTT-
-AGTTATATGAAATCTAAAGATTATGGCGGTATTCTAAGCTTTTTAGAGGAATTTATTCT
ATAATTGATAAGACACAAGGATCTTACTTAATTTGGTTAAGCAGTTTGTATATCGCTATC
AT--TTAATAA-TTTTGAATAAT-GATTATTGAAATAAAT-TTTTATTTTGAATGTTAGG
TCAAAATGCAGCTAAAAATTTAGTTTGAAATAAGTTACATTGATTAATATCGGGGAAATT
GAAATATTTGT---TAGGATTTAATAGTAAATTGGAATTATAATGTTTGGTTGAATAGAG
CTCTAGAATATGTACACATCGCCCGTCGCTCTCA------TT------------------
---------------------------

#Ornithodoros_tholozani_KC431881.1
-------AAACTAGGATTAGATACCCTATTATGAA-ATA-TGAGAGATTGGTAGTAGTT-
-AGTTATATGAAATCTAAAGATTATGGCGGTATTCTAAGCTTTTTAGAGGAATTTATTCT
ATAATTGATAAGACACAAGGATCTTACTTAATTTGGTTAAGCAGTTTGTATATCGCTATC
AT--TTAATAA-TTTTGAATAAT-GATTATTGAAATAAAT-TTTTATTTTGAATGTTAGG
TCAAAATGCAGCTAAAAATTTAGTTTGAAATAAGTTACATTGATTAATATCGGGGAAATT
GAAATATTTGT---TAGGATTTAACAGTAAATTGGAATTATAATGTTTGGTTGAATAGAG
CTCTAGAATATGTACACATCGCCCGTCGCTCTCA------TT------------------
---------------------------

#Ornithodoros_tholozani_KC431882.1
-------AAACTAGGATTAGATACCCTATTATGAA-ATA-TGAGAGATTGGTAGTAGTT-
-AGTTATATGAAATCTAAAGATTATGGCGGTATTCTAAGCTTTTTAGAGGAATTTATTCT
ATAATTGATAAGACACAAGGATCTTACTTAATTTGGTTAAGCAGTTTGTATATCGCTATC
AT--TTAATAA-TTTTGAATAAT-GATTATTGAAATAAAT-TTTTATTTTGAATGTTAGG
TCAAAATGCAGCTAAAAATTTAGTTTGAAATAAGTTACATTGATTAATATCGGGGAAATT
GAAATATTTGT---TAGGATTTAATAGTAAATTGGAATTATAATGTTTGGTTGAATAGAG
CTCTAGAATATGTACACATCGCCCGTCGCTCTCA------TT------------------
---------------------------

#Ornithodoros_tholozani_KC431883.1
-------AAACTAGGATTAGATACCCTATTATGAA-ATA-TGAGAGATTGGTAGTAGTT-
-AGTTATATGAAATCTAAAGATTATGGCGGTATTTTAAGCTTTTTAGAGGAATTTATTCT
ATAATTGATAAGACACAAGGATCTTACTTAATTTGGTTAAGCAGTTTGTATATCGCTATC
AT--TTAATAA-TTTTGAATAAT-GATTATTGAAATAAAT-TTTTATTTTGAATGTTAGG
TCAAAATGCAGCTAAAAATTTAGTTTGAAATAAGTTACATTGATTAATATCGGGGAAATT
GAAATATTTGT---TAGGATTTAATAGTAAATTGGAATTATAATGTTTGGTTGAATAGAG
CTCTAGAATATGTACACATCGCCCGTCGCTCTCA------TT------------------
---------------------------

#Ornithodoros_tholozani_KC431884.1
-------AAACTAGGATTAGATACCCTATTATGAA-ATA-TGAGAGATTGGTAGTAGTT-
-AGTTATATGAAATCTAAAGATTATGGCGGTATTTTAAGCTTTTTAGAGGAATTTATTCT
ATAATTGATAAGACACAAGGATCTTACTTAATTTGGTTAAGCAGTTTGTATATCGCTATC
AT--TTAATAA-TTTTGAATAAT-GATTATTGAAATAAAT-TTTTATTTTGAATGTTAGG
TCAAAATGCAGCTAAAAATTTAGTTTGAAATAAGTTACATTGATTAATATCGGGGAAATT
GAAATATTTGT---TAGGATTTAATAGTAAATTGGAATTATAATGTTTGGTTGAATAGAG
CTCTAGAATATGTACACATCGCCCGTCGCTCTCA------TT------------------
---------------------------

#Ornithodoros_tholozani_KC431885.1
-------AAACTAGGATTAGATACCCTATTATGAA-ATA-TGAGAGATTGGTAGTAGTT-
-AGTTATATGAAATCTAAAGATTATGGCGGTATTTTAAGCTTTTTAGAGGAATTTATTCT
ATAATTGATAAGACACAAGGATCTTACTTAATTTGGTTAAGCAGTTTGTATATCGCTATC
AT--TTAATAA-TTTTGAATAAT-GATTATTGAAATAAAT-TTTTATTTTGAATGTTAGG
TCAAAATGCAGCTAAAAATTTAGTTTGAAATAAGTTACATTGATTAATATCGGGGAAATT
GAAATATTTGT---TAGGATTTAATAGTAAATTGGAATTATAATGTTTGGTTGAATAGAG
CTCTAGAATATGTACACATCGCCCGTCGCTCTCA------TT------------------
---------------------------

#Ornithodoros_tholozani_KC431886.1
-------AAACTAGGATTAGATACCCTATTATGAA-ATA-TGAGAGATTGGTAGTAGTT-
-AGTTATATGAAATCTAAAGATTATGGCGGTATTTTAAGCTTTTTAGAGGAATTTATTCT
ATAATTGATAAGACACAAGGATCTTACTTAATTTGGTTAAGCAGTTTGTATATCGCTATC
AT--TTAATAA-TTTTGAATAAT-GATTATTGAAATAAAT-TTTTATTTTGAATGTTAGG
TCAAAATGCAGCTAAAAATTTAGTTTGAAATAAGTTACATTGATTAATATCGGGGAAATT
GAAATATTTGT---TAGGATTTAATAGTAAATTGGAATTATAATGTTTGGTTGAATAGAG
CTCTAGAATATGTACACATCGCCCGTCGCTCTCA------TT------------------
---------------------------

#Ornithodoros_tholozani_KC431887.1
-------AAACTAGGATTAGATACCCTATTATGAA-ATA-TGAGAGATTGGTAGTAGTT-
-AGTTATATGAAATCTAAAGATTATGGCGGTATTCTAAGCTTTTTAGAGGAATTTATTCT
ATAATTGATAAGACACAAGGATCTTACTTAATTTGGTTAAGCAGTTTGTATATCGCTATC
AT--TTAATAA-TTTTGAATAAT-GATTATTGAAATAAAT-TTTTATTTTGAATGTTAGG
TCAAAATGCAGCTAAAAATTTAGTTTGAAATAAGTTACATTGATTAATATCGGGGAAATT
GAAATATTTGT---TAGGATTTAACAGTAAATTGGAATTATAATGTTTGGTTGAATAGAG
CTCTAGAATATGTACACATCGCCCGTCGCTCTCA------TT------------------
---------------------------
