# Supplementary material for: Assessment of four DNA fragments (COI, 16S rDNA, ITS2, 12S rDNA) for species identification of the Ixodida (Acari: Ixodida)
Source: Parasit Vectors. 2014 Mar 3;7:93. doi: 10.1186/1756-3305-7-93 (PMC3945964; doi:10.1186/1756-3305-7-93)
Supplement: Additional file 8 — Appendix S3. The unscreened data set. [file 1756-3305-7-93-S8.zip › Appendix.S3/unscreed sequences/unscreened 12S/unscreened Rhipicephalus 12S.meg]

#mega
!Title ;
!Format DataType=DNA indel=-;

#Boophilus_annulatus_AF133058.1
------------------------------------------------AGTAAATAA-TA
ATTAC-GAAAGCAAAAAATTATGG-CGGTATTTTAAGCTTTTCAGAGGAATTTGCTCTTT
AATGGATAAAACAC-C-TAAATCTTACTTAAATTTGTTAGGTCAATTT-GTATACCACTA
TT-AAATTAATTA---ATAATTTTAA-TTTATAAAATTTAT-ATAAATTTA--AAAAAAA
-TTAAGTC-AAGGTGC-AGTAAAAATTTAAGA-ATGAAGTGAATTACAATTCTCTTAAGA
GAT---TATTTAAATTAAAATTTTAATTTAGGATTTGAAAG--TAAAATTAAAA-TAGAA
TGTTAATT-TGAATAAAGCTCTAAAATATGTACATA------------------------
--------------------------------

#Boophilus_annulatus_AF150045.1
-----------------------ATTATTTAAGAGCTTTACATTGTA-AGTAAATAT-TA
ATTAC-GAAAGCAAAAAATTATGG-CGGTATTTTAAGCTTTTCAGAGGAATTTGCTCTTT
AATGGATAAAACAC-C-TAAATCTTACTTAAATTTGTTAAGTCAATTT-GTATACCACTA
TT-AAATTAATTA---TTAATTTTAA-TTTATAAAATTTAT-GCAAATTTA--AAAAAAA
-TTAAGTC-AAGGTGC-AGTAAAAATTTAAGA-ATGAAGTGAATTACATTTCTTTTAAGA
GAT---TATTAAAATTAAAATTTTAATTTAGGATTTGAAAG--TAAAATTAAAA-TAGAA
TGTTAATT-TGAATTAAGCTCTAAAATATGTAC---------------------------
--------------------------------

#Boophilus_annulatus_AM410573.1
----------------ATACCCTATTATTTTAGAGCTTTACATTGTA-AGTAAATAA-TA
ATTAC-GAAAGCAAAAAATTATGG-CGGTATTTTAAGCTTTTCAGAGGAATTTGCTCTTT
AATGGATAAAACAC-C-TAAATCTTACTTAAATTTGTTAGGTCAATTT-GTATACCACTA
TT-AAATTAATTA---ATAATTTTAA-TTTATAAAATTTAT-ATAAATTTA--AAAAAAA
-TTAAGTC-AAGGTGC-AGTAAAAATTTAAGA-ATGAAGTGAATTACAATTCTCTTAAGA
GAT---TATTTAAATTAAAATTTTAATTTAGGATTTGAAAG--TAAAATTAAAA-TAGAA
TGTTAATT-TGAATAAAGCTCTAAGATATGTACACATCGCCCGTCG--------------
--------------------------------

#Boophilus_decoloratus_AF031846.1
------------------------------------------------AGTAAATAA-TA
ATTAT-GAAAGCAAAAAATTATGG-CGGTATTTTAAGCTTTTCAGAGGAATTTGCTCTTT
AATGGATAAAACAC-C-TTAATCTTACTTAAATTTGTTAAATCAGTTT-GTATACCACTA
TG-AAATTAATTA---ATTATTTTAA-TTAATAAAATTTATTAATATTTTA--AAAAAAA
-TTAAGTC-AAGGTGC-AGCAAAAATTTAAGA-ATGAAGTGAATTACATTTCTTTTAAGA
AAC---CAGTAAAATTAAAATTA-TTTTTAGGATTTGAAAG--TAAAATTAAAA-TAGAA
TGTTAATT-TGAATTAAGCTCTAAAATATGTACATA------------------------
--------------------------------

#Boophilus_decoloratus_AF150044.1
-----------------------ATTATTAAAGAGCTATAAATTGTA-AGTAAATAA-TA
ATTAT-GAAAGCAAAAAATTATGG-CGGTATTTTAAGCTTTTCAGAGGAATTTGCTCTTT
AATGGATAAAACAC-C-TTAATCTTACTTAAATTTGTTAAATCAGTTT-GTATACCACTA
TG-AAATTAATTA---ATTATTTTAA-TTAATAAAATTTATTAATATTTTA--AAAAAAA
-TTAAGTC-AAGGTGC-AGCAAAAATTTAAGA-ATGAAGTGAATTACATTTCTTTTAAGA
AAC---CAGTAAAATTAAAATTA-TTTTTAGGATTTGAAAG--TAAAATTAAAA-TAGAA
TGTTAATT-TGAATTAAGCTCTAAAATATGTAC---------------------------
--------------------------------

#Boophilus_geigyi_AY008685.1
------------------------------------------------AGTAAATAT-TA
ATTAT-GAAAGCAAAAAATTATGG-CGGTATTTTAAGCTTTTCAGAGGAATTTGCTCTTT
AATGGATAAAACAC-C-TAAATCTTACTTAAATTTGTCAATTCAATTT-GTATACCACTA
TG-TAATTAATTA---TTAACTTTAA-TTAATAAAATTTATAAAA--ATTA--AAAAAAA
-TTAAGTC-AAGGTGC-AGTAAAAATTTAAGG-ATGAAGTGAATTACATTTCTTTTAAGA
GAT---TATAAATTTTAAAATTAG-TTTTAGGATTTGAAAG--TAAAATTAAAA-TAAAA
TGTTAATT-TGAATCAAGCTCTAAAATATGTACATA------------------------
--------------------------------

#Boophilus_kohlsi_AF150043.1
-----------------------ATTATTTAAGAGCCTTATATTGTA-AGTAAATAA-AT
ACTAC-GAAAGCAAAAAATTATGG-CGGTATTTTAAGCTTTTCAGAGGAATTTGCTCTTT
AATGGATAAAACAC-C-TAAATCTTACTTAAATTTGTTAAAACAATTT-GTATACCACTA
TAGAAATTAATTA---TTCATTTTAA-TTAATAAAAAGTATTAAG-ATTTA--AAAAAAG
-TTAAGTC-AAGGTGC-AGTAAAAATTTAAGA-ATGAAGTGAATTACAAGTCTTTTAAGA
GAT---TAA--AATTTAAAATTA-ATTTTAGGATTTGAAAG--TAAAGTTAAAA-TAGAA
TGTTAATT-TGAATAAAGCTCTAAAATATTTAC---------------------------
--------------------------------

#Boophilus_kohlsi_AY008686.1
---------------------------------------------------AAATAA-AT
ACTAC-GAAAGCAAAAAATTATGG-CGGTATTTTAAGCTTTTCAGAGGAATTTGCTCTTT
AATGGATAAAACAC-C-TAAATCTTACTTAAATTTGTTAAAACAATTTTGTATACCACTA
TAGAAATTAATTA---TTYATTTTAA-TTAATAAAAAGTATTAAG-ATTTA--AAAAAAG
-TTAAGTC-AAGGTGC-AGTAAAAATTTAAGA-ATGAAGTGAATTACAAGTCTTTTAAGA
GAT---TAA--AATTTAAAATTA-ATTTTAGGATTTGAAAG--TAAAGTTAAAA-TAGAA
TGTTAATT-TGAATAAAGCTCTAAAATATGTACATA------------------------
--------------------------------

#Boophilus_microplus_AF031847.1
------------------------------------------------AGTAAATAT-TA
ATTAC-GAAAGCAAAAAATTATGG-CGGTATTTTAAGCTTTTCAGAGGAATTTGCTCTTT
AATGGATAAAACAC-C-TAAATCTTACTTAAATTTGTTAAGTCAATTT-GTATACCACTA
TT-AAATTAATTA---TTAATTTTAA-TTTATAAAATTTAT-TTAAATTTA--AAAAAAA
-TTAAGTC-AAGGTGC-AGTAAAAATTTAAGA-ATGAAGTGAATTACAATTCTTTTAAGA
GAT---TATTTAAATTAAAATTTTAATTTAGGATTTGAAAG--TAAAATTAAAA-TAGAA
TGTTAATT-TGAATTAAGCTCTAAAATATGTACATA------------------------
--------------------------------

#Boophilus_microplus_AF150042.1
-----------------------ATTATTT-AGAGCTTTACATTGTA-AGTAAATAA-TA
ATTAC-GAAAGCAAAAAATTATGG-CGGTATTTTAAGCTTTTCAGAGGAATTTGCTCTTT
AATGGATAAAACAC-C-TAAATCTTACTTAAATTTGTTAAATCAATTT-GTATACCACTA
TT-AAATTAATTA---ATAATTTTAA-TTTATAAAATTTAT-ATAAATTTA--AAAAAAA
-TTAAGTC-AAGGTGC-AGTAAAAATTTAAGA-ATGAAGTGAATTACATTTCTTTTAAGA
GAT---TATTTAAATTAAAAATTTAATTTAGGATTTGAAAG--TAAAATTAAAA-TAGAA
TGTTAATT-TGAATTGAGCTCTAAAATATGTAC---------------------------
--------------------------------

#Rhipicephalus_appendiculatus_AF031859.1
------------------------------------------------AGTATATAATA-
ATTAC-GAAAGCAAAAAATTATGG-CGGTATTTTAAGCTTTTCAGAGGAATTTGCTCTTT
AATGGATAAAACA--CCTAAATCTTACTTAAATTTGTCAAATCAACTT-GTATACCACTA
TTAA-AACAATTA---TTAACTCTAA-TTGTTAATATTTAAAAACATA-AATTAATTTAA
ATTAAGTC-AAGGTGC-AGTAAAAATTTAAGA-ATGAAGTGAATTACATTACTTTTAAGA
GA-----AATAAAATTAAA--TAAAATTTAGGATTTGAAAG--TAAAATTAAAA-TAGAA
TGTTAATT-TGAATTAAGCTCTAAAATATGTACATA------------------------
--------------------------------

#Rhipicephalus_appendiculatus_AF150027.1
-----------------------ATTATTTAAGAGCTAAATATT-GTAAGTATATAATA-
ATTAC-GAAAGCAAAAAATTATGG-CGGTATTTTAAGCTTTTCAGAGGAATTTGCTCTTT
AATGGATAAAACA--CCTAAATCTTACTTAAATTTGTCAAATCAACTT-GTATACCACTA
TTAA-AACAATTA---TTAACTCTAA-TTGTTAATATTTAAAAACATA-AATTAATTTAA
ATTAAGTC-AAGGTGC-AGTAAAAATTTAAGA-ATGAAGTGAATTACATTACTTTTAAGA
GA-----AATAAAATTAAA--TAAAATTTAGGATTTGAAAG--TAAAATTAAAA-TAGAA
TGTTAATT-TGAATTAAGCTCTAAAATATGTAC---------------------------
--------------------------------

#Rhipicephalus_appendiculatus_AF150028.1
-----------------------ATTATTTAAGAGCTAAATATT-GTAAGTATATAATA-
ATTAC-GAAAGCAAAAAATTATGG-CGGTATTTTAAGCTTTTCAGAGGAATTTGCTCTTT
AATGGATAAAACA--CCTAAATCTTACTTAAATTTGTTAAATCAACTT-GTATACCACTA
TTAA-AACAATTA---TTAACTTTAA-TTGTTAATATTTAAAA-CATA-AATTAATTTAA
ATTAAGTC-AAGGTGC-AGTAAAAATTTAAGA-ATGAAGTGAATTACATTACTTTTAAGG
GA-----AATAAAATTAAA--TAAAGTTTAGGATTTGAAAG--TAAAATTAAAA-TAGAA
TGTTAATT-TGAATTAAGCTCTAAAATATGAAC---------------------------
--------------------------------

#Rhipicephalus_australis_JN828949.1
-----------------------ATTATTTTAGAGCTTTACATTGTA-AGTAAATAT-TA
ATTAC-GAAAGCAAAAAATTATGG-CGGTATTTTAAGCTTTTCAGAGGAATTTGCTCTTT
AATGGATAAAACAC-C-TAAATCTTACTTAAATTTGTTAAGTCAATTT-GTATACTACTA
TT-AAATTAATTA---TTAATTTTAA-TTTATAAAATTTAT-TTAAATTTA--AAAAAAA
-TTAAGTC-AAGGTGC-AGTAAAAATTTAAGA-ATGAAGTGAATTACAATTCTTTTAAGA
GAT---TATTTAAATTAAAATTTTAATTTAGGATTTGAAAG--TAAAATTAAAA-TAGAA
TGTTAATT-TGAATTAAGCTCTAAAATATGTAC---------------------------
--------------------------------

#Rhipicephalus_bursa_AF150053.1
-----------------------ATTATTTAAGAGCTATATATTGTA-AGTAAATAA-TT
ATTAC-GAAAGCAAGAAATTATGG-CGGTATTTTAAGCTTTTCAGAGGAACTTGCTCTTT
AATGGATAGAACAC-C-TAAATCTTACTTAAATTTGCTAAATCAATTT-GTATACCACTA
TA-AAATTAATTA---TTTACTTTAA-TTAATAAAGCTTAT-AAA-TTTTA--GAGTAAA
-TTAAGTC-AAGGTGC-AGTAAAAATTTAAGA-ATGAAGTGAGTTACATTTCTTTTAAGA
GAA---CTACAAATTTAAAAATA-ATATTAGGATTTGAAAG--TAAAATTAAAA-TAGAA
TGTTAATT-TGAATAAAGCTCTAAAATATGTAC---------------------------
--------------------------------

#Rhipicephalus_bursa_AM410572.1
---------GGGATAGATACCCTATTATTTAAGAGCTATATATTGTA-AGTAAATAA-TT
ATTAC-GAAAGCAAAAAATTATGG-CGGTATTTTAAGCTTTTCAGAGGAACTTGCTCTTT
AATGGATAGAACAC-C-TAAATCTTACTTAAATTTGCTAAATCAATTT-GTATACCACTA
TA-AAATTAATTA---TTTACTTTAA-TTAATAAAGTTTAT-AAA-TTTTA--GAGTAAA
-TTAAGTC-AAGGTGC-AGTAAAAATTTAAGA-ATGAAGTGAGTTACATTTCTTTTAAGA
GAA---CTACAAATTTAAAAATA-ATATTAGGATTTGAAAG--TAAAATTAAAA-TAGAA
TGTTAATT-TGAATAAAGCTCTAAAATATGTACACATCGCCCG-----------------
--------------------------------

#Rhipicephalus_compositus_AF031860.1
------------------------------------------------AGTAAATAAAA-
ATTGT-GAAAGCAAAAAATTATGG-CGGTATTTTAAGCTTTTCAGAGGAATTTGCTCTTT
AATGGATAAAACA--CCCAAATCTTACTTAAATTTGTTAAATCAATTT-GTATACCACTA
TAAA-AACAATTA---ATAACTTTAA-TTGTTAAAAATTATTTACATT--A--AATTATG
-TTAAGTC-AAGGTGC-AGTAAAAATTTAAGA-ATGAAGTGAATTACATTTCTTTTTAGA
AA----CA-AGAAATTA-AATTTATAAATAGGATTTGAAAG--TAAAATTAAAA-TAGAA
TGTTAATT-TGAATAAAGCTCTAAAATATGTACATA------------------------
--------------------------------

#Rhipicephalus_decoloratus_EU921774.1
------CTAGGATTAGATACCCTATTATTTTAGAGCTATAAATTGTA-AGTAAATAA-TA
ATTAT-GAAAGCAAAAAATTATGG-CGGTATTTTAAGCTTTTCAGAGGAATTTGCTCTTT
AATGGATAAAACAC-C-TTAATCTTACTTAAATTTGTTAAATCAGTTT-GTATACCACTA
TG-AAATTAATTA---ATTATTTTAA-TTAATAAAATTTATTAATATTTTA--AAAAAAA
-TTAAGTC-AAGGTGC-AGCAAAAATTTAAGA-ATGAAGTGAATTACATTTCTTTTAAGA
AAC---CAGTAAAATTAAAATTA-TTTTTAGGATTTGAAAG--TAAAATTAAAA-TAGAA
TGTTAATT-TGAATTAAGCTCTAAAATATGTACATATCGCCCGTCACTCTTTATTAAGAT
AAGTCGTTACATAG------------------

#Rhipicephalus_evertsi_evertsi_AF031861.1
------------------------------------------------AGTAGATAG-TT
ATTAC-GAAAGCAAAAAATTATGG-CGGTATTTTAAGCTTTTCAGAGGAATTTGCTCTTT
AATGGATAAAACAC-C-TAAATCTTACTTGAATTTGTTAAGGCAATTT-GTATACCACTA
TA-AAATTAATTA---TTTGCTTTAA-TTAATAAAGTTTAT-AAT-TTTTA--AAACAAA
-TTAAGTC-AAGGTGC-AGTAAAAATTTAAGA-ATGAAGTGAATTACATTTCTTTTAAGA
GAT---TAATGCAATTAAAAATA-GAATTAGGATTTGAAAG--TAAAATTAAAA-TATAA
TGTTAATT-TGAATAAAGCTCTAAAATATGTACATA------------------------
--------------------------------

#Rhipicephalus_evertsi_evertsi_AF150052.1
-----------------------ATTATTTAAGAGCTATATATTGTT-AGTAAATAA-TT
ATTAC-GAAAGCAAAAAATTATGG-CGGTATTTTAAGCTTTTCAGAGGAATTTGCTCTTT
AATGGATAAAACAC-C-TAAATCTTACTTGAATTTGTTAAGTCAATTT-GTATACCACTA
TA-AAATTAATTA---TTTGCTTTAA-TTAATAAAGTTTAT-AAT-TTTTA--AAACAAA
-TTAAGTC-AAGGTGC-AGTAAAAATTTAAGA-ATGAAGTGAATTACATTTCTTCTAAGA
GAT---TAATGCAATTAAAAATA-GAATTAGGATTTGAAAG--TAAAATTAAAA-TATAA
TGTTAATT-TGAATAAAGCTCTAAAATATGTAC---------------------------
--------------------------------

#Rhipicephalus_evertsi_evertsi_DQ901291.1
-------------------CCCTATTATTTAAGAGCTATATATTGTT-AGTAAATAA-TT
ATTAC-GAAAGCAAAAAATTATGG-CGGTATTTTAAGCTTTTCAGAGGAATTTGCTCTTT
AATGGATAAAACAC-C-TAAATCTTACTTGAATTTGTTAAGTCAATTT-GTATACCACTA
TA-AAATTAATTA---TTTGCTTTAA-TTAATAAAGTTTAT-AAT-TTTTA--AAACAAA
-TTAAGTC-AAGGTGC-AGTAAAAATTTAAGA-ATGAAGTGAATTACATTTCTTCTAAGA
GAT---TAATGCAATTAAAAATA-GAATTAGGATTTGAAAG--TAAAATTAAAA-TATAA
TGTTAATT-TGAATAAAGCTCTAAAATATGTACATATC----------------------
--------------------------------

#Rhipicephalus_evertsi_mimeticus_AF031862.1
------------------------------------------------AGTAAATAA-CT
ATTAC-GAAAGCAAAAAATTATGG-CGGTATTTTAAGCTTTTCAGAGGAATTTGCTCTTT
AATGGATAAAACAC-C-TAAATCTTACTTGAATTTGCTAAACCAATTT-GTATACCACTA
TA-AAATTAATTA---TTTGCTTTAA-TTAATAAAGTCTAT-AAT-CTTTA--AAACAAA
-TTAAGTC-AAGGTGC-AGTAAAAATTTAAGA-ATGAAGTGAATTACATTTCTTTTAAGA
GAT---TGATAAAATTAAAAATA-GAGTTAGGATTTGAAAG--TAAAATTAAAA-TACAA
TGTTAATT-TGAATAAAGCTCTAAAATATGTACATA------------------------
--------------------------------

#Rhipicephalus_kochi_AF150051.1
-----------------------ATTATTTAAGAGCTTTACATTGTA-AGTAAATAA-TA
ATTAT-GAAAGCAAAAAATTATGG-CGGTATTTTAAGCTTTTCAGAGGAATTTGCTCTTT
AATGGATAAAACAC-C-TAAATCTTACTTAAATTTGTTAAACCAATTT-GTATACCACTA
TG-AAATTAATTA---TTAACTTTAA-TTAATAAAATTTATAAA--TATTA--AGGTAAA
-TTAAGTC-AAGGTGC-AGTAAAAATTTAAGC-ATGAAGTGAATTACATTACTTTTAAGA
GAT---TA-ATAAGTTAAATTTAATTATTAGGATTTGAAAG--TAAAATTAAAA-TAGAA
TGTTAGTT-TGAATCAAGCTCTAAAATATGTAC---------------------------
--------------------------------

#Rhipicephalus_maculatus_AF150026.1
-----------------------ATTATTTAAGAGCTTAACATTGTA-AGTATATAA-TA
ATTAT-GAAAGCAAAAAATTATGG-CGGTATTTTAAGCTTTTCAGAGGAATTTGCTCTTT
AATGGATAAAACAC-C-TAAATCTTACTTAAATTTGTCAAAACAATTT-GTATACCACTA
TT-AAAATAATTA---TTAACTTTAA-TTATTAAGATTTACAATAAA--TA--CAAAAAA
-TTAAGTC-AAGGTGC-AGTATAAGTTTAAGA-ATGAAGTGAATTACATTTCTTTTAAGA
GAA---TAA-AAAATTAAAAATA--AATTAGGATTTGAAAG--TAAAATTAAAA-TAGAA
TGTTAATT-TGAATTAAGCTCTAAAATATGTAC---------------------------
--------------------------------

#Rhipicephalus_maculatus_AY008687.1
------------------------------------------------AGTATATAA-TA
ATTAT-GAAAGCAAAAAATTATGG-CGGTATTTTAAGCTTTTCAGAGGAATTTGCTCTTT
AATGGATAAAACAC-C-TAAATCTTACTTAAATTTGTCAAAACAATTT-GTATACCACTA
TT-AAAATAATTA---TTAACTTTAA-TTATTAAGATTTACAATAAA--TA--CAAAAAA
-TTAAGTC-AAGGTGC-AGTATAAGTTTAAGA-ATGAAGTGAATTACATTTCTTTTAAGA
GAA---TAA-AAAATTAAAAATA--AATTAGGATTTGAAAG--TAAAATTAAAA-TAGAA
TGTTAATT-TGAATTAAGCTCTAAAATAT-------------------------------
--------------------------------

#Rhipicephalus_pravus_AF133055.1
------------------------------------------------AGTAAATAG-TA
ATTAT-GAAAGCATAAAGTTATGG-CGGTATTTTAAGCTTTTCAGAGGAATTTGCTCTTT
AATGGATAGAACAC-C-TAAATCTTACTTAAATTAGTTAAGTCAATTT-GTATACCACTA
TA-AAATTAATTA---TTAACTTTAA-TTAATGAAATTTATAAAG-TATTA--AAATAAA
-TTAAGTC-AAGGTGC-AGTAAAAATTTAAGT-ATGAAGTGAATTACATTTCTTTTAAGA
GAT---TA-ACACATTAAATTTA--AATTAGGATTTGAAAG--TAAAGTTAAAA-TAGGA
TGTTAATT-TGAATAAAGCTCTAAAATATGTACATA------------------------
--------------------------------

#Rhipicephalus_pravus_AF150025.1
-----------------------ATTATTTAAGAGCTTTACATTGTA-AGTAAATAA-CA
ATTCTTGAAAGCAAAAAATTATGG-CGGTATTTTAAGCTTTTCAGAGGAATTTGCTCTAT
AATGGATAAAACAC-C-TAAATCTTACTTAAATTAGTAAATACAATTT-GTATACCACTA
TA-AAATTAATTA---TTAACTTTAA-TTAATAAAATTTATAAAAATATTA--AAATAAA
-TTAAGTC-AAGGTGC-AGTAAAAATTTAAGT-ATGAAGTGAATTACATTTCTTTTTAGA
GAC---TG-ATGAATTAAATTTAG-AATTAGGATTTGAAAG--TAAAATTAAAA-TAGAA
TGTTAATT-TGAATAAAGCTCTAAAATATGTAC---------------------------
--------------------------------

#Rhipicephalus_pulchellus_AF031864.1
------------------------------------------------AGTACATAC-AA
ATTAC-GAAAGCAAAAAATTATGG-CGGTATTTTAAGCTTTTCAGAGGAATTTGCTCTTT
AATGGATAAAACAC-C-TAAATCTTACTTAAATTTGTTAATACAATTT-GTATACCACTA
TT-AAAATAATTA---TTAACTTTAA-TTATTTAAATTTACAATAAA--TA--AAAAAAA
-TTAAGTC-AAGGTGC-AGTATAAATTTAAGA-ATGAAGTGAATTACATTTCTTTTAAGA
GAG----GA-AAAATTAAAATGC--AGTTAGGATTTGAAAG--TAAAATTAAAA-TAGAA
TGTTAATT-TGAATCAAGCTCTAAAATATGTACATA------------------------
--------------------------------

#Rhipicephalus_pulchellus_AF150024.1
-----------------------ATTATTTAAGAGCTTAACATTGTA-AGTACATAC-AA
ATTAC-GAAAGCAAAAAATTATGG-CGGTATTTTAAGCTTTTCAGAGGAATTTGCTCTTT
AATGGATAAAACAC-C-TAAATCTTACTTAAATTTGTTAATACAATTT-GTATACCACTA
TT-AAAATAATTA---TTAACTTTAA-TTATTTAAATTTACAATAAA--TA--AAAAAAA
-TTAAGTC-AAGGTGC-AGTATAAATTTAAGA-ATGAAGTGAATTACATTTCTTTTAAGA
GAG----GA-AAAATTAAAATGC--AGTTAGGATTTGAAAG--TAAAATTAAAA-TAGAA
TGTTAATT-TGAATCAAGCTCTAAAATATGTAC---------------------------
--------------------------------

#Rhipicephalus_pumilio_AF150023.1
-----------------------ATTATT-AAGAGCTTTACATT-GTTAGTAAATAATA-
ATTAT-GAAAGCAAAAAATTATGG-CGGTATTTTAAGCTTTTCAGAGGAATTTGCTCTTT
AATGGATAAAACA--CCTAAATCTTACTTAAATTTGTTATTTCAATTT-GTATACCACTA
TAAA-AATAATTA---ATAACTTTAA-TTATTCAAATTTACC-AAATT--A--AATTATA
-TTAAGTC-AAGGTGC-AGTAAAAATTTAAGA-ATGAAGTGAATTACATTACTTTTTAGA
GA--AAAAGAAA--TTAAAT-TTATATTTAGGATTTGAAAG--TAAAATTAAAA-TAGAA
TGTTAATT-TGAATTAAGCTCTAAAATATGTAC---------------------------
--------------------------------

#Rhipicephalus_pumilio_AY008690.1
------------------------------------------------AGTAAATAATA-
ATTAT-GAAAGCAAAAAATTATGG-CGGTATTTTAAGCTTTTCAGAGGAATTTGCTCTTT
AATGGATAAAACA--CCTAAATCTTACTTAAATTTGTTATTTCAATTT-GTATACCACTA
TAAA-AATAATTA---ATAACTTTAA-TTATTTAAATTTATT-AAATT--A--AATTATA
-TTAAGTC-AAGGTGC-AGTAAAAATTTAAGA-ATGAAGTGAATTACATTACTTTTTAGG
GA--AAAAAAAA--TTAAAC-TTATATTTAGGATTTGAAAG--TAAAATTAAAA-TAGAA
TGTTAATT-TGAATTAAGCTCTAAAATATGTACATA------------------------
--------------------------------

#Rhipicephalus_punctatus_AF031865.1
------------------------------------------------AGTAAATAG-TA
ATTAT-GAAAGCATAAAGTTATGG-CGGTATTTTAAGCTTTTCAGAGGAATTTGCTCTTT
AATGGATAAAACAC-C-TAAATCTTACTTAAATTAGTTAAGTCAATTT-GTATACCACTA
TA-AAATTAATTA---TTAACTTTAA-TTAATAAAATTTATAAAG-TATTA--AAATAAA
-TTAAGTC-AAGGTGC-AGTAAAAATTTAAGT-ATGAAGTGAATTACATTTCTTTTAAGA
GAT---TA-ACGCATTAAAATTA--AATTAGGATTTGAAAG--TAAATTTAAAA-TAGTA
TGTTAATT-TGAATAAAGCTCTAAAATATGTACATA------------------------
--------------------------------

#Rhipicephalus_pusillus_AF150022.1
-----------------------ATTATTAAAGAGCTTAACATT-GTTAGTAAATAAAA-
ATTAT-GAAAGCAAAAAATTATGG-CGGTATTTTAAGCTTTTCAGAGGAATTTGCTCTTT
AATGGATAAAACA--CCTAAATCTTACTTAAATTTGTTAATCCAATTT-GTATACCACTA
TAAA-AACAATTA---ATAACTTTAA-TTGTTAAAATTTACT-AAATT--A--AATTATA
-TTAAGTC-AAGGTGC-AGTAAAAATTTAAGA-ATGAAGTGAATTACATTACTTTTTAGA
GA--GAGA--AAAATTAAAT-TTATATTTAGGATTTGAAAG--TAAAATTGAAA-TAGAA
TGTCAATT-TGAATTAAGCTCTAAAATATGTAC---------------------------
--------------------------------

#Rhipicephalus_rossicus_AF150021.1
-----------------------ATTATT-AAGAGCTTTACATT-GTTAGTAAATAATA-
ATTAT-GAAAGCAAAAAATTATGG-CGGTATTTTAAGCTTTTCAGAGGAATTTGCTCTTT
AATGGATAAAACA--CCTAAATCTTACTTAAATTTGTTATTTCAATTT-GTATACCACTA
TAAA-AATAATTA---ATAACTTTAA-TTATTTAAATTTATC-AAATT--A--AATTATA
-TTAAGTC-AAGGTGC-AGTAAAAATTTAAGA-ATGAAGTGAATTACATTACTTTTTAGG
GA--AAAA-AAA--TTAAAC-TTATATTTAGGATTTGAAAG--TAAAATTAAAA-TAGAA
TGTTAATT-TGAATTAAGCTCTAAAATATGTAC---------------------------
--------------------------------

#Rhipicephalus_sanguineus_AF081829.1
-------------------------------------AAATATT-GTTAGTAAATAAAA-
ATTAC-GAAAGCAAAAAATTATGG-CGGTATTTTAAGCTTTTCAGAGGAATTTGTTCTTT
AATGGATAAAACA--CTTAA-TCTTACTTAAATTTGTAAATTCAATTT-GTATACCACTA
TAAA-AACAATTA---ATAACTTCAA-TTGTTAAAATTTATT-AAATT--A--AGTTATA
-TTAAGTC-AAGGTGC-AGTAAAAATTTAAGA-ATGAAGTGAATTACATTTCTTTTTAGA
GA--GAGA---AATTTA-AA-TAACATTTAGGATTTGAAAG--TAAAATTGAAA-TAGAA
TGTCAATT-TGAATTAAGCTCTAAAATATGTACATATCGCCCGTCACTCTTTTATAAGAT
AAGTCGTAACAAAGTTAAAGTACTGGAAAGTG

#Rhipicephalus_sanguineus_AF133056.1
------------------------------------------------AGTAAATAGAA-
ATTAC-GAAAGCAAAAAATTATGG-CGGTATTTTAAGCTTTTCAGAGGAATTTGCTCTTT
AATGGATAAAACA--CCTAAATCTTACTTAAATTTGTAAATTCAATTT-GTATACCACTA
TAAA-AACAATTA---ATAACTTCAA-TTGTTAAAATTTATT-AAATT--A--AGTTATA
-TTAAGTC-AAGGTGC-AGTAAAAATTTAAGA-ATGAAGTGAATTACATTTCTTTTTAGA
GA--GAGA---AATTTA-AA-TAACATTTAGGATTTGAAAG--TAAAATTGAAA-TAGAA
TGTCAATT-TGAATTAAGCTCTAAAATATGTACATA------------------------
--------------------------------

#Rhipicephalus_sanguineus_AF150020.1
-----------------------ATTATTTAAGAGGTAAACATT-GTTAGTAAATAAAA-
ATTAC-GAAAGCAAAAAATTATGG-CGGTATTTTAAGCTTTTCAGAGGAATTTGCTCTTT
AATGGATAAAACA--CCTAAATCTTACTTAAATTTGTTAATTCAATTT-GTATACCACTA
TAAA-AACAATTA---ATAACTTCAA-TTGTTAAAATTTATT-AAATT--A--AGTTATA
-TTAAGTC-AAGGTGC-AGTAAAAATTTAAGA-ATGAAGTGAATTACATTTCTTTTTAGA
GA--GAGA---AATTTA-AA-TAACATTTAGGATTTGAAAG--TAAAATTGAAA-TAGAA
TGTCAATT-TGAATTAAGCTCTAAAATATGTAC---------------------------
--------------------------------

#Rhipicephalus_sanguineus_AF483219.1
-----------------------ATTATTTAAGAGGTAAACATT-GTTAGTAAATAGAA-
ATTAC-GAAAGCAAAAAATTATGG-CGGTATTTTAAGCTTTTCAGAGGAATTTGCTCTTT
AATGGATAAAACA--CCTAAATCTTACTTAAATTTGTAAATTCAATTT-GTATACCACTA
TAAA-AACAATTA---ATAACTTCAA-TTGTTAAAATTTATT-AAATT--A--AGTTATA
-TTAAGTC-AAGGTGC-AGTAAAAATTTAAGA-ATGAAGTGAATTACATTTCTTTTTAG-
-A--GAGAG-AAATTTA-AA-TAACATTTAGGATTTGAAAG--TAAAATTGAAA-TAGAA
TGTCAATT-TGAATTAAGCTCTAAAATATGTAC---------------------------
--------------------------------

#Rhipicephalus_sanguineus_AF483220.1
-----------------------ATTATTTAAGAGGTAAACATT-GTTAGTAAATAGAA-
ATTAC-GAAAGCAAAAAATTATGG-CGGTATTTTAAGCTTTTCAGAGGAATTTGCTCTTT
AATGGATAAAACA--CCTAAATCTTACTTAAATTTGTAAATTCAATTT-GTATACCACTA
TAAA-AACAATTA---ATAACTTCAA-TTGTTAAAATTTATT-AAATT--A--AGTTATA
-TTAAGTC-AAGGTGC-AGTAAAAATTTAAGA-ATGAAGTGAATTACATTTCTTTTTAG-
-A--GAGAG-AAATTTA-AA-TAACATTTAGGATTTGAAAG--TAAAATTGAAA-TAGAA
TGTCAATT-TGAATTAAGCTCTAAAATATGTAC---------------------------
--------------------------------

#Rhipicephalus_sanguineus_AF483221.1
-----------------------ATTATTTAAGAGGTAAACATT-GTTAGTAAATAGAA-
ATTAC-GAAAGCAAAAAATTATGG-CGGTATTTTAAGCTTTTCAGAGGAATTTGCTCTTT
AATGGATAAAACA--CCTAAATCTTACTTAAATTTGTAAATTCAATTT-GTATACCACTA
TAAA-AACAATTA---ATAACTTCAA-TTGTTAAAATTTATT-AAATT--A--AGTTATA
-TTAAGTC-AAGGTGC-AGTAAAAATTTAAGA-ATGAAGTGAATTACATTTCTTTTTAG-
-A--GAGAG-AAATTTA-AA-TAACATTTAGGATTTGAAAG--TAAAATTGAAA-TAGAA
TGTCGATT-TGAATTAAGCTCTAAAATATGTAC---------------------------
--------------------------------

#Rhipicephalus_sanguineus_AF483222.1
-----------------------ATTATTTAAGAGGTAAACATT-GTTAGTAAATAGAA-
ATTAC-GAAAGCAAAAAATTATGG-CGGTATTTTAAGCTTTTCAGAGGAATTTGCTCTTT
AATGGATAAAACA--CCTAAATCTTACTTAAATTTGTAAATTCAATTT-GTATACCACTA
TAAA-AACAATTA---ATAACTTCAA-TTGTTAAAATTTATT-AAATT--A--AGTTATA
-TTAAGTC-AAGGTGC-AGTAAAAATTTAAGA-ATGAAGTGAATTACATTTCTTTTTAG-
-A--GAGAG-AAATTTA-AA-TAACATTTAGGATTTGAAAG--TAAAATTGAAA-TAGAA
TGTCAATT-TGAATTAAGCTCTAAAATATGTAC---------------------------
--------------------------------

#Rhipicephalus_sanguineus_AF483223.1
-----------------------ATTATTTAAGAGGTAAACATT-GTTAGTAAATAAAA-
ATTAC-GAAAGCAAAAAATTATGG-CGGTATTTTAAGCTTTTCAGAGGAATTTGCTCTTT
AATGGATAAAACA--CCTAAATCTTACTTAAATTTGTTAATTCAATTT-GTATACCACTA
TAAA-AACAATTA---ATAACTTCAA-TTGTTAAAATTTATT-AAATT--A--AGTTATA
-TTAAGTC-AAGGTGC-AGTAAAAATTTAAGA-ATGAAGTGAATTACATTTCTTTTTAGA
GA--GAGA---AATTTA-AA-TAACATTTAGGATTTGAAAG--TAAAATTGAAA-TAGAA
TGTCAATT-TGAATTAAGCTCTAAAATATGTAC---------------------------
--------------------------------

#Rhipicephalus_sanguineus_AF483224.1
-----------------------ATTATTTAAGAGGTAAACATT-GTTAGTAAATAGAA-
ATTAC-GAAAGCAAAAAATTATGG-CGGTATTTTAAGCTTTTCAGAGGAATTTGCTCTTT
AATGGATAAAACA--CCTAAATCTTACTTAAATTTGTAAATTCAATTT-GTATACCACTA
TAAA-AACAATTA---ATAACTTCAA-TTGTTAAAATTTATT-AAATT--A--AGTTATA
-TTAAGTC-AAGGTGC-AGTAAAAATTTAAGA-ATGAAGTGAATTACATTTCTTTTTAG-
-A--GAGAG-AAATTTA-AA-TAACATTTAGGATTTGAAAG--TAAAATTGAAA-TAGAA
TGTCAATT-TGAATTAAGCTCTAAAATATGTAC---------------------------
--------------------------------

#Rhipicephalus_sanguineus_AF483225.1
-----------------------ATTATTTAAGAGGTAAACATT-GTTAGTAAATAGAA-
ATTAC-GAAAGCAAAAAATTATGG-CGGTATTTTAAGCTTTTCAGAGGAATTTGCTCTTT
AATGGATAAAACA--CCTAAATCTTACTTAAATTTGTAAATTCAATTT-GTATACCACTA
TAAA-AACAATTA---ATAACTTCAA-TTGTTAAAATTTATT-AAATT--A--AGTTATA
-TTAAGTC-AAGGTGC-AGTAAAAATTTAAGA-ATGAAGTGAATTACATTTCTTTTTAG-
-A--GAGAG-AAATTTA-AA-TAACATTTAGGATTTGAAAG--TAAAATTGAAA-TAGAA
TGTCAATT-TGAATTAAGCTCTAAAATATGTAC---------------------------
--------------------------------

#Rhipicephalus_sanguineus_AF483226.1
-----------------------ATTATTTAAGAGGTAAACATT-GTTAGTAAATAAAA-
ATTAC-GAAAGCAAAAAATTATGG-CGGTATTTTAAGCTTTTCAGAGGAATTTGCTCTTT
AATGGATAAAACA--CCTAAATCTTACTTAAATTTGTTAATTCAATTT-GTATACCACTA
TAAA-AACAATTA---ATAACTTCAA-TTGTTAAAATTTATT-AAATT--A--AGTTATA
-TTAAGTC-AAGGTGC-AGTAAAAATTTAAGA-ATGAAGTGAATTACATTTCTTTTTAGA
GA--GAGA---AATTTA-AA-TAACATTTAGGATTTGAAAG--TAAAATTGAAA-TAGAA
TGTCAATT-TGAATTAAGCTCTAAAATATGTAC---------------------------
--------------------------------

#Rhipicephalus_sanguineus_AF483227.1
-----------------------ATTATTTAAGAGGTAAACATT-GTTAGTAAATAAAA-
ACTAC-GAAAGCAAAAAATTATGG-CGGTATTTTAAGCTTTTCAGAGGAATTTGCTCTTT
AATGGATAAAACA--CCTAAATCTTACTTAAATTTGTTAATTCAATTT-GTATACCACTA
TAAA-AATAATTA---ATAACTTCAA-TTGTTAAAATTTATT-AAATT--A--AGTTATA
-TTAAGTC-AAGGTGC-AGTAAAAATTTAAGA-ATGAAGTGAATTACATTTCTTTTTAGA
GA--GAGA---AATTTA-AA-TAACATTTAGGATTTGAAAG--TAAAATTGAAA-TAGAA
TGTCAATT-TGAATTAAGCTCTAAAATATGTAC---------------------------
--------------------------------

#Rhipicephalus_sanguineus_AF483228.1
-----------------------ATTATTTAAGAGGTAAACATT-GTTAGTAAATAAAA-
ATTAC-GAAAGCAAAAAATTATGG-CGGTATTTTAAGCTTTTCAGAGGAATTTGCTCTTT
AATGGATAAAACA--CCTAAATCTTACTTAAATTTGTTAATTCAATTT-GTATACCACTA
TAAA-AACAATTA---ATAACTTCAA-TTGTTAAAATTTATT-AAATT--A--AGTTATA
-TTAAGTC-AAGGTGC-AGTAAAAATTTAAGA-ATGAAGTGAATTACATTTCTTTTTAGA
GA--GAGA---AATTTA-AA-TAACATTTAGGATTTGAAAG--TAAAATTGAAA-TAGAA
TGTCAATT-TGAATTAAGCTCTAAAATATGTAC---------------------------
--------------------------------

#Rhipicephalus_sanguineus_AF483229.1
-----------------------ATTATTTAAGAGGTAAACATT-GTTAGTAAATAAAA-
ATTAT-GAAAGCAAAAAATTATGG-CGGTATTTTAAGCTTTTCAGAGGAATTTGCTCTTT
AATGGATAAAACA--CCTAAATCTTACTTAAATTTGTTAATTCAATTT-GTATACCACTA
TAAA-AACAATTA---ATAACTTCAA-TTGTTAAAATTTATT-AAATT--A--AGTTATA
-TTAAGTC-AAGGTGC-AGTAAAAATTTAAGA-ATGAAGTGAATTACATTTCTTTTTAGA
GA--GAGA---AATTTA-AA-TAACATTTAGGATTTGAAAG--TAAAATTGAAA-TAGAA
TGTCAATT-TGAATTAAGCTCTAAAATATGTAC---------------------------
--------------------------------

#Rhipicephalus_sanguineus_AF483230.1
-----------------------ATTATTTAAGAGGTAAACATT-GTTAGTAAATAAAA-
ATTAC-GAAAGCAAAAAATTATGG-CGGTATTTTAAGCTTTTCAGAGGAATTTGCTCTTT
AATGGATAAAACA--CCTAAATCTTACTTAAATTTGTTAATTCAATTT-GTATACCACTA
TAAA-AACAATTA---ATAACTTCAA-TTGTTAAAATTTATT-AAATT--A--AGTTATA
-TTAAGTC-AAGGTGC-AGTAAAAATTTAAGA-ATGAAGTGAATTACATTTCTTTTTAGA
GA--GAGA---AATTTA-AA-TAACATTTAGGATTTGAAAG--TAAAATTGAAA-TAGAA
TGTCAATT-TGAATTAAGCTCTAAAATATGTAC---------------------------
--------------------------------

#Rhipicephalus_sanguineus_AF483231.1
-----------------------ATTATTTAAGAGGTAAACATT-GTTAGTAAATAGAA-
ATTAC-GAAAGCAAAAAATTATGG-CGGTATTTTAAGCTTTTCAGAGGAATTTGCTCTTT
AATGGATAAAACA--CCTAAATCTTACTTAAATTTGTAAATTCAATTT-GTATACCACTA
TAAA-AACAATTA---ATAACTTCAA-TTGTTAAAATTTATT-AAATT--A--AGTTATA
-TTAAGTC-AAGGTGC-AGTAAAAATTTAAGA-ATGAAGTGAATTACATTTCTTTTTAG-
-A--GAGAG-AAATTTA-AA-TAACATTTAGGATTTGAAAG--TAAAATTGAAA-TAGAA
TGTCAATT-TGAATTAAGCTCTAAAATATGTAC---------------------------
--------------------------------

#Rhipicephalus_sanguineus_AF483232.1
-----------------------ATTATTTAAGAGGTAAACATT-GTTAGTAAATAGAA-
ATTAC-GAAAGCAAAAAATTATGG-CGGTATTTTAAGCTTTTCAGAGGAATTTGCTCTTT
AATGGATAAAACA--CCTAAATCTTACTTAAATTTGTAAATTCAATTT-GTATACCACTA
TAAA-AACAATTA---ATAACTTCAA-TTGTTAAAATTTATT-AAATT--A--AGTTATA
-TTAAGTC-AAGGTGC-AGTAAAAATTTAAGA-ATGAAGTGAATTACATTTCTTTTTAG-
-A--GAGAG-AAATTTA-AA-TAACATTTAGGATTTGAAAG--TAAAATTGAAA-TAGAA
TGTCGATT-TGAATTAAGCTCTAAAATATGTAC---------------------------
--------------------------------

#Rhipicephalus_sanguineus_AF483233.1
-----------------------ATTATTTAAGAGGTAAACATT-GTTAGTAAATAAAA-
ATTAC-GAAAGCAAAAAATTATGG-CGGTATTTTAAGCTTTTCAGAGGAATTTGCTCTTT
AATGGATAAAACA--CCTAAATCTTACTTAAATTTGTTAATTCAATTT-GTATACCACTA
TAAA-AACAATTA---ATAACTTCAA-TTGTTAAAATTTATT-AAATT--A--AGTTATA
-TTAAGTC-AAGGTGC-AGTAAAAATTTAAGA-ATGAAGTGAATTACATTTCTTTTTAGA
GA--GAGA---AATTTA-AA-TAACATTTAGGATTTGAAAG--TAAAATTGAAA-TAGAA
TGTCAATT-TGAATTAAGCTCTAAAATATGTAC---------------------------
--------------------------------

#Rhipicephalus_sanguineus_AF483234.1
-----------------------ATTATTTAAGAGGTAAACATT-GTTAGTAAATAAAA-
ATTAC-GAAAGCAAAAAATTATGG-CGGTATTTTAAGCTTTTCAGAGGAATTTGCTCTTT
AATGGATAAAACA--CCTAAATCTTACTTAAATTTGTTAATTCAATTT-GTATACCACTA
TAAA-AACAATTA---ATAACTTCAA-TTGTTAAAATTTATT-AAATT--A--AGTTATA
-TTAAGTC-AAGGTGC-AGTAAAAATTTAAGA-ATGAAGTGAATTACATTTCTTTTTAGA
GA--GAGA---AATTTA-AA-TAACATTTAGGATTTGAAAG--TAAAATTGAAA-TAGAA
TGTCAATT-TGAATTAAGCTCTAAAATATGTAC---------------------------
--------------------------------

#Rhipicephalus_sanguineus_AF483235.1
-----------------------ATTATTTAAGAGGTAAACATT-GTTAGTAAATAAAA-
ATTAC-GAAAGCAAAAAATTATGG-CGGTATTTTAAGCTTTTCAGAGGAATTTGCTCTTT
AATGGATAAAACA--CCTAAATCTTACTTAAATTTGTTAATTCAATTT-GTATACCACTA
TAAA-AACAATTA---ATAACTTCAA-TTGTTAAAATTTATT-AAATT--A--AGTTATA
-TTAAGTC-AAGGTGC-AGTAAAAATTTAAGA-ATGAAGTGAATTACATTTCTTTTTAGA
GA--GAGA---AATTTA-AA-TAACATTTAGGATTTGAAAG--TAAAATTGAAA-TAGAA
TGTCAATT-TGAATTAAGCTCTAAAATATGTAC---------------------------
--------------------------------

#Rhipicephalus_sanguineus_AF483236.1
-----------------------ATTATTTAAGAGGTAAACATT-GTTAGTAAATAAAA-
ACTAC-GAAAGCAAAAAATTATGG-CGGTATTTTAAGCTTTTCAGAGGAATTTGCTCTTT
AATGGATAAAACA--CCTAAATCTTACTTAAATTTGTTAATTCAATTT-GTATACCACTA
TAAA-AACAATTA---ATAACTTCAA-TTGTTAAAATTTATT-AAATT--A--AGTTATA
-TTAAGTC-AAGGTGC-AGTAAAAATTTAAGA-ATGAAGTGAATTACATTTCTTTTTAGA
GA--GAGA---AATTTA-AA-TAACATTTAGGATTTGAAAG--TAAAATTGAAA-TAGAA
TGTCAATT-TGAATTAAGCTCTAAAATATGTAC---------------------------
--------------------------------

#Rhipicephalus_sanguineus_AF483237.1
-----------------------ATTATTTAAGAGGTAAACATT-GTTAGTAAATAAAA-
ATTAC-GAAAGCAAAAAATTATGG-CGGTATTTTAAGCTTTTCAGAGGAATTTGCTCTTT
AATGGATAAAACA--CCTAAATCTTACTTAAATTTGTTAATTCAATTT-GTATACCACTA
TAAA-AACAATTA---ATAACTTCAA-TTGTTAAAATTTATT-AAATT--A--AGTTATA
-TTAAGTC-AAGGTGC-AGTAAAAATTTAAGA-ATGAAGTGAATTACATTTCTTTTTAGA
GA--GAGA---AATTTA-AA-TAACATTTAGGATTTGAAAG--TAAAATTGAAA-TAGAA
TGTCAATT-TGAATTAAGCTCTAAAATATGTAC---------------------------
--------------------------------

#Rhipicephalus_sanguineus_AF483238.1
-----------------------ATTATTTAAGAGGTAAACATT-GTTAGTAAATAAAA-
ATTAC-GAAAGCAAAAAATTATGG-CGGTATTTTAAGCTTTTCAGAGGAATTTGCTCTTT
AATGGATAAAACA--CCTAAATCTTACTTAAATTTGTTAATTCAATTT-GTATACCACTA
TAAA-AACAATTA---ATAACTTCAA-TTGTTAAAATTTATT-AAATT--A--AGTTATA
-TTAAGTC-AAGGTGC-AGTAAAAATTTAAGA-ATGAAGTGAATTACATTTCTTTTTAGA
GA--GAGA---AATTTA-AA-TAACATTTAGGATTTGAAAG--TAAAATTGAAA-TAGAA
TGTCAATT-TGAATTAAGCTCTAAAATATGTAC---------------------------
--------------------------------

#Rhipicephalus_sanguineus_AF483239.1
-----------------------ATTATTTAAGAGGTAAACATT-GTTAGTAAATAAAA-
ATTAC-GAAAGCAAAAAATTATGG-CGGTATTTTAAGCTTTTCAGAGGAATTTGCTCTTT
AATGGATAAAACA--CCTAAATCTTACTTAAATTTGTTAATTCAATTT-GTATACCACTA
TAAA-AACAATTA---ATAACTTCAA-TTGTTAAAATTTATT-AAATT--A--AGTTATA
-TTAAGTC-AAGGTGC-AGTAAAAATTTAAGA-ATGAAGTGAATTACATTTCTTTTTAGA
GA--GAGA---AATTTA-AA-TAACATTTAGGATTTGAAAG--TAAAATTGAAA-TAGAA
TGTCAATT-TGAATTAAGCTCTAAAATATGTAC---------------------------
--------------------------------

#Rhipicephalus_sanguineus_AF483240.1
-----------------------ATTATTTAAGAGGTAAACATT-GTTAGTAAATAGAA-
ATTAC-GAAAGCAAAAAATTATGG-CGGTATTTTAAGCTTTTCAGAGGAATTTGCTCTTT
AATGGATAAAACA--CCTAAATCTTACTTAAATTTGTAAATTCAATTT-GTATACCACTA
TAAA-AACAATTA---ATAACTTCAA-TTGTTAAAATTTATT-AAATT--A--AGTTATA
-TTAAGTC-AAGGTGC-AGTAAAAATTTAAGA-ATGAAGTGAATTACATTTCTTTTTAG-
-A--GAGAG-AAATTTA-AA-TAACATTTAGGATTTGAAAG--TAAAATTGAAA-TAGAA
TGTCAATT-TGAATTAAGCTCTAAAATATGTAC---------------------------
--------------------------------

#Rhipicephalus_sanguineus_AF483241.1
-----------------------ATTATTTAAGAGGTAAACATT-GTTAGTAAATAGAA-
ATTAC-GAAAGCAAAAAATTATGG-CGGTATTTTAAGCTTTTCAGAGGAATTTGCTCTTT
AATGGATAAAACA--CCTAAATCTTACTTAAATTTGTAAATTCAATTT-GTATACCACTA
TAAA-AACAATTA---ATAACTTCAA-TTGTTAAAATTTATT-AAATT--A--AGTTATA
-TTAAGTC-AAGGTGC-AGTAAAAATTTAAGA-ATGAAGTGAATTACATTTCTTTTTAG-
-A--GAGAG-AAATTTA-AA-TAACATTTAGGATTTGAAAG--TAAAATTGAAA-TAGAA
TGTCAATT-TGAATTAAGCTCTAAAATATGTAC---------------------------
--------------------------------

#Rhipicephalus_sanguineus_AF483242.1
-----------------------ATTATTTAAGAGGTAAACATT-GTTAGTAAATAGAA-
ATTAC-GAAAGCAAAAAATTATGG-CGGTATTTTAAGCTTTTCAGAGGAATTTGCTCTTT
AATGGATAAAACA--CCTAAATCTTACTTAAATTTGTAAATTCAATTT-GTATACCACTA
TAAA-AACAATTA---ATAACTTCAA-TTGTTAAAATTTATT-AAATT--A--AGTTATA
-TTAAGTC-AAGGTGC-AGTAAAAATTTAAGA-ATGAAGTGAATTACATTTCTTTTTAG-
-A--GAGAG-AAATTTA-AA-TAACATTTAGGATTTGAAAG--TAAAATTGAAA-TAGAA
TGTCGATT-TGAATTAAGCTCTAAAATATGTAC---------------------------
--------------------------------

#Rhipicephalus_sanguineus_HM012572.1
-----------------------ATTATTTAAGAGCTTAACATT-GTAAGTAAATAATAA
-TTAT-GAAAGCAAAAAATTATGG-CGGTATTTTAAGCTTTTCAGAGGAATTTGCTCTTT
AATGGATAAAACA--CCAAAATCTTACTTAGATTTGTGATTTCAATTT-GTATACCACTA
TTAA-AACAATTT---ATAACTTTAA-TTGTTTAAATTTACA-AAACT--A--AAATATA
-TTAAGTC-AAGGTGC-AGTAAAAATTTAAGG-ATGAAGTGAATTACATTACTTTTTAGT
GA--GATAAGT---TTATAA-CAATATTTAGGAT--------------------------
------------------------------------------------------------
--------------------------------

#Rhipicephalus_sanguineus_HM014443.1
---------------------CTATTATTTAAGAGGTAAACATT-GTTAGTAAATAGAA-
ATTAC-GAAAGCAAAAAATTATGG-CGGTATTTTAAGCTTTTCAGAGGAATTTGCTCTTT
AATGGATAAAACA--CCTAAATCTTACTTAAATTTGTAAATTCAATTT-GTATACCACTA
TAAA-AACAATTA---ATAACTTCAA-TTGTTAAAATTTATT-AAATT--A--AGTTATA
-TTAAGTC-AAGGTGC-AGTAAAAATTTAAGA-ATGAAGTGAATTACATTTCTTTTTAG-
-A--GAGAG-AAATTTA-AA-TAACATTTAGGATTTGAAAG--TAAAATTGAAA-TAGAA
TGTCAATT-TGAATTAAGCTCTAAAATATGTACACATCGC--------------------
--------------------------------

#Rhipicephalus_sanguineus_HM138900.1
-----------------------ATTATTTAAGAGGTAAATATT-GTTAGTAAATAAAA-
ATTAC-GAAAGCAAAAAATTATGG-CGGTATTTTAAGCTTTTCAGAGGAATTTGCTCTTT
AATGGATAAAACA--CCTGAATCTTACTTAAATTTGTTAATTCAATTT-GTATACCACTA
TAAA-AACAATTA---ATAACTTTAA-TTGTTTAAACTTATT-AAATT--A--AATTATA
-TTAAGTC-AAGGTGC-AGTAAAAATTTAAGA-ATGAAGTGAATTACATTTCTTTTTAGA
GA--AAGA---AATTTA-AA-TAACATTTAGGAT--------------------------
------------------------------------------------------------
--------------------------------

#Rhipicephalus_sanguineus_HM138901.1
-----------------------ATTATTTAAGAGGTAAACATT-GTTAGTAAATAGAA-
ATTAC-GAAAGCAAAAAATTATGG-CGGTATTTTAAGCTTTTCAGAGGAATTTGCTCTTT
AATGGATAAAACA--CCTAAATCTTACTTAAATTTGTAAATTCAATTT-GTATACCACTA
TAAA-AACAATTA---ATAACTTCAA-TTGTTAAAATTTATT-AAATT--A--AGTTATA
-TTAAGTC-AAGGTGC-AGTAAAAATTTAAGA-ATGAAGTGAATTACATTTCTTTTTAG-
-A--GAGAG-AAATTTA-AA-TAACATTTAGGAT--------------------------
------------------------------------------------------------
--------------------------------

#Rhipicephalus_sanguineus_HM138902.1
-----------------------ATTATTTAAGAGCTTAACATT-GTAAGTAAATAATAA
-TTAT-GAAAGCAAAAAATTATGG-CGGTATTTTAAGCTTTTCAGAGGAATTTGCTCTTT
AATGGATAAAACA--CCAAAATCTTACTTAGATTTGTGATTTCAATTT-GTATACCACTA
TTAA-AACAATTT---ATAACTTTAA-TTGTTTAAATTTACA-AAACT--A--AAATATA
-TTAAGTC-AAGGTGC-AGTAAAAATTTAAGG-ATGAAGTGAATTACATTACTTTTTAGT
GA--GATAAGT---TTATAA-CAATATTTAGGAT--------------------------
------------------------------------------------------------
--------------------------------

#Rhipicephalus_sanguineus_HM138903.1
-----------------------ATTATTTAAGAGGTAAACATT-GTTAGTAAATAGAA-
ATTAC-GAAAGCAAAAAATTATGG-CGGTATTTTAAGCTTTTCAGAGGAATTTGCTCTTT
AATGGATAAAACA--CCTAAATCTTACTTAAATTTGTAAATTCAATTT-GTATACCACTA
TAAA-AACAATTA---ATAACTTCAA-TTGTTAAAATTTATT-AAATT--A--AGTTATA
-TTAAGTC-AAGGTGC-AGTAAAAATTTAAGA-ATGAAGTGAATTACATTTCTTTTTAG-
-A--GAGAG-AAATTTA-AA-TAACATTTAGGAT--------------------------
------------------------------------------------------------
--------------------------------

#Rhipicephalus_sanguineus_JF758623.1
-----------------------ATTATTTAAGAGCTTAACATT-GTAAGTAAATAATAA
-TTAT-GAAAGCAAAAAATTATGG-CGGTATTTTAAGCTTTTCAGAGGAATTTGCTCTTT
AATGGATAAAACA--CCAAAATCTTACTTAGATTTGTGATTTCAATTT-GTATACCACTA
TTAA-AACAATTT---ATAACTTTAA-TTGTTTAAATTTACA-AAACT--A--AAATATA
-TTAAGTC-AAGGTGC-AGTAAAAATTTAAGG-ATGAAGTGAATTACATTACTTTTTAGT
GA--GATAAGT---TTATAA-CAATATTTAGGATTTGAAAG--TAAAATTAAAA-TAGGA
TGTTAATT-TGAATTAAGCTCTAAAATATGTAC---------------------------
--------------------------------

#Rhipicephalus_sanguineus_JQ425164.1
--TAAACTAGGATTAGATACCCTATTATTTAAGAGCTTAACATT-GTAAGTAAATAATAA
-TTAT-GAAAGCAAAAAATTATGG-CGGTATTTTAAGCTTTTCAGAGGAATTTGCTCTTT
AATGGATAAAACA--CCAAAATCTTACTTAAATTTGTGATTTCAATTT-GTATACCACTA
TTAA-AACAATTT---ATAACTTTAA-TTGTTTAAATTTACA-AAACT--A--AAATATA
-TTAAGTC-AAGGTGC-AGTAAAAATTTAAGG-ATGAAGTGAATTACATTACTTTTTAGT
GA--GATAAGT---TTATAA-CAATATTTAGGATTTGAAAG--TAAAATTAAAA-TAGGA
TGTTAATT-TGAATTAAGCTCTAAAATATGTACACATCGCCCGTCGCTCTCATTAG----
--------------------------------

#Rhipicephalus_sanguineus_JQ480843.1
------CTAGGATTAGATACCCTATTATTTAAGAGCTTAACATT-GTAAGTAAATAAAA-
ATTAT-GAAAGCAAAAAATTATGG-CGGTATTTTAAGCTTTTCAGAGGAATTTGCTCTTT
AATGGATAAAACA--CCAAAATCTTACTTAAATTTGTTACTTCAATTT-GTATACCACTA
TAAA-AACAATTT---ATAACTTTAA-TTGTTTAAATTTATT-AAATT--A--AAATATA
-TTAAGTC-AAGGTGC-AGTAAAAATTTAAGA-ATGAAGTGAATTACATTACTTTTTAGT
GA--AAAAAAAA--TTATAA-TAACACTTAGGATTTGAAAG--TAAATTTGAAA-TAGGA
TGTCAATT-TGAATCAAGCTCTAAAATATGTACACATCGCCCGTCGCTCTCATT------
--------------------------------

#Rhipicephalus_sanguineus_JQ480844.1
--------AGGATTAGATACCCTATTATTTAAGAGCTTAACATT-GTAAGTAAATAAAA-
ATTAT-GAAAGCAAAAAATTATGG-CGGTATTTTAAGCTTTTCAGAGGAATTTGCTCTTT
AATGGATAAAACA--CCAAAATCTTACTTAAATTTGTTACTTCAATTT-GTATACCACTA
TAAA-AACAATTT---ATAACTTTAA-TTGTTTAAATTTATT-AAATT--A--AAATATA
-TTAAGTC-AAGGTGC-AGTAAAAATTTAAGA-ATGAAGTGAATTACATTACTTTTTAGT
GA--AAAAAAAAA-TTATAA-TAACACTTAGGATTTGAAAG--TAAATTTGAAA-TAGGA
TGTCAATT-TGAATCAAGCTCTAAAATATGTACACATCGCCCGTCGCTCTCATT------
--------------------------------

#Rhipicephalus_sanguineus_JQ480845.1
-------TAGGATTAGATACCCTATTATTTAAGAGCTTAACATT-GTAAGTAAATAAAA-
ATTAT-GAAAGCAAAAAATTATGG-CGGTATTTTAAGCTTTTCAGAGGAATTTGCTCTTT
AATGGATAAAACA--CCAAAATCTTACTTAAATTTGTTACTTCAATTT-GTATACCACTA
TAAA-GACAATTC---ATAACTTTAA-TTGTTTAAATTTATT-AAATT--A--AAATATA
-TTAAGTC-AAGGTGC-AGTAAAAATTTAAGA-ATGAAGTGAATTACATTACTTTTTAGT
GA--AAAAAAAA--TTATAA-TGACACTTAGGATTTGAAAG--TAAATTTGAAA-TAGGA
TGTCAATT-TGAATCAAGCTCTAAAATATGTACACATCGCCCGTCGCTCTCATT------
--------------------------------

#Rhipicephalus_sanguineus_JQ480847.1
--------AGGATTAGATACCCTATTATTTAAGAGCTTAACATT-GTAAGTAAATAAAA-
ATTAT-GAAAGCAAAAAATTATGG-CGGTATTTTAAGCTTTTCAGAGGAATTTGCTCTTT
AATGGATAAAACA--CCAAAATCTTACTTAAATTTGTTACTTCAATTT-GTATACCACTA
TAAA-AACAATTC---ATAACTTTAA-TTGTTTAAATTTATT-AAATT--A--AAATATA
-TTAAGTC-AAGGTGC-AGTAAAAATTTAAGA-ATGAAGTGAATTACATTACTTTTTAGT
GA--AAAAAAAAA-TTATAA-TGACACTTAGGATTTGAAAG--TAAATTTGAAA-TAGGA
TGTCAATT-TGAATCAAGCTCTAAAATATGTACACATCGCCCGTCGCTCTCATT------
--------------------------------

#Rhipicephalus_sanguineus_JQ480851.1
---AAACTAGGATTAGATACCCTATTATTAAAGAGCTTAACATT-GTAAGTAAATAAAA-
ATTAT-GAAAGCAAAAAATTATGG-CGGTATTTTAAGCTTTTCAGAGGAATTTGCTCTTT
AATGGATAAAACA--CCAAAATCTTACTTAAATTTGTTACTTCAATTT-GTATACCACTA
TAAA-AACAATTC---ATAACTTTAA-TTGTTTAAATTTATT-AAATT--A--AAATATA
-TTAAGTC-GAGGTGC-AGTAAAAATTTAAGA-ATGAAGTGAATTACATTACTTTTTAGT
GA--AAAAAAAAAATTATAA-TGACACTTAGGATTTGAAAG--TAAATTTGAAA-TAGGA
TGTCAATT-TGAATCAAGCTCTAAAATATGTACACATCGCCCGTCGCTCTCATT------
--------------------------------

#Rhipicephalus_sanguineus_JQ480852.1
---AAACTAGGATTAGATACCCTATTATTTAAGAGCTTAACATT-GTAAGTAAATAAAA-
ATTAT-GAAAGCAAAAAATTATGG-CGGTATTTTAAGCTTTTCAGAGGAATTTGCTCTTT
AATGGATAAAACA--CCAAAATCTTACTTAAATTTGTTACTTCAATTT-GTATACCACTA
TAAA-AACAATTT---ATAACTTTAA-TTGTTTAAATTTATT-AAATT--A--AAATATA
-TTAAGTC-AAGGTGC-AGTAAAAATTTAAGA-ATGAAGTGAATTACATTACTTTTTAGT
GA--AAAAAAAA--TTATAA-TAACACTTAGGATTTGAAAG--TAAATTTGAAA-TAGGA
TGTCAATT-TGAATCAAGCTCTAAAATATGTACACATCGCCCGTCGCTCTCATT------
--------------------------------

#Rhipicephalus_sanguineus_JX206968.1
---------------GATACCCTATTATTTTAGAGCTTGACATT-GTAAGTAAATAATA-
ATTAT-GAAAGCAAAAAATTATGG-CGGTATTTTAAGCTTTTCAGAGGAATTTGCTCTTT
AATGGATAAAACA--CCAAAATCTTACTTAGATTTGTGATTTCAATTT-GTATACCACTA
TTAA-AACAATTT---ATAACTTTAA-TTGTTTAAATTTACA-AAACT--A--AAATATA
-TTAAGTC-AAGGTGC-AGTAAAAATTTAAGG-ATGAAGTGAATTACATTACTTTTTAGT
GA--GATAAAT---TTATAA-CAATATTTAGGATTTGAAAG--TAAAATTAAAA-TAGGA
TGTTAATT-TGAATTAAGCTCTAAAATATGTACATATCGCCC--GTCACTCTTTATTAAG
ATAA----------------------------

#Rhipicephalus_sanguineus_JX206969.1
---------------GATACCCTATTATTTTAGAGCTTGACATT-GTAAGTAAATAATA-
ATTAT-GAAAGCAAAAAATTATGG-CGGTATTTTAAGCTTTTCAGAGGAATTTGCTCTTT
AATGGATAAAACA--CCAAAATCTTACTTAGATTTGTGATTTCAATTT-GTATACCACTA
TTAA-AACAATTT---ATAACTTTAA-TTGTTTAAATTTACA-AAACT--A--AAATATA
-TTAAGTC-AAGGTGC-AGTAAAAATTTAAGG-ATGAAGTGAATTACATTACTTTTTAGT
GA--GATAAAT---TTATAA-CAATATTTAGGATTTGAAAG--TAAAATTAAAA-TAGGA
TGTTAATT-TGAATTAAGCTCTAAAATATGTACATATCGCCC--GTCACTCTTTATTAAG
ATAA----------------------------

#Rhipicephalus_sanguineus_JX206970.1
---------------GATACCCTATTATTTTAGAGCTTGACATT-GAAAGTAAATAATA-
ATAAT-GAAAGCAAAAAATTATGG-CGGTATTTTAAGCTTTTCAGAGGAATTTGCTCTTT
AATGGATAAAACA--CCAAAATCTTACTTAGATTTGTGATTTCAATTT-GTATACCACTA
TTAA-AACAATTT---ATAACTTTAA-TTGTTTAAATTTACA-AAACT--A--AAATATA
-TTAAGTC-AAGGTGC-AGTAAAAATTTAAGG-ATGAAGTGAATTACATTACTTTTTAGT
GA--GATAAAT---TTATAA-CAATATTTAGGATTTGAAAG--TAAAATTAAAA-TAGGA
TGTTAATT-TGAATTAAGCTCTAAAATATGTACATATCGCCC--GTCACTCTTTATTAAG
ATAA----------------------------

#Rhipicephalus_sanguineus_JX206971.1
---------------GATACCCTATTATTTTAGAGCTTGACATT-GTAAGTAAATAATA-
ATTAT-GAAAGCAAAAAATTATGG-CGGTATTTTAAGCTTTTCAGAGGAATTTGCTCTTT
AATGGATAAAACA--CCAAAATCTTACTTAGATTTGTGATTTCAATTT-GTATACCACTA
TTAA-AACAATTT---ATAACTTTAA-TTGTTTAAATTTACA-AAACT--A--AAATATA
-TTAAGTC-AAGGTGC-AGTAAAAATTTAAGG-ATGAAGTGAATTACATTACTTTTTAGT
GA--GATAAAT---TTATAA-CAATATTTAGGATTTGAAAG--TAAAATTAAAA-TAGGA
TGTTAATT-TGAATTAAGCTCTAAAATATGTACATATCGCCC--GTCACTCTTTATTAAG
ATAA----------------------------

#Rhipicephalus_sanguineus_JX206972.1
---------------GATACCCTATTATTTTAGAGGTAAACATT-GTTAGTAAATAAAA-
ATTAC-GAAAGCAAAAAATTATGG-CGGTATTTTAAGCTTTTCAGAGGAATTTGCTCTTT
AATGGATAAAACA--CCTAAATCTTACTTAAATTTGTTAATTCAATTT-GTATACCACTA
TAAA-AACAATTA---ATAACTTCAA-TTGTTAAAATTTATT-AAATT--A--AGTTATA
-TTAAGTC-AAGGTGC-AGTAAAAATTTAAGA-ATGAAGTGAATTACATTTCTTTTTAGA
GA--GAGA---AATTTA-AA-TAACATTTAGGATTTGAAAG--TAAAATTGAAA-TAGAA
TGTCAATT-TGAATTAAGCTCTAAAATATGTACATATCGCCCGTCACTCTTTATTAAGAT
AA------------------------------

#Rhipicephalus_sanguineus_JX206973.1
---------------GATACCCTATTATTTTAGAGGTAAACATT-GTTAGTAAATAAAA-
ATTAC-GAAAGCAAAAAATTATGG-CGGTATTTTAAGCTTTTCAGAGGAATTTGCTCTTT
AATGGATAAAACA--CCTAAATCTTACTTAAATTTGTTAATTCAATTT-GTATACCACTA
TAAA-AACAATTA---ATAACTTCAA-TTGTTAAAATTTATT-AAATT--A--AGTTATA
-TTAAGTC-AAGGTGC-AGTAAAAATTTAAGA-ATGAAGTGAATTACATTTCTTTTTAGA
GA--GAGA---AATTTA-AA-TAACATTTAGGATTTGAAAG--TAAAATTGAAA-TAGAA
TGTCAATT-TGAATTAAGCTCTAAAATATGTACATATCGCCCGTCACTCTTTATTAAGAT
AA------------------------------

#Rhipicephalus_sanguineus_JX206974.1
---------------GATACCCTATTATTTTAGAGGTAAACATT-GTTAGTAAATAAAA-
ATTAC-GAAAGCAAAAAATTATGG-CGGTATTTTAAGCTTTTCAGAGGAATTTGCTCTTT
AATGGATAAAACA--CCTAAATCTTACTTAAATTTGTTAATTCAATTT-GTATACCACTA
TAAA-AACAATTA---ATAACTTCAA-TTGTTAAAATTTATT-AAATT--A--AGTTATA
-TTAAGTC-AAGGTGC-AGTAAAAATTTAAGA-ATGAAGTGAATTACATTTCTTTTTAGA
GA--GAGA---AATTTA-AA-TAACATTTAGGATTTGAAAG--TAAAATTGAAA-TAGAA
TGTCAATT-TGAATTAAGCTCTAAAATATGTACATATCGCCCGTCACTCTTTATTAAGAT
AA------------------------------

#Rhipicephalus_sanguineus_JX206975.1
---------------GATACCCTATTATTTTAGAGGTAAACATT-GTTAGTAAATAAAA-
ATTAC-GAAAGCAAAAAATTATGG-CGGTATTTTAAGCTTTTCAGAGGAATTTGCTCTTT
AATGGATAAAACA--CCTAAATCTTACTTAAATTTGTTAATTCAATTT-GTATACCACTA
TAAA-AACAATTA---ATAACTTCAA-TTGTTAAAATTTATT-AAATT--A--AGTTATA
-TTAAGTC-AAGGTGC-AGTAAAAATTTAAGA-ATGAAGTGAATTACATTTCTTTTTAGA
GA--GAGA---AATTTA-AA-TAACATTTAGGATTTGAAAG--TAAAATTGAAA-TAGAA
TGTCAATT-TGAATTAAGCTCTAAAATATGTACATATCGCCCGTCACTCTTTATTAAGAT
AA------------------------------

#Rhipicephalus_sanguineus_JX206976.1
---------------GATACCCTATTATTTTAGAGCTTAACATT-GTAAGTAAATAATA-
ATTAT-GAAAGCAAAAAATTATGG-CGGTATTTTAAGCTTTTCAGAGGAATTTGCTCTTT
AATGGATAAAACA--CCAAAATCTTACTTAGATTTGTGATTTCAATTT-GTATACCACTA
TTAA-AACAATTT---ATAACTTTAA-TTGTTTAAATTTACA-AAACT--A--AAATATA
-TTAAGTC-AAGGTGC-AGTAAAAATTTAAGG-ATGAAGTGAATTACATTACTTTTTAGT
GA--GATAAAT---TTATAA-CAATATTTAGGATTTGAAAG--TAAAATTAAAA-TAGGA
TGTTAATT-TGAATTAAGCTCTAAAATATGTACATATCGCCC--GTCACTCTTTATTAAG
ATAA----------------------------

#Rhipicephalus_sanguineus_JX206977.1
---------------GATACCCTATTATTTTAGAGCTTAACATT-GTAAGTAAATAATA-
ATTAT-GAAAGCAAAAAATTATGG-CGGTATTTTAAGCTTTTCAGAGGAATTTGCTCTTT
AATGGATAAAACA--CCAAAATCTTACTTAGATTTGTGATTTCAATTT-GTATACCACTA
TTAA-AACAATTT---ATAACTTTAA-TTGTTTAAATTTACA-AAACT--A--AAATATA
-TTAAGTC-AAGGTGC-AGTAAAAATTTAAGG-ATGAAGTGAATTACATTACTTTTTAGT
GA--GATAAGT---TTATAA-CAATATTTAGGATTTGAAAG--TAAAATTAAAA-TAGGA
TGTTAATT-TGAATTAAGCTCTAAAATATGTACATATCGCCC--GTCACTCTTTATTAAG
ATAA----------------------------

#Rhipicephalus_sanguineus_JX206978.1
---------------GATACCCTATTATTTTAGAGCTTAACATT-GTAAGTAAATAATA-
ATTAT-GAAAGCAAAAAATTATGG-CGGTATTTTAAGCTTTTCAGAGGAATTTGCTCTTT
AATGGATAAAACA--CCAAAATCTTACTTAGATTTGTGATTTCAATTT-GTATACCACTA
TTAA-AACAATTT---ATAACTTTAA-TTGTTTAAATTTACA-AAACT--A--AAATATA
-TTAAGTC-AAGGTGC-AGTAAAAATTTAAGG-ATGAAGTGAATTACATTACTTTTTAGT
GA--GATAAGT---TTATAA-CAATATTTAGGATTTGAAAG--TAAAATTAAAA-TAGGA
TGTTAATT-TGAATTAAGCTCTAAAATATGTACATATCGCCC--GTCACTCTTTATTAAG
ATAA----------------------------

#Rhipicephalus_sanguineus_JX206979.1
---------------GATACCCTATTATTTTAGAGCTTAACATT-GTAAGTAAATAATA-
ATTAT-GAAAGCAAAAAATTATGG-CGGTATTTTAAGCTTTTCAGAGGAATTTGCTCTTT
AATGGATAAAACA--CCAAAATCTTACTTAGATTTGTGATTTCAATTT-GTATACCACTA
TTAA-AACAATTT---ATAATTTTAA-TTGTTTAAATTTATA-AAACT--A--AAATATA
-TTAAGTC-AAGGTGC-AGTAAAAATTTAAGG-ATGAAGTGAATTACATTACTTTTTAGT
GA--GATAAAT---TTATAA-CAATATTTAGGATTTGAAAG--TAAAATTAAAA-TAGGA
TGTTAATT-TGAATTAAGCTCTAAAATATGTACATATCGCCC--GTCACTCTTTATTAAG
ATAA----------------------------

#Rhipicephalus_simus_AF031866.1
------------------------------------------------AGTAAATAAAA-
ATTAT-GAAAGCAAAAAATTATGG-CGGTATTTTAAGCTTTTCAGAGGAATTTGCTCTTT
AATGGATAAAACA--CCTAAATCTTACTTGAATTTGTTAAATCAATTT-GTATACCACTA
TAAA-AACAATTA---ATAACTTTAA-TTGTTAAAATTTATTGA-ATT--A--AATTATG
-TTAAGTC-AAGGTGC-AGTAAAAATTTAAGA-ATGAAGTGAATTACATTTCTTTTCAGA
AA----TA-AAAAATTA-AATTTACATATAGGATTTGAAAG--TAAAATTAAAA-TAGAA
TGTTAATT-TGAATAAAGCTCTAAAATATGTACATA------------------------
--------------------------------

#Rhipicephalus_simus_AF150019.1
-----------------------ATTATTTAAGAGCCTAATGTT-GTTAGTAAATAAAA-
ATTAT-GAAAGCAAAAAATTATGG-CGGTATTTTAAGCTTTTCAGAGGAATTTGCTCTTT
AATGGATAAAACA--CCTAAATCTTACTTGAATTTGTTAAATCAATTT-GTATACCACTA
TAAA-AACAATTA---ATAACTTTAA-TTGTTAAAATTTATTGA-ATT--A--AATTATG
-TTAAGTC-AAGGTGC-AGTAAAAATTTAAGA-ATGAAGTGAATTACATTTCTTTTCAGA
AA----TA-AAAAATTA-AATTTACATATAGGATTTGAAAG--TAAAATTAAAA-TAGAA
TGTTAATT-TGAATAAAGCTCTAAAATATGTAC---------------------------
--------------------------------

#Rhipicephalus_sulcatus_FJ536564.1
-----------------------ATTATTTAAGAGCTTTACATT-GTAAGTAAATAAAA-
ATTAT-GAAAGCAAAAAATTATGG-CGGTATTTTAAGCTTATCAGAGGAATTTGCTCTTT
AATGGATAAAACA--CCTAAATCTTACTTAAATTTGTCATTACAATTT-GTATACCACTA
TAAA-AACAATTT---ATAACTTTAA-TTGTTTAAATTTATT-AAATT--A--AAATATA
-TTAAGTC-AAGGTGC-AGTAAAAATTTGAGA-ATGAAGTGAATTACATTACTTTTTAGA
GA--AAGA-AAA--TTAAAT-TAATATTTAGGATTTGAAAG--TAAAATTAAAA-TAGAA
TGTTAATT-TGAATTAAGCTCTAAAATATGTAC---------------------------
--------------------------------

#Rhipicephalus_sulcatus_FJ536565.1
-----------------------ATTATTTAAGAGCTTTACATT-GTAAGTAAATAAAA-
ATTAT-GAAAGCAAAAAATTATGG-CGGTATTTTAAGCTTATCAGAGGAATTTGCTCTTT
AATGGATAAAACA--CCTAAATCTTACTCAAATTTGTCATTACAATTT-GTATACCACTA
TAAA-AACAATTT---ATAACTTTAA-TTGTTTGAATTTATT-AAGTT--A--AAACATA
-TTAAGTC-AAGGTGC-AGTAAAAATTTGAGA-ATGAAGTGAATTACATTACTTTTTAGA
GA--AAGA-AAA--TTAAAT-TAATATTTAGGATTTGAAAG--TAAAATTAAAA-TAGAA
TGTTAATT-TGAATTTAGCTCTAAAATATGTAC---------------------------
--------------------------------

#Rhipicephalus_turanicus_AF133057.1
------------------------------------------------AGTAAATAAAA-
ATTAT-GAAAGCAAAAAATTATGG-CGGTATTTTAAGCTTTTCAGAGGAATTTGCTCTTT
AATGGATAAAACA--CCTAAATCTTACTTAAATTTGTTAATTCAATTT-GTATACCACTA
TAAA-AACAATTT---ATAACTTTAA-TTGTTTAAATTTATTAA-ATT--A--AAATATA
-TTAAGTC-AAGGTGC-AGTAAAAATTTAAGA-ATGAAGTGAATTACATTACTCTTTAGA
GA----AA-TAAATTTA-AAATAATATTTAGGATTTGAAAG--TAAAATTAAAA-TAGAA
TGTTGGTT-TGAATTAAGCTCTAAAATATGTACATA------------------------
--------------------------------

#Rhipicephalus_turanicus_AF150013.1
-----------------------ATTATTTAAGAGCTTAACATT-GTAAGTAAATAAAG-
ATTAT-GAAAGCAAAAAATTATGG-CGGTATTTTAAGCTTTTCAGAGGAATTTGCTCTTT
AATGGATAAAACA--CCTAAATCTTACTTAAATTTGTTAATTCAATTT-GTATACCACTA
TAAA-AACAATTT---ATAACTTTAA-TTGTTGGTATTTATT-AAATT--A--AAATATA
-TTAAGTC-AAGGTGC-AGTAAAAATTTAAGG-ATGAAGTGAATTACATTACTTTTTAGA
GA--AATAAAT---TTAAAA-TAATATTTAGGATTTGAAAG--TAAAATTAAAA-TATAA
TGTTAATT-TGAATTAAGCTCTAAAATATGTAC---------------------------
--------------------------------

#Rhipicephalus_turanicus_AF150014.1
-----------------------ATTATTTAAGAGCTAAATGTT-GTAAGTAAATAAAA-
ATTAT-GAAAGCAAAAAATTATGG-CGGTATTTTAAGCTTTTCAGAGGAATTTGCTCTTT
GATGGATAAAACA--CCTAAATCTTACTTAAATTTGTTAATTCAATTT-GTATACCACTA
TAAA-AACAATTT---ATAACTTTAA-TTGTTTAAATTTATT-AAATT--A--AAATATA
-TTAAGTC-AAGGTGC-AGTAAAAATTTAAGG-ATGAAGTGAATTACATTACTCTTTAGA
GA--AACAAAT---TTAAAA-TAATACTTAGGATTTGAAAG--TAAAATTAAAA-TAGAA
TGTTGGTT-TGAATTAAGCTCTAAAATATGTAC---------------------------
--------------------------------

#Rhipicephalus_turanicus_AF150015.1
-----------------------ATTATTTAAGAGCTAAATGTT-GTAAGTAAATAAAA-
ATTAT-GAAAGCAAAAAATTATGG-CGGTATTTTAAGCTTTTCAGAGGAATTTGCTCTTT
AATGGATAAAACA--CCTAAATCTTACTTAAATTTGTTAATTCAATTT-GTATACCACTA
TAAA-AACAATTT---ATAACTTTAA-TTGTTTAAATTTATT-AAATT--A--AAATATA
-TTAAGTC-AAGGTGC-AGTAAAAATTTAAGA-ATGAAGTGAATTACATTACTCTTTAGA
GA--AATAAAT---TTAAAA-TAATATTTAGGATTTGAAAG--TAAAATTAAAA-TAAAA
TGTTGGTT-TGAATTAAGCTCTAAAATATGTAC---------------------------
--------------------------------

#Rhipicephalus_turanicus_AF150017.1
-----------------------ATTATTTAAGAGCTTAACATT-GTAAGTAAATAATA-
ATTAT-GAAAGCAAAAAATTATGG-CGGTATTTTAAGCTTTTCAGAGGAATTTGCTCTTT
AATGGATAAAACA--CCAAAATCTTACTTAGATTTGTGATTTCAATTT-GTATACCACTA
TAAA-AACAATTT---ATAACTCTAA-TTGTTTAAATTTACA-AAATT--A--AAATATA
-TTAAGTC-AAGGTGC-AGTAAAAATTTAAGG-ATGAAGTGAATTACATTACTTTTTAGT
GA--AATAAAT---TTATAA-TAATACTTAGGATTTGAAAG--TAAAATTAAAA-TAGGA
TGTTAATT-TGAATTAAGCTCTAAGATATGTAC---------------------------
--------------------------------

#Rhipicephalus_turanicus_AF150018.1
-----------------------ATTATTTAAGAGCTAAATATT-GTTAGTAAATAAAA-
ATTAC-GAAAGCAAAAAATTATGG-CGGTATTTTAAGCTTTTCAGAGGAATTTGCTCTTT
AATGGATAAAACA--CCTAAATCTTACTTAAATTTGTTAATTCAATTT-GTATACCACTC
TAAA-AACAATTA---ATAACTTTAA-TTGTTTAAACTTATT-AAATT--A--AATTATA
-TTAAGTC-AAGGTGC-AGTAAAAATTTAAGA-ATGAAGTGAATTACATTTCTTTTTAGA
GA--AAGA---AATTTA-AA-TAACATTTAGGATTTGAAAG--TAAAATTGAAA-TAGAA
TGTCAATT-TGAATTAAGCTCTAAAATATGTAC---------------------------
--------------------------------

#Rhipicephalus_turanicus_AF483243.1
-----------------------ATTATTTAAGAGCTAAATGTT-GTAAGTAAGTAAAA-
ATTAT-GAAAGCAAAAAATTATGG-CGGTATTTTAAGCTTTTCAGAGGAATTTGCTCTTT
GATGGATAAAACA--CCTAAATCTTACTTAAATTTGTTAATTCAATTT-GTATACCACTA
TAAA-AACAATTT---ATAACTTTAA-TTGTTTAAATTTATT-AAATT--A--AAATATA
-TTAAGTC-AAGGTGC-AGTAAAAATTTAAGG-ATGAAGTGAATTACATTACTCTTTAGA
GA--AACAAAT---TTAAAA-TAATACTTAGGATTTGAAAG--TAAAATTAAAA-TAGAA
TGTTGGTT-TGAATTAAGCTCTAAAATATGTAC---------------------------
--------------------------------

#Rhipicephalus_turanicus_AF483244.1
-----------------------ATTATTTAAGAGGTAAATATT-GTTAGTAAATAAAA-
ATTAC-GAAAGCAAAAAATTATGG-CGGTATTTTAAGCTTTTCAGAGGAATTTGCTCTTT
AATGGATAAAACA--CCTGAATCTTACTTAAATTTGTTAATTCAATTT-GTATACCACTA
TAAA-AACAATTA---ATAACTTTAA-TTGTTTAAACTTATT-AAATT--A--AATTATA
-TTAAGTC-AAGGTGC-AGTAAAAATTTAAGA-ATGAAGTGAATTACATTACTCTTTAGA
GA--AACA---AATTTAAAA-TAATACTTAGGATTTGAAAG--TAAAATT-AAA-TAGAA
TGTCAATT-TGAATTAAGCTCTAAAATATGTAC---------------------------
--------------------------------

#Rhipicephalus_turanicus_AF483245.1
-----------------------ATTATTTAAGAGGTAAATATT-GTTAGTAAATAAAA-
ATTAC-GAAAGCAAAAAATTATGG-CGGTATTTTAAGCTTTTCAGAGGAATTTGCTCTTT
AATGGATAAAACA--CCTGAATCTTACTTAAATTTGTTAATTCAATTT-GTATACCACTA
TAAA-AACAATTA---ATAACTTTAA-TTGTTTAAACTTATT-AAATT--A--AATTATA
-TTAAGTC-AAGGTGC-AGTAAAAATTTAAGA-ATGAAGTGAATTACATTTCTTTTTAGA
GA--AAGA---AATTTA-AA-TAATATTTAGGATTTGAAAG--TAAAATTGAAA-TAGAA
TGTCAATT-TGAATTAAGCTCTAAAATATGTAC---------------------------
--------------------------------

#Rhipicephalus_turanicus_AF483246.1
-----------------------ATTATTTAAGAGCTTAACATT-GTAAGTAAATAATA-
ATTAT-GAAAGCAAAAAATTATGG-CGGTATTTTAAGCTTTTCAGAGGAATTTGCTCTTT
AATGGATAAAACA--CCAAAATCTTACTTAGATTTGTGATTTCAATTT-GTATACCACTA
TTAA-AACAATTT---ATAACTTTAA-TTGTTTAAATTTACA-AAACT--A--AAATATA
-TTAAGTC-AAGGTGC-AGTAAAAATTTAAGG-ATGAAGTGAATTACATTTCTTTTTAGA
GA--AAGAAAT---TTAAA--TAATATTTAGGATTTGAAAG--TAAAATTGAAAATAGGA
TGTTAATT-TGAATTAAGCTCTAAAATATGTAC---------------------------
--------------------------------

#Rhipicephalus_turanicus_AF483248.1
-----------------------ATTATTTAAGAGGTAAATATT-GTTAGTAAATAAAA-
ATTAC-GAAAGCAAAAAATTATGG-CGGTATTTTAAGCTTTTCAGAGGAATTTGCTCTTT
AATGGATAAAACA--CCTGAATCTTACTTAAATTTGTTAATTCAATTT-GTATACCACTA
TAAA-AACAATTA---ATAACTTTAA-TTGTTTAAACTTATT-AAATT--A--AATTATA
-TTAAGTC-AAGGTGC-AGTAAAAATTTAAGA-ATGAAGTGAATTACATTTCTTTTTAGA
GA--AAGA---AATTTA-AA-TAATATTTAGGATTTGAAAG--TAAAATTGAAA-TAGAA
TGTCAATT-TGAATTAAGCTCTAAAATATGTAC---------------------------
--------------------------------

#Rhipicephalus_turanicus_AF483249.1
-----------------------ATTATTTAAGAGGTAAATATT-GTTAGTAAATAAAA-
ATTAC-GAAAGCAAAAAATTATGG-CGGTATTTTAAGCTTTTCAGAGGAATTTGCTCTTT
AATGGATAAAACA--CCTGAATCTTACTTAAATTTGTTAATTCAATTT-GTATACCACTA
TAAA-AACAATTA---ATAACTTTAA-TTGTTTAAACTTATT-AAATT--A--AATTATA
-TTAAGTC-AAGGTGC-AGTAAAAATTTAAGA-ATGAAGTGAATTACATTTCTTTTTAGA
GA--AAGA---AATTTA-AA-TAATATTTAGGATTTGAAAG--TAAAATTGAAA-TAGAA
TGTCAATT-TGAATTAAGCTCTAAAATATGTAC---------------------------
--------------------------------

#Rhipicephalus_turanicus_AF483250.1
-----------------------ATTATTTAAGAGGTAAATATT-GTTAGTAAATAAAA-
ATTAC-GAAAGCAAAAAATTATGG-CGGTATTTTAAGCTTTTCAGAGGAATTTGCTCTTT
AATGGATAAAACA--CCTGAATCTTACTTAAATTTGTTAATTCAATTT-GTATACCACTA
TAAA-AACAATTA---ATAACTTTAA-TTGTTTAAACTTATT-AAATT--A--AATTATA
-TTAAGTC-AAGGTGC-AGTAAAAATTTAAGA-ATGAAGTGAATTACATTTCTTTTTAGA
GA--AAGA---AATTTA-AA-TAATATTTAGGATTTGAAAG--TAAAATTGAAA-TAGAA
TGTCAATT-TGAATTAAGCTCTAAAATATGTAC---------------------------
--------------------------------

#Rhipicephalus_turanicus_AF483251.1
-----------------------ATTATTTAAGAGGTAAATATT-GTTAGTAAATAAAA-
ATTAC-GAAAGCAAAAAATTATGG-CGGTATTTTAAGCTTTTCAGAGGAATTTGCTCTTT
AATGGATAAAACA--CCTGAATCTTACTTAAATTTGTTAATTCAATTT-GTATACCACTA
TAAA-AACAATTA---ATAACTTTAA-TTGTTTAAACTTATT-AAATT--A--AATTATA
-TTAAGTC-AAGGTGC-AGTAAAAATTTAAGA-ATGAAGTGAATTACATTTCTTTTTAGA
GA--AAGA---AATTTA-AA-TAATATTTAGGATTTGAAAG--TAAAATTGAAA-TAGAA
TGTCAATT-TGAATTAAGCTCTAAAATATGTAC---------------------------
--------------------------------

#Rhipicephalus_turanicus_AF483252.1
-----------------------ATTATTTAAGAGGTAAATATT-GTTAGTAAATAAAA-
ATTAC-GAAAGCAAAAAATTATGG-CGGTATTTTAAGCTTTTCAGAGGAATTTGCTCTTT
AATGGATAAAACA--CCTGAATCTTACTTAAATTTGTTAATTCAATTT-GTATACCACTA
TAAA-AACAATTA---ATAACTTTAA-TTGTTTAAACTTATT-AAATT--A--AATTATA
-TTAAGTC-AAGGTGC-AGTAAAAATTTAAGA-ATGAAGTGAATTACATTTCTTTTTAGA
GA--AAGA---AATTTA-AA-TAATATTTAGGATTTGAAAG--TAAAATTGAAA-TAGAA
TGTCAATT-TGAATTAAGCTCTAAAATATGTAC---------------------------
--------------------------------

#Rhipicephalus_turanicus_AF483253.1
-----------------------ATTATTTAAGAGGTAAATATT-GTTAGTAAATAAAA-
ATTAC-GAAAGCAAAAAATTATGG-CGGTATTTTAAGCTTTTCAGAGGAATTTGCTCTTT
AATGGATAAAACA--CCTGAATCTTACTTAAATTTGTTAATTCAATTT-GTATACCACTA
TAAA-AACAATTA---ATAACTTTAA-TTGTTTAAACTTATT-AAATT--A--AATTATA
-TTAAGTC-AAGGTGC-AGTAAAAATTTAAGA-ATGAAGTGAATTATATTTCTTTTTAGA
GA--AAGA---AATTTA-AA-TAATATTTAGGATTTGAAAG--TAAAATTGAAA-TAGAA
TGTCAATT-TGAATTAAGCTCTAAAATATGTAC---------------------------
--------------------------------

#Rhipicephalus_turanicus_AF483254.1
-----------------------ATTATTTAAGAGGTAAATATT-GTTAGTAAATAAAA-
ATTAC-GAAAGCAAAAAATTATGG-CGGTATTTTAAGCTTTTCAGAGGAATTTGCTCTTT
AATGGATAAAACA--CCTGAATCTTACTTAAATTTGTTAATTCAATTT-GTATACCACTA
TAAA-AACAATTA---ATAACTTTAA-TTGTTTAAACTTATT-AAATT--A--AATTATA
-TTAAGTC-AAGGTGC-AGTAAAAATTTAAGA-ATGAAGTGAATTACATTTCTTTTTAGA
GA--AAGA---AATTTA-AA-TAATATTTAGGATTTGAAAG--TAAAATTGAAA-TAGAA
TGTCAATT-TGAATTAAGCTCTAAAATATGTAC---------------------------
--------------------------------

#Rhipicephalus_turanicus_AF483255.1
-----------------------ATTATTTAAGAGGTAAATATT-GTTAGTAAATAAAA-
ATTAC-GAAAGCAAAAAATTATGG-CGGTATTTTAAGCTTTTCAGAGGAATTTGCTCTTT
AATGGATAAAACA--CCTGAATCTTACTTAAATTTGTTAATTCAATTT-GTATACCACTA
TAAA-AACAATTA---ATAACTTTAA-TTGTTTAAACTTATT-AAATT--A--AATTATA
-TTAAGTC-AAGGTGC-AGTAAAAATTTAAGA-ATGAAGTGAATTACATTTCTTTTTAGA
GA--AAGA---AATTTA-AA-TAATATTTAGGATTTGAAAG--TAAAATTGAAA-TAGAA
TGTCAATT-TGAATTAAGCTCTAAAATATGTAC---------------------------
--------------------------------

#Rhipicephalus_turanicus_AF483256.1
-----------------------ATTATTTAAGAGGTAAATATT-GTTAGTAAATAAAA-
ATTAC-GAAAGCAAAAAATTATGG-CGGTATTTTAAGCTTTTCAGAGGAATTTGCTCTTT
AATGGATAAAACA--CCTGAATCTTACTTAAATTTGTTAATTCAATTT-GTATACCACTA
TAAA-AACAATTA---ATAACTTTAA-TTGTTTAAACTTATT-AAATT--A--AATTATA
-TTAAGTC-AAGGTGC-AGTAAAAATTTAAGA-ATGAAGTGAATTACATTTCTTTTTAGA
GA--AAGA---AATTTA-AA-TAATATTTAGGATTTGAAAG--TAAAATTGAAA-TAGAA
TGTCAATT-TGAATTAAGCTCTAAAATATGTAC---------------------------
--------------------------------

#Rhipicephalus_turanicus_AF483257.1
-----------------------ATTATTTAAGAGGTAAATATT-GTTAGTAAATAAAA-
ATTAC-GAAAGCAAAAAATTATGG-CGGTATTTTAAGCTTTTCAGAGGAATTTGCTCTTT
AATGGATAAAACA--CCTGAATCTTACTTAAATTTGTTAATTCAATTT-GTATACCACTA
TAAA-AACAATTA---ATAACTTTAA-TTGTTTAAACTTATT-AAATT--A--AATTATA
-TTAAGTC-AAGGTGC-AGTAAAAATTTAAGA-ATGAAGTGAATTACATTTCTTTTTAGA
GA--AAGA---AATTTA-AA-TAATATTTAGGATTTGAAAG--TAAAATTGAAA-TAGAA
TGTCAATT-TGAATTAAGCTCTAAAATATGTAC---------------------------
--------------------------------

#Rhipicephalus_turanicus_AF483258.1
-----------------------ATTATTTAAGAGGTAAATATT-GTTAGTAAATAAAA-
ATTAC-GAAAGCAAAAAATTATGG-CGGTATTTTAAGCTTTTCAGAGGAATTTGCTCTTT
AATGGATAAAACA--CCTGAATCTTACTTAAATTTGTTAATTCAATTT-GTATACCACTA
TAAA-AACAATTA---ATAACTTTAA-TTGTTTAAACTTATT-AAATT--A--AATTATA
-TTAAGTC-AAGGTGC-AGTAAAAATTTAAGA-ATGAAGTGAATTACATTTCTTTTTAGA
GA--AAGA---AATTTA-AA-TAATATTTAGGATTTGAAAG--TAAAATTGAAA-TAGAA
TGTCAATT-TGAATTAAGCTCTAAAATATGTAC---------------------------
--------------------------------

#Rhipicephalus_turanicus_AF483259.1
-----------------------ATTATTTAAGAGGTAAATATT-GTTAGTAAATAAAA-
ATTAC-GAAAGCAAAAAATTATGG-CGGTATTTTAAGCTTTTCAGAGGAATTTGCTCTTT
AATGGATAAAACA--CCTGAATCTTACTTAAATTTGTTAATTCAATTT-GTATACCACTA
TAAA-AACAATTA---ATAACTTTAA-TTGTTTAAACTTATT-AAATT--A--AATTATA
-TTAAGTC-AAGGTGC-AGTAAAAATTTAAGA-ATGAAGTGAATTACATTTCTTTTTAGA
GA--AAGA---AATTTA-AA-TAATATTTAGGATTTGAAAG--TAAAATTGAAA-TAGAA
TGTCAATT-TGAATTAAGCTCTAAAATATGTAC---------------------------
--------------------------------

#Rhipicephalus_turanicus_AF483260.1
-----------------------ATTATTTAAGAGGTAAATATT-GTTAGTAAATAAAA-
ATTAC-GAAAGCAAAAAATTATGG-CGGTATTTTAAGCTTTTCAGAGGAATTTGCTCTTT
AATGGATAAAACA--CCTGAATCTTACTTAAATTTGTTAATTCAATTT-GTATACCACTA
TAAA-AACAATTA---ATAACTTTAA-TTGTTTAAACTTATT-AAATT--A--AATTATA
-TTAAGTC-AAGGTGC-AGTAAAAATTTAAGA-ATGAAGTGAATTACATTTCTTTTTAGA
GA--AAGA---AATTTA-AA-TAATATTTAGGATTTGAAAG--TAAAATTGAAA-TAGAA
TGTCAATT-TGAATTAAGCTCTAAAATATGTAC---------------------------
--------------------------------

#Rhipicephalus_turanicus_AF483261.1
-----------------------ATTATTTAAGAGGTAAATATT-GTTAGTAAATAAAA-
ATTAC-GAAAGCAAAAAATTATGG-CGGTATTTTAAGCTTTTCAGAGGAATTTGCTCTTT
AATGGATAAAACA--CCTGAATCTTACTTAAATTTGTTAATTCAATTT-GTATACCACTA
TAAA-AACAATTA---ATAACTTTAA-TTGTTTAAACTTATT-AAATT--A--AATTATA
-TTAAGTC-AAGGTGC-AGTAAAAATTTAAGA-ATGAAGTGAATTACATTTCTTTTTAGA
GA--AAGA---AATTTA-AA-TAATATTTAGGATTTGAAAG--TAAAATTGAAA-TAGAA
TGTCAATT-TGAATTAAGCTCTAAAATATGTAC---------------------------
--------------------------------

#Rhipicephalus_turanicus_AF483262.1
-----------------------ATTATTTAAGAGGTAAATATT-GTTAGTAAATAAAA-
ATTAC-GAAAGCAAAAAATTATGG-CGGTATTTTAAGCTTTTCAGAGGAATTTGCTCTTT
AATGGATAAAACA--CCTGAATCTTACTTAAATTTGTTAATTCAATTT-GTATACCACTA
TAAA-AACAATTA---ATAACTTTAA-TTGTTTAAACTTATT-AAATT--A--AATTATA
-TTAAGTC-AAGGTGC-AGTAAAAATTTAAGA-ATGAAGTGAATTACATTTCTTTTTAGA
GA--AAGA---AATTTA-AA-TAATATTTAGGATTTGAAAG--TAAAATTGAAA-TAGAA
TGTCAATT-TGAATTAAGCTCTAAAATATGTAC---------------------------
--------------------------------

#Rhipicephalus_turanicus_AF483263.1
-----------------------ATTATTTAAGAGGTAAATATT-GTTAGTAAATAAAA-
ATTAC-GAAAGCAAAAAATTATGG-CGGTATTTTAAGCTTTTCAGAGGAATTTGCTCTTT
AATGGATAAAACA--CCTGAATCTTACTTAAATTTGTTAATTCAATTT-GTATACCACTA
TAAA-AACAATTA---ATAACTTTAA-TTGTTTAAACTTATT-AAATT--A--AATTATA
-TTAAGTC-AAGGTGC-AGTAAAAATTTAAGA-ATGAAGTGAATTACATTTCTTTTTAGA
GA--AAGA---AATTTA-AA-TAATATTTAGGATTTGAAAG--TAAAATTGAAA-TAGAA
TGTCAATT-TGAATTAAGCTCTAAAATATGTAC---------------------------
--------------------------------

#Rhipicephalus_turanicus_AF483264.1
-----------------------ATTATTTAAGAGGTAAACATT-GTTAGTAAATAAAA-
ATTAC-GAAAGCAAAAAATTATGG-CGGTATTTTAAGCTTTTCAGAGGAATTTGCTCTTT
AATGGATAAAACA--CCTGAATCTTACTTAAATTTGTTAATTCAATTT-GTATACCACTA
TAAA-AACAATTA---ATAACTTTAA-TTGTTTAAACTTATT-AAATT--A--AATTATA
-TTAAGTC-AAGGTGC-AGTAAAAATTTAAGA-ATGAAGTGAATTACATTTCTTTTTAGA
GA--AAGA---AATTTA-AA-TAATATTTAGGATTTGAAAG--TAAAATTGAAA-TAGAA
TGTCAATT-TGAATTAAGCTCTAAAATATGTAC---------------------------
--------------------------------

#Rhipicephalus_turanicus_AM410571.1
----ACTAGGGATTAGATACCC?ATTATTTAAGAGCTAAATGTT-GTAAGTAAGTAAAA-
ATTAT-GAAAGCAAAAAATTATGG-CGGTATTTTAAGCTTTTCAGAGGAATTTGCTCTTT
GATGGATAAAACA--CCTAAATCTTACTTAAATTTGTTAATTCAATTT-GTATACCACTA
TAAA-AACAATTT---ATAACTTTAA-TTGTTTAAATTTATT-AAATT--A--AAATATA
-TTAAGTC-AAGGTGC-AGTAAAAATTTAAGG-ATGAAGTGAATTACATTACTCTTTAGA
GA--AACAAAT---TTAAAA-TAATACTTAGGATTTGAAAG--TAAAATTAAAA-TAGAA
TGTTGGTT-TGAATTAAGCTCTAAA-----------------------------------
--------------------------------

#Rhipicephalus_turanicus_DQ849231.1
-------------------CCCTATTATTTAAGAGCTTAACATT-GTAAGTAAATAATA-
ATTAT-GAAAGCAAAAAATTATGG-CGGTATTTTAAGCTTTTCAGAGGAATTTGCTCTTT
AATGGATAAAACA--CCAAAATCTTACTTAGATTTGTGATTTCAATTT-GTATACCACTA
TAAA-AACAATTT---ATAACTCTAA-TTGTTTAAATTTACA-AAATT--A--AAATATA
-TTAAGTC-AAGGTGC-AGTAAAAATTTAAGG-ATGAAGTGAATTACATTACTTTTCAGT
GA--AATAAAT---TTATAA-TAATACTTAGGATTTGAAAG--TAAAATTAAAA-TAGGA
TGTTAATT-TGAATTAAGCTCTAAGATATGTACATATCGCCCGTCACTCTTTTATAA---
--------------------------------

#Rhipicephalus_turanicus_DQ849232.1
-------------------CCCTATTATTTAAGAGCTTAACATT-GTAAGTAAATAATA-
ATTAT-GAAAGCAAAAAATTATGG-CGGTATTTTAAGCTTTTCAGAGGAATTTGCTCTTT
AATGGATAAAACA--CCAAAATCTTACTTAGATTTGTGATTTCAATTT-GTATACCACTA
TAAA-AACAATTT---ATAACTCTAA-TTGTTTAAATTTACA-AAATT--A--AAATATA
-TTAAGTC-AAGGTGC-AGTAAAAATTTAAGG-ATGAAGTGAATTACATTACTTTTTAGT
GA--AATAAAT---TTATAA-TAATACTTAGGATTTGAAAG--TAAAATTAAAA-TAGGA
TGTTAATT-TGAATTAAGCTCTAAGATATGTACATATCGCCCGTCACTCTTTTATAA---
--------------------------------

#Rhipicephalus_turanicus_DQ901290.1
-------------------CCCTATTATTTAAGAGCTTAACATT-GTAAGTAAATAATA-
ATTAT-GAAAGCAAAAAATTATGG-CGGTATTTTAAGCTTTTCAGAGGAATTTGCTCTTT
AATGGATAAAACA--CCAAAATCTTACTTAGATTTGTGATTTCAATTT-GTATACCACTA
TAAA-AACAATTT---ATAACTCTAA-TTGTTTAAATTTACA-AAATT--A--AATTATA
-TTAAGTC-AAGGTGC-AGTAAAAATTTAAGG-ATGAAGTGAATTACATTACTTTTTAGT
GA--AATAAAT---TTATAA-TAATACTTAGGATTTGAAAG--TAAAATTAAAA-TAGGA
TGTTAATT-TGAATTAAGCTCTAAGATATGTACATATC----------------------
--------------------------------

#Rhipicephalus_turanicus_HM014442.1
-------------------------TATTTAAGAGCTAAATGTT-GTAAGTAAGTAGAA-
ATTAT-GAAAGCAAAAAATTATGG-CGGTATTTTAAGCTTTTCAGAGGAATTTGCTCTTT
GATGGATAAAACA--CCTAAATCTTACTTAAATTTGTTAATTCAATTT-GTATACCACTA
TAAA-AACAATTT---ATAACTTTAA-TTGTTTAAATTTATT-AAATT--A--AAATATA
-TTAAGTC-AAGGTGC-AGTAAAAATTTAAGG-ATGAAGTGAATTACATTACTCTTTAGA
GA--AACAAAT---TTAAAA-TAATACTTAGGAT--------------------------
------------------------------------------------------------
--------------------------------

#Rhipicephalus_turanicus_JQ480846.1
-------TAGGATTAGATACCCTATTATTTAAGAGCTTAACATT-GTAAGTAAATAAAG-
ATTAT-GAAAGCAAAAAATTATGG-CGGTATTTTAAGCTTTTCAGAGGGATTTGCTCTTT
AATGGATAAAACA--CCTAAATCTTACTTAAATTTGTTAATTCAATTT-GTATACCACTA
TAAA-AACAATTT---ATAACTTTAA-TTGTTGGTATTTATT-GAATT--A--AAATATA
-TTAAGTC-AAGGTGC-AGTAAAAATTTAAGG-ATGAAGTGAATTACATTACTTTTTAGA
GA--AATAAAT---TTAAAA-TAATATTTAGGATTTGAAAG--TAAAATTAAAA-TATAA
TGTTAATT-TGAATTAAGCTCTAAAATATGTACACATCGCCCGTCGCTCTCATT------
--------------------------------

#Rhipicephalus_turanicus_JQ480848.1
-----------------------ATTATTTAAGAGCTATATGTT-GTAAGTAAATAAAA-
ATTAT-GAAAGCAAAAAATTATGG-CGGTATTTTAAGCTTTTCAGAGGAATTTGCTCTTT
AATGGATAAAACA--CCTAAATCTTACTTAAATTTGTTAATTCAATTT-GTATACCACTA
TAAA-AACAATTT---ATAACTTTAA-TTGTTTAAATTTATT-AAATT--A--AAATATA
-TTAAGTC-AAGGTGC-AGTAAAAATTTAAGA-ATGAAGTGAATTACATTACTCTTTAGA
GA--AATAAAT---TTAAAA-TAATATTTAGGATTTGAAAG--TAAAATTAAAA-TAGAA
TGTTGGTT-TGAATTAAGCTCTAAAATATGTA----------------------------
--------------------------------

#Rhipicephalus_turanicus_JQ480849.1
-------TAGGATTAGATACCCTATTATTTAAGAGCTAAATGTT-GTAAGTAAATAAAA-
ATTAT-GAAAGCAAAAAATTATGG-CGGTATTTTAAGCTTTTCAGAGGAATTTGCTCTTT
AATGGATAAAACA--CCTAAATCTTACTTAAATTTGTTAATTCAATTT-GTATACCACTA
TAAA-AACAATTT---ATAACTTTAA-TTGTTTAAATTTATT-AAATT--A--AAATATA
-TTAAGTC-AAGGTGC-AGTAAAAATTTAAGA-ATGAAGTGAATTATATTACTCTTTAGA
GA--AATAAAT---TTAAAA-TAATATTTAGGATTTGAAAG--TAAAATTAAAA-TAGAA
TGTTAATT-TGAATTAAGCTCTAAAATATGTACACATCGCCCGTCGCTCTCATT------
--------------------------------

#Rhipicephalus_turanicus_JQ480850.1
-------TAGGATTAGATACCCTATTATTTAAGAGCTTAACATT-GTAAGTAAATAAAG-
ATTAT-GAAAGCAAAAAATTATGG-CGGTATTTTAAGCTTTTCAGAGGAATTTGCTCTTT
AATGGATAAAACA--CCTAAATCTTACTTAAATTTGTTAATTCAATTT-GTATACCACTA
TAAA-AACAATTT---ATAACTTTAA-TTGTTGGTATTTATT-AAATT--A--AAATATA
-TTAAGTC-AAGGTGC-AGTAAAAATTTAAGG-ATGAAGTGAATTACATTACTTTTTAGA
GA--AATAAAT---TTAAAA-TAATATTTAGGATTTGAAAG--TAAAATTAAAA-TATAA
TGTTAATT-TGAATTAAGCTCTAAAATATGTACACATCGCCCGTCGCTCTCATT------
--------------------------------

#Rhipicephalus_turanicus_AF483247.1
-----------------------ATTATTTAAGAGGTAAATATT-GTTAGTAAATAAAA-
ATTAC-GAAAGCAAAAAATTATGG-CGGTATTTTAAGCTTTTCAGAGGAATTTGCTCTTT
AATGGATAAAACA--CCTGAATCTTACTTAAATTTGTTAATTCAATTT-GTATACCACTA
TAAA-AACAATTA---ATAACTTTAA-TTGTTTAAACTTATT-AAATT--A--AATTATA
-TTAAGTC-AAGGTGC-AGTAAAAATTTAAGA-ATGAAGTGAATTACATTACTTTTTAGT
GA--GATA---AGTTTATAA-CAATATTTAGGATTTGAAAG--TAAAATT-AAA-TAGAA
TGTCAATT-TGAATTAAGCTCTAAAATATGTAC---------------------------
--------------------------------

#Rhipicephalus_zambeziensis_AF031867.1
------------------------------------------------AGTATATAAAG-
ATTAT-GAAAGCAAAAAGTTATGG-CGGTATTTTAAGCTTTTCAGAGGAATTTGCTCTTT
AATGGATAAAACA--CCAAAATCTTACTTAAATTTGTCAAATCAACTT-GTATACCACTA
TTAA-AACAATTA---TTAACTCTAA-TTGTTAATATTTAAAATTTTATAATTAATTAAA
ATTAAGTC-AAGGTGC-AGTAAAAATTTAAGA-ATGAAGTGAATTACATTACTTTTAAGG
GA-----AATAAAATTAAA--TAAATATTAGGATTTGAAAG--TAAAATTAAAA-TAGAA
TGTTAATT-TGAATTAAGCTCTAAAATATGTACATA------------------------
--------------------------------

#Rhipicephalus_zumpti_AF150016.1
-----------------------ATTATTTAAGAGCTTAATGTT-GTTAGTAAATAAAA-
ATTAT-GAAAGCAAAAAATTATGG-CGGTATTTTAAGCTTTTCAGAGGAATTTGCTCTTT
AATGGATAAAACA--CCTAAATCTTACTTAAATTTGTAAATCCAATTT-GTATACCACTA
TAAA-AACAATTA---ATAACTTTAA-TTGTTAAAATTTATTAA-ATT--A--AATTATG
-TTAAGTC-AAGGTGC-AGTAAAAATTTAAGA-ATGAAGTGAATTACATTTCTTATTAGA
GA----TA-AAAAATTA-AATTTACAAATAGGATTTGAAAG--TAAAATTAAAA-TAGAA
TGTTAATT-TGAATAAAGCTCTAAAATATGTAC---------------------------
--------------------------------

#Boophilus_annulatus_U95866.1
---AAACTAGGATTAGATACCCTATTATTTTAGAGCTTTACATTGTA-AGTAAATAA-TA
ATTAC-GAAAGCAAAAAATTATGG-CGGTATTTTAAGCTTTTCAGAGGAATTTGCTCTTT
AATGGATAAAACAC-C-TAAATCTTACTTAAATTTGTTAGGCCAATTT-GTATACCACTA
TT-AAATTAATTA---ATAATTTTAA-TTTATAAAATTTATTA-AAATTTA--AAAAAAA
-TTAAGTC-AAGGTGC-AGTAAAAATTTAAGA-ATGAAGTGAATTACAATTCTCTTAAGA
GAT---TAG-AAAATTAAAATTATTATTTAGGATTTGAAAG--TAAAATTAAAA-TAGAA
TGTTAATT-TGAATAAAGCTCTAAAATATGTACATATCGCCCGTCACTCTTTATTAAGAT
AAGTCGTTACATAG------------------

#Rhipicephalus_appendiculatus_DQ849203.1
-------------------CCCTATTATTTAAGAGCTAAATATT-GTAAGTATATAATA-
ATTAC-GAAAGCAAAAAATTATGG-CGGTATTTTAAGCTTTTCAGAGGAATTTGCTCTTT
AATGGATAAAACA--CCTAAATCTTACTTAAATTTGTCAAATCAACTT-GTATACCACTA
TTAA-AACAATTA---TTAACTCTAA-TTGTTAATATTTAAAAACATA-AATTAATTTAA
ATTAAGTC-AAGGTGC-AGTAAAAATTTAAGA-ATGAAGTGAATTACATTACTTTTAAGA
GA-----AATAAAATTAAA--TAAAATTTAGGATTTGAAAG--TAAAATTAAAA-TAGAA
TGTTAATT-TGAATTAAGCTCTAAAATATGTACATATCGCCCGTCACTCTTTTTTAA---
--------------------------------

#Rhipicephalus_appendiculatus_DQ849204.1
-------------------CCCTATTATTTAAGAGCTAAATATT-GTAAGTATATAATA-
ATTAC-GAAAGCAAAAAATTATGG-CGGTATTTTAAGCTTTTCAGAGGAATTTGCTCTTT
AATGGATAAAACA--CCTAAATCTTACTTAAATTTGTCAAATCAACTT-GTATACCACTA
TTAA-AACAATTA---TTAACTCTAA-TTGTTAATATTTAAAAACATA-AATTAATTTAA
ATTAAGTC-AAGGTGC-AGTAAAAATTTAAGA-ATGAAGTGAATTACATTACTTTTAAGA
GA-----AATAAAATTAAA--TAAAATTTAGGATTTGAAAG--TAAAATTAAAA-TAGAA
TGTTAATT-TGAATTAAGCTCTAAAATATGTACATATCGCCCGTCACTCTTTTTTAA---
--------------------------------

#Rhipicephalus_appendiculatus_DQ849205.1
-------------------CCCTATTATTTAAGAGCTAAATATT-GTAAGTATATAATA-
ATTAC-GAAAGCAAAAAATTATGG-CGGTATTTTAAGCTTTTCAGAGGAATTTGCTCTTT
AATGGATAAAACA--CCTAAATCTTACTTAAATTTGTCAAATCAACTT-GTATACCACTA
TTAA-AACAATTA---TTAACTCTAA-TTGTTAATATTTAAAAACATA-AATTAATTTAA
ATTAAGTC-AAGGTGC-AGTAAAAATTTAAGA-ATGAAGTGAATTACATTACTTTTAAGA
GA-----AATAAAATTAAA--TAAAATTTAGGATTTGAAAG--TAAAATTAAAA-TAGAA
TGTTAATT-TGAATTAAGCTCTAAAATATGTACATATCGCCCGTCACTCTTTTTTAA---
--------------------------------

#Rhipicephalus_appendiculatus_DQ849206.1
-------------------CCCTATTATTTAAGAGCTAAATATT-GTAAGTATATAATA-
ATTAC-GAAAGCAAAAAATTATGG-CGGTATTTTAAGCTTTTCAGAGGAATTTGCTCTTT
AATGGATAAAACA--CCTAAATCTTACTTAAATTTGTCAAATCAACTT-GTATACCACTA
TTAA-AACAATTA---TTAACTCTAA-TTGTTAATATTTAAAAACATA-AATTAATTTAA
ATTAAGTC-AAGGTGC-AGTAAAAATTTAAGA-ATGAAGTGAATTACATTACTTTTAAGA
GA-----AATAAAATTAAA--TAAAATTTAGGATTTGAAAG--TAAAATTAAAA-TAGAA
TGTTAATT-TGAATTAAGCTCTAAAATATGTACATATCGCCCGTCACTCTTTTTTAA---
--------------------------------

#Rhipicephalus_appendiculatus_DQ849207.1
-------------------CCCTATTATTTAAGAGCTAAATATT-GTAAGTATATAATA-
ATTAC-GAAAGCAAAAAATTATGG-CGGTATTTTAAGCTTTTCAGAGGAATTTGCTCTTT
AATGGATAAAACA--CCTAAATCTTACTTAAATTTGTCAAATCAACTT-GTATACCACTA
TTAA-AACAATTA---TTAACTCTAA-TTGTTAATATTTAAAAACATA-AATTAATTTAA
ATTAAGTC-AAGGTGC-AGTAAAAATTTAAGA-ATGAAGTGAATTACATTACTTTTAAGA
GA-----AATAAAATTAAA--TAAAATTTAGGATTTGAAAG--TAAAATTAAAA-TAGAA
TGTTAATT-TGAATTAAGCTCTAAAATATGTACATATCGCCCGTCACTCTTTTTTAA---
--------------------------------

#Rhipicephalus_appendiculatus_DQ849208.1
-------------------CCCTATTATTTAAGAGCTAAATATT-GTAAGTATATAATA-
ATTAC-GAAAGCAAAAAATTATGG-CGGTATTTTAAGCTTTTCAGAGGAATTTGCTCTTT
AATGGATAAAACA--CCTAAATCTTACTTAAATTTGTCAAATCAACTT-GTATACCACTA
TTAA-AACAATTA---TTAACTCTAA-TTGTTAATATTTAAAAACATA-AATTAATTTAA
ATTAAGTC-AAGGTGC-AGTAAAAATTTAAGA-ATGAAGTGAATTACATTACTTTTAAGA
GA-----AATAAAATTAAA--TAAAATTTAGGATTTGAAAG--TAAAATTAAAA-TAGAA
TGTTAATT-TGAATTAAGCTCTAAAATATGTACATATCGCCCGTCACTCTTTTTTAA---
--------------------------------

#Rhipicephalus_appendiculatus_DQ849209.1
-------------------CCCTATTATTTAAGAGCTAAATATT-GTAAGTATATAATA-
ATTAC-GAAAGCAAAAAATTATGG-CGGTATTTTAAGCTTTTCAGAGGAATTTGCTCTTT
AATGGATAAAACA--CCTAAATCTTACTTAAATTTGTTAAATCAACTT-GTATACCACTA
TTAA-AACAATTA---TTAACTCTAA-TTGTTAATATTTAAAA-CATA-AATTAATTTAA
ATTAAGTC-AAGGTGC-AGTAAAAATTTAAGA-ATGAAGTGAATTACATTACTTTTAAGG
GA-----AATAAAATTAAA--TAAAGTTTAGGATTTGAAAG--TAAAATTAAAA-TAGAA
TGTTAATT-TGAATTAAGCTCTAAAATATGTACATATCGCCCGTCACTCTTTTTTAA---
--------------------------------

#Rhipicephalus_appendiculatus_DQ849210.1
-------------------CCCTATTATTTAAGAGCTAAATATT-GTAAGTATATAATA-
ATTAC-GAAAGCAAAAAATTATGG-CGGTATTTTAAGCTTTTCAGAGGAATTTGCTCTTT
AATGGATAAAACA--CCTAAATCTTACTTAAATTTGTTAAATCAACTT-GTATACCACTA
TTAA-AACAATTA---TTAACTCTAA-TTGTTAATATTTAAAA-CATA-AATTAATTTAA
ATTAAGTC-AAGGTGC-AGTAAAAATTTAAGA-ATGAAGTGAATTACATTACTTTTAAGG
GA-----AATAAAATTAAA--TAAAGTTTAGGATTTGAAAG--TAAAATTAAAA-TAGAA
TGTTAATT-TGAATTAAGCTCTAAAATATGTACATATCGCCCGTCACTCTTTTTTAA---
--------------------------------

#Rhipicephalus_appendiculatus_DQ849211.1
-------------------CCCTATTATTTAAGAGCTAAATATT-GTAAGTATATAATA-
ATTAC-GAAAGCAAAAAATTATGG-CGGTATTTTAAGCTTTTCAGAGGAATTTGCTCTTT
AATGGATAAAACA--CCTAAATCTTACTTAAATTTGTCAAATCAACTT-GTATACCACTA
TTAA-AACAATTA---TTAACTCTAA-TTGTTAATATTTAAAAACATA-AATTAATTTAA
ATTAAGTC-AAGGTGC-AGTAAAAATTTAAGA-ATGAAGTGAATTACATTACTTTTAAGA
GA-----AATAAAATTAAA--TAAAATTTAGGATTTGAAAG--TAAAATTAAAA-TAGAA
TGTTAATT-TGAATTAAGCTCTAAAATATGTACATATCGCCCGTCACTCTTTTTTAA---
--------------------------------

#Rhipicephalus_appendiculatus_DQ849212.1
-------------------CCCTATTATTTAAGAGCTAAATATT-GTAAGTATATAATA-
ATTAT-GAAAGCAAAAAATTATGG-CGGTATTTTAAGCTTTTCAGAGGAATTTGCTCTTT
AATGGATAAAACA--CCTAAATCTTACTTAAATTTGTTAAATCAACTT-GTATACCACTA
TTAA-AACAATTA---TTAACTCTAA-TTGTTAATATTTAAAA-CATA-AATTAATTTAA
ATTAAGTC-AAGGTGC-AGTAAAAATTTAAGA-ATGAAGTGAATTACATTACTTTTAAGG
GA-----AATAAAATTAAA--TAAAGTTTAGGATTTGAAAG--TAAAATTAAAA-TAGAA
TGTTAATT-TGAATTAAGCTCTAAAATATGTACATATCGCCCGTCACTCTTTTTTAA---
--------------------------------

#Rhipicephalus_appendiculatus_DQ849213.1
-------------------CCCTATTATTTAAGAGCTAAATATT-GTAAGTATATAATA-
ATTAT-GAAAGCAAAAAATTATGG-CGGTATTTTAAGCTTTTCAGAGGAATTTGCTCTTT
AATGGATAAAACA--CCTAAATCTTACTTAAATTTGTTAAATCAACTT-GTATACCACTA
TTAA-AACAATTA---TTAACTCTAA-TTGTTAATATTTAAAA-CATA-AATTAATTTAA
ATTAAGTC-AAGGTGC-AGTAAAAATTTAAGA-ATGAAGTGAATTACATTACTTTTAAGG
GA-----AATAGAATTAAA--TAAAGTTTAGGATTTGAAAG--TAAAATTAAAA-TAGAA
TGTTAATT-TGAATTAAGCTCTAAAATATGTACATATCGCCCGTCACTCTTTTTTAA---
--------------------------------

#Rhipicephalus_appendiculatus_DQ849214.1
-------------------CCCTATTATTTAAGAGCTAAATATT-GTAAGTATATAATA-
ATTAT-GAAAGCAAAAAATTATGG-CGGTATTTTAAGCTTTTCAGAGGAATTTGCTCTTT
AATGGATAAAACA--CCTAAATCTTACTTAAATTTGTTAAATCAACTT-GTATACCACTA
TTAA-AACAATTA---TTAACTCTAA-TTGTTAATATTTAAAA-CATA-AATTAATTTAA
ATTAAGTC-AAGGTGC-AGTAAAAATTTAAGA-ATGAAGTGAATTACATTACTTTTAAGG
GA-----AATAGAATTAAA--TAAAGTTTAGGATTTGAAAG--TAAAATTAAAA-TAGAA
TGTTAATT-TGAATTAAGCTCTAAAATATGTACATATCGCCCGTCACTCTTTTTTAA---
--------------------------------

#Rhipicephalus_appendiculatus_DQ849215.1
-------------------CCCTATTATTTAAGAGCTAAATATT-GTAAGTATATAATA-
ATTAC-GAAAGCAAAAAATTATGG-CGGTATTTTAAGCTTTTCAGAGGAATTTGCTCTTT
AATGGATAAAACA--CCTAAATCTTACTTAAATTTGTCAAATCAACTT-GTATACCACTA
TTAA-AACAATTA---TTAACTCTAA-TTGTTAATATTTAAAAACATA-AATTAATTTAA
ATTAAGTC-AAGGTGC-AGTAAAAATTTAAGA-ATGAAGTGAATTACATTACTTTTAAGA
GA-----AATAAAATTAAA--TAAAATTTAGGATTTGAAAG--TAAAATTAAAA-TAGAA
TGTTAATT-TGAATTAAGCTCTAAAATATGTACATATCGCCCGTCACTCTTTTTTAA---
--------------------------------

#Rhipicephalus_appendiculatus_DQ849216.1
-------------------CCCTATTATTTAAGAGCTAAATATT-GTAAGTATATAATA-
ATTAC-GAAAGCAAAAAATTATGG-CGGTATTTTAAGCTTTTCAGAGGAATTTGCTCTTT
AATGGATAAAACA--CCTAAATCTTACTTAAATTTGTCAAATCAACTT-GTATACCACTA
TTAA-AACAATTA---TTAACTCTAA-TTGTTAATATTTAAAAACATA-AATTAATTTAA
ATTAAGTC-AAGGTGC-AGTAAAAATTTAAGA-ATGAAGTGAATTACATTACTTTTAAGA
GA-----AATAAAATTAAA--TAAAATTTAGGATTTGAAAG--TAAAATTAAAA-TAGAA
TGTTAATT-TGAATTAAGCTCTAAAATATGTACATATCGCCCGTCACTCTTTTTTAA---
--------------------------------

#Rhipicephalus_appendiculatus_DQ849217.1
-------------------CCCTATTATTTAAGAGCTAAATATT-GTAAGTATATAATA-
ATTAC-GAAAGCAAAAAATTATGG-CGGTATTTTAAGCTTTTCAGAGGAATTTGCTCTTT
AATGGATAAAACA--CCTAAATCTTACTTAAATTTGTCAAATCAACTT-GTATACCACTA
TTAA-AACAATTA---TTAACTCTAA-TTGTTAATATTTAAAAACATA-AATTAATTTAA
ATTAAGTC-AAGGTGC-AGTAAAAATTTAAGA-ATGAAGTGAATTACATTACTTTTAAGA
GA-----AATAAAATTAAA--TAAAATTTAGGATTTGAAAG--TAAAATTAAAA-TAGAA
TGTTAATT-TGAATTAAGCTCTAAAATATGTACATATCGCCCGTCACTCTTTTTTAA---
--------------------------------

#Rhipicephalus_appendiculatus_DQ849218.1
-------------------CCCTATTATTTAAGAGCTAAATATT-GTAAGTATATAATA-
ATTAC-GAAAGCAAAAAATTATGG-CGGTATTTTAAGCTTTTCAGAGGAATTTGCTCTTT
AATGGATAAAACA--CCTAAATCTTACTTAAATTTGTCAAATCAACTT-GTATACCACTA
TTAA-AACAATTA---TTAACTCTAA-TTGTTAATATTTAAAAACATA-AATTAATTTAA
ATTAAGTC-AAGGTGC-AGTAAAAATTTAAGA-ATGAAGTGAATTACATTACTTTTAAGA
GA-----AATAAAATTAAA--TAAAATTTAGGATTTGAAAG--TAAAATTAAAA-TAGAA
TGTTAATT-TGAATTAAGCTCTAAAATATGTACATATCGCCCGTCACTCTTTTTTAA---
--------------------------------

#Rhipicephalus_appendiculatus_DQ849233.1
-------------------CCCTATTATTTAAGAGCTAAATATT-GTAAGTATATAATA-
ATTAC-GAAAGCAAAAAATTATGG-CGGTATTTTAAGCTTTTCAGAGGAATTTGCTCTTT
AATGGATAAAACA--CCTAAATCTTACTTAAATTTGTCAAATCAACTT-GTATACCACTA
TTAA-AACAATTA---TTAACTCTAA-TTGTTAATATTTAAAAACATA-AATTAATTTAA
ATTAAGTC-AAGGTGC-AGTAAAAATTTAAGA-ATGAAGTGAATTACATTACTTTTAAGA
GA-----AATAAAATTAAA--TAAAATTTAGGATTTGAAAG--TAAAATTAAAA-TAGAA
TGTTAATT-TGAATTAAGCTCTAAAATATGTACATATCGCCCGTCACTCTTTTTTAA---
--------------------------------

#Rhipicephalus_appendiculatus_DQ849234.1
-------------------CCCTATTATTTAAGAGCTAAATATT-GTAAGTATATAATA-
ATTAC-GAAAGCAAAAAATTATGG-CGGTATTTTAAGCTTTTCAGAGGAATTTGCTCTTT
AATGGATAAAACA--CCTAAATCTTACTTAAATTTGTCAAATCAACTT-GTATACCACTA
TTAA-AACAATTA---TTAACTCTAA-TTGTTAATATTTAAAAACATA-AATTAATTTAA
ATTAAGTC-AAGGTGC-AGTAAAAATTTAAGA-ATGAAGTGAATTACATTACTTTTAAGA
GA-----AATAAAATTAAA--TAAAATTTAGGATTTGAAAG--TAAAATTAAAA-TAGAA
TGTTAATT-TGAATTAAGCTCTAAAATATGTACATATCGCCCGTCACTCTTTTTTAA---
--------------------------------

#Rhipicephalus_appendiculatus_DQ849235.1
-------------------CCCTATTATTTAAGAGCTAAATATT-GTAAGTATATAATA-
ATTAC-GAAAGCAAAAAATTATGG-CGGTATTTTAAGCTTTTCAGAGGAATTTGCTCTTT
AATGGATAAAACA--CCTAAATCTTACTTAAATTTGTCAAATCAACTT-GTATACCACTA
TTAA-AACAATTA---TTAACTCTAA-TTGTTAATATTTAAAAACATA-AATTAATTTAA
ATTAAGTC-AAGGTGC-AGTAAAAATTTAAGA-ATGAAGTGAATTACATTACTTTTAAGA
GA-----AATAAAATTAAA--TAAAATTTAGGATTTGAAAG--TAAAATTAAAA-TAGAA
TGTTAATT-TGAATTAAGCTCTAAAATATGTACATATCGCCCGTCACTCTTTTTTAA---
--------------------------------

#Rhipicephalus_appendiculatus_DQ849236.1
-------------------CCCTATTATTTAAGAGCTAAATATT-GTAAGTATATAATA-
ATTAC-GAAAGCAAAAAATTATGG-CGGTATTTTAAGCTTTTCAGAGGAATTTGCTCTTT
AATGGATAAAACA--CCTAAATCTTACTTAAATTTGTCAAATCAACTT-GTATACCACTA
TTAA-AACAATTA---TTAACTCTAA-TTGTTAATATTTAAAAACATA-AATTAATTTAA
ATTAAGTC-AAGGTGC-AGTAAAAATTTAAGA-ATGAAGTGAATTACATTACTTTTAAGA
GA-----AATAAAATTAAA--TAAAATTTAGGATTTGAAAG--TAAAATTAAAA-TAGAA
TGTTAATT-TGAATTAAGCTCTAAAATATGTACATATCGCCCGTCACTCTTTTTTAA---
--------------------------------

#Rhipicephalus_appendiculatus_DQ901277.1
-------------------CCCTATTATTTAAGAGCTAAATATT-GTAAGTATATAATA-
ATTAT-GAAAGCAAAAAATTATGG-CGGTATTTTAAGCTTTTCAGAGGAATTTGCTCTTT
AATGGATAAAACA--CCTAAATCTTACTTAAATTTGTTAAATCAACTT-GTATACCACTA
TTAA-AACAATTA---TTAACTCTAA-TTGTTAATATTTAAAA-CATA-AATTAATTTAA
ATTAAGTC-AAGGTGC-AGTAAAAATTTAAGA-ATGAAGTGAATTACATTACTTTTAAGG
GA-----AATAGAATTAAA--TAAAGTTTAGGATTTGAAAG--TAAAATTAAAA-TAGAA
TGTTAATT-TGAATTAAGCTCTAAAATATGTACATATC----------------------
--------------------------------

#Rhipicephalus_appendiculatus_DQ901278.1
-------------------CCCTATTATTTAAGAGCTAAATATT-GTAAGTATATAATA-
ATTAT-GAAAGCAAAAAATTATGG-CGGTATTTTAAGCTTTTCAGAGGAATTTGCTCTTT
AATGGATAAAACA--CCTAAATCTTACTTAAATTTGTTAAATCAACTT-GTATACCACTA
TTAA-AACAATTA---TTAACTCTAA-TTGTTAATATTTAAAA-CATA-AATTAATTTAA
ATTAAGTC-AAGGTGC-AGTAAAAATTTAAGA-ATGAAGTGAATTACATTACTTTTAAGG
GA-----AATAGAATTAAA--TAAAGTTTAGGATTTGAAAG--TAAAATTAAAA-TAGAA
TGTTAATT-TGAATTAAGCTCTAAAATATGTACATATC----------------------
--------------------------------

#Rhipicephalus_appendiculatus_DQ901279.1
-------------------CCCTATTATTTAAGAGCTAAATATT-GTAAGTATATAATA-
ATTAC-GAAAGCAAAAAATTATGG-CGGTATTTTAAGCTTTTCAGAGGAATTTGCTCTTT
AATGGATAAAACA--CCTAAATCTTACTTAAATTTGTTAAATCAACTT-GTATACCACTA
TTAA-AACAATTA---TTAACTCTAA-TTGTTAATATTTAAAA-CATA-AATTAATTTAA
ATTAAGTC-AAGGTGC-AGTAAAAATTTAAGA-ATGAAGTGAATTACATTACTTTTAAGG
GA-----AATAAAATTAAA--TAAAGTTTAGGATTTGAAAG--TAAAATTAAAA-TAGAA
TGTTAATT-TGAATTAAGCTCTAAAATATGTACATATC----------------------
--------------------------------

#Rhipicephalus_appendiculatus_DQ901280.1
-------------------CCCTATTATTTAAGAGCTAAATATT-GTAAGTATATAATA-
ATTAC-GAAAGCAAAAAATTATGG-CGGTATTTTAAGCTTTTCAGAGGAATTTGCTCTTT
AATGGATAAAACA--CCTAAATCTTACTTAAATTTGTTAAATCAACTT-GTATACCACTA
TTAA-AACAATTA---TTAACTCTAA-TTGTTAATATTTAAAA-CATA-AATTAATTTAA
ATTAAGTC-AAGGTGC-AGTAAAAATTTAAGA-ATGAAGTGAATTACATTACTTTTAAGG
GA-----AATAAAATTAAA--TAAAGTTTAGGATTTGAAAG--TAAAATTAAAA-TAGAA
TGTTAATT-TGAATTAAGCTCTAAAATATGTACATATC----------------------
--------------------------------

#Rhipicephalus_appendiculatus_DQ901281.1
-------------------CCCTATTATTTAAGAGCTAAATATT-GTAAGTATATAATA-
ATTAC-GAAAGCAAAAAATTATGG-CGGTATTTTAAGCTTTTCAGAGGAATTTGCTCTTT
AATGGATAAAACA--CCTAAATCTTACTTAAATTTGTTAAATCAACTT-GTATACCACTA
TTAA-AACAATTA---TTAACTCTAA-TTGTTAATATTTAAAA-CATA-AATTAATTTAA
ATTAAGTC-AAGGTGC-AGTAAAAATTTAAGA-ATGAAGTGAATTACATTACTTTTAAGG
GA-----AATAAAATTAAA--TAAAGTTTAGGATTTGAAAG--TAAAATTAAAA-TAGAA
TGTTAATT-TGAATTAAGCTCTAAAATATGTACATATC----------------------
--------------------------------

#Rhipicephalus_appendiculatus_DQ901282.1
-------------------CCCTATTATTTAAGAGCTAAATATT-GTAAGTATATAATA-
ATTAC-GAAAGCAAAAAATTATGG-CGGTATTTTAAGCTTTTCAGAGGAATTTGCTCTTT
AATGGATAAAACA--CCTAAATCTTACTTAAATTTGTTAAATCAACTT-GTATACCACTA
TTAA-AACAATTA---TTAACTCTAA-TTGTTAATATTTAAAA-CATA-AATTAATTTAA
ATTAAGTC-AAGGTGC-AGTAAAAATTTAAGA-ATGAAGTGAATTACATTACTTTTAAGG
GA-----AATAAAATTAAA--TAAAGTTTAGGATTTGAAAG--TAAAATTAAAA-TAGAA
TGTTAATT-TGAATTAAGCTCTAAAATATGTACATATC----------------------
--------------------------------

#Rhipicephalus_appendiculatus_DQ901283.1
-------------------CCCTATTATTTAAGAGCTAAATATT-GTAAGTATATAATA-
ATTAC-GAAAGCAAAAAATTATGG-CGGTATTTTAAGCTTTTCAGAGGAATTTGCTCTTT
AATGGATAAAACA--CCTAAATCTTACTTAAATTTGTTAAATCAACTT-GTATACCACTA
TTAA-AACAATTA---TTAACTCTAA-TTGTTAATATTTAAAA-CATA-AATTAATTTAA
ATTAAGTC-AAGGTGC-AGTAAAAATTTAAGA-ATGAAGTGAATTACATTACTTTTAAGG
GA-----AATAAAATTAAA--TAAAGTTTAGGATTTGAAAG--TAAAATTAAAA-TAGAA
TGTTAATT-TGAATTAAGCTCTAAAATATGTACATATC----------------------
--------------------------------

#Rhipicephalus_appendiculatus_DQ901284.1
-------------------CCCTATTATTTAAGAGCTAAATATT-GTAAGTATATAATA-
ATTAC-GAAAGCAAAAAATTATGG-CGGTATTTTAAGCTTTTCAGAGGAATTTGCTCTTT
AATGGATAAAACA--CCTAAATCTTACTTAAATTTGTTAAATCAACTT-GTATACCACTA
TTAA-AACAATTA---TTAACTCTAA-TTGTTAATATTTAAAA-CATA-AATTAATTTAA
ATTAAGTC-AAGGTGC-AGTAAAAATTTAAGA-ATGAAGTGAATTACATTACTTTTAAGG
GA-----AATAAAATTAAA--TAAAGTTTAGGATTTGAAAG--TAAAATTAAAA-TAGAA
TGTTAATT-TGAATTAAGCTCTAAAATATGTACATATC----------------------
--------------------------------

#Rhipicephalus_appendiculatus_DQ901285.1
-------------------CCCTATTATTTAAGAGCTAAATATT-GTAAGTATATAATA-
ATTAC-GAAAGCAAAAAATTATGG-CGGTATTTTAAGCTTTTCAGAGGAATTTGCTCTTT
AATGGATAAAACA--CCTAAATCTTACTTAAATTTGTTAAATCAACTT-GTATACCACTA
TTAA-AACAATTA---TTAACTCTAA-TTGTTAATATTTAAAA-CATA-AATTAATTTAA
ATTAAGTC-AAGGTGC-AGTAAAAATTTAAGA-ATGAAGTGAATTACATTACTTTTAAGG
GA-----AATAAAATTAAA--TAAAGTTTAGGATTTGAAAG--TAAAATTAAAA-TAGAA
TGTTAATT-TGAATTAAGCTCTAAAATATGTACATATC----------------------
--------------------------------

#Rhipicephalus_appendiculatus_DQ901286.1
-------------------CCCTATTATTTAAGAGCTAAATATT-GTAAGTATATAACA-
ATTAC-GAAAGCAAAAAATTATGG-CGGTATTTTAAGCTTTTCAGAGGAATTTGCTCTTT
AATGGATAAAACA--CCTAAATCTTACTTAAATTTGTTAAATCAACTT-GTATACCACTA
TTAA-AACAATTA---TTAACTCTAA-TTGTTAATATTTAAAA-CATA-AATTAATTTAA
ATTAAGTC-AAGGTGC-AGTAAAAATTTAAGA-ATGAAGTGAATTACATTACTTTTAAGG
GA-----AATAAAATTAAA--TAAAGTTTAGGATTTGAAAG--TAAAATTAAAA-TAGAA
TGTTAATT-TGAATTAAGCTCTAAAATATGTACATATC----------------------
--------------------------------

#Rhipicephalus_appendiculatus_DQ901287.1
-------------------CCCTATTATTTAAGAGCTAAATATT-GTAAGTATATAATA-
ATTAC-GAAAGCAAAAAATTATGG-CGGTATTTTAAGCTTTTCAGAGGAATTTGCTCTTT
AATGGATAAAACA--CCTAAATCTTACTTAAATTTGTTAAATCAACTT-GTATACCACTA
TTAA-AACAATTA---TTAACTCTAA-TTGTTAATATTTAAAA-CATA-AATTAATTTAA
ATTAAGTC-AAGGTGC-AGTAAAAATTTAAGA-ATGAAGTGAATTACATTACTTTTAAGG
GA-----AATAAAATTAAA--TAAAGTTTAGGATTTGAAAG--TAAAATTAAAA-TAGAA
TGTTAATT-TGAATTAAGCTCTAAAATATGTACATATC----------------------
--------------------------------

#Rhipicephalus_appendiculatus_DQ901288.1
-------------------CCCTATTATTTAAGAGCTAAATATT-GTAAGTATATAATA-
ATTAC-GAAAGCAAAAAATTATGG-CGGTATTTTAAGCTTTTCAGAGGAATTTGCTCTTT
AATGGATAAAACA--CCTAAATCTTACTTAAATTTGTTAAATCAACTT-GTATACCACTA
TTAA-AACAATTA---TTAACTCTAA-TTGTTAATATTTAAAA-CATA-AATTAATTTAA
ATTAAGTC-AAGGTGC-AGTAAAAATTTAAGA-ATGAAGTGAATTACATTACTTTTAAGG
GA-----AATAAAATTAAA--TAAAGTTTAGGATTTGAAAG--TAAAATTAAAA-TAGAA
TGTTAATT-TGAATTAAGCTCTAAAATATGTACATATC----------------------
--------------------------------

#Rhipicephalus_appendiculatus_DQ901289.1
-------------------CCCTATTATTTAAGAGCTAAATATT-GTAAGTATATAATA-
ATTAC-GAAAGCAAAAAATTATGG-CGGTATTTTAAGCTTTTCAGAGGAATTTGCTCTTT
AATGGATAAAACA--CCTAAATCTTACTTAAATTTGTTAAATCAACTT-GTATACCACTA
TTAA-AACAATTA---TTAACTCTAA-TTGTTAATATTTAAAA-CATA-AATTAATTTAA
ATTAAGTC-AAGGTGC-AGTAAAAATTTAAGA-ATGAAGTGAATTACATTACTTTTAAGG
GA-----AATAAAATTAAA--TAAAGTTTAGGATTTGAAAG--TAAAATTAAAA-TAGAA
TGTTAATT-TGAATTAAGCTCTAAAATATGTACATATC----------------------
--------------------------------

#Rhipicephalus_appendiculatus_DQ901292.1
-------------------CCCTATTATTTAAGAGCTAAATATT-GTAAGTATATAATA-
ATTAC-GAAAGCAAAAAATTATGG-CGGTATTTTAAGCTTTTCAGAGGAATTTGCTCTTT
AATGGATAAAACA--CCTAAATCTTACTTAAATTTGTCAAATCAACTT-GTATACCACTA
TTAA-AACAATTA---TTAACTCTAA-TTGTTAATATTTAAAAACATA-AATTAATTTAA
ATTAAGTC-AAGGTGC-AGTAAAAATTTAAGA-ATGAAGTGAATTACATTACTTTTAAGA
GA-----AATAAAATTAAA--TAAAATTTAGGATTTGAAAG--TAAAATTAAAA-TAGAA
TGTTAATT-TGAATTAAGCTCTAAAATATGTACATATC----------------------
--------------------------------

#Rhipicephalus_appendiculatus_DQ901293.1
-------------------CCCTATTATTTAAGAGCTAAATATT-GTAAGTATATAATA-
ATTAC-GAAAGCAAAAAATTATGG-CGGTATTTTAAGCTTTTCAGAGGAATTTGCTCTTT
AATGGATAAAACA--CCTAAATCTTACTTAAATTTGTCAAATCAACTT-GTATACCACTA
TTAA-AACAATTA---TTAACTCTAA-TTGTTAATATTTAAAAACATA-AATTAATTTAA
ATTAAGTC-AAGGTGC-AGTAAAAATTTAAGA-ATGAAGTGAATTACATTACTTTTAAGA
GA-----AATAAAATTAAA--TAAAATTTAGGATTTGAAAG--TAAAATTAAAA-TAGAA
TGTTAATT-TGAATTAAGCTCTAAAATATGTACATATC----------------------
--------------------------------

#Rhipicephalus_appendiculatus_DQ901294.1
-------------------CCCTATTATTTAAGAGCTAAATATT-GTAAGTATATAATA-
ATTAC-GAAAGCAAAAAATTATGG-CGGTATTTTAAGCTTTTCAGAGGAATTTGCTCTTT
AATGGATAAAACA--CCTAAATCTTACTTAAATTTGTCAAATCAACTT-GTATACCACTA
TTAA-AACAATTA---TTAACTCTAA-TTGTTAATATTTAAAAACATA-AATTAATTTAA
ATTAAGTC-AAGGTGC-AGTAAAAATTTAAGA-ATGAAGTGAATTACATTACTTTTAAGA
GA-----AATAAAATTAAA--TAAAATTTAGGATTTGAAAG--TAAAATTAAAA-TAGAA
TGTTAATT-TGAATTAAGCTCTAAAATATGTACATATC----------------------
--------------------------------

#Rhipicephalus_appendiculatus_DQ901295.1
-------------------CCCTATTATTTAAGAGCTAAATATT-GTAAGTATATAATA-
ATTAC-GAAAGCAAAAAATTATGG-CGGTATTTTAAGCTTTTCAGAGGAATTTGCTCTTT
AATGGATAAAACA--CCTAAATCTTACTTAAATTTGTCAAATCAACTT-GTATACCACTA
TTAA-AACAATTA---TTAACTCTAA-TTGTTAATATTTAAAAACATA-AATTAATTTAA
ATTAAGTC-AAGGTGC-AGTAAAAATTTAAGA-ATGAAGTGAATTACATTACTTTTAAGA
GA-----AATAAAATTAAA--TAAAATTTAGGATTTGAAAG--TAAAATTAAAA-TAGAA
TGTTAATT-TGAATTAAGCTCTAAAATATGTACATATC----------------------
--------------------------------

#Rhipicephalus_appendiculatus_DQ901296.1
-------------------CCCTATTATTTAAGAGCTAAATATT-GTAAGTATATAATA-
ATTAC-GAAAGCAAAAAATTATGG-CGGTATTTTAAGCTTTTCAGAGGAATTTGCTCTTT
AATGGATAAAACA--CCTAAATCTTACTTAAATTTGTCAAATCAACTT-GTATACCACTA
TTAA-AACAATTA---TTAACTCTAA-TTGTTAATATTTAAAAACATA-AATTAATTTAA
ATTAAGTC-AAGGTGC-AGTAAAAATTTAAGA-ATGAAGTGAATTACATTACTTTTAAGA
GA-----AATAAAATTAAA--TAAAATTTAGGATTTGAAAG--TAAAATTAAAA-TAGAA
TGTTAATT-TGAATTAAGCTCTAAAATATGTACATATC----------------------
--------------------------------

#Rhipicephalus_appendiculatus_DQ901297.1
-------------------CCCTATTATTTAAGAGCTAAATATT-GTAAGTATATAATA-
ATTAC-GAAAGCAAAAAATTATGG-CGGTATTTTAAGCTTTTCAGAGGAATTTGCTCTTT
AATGGATAAAACA--CCTAAATCTTACTTAAATTTGTCAAATCAACTT-GTATACCACTA
TTAA-AACAATTA---TTAACTCTAA-TTGTTAATATTTAAAAACATA-AATTAATTTAA
ATTAAGTC-AAGGTGC-AGTAAAAATTTAAGA-ATGAAGTGAATTACATTACTTTTAAGA
GA-----AATAAAATTAAA--TAAAATTTAGGATTTGAAAG--TAAAATTAAAA-TAGAA
TGTTAATT-TGAATTAAGCTCTAAAATATGTACATATC----------------------
--------------------------------

#Rhipicephalus_appendiculatus_DQ901298.1
-------------------CCCTATTATTTAAGAGCTAAATATT-GTAAGTATATAATA-
ATTAC-GAAAGCAAAAAATTATGG-CGGTATTTTAAGCTTTTCAGAGGAATTTGCTCTTT
AATGGATAAAACA--CCTAAATCTTACTTAAATTTGTCAAATCAACTT-GTATACCACTA
TTAA-AACAATTA---TTAACTCTAA-TTGTTAATATTTAAAAACATA-AATTAATTTAA
ATTAAGTC-AAGGTGC-AGTAAAAATTTAAGA-ATGAAGTGAATTACATTACTTTTAAGA
GA-----AATAAAATTAAA--TAAAATTTAGGATTTGAAAG--TAAAATTAAAA-TAGAA
TGTTAATT-TGAATTAAGCTCTAAAATATGTACATATC----------------------
--------------------------------

#Rhipicephalus_appendiculatus_DQ901299.1
-------------------CCCTATTATTTAAGAGCTAAATATT-GTAAGTATATAATA-
ATTAC-GAAAGCAAAAAATTATGG-CGGTATTTTAAGCTTTTCAGAGGAATTTGCTCTTT
AATGGATAAAACA--CCTAAATCTTACTTAAATTTGTCAAATCAACTT-GTATACCACTA
TTAA-AACAATTA---TTAACTCTAA-TTGTTAATATTTAAAAACATA-AATTAATTTAA
ATTAAGTC-AAGGTGC-AGTAAAAATTTAAGA-ATGAAGTGAATTACATTACTTTTAAGA
GA-----AATAAAATTAAA--TAAAATTTAGGATTTGAAAG--TAAAATTAAAA-TAGAA
TGTTAATT-TGAATTAAGCTCTAAAATATGTACATATC----------------------
--------------------------------

#Rhipicephalus_appendiculatus_DQ901300.1
-------------------CCCTATTATTTAAGAGCTAAATATT-GTAAGTATATAATA-
ATTAC-GAAAGCAAAAAATTATGG-CGGTATTTTAAGCTTTTCAGAGGAATTTGCTCTTT
AATGGATAAAACA--CCTAAATCTTACTTAAATTTGTCAAATCAACTT-GTATACCACTA
TTAA-AACAATTA---TTAACTCTAA-TTGTTAATATTTAAAAACATA-AATTAATTTAA
ATTAAGTC-AAGGTGC-AGTAAAAATTTAAGA-ATGAAGTGAATTACATTACTTTTAAGA
GA-----AATAAAATTAAA--TAAAATTTAGGATTTGAAAG--TAAAATTAAAA-TAGAA
TGTTAATT-TGAATTAAGCTCTAAAATATGTACATATC----------------------
--------------------------------

#Rhipicephalus_appendiculatus_DQ901301.1
-------------------CCCTATTATTTAAGAGCTAAATATT-GTAAGTATATAATA-
ATTAC-GAAAGCAAAAAATTATGG-CGGTATTTTAAGCTTTTCAGAGGAATTTGCTCTTT
AATGGATAAAACA--CCTAAATCTTACTTAAATTTGTCAAATCAACTT-GTATACCACTA
TTAA-AACAATTA---TTAACTCTAA-TTGTTAATATTTAAAAACATA-AATTAATTTAA
ATTAAGTC-AAGGTGC-AGTAAAAATTTAAGA-ATGAAGTGAATTACATTACTTTTAAGA
GA-----AATAAAATTAAA--TAAAATTTAGGATTTGAAAG--TAAAATTAAAA-TAGAA
TGTTAATT-TGAATTAAGCTCTAAAATATGTACATATC----------------------
--------------------------------

#Rhipicephalus_appendiculatus_DQ901302.1
-------------------CCCTATTATTTAAGAGCTAAATATT-GTAAGTATATAATA-
ATTAC-GAAAGCAAAAAATTATGG-CGGTATTTTAAGCTTTTCAGAGGAATTTGCTCTTT
AATGGATAAAACA--CCTAAATCTTACTTAAATTTGTCAAATCAACTT-GTATACCACTA
TTAA-AACAATTA---TTAACTCTAA-TTGTTAATATTTAAAAACATA-AATTAATTTAA
ATTAAGTC-AAGGTGC-AGTAAAAATTTAAGA-ATGAAGTGAATTACATTACTTTTAAGA
GA-----AATAAAATTAAA--TAAAATTTAGGATTTGAAAG--TAAAATTAAAA-TAGAA
TGTTAATT-TGAATTAAGCTCTAAAATATGTACATATC----------------------
--------------------------------

#Rhipicephalus_appendiculatus_DQ901303.1
-------------------CCCTATTATTTAAGAGCTAAATATT-GTAAGTATATAATA-
ATTAC-GAAAGCAAAAAATTATGG-CGGTATTTTAAGCTTTTCAGAGGAATTTGCTCTTT
AATGGATAAAACA--CCTAAATCTTACTTAAATTTGTCAAATCAACTT-GTATACCACTA
TTAA-AACAATTA---TTAACTCTAA-TTGTTAATATTTAAAAACATA-AATTAATTTAA
ATTAAGTC-AAGGTGC-AGTAAAAATTTAAGA-ATGAAGTGAATTACATTACTTTTAAGA
GA-----AATAAAATTAAA--TAAAATTTAGGATTTGAAAG--TAAAATTAAAA-TAGAA
TGTTAATT-TGAATTAAGCTCTAAAATATGTACATATC----------------------
--------------------------------

#Rhipicephalus_appendiculatus_DQ901304.1
-------------------CCCTATTATTTAAGAGCTAAATATT-GTAAGTATATAATA-
ATTAC-GAAAGCAAAAAATTATGG-CGGTATTTTAAGCTTTTCAGAGGAATTTGCTCTTT
AATGGATAAAACA--CCTAAATCTTACTTAAATTTGTCAAATCAACTT-GTATACCACTA
TTAA-AACAATTA---TTAACTCTAA-TTGTTAATATTTAAAAACATA-AATTAATTTAA
ATTAAGTC-AAGGTGC-AGTAAAAATTTAAGA-ATGAAGTGAATTACATTACTTTTAAGA
GA-----AATAAAATTAAA--TAAAATTTAGGATTTGAAAG--TAAAATTAAAA-TAGAA
TGTTAATT-TGAATTAAGCTCTAAAATATGTACATATC----------------------
--------------------------------

#Rhipicephalus_appendiculatus_DQ901305.1
-------------------CCCTATTATTTAAGAGCTAAATATT-GTAAGTATATAATA-
ATTAC-GAAAGCAAAAAATTATGG-CGGTATTTTAAGCTTTTCAGAGGAATTTGCTCTTT
AATGGATAAAACA--CCTAAATCTTACTTAAATTTGTCAAATCAACTT-GTATACCACTA
TTAA-AACAATTA---TTAACTCTAA-TTGTTAATATTTAAAAACATA-AATTAATTTAA
ATTAAGTC-AAGGTGC-AGTAAAAATTTAAGA-ATGAAGTGAATTACATTACTTTTAAGA
GA-----AATAAAATTAAA--TAAAATTTAGGATTTGAAAG--TAAAATTAAAA-TAGAA
TGTTAATT-TGAATTAAGCTCTAAAATATGTACATATC----------------------
--------------------------------

#Rhipicephalus_appendiculatus_DQ901306.1
-------------------CCCTATTATTTAAGAGCTAAATATT-GTAAGTATATAATA-
ATTAC-GAAAGCAAAAAATTATGG-CGGTATTTTAAGCTTTTCAGAGGAATTTGCTCTTT
AATGGATAAAACA--CCTAAATCTTACTTAAATTTGTCAAATCAACTT-GTATACCACTA
TTAA-AACAATTA---TTAACTCTAA-TTGTTAATATTTAAAAACATA-AATTAATTTAA
ATTAAGTC-AAGGTGC-AGTAAAAATTTAAGA-ATGAAGTGAATTACATTACTTTTAAGA
GA-----AATAAAATTAAA--TAAAATTTAGGATTTGAAAG--TAAAATTAAAA-TAGAA
TGTTAATT-TGAATTAAGCTCTAAAATATGTACATATC----------------------
--------------------------------

#Rhipicephalus_appendiculatus_DQ901307.1
-------------------CCCTATTATTTAAGAGCTAAATATT-GTAAGTATATAATA-
ATTAC-GAAAGCAAAAAATTATGG-CGGTATTTTAAGCTTTTCAGAGGAATTTGCTCTTT
AATGGATAAAACA--CCTAAATCTTACTTAAATTTGTCAAATCAACTT-GTATACCACTA
TTAA-AACAATTA---TTAACTCTAA-TTGTTAATATTTAAAAACATA-AATTAATTTAA
ATTAAGTC-AAGGTGC-AGTAAAAATTTAAGA-ATGAAGTGAATTACATTACTTTTAAGA
GA-----AATAAAATTAAA--TAAAATTTAGGATTTGAAAG--TAAAATTAAAA-TAGAA
TGTTAATT-TGAATTAAGCTCTAAAATATGTACATATC----------------------
--------------------------------

#Rhipicephalus_appendiculatus_DQ901308.1
-------------------CCCTATTATTTAAGAGCTAAATATT-GTAAGTATATAATA-
ATTAC-GAAAGCAAAAAATTATGG-CGGTATTTTAAGCTTTTCAGAGGAATTTGCTCTTT
AATGGATAAAACA--CCTAAATCTTACTTAAATTTGTCAAATCAACTT-GTATACCACTA
TTAA-AACAATTA---TTAACTCTAA-TTGTTAATATTTAAAAACATA-AATTAATTTAA
ATTAAGTC-AAGGTGC-AGTAAAAATTTAAGA-ATGAAGTGAATTACATTACTTTTAAGA
GA-----AATAAAATTAAA--TAAAATTTAGGATTTGAAAG--TAAAATTAAAA-TAGAA
TGTTAATT-TGAATTAAGCTCTAAAATATGTACATATC----------------------
--------------------------------

#Rhipicephalus_appendiculatus_DQ901309.1
-------------------CCCTATTATTTAAGAGCTAAATATT-GTAAGTATATAATA-
ATTAC-GAAAGCAAAAAATTATGG-CGGTATTTTAAGCTTTTCAGAGGAATTTGCTCTTT
AATGGATAAAACA--CCTAAATCTTACTTAAATTTGTCAAATCAACTT-GTATACCACTA
TTAA-AACAATTA---TTAACTCTAA-TTGTTAATATTTAAAAACATA-AATTAATTTAA
ATTAAGTC-AAGGTGC-AGTAAAAATTTAAGA-ATGAAGTGAATTACATTACTTTTAAGA
GA-----AATAAAATTAAA--TAAAATTTAGGATTTGAAAG--TAAAATTAAAA-TAGAA
TGTTAATT-TGAATTAAGCTCTAAAATATGTACATATC----------------------
--------------------------------

#Rhipicephalus_appendiculatus_DQ901310.1
-------------------CCCTATTATTTAAGAGCTAAATATT-GTAAGTATATAATA-
ATTAC-GAAAGCAAAAAATTATGG-CGGTATTTTAAGCTTTTCAGAGGAATTTGCTCTTT
AATGGATAAAACA--CCTAAATCTTACTTAAATTTGTCAAATCAACTT-GTATACCACTA
TTAA-AACAATTA---TTAACTCTAA-TTGTTAATATTTAAAAACATA-AATTAATTTAA
ATTAAGTC-AAGGTGC-AGTAAAAATTTAAGA-ATGAAGTGAATTACATTACTTTTAAGA
GA-----AATAAAATTAAA--TAAAATTTAGGATTTGAAAG--TAAAATTAAAA-TAGAA
TGTTAATT-TGAATTAAGCTCTAAAATATGTACATATC----------------------
--------------------------------

#Rhipicephalus_appendiculatus_DQ901311.1
-------------------CCCTATTATTTAAGAGCTAAATATT-GTAAGTATATAATA-
ATTAC-GAAAGCAAAAAATTATGG-CGGTATTTTAAGCTTTTCAGAGGAATTTGCTCTTT
AATGGATAAAACA--CCTAAATCTTACTTAAATTTGTCAAATCAACTT-GTATACCACTA
TTAA-AACAATTA---TTAACTCTAA-TTGTTAATATTTAAAAACATA-AATTAATTTAA
ATTAAGTC-AAGGTGC-AGTAAAAATTTAAGA-ATGAAGTGAATTACATTACTTTTAAGA
GA-----AATAAAATTAAA--TAAAATTTAGGATTTGAAAG--TAAAATTAAAA-TAGAA
TGTTAATT-TGAATTAAGCTCTAAAATATGTACATATC----------------------
--------------------------------

#Rhipicephalus_appendiculatus_DQ901312.1
-------------------CCCTATTATTTAAGAGCTAAATATT-GTAAGTATATAATA-
ATTAC-GAAAGCAAAAAATTATGG-CGGTATTTTAAGCTTTTCAGAGGAATTTGCTCTTT
AATGGATAAAACA--CCTAAATCTTACTTAAATTTGTCAAATCAACTT-GTATACCACTA
TTAA-AACAATTA---TTAACTCTAA-TTGTTAATATTTAAAAACATA-AATTAATTTAA
ATTAAGTC-AAGGTGC-AGTAAAAATTTAAGA-ATGAAGTGAATTACATTACTTTTAAGA
GA-----AATAAAATTAAA--TAAAATTTAGGATTTGAAAG--TAAAATTAAAA-TAGAA
TGTTAATT-TGAATTAAGCTCTAAAATATGTACATATC----------------------
--------------------------------

#Rhipicephalus_appendiculatus_DQ901313.1
-------------------CCCTATTATTTAAGAGCTAAATATT-GTAAGTATATAATA-
ATTAC-GAAAGCAAAAAATTATGG-CGGTATTTTAAGCTTTTCAGAGGAATTTGCTCTTT
AATGGATAAAACA--CCTAAATCTTACTTAAATTTGTCAAATCAACTT-GTATACCACTA
TTAA-AACAATTA---TTAACTCTAA-TTGTTAATATTTAAAAACATA-AATTAATTTAA
ATTAAGTC-AAGGTGC-AGTAAAAATTTAAGA-ATGAAGTGAATTACATTACTTTTAAGA
GA-----AATAAAATTAAA--TAAAATTTAGGATTTGAAAG--TAAAATTAAAA-TAGAA
TGTTAATT-TGAATTAAGCTCTAAAATATGTACATATC----------------------
--------------------------------

#Rhipicephalus_appendiculatus_DQ901314.1
-------------------CCCTATTATTTAAGAGCTAAATATT-GTAAGTATATAATA-
ATTAC-GAAAGCAAAAAATTATGG-CGGTATTTTAAGCTTTTCAGAGGAATTTGCTCTTT
AATGGATAAAACA--CCTAAATCTTACTTAAATTTGTCAAATCAACTT-GTATACCACTA
TTAA-AACAATTA---TTAACTCTAA-TTGTTAATATTTAAAAACATA-AATTAATTTAA
ATTAAGTC-AAGGTGC-AGTAAAAATTTAAGA-ATGAAGTGAATTACATTACTTTTAAGA
GA-----AATAAAATTAAA--TAAAATTTAGGATTTGAAAG--TAAAATTAAAA-TAGAA
TGTTAATT-TGAATTAAGCTCTAAAATATGTACATATC----------------------
--------------------------------

#Rhipicephalus_appendiculatus_DQ901315.1
-------------------CCCTATTATTTAAGAGCTAAATATT-GTAAGTATATAATA-
ATTAC-GAAAGCAAAAAATTATGG-CGGTATTTTAAGCTTTTCAGAGGAATTTGCTCTTT
AATGGATAAAACA--CCTAAATCTTACTTAAATTTGTCAAATCAACTT-GTATACCACTA
TTAA-AACAATTA---TTAACTCTAA-TTGTTAATATTTAAAAACATA-AATTAATTTAA
ATTAAGTC-AAGGTGC-AGTAAAAATTTAAGA-ATGAAGTGAATTACATTACTTTTAAGA
GA-----AATAAAATTAAA--TAAAATTTAGGATTTGAAAG--TAAAATTAAAA-TAGAA
TGTTAATT-TGAATTAAGCTCTAAAATATGTACATATC----------------------
--------------------------------

#Rhipicephalus_appendiculatus_DQ901316.1
-------------------CCCTATTATTTAAGAGCTAAATATT-GTAAGTATATAATA-
ATTAC-GAAAGCAAAAAATTATGG-CGGTATTTTAAGCTTTTCAGAGGAATTTGCTCTTT
AATGGATAAAACA--CCTAAATCTTACTTAAATTTGTCAAATCAACTT-GTATACCACTA
TTAA-AACAATTA---TTAACTCTAA-TTGTTAATATTTAAAAACATA-AATTAATTTAA
ATTAAGTC-AAGGTGC-AGTAAAAATTTAAGA-ATGAAGTGAATTACATTACTTTTAAGA
GA-----AATAAAATTAAA--TAAAATTTAGGATTTGAAAG--TAAAATTAAAA-TAGAA
TGTTAATT-TGAATTAAGCTCTAAAATATGTACATATC----------------------
--------------------------------

#Rhipicephalus_appendiculatus_DQ901317.1
-------------------CCCTATTATTTAAGAGCTAAATATT-GTAAGTATATAATA-
ATTAC-GAAAGCAAAAAATTATGG-CGGTATTTTAAGCTTTTCAGAGGAATTTGCTCTTT
AATGGATAAAACA--CCTAAATCTTACTTAAATTTGTCAAATCAACTT-GTATACCACTA
TTAA-AACAATTA---TTAACTCTAA-TTGTTAATATTTAAAAACATA-AATTAATTTAA
ATTAAGTC-AAGGTGC-AGTAAAAATTTAAGA-ATGAAGTGAATTACATTACTTTTAAGA
GA-----AATAAAATTAAA--TAAAATTTAGGATTTGAAAG--TAAAATTAAAA-TAGAA
TGTTAATT-TGAATTAAGCTCTAAAATATGTACATATC----------------------
--------------------------------

#Rhipicephalus_appendiculatus_DQ901318.1
-------------------CCCTATTATTTAAGAGCTAAATATT-GTAAGTATATAATA-
ATTAC-GAAAGCAAAAAATTATGG-CGGTATTTTAAGCTTTTCAGAGGAATTTGCTCTTT
RATGGATAAAACA--CCTAAATCTTACTTAAATTTGTCAAATCAACTT-GTATACCACTA
TTAA-AACAATTA---TTAACTCTAA-TTGTTAATATTTAAAAACATA-AATTAATTTAA
ATTAAGTC-AAGGTGC-AGTAAAAATTTAAGA-ATGAAGTGAATTACATTACTTTTAAGA
GA-----AATAAAATTAAA--TAAAATTTAGGATTTGAAAG--TAAAATTAAAA-TAGAA
TGTTAATT-TGAATTAAGCTCTAAAATATGTACATATC----------------------
--------------------------------

#Rhipicephalus_appendiculatus_DQ901319.1
-------------------CCCTATTATTTAAGAGCTAAATATT-GTAAGTATATAATA-
ATTAC-GAAAGCAAAAAATTATGG-CGGTATTTTAAGCTTTTCAGAGGAATTTGCTCTTT
AATGGATAAAACA--CCTAAATCTTACTTAAATTTGTCAAATCAACTT-GTATACCACTA
TTAA-AACAATTA---TTAACTCTAA-TTGTTAATATTTAAAAACATA-AATTAATTTAA
ATTAAGTC-AAGGTGC-AGTAAAAATTTAAGA-ATGAAGTGAATTACATTACTTTTAAGA
GA-----AATAAAATTAAA--TAAAATTTAGGATTTGAAAG--TAAAATTAAAA-TAGAA
TGTTAATT-TGAATTAAGCTCTAAAATATGTACATATC----------------------
--------------------------------

#Rhipicephalus_appendiculatus_DQ901320.1
-------------------CCCTATTATTTAAGAGCTAAATATT-GTAAGTATATAATA-
ATTAC-GAAAGCAAAAAATTATGG-CGGTATTTTAAGCTTTTCAGAGGAATTTGCTCTTT
AATGGATAAAACA--CCTAAATCTTACTTAAATTTGTCAAATCAACTT-GTATACCACTA
TTAA-AACAATTA---TTAACTCTAA-TTGTTAATATTTAAAAACATA-AATTAATTTAA
ATTAAGTC-AAGGTGC-AGTAAAAATTTAAGA-ATGAAGTGAATTACATTACTTTTAAGA
GA-----AATAAAATTAAA--TAAAATTTAGGATTTGAAAG--TAAAATTAAAA-TAGAA
TGTTAATT-TGAATTAAGCTCTAAAATATGTACATATC----------------------
--------------------------------

#Rhipicephalus_camicasi_FJ536556.1
-----------------------ATTATTTAAGAGCTTAACATT-GTAAGTAAGTAATA-
ATTAT-TAAAGCAAAAAATTATGG-CGGTATTTTAAGCTTTTCAGAGGAATTTGCTCTTT
AATGGATAAAACA--CCAAAATCTTACTTAAATTTGTTATTTCAATTT-GTATACCACTA
TAAA-AACAATTT---ATAACTTTAA-TTGTTTAAATTTACA-AAATT--A--AAATATA
-TTAAGTC-AAGGTGC-AGTAAAAATTTAAGA-ATGAAGTGAATTACATTACTTTTTAGT
GA--AATAAAT---TTATAA-TAATATTTAGGATTTGAAAG--TAAAATTAAAA-TAGAA
TGTTAATT-TGAATTAAGCTCTAAAATATGTAC---------------------------
--------------------------------

#Rhipicephalus_microplus_EU921772.1
-----------------------ATTATTTTAGAGCTTTACATTGTA-AGTAAATAA-TA
ATTAC-GAAAGCAAAAAATTATGG-CGGTATTTTAAGCTTTTCAGAGGAATTTGCTCTTT
AATGGATAAAACAC-C-TAAATCTTACTTAAATTTGTTAAATCAATTT-GTATACCACTA
TT-AAATTAATTA---ATAATTTTAA-TTTATAAAATTTAT-ATAAATTTA--AAAAAAA
-TTAAGTC-AAGGTGC-AGTAAAAATTTAAGA-ATGAAGTGAATTACATTTCTTTTAAGA
GAT---TATTTAAATTAAAAATTTAATTTAGGATTTGAAAG--TAAAATTAAAA-TAGAA
TGTTAATT-TGAATTGAGCTCTAAAATATGTAC---------------------------
--------------------------------

#Rhipicephalus_muhsamae_FJ536559.1
-----------------------ATTATTTAAGAGGCTAATGTT-GTTAGTAAATATAA-
ATTAT-GAAAGCAAAAAATTATGG-CGGTATTTTAAGCTTTTCAGAGGAATTTGCTCTTT
AATGGATAAAACA--CCTAAATCTTACTTGAATTTGTTAAATCAATTT-GTATACCACTA
TAAA-AACAATTA---ATAACTCTAA-TTGTTTAAATTTATTAA-ATT--A--AATTATG
-TTAAGTC-AAGGTGC-AGTAAAAATTTAAGA-ATGAAGTGAATTACATTTCTTTTTAGA
GA----TA-AAAGATTA-AATTTATAAATAGGATTTGAAAG--TAAAATTAAAA-TAGAA
TGTTAATT-TGAATAAAGCTCTAAAATATGTAC---------------------------
--------------------------------

#Rhipicephalus_pusillus_FJ536547.1
-----------------------ATTATTAAAGAGCTTAACATT-GTTAGTAAATAAAA-
ATTAT-GAAAGCAAAAAATTATGG-CGGTATTTTAAGCTTTTCAGAGGAATTTGCTCTTT
AATGGATAAAACA--CCTAAATCTTACTTAAATTTGTTAATCCAATTT-GTATACCACTA
TAAA-AACAATTA---ATAACTTTAA-TTGTTAAAATTTACT-AAATT--A--AATTATA
-TTAAGTC-AAGGTGC-AGTAAAAATTTAAGA-ATGAAGTGAATTACATTACTTTTTAGA
GA--GAGA--AAAATTAAAT-TTATATTTAGGATTTGAAAG--TAAAATTGAAA-TAGAA
TGTCAATT-TGAATTAAGCTCTAAAATATGTAC---------------------------
--------------------------------

#Rhipicephalus_sanguineus_U95915.1
---AAACTAGGATTAGATACCCTATTATTTAAGAGGTAAACATT-GTTAGTAA-TAGAA-
ATTAC-GAAAGCAAAAAATTATGG-CGGTATTTTAAGCTTTTCAGAGGAATTTGCTCTTT
AATGGATAAAACA--CCTAAATCTTACTTAAATTTGTTACTGCAATTT-GTATACCACTA
TAAA-AACAATTT---ATAACTTCAA-TTGTTAAAATTTATT-AAATTTAA--AATATCA
-TTAAGTC-AAGGTGC-AGTAAAAATTTAAGA-ATGAAGTGAATTACATTACTTTTTAGT
GA--AAAAA-AAATTTA-AA-TTAACTTTAGGATTTGAAAG--TAAAATTGAAA-TAGAA
TGTCAATT-TGAATTAAGCTCTAAAATATGTACATATCGCCCG-----------------
--------------------------------

#Rhipicephalus_sanguineus_AY559841.1
-----------------------TATATTTTAGAGGTAAACATT-GTTAGTAAATAAAA-
ATTAC-GAAAGCAAAAAATTATGG-CGGTATTTTAAGCTTTTCAGAGGAATTTGCTCTTT
AATGGATAAAACA--CCTAAATCTTACTTAAATTTGTTAATTCAATTT-GTATACCACTA
TAAA-AACAATTA---ATAACTTCAA-TTGTTAAAATTTATT-AAATT--A--AGTTATA
-TTAAGTC-AAGGTGC-AGTAAAAATTTAAGA-ATGAAGTGAATTACATTTCTTTTTAGA
GA--GAGA---AATTTA-AA-TAACATTTAGGATTTGAAAG--TAAAATTGAAA-TAGAA
TGTCAATT-TGAATTAAGCTCTAAAATATGTACATATCGCCCGTCACTCTTT--------
--------------------------------

#Rhipicephalus_sanguineus_AY559842.1
------------------ACCCTATTATTTTAGAGCTTAACATT-GTAAGTAAATAATAA
-TTAT-GAAAGCAAAAAATTATGG-CGGTATTTTAAGCTTTTCAGAGGAATTTGCTCTTT
AATGGATAAAACA--CCAAAATCTTACTTAGATTTGTGATTTCAATTT-GTATACCACTA
TTAA-AACAATTT---ATAACTTTAA-TTGTTTAAATTTACA-AAACT--A--AAATATA
-TTAAGTC-AAGGTGC-AGTAAAAATTTAAGG-ATGAAGTGAATTACATTACTTTTTAGT
GA--GATAAGT---TTATAA-CAATATTTAGGATTTGAAAG--TAAAATTAAAA-TAGGA
TGTTAATT-TGAATTAAGCTCTAAAATATGTACATATCGCCCGTCACCTTATAGAT----
--------------------------------

#Rhipicephalus_sanguineus_AY559843.1
TTTAAAACTGGATTAGATACCCTATTATTTTAGAGGTAAACATT-GTTAGTAAATAAAA-
ATTAC-GAAAGCAAAAAATTATGG-CGGTATTTTAAGCTTTTCAGAGGAATTTGCTCTTT
AATGGATAAAACA--CCTAAATCTTACTTAAATTTGTTAATTCAATTT-GTATACCACTA
TAAA-AACAATTA---ATAACTTCAA-TTGTTAAAATTTATT-AAATT--A--AGTTATA
-TTAAGTC-AAGGTGC-AGTAAAAATTTAAGA-ATGAAGTGAATTACATTTCTTTTTAGA
GA--GAGA---AATTTA-AA-TAACATTTAGGATTTGAAAG--TAAAATTGAAA-TAGAA
TGTCAATT-TGAATTAAGCTCTAAAATATGTACATATCGCCCGTCACTCTTTATTAAGAT
AAGTCGTTACATAGG-----------------

#Rhipicephalus_sanguineus_AY947467.1
-----------------------ATTATTTAAGAGGTAAATATT-GTTAGTAAATAAAA-
ATTAC-GAAAGCAAAAAATTATGG-CGGTATTTTAAGCTTTTCAGAGGAATTTGCTCTTT
AATGGATAAAACA--CCTGAATCTTACTTAAATTTGTTAATTCAATTT-GTATACCACTA
TAAA-AACAATTA---ATAACTTTAA-TTGTTTAAACTTATT-AAATT--A--AATTATA
-TTAAGTC-AAGGTGC-AGTAAAAATTTAAGA-ATGAAGTGAATTACATTTCTTTTTAGA
GA--AAGA---AATTTA-AA-TAACATTTAGGATTTGAAAG--TAAAATTGAAA-TAGAA
TGTCAATT-TGAATTAAGCTCTAAAATATGTAC---------------------------
--------------------------------

#Rhipicephalus_sanguineus_AY987377.1
-----------------------ATTATTTAAGAGCTTAACATT-GTAAGTAAATAATAA
-TTAT-GAAAGCAAAAAATTATGG-CGGTATTTTAAGCTTTTCAGAGGAATTTGCTCTTT
AATGGATAAAACA--CCAAAATCTTACTTAGATTTGTGATTTCAATTT-GTATACCACTA
TTAA-AACAATTT---ATAACTTTAA-TTGTTTAAATTTACA-AAACT--A--AAATATA
-TTAAGTC-AAGGTGC-AGTAAAAATTTAAGG-ATGAAGTGAATTACATTACTTTTTAGT
GA--GATAAGT---TTATAA-CAATATTTAGGATTTGAAAG--TAAAATTAAAA-TAGGA
TGTTAATT-TGAATTAAGCTCTAAAATATGTAC---------------------------
--------------------------------

#Rhipicephalus_sanguineus_EU346675.1
------------------------------------------TT-GTAAGTAAATAATA-
ATTAT-GAAAGCCAAAAATTATGG-CGGTATTTTAAGCTTTTCAGAGGAATTTGCTCTTT
AATGGATAAAACA--CCAAAATCTTACTTAGATTTGTGATTTCAATTT-GTATACCACTA
TTAA-AACAATTT---ATAACTTTAA-TTGTTTAAATTTACA-AAACT--A--AAATATA
-TTAAGTCAAGGGTGC-AGTAAAAATTTAAGG-ATGAAGTGAATTACATTACTTTTTAGT
GA--GATAAGT---TTATAA-CAATATTTAGGATTTGAAAG--TAAAATTAAAA-TAGGA
TGTTAATT-TGAATTAAGCTCTAAAATATGTACATATCGCCC--GTCACTC---------
--------------------------------

#Rhipicephalus_sanguineus_EU346676.1
---------------------------------------ACATT-GTGAGTAATTAATA-
ATTAT-GAAAGCGAAAAATTATGG-CGGTATTTTGAGCTTTTCAGAGGAATTGCTCTTGT
AAGGGATAAAACA--CCAAAATCTTACTTAGATTTGTGATTTCAATTG-TGATACCACTA
TTAAGAACAATTT---ATAACTTTAA-TTGTTTAAATTTACA-AAACT--A--AAATATA
-TTAAGGTCCAGGTGC-AGTAAAAATTTAAGGCATGAAGTGAATTACATTACTTTTTAGT
GA--GATAAAT---TTATAA-CAATATTTAGGATTTGAAAG--TAAAATTAAAA-TAGGA
TGTTCATT-TGAATTAAGCTCTAAAATATG------------------------------
--------------------------------

#Rhipicephalus_sanguineus_EU346677.1
--------------------------------------------------------ATA-
ATTAT-GAAAGCAAAAA-TTATGG-CGGTATTTTAAGCTTTTCAGAGGAATTTGCTCTTT
AATGGATAAAACACACCAAAATCTTACTTAGGATTGTGATTTCAATT--GTGTACCACTA
TTAA-AACAATTT---ATAACTTTAA-TTGTTTAAATTTACA-AAACT--A--AAATATA
-TTAAGTC-AAGGTGC-AGTAAAAATTTAAGG-ATGAAGTGAATTACATTACTTTTTAGT
GA--GATAAGT---TTATAA-CAATATTTAGGATTTGAAAG--TAAAATTAAAA-TAGGA
TGTTAATT-TGAATTAAGCTCTAAAATATGTACATATCGCCC--GTCACTCTTTA-----
--------------------------------

#Rhipicephalus_sanguineus_EU346678.1
----------------------------------------------------AGTAATAT
ATTAT-GAAAGCAAAAA-TTATGG-CGGTATTTTAAGCTTTTCAGAGGAATTTGCTCTTT
AATGGATAAAACA--CCAAAATCTTACTTAGATTTGTGATTTCAATTT-GTATACCACTA
TTAA-AACAATTT---ATAACTTTAA-TTGTTTAAATTTACA-AAACT--A--AAATATA
-TTAAGTCCAAGGTGC-AGTAAAAATTTAAGG-ATGAAGTGAATTACATTACTTTTTAGT
GA--GATAAAT---TTATAA-CAATATTTAGGATTTGAAAG--TAAAATTAAAA-TAGGA
TGTTAATTGTGAATTAAGCTCTAAAATATGTACATATCGGCCCGGTCACTCTTTATTAAG
GATAAGTC------------------------

#Rhipicephalus_sanguineus_EU346679.1
----------GATTAGATACCCTATTATTTTAGAGCTTGACATT-GTAAGTAAATAATA-
ATTAT-GAAAGCAAAAAATTATGG-CGGTATTTTAAGCTTTTCAGAGGAATTTGCTCTTT
AATGGATAAAACA--CCAAAATCTTACTTAGATTTGTGATTTCAATTT-GTATACCACTA
TTAA-AACAATTT---ATAACTTTAA-TTGTTTAAATTTACA-AAACT--A--AAATATA
-TTAAGTC-AAGGTGCCAGTAAAAATTTAAGG-ATGAAGTGAATTACATTACTTTTTAGT
GA--GATAAAT---TTATAA-CAATATTTAGGATTTGAAAG--TAAAATTAAAA-TAGGA
TGTTAATT-TGAATTAAGCTCTAAAATATGTACATATCGCCC--GTCACTCTTTATTAAG
ATA-----------------------------

#Rhipicephalus_sanguineus_EU346680.1
------------TTAGATACCCTATTATTTTAGAGCTTAACATT-GTAAGTAAATAATAA
-TTAT-GAAAGCAAAAAATTATGG-CGGTATTTTAAGCTTTTCAGAGGAATTTGCTCTTT
AATGGATAAAACA--CCAAAATCTTACTTAGATTTGTGATTTCAATT--GTATACCACTA
TTAA-AACAATTT---ATAACTTTAA-TTGTTTAAATTTACA-AAACT--A--AAATATA
-TTAAGTC-AAGGTGC-AGTAAAAATTTAAGG-ATGAAGTGAATTACATTACTTTTTAGT
GA--GATAAGT---TTATAA-CAATATTTAGGATTTGAAAG--TAAAATTAAAA-TAGGA
TGT---------------------------------------------------------
--------------------------------

#Rhipicephalus_sanguineus_EU346681.1
----------GATTAGATACCCTATTATTTTAGAGCTTGAGCGG-ACATGTAGGTAATAT
ATTAT-GAAAGCAAAAAATTATGG-CGGTATTTTAAGCTTTTCAGAGGAATTTGCTCTTT
AATGGATAAAACA--CCAAAATCTTACTTAGATTTGTGATTTCAAATT-GTATACCACTA
TTAA-AACAATTT---ATAACTTTAA-TTGTTTAAATTTACA-AAACT--A--AAATATA
-TTAAGTCAAGGGTGC-AGTAAAAATTTAAGG-ATGAAGTGAATTACATTACTTTTTAGT
GA--GATAAAT---TTATAA-CAATATTTAGGATTTGAAAG--TAAAATTAAAA-TAGGA
TGTTAATT-TGAATTAAGCTCTAAAATATGTACATATCGCCC--GTCACTCTTTATTAAG
-ATAAGTC------------------------

#Rhipicephalus_turanicus_U95916.1
---AAACTAGGATTAGATACCCTATTATTTAAGAGCTTAACATT-GTAAGTAAATAAAG-
ATTAT-GAAAGCAAAAAATTATGG-CGGTATTTTAAGCTTTTCAGAGGAATTTGCTCTTT
AATGGATAAAACA--CCTAAATCTTACTTAAATTTGTTA-TGCACTTT-GTATACCACTA
TAAA-AACAATTT---ATAACTTTAA-TTGTTGGTATTTATTTAAATT--A--AAATATA
-TTAAGTC-AAGGTGC-AGTAAAAATTTAAGG-ATGAAGTGAATTACATTACTTTTTAGA
GATTAAGAAAA---TTAAAA-TA-TATTTAGGATTTGAAAG--TAAAATTAAAA-TATAA
TGTTAATT-TGAATTAAGCTCTAAAATATGTACATATCGCCCGTCACTCTTTTACAAGAT
AAGTCGTAACATAG------------------

#1_sample_Rhipicephalus_microplus
--------------------------------------------GTA-AGTAAATAA-TA
ATTAC-GAAAGCAAAAAATTATGG-CGGTATTTTAAGCTTCTCAGAGGAATTTGCTCTTT
AATGGATAAAACAC-C-TAAATCTTACTTAAATTTGTTAAGTCAATTT-GTATACCACTA
TT-AAATTAATTA---ATAATTTTAA-TTTATAAAATTTAT-ATAAATTTA--AAAAAAA
-TTAAGTC-AAGGTGC-AGTAAAAGTTTAAGA-ATGAAGTGAATTACAATTCTTTTAAGA
GAT---TATTTAAATTAAAATTTTAATTTAGGATTTGAAAG--TAAAATTAAAA-TAGAA
TGTTAATT-TGAATTAAGCTCT--------------------------------------
--------------------------------

#10_sample_Rhipicephalus_microplus
------------------------------------------TTGTA-AGTAAATAA-TA
ATTAC-GAAAGCAAAAAATTATGG-CGGTATTTTAAGCTTCTCAGAGGAATTTGCTCTTT
AATGGATAAAACAC-C-TAAATCTTACTTAAATTTGTTAAGTCAATTT-GTATACCACTA
TT-AAATTAATTA---ATAATTTTAA-TTTATAAAATTTAT-ATAAATTTA--AAAAAAA
-TTAAGTC-AAGGTGC-AGTAAAAGTTTAAGA-ATGAAGTGAATTACAATTCTTTTAAGA
GAT---TATTTAAATTAAAATTTTAATTTAGGATTTGAAAG--TAAAATTAAAA-TAGAA
TGTTAATT-TGAATTAAGCTCTAA------------------------------------
--------------------------------

#12_sample_Rhipicephalus_microplus
------------------------------------------------------------
----------------------------------------------------TGCTCTTT
AATGGATAAAACAC-C-TAAATCTTACTTAAATTTGTTAAGTCAATTT-GTATACCACTA
TT-AAATTAATTA---ATAATTTTAA-TTTATAAAATTTAT-ATAAATTTA--AAAAAAA
-TTAAGTC-AAGGTGC-AGTAAAAGTTTAAGA-ATGAAGTGAATTACAATTCTTTTAAGA
GAT---TATTTAAATTAAAATTTTAATTTAGGATTTGAAAG--TAAAATTAAAA-TAGAA
TGTTAATT-TGAATTAAGCTCTA-------------------------------------
--------------------------------

#16_sample_Rhipicephalus_microplus
----------------------------------------------A-AGTAAATAA-TA
ATTAC-GAAAGCAAAAAATTATGG-CGGTATTTTAAGCTTCTCAGAGGAATTTGCTCTTT
AATGGATAAAACAC-C-TAAATCTTACTTAAATTTGTTAAGTCAATTT-GTATACCACTA
TT-AAATTAATTA---ATAATTTTAA-TTTATAAAATTTAT-ATAAATTTA--AAAAAAA
-TTAAGTC-AAGGTGC-AGTAAAAGTTTAAGA-ATGAAGTGAATTACAATTCTTTTAAGA
GAT---TATTTAAATTAAAATTTTAATTTAGGATTTGAAAG--TAAAATTAAAA-TAGAA
TGTTAATT-TGAATTAAGCTC---------------------------------------
--------------------------------

#193_sample_Rhipicephalus_sanguineus
-------------------------------------------------GTAAATAAAG-
ATTAT-GAAAGCAAAAAATTATGG-CGGTATTTTAAGCTTTTCAGAGGAATTTGCTCTTT
AATGGATAAAACA--CCTAAATCTTACTTAAATTTGTTAATTCAATTT-GTATACCACTA
TAAA-AACAATTT---ATAACTTTAA-TTGTTGATATTTATT-AAATT--A--AAATATA
-TTAAGTC-AAGGTGC-AGTAAAAATTTAAGG-ATGAAGTGAATTACATTACTTTTTAGA
GA--AATAAAT---TTAAAA-TAATATTTAGGATTTGAAAG--TAAAATTAAAA-TATAA
TGTTAATT-TGA------------------------------------------------
--------------------------------

#Boophilus_microplus_DQ003008.1
---AAACTAGGATTAGATACCCTATTATTTAAGAGCTTTACATTGTA-AGTAAATAT-TA
ATTAC-GAAAGCAAAAAATTATGG-CGGTATTTTAAGCTTTTCAGAGGAATTTGCTCTTT
AATGGATAAAACAC-C-TAAATCTTACTTAAATTTGTTAAGTCAATTT-GTATACCACTA
TT-AAATTAATTA---TTAATTTTAA-TTTATAAAATTTAT-GCAAATTTA--AAAAAAA
-TTAAGTC-AAGGTGC-AGTAAAAATTTAAGA-ATGAAGTGAATTACATTTCTTTTAAGA
GAT---TATTAAAATTAAAATTTTAATTTAGGATTTGAAAG--TAAAATTAAAA-TAGAA
TGTTAATT-TGAATTAAGCTCTAAAATATGTACACATCGCCCGTCGCTCTCATT------
--------------------------------

#Boophilus_microplus_DQ003009.1
---AAACTAGGATTAGATACCCTATTATTTAAGAGCTTTACATTGTA-AGTAAATAT-TA
ATTAC-GAAAGCAAAAAATTATGG-CGGTATTTTAAGCTTTTCAGAGGAATTTGCTCTTT
AATGGATAAAACAC-C-TAAATCTTACTTAAATTTGTTAAGTCAATTT-GTATACCACTA
TT-AAATTAATTA---TTAATTTTAA-TTTATAAAATTTAT-GCAAATTTA--AAAAAAA
-TTAAGTC-AAGGTGC-AGTAAAAATTTAAGA-ATGAAGTGAATTACATTTCTTTTAAGA
GAT---TATTAAAATTAAAATTTTAATTTAGGATTTGAAAG--TAAAATTAAAA-TAGAA
TGTTAATT-TGAATTAAGCTCTAAAATATGTACACATCGCCCGTCGCTCTCATT------
--------------------------------

#Boophilus_microplus_DQ003010.1
---AAACTAGGATTAGATACCCTATTATTTAAGAGCTTTACATTGTA-AGTAAATAT-TA
ATTAC-GAAAKSAAAAAATTATGS-SG-TATTTTARSTCTTTCAGAGGAAWTTKKCTMWT
AATGGATAAAACAC-CCTAAATYYTACTTAAATTTGTTAAGTCAATTT-GTATACMCYCA
TT-AAATTAATTA---TTAATTTTAA-TTTATAAAATTTAT-GCAAATTTA--AAAAAAA
-TTAAGTC-AAGGTGM-MGTAAAAATTTAAGA-ATGAAGTGAATTACATTTYYTTTAAGA
GAT---TATTAAAATTAAAATTTTAATT-AKGATTTGWAAGAATAAAATTAAAA-TRRAA
TGTTAATT-TGAATTAAGCTCTAAAATATGTACACATCGCCCGTCGCTCTCATT------
--------------------------------

#Boophilus_microplus_DQ003011.1
---AAACTAGGATTAGATACCCTATTATTTAAGAGCTTTACATTGTA-AGTAAATAT-TA
ATTAC-GAAAGCAAAAAATTATGG-CG-TATTTTAAGCTTTTCAGAGGAATTTGCTCTTT
AATGGATAAAACAC-C-TAAATCTTACTTAAATTTGTTAAGTCAATTT-GTATACCACTA
TT-AAATTAATTA---TTAATTTTAA-TTTATAAAATTTAT-GCAAATTTA--AAAAAAA
-TTAAGTC-AAGGTGCGAGTAAAAATTTAAGA-ATGAAGTGAATTACATTTCTTTTAAGA
GAT---TATTAAAATTAAAATTTTAATT-TAGGTTTGAAAG--TAAAATTAAAA-TAGAA
TGTTAATT-TGAATTAAGCTCTAAAATATGTACACATCGCCCGTCGCTCTCATT------
--------------------------------

#Boophilus_microplus_U95867.1
---AAACTAGGATTAGATACCCTATTATTTAAGAGCTTTACATTGTA-AGTAAATAT-TA
ATTAC-GAAAGCAAAAAATTATGG-CGGTATTTTAAGCTTTTCAGAGGAATTTGCTCTTT
AATGGATAAAACAC-C-TAAATCTTACTTAAATTTGTTAGGC-AATTT-GTATACCACTA
TT-AAATTAATTA---TTAATTTTAA-TTTATAAAATTTATTGCAAATTTA--AAAAAAA
-TTAAGTC-AAGGTGC-AGTAAAAATTTAAGA-ATGAAGTGAATTACATTTCTTTTAAGA
GAT---TAG-AAAATTAAAATTATTATTTAGGATTTGAAAG--TAAAATTAAAA-TAGAA
TGTTAATT-TGAATTAAGCTCTAAAATATGTACATATCGCCCGTCACTCTTTATTAAGAT
AAGTCGTAACATAG------------------

#Rhipicephalus_annulatus_EU921773.1
-----------------------ATTATTTTAGAGCTTTACATTGTA-AGTAAATAA-TA
ATTAC-GAAAGCAAAAAATTATGG-CGGTATTTTAAGCTTTTCAGAGGAATTTGCTCTTT
AATGGATAAAACAC-C-TAAATCTTACTTAAATTTGTTAGGTCAATTT-GTATACCACTA
TT-AAATTAATTA---ATAATTTTAA-TTTATAAAATTTAT-ATAAATTTA--AAAAAAA
-TTAAGTC-AAGGTGC-AGTAAAAATTTAAGA-ATGAAGTGAATTACAATTCTCTTAAGA
GAT---TATTTAAATTAAAATTTTAATTTAGGATTTGAAAG--TAAAATTAAAA-TAGAA
TGTTAATT-TGAATAAAGCTCTAAAATATGTACATATCGCCCGT----------------
--------------------------------

#Rhipicephalus_appendiculatus_U95914.1
---AAACTAGGATTAGATACCCTATTATTTAAGAGCTAAATATT-GTAAGTATATAATA-
ATTAC-GAAAGCAAAAAATTATGG-CGGTATTTTAAGCTTTTCAGAGGAATTTGCTCTTT
AATGGATAAAACA--CCTAAATCTTACTTAAATTTGTCGG--CAACTT-GTATACCACTA
TTAA-AACAATTA---TTAACTCTAA-TTGTTAATATTTAAAAACATA-AATTAATTTAA
ATTAAGTC-AAGGTGC-AGTAAAAATTTAAGA-ATGAAGTGAATTACATTACTTTTAAGA
GAT---TAAGAAATTTAAAA-TAAAATTTAGGATTTGAAAG--TAAAATTAAAA-TAGAA
TGTTAATT-TGAATTAAGCTCTAAAATATGTACATATCGCCCGTCACTCTTTTTTAAGAT
AAGTCGTAACATAG------------------

#Rhipicephalus_bursa_KC243834.1
---------------------------------AGCTATATATTGTA-AGTAAATAA-TT
ATTAC-GAAAGCAAAAAATTATGG-CGGTATTTTAAGCTTTTCAGAGGAACTTGCTCTTT
AATGGATAGAACAC-C-TAAATCTTACTTAAATTTGCTAAATCAATTT-GTATACCACTA
TA-AAATTAATTA---TTTACTTTAA-TTAATAAAGTTTAT-AAA-TTTTA--GAATAAA
-TTAAGTC-AAGGTGC-AGTAAAAATTTAAGA-ATGAAGTGAGTTACATTTCTTTTAAGA
GAA---CTACAAATTTAAAAATA-ATATTAGGATTTGAAAG--TAAAATTAAAA-TAGAA
TGTTAATT-TGAATAAAGCTCTAAAATATGTACATATCGCCCGTCACT------------
--------------------------------

#Rhipicephalus_bursa_KC243833.1
---------------------------------AGCTATATATTGTA-AGTAAATAA-TT
ATTAC-GAAAGCAAAAAATTATGG-CGGTATTTTAAGCTTTTCAGAGGAACTTGCTCTTT
AATGGATAGAACAC-C-TAAATCTTACTTAAATTTGCTAAATCAATTT-GTATACCACTA
TA-AAATTAATTA---TTTACTTTAA-TTAATAAAGTTTAT-AAA-TTTTA--GAGTAAA
-TTAAGTC-AAGGTGC-AGTAAAAATTTAAGA-ATGAAGTGAGTTACATTTCTTTTAAGA
GAA---CTACAAATTTAAAAATA-ATATTAGGATTTGAAAG--TAAAATTAAAA-TAGAA
TGTTAATT-TGAATAAAGCTCTAAAATATGTACATATCGCCCGTCACT------------
--------------------------------

#Rhipicephalus_evertsi_evertsi_DQ849229.1
-------------------CCCTATTATTTAAGAGCTATATATTGTT-AGTAAATAA-TT
ATTAC-GAAAGCAAAAAATTATGG-CGGTATTTTAAGCTTTTCAGAGGAATTTGCTCTTT
AATGGATAAAACAC-C-TAAATCTTACTTGAATTTGTTAAGTCAATTT-GTATACCACTA
TA-AAATTAATTA---TTTGCTTTAA-TTAATAAAGTTTAT-AAT-TTTTA--AAACAAA
-TTAAGTC-AAGGTGC-AGTAAAAATTTAAGA-ATGAAGTGAATTACATTTCTTCTAAGA
GAT---TAATGCAATTAAAAATA-GAATTAGGATTTGAAAG--TAAAATTAAAA-TATAA
TGTTAATT-TGAATAAAGCTCTAAAATATGTACATATCGCCCGTCACTCTTTATTAA---
--------------------------------

#Rhipicephalus_evertsi_evertsi_DQ849230.1
-------------------CCCTATTATTTAAGAGCTATATATTGTT-AGTAAATAA-TT
ATTAC-GAAAGCAAAAAATTATGG-CGGTATTTTAAGCTTTTCAGAGGAATTTGCTCTTT
AATGGATAAAACAC-C-TAAATCTTACTTGAATTTGTTAAGTCAATTT-GTATACCACTA
TA-AAATTAATTA---TTTGCTTTAA-TTAATAAAGTTTAT-AAT-TTTTA--AAACAAA
-TTAAGTC-AAGGTGC-AGTAAAAATTTAAGA-ATGAAGTGAATTACATTTCTTCTAAGA
GAT---TAATGCAATTAAAAATA-GAATTAGGATTTGAAAG--TAAAATTAAAA-TATAA
TGTTAATT-TGAATAAAGCTCTAAAATATGTACATATCGCCCGTCACTCTTTATTAA---
--------------------------------

#Rhipicephalus_guilhoni_KC243811.1
---------------------------------AGCTTAACATT-GTAAGTAAATAATA-
ATTAT-GAAAGCAAAAAATTATGG-CGGTATTTTAAGCTTTTCAGAGGAATTTGCTCTTT
AATGGATAAAACA--CCAAAATCTTACTTAGATTTGTGATTTCAATTT-GTATACCACTA
TTAA-AACAATTT---ATAACTTTAA-TTGTTTAAATTTATA-AAACT--A--AAATATA
-TTAAGTC-AAGGTGC-AGTAAAAATTTAAGG-ATGAAGTGAATTACATTACTTTTTAGT
GA--GATAAAT---TTATAA-TAATATTTAGGATTTGAAAG--TAAAATTAAAA-TAGGA
TGTTAATT-TGAATTAAGCTCTAAGATATGTACATATCGCCC--GTCACT----------
--------------------------------

#Rhipicephalus_guilhoni_KC243812.1
---------------------------------AGCTTAACATT-GTAAGTAAATAATA-
ATTAT-GAAAGCAAAAAATTATGG-CGGTATTTTAAGCTTTTCAGAGGAATTTGCTCTTT
AATGGATAAAACA--CCAAAATCTTACTTAGGTTTGTGATTTCAATTT-GTATACCACTA
TTAA-AACAATTT---ATAACTTTAA-TTGTTTAAATTTATA-AAACT--A--AAATATA
-TTAAGTC-AAGGTGC-AGTAAAAATTTAAGG-ATGAAGTGAATTACATTACTTTTTAGT
GA--AATAAAT---TTATAA-TAATATTTAGGATTTGAAAG--TAAAATTAAAA-TAGGA
TGTTAATT-TGAATTAAGCTCTAAGATATGTACATATCGCCC--GTCACT----------
--------------------------------

#Rhipicephalus_guilhoni_KC243813.1
---------------------------------AGCTTAACATT-GTAAGTAAATAATA-
ATTAT-GAAAGCAAAAAATTATGG-CGGTATTTTAAGCTTTTCAGAGGAATTTGCTCTTT
AATGGATAAAACA--CCAAAATCTTACTTAGATTTGTGATTTCAATTT-GTATACCACTA
TTAA-AACAATTT---ATAACTTTAA-TTGTTCAAATTTATA-AAACT--A--AAATATA
-TTAAGTC-AAGGTGC-AGTAAAAATTTAAGG-ATGAAGTGAATTACATTACTTTTTAGT
GA--GATAAAT---TTATAA-TAATATTTAGGATTTGAAAG--TAAAATTAAAA-TAGAA
TGTTAATT-TGAATTAAGCTCTAAGATATGTACATATCGCCC--GTCACT----------
--------------------------------

#Rhipicephalus_guilhoni_KC243814.1
---------------------------------AGCTTAACATT-GTAAGTAAATAATA-
ATTAT-GAAAGCAAAAAATTATGG-CGGTATTTTAAGCTTTTCAGAGGAATTTGCTCTTT
AATGGATAAAACA--CCAAAATCTTACTTAGATTTGTGATTTCAATTT-GTATACCACTA
TTAA-AACAATTT---ATAACTTTAA-TTGTTCAAATTTATA-AAACT--A--AAATATA
-TTAAGTC-AAGGTGC-AGTAAAAATTTAAGG-ATGAAGTGAATTACATTACTTTTTAGT
GA--GATAAAT---TTATAA-TAATATTTAGGATTTGAAAG--TAAAATTAAAA-TAGGA
TGTTAATT-TGAATTAAGCTCTAAGATATGTACATATCGCCC--GTCACT----------
--------------------------------

#Rhipicephalus_haemaphysaloides_DQ003005.1
---AAACTAGGATTAGATACCCTATTATTTAAGAGCTTAATGTT-GTTAGTAAATATAA-
ATTAT-GAAAGCAAAATATTATGG-CGGTATTTTAAGCTTTTCAGAGGAATTTGCTCTTT
AATGGATAAAACA--CCTAAATCTTACTTAAATTTGTTAAATCAATTT-GTATACCACTA
TAAA-AACAATTA---ATAACTTTAA-TTGTTAGAATTTATAAA-ATT--A--AATTAAA
-TTAAGTC-AAGGTGC-AGTAAAAATTTAAGA-ATGAAGTGAATTACATTGCTTTTTAGA
GG----AA-AAAAATTA-AATTACTGTTTAGGATTTGAAAG--TAAAATTAAAA-TAGAA
TGTTAATT-TGAACTAAGCTCTAAAATATGTACACATCGCCCGTCGCTCTCATT------
--------------------------------

#Rhipicephalus_haemaphysaloides_DQ003006.1
---AAACTAGGATTAGATACCCTATTATTTAAGAGCTTAATGTT-GTTAGTAAATATAA-
ATTAT-GAAAGCAAAATATTATGG-CAGTATTTTAAGCTTTTCAGAGGAATTTGCTCTTT
AATGGATAAAACA--CCTAAATCTTACTTAAATTTGTTAAATCAATTT-GTATACCACTA
TAAA-AACAATTA---ATAACTTTAA-TTGTTAGAATTTATTAA-ATT--A--AATTAAA
-TTAAGTC-AAGGTGC-AGTAAAAATTTAAGG-ATGAAGTGAATTACATTGCTTTTTAGA
GG----AA-AAAAATTA-AATTACTGTTTAGGATTTGAAAG--TAAAATTAAAA-TAGAA
TGTTAATT-TGAATTAAGCTCTAAAATATGTACACATCGCCCGTCGCTCTCATT------
--------------------------------

#Rhipicephalus_haemaphysaloides_DQ003007.1
---AAACTAGGATTAGATACCCTATTATTTAAGAGCTTAATGTTTGTTAGTAAATATAA-
ATTAT-GAAAGCAAAATATTATGG-CGGTATTTTAAGCTTTTCAGAGGAATTTGCTCTTT
AATGGATAAAACA--CCTAAATCTTACTTAAATTTGTTAAATCAATTT-GTATACCACTA
TAAA-AACAATTA---ATAACTTTAA-TTGTTAGAATTTATAAA-ATT--A--AATTAAA
-TTAAGTC-AAGGTGC-AGTAAAAATTTAAGA-ATGAAGTGAATTACATTGCTTTTTAGA
GG----AA-AAAAATTA-AATTACTGTTTAGGATTTGAAAG--TAAAATTAAAA-TAGAA
TGTTAATT-TGAACTAAGCTCTAAAATATGTACAGATCGCCCGTCGCTCTCATT------
--------------------------------

#Rhipicephalus_leporis_FJ536557.1
-----------------------ATTATTTAAGAGCTTAACATT-GTAAGTAAATAATAA
-TTAT-GAAAGCAAAAAATTATGG-CGGTATTTTAAGCTTTTCAGAGGAATTTGCTCTTT
AATGGATAAAACA--CCAAAATCTTACTTAGATTTGTCATTTCAATTT-GTATACCACTA
TTAA-AACAATTT---ATAACTTTAA-TTGTTTAAATTTACA-AAACT--A--AAATATA
-TTAAGTC-AAGGTGC-AGTAAAAATTTAAGG-ATGAAGTGAATTACATTACTTTTTAGT
GA--AATAAAT---TTATAA-CAATATTTAGGATTTGAAAG--TAAAATTAAAA-TAGGA
TGTTAATT-TGAATTAAGCTCTAAAATATGTAC---------------------------
--------------------------------

#Rhipicephalus_microplus_EU921758.1
------------------ACCCTATTATTTTAGAGCTTTACATTGTA-AGTAAATAT-TA
ATTAC-GAAAGCAAAAAATTATGG-CGGTATTTTAAGCTTTTCAGAGGAATTTGCTCTTT
AATGGATAAAACAC-C-TAAATCTTACTTAAATTTGTTAAGTCAATTT-GTATACCACTA
TT-AAATTAATTA---TTAATTTTAA-TTTATAAAATTTAT-GCAAATTTA--AAAAAAA
-TTAAGTC-AAGGTGC-AGTAAAAATTTAAGA-ATGAAGTGAATTACATTTCTTTTAAGA
GAT---TATTAAAATTAAAATTTTAATTTAGGATTTGAAAG--TAAAATTAAAA-TAGAA
TGTTAATT-TGAATTAAGCTCTAAAATATGTACATATCGCCCGTCACTCTTTATTAAGAT
AA------------------------------

#Rhipicephalus_microplus_EU921759.1
------------------ACCCTATTATTTTAGAGCTTTACATTGTA-AGTAAATAT-TA
ATTAC-GAAAGCAAAAAATTATGG-CGGTATTTTAAGCTTTTCAGAGGAATTTGCTCTTT
AATGGATAAAACAC-C-TAAATCTTACTTAAATTTGTTAAGTCAATTT-GTATACCACTA
TT-AAATTAATTA---TTAATTTTAA-TTTATAAAATTTAT-GCAAATTTA--AAAAAAA
-TTAAGTC-AAGGTGC-AGTAAAAATTTAAGA-ATGAAGTGAATTACATTTCTTTTAAGA
GAT---TATTAAAATTAAAATTTTAATTTAGGATTTGAAAG--TAAAATTAAAA-TAGAA
TGTTAATT-TGAATTAAGCTCTAAAATATGTACATATCGCCCGTCACTCTTTATTAAGAT
AA------------------------------

#Rhipicephalus_microplus_EU921760.1
------------------ACCCTATTATTTTAGAGCTTTACATTGTA-AGTAAATAT-TA
ATTAC-GAAAGCAAAAAATTATGG-CGGTATTTTAAGCTTTTCAGAGGAATTTGCTCTTT
AATGGATAAAACAC-C-TAAATCTTACTTAAATTTGTTAAGTCAATTT-GTATACCACTA
TT-AAATTAATTA---TTAATTTTAA-TTTATAAAATTTAT-GCAAATTTA--AAAAAAA
-TTAAGTC-AAGGTGC-AGTAAAAATTTAAGA-ATGAAGTGAATTACATTTCTTTTAAGA
GAT---TATTAAAATTAAAATTTTAATTTAGGATTTGAAAG--TAAAATTAAAA-TAGAA
TGTTAATT-TGAATTAAGCTCTAAAATATGTACATATCGCCCGTCACTCTTTATTAAGAT
AA------------------------------

#Rhipicephalus_microplus_EU921761.1
------------------ACCCTATTATTTTAGAGCTTTACATTGTA-AGTAAATAT-TA
ATTAC-GAAAGCAAAAAATTATGG-CGGTATTTTAAGCTTTTCAGAGGAATTTGCTCTTT
AATGGATAAAACAC-C-TAAATCTTACTTAAATTTGTTAAGTCAATTT-GTATACCACTA
TT-AAATTAATTA---TTAATTTTAA-TTTATAAAATTTAT-GCAAATTTA--AAAAAAA
-TTAAGTC-AAGGTGC-AGTAAAAATTTAAGA-ATGAAGTGAATTACATTTCTTTTAAGA
GAT---TATTAAAATTAAAATTTTAATTTAGGATTTGAAAG--TAAAATTAAAA-TAGAA
TGTTAATT-TGAATTAAGCTCTAAAATATGTACATATCGCCCGTCACTCTTTATTAAGAT
AA------------------------------

#Rhipicephalus_microplus_EU921762.1
------------------ACCCTATTATTTTAGAGCTTTACATTGTA-AGTAAATAT-TA
ATTAC-GAAAGCAAAAAATTATGG-CGGTATTTTAAGCTTTTCAGAGGAATTTGCTCTTT
AATGGATAAAACAC-C-TAAATCTTACTTAAATTTGTTAAGTCAATTT-GTATACCACTA
TT-AAATTAATTA---TTAATTTTAA-TTTATAAAATTTAT-GCAAATTTA--AAAAAAA
-TTAAGTC-AAGGTGC-AGTAAAAATTTAAGA-ATGAAGTGAATTACATTTCTTTTAAGA
GAT---TATTAAAATTAAAATTTTAATTTAGGATTTGAAAG--TAAAATTAAAA-TAGAA
TGTTAATT-TGAATTAAGCTCTAAAATATGTACATATCGCCCGTCACTCTTTATTAAGAT
AA------------------------------

#Rhipicephalus_microplus_EU921763.1
------------------ACCCTATTATTTTAGAGCTTTACATTGTA-AGTAAATAT-TA
ATTAC-GAAAGCAAAAAATTATGG-CGGTATTTTAAGCTTTTCAGAGGAATTTGCTCTTT
AATGGATAAAACAC-C-TAAATCTTACTTAAATTTGTTAAGTCAATTT-GTATACCACTA
TT-AAATTAATTA---TTAATTTTAA-TTTATAAAATTTAT-GCAAATTTA--AAAAAAA
-TTAAGTC-AAGGTGC-AGTAAAAATTTAAGA-ATGAAGTGAATTACATTTCTTTTAAGA
GAT---TATTAAAATTAAAATTTTAATTTAGGATTTGAAAG--TAAAATTAAAA-TAGAA
TGTTAATT-TGAATTAAGCTCTAAAATATGTACATATCGCCCGTCACTCTTTATTAAGAT
AA------------------------------

#Rhipicephalus_microplus_EU921764.1
------------------ACCCTATTATTTTAGAGCTTTACATTGTA-AGTAAATAT-TA
ATTAC-GAAAGCAAAAAATTATGG-CGGTATTTTAAGCTTTTCAGAGGAATTTGCTCTTT
AATGGATAAAACAC-C-TAAATCTTACTTAAATTTGTTAAGTCAATTT-GTATACCACTA
TT-AAATTAATTA---TTAATTTTAA-TTTATAAAATTTAT-GCAAATTTA--AAAAAAA
-TTAAGTC-AAGGTGC-AGTAAAAATTTAAGA-ATGAAGTGAATTACATTTCTTTTAAGA
GAT---TATTAAAATTAAAATTTTAATTTAGGATTTGAAAG--TAAAATTAAAA-TAGAA
TGTTAATT-TGAATTAAGCTCTAAAATATGTACATATCGCCCGTCACTCTTTATTAAGAT
AA------------------------------

#Rhipicephalus_microplus_EU921765.1
------------------ACCCTATTATTTTAGAGCTTTACATTGTA-AGTAAATAT-TA
ATTAC-GAAAGCAAAAAATTATGG-CGGTATTTTAAGCTTTTCAGAGGAATTTGCTCTTT
AATGGATAAAACAC-C-TAAATCTTACTTAAATTTGTTAAGTCAATTT-GTATACCACTA
TT-AAATTAATTA---TTAATTTTAA-TTTATAAAATTTAT-GCAAATTTA--AAAAAAA
-TTAAGTC-AAGGTGC-AGTAAAAATTTAAGA-ATGAAGTGAATTACATTTCTTTTAAGA
GAT---TATTAAAATTAAAATTTTAATTTAGGATTTGAAAG--TAAAATTAAAA-TAGAA
TGTTAATT-TGAATTAAGCTCTAAAATATGTACATATCGCCCGTCACTCTTTATTAAGAT
AA------------------------------

#Rhipicephalus_microplus_EU921766.1
-----------------------ATTATTTTAGAGCTTTACATTGTA-AGTAAATAT-TA
ATTAC-GAAAGCAAAAAATTATGG-CGGTATTTTAAGCTTTTCAGAGGAATTTGCTCTTT
AATGGATAAAACAC-C-TAAATCTTACTTAAATTTGTTAAGTCAATTT-GTATACCACTA
TT-AAATTAATTA---TTAATTTTAA-TTTATAAAATTTAT-GCAAATTTA--AAAAAAA
-TTAAGTC-AAGGTGC-AGTAAAAATTTAAGA-ATGAAGTGAATTACATTTCTTTTAAGA
GAT---TATTAAAATTAAAATTTTAATTTAGGATTTGAAAG--TAAAATTAAAA-TAGAA
TGTTAATT-TGAATTAAGCTCTAAAATATGTAC---------------------------
--------------------------------

#Rhipicephalus_microplus_EU921767.1
------------------ACCCTATTATTTTAGAGCTTTACATTGTA-AGTAAATAT-TA
ATTAC-GAAAGCAAAAAATTATGG-CGGTATTTTAAGCTTTTCAGAGGAATTTGCTCTTT
AATGGATAAAACAC-C-TAAATCTTACTTAAATTTGTTAAGTCAATTT-GTATACCACTA
TT-AAATTAATTA---TTAATTTTAA-TTTATAAAATTTAT-TTAAATTTA--AAAAAAA
-TTAAGTC-AAGGTGC-AGTAAAAATTTAAGA-ATGAAGTGAATTACAATTCTTTTAAGA
GAT---TATTTAAATTAAAATTTTAATTTAGGATTTGAAAG--TAAAATTAAAA-TAGAA
TGTTAATT-TGAATTGAGCTCTAAAATATGTACATATCGCCCGTCACTCTTTATTAAGAT
AA------------------------------

#Rhipicephalus_microplus_EU921768.1
------------------ACCCTATTATTTTAGAGCTTTACATTGTA-AGTAAATAT-TA
ATTAC-GAAAGCAAAAAATTATGG-CGGTATTTTAAGCTTTTCAGAGGAATTTGCTCTTT
AATGGATAAAACAC-C-TAAATCTTACTTAAATTTGTTAAGTCAATTT-GTATACCACTA
TT-AAATTAATTA---TTAATTTTAA-TTTATAAAATTTAT-TTAAATTTA--AAAAAAA
-TTAAGTC-AAGGTGC-AGTAAAAATTTAAGA-ATGAAGTGAATTACAATTCTTTTAAGA
GAT---TATTTAAATTAAAATTTTAATTTAGGATTTGAAAG--TAAAATTAAAA-TAGAA
TGTTAATT-TGAATTGAGCTCTAAAATATGTACATATCGCCCGTCACTCTTTATTAAGAT
AA------------------------------

#Rhipicephalus_microplus_EU921769.1
-----------------------ATTATTTTAGAGCTTTACATTGTA-AGTAAATAT-TA
ATTAC-GAAAGCAAAAAATTATGG-CGGTATTTTAAGCTTTTCAGAGGAATTTGCTCTTT
AATGGATAAAACAC-C-TAAATCTTACTTAAATTTGTTAAGTCAATTT-GTATACTACTA
TT-AAATTAATTA---TTAATTTTAA-TTTATAAAATTTAT-TTAAATTTA--AAAAAAA
-TTAAGTC-AAGGTGC-AGTAAAAATTTAAGA-ATGAAGTGAATTACAATTCTTTTAAGA
GAT---TATTTAAATTAAAATTTTAATTTAGGATTTGAAAG--TAAAATTAAAA-TAGAA
TGTTAATT-TGAATTAAGCTCTAAAATATGTAC---------------------------
--------------------------------

#Rhipicephalus_microplus_EU921770.1
-----------------------ATTATTTTAGAGCTTTACATTGTA-AGTAAATAT-TA
ATTAC-GAAAGCAAAAAATTATGG-CGGTATTTTAAGCTTTTCAGAGGAATTTGCTCTTT
AATGGATAAAACAC-C-TAAATCTTACTTAAATTTGTTAAGTCAATTT-GTATACCACTA
TT-AAATTAATTA---TTAATTTTAA-TTTATAAAATTTAT-TTAAATTTA--AAAAAAA
-TTAAGTC-AAGGTGC-AGTAAAAATTTAAGA-ATGAAGTGAATTACAATTCTTTTAAGA
GAT---TATTTAAATTAAAATTTTAATTTAGGATTTGAAAG--TAAAATTAAAA-TAGAA
TGTTAATT-TGAATTAAGCTCTAAAATATGTAC---------------------------
--------------------------------

#Rhipicephalus_microplus_EU921771.1
-----------------------ATTATTTTAGAGCTTTACATTGTA-AGTAAATAT-TA
ATTAC-GAAAGCAAAAAATTATGG-CGGTATTTTAAGCTTTTCAGAGGAATTTGCTCTTT
AATGGATAAAACAC-C-TAAATCTTACTTAAATTTGTTAAGTCAATTT-GTATACCACTA
TT-AAATTAATTA---TTAATTTTAA-TTTATAAAATTTAT-TTAAATTTA--AAAAAAA
-TTAAGTC-AAGGTGC-AGTAAAAATTTAAGA-ATAAAGTGAATTACAATTCTTTTAAGA
GAT---TATTTAAATTAAAATTTTAATTTAGGATTTGAAAG--TAAAATTAAAA-TAGAA
TGTTAATT-TGAATTAAGCTCTAAAATATGTAC---------------------------
--------------------------------

#Rhipicephalus_microplus_JF906020.1
----------------------------------------------------------TA
ATTAC-GAAAGCAAAAAATTATGG-CGGTATTTTAAGCTTCTCAGAGGAATTTGCTCTTT
AATGGATAAAACAC-C-TAAATCTTACTTAAATTTGTTAAGTCAATTT-GTATACCACTA
TT-AAATTAATTA---ATAATTTTAA-TTTATAAAATTTAT-ATAAATTTA--AAAAAAA
-TTAAGTC-AAGGTGC-AGTAAAAGTTTAAGA-ATGAAGTGAATTACAATTCTTTTAAGA
GAT---TATTTAAATTAAAATTTTAATTTAGGATT-------------------------
------------------------------------------------------------
--------------------------------

#Rhipicephalus_microplus_JF758627.1
-----------------------ATTATTT-AGAGCTTTACATTGTA-AGTAAATAA-TA
ATTAC-GAAAGCAAAAAATTATGGGCGGTATTTTAAGCTTCTCAGAGGAATTTGCTCTTT
AATGGATAAAACAC-C-TAAATCTTACTTAAATTTGTTAAGTCAATTT-GTATACCACTA
TT-AAATTAATTA---ATAATTTTAA-TTTATAAAATTTAT-ATAAATTTA--AAAAAAA
-TTAAGTC-AAGGTGC-AGTAAAAGTTTAAGA-ATGAAGTGAATTACAATTCTTTTAAGA
GAT---TATTTAAATTAAAATTTTAATTTAGGATTTGAAAG--TAAAATTAAAA-TAGAA
TGTTAATT-TGAATTAAGCTCTAAAATATGTAC---------------------------
--------------------------------

#Rhipicephalus_microplus_JF758628.1
-----------------------ATTATTT-AGAGCTTTACATTGTA-AGTAAATAA-TA
ATTAC-GAAAGCAAAAAATTATGG-CGGTATTTTAAGCTTCTCAGAGGAATTTGCTCTTT
AATGGATAAAACAC-C-TAAATCTTACTTAAATTTGTTAAGTCAATTT-GTATACCACTA
TT-AAATTAATTA---ATAATTTTAA-TTTATAAAATTTAT-ATAAATTTA--AAAAAAA
-TTAAGTC-AAGGTGC-AGTAAAAGTTTAAGA-ATGAAGTGAATTACAATTCTTTTAAGA
GAT---TATTTAAATTAAAATTTTAATTTAGGATTTGAAAG--TAAAATTAAAA-TAGAA
TGTTAATT-TGAATTAAGCTCTAAAATATGTAC---------------------------
--------------------------------

#Rhipicephalus_microplus_JF906019.1
----AACTAGGATTAGATACCCTATTATTT-AGAGCTTTACATTGTA-AGTAAATAA-TA
ATTAC-GAAAGCAAAAAATTATGG-CGGTATTTTAAGCTTCTCAGAGGAATTTGCTCTTT
AATGGATAAAACAC-C-TAAATCTTACTTAAATTTGTTAAGTCAATTT-GTATACCACTA
TT-AAATTAATTA---ATAATTTTAA-TTTATAAAATTTAT-ATAAATTTA--AAAAAAA
-TTAAGTC-AAGGTGC-AGTAAAAGTTTAAGA-ATGAAGTGAATTACAATTCTTTTAAGA
GAT---TATTTAAATTAAAATTTTAATTTAGGATT-------------------------
------------------------------------------------------------
--------------------------------

#Rhipicephalus_microplus_JF906021.1
-TAAAACTAGGATTAGATACCCTATTATTT-AGAGCTTTACATTGTA-AGTAAATAA-TA
ATTAC-GAAAGCAAAAAATTATGG-CGGTATTTTAAGCTTCTCAGAGGAATTTGCTCTTT
AATGGATAAAACAC-C-TAAATCTTACTTAAATTTGTTAAGTCAATTT-GTATACCACTA
TT-AAATTAATTA---ATAATTTTAA-TTTATAAAATTTAT-ATAAATTTA--AAAAAAA
-TTAAGTC-AAGGTGC-AGTAAAAGTTTAAGA-ATGAAGTGAATTACAATTCTTTTAAGA
GAT---TATTTAAATTAAAATTTTAATTTAGGATT-------------------------
------------------------------------------------------------
--------------------------------

#Rhipicephalus_microplus_JF906022.1
---------------------------------------------------------ATA
ATTAC-GAAAGCAAAAAATTATGG-CGGTATTTTAAGCTTCTCAGAGGAATTTGCTCTTT
AATGGATAAAACAC-C-TAAATCTTACTTAAATTTGTTAAGTCAATTT-GTATACCACTA
TT-AAATTAATTA---ATAATTTTAA-TTTATAAAATTTAT-ATAAATTTA--AAAAAAA
-TTAAGTC-AAGGTGC-AGTAAAAGTTTAAGA-ATGAAGTGAATTACAATTCTTTTAAGA
GAT---TATTTAAATTAAAATTTTAATTTAGGATT-------------------------
------------------------------------------------------------
--------------------------------

#Rhipicephalus_microplus_JF906023.1
--TTAACTAGGATTAGATACCCTATTATTT-AGAGCTTTACATTGTAGAGTAAATAA-TA
ATTAC-GAAAGCAAAAAATTATGG-CGGTATTTTAAGCTTCTCAGAGGAATTTGCTCTTT
AATGGATAAAACAC-C-TAAATCTTACTTAAATTTGTTAAGTCAATTT-GTATACCACTA
TT-AAATTAATTA---ATAATTTTAA-TTTATAAAATTTAT-ATAAATTTA--AAAAAAA
-TTAAGTC-AAGGTGC-AGTAAAAATTTAAGA-ATGAAGTGAATTACAATTCTTTTAAGA
GAT---TATTTAAATTAAAATTTTAATTTAGGATT-------------------------
------------------------------------------------------------
--------------------------------

#Rhipicephalus_microplus_JF906024.1
--TAAACTAGGATTAGATACCCTATTATTT-AGAGCTTTACATTGTA-AGTAAATAA-TA
ATTAC-GAAAGCAAAAAATTATGG-CGGTATTTTAAGCTTCTCAGAGGAATTTGCTCTTT
AATGGATAAAACAC-C-TAAATCTTACTTAAATTTGTTAAGTCAATTT-GTATACCACTA
TT-AAATTAATTA---ATAATTTTAA-TTTATAAAATTTAT-ATAAATTTA--AAAAAAA
-TTAAGTC-AAGGTGC-AGTAAAAGTTTAAGA-ATGAAGTGAATTACAATTCTTTTAAGA
GAT---TATTTAAATTAAAATTTTAATTTAGGATT-------------------------
------------------------------------------------------------
--------------------------------

#Rhipicephalus_microplus_JF906025.1
--TAAACTAGGATTAGATACCCTATTATTT-AGAGCTTTACATTGTA-AGTAAATAAATA
ATTAC-GAAAGCAAAAAATTATGG-CGGTATTTTAAGCTTCTCAGAGGAATTTGCTCTTT
AATGGATAAAACAC-C-TAAATCTTACTTAAATTTGTTAAGTCAATTT-GTATACCACTA
TT-AAATTAATTA---ATAATTTTAA-TTTATAAAATTTAT-ATAAATTTA--AAAAAAA
-TTAAGTC-AAGGTGC-AGTAAAAGTTTAAGA-ATGAAGTGAATTACAATTCTTTTAAGA
GAT---TATTTAAATTAAAATTTTAATTTAGGATT-------------------------
------------------------------------------------------------
--------------------------------

#Rhipicephalus_microplus_JF906026.1
--TAAACTAGGATTAGATACCCTATTATTT-AGAGCTTTACATTGTA-AGTAAATAA-TA
ATTAC-GAAAGCAAAAAATTATGG-CGGTATTTTAAGCTTCTCAGAGGAATTTGCTCTTT
AATGGATAAAACAC-C-TAAATCTTACTTAAATTTGTTAAGTCAATTT-GTATACCACTA
TT-AAATTAATTA---ATAATTTTAA-TTTATAAAATTTAT-ATAAATTTA--AAAAAAA
-TTAAGTC-AAGGTGC-AGTAAAAGTTTAAGA-ATGAAGTGAATTACAATTCTTTTAAGA
GAT---TATTTAAATTAAAATTTTAATTTAGGATT-------------------------
------------------------------------------------------------
--------------------------------

#Rhipicephalus_microplus_JF906027.1
--TAAACTAGGATTAGATACCCTATTATTT-AGAGCTTTACATTGTA-AGTAAATAA-TA
ATTAC-GAAAGCAAAAAATTATGG-CGGTATTTTAAGCTTCTCAGAGGAATTTGCTCTTT
AATGGATAAAACAC-C-TAAATCTTACTTAAATTTGTTAAGTCAATTT-GTATACCACTA
TT-AAATTAATTA---ATAATTTTAA-TTTATAAAATTTAT-ATAAATTTA--AAAAAAA
-TTAAGTC-AAGGTGC-AGTAAAAGTTTAAGA-ATGAAGTGAATTACAATTCTTTTAAGA
GAT---TATTTAAATTAAAATTTTAATTTAGGATT-------------------------
------------------------------------------------------------
--------------------------------

#Rhipicephalus_microplus_JF906028.1
--TTAACTAGGATTAGATACCCTATTATTT-AGAGCTTTACATTGTA-AGTAAATAA-TA
ATTAC-GAAAGCAAAAAATTATGG-CGGTATTTTAAGCTTCTCAGAGGAATTTGCTCTTT
AATGGATAAAACAC-C-TAAATCTTACTTAAATTTGTTAAGTCAATTT-GTATACCACTA
TT-AAATTAATTA---ATAATTTTAA-TTTATAAAATTTAT-ATAAATTTA--AAAAAAA
-TTAAGTC-AAGGTGC-AGTAAAAGTTTAAGA-ATGAAGTGAATTACAATTCTTTTAAGA
GAT---TATTTAAATTAAAATTTTAATTTAGGATT-------------------------
------------------------------------------------------------
--------------------------------

#Rhipicephalus_microplus_JF906029.1
---TAACTAGGATTAGATACCCTATTATTT-AGAGCTTTACATTGTA-AGTAAATAA-TA
ATTAC-GAAAGCAAAAAATTATGG-CGGTATTTTAAGCTTCTCAGAGGAATTTGCTCTTT
AATGGATAAAACAC-C-TAAATCTTACTTAAATTTGTTAAGTCAATTT-GTATACCACTA
TT-AAATTAATTA---ATAATTTTAA-TTTATAAAATTTAT-ATAAATTTA--AAAAAAA
-TTAAGTC-AAGGTGC-AGTAAAAGTTTAAGA-ATGAAGTGAATTACAATTCTTTTAAGA
GAT---TATTTAAATTAAAATTTTAATTTAGGATT-------------------------
------------------------------------------------------------
--------------------------------

#Rhipicephalus_microplus_JQ625669.1
-----------------------ATTATTT-AGAGCTTTACATTGTA-AGTAAATAA-TA
ATTAC-GAAAGCAAAAAATTATGG-CGGTATTTTAAGCTTCTCAGAGGAATTTGCTCTTT
AATGGATAAAACAC-C-TAAATCTTACTTAAATTTGTTAAGTCAATTT-GTATACCACTA
TT-AAATTAATTA---ATAATTTTAA-TTTATAAAATTTAT-ATAAATTTA--AAAAAAA
-TTAAGTC-AAGGTGC-AGTAAAAGTTTAAGA-ATGAAGTGAATTACAATTCTTTTAAGA
GAT---TATTTAAATTAAAATTTTAATTTAGGATTTGAAAG--TAAAATTAAAA-TAGAA
TGTTAATT-TGAATTAAGCTCTAAAATATGTAC---------------------------
--------------------------------

#Rhipicephalus_microplus_JQ625674.1
-----------------------ATTATTT-AGAGCTTTACATTGTA-AGTAAATAA-TA
ATTAC-GAAAGCAAAAAATTATGG-CGGTATTTTAAGCTTCTCAGAGGAATTTGCTCTTT
AATGGATAAAACAC-C-TAAATCTTACTTAAATTTGTTAAGTCAATTT-GTATACCACTA
TT-AAATTAATTA---ATAATTTTAA-TTTATAAAATTTAT-ATAAATTTA--AAAAAAA
-TTAAGTC-AAGGTGC-AGTAAAAGTTTAAGA-ATGAAGTGAATTACAATTCTTTTAAGA
GAT---TATTTAAATTAAAATTTTAATTTAGGATTTGAAAG--TAAAATTAAAA-TAGAA
TGTTAATT-TGAATTAAGCTCTAAAATATGTAC---------------------------
--------------------------------

#Rhipicephalus_microplus_JQ625675.1
-----------------------ATTATTT-AGAGCTTTACATTGTA-AGTAAATAA-TA
ATTAC-GAAAGCAAAAAATTATGG-CGGTATTTTAAGCTTCTCAGAGGAATTTGCTCTTT
AATGGATAAAACAC-C-TAAATCTTACTTAAATTTGTTAAGTCAATTT-GTATACCACTA
TT-AAATTAATTA---ATAATTTTAA-TTTATAAAATTTAT-ATAAATTTA--AAAAAAA
-TTAAGTC-AAGGTGC-AGTAAAAGTTTAAGA-ATGAAGTGAATTACAATTCTTTTAAGA
GAT---TATTTAAATTAAAATTTTAATTTAGGATTTGAAAG--TAAAATTAAAA-TAGAA
TGTTAATT-TGAATTAAGCTCTAAAATATGTAC---------------------------
--------------------------------

#Rhipicephalus_microplus_JQ625677.1
-----------------------ATTATTT-AGAGCTTTACATTGTA-AGTAAATAA-TA
ATTAC-GAAAGCAAAAAATTATGG-CGGTATTTTAAGCTTCTCAGAGGAATTTGCTCTTT
AATGGATAAAACAC-C-TAAATCTTACTTAAATTTGTTAAGTCAATTT-GTATACCACTA
TT-AAATTAATTA---ATAATTTTAA-TTTATAAAATTTAT-ATAAATTTA--AAAAAAA
-TTAAGTC-AAGGTGC-AGTAAAAGTTTAAGA-ATGAAGTGAATTACAATTCTTTTAAGA
GAT---TATTTAAATTAAAATTTTAATTTAGGATTTGAAAG--TAAAATTAAAA-TAGAA
TGTTAATT-GAATTAAGCTCTAAAATATGTAC----------------------------
--------------------------------

#Rhipicephalus_microplus_JQ625678.1
-----------------------ATTATTT-AGAGCTTTACATTGTA-AGTAAATAA-TA
ATTAC-GAAAGCAAAAAATTATGG-CGGTATTTTAAGCTTCTCAGAGGAATTTGCTCTTT
AATGGATAAAACAC-C-TAAATCTTACTTAAATTTGTTAAGTCAATTT-GTATACCACTA
TT-AAATTAATTA---ATAATTTTAA-TTTATAAAATTTAT-ATAAATTTA--AAAAAAA
-TTAAGTC-AAGGTGC-AGTAAAAGTTTAAGA-ATGAAGTGAATTACAATTCTTTTAAGA
GAT---TATTTAAATTAAAATTTTAATTTAGGATTTGAAAG--TAAAATTAAAA-TAGAA
TGTTAATT-TGAATTAAGCTCTAAAATATGTAC---------------------------
--------------------------------

#Rhipicephalus_muhsamae_FJ536558.1
-----------------------ATTATTTAAGAGGCTAATGTT-GTTAGTAAATATAA-
ATTAT-GAAAGCAAAAAATTATGG-CGGTATTTTAAGCTTTTCAGAGGAATTTGCTCTTT
AATGGATAAAACA--CCTAAATCTTACTTGAATTTGTTAAATCAATTT-GTATACCACTA
TAAA-AACAATTA---ATAACTCTAA-TTGTTTAAATTTATTAA-ATT--A--AATTATG
-TTAAGTC-AAGGTGC-AGTAAAAATTTAAGA-ATGAAGTGAATTACATTTCTTTTTAGA
GA----TA-AAAGATTA-AATTTATAAATAGGATTTGAAAG--TAAAATTAAAA-TAGAA
TGTTAATT-TGAATAAAGCTCTAAAATATGTAC---------------------------
--------------------------------

#Rhipicephalus_muhsamae_KC243829.1
---------------------------------AGCCTAATGTT-GTTAGTAAATATAA-
ATTAT-GAAAGCAAAAAATTATGG-CGGTATTTTAAGCTTTTCAGAGGAATTTGCTCTTT
AATGGATAAAACA--CCTAAATCTTACTTGAATTTGTTAAATCAATTT-GTATACCACTA
TAAA-AACAATTA---ATAACTCTAA-TTGTTTAAATTTATTAA-ATT--A--AATTATG
-TTAAGTC-AAGGTGC-AGTAAAAATTTAAGA-ATGAAGTGAATTACATTTCTTTTTAGA
GA----TA-AAAGATTA-AATTTATAAATAGGATTTGAAAG--TAAAATTAAAA-TAGAA
TGTTAATT-TGAATAAAGCTCTAAAATATGTACATATCGCCCGTCACT------------
--------------------------------

#Rhipicephalus_muhsamae_KC243830.1
---------------------------------AGCCTAATGTT-GTTAGTAAATATAG-
ATTAT-GAAAGCAAAAAATTATGG-CGGTATTTTAAGCTTTTCAGAGGAATTTGCTCTTT
AATGGATAAAACA--CCTAAATCTTACTTGAATTTGTTAAATCAATTT-GTATACCACTA
TAAA-AACAATTA---ATAACTCTAA-TTGTTTAAATTTATTAA-ATT--A--AATTATG
-TTAAGTC-AAGGTGC-AGTAAAAATTTAAGA-ATGAAGTGAATTACATTTCTTTTTAGA
GA----TA-AAAGATTA-AATTTATAAATAGGATTTGAAAG--TAAAATTAAAA-TAGAA
TGTTAATT-TGAATAAAGCTCTAAAATATGTACATATCGCCCGTCACT------------
--------------------------------

#Rhipicephalus_muhsamae_KC243831.1
---------------------------------AGCCTAATGTT-GTTTGTAAATATAA-
ATTAT-GAAAGCAAAAAATTATGG-CGGTATTTTAAGCTTTTCAGAGGAATTTGCTCTTT
AATGGATAAAACA--CCTAAATCTTACTTGAATTTGTTAAATCAATTT-GTATACCACTA
TAAA-AACAATTA---ATAACTCTAA-TTGTTTAAATTTATTAA-ATT--A--AATTATG
-TTAAGTC-AAGGTGC-AGTAAAAATTTAAGA-ATGAAGTGAATTACATTTCTTTTTAGA
GA----TA-AAAGATTA-AATTTATAAATAGGATTTGAAAG--TAAAATTAAAA-TAGAA
TGTTAATT-TGAATAAAGCTCTAAAATATGTACATATCGCCCGTCACT------------
--------------------------------

#Rhipicephalus_muhsamae_KC243832.1
---------------------------------AGCCTAATGTT-GTTTGTAAATATAA-
ATTAT-GAAAGCAAAAAATTATGG-CGGTATTTTAAGCTTTTCAGAGGAATTTGCTCTTT
AATGGATAAAACA--CCTAAATCTTACTTGAATTTGTTAAATCAATTT-GTATACCACTA
TAAA-AACAATTA---ATAACTCTAA-TTGTTTAAATTTATTAA-ATT--A--AATTATG
-TTAAGTC-AAGGTGC-AGTAAAAATTTAAGA-ATGAAGTGAATTACATTTCTTTTTAGA
GA----TA-AAAGATTA-AATTTATAGATAGGATTTGAAAG--TAAAATTAAAA-TAGAA
TGTTAATT-TGAATAAAGCTCTAAAATATGTACATATCGCCCGTCACT------------
--------------------------------

#Rhipicephalus_pusillus_FJ536546.1
-----------------------ATTATTAAAGAGCTTAACATT-GTTAGTAAATAAAA-
ATTAT-GAAAGCAAAAAATTATGG-CGGTATTTTAAGCTTTTCAGAGGAATTTGCTCTTT
AATGGATAAAACA--CCTAAATCTTACTTAAATTTGTTAATCCAATTT-GTATACCACTA
TAAA-AACAATTA---ATAACTTTAA-TTGTTAAAATTTACT-AAATT--A--AATTATA
-TTAAGTC-AAGGTGC-AGTAAAAATTTAAGA-ATGAAGTGAATTACATTACTTTTTAGA
GA--GAGAGAAAAATTAAAT-TTATATTTAGGATTTGAAAG--TAAAATTGAAA-TAGAA
TGTCAATT-TGAATTAAGCTCTAAAATATGTAC---------------------------
--------------------------------

#Rhipicephalus_pusillus_KC243815.1
---------------------------------AGCTTAACATT-GTTAGTAAATAAAA-
ATTAT-GAAAGCAAAAAATTATGG-CGGTATTTTAAGCTTTTCAGAGGAATTTGCTCTTT
GATGGATAAAACA--CCTAAATCTTACTTAAATTTGTTAATCCAATTT-GTATACCACTA
TAAA-AACAATTA---ATAACTTTAA-TTGTTAAAATTTACTAA-ATT--A--AATTATA
-TTAAGTC-AAGGTGC-AGTAAAAATTTAAGA-ATGAAGTGAATTACATTACTTTTTAGA
GA----GAGAAAAATTA-AATTTATATTTAGGATTTGAAAG--TAAAATTGAAA-TAGAA
TGATCATT-TGAATTAAGCTCTAAAAATTGTACATATCGCCCGTCACT------------
--------------------------------

#Rhipicephalus_sanguineus_DQ002997.1
---AAACTAGGATTAGATACCCTATTATTTAAGAGCTTAACATT-GTAAGTAAATAATAA
-TTAT-GAAAGCAAAAAATTATGG-CGGTATTTTAAGCTTTTCAGAGGAATTTGCTCTTT
AATGGATAAAACA--CCAAAATCTTACTTAGATTTGTGATTTCAATTT-GTATACCACTA
TTAA-AACAATTT---ATAACTTTAA-TTGTTTAAATTTACA-AAACT--A--AAATATA
-TTAAGTC-AAGGTGC-AGTAAAAATTTAAGG-ATGAAGTGAATTACATTACTTTTTAGT
GA--GATAAGT---TTATAA-CAATATTTAGGATTTGAAAG--TAAAATTAAAA-TAGGA
TGTTAATT-TGAATTAAGCTCTAAAATATGTACACATCGCCCGTCGCTCTCATT------
--------------------------------

#Rhipicephalus_sanguineus_DQ002998.1
---AAACTAGGATTAGATACCCTATTATTTAAGAGCT-AACATT-GTAAGTAAATAATAA
-TTAT-GAAAGCAAAAAATTATGG-CGGTATTTTAAGCTTT-CAGAGGAATTTGCACTT-
AATGGATAAAACA--CCAAA-TCTTACT-AGATT-GTGATTTCAATTT-GTATACCACTA
TTAA-AACAATTT---ATAACTTTAA-TTGTTTAAATTTACA-AAACT--A--AAATATA
-TTAAGTC-AAGGTGC-AGTAAAAATTTA-GG-ATGAAGTGAATTACATTACTTTTTAGT
GA--GATAAGT---TTATAA-CAATATTTAGGATTTGAAAG--TAAAATTAAAA-TAGGA
TGTTAATT-TTAATTAGACTCTAAAATATGTACACATCGCCCGTCGCTCTCATT------
--------------------------------

#Rhipicephalus_sanguineus_DQ002999.1
---AAACTAGGATTAGATACCCTATTATTTAAGAGCT-AACATT-GTAAGTAAATAATAA
ATTAT-GAAAGCAAAAAATTATGG-CGGTATTTTAAGCTTTTCAGAGGAATTTGCTCTT-
AATGGATAAAACA--CCAAAATCTTACTTAGATTTGTGATTTCAATTT-GTATACCACTA
TTAA-AACAATTT---ATAACTTTAA-TTGTTTAAATTTACA-AAACT--A--AAATATA
-TTAAGTC-AAGGTGC-AGTAAAAATTTAAGG-ATGAAGTGAATTACATTACTTTTTAGT
GA--GATAAGT---TTATAATCAATATTTAGGATTTGAAAG--TAAAATTAAAA-TAGGA
TGTTAATT-TGAATTAAGCTCTAAAATATGTACACATCGCCCGTCGCTCTCATT------
--------------------------------

#Rhipicephalus_sanguineus_DQ003000.1
---AAACTAGGATTAGATACCCTATTATTTAAGAGCTTAACATT-GTAAGTAAATAATAA
-TTAT-GAAAGCAAAAAATTATGG-CGGTATTTTAAGCTTTTCAGAGGAATTTGCTCTTT
AATGGATAAAACA--CCAAAATCTTACTTAGATTTGTGATTTCAATTT-GTATACCACTA
TTAA-AACAATTT---ATAACTTTAA-TTGTTTAAATTTACA-AAACT--A--AAATATA
-TTAAGTC-AAGGTGC-AGTAAAAATTTAAGG-ATGAAGTGAATTACATTACTTTTTAGT
GA--GATAAGT---TTATAA-CAATATTTAGGATTTGAAAG--TAAAATTAAAA-TAGGA
TGTTAATT-TGAATTAAGCTCTAAAATATGTACACATCGCCCGTCGCTCTCATT------
--------------------------------

#Rhipicephalus_sanguineus_DQ003001.1
---AAACTAGGATTAGATACCCTATTATTTAAGAGCTTAACATT-GTAAGTAAATAATAA
-TTAT-GAAAGCAAAAAATTATGG-CGGTATTTTAAGCTTTTCAGAGGAATTTGCTCTTT
AATGGATAAAACA--CCAAAATCTTACTTAGATTTGTGATTTCAATTT-GTATACCACTA
TTAA-AACAATTT---ATAACTTTAA-TTGTTTAAATTTACA-AAACT--A--AAATATA
-TTAAGTC-AAGGTGC-AGTAAAAATTTAAGG-ATGAAGTGAATTACATTACTTTTTAGC
GA--GATAAGT---TTATAA-CAATATTTAGGATTTGAAAG--TAAAATTAAAA-TAGGA
TGTTAATT-TGAATTAAGCTCTAAAATATGTACACATCGCCCGTCGCTCTCATT------
--------------------------------

#Rhipicephalus_sanguineus_DQ003002.1
---AAACTAGGATTAGATACCCTATTATTTAAGAGCTTAACATT-GTAAGTAAATAATAA
-TTAT-GAAAGCAAAAAATTATGG-CGGTATTTTAAGCTTTTCAGAGGAATTTGCTCTTT
AATGGATAAAACA--CCAAAATCTTACTTAGATTTGTGATTTCAATTT-GTATACCACTA
TTAA-AACAATTTCACATAACTTTAAATTGTTTAAATTTACA-AAACT--A--AAATATA
ATTAAGTC-A-GGTGC-AG-AAAAAGTTAAGG-ATGA-GTGAATT-CATTACTTTTT-GT
GA--GATA-GT---TTATA--CAATATTTGGTATTTGAA-G--TAAAATTAAAA-TAGG-
TGTTAATT-TGAATTAAGCTCTAAAATATGTACACATCGCCCGTCGCTCTCATT------
--------------------------------

#Rhipicephalus_sanguineus_DQ003003.1
---AAACTAGGATTAGATACCCTATTATTTAAGAGCTTAACATT-GTAAGTAAATAATAA
-TTAT-GAAAGCAAAAAATTATGG-CGGTATTTTAAGCTTTTCAGAGGAATTTGCTCTTT
AATGGATAAAACA--CCAAAATCTTACTTAGATTTGTGATTTCAATTT-GTATACCACTA
TTAA-AACAATTT---ATAACTTTAA-TTGTTTAAATTTACA-AAACT--A--AAATATA
-TTAAGTC-AAGGTGC-AGTAAAAATTTAAGG-ATGAAGTGAATTACATTACTTTTTAGT
GA--GATAAGT---TTATAA-CAATATTTAGGATTTGAAAG--TAAAATTAAAAATAGGA
TGTTAATT-TGAATTAAGCTCTAAAATATGTACACATCGCCCGTCGCTCTCATT------
--------------------------------

#Rhipicephalus_sanguineus_DQ003004.1
---AAACTAGGATTAGATACCCTATTATTTAAGAGCTTAACATT-GTAAGTAAATAATAA
-TTAT-GAAAGCAAAAAATTATGG-CGGTATTTTAAGCTTTTCAGAGGAATTTGCTCTTT
AATGGATAAAACA--CCAAAATCTTACTTAGATTTGTGATTTCAATTT-GTATACCACTA
TTAA-AACAATTT---ATAACTTTAA-TTGTTTAAATTTACA-AAACT--A--AAATATA
-TTAAGTC-AAGGTGC-AGTAAAAATTTAAGG-ATGAAGTGAATTACATTACTTTTTAGT
GA--GATAAGT---TTATAA-CAATATTTAGGATTTGAAAG--TAAAATTAAAA-TAGGA
TGTTAATT-TGAATTAAGCTCTAAAATATGTACACATCGCCCGTCGCTCTCATT------
--------------------------------

#Rhipicephalus_sanguineus_FJ536525.1
-----------------------ATTATTTAAGAGGTAAACATT-GTTAGTAAATAGAA-
ATTAC-GAAAGCAAAAAATTATGG-CGGTATTTTAAGCTTTTCAGAGGAATTTGCTCTTT
AATGGATAAAACA--CCTAAATCTTACTTAAATTTGTAAATTCAATTT-GTATACCACTA
TAAA-AACAATTA---ATAACTTCAA-TTGTTAAAATTTATT-AAATT--A--AGTTATA
-TTAAGTC-AAGGTGC-AGTAAAAATTTAAGA-ATGAAGTGAATTACATTTCTTTTTAG-
-A--GAGAG-AAATTTA-AA-TAACATTTAGGATTTGAAAG--TAAAAT-GAAA-TAGAA
TGTCAATT-TGAATTAAGCTCTAAAATATGTAC---------------------------
--------------------------------

#Rhipicephalus_sanguineus_FJ536526.1
-----------------------ATTATTTAAGAGGTAAACATT-GTTAGTAAATAAAA-
ATTAC-GAAAGCAAAAAATTATGG-CGGTATTTTAAGCTTTTCAGAGGAATTTGCTCTTT
AATGGATAAAACA--CCTAAATCTTACTTAAATTTGTTAATTCAATTT-GTATACCACTA
TAAA-AACAATTA---ATAACTTCAA-TTGTTAAAATTTATT-AAATT--A--AGTTATA
-TTAAGTC-AAGGTGC-AGTAAAAATTTAAGA-ATGAAGTGAATTACATTTCTTTTTAGA
GA--GAGA---AATTTA-AA-TAACATTTAGGATTTGAAAG--TAAAATTGAAA-TAGAA
TGTCAATT-TGAATTAAGCTCTAAAATATGTAC---------------------------
--------------------------------

#Rhipicephalus_sanguineus_FJ536527.1
-----------------------ATTATTTAAGAGGTAAACATT-GTTAGTAAATAAAA-
ATTAC-GAAAGCAAAAAATTAWGG-CGGTATTTTAAGCTTTTCAGAGGAATTTGCTCTTT
AATGGATAAAACA--CCTAAATCTTACTTAAATTTGTTAATTCAATTT-GTATACCACTA
TAAA-AACAATTA---ATAACTTCAA-TTGTTAAAATTTATT-AAATT--A--AGTTATA
-TTAAGTC-AAGGTGC-AGTAAAAATTTAAGA-ATGAAGTGAATTACATTTCTTTTTAGA
GA--GAGA---AATTTA-AA-TAACATTTAGGATTTGAAAG--TAAAATTGAAA-TAGAA
TGTCAATT-TGAATTAAGCTCTAAAATATGTAC---------------------------
--------------------------------

#Rhipicephalus_sanguineus_FJ536528.1
-----------------------ATTATTTAAGAGGTAAACATT-GTTAGTAAATAAAA-
ATTAC-GAAAGCAAAAAATTATGG-CGGTATTTTAAGCTTTTCAGAGGAATTTGCTCTTT
AATGGATAAAACA--CCTAAATCTTACTTAAATTTGTTAATTCAATTT-GTATACCACTA
TAAA-AACAATTA---ATAACTTCAA-TTGTTAAAATTTATT-AAATT--A--AGTTATA
-TTAAGTC-AAGGTGC-AGTAAAAATTTAAGA-ATGAAGTGAATTACATTTCTTTTTAGA
GA--GAGA---AATTTA-AA-TAACATTTAGGATTTGAAAG--TAAAATTGAAA-TAGAA
TGTCAATT-TGAATTAAGCTCTAAAATATGTAC---------------------------
--------------------------------

#Rhipicephalus_sanguineus_FJ536529.1
-----------------------ATTATTTAAGAGGTAAACATT-GTTAGTAAATAAAA-
ATTAC-GAAAGCAAAAAATTATGG-CGGTATTTTAAGCTTTTCAGAGGAATTTGCTCTTT
AATGGATAAAACA--CCTAAATCTTACTTAAATTTGTAAATTCAATTT-GTATACCACTA
TAAA-AACAATTA---ATAACTTCAA-TTGTTAAAATTTATT-AAATT--A--AGTTATA
-TTAAGTC-AAGGTGC-AGTAAAAATTTAAGA-ATGAAGTGAATTACATTTCTTTTTAGA
GA--GAGAG-AAATTTA-AA-TAACATTTAGGATTTGAAAG--TAAAATTGAAA-TAGAA
TGTCAATT-TGAATTAAGCTCTAAAATATGTAC---------------------------
--------------------------------

#Rhipicephalus_sanguineus_FJ536530.1
-----------------------ATTATTTAAGAGGTAAACATT-GTTAGTAAATAAAA-
ATTAC-GAAAGCAAAAAATTATGG-CGGTATTTTAAGCTTTTCAGAGGAATTTGCTCTTT
AATGGATAAAACA--CCTAAATCTTACTTAAATTTGTTAATTCAATTT-GTATACCACTA
TAAA-AACAATTA---ATAACTTCAA-TTGTTAAAATTTATT-AAATT--A--AGTTATA
-TTAAGTC-AAGGTGC-AGTAAAAATTTAAGA-ATGAAGTGAATTACATTTCTTTTTAGA
GA--GAGA---AATTTA-AA-TAACATTTAGGATTTGAAAG--TAAAATTGAAA-TAGAA
TGTCAATT-TGAATTAAGCTCTAAAATATGTAC---------------------------
--------------------------------

#Rhipicephalus_sanguineus_FJ536531.1
-----------------------ATTATTTAAGAGGTAAACATT-GTTAGTAAATAAAA-
ATTAC-GAAAGCAAAAAATTATGG-CGGTATTTTAAGCTTTTCAGAGGAATTTGCTCTTT
AATGGATAAAACA--CCTAAATCTTACTTAAATTTGTTAATTCAATTT-GTATACCACTA
TAAA-AACAATTA---ATAACTTCAA-TTGTTAAAATTTATT-AAATT--A--AGTTATA
-TTAAGTC-AAGGTGC-AGTAAAAATTTAAGA-ATGAAGTGAATTACATTTCTTTTTAGA
GA--GAGA---AATTTA-AA-TAACATTTAGGATTTGAAAG--TAAAATTGAAA-TAGAA
TGTCAATT-TGAATTAAGCTCTAAAATATGTAC---------------------------
--------------------------------

#Rhipicephalus_sanguineus_FJ536532.1
-----------------------ATTATTTAAGAGGTAAACATT-GTTAGTAAATAAAA-
ATTAC-GAAAGCAAAAAATTATGG-CGGTATTTTAAGCTTTTCAGAGGAATTTGCTCTTT
AATGGATAAAACA--CCTAAATCTTACTTAAATTTGTTAATTCAATTT-GTATACCACTA
TAAA-AACAATTA---ATAACTTCAA-TTGTTAAAATTTATT-AAATT--A--AGTTATA
-TTAAGTC-AAGGTGC-AGTAAAAATTTAAGA-ATGAAGTGAATTACATTTCTTTTTAGA
GA--GAGA---AATTTA-AA-TAACATTTAGGATTTGAAAG--TAAAATTGAAA-TAGAA
TGTCAATT-TGAATTAAGCTCTAAAATATGTAC---------------------------
--------------------------------

#Rhipicephalus_sanguineus_FJ536533.1
-----------------------ATTATTTAAGAGGTAAACATT-GTTAGTAAATAAAA-
ATTAC-GAAAGCAAAAAATTATGG-CGGTATTTTAAGCTTTTCAGAGGAATTTGCTCTTT
AATGGATAAAACA--CCTAAATCTTACTTAAATTTGTTAATTCAATTT-GTATACCACTA
TAAA-AACAATTA---ATAACTTCAA-TTGTTAAAATTTATT-AAATT--A--AGTTATA
-TTAAGTC-AAGGTGC-AGTAAAAATTTAAGA-ATGAAGTGAATTACATTTCTTTTTAGA
GA--GAGA---AATTTA-AA-TAACATTTAGGATTTGAAAG--TAAAATTGAAA-TAGAA
TGTCAATT-TGAATTAAGCTCTAAAATATGTAC---------------------------
--------------------------------

#Rhipicephalus_sanguineus_FJ536534.1
-----------------------ATTATTTAAGAGGTAAACATT-GTTAGTAAATAAAA-
ATTAC-GAAAGCAAAAAATTATGG-CGGTATTTTAAGCTTTTCAGAGGAATTTGCTCTTT
AATGGATAAAACA--CCTAAATCTTACTTAAATTTGTAAATTCAATTT-GTATACCACTA
TAAA-AACAATTA---ATAACTTCAA-TTGTTAAAATTTATT-AAATT--A--AGTTATA
-TTAAGTC-AAGGTGC-AGTAAAAATTTAAGA-ATGAAGTGAATTACATTTCTTTTTAG-
-A--GAGAG-AAATTTA-AA-TAACATTTAGGATTTGAAAG--TAAAATTGAAA-TAGAA
TGTCAATT-TGAATTAAGCTCTAAAATATGTAC---------------------------
--------------------------------

#Rhipicephalus_sanguineus_FJ536535.1
-----------------------ATTATTTAAGAGGTAAACATT-GTTAGTAAATAAAA-
ATTAC-GAAAGCAAAAAATTATGG-CGGTATTTTAAGCTTTTCAGAGGAATTTGCTCTTT
AATGGATAAAACA--CCTAAATCTTACTTAAATTTGTTAATTCAATTT-GTATACCACTA
TAAA-AACAATTA---ATAACTTCAA-TTGTTAAAATTTATT-AAATT--A--AGTTATA
-TTAAGTC-AAGGTGC-AGTAAAAATTTAAGA-ATGAAGTGAATTACATTTCTTTTTAGA
GA--GAGA---AATTTA-AA-TAACATTTAGGATTTGAAAG--TAAAATTGAAA-TAGAA
TGTCAATT-TGAATTAAGCTCTAAAATATGTAC---------------------------
--------------------------------

#Rhipicephalus_sanguineus_FJ536536.1
-----------------------ATTATTTAAGAGGTAAACATT-GTTAGTAAATAAAA-
ATTAC-GAAAGCAAAAAATTATGG-CGGTATTTTAAGCTTTTCAGAGGAATTTGCTCTTT
AATGGATAAAACA--CCTAAATCTTACTTAAATTTGTAAATTCAATTT-GTATACCACTA
TAAA-AACAATTA---ATAACTTCAA-TTGTTAAAATTTATT-AAATT--A--AGTTATA
-TTAAGTC-AAGGTGC-AGTAAAAATTTAAGA-ATGAAGTGAATTACATTTCTTTTTAG-
-A--GAGAG-AAATTTA-AA-TAACATTTAGGATTTGAAAG--TAAAATTGAAA-TAGAA
TGTCAATT-TGAATTAAGCTCTAAAATATGTAC---------------------------
--------------------------------

#Rhipicephalus_sanguineus_FJ536537.1
-----------------------ATTATTTAAGAGGTAAACATT-GTTAGTAAATAAAA-
ATTAC-GAAAGCAAAAAATTATGG-CGGTATTTTAAGCTTTTCAGAGGAATTTGCTCTTT
AATGGATAAAACA--CCTAAATCTTACTTAAATTTGTAAATTCAATTT-GTATACCACTA
TAAA-AACAATTA---ATAACTTCAA-TTGTTAAAATTTATT-AAATT--A--AGTTATA
-TTAAGTC-AAGGTGC-AGTAAAAATTTAAGA-ATGAAGTGAATTACATTTCTTTTTAG-
-A--GAGAG-AAATTTA-AA-TAACATTTAGGATTTGAAAG--TAAAATTGAAA-TAGAA
TGTCAATT-TGAATTAAGCTCTAAAATATGTAC---------------------------
--------------------------------

#Rhipicephalus_sanguineus_FJ536538.1
-----------------------ATTATTTAAGAGGTAAACATT-GTTAGTAAATAAAA-
ATTAC-GAAAGCAAAAAATTATGG-CGGTATTTTAAGCTTTTCAGAGGAATTTGCTCTTT
AATGGATAAAACA--CCTAAATCTTACTTAAATTTGTAAATTCAATTT-GTATACCACTA
TAAA-AACAATTA---ATAACTTCAA-TTGTTAAAATTTATT-AAATT--A--AGTTATA
-TTAAGTC-AAGGTGC-AGTAAAAATTTAAGA-ATGAAGTGAATTACATTTCTTTTTAG-
-A--GAGAG-AAATTTA-AA-TAACATTTAGGATTTGAAAG--TAAAATTGAAA-TAGAA
TGTCAATT-TGAATTAAGCTCTAAAATATGTAC---------------------------
--------------------------------

#Rhipicephalus_sanguineus_FJ536539.1
--------------------------------------------------TAAATAAAA-
ATTAC-GAAAGCAAAAAATTATGG-CGGTATTTTAAGCTTTTCAGAGGAATTTGCTCTTT
AATGGATAAAACA--CCTAAATCTTACTTAAATTTGTAAATTCAATTT-GTATACCACTA
TAAA-AACAATTA---ATAACTTCAA-TTGTTAAAATTTATT-AAATT--A--AGTTATA
-TTAAGTC-AAGGTGC-AGTAAAAATTTAAGA-ATGAAGTGAATTACATTTCTTTTTAGA
GA--GAGA---AATTTA-AA-TAACATTTAGGATTTGAAAG--TAAAATTGAAA-TAGAA
TGTCAATT-TGAATTAAGCTCTAAAATATGTAC---------------------------
--------------------------------

#Rhipicephalus_sanguineus_FJ536540.1
-----------------------ATTATTTAAGAGGTAAACATT-GTTAGTAAATAAAA-
ATTAC-GAAAGCAAAAAATTATGG-CGGTATTTTAAGCTTTTCAGAGGAATTTGCTCTTT
AATGGATAAAACA--CCTAAATCTTACTTAAATTTGTAAATTCAATTT-GTATACCACTA
TAAA-AACAATTA---ATAACTTCAA-TTGTTAAAATTTATT-AAATT--A--AGTTATA
-TTAAGTC-AAGGTGC-AGTAAAAATTTAAGA-ATGAAGTGAATTACATTTCTTTTTAG-
-A--GAGAG-AAATTTA-AA-TAACATTTAGGATTTGAAAG--TAAAATTGAAA-TAGAA
TGTCAATT-TGAATTAAGCTCTAAAATATGTAC---------------------------
--------------------------------

#Rhipicephalus_sanguineus_FJ536541.1
-----------------------ATTATTTAAGAGGTAAACATT-GTTAGTAAATAAAA-
ATTAC-GAAAGCAAAAAATTATGG-CGGTATTTTAAGCTTTTCAGAGGAATTTGCTCTTT
AATGGATAAAACA--CCTAAATCTTACTTAAATTTGTAAATTCAATTT-GTATACCACTA
TAAA-AACAATTA---ATAACTTCAA-TTGTTAAAATTTATT-AAATT--A--AGTTATA
-TTAAGTC-AAGGTGC-AGTAAAAATTTAAGA-ATGAAGTGAATTACATTTCTTTTTAGA
GA--GAGAG-AAATTTA-AA-TAACATTTAGGATTTGAAAG--TAAAATTGAAA-TAGAA
TGTCAATT-TGAATTAAGCTCTAAAATATGTAC---------------------------
--------------------------------

#Rhipicephalus_sanguineus_FJ536542.1
-----------------------ATTATTTAAGAGGTAAACATT-GTTAGTAAATAAAA-
ATTAC-GAAAGCAAAAAATTATGG-CGGTATTTTAAGCTTTTCAGAGGAATTTGCTCTTT
AATGGATAAAACA--CCTAAATCTTACTTAAATTTGTAAATTCAATTT-GTATACCACTA
TAAA-AACAATTA---ATAACTTCAA-TTGTTAAAATTTATT-AAATT--A--AGTTATA
-TTAAGTC-AAGGTGC-AGTAAAAATTTAAGA-ATGAAGTGAATTACATTTCTTTTTAGA
GA--GAGAG-AAATTTA-AA-TAACATTTAGGATTTGAAAG--TAAAATTGAAA-TAGAA
TGTCAATT-TGAATTAAGCTCTAAAATATGTAC---------------------------
--------------------------------

#Rhipicephalus_sanguineus_FJ536543.1
-----------------------ATTATTTAAGAGGTAAACATT-GTTAGTAAATAAAA-
ATTAC-GAAAGCAAAAAATTATGG-CGGTATTTTAAGCTTTTCAGAGGAATTTGCTCTTT
AATGGATAAAACA--CCTAAATCTTACTTAAATTTGTAAATTCAATTT-GTATACCACTA
TAAA-AACAATTA---ATAACTTCAA-TTGTTAAAATTTATT-AAATT--A--AGTTATA
-TTAAGTC-AAGGTGC-AGTAAAAATTTAAGA-ATGAAGTGAATTACATTTCTTTTTAG-
-A--GAGAG-AAATTTA-AA-TAACATTTAGGATTTGAAAG--TAAAATTGAAA-TAGAA
TGTCAATT-TGAATTAAGCTCTAAAATATGTAC---------------------------
--------------------------------

#Rhipicephalus_sanguineus_FJ536544.1
-----------------------ATTATTTAAGAGGTAAACATT-GTTAGTAAATAAAA-
ATTAC-GAAAGCAAAAAATTATGG-CGGTATTTTAAGCTTTTCAGAGGAATTTGCTCTTT
AATGGATAAAACA--CCTAAATCTTACTTAAATTTGTAAATTCAATTT-GTATACCACTA
TAAA-AACAATTA---ATAACTTCAA-TTGTTAAAATTTATT-AAATT--A--AGTTATA
-TTAAGTC-AAGGTGC-AGTAAAAATTTAAGA-ATGAAGTGAATTACATTTCTTTTTAGA
AA--GAGAG-AAATTTA-AA-TAACATTTAGGATTTGAAAG--TAAAATTGAAA-TAGAA
TGTCAATT-TGAATTAAGCTCTAAAATATGTAC---------------------------
--------------------------------

#Rhipicephalus_sanguineus_FJ536545.1
-----------------------ATTATTTAAGAGGTAAACATT-GTTAGTAAATAGAA-
ATTAC-GAAAGCAAAAAATTATGG-CGGTATTTTAAGCTTTTCAGAGGAATTTGCTCTTT
AATGGATAAAACA--CCTAAATCTTACTTAAATTTGTAAATTCAATTT-GTATACCACTA
TAAA-AACAATTA---ATAACTTCAA-TTGTTAAAATTTATT-AAATT--A--AGTTATA
-TTAAGTC-AAGGTGC-AGTAAAAATTTAAGA-ATGAAGTGAATTACATTTCTTTTTAG-
-A--GAGAG-AAATTTA-AA-TAACATTTAGGATTTGAAAG--TAAAATTGAAA-TAGAA
TGTCAATT-TGAATTAAGCTCTAAAATATGTAC---------------------------
--------------------------------

#Rhipicephalus_sanguineus_FJ536548.1
-----------------------ATTATTTAAGAGGTAAACATT-GTTAGTAAATAGAA-
ATTAC-GAAAGCAAAAAATTATGG-CGGTATTTTAAGCTTTTCAGAGGAATTTGCTCTTT
AATGGATAAAACA--CCTAAATCTTACTTAAATTTGTAAATTCAATTT-GTATACCACTA
TAAA-AACAATTA---ATAACTTCAA-TTGTTAAAATTTATT-AAATT--A--AGTTATA
-TTAAGTC-AAGGTGC-AGTAAAAATTTAAGA-ATGAAGTGAATTACATTTCTTTTTAG-
-A--GAGAG-AAATTTA-AA-TAACATTTAGGATTTGAAAG--TAAAATTGAAA-TAGAA
TGTCAATT-TGAATTAAGCTCTAAAATATGTAC---------------------------
--------------------------------

#Rhipicephalus_sanguineus_FJ536549.1
-----------------------ATTATTTAAGAGGTAAACATT-GTTAGTAAATAGAA-
ATTAC-GAAAGCAAAAAATTATGG-CGGTATTTTAAGCTTTTCAGAGGAATTTGCTCTTT
AATGGATAAAACA--CCTAAATCTTACTTAAATTTGTAAATTCAATTT-GTATACCACTA
TAAA-AACAATTA---ATAACTTCAA-TTGTTAAAATTTATT-AAATT--A--AGTTATA
-TTAAGTC-AAGGTGC-AGTAAAAATTTAAGA-ATGAAGTGAATTACATTTCTTTTTAG-
-A--GAGAG-AAATTTA-AA-TAACATTTAGGATTTGAAAG--TAAAATTGAAA-TAGAA
TGTCAATT-TGAATTAAGCTCTAAAATATGTAC---------------------------
--------------------------------

#Rhipicephalus_sanguineus_FJ536550.1
-----------------------ATTATTTAAGAGGTAAACATT-GTTAGTAAATAGAA-
ATTAC-GAAAGCAAAAAATTATGG-CGGTATTTTAAGCTTTTCAGAGGAATTTGCTCTTT
AATGGATAAAACA--CCTAAATCTTACTTAAATTTGTAAATTCAATTT-GTATACCACTA
TAAA-AACAATTA---ATAACTTCAA-TTGTTAAAATTTATT-AAATT--A--AGTTATA
-TTAAGTC-AAGGTGC-AGTAAAAATTTAAGA-ATGAAGTGAATTACATTTCTTTTTAG-
-A--GAGAG-AAATTTA-AA-TAACATTTAGGATTTGAAAG--TAAAATTGAAA-TAGAA
TGTCAATT-TGAATTAAGCTCTAAAATATGTAC---------------------------
--------------------------------

#Rhipicephalus_sanguineus_FJ536551.1
-----------------------ATTATTTAAGAGGTAAACATT-GTTAGTAAATAGAA-
ATTAC-GAAAGCAAAAAATTATGG-CGGTATTTTAAGCTTTTCAGAGGAATTTGCTCTTT
AATGGATAAAACA--CCTAAATCTTACTTAAATTTGTAAATTCAATTT-GTATACCACTA
TAAA-AACAATTA---ATAACTTCAA-TTGTTAAAATTTATT-AAATT--A--AGTTATA
-TTAAGTC-AAGGTGC-AGTAAAAATTTAAGA-ATGAAGTGAATTACATTTCTTTTTAG-
-A--GAGAG-AAATTTA-AA-TAACATTTAGGATTTGAAAG--TAAAATTGAAA-TAGAA
TGTCAATT-TGAATTAAGCTCTAAAATATGTAC---------------------------
--------------------------------

#Rhipicephalus_sanguineus_FJ536552.1
-----------------------ATTATTTAAGAGGTAAACATT-GTTAGTAAATAGAA-
ATTAC-GAAAGCAAAAAATTATGG-CGGTATTTTAAGCTTTTCAGAGGAATTTGCTCTTT
AATGGATAAAACA--CCTAAATCTTACTTAAATTTGTAAATTCAATTT-GTATACCACTA
TAAA-AACAATTA---ATAACTTCAA-TTGTTAAAATTTATT-AAATT--A--AGTTATA
-TTAAGTC-AAGGTGC-AGTAAAAATTTAAGA-ATGAAGTGAATTACATTTCTTTTTAG-
-A--GAGAG-AAATTTA-AA-TAACATTTAGGATTTGAAAG--TAAAATTGAAA-TAGAA
TGTCAATT-TGAATTAAGCTCTAAAATATGTAC---------------------------
--------------------------------

#Rhipicephalus_sanguineus_FJ536553.1
-----------------------ATTATTTAAGAGGTAAACATT-GTTAGTAAATAGAA-
ATTAC-GAAAGCAAAAAATTATGG-CGGTATTTTAAGCTTTTCAGAGGAATTTGCTCTTT
AATGGATATAACA--CCTAAATCTTACTTAAATTTGTAAATTCAATTT-GTATACCACTA
TAAA-AACAATTA---ATAACTTCAA-TTGTTAAAATTTATT-AAATT--A--AGTTATA
-TTAAGTC-AAGGTGC-AGTAAAAATTTAAGA-ATGAAGTGAATTACATTTCTTTTTAG-
-A--GAGAG-AAATTTA-AA-TAACATTTAGGATTTGAAAG--TAAAATTGAAA-TAGAA
TGTCAATT-TGAATTAAGCTCTAAAATATGTAC---------------------------
--------------------------------

#Rhipicephalus_sanguineus_FJ536554.1
-----------------------ATTATTTAAGAGGTAAACATT-GTTAGTAAATAGAA-
ATTAC-GAAAGCAAAAAATTATGG-CGGTATTTTAAGCTTTTCAGAGGAATTTGCTCTTT
AATGGATAAAACA--CCTAAATCTTACTTAAATTTGTAAATTCAATTT-GTATACCACTA
TAAA-AACAATTA---ATAACTTCAA-TTGTTAAAATTTATT-AAATT--A--AGTTATA
-TTAAGTC-AAGGTGC-AGTAAAAATTTAAGA-ATGAAGTGAATTACATTTCTTTTTAG-
-A--GAGAG-AAATTTA-AA-TAACATTTAGGATTTGAAAG--TAAAATTGAAA-TAGAA
TGTCAATT-TGAATTAAGCTCTAAAATATGTAC---------------------------
--------------------------------

#Rhipicephalus_sanguineus_JF523337.1
----------------------TATTATTTAAGAGCTTAACATT-GTAAGTAAATAATAA
-TTAT-GAAAGCAAAAAATTATGG-CGGTATTTTAAGCTTTTCAGAGGAATTTGCTCTTT
AATGGATAAAACA--CCAAAATCTTACTTAGATTTGTGATTTCAATTT-GTATACCACTA
TTAA-AACAATTT---ATAACTTTAA-TTGTTTAAATTTACA-AAACT--A--AAATATA
-TTAAGTC-AAGGTGC-AGTAAAAATTTAAGG-ATGAAGTGAATTACATTACTTTTTAGT
GA--GATAAGT---TTATAA-CAATATTTAGGATTTGAAAG--TAAAATTAAAA-TAGGA
TGTTAATT-TGAATTAAGCTCTAAAATATGTAC---------------------------
--------------------------------

#Rhipicephalus_sanguineus_JF523338.1
---------------------------------------------------AAATAGTAT
ATATT-ATGAAGCAAAA-TTATGG-CGGTATTTTAAGCTTTTCAGAGGAATTTGCTCTTT
AATGGATAAAACA--CCAAAATCTTACTTAGATTTGTGATTTCAATTT-GTATACCACTA
TTAA-AACAATTT---ATAACTTTAA-TTGTTTAAATTTACA-AAACT--A--AAATATA
-TTAAGTC-AAGGTGC-AGTAAAAATTTAAGG-ATGAAGTGAATTACATTACTTTTTAGT
GA--GATAAGT---TTATAA-CAATATTTAGGATTTGAAAG--TAAAAT-AAAA-TAGGA
TGTTAAT---GAA-----------------------------------------------
--------------------------------

#Rhipicephalus_sanguineus_JF523339.1
-----------------------ATTATTTAAGAGCTTAACATT-GTAAGTAAATAATAA
-TTAT-GAAAGCAAAAAATTATGG-CGGTATTTTAAGCTTTTCAGAGGAATTTGCTCTTT
AATGGATAAAACA--CCAAAATCTTACTTAGATTTGTGATTTCAATTT-GTATACCACTA
TTAA-AACAATTT---ATAACTTTAA-TTGTTTAAATTTACA-AAACT--A--AAATATA
-TTAAGTC-AAGGTGC-AGTAAAAATTTAAGG-ATGAAGTGAATTACATTACTTTTTAGT
GA--GATAAGT---TTATAA-CAATATTTAGGATTTGAAAG--TAAAA------------
------------------------------------------------------------
--------------------------------

#Rhipicephalus_sanguineus_JQ625664.1
-----------------------ATTATTTAAGAGCTTAACATT-GTAAGTAAATAATAA
-TTAT-GAAAGCAAAAAATTATGG-CGGTATTTTAAGCTTTTCAGAGGAATTTGCTCTTT
AATGGATAAAACA--CCAAAATCTTACTTAGATTTGTGATTTCAATTT-GTATACCACTA
TTAA-AACAATTT---ATAACTTTAA-TTGTTTAAATTTACA-AAACT--A--AAATATA
-TTAAGTC-AAGGTGC-AGTAAAAATTTAAGG-ATGAAGTGAATTACATTACTTTTTAGC
GA--GATAAGT---TTATAA-CAATATTTAGGATTTGAAAG--TAAAATTAAAA-TAGGA
TGTTAATT-TGAATTAAGCTCTAAAATATGTAC---------------------------
--------------------------------

#Rhipicephalus_sanguineus_JQ625673.1
-----------------------ATTATTTAAGAGCTTAACATT-GTAAGTAAATAATAA
-TTAT-GAAAGCAAAAAATTATGG-CGGTATTTTAAGCTTTTCAGAGGAATTTGCTCTTT
AATGGATAAAACA--CCAAAATCTTACTTAGATTTGTGATTTCAATTT-GTATACCACTA
TTAA-AACAATTT---ATAACTTTAA-TTGTTTAAATTTACA-AAACT--A--AAATATA
-TTAAGTC-AAGGTGC-AGTAAAAATTTAAGG-ATGAAGTGAATTACATTACTTTTTAGT
GA--GATAAGT---TTATAA-CAATATTTAGGATTTGAAAG--TAAAATTAAAA-TAGGA
TGTTAATT-TGAATTAAGCTCTAAAATATGTAC---------------------------
--------------------------------

#Rhipicephalus_sanguineus_JX304709.1
---AAACTAGGATTAGATACCCTATTATTTTAGAGGTAAACATT-GTTAGTAAATAAAA-
ATTAC-GAAAGCAAAAAATTATGG-CGGTATTTTAAGCTTTTCAGAGGAATTTGCTCTTT
AATGGATAAAACA--CCTAAATCTTACTTAAATTTGTAAATTCAATTT-GTATACCACTA
TAAA-AACAATTA---ATAACTTCAA-TTGTTAAAATTTATT-AAATT--A--AGTTATA
-TTAAGTC-AAGGTGC-AGTAAAAATTTAAGA-ATGAAGTGAATTACATTTCTTTTTAGA
GA--GAGA---AATTTA-AA-TAACATTTAGGATTTGAAAG--TAAAATTGAAA-TAGAA
TGTCAATT-TGAATTAAGCTCTAAAATATGTACATATCGCCCGTCACTCTTTATTAAGAT
AAGTCGTTACATAG------------------

#Rhipicephalus_sanguineus_JX304710.1
---AAACTAGGATTAGATACCCTATTATTTTAGAGGTAAACATT-GTTAGTAAATAAAA-
ATTAC-GAAAGCAAAAAATTATGG-CGGTATTTTAAGCTTTTCAGAGGAATTTGCTCTTT
AATGGATAAAACA--CCTAAATCTTACTTAAATTTGTTAATTCAATTT-GTATACCACTA
TAAA-AACAATTA---ATAACTTCAA-TTGTTAAAATTTATT-AAATT--A--AGTTATA
-TTAAGTC-AAGGTGC-AGTAAAAATTTAAGA-ATGAAGTGAATTACATTTCTTTTTAGA
GA--GAGA---AATTTA-AA-TAACATTTAGGATTTGAAAG--TAAAATTGAAA-TAGAA
TGTCAATT-TGAATTAAGCTCTAAAATATGTACATATCGCCCGTCACTCTTTATTAAGAT
AAGTCGTTACATAG------------------

#Rhipicephalus_sanguineus_JX304711.1
---AAACTAGGATTAGATACCCTATTATTTTAGAGGTAAACATT-GTTAGTAAATAAAA-
ATTAC-GAAAGCAAAAAATTATGG-CGGTATTTTAAGCTTTTCAGAGGAATTTGCTCTTT
AATGGATAAAACA--CCTAAATCTTACTTAAATTTGTAAATTCAATTT-GTATACCACTA
TAAA-AACAATTA---ATAATTTCAA-TTGTTAAAAATTATT-AAATT--A--AGTTATA
-TTAAGTC-AAGGTGC-AGTAAAAATTTAAGA-ATGAAGTGAATTACATTTCTTTTTAGA
GA--GAGA---AATTTA-AA-TAACGTTTAGGATTTGAAAG--TAAAATTGAAA-TAGAA
TGTCAATT-TGAATTAAGCTCTAAAATATGTACATATCGCCCGTCACTCTTTATTAAGAT
AAGTCGTTACATAG------------------

#Rhipicephalus_sanguineus_JX304712.1
---AAACTAGGATTAGATACCCTATTATTTTAGAGGTAAACATT-GTTAGTAAATAAAA-
ATTAC-GAAAGCAAAAAATTATGG-CGGTATTTTAAGCTTTTCAGAGGAATTTGCTCTTT
AATGGATAAAACA--CCTAAATCTTACTTAAATTTGTAAATTCAATTT-GTATACCACTA
TAAA-AACAATTA---ATAACTTCAA-TTGTTAAAATTTATT-AAATT--A--AGTTATA
-TTAAGTC-AAGGTGC-AGTAAAAATTTAAGA-ATGAAGTGAATTACATTTCTTTTTAGA
GA--GAGA---AATTTA-AA-TAACATTTAGGATTTGAAAG--TAAAATTGAAA-TAGAA
TGTCAATT-TGAATTAAGCTCTAAAATATGTACATATCGCCCGTCACTCTTTATTAAGAT
AAGTCGTTACATAG------------------

#Rhipicephalus_sanguineus_JX304713.1
---AAACTAGGATTAGATACCCTATTATTTTAGAGGTAAACATT-GTTAGTAAATAAAA-
ATTAC-GAAAGCAAAAAATTATGG-CGGTATTTTAAGCTTTTCAGAGGAATTTGCTCTTT
AATGGATAAAACA--CCTAAATCTTACTTAAATTTGTAAATTCAATTT-GTATACCACTA
TAAA-AACAATTA---ATAACTTCAA-TTGTTAAAATTTATT-AAATT--A--ACTTATA
-TTAAGTC-AAGGTGC-AGTAAAAATTTAAGA-ATGAAGTGAATTACATTTCTTTTTAGA
GA--GAGA---AATTTA-AA-TAACATTTAGGATTTGAAAG--TAAAATTGAAA-TAGAA
TGTCAATT-TGAATTAAGCTCTAAAATATGTACATATCGCCCGTCACTCTTTATTAAGAT
AAGTCGTTACATAG------------------

#Rhipicephalus_sanguineus_JX304714.1
---AAACTAGGATTAGATACCCTATTATTTTAGAGGTAAACATT-GTTAGTAAATAAAA-
ATTAC-GAAAGCAAAAAATTATGG-CGGTATTTTAAGCTTTTCAGAGGAATTTGCTCTTT
AATGGATAAAACA--CCTAAATCTTACTTAAATTTGTTAATTCAATTT-GTATACCACTA
TAAA-AACAATTA---ATAACTTCAA-TTGTTAAAATTTATT-AAATT--A--AGTTATA
-TTAAGTC-AAGGTGC-AGTAAAAATTTAAGA-ATGAAGTGAATTACATTTCTTTTTAGA
GA--GAGA---AATTTA-AA-TAACATTTAGGATTTGAAAG--TAAAATTGAAA-TAGAA
TGTCAATT-TGAATTAAGCTCTAAAATATGTACATATCGCCCGTCACTCTTTATTAAGAT
AAGTCGTTACATAG------------------

#Rhipicephalus_sanguineus_JX304715.1
---AAACTAGGATTAGATACCCTATTATTTTAGAGGTAAACATT-GTTAGTAAATAAAA-
ATTAC-GAAAGCAAAAAATTATGG-CGGTATTTTAAGCTTTTCAGAGGAATTTGCTCTTT
AATGGATAAAACA--CCTAAATCTTACTTAAATTTGTTAATTCAATTT-GTATACCACTA
TAAA-AACAATTA---ATAACTTCAA-TTGTTAAAATTTATT-AAATT--A--AGTTATA
-TTAAGTC-AAGGTGC-AGTAAAAATTTAAGA-ATGAAGTGAATTACATTTCTTTTTAGA
GA--GAGA---AATTTA-AA-TAACATTTAGGATTTGAAAG--TAAAATTGAAA-TAGAA
TGTCAATT-TGAATTAAGCTCTAAAATATGTACATATCGCCCGTCACTCTTTATTAAGAT
AAGTCGTTACATAG------------------

#Rhipicephalus_sanguineus_JX304716.1
---AAACTAGGATTAGATACCCTATTATTTTAGAGGTAAACATT-GTTAGTAAATAAAA-
ATTAC-GAAAGCAAAAAATTATGG-CGGTATTTTAAGCTTTTCAGAGGAATTTGCTCTTT
AATGGATAAAACA--CCTAAATCTTACTTAAATTTGTTAATTCAATTT-GTATACCACTA
TAAA-AACAATTA---ATAACTTCAA-TTGTTAAAATTTATT-AAATT--A--AGTTATA
-TTAAGTC-AAGGTGC-AGTAAAAATTTAAGA-ATGAAGTGAATTACATTTCTTTTTAGA
GA--GAGA---AATTTA-AA-TAACATTTAGGATTTGAAAG--TAAAATTGAAA-TAGAA
TGTCAATT-TGAATTAAGCTCTAAAATATGTACATATCGCCCGTCACTCTTTATTAAGAT
AAGTCGTTACATAG------------------

#Rhipicephalus_sanguineus_JX304717.1
---AAACTAGGATTAGATACCCTATTATTTTAGAGGTAAATATT-GTTAGTAAATAAAA-
ATTAC-GAAAGCAAAAAATTATGG-CGGTATTTTAAGCTTTTCAGAGGAATTTGCTCTTT
AATGGATAAAACA--CCTAAATCTTACTTAAATTTGTTAATTCAATTT-GTATACCACTA
TAAA-AACAATTA---ATAACTTTAA-TTGTTTAAACTTATT-AAATT--A--AATTATA
-TTAAGTC-AAGGTGC-AGTAAAAATTTAAGA-ATGAAGTGAATTACATTTCTTTTTAGA
GA--AAGA---AATTTA-AA-TAACATTTAGGATTTGAAAG--TAAAATTGAAA-TAGAA
TGTCAATT-TGAATTAAGCTCTAAAATATGTACATATCGCCCGTCACTCTTTATTAAGAT
AAGTCGTTACATAG------------------

#Rhipicephalus_sanguineus_JX304718.1
---AAACTAGGATTAGATACCCTATTATTTTAGAGGTAAACATT-GTTAGTAAATAAAA-
ATTAC-GAAAGCAAAAAATTATGG-CGGTATTTTAAGCTTTTCAGAGGAATTTGCTCTTT
AATGGATAAAACA--CCTAAATCTTACTTAAATTTGTTAATTCAATTT-GTATACCACTA
TAAA-AACAATTA---ATAACTTCAA-TTGTTAAAATTTATT-AAATT--A--AGTTATA
-TTAAGTC-AAGGTGC-AGTAAAAATTTAAGA-ATGAAGTGAATTACATTTCTTTTTAGA
GA--GAGA---AATTTA-AA-TAACATTTAGGATTTGAAAG--TAAAATTGAAA-TAGAA
TGTCAATT-TGAATTAAGCTCTAAAATATGTACATATCGCCCGTCACTCTTTATTAAGAT
AAGTCGTTACATAG------------------

#Rhipicephalus_sanguineus_JX304719.1
---AAACTAGGATTAGATACCCTATTATTTTAGAGGTAAACATT-GTTAGTAAATAAAA-
ATTAC-GAAAGCAAAAAATTATGG-CGGTATTTTAAGCTTTTCAGAGGAATTTGCTCTTT
AATGGATAAAACA--CCTAAATCTTACTTAAATTTGTTAATTCAATTT-GTATACCACTA
TAAA-AACAATTA---ATAACTTCAA-TTGTTAAAATTTATT-AAATT--A--AGTTATA
-TTAAGTC-AAGGTGC-AGTAAAAATTTAAGA-ATGAAGTGAATTACATTTCTTTTTAGA
GA--GAGA---AATTTA-AA-TAACATTTAGGATTTGAAAG--TAAAATTGAAA-TAGAA
TGTCAATT-TGAATTAAGCTCTAAAATATGTACATATCGCCCGTCACTCTTTATTAAGAT
AAGTCGTTACATAG------------------

#Rhipicephalus_sanguineus_JX304720.1
---AAACTAGGATTAGATACCCTATTATTTTAGAGGTAAACGTT-GTTAGTAAATAAAA-
ATTAC-GAAAGCAAAAAATTATGG-CGGTATTTTAAGCTTTTCAGAGGAATTTGCTCTTT
AATGGATAAAACA--CCTAAATCTTACTTAAATTTGTTAATTCAATTT-GTATACCACTA
TAAA-AACAATTA---ATAACTTCAA-TTGTTAAAATTTATT-AAATT--A--AGTTATA
-TTAAGTC-AAGGTGC-AGTAAAAATTTAAGA-ATGAAGTGAATTACATTTCTTTTTAGA
GA--GAGA---AATTTA-AA-TAACATTTAGGATTTGAAAG--TAAAATTGAAA-TAGAA
TGTCAATT-TGAATTAAGCTCTAAAATATGTACATATCGCCCGTCACTCTTTATTAAGAT
AAGTCGTTACATAG------------------

#Rhipicephalus_sanguineus_JX304721.1
---AAACTAGGATTAGATACCCTATTATTTTAGAGGTAAACATT-GTTAGTAAATAAAA-
ATTAC-GAAAGCAAAAAATTATGG-CGGTATTTTAAGCTTTTCAGAGGAATTTGCTCTTT
AATGGATAAAACA--CCTAAATCTTACTTAAATTTGTAAATTCAATTT-GTATACCACTA
TAAA-AACAATTA---ATAACTTCAA-TTGTTAAAATTTATT-AAATT--A--AGTTATA
-TTAAGTC-AAGGTGC-AGTAAAAATTTAAGA-ATGAAGTGAATTACATTTCTTTTTAGA
GA--GAGA---AATTTA-AA-TAACATTTAGGATTTGAAAG--TAAAATTGAAA-TAGAA
TGTCAATT-TGAATTAAGCTCTAAAATATGTACATATCGCCCGTCACTCTTTATTAAGAT
AAGTCGTTACATAG------------------

#Rhipicephalus_sanguineus_JX304722.1
---AAACTAGGATTAGATACCCTATTATTTTAGAGGTAAACATT-GTTAGTAAATAAAA-
ATTAC-GAAAGCAAAAAATTATGG-CGGTATTTTAAGCTTTTCAGAGGAATTTGCTCTTT
AATGGATAAAACA--CCTAAATCTTACTTAAATTTGTTAATTCAATTT-GTATACCACTA
TAAA-AACAATTA---ATAACTTCAA-TTGTTAAAATTTATT-AAATT--A--AGTTATA
-TTAAGTC-AAGGTGC-AGTAAAAATTTAAGA-ATGAAGTGAATTACATTTCTTTTTAGA
GA--GAGA---AATTTA-AA-TAACATTTAGGATTTGAAAG--TAAAATTGAAA-TAGAA
TGTCAATT-TGAATTAAGCTCTAAAATATGTACATATCGCCCGTCACTCTTTATTAAGAT
AAGTCGTTACATAG------------------

#Rhipicephalus_sanguineus_JX304723.1
---AAACTAGGATTAGATACCCTATTATTTTAGAGGTAAACATT-GTTAGTAAATAAAA-
ATTAC-GAAAGCAAAAAATTATGG-CGGTATTTTAAGCTTTTCAGAGGAATTTGCTCTTT
AATGGATAAAACA--CCTAAATCTTACTTAAATTTGTTAATTCAATTT-GTATACCACTA
TAAA-AACAATTA---ATAACTTCAA-TTGTTAAAATTTATT-AAATT--A--AGTTATA
-TTAAGTC-AAGGTGC-AGTAAAAATTTAAGA-ATGAAGTGAATTACATTTCTTTTTAGA
GA--GAGA---AATTTA-AA-TAACATTTAGGATTTGAAAG--TAAAATTGAAA-TAGAA
TGTCAATT-TGAATTAAGCTCTAAAATATGTACATATCGCCCGTCACTCTTTATTAAGAT
AAGTCGTTACATAG------------------

#Rhipicephalus_sanguineus_JX304724.1
---AAACTAGGATTAGATACCCTATTATTTTAGAGGTAAACATT-GTTAGTAAATAAAA-
ATTAC-GAAAGCAAAAAATTATGG-CGGTATTTTAAGCTTTTCAGAGGAATTTGCTCTTT
AATGGATAAAACA--CCTAAATCTTACTTAAATTTGTAAATTCAATTT-GTATACCACTA
TAAA-AACAATTA---ATAATTTCAA-TTGTTAAAAATTATT-AAATT--A--AGTTATA
-TTAAGTC-AAGGTGC-AGTAAAAATTTAAGA-ATGAAGTGAATTACATTTCTTTTTAGA
GA--GAGA---AATTTA-AA-TAACGTTTAGGATTTGAAAG--TAAAATTGAAA-TAGAA
TGTCAATT-TGAATTAAGCTCTAAAATATGTACATATCGCCCGTCACTCTTTATTAAGAT
AAGTCGTTACATAG------------------

#Rhipicephalus_sanguineus_JX304725.1
---AAACTAGGATTAGATACCCTATTATTTTAGAGGTAAACATT-GTTAGTAAATAAAA-
ATTAC-GAAAGCAAAAAATTATGG-CGGTATTTTAAGCTTTTCAGAGGAATTTGCTCTTT
AATGGATAAAACA--CCTAAATCTTACTTAAATTTGTTAATTCAATTT-GTATACCACTA
TAAA-AACAATTA---ATAACTTCAA-TTGTTAAAATTTATT-AAATT--A--AGTTATA
-TTAAGTC-AAGGTGC-AGTAAAAATTTAAGA-ATGAAGTGAATTACATTTCTTTTTAGA
GA--GAGA---AATTTA-AA-TAACATTTAGGATTTGAAAG--TAAAATTGAAA-TAGAA
TGTCAATT-TGAATTAAGCTCTAAAATATGTACATATCGCCCGTCACTCTTTATTAAGAT
AAGTCGTTACATAG------------------

#Rhipicephalus_sanguineus_JX304726.1
---AAACTAGGATTAGATACCCTATTATTTTAGAGGTAAACATT-GTTAGTAAATAAAA-
ATTAC-GAAAGCAAAAAATTATGG-CGGTATTTTAAGCTTTTCAGAGGAATTTGCTCTTT
AATGGATAAAACA--CCTAAATCTTACTTAAATTTGTAAATTCAATTT-GTATACCACTA
TAAA-AACAATTA---ATAACTTCAA-TTGTTAAAATTTATT-AAATT--A--AGTTATA
-TTAAGTC-AAGGTGC-AGTAAAAATTTAAGA-ATGAAGTGAATTACATTTCTTTTTAGA
GA--GAGA---AATTTA-AA-TAACATTTAGGATTTGAAAG--TAAAATTGAAA-TAGAA
TGTCAATT-TGAATTAAGCTCTAAAATATGTACATATCGCCCGTCACTCTTTATTAAGAT
AAGTCGTTACATAG------------------

#Rhipicephalus_sanguineus_JX304727.1
---AAACTAGGATTAGATACCCTATTATTTTAGAGGTAAACATT-GTTAGTAAATAAAA-
ATTAC-GAAAGCAAAAAATTATGG-CGGTATTTTAAGCTTTTCAGAGGAATTTGCTCTTT
AATGGATAAAACA--CCTAAATCTTACTTAAATTTGTAAATTCAATTT-GTATACCACTA
TAAA-AACAATTA---ATAACTTCAA-TTGTTAAAATTTATT-AAATT--A--AGTTATA
-TTAAGTC-AAGGTGC-AGTAAAAATTTAAGA-ATGAAGTGAATTACATTTCTTTTTAGA
GA--GAGA---AATTTA-AA-TAACATTTAGGATTTGAAAG--TAAAATTGAAA-TAGAA
TGTCAATT-TGAATTAAGCTCTAAAATATGTACATATCGCCCGTCACTCTTTATTAAGAT
AAGTCGTTACATAG------------------

#Rhipicephalus_sanguineus_JX304728.1
---AAACTAGGATTAGATACCCTATTATTTTAGAGGTAAACATT-GTTAGTAAATAAAA-
ATTAC-GAAAGCAAAAAATTATGG-CGGTATTTTAAGCTTTTCAGAGGAATTTGCTCTTT
AATGGATAAAACA--CCTAAATCTTACTTAAATTTGTTAATTCAATTT-GTATACCACTA
TAAA-AACAATTA---ATAACTTCAA-TTGTTAAAATTTATT-AAATT--A--AGTTATA
-TTAAGTC-AAGGTGC-AGTAAAAATTTAAGA-ATGAAGTGAATTACATTTCTTTTTAGA
GA--GAGA---AATTTA-AA-TAACATTTAGGATTTGAAAG--TAAAATTGAAA-TAGAA
TGTCAATT-TGAATTAAGCTCTAAAATATGTACATATCGCCCGTCACTCTTTATTAAGAT
AAGTCGTTACATAG------------------

#Rhipicephalus_sanguineus_JX304729.1
---AAACTAGGATTAGATACCCTATTATTTTAGAGGTAAACATT-GTTAGTAAATAAAA-
ATTAC-GAAAGCAAAAAATTATGG-CGGTATTTTAAGCTTTTCAGAGGAATTTGCTCTTT
AATGGATAAAACA--CCTAAATCTTACTTAAATTTGTTAATTCAATTT-GTATACCACTA
TAAA-AACAATTA---ATAACTTCAA-TTGTTAAAATTTATT-AAATT--A--AGTTATA
-TTAAGTC-AAGGTGC-AGTAAAAATTTAAGA-ATGAAGTGAATTACATTTCTTTTTAGA
GA--GAGA---AATTTA-AA-TAACATTTAGAATTTGAAAG--TAAAATTGAAA-TAGAA
TGTCAATT-TGAATTAAGCTCTAAAATATGTACATATCGCCCGTCACTCTTTATTAAGAT
AAGTCGTTACATAG------------------

#Rhipicephalus_sanguineus_JX304730.1
---AAACTAGGATTAGATACCCTATTATTTTAGAGGTAAACATT-GTTAGTAAATAAAA-
ATTAC-GAAAGCAAAAAATTATGG-CGGTATTTTAAGCTTTTCAGAGGAATTTGCTCTTT
AATGGATAAAACA--CCTAAATCTTACTTAAATTTGTTAATTCAATTT-GTATACCACTA
TAAA-AACAATTA---ATAACTTCAA-TTGTTAAAATTTATT-AAATT--A--AGTTATA
-TTAAGTC-AAGGTGC-AGTAAAAATTTAAGA-ATGAAGTGAATTACATTTCTTTTTAGA
GA--GAGA---AATTTA-AA-TAACATTTAGGATTTGAAAG--TAAAATTGAAA-TAGAA
TGTCAATT-TGAATTAAGCTCTAAAATATGTACATATCGCCCGTCACTCTTTATTAAGAT
AAGTCGTTACATAG------------------

#Rhipicephalus_sanguineus_JX304731.1
---AAACTAGGATTAGATACCCTATTATTTTAGAGGTAAACATT-GTTAGTAAATAAAA-
ATTAC-GAAAGCAAAAAATTATGG-CGGTATTTTAAGCTTTTCAGAGGAATTTGCTCTTT
AATGGATAAAACA--CCTAAATCTTACTTAAATTTGTTAATTCAATTT-GTATACCACTA
TAAA-AACAATTA---ATAACTTCAA-TTGTTAAAATTTATT-AAATT--A--AGTTATA
-TTAAGTC-AAGGTGC-AGTAAAAATTTAAGA-ATGAAGTGAATTACATTTCTTTTTAGA
GA--GAGAG-AAATTTA-AA-TAACATTTAGGATTTGAAAG--TAAAATTGAAA-TAGAA
TGTCAATT-TGAATTAAGCTCTAAAATATGTACATATCGCCCGTCACTCTTTATTAAGAT
AAGTCGTTACATAG------------------

#Rhipicephalus_sanguineus_JX304732.1
---AAACTAGGATTAGATACCCTATTATTTTAGAGGTAAACATT-GTTAGTAAATAAAA-
ATTAC-GAAAGCAAAAAATTATGG-CGGTATTTTAAGCTTTTCAGAGGAATTTGCTCTTT
AATGGATAAAACA--CCTAAATCTTACTTAAATTTGTTAATTCAATTT-GTATACCACTA
TAAA-AACAATTA---ATAACTTCAA-TTGTTAAAATTTATT-AAATT--A--AGTTATA
-TTAAGTC-AAGGTGC-AGTAAAAATTTAAGA-ATGAAGTGAATTACATTTCTTTTTAGA
GA--GAGAG-AAATTTA-AA-TAACATTTAGGATTTGAAAG--TAAAATTGAAA-TAGAA
TGTCAATT-TGAATTAAGCTCTAAAATATGTACATATCGCCCGTCACTCTTTATTAAGAT
AAGTCGTTACATAG------------------

#Rhipicephalus_sanguineus_JX304733.1
---AAACTAGGATTAGATACCCTATTATTTTAGAGGTAAACATT-GTTAGTAAATAAAA-
ATTAC-GAAAGCAAAAAATTATGG-CGGTATTTTAAGCTTTTCAGAGGAATTTGCTCTTT
AATGGATAAAACA--CCTAAATCTTACTTAAATTTGTTAATTCAATTT-GTATACCACTA
TAAA-AACAATTA---ATAACTTCAA-TTGTTAAAATTTATT-AAATT--A--AGTTATA
-TTAAGTC-AAGGTGC-AGTAAAAATTTAAGA-ATGAAGTGAATTACATTTCTTTTTAGA
GA--GAGA---AATTTA-AA-TAACATTTAGGATTTGAAAG--TAAAATTGAAA-TAGAA
TGTCAATT-TGAATTAAGCTCTAAAATATGTACATATCGCCCGTCACTCTTTATTAAGAT
AAGTCGTTACATAG------------------

#Rhipicephalus_sanguineus_JX304734.1
---AAACTAGGATTAGATACCCTATTATTTTAGAGGTAAACATT-GTTAGTAAATAAAA-
ATTAC-GAAAGCAAAAAATTATGG-CGGTATTTTAAGCTTTTCAGAGGAATTTGCTCTTT
AATGGATAAAACA--CCTAAATCTTACTTAAATTTGTTAATTCAATTT-GTATACCACTA
TAAA-AACAATTA---ATAACTTCAA-TTGTTAAAATTTATT-AAATT--A--AGTTATA
-TTAAGTC-AAGGTGC-AGTAAAAATTTAAGA-ATGAAGTGAATTACATTTCTTTTTAGA
GA--GAGA---AATTTA-AA-TAACATTTAGGATTTGAAAG--TAAAATTGAAA-TAGAA
TGTCAATT-TGAATTAAGCTCTAAAATATGTACATATCGCCCGTCACTCTTTATTAAGAT
AAGTCGTTACATAG------------------

#Rhipicephalus_sanguineus_JX304735.1
---AAACTAGGATTAGATACCCTATTATTTTAGAGGTAAACATT-GTTAGTAAATAAAA-
ATTAC-GAAAGCAAAAAATTATGG-CGGTATTTTAAGCTTTTCAGAGGAATTTGCTCTTT
AATGGATAAAACA--CCTAAATCTTACTTAAATTTGTTAATTCAATTT-GTATACCACTA
TAAA-AACAATTA---ATAACTTCAA-TTGTTAAAATTTATT-AAATT--A--AGTTATA
-TTAAGTC-AAGGTGC-AGTAAAAATTTAAGA-ATGAAGTGAATTACATTTCTTTTTAGA
GA--GAGA---AATTTA-AA-TAACATTTAGGATTTGAAAG--TAAAATTGAAA-TAGAA
TGTCAATT-TGAATTAAGCTCTAAAATATGTACATATCGCCCGTCACTCTTTATTAAGAT
AAGTCGTTACATAG------------------

#Rhipicephalus_sanguineus_JX304736.1
---AAACTAGGATTAGATACCCTATTATTTTAGAGGTAAACATT-GTTAGTAAATAAAA-
ATTAC-GAAAGCAAAAAATTATGG-CGGTATTTTAAGCTTTTCAGAGGAATTTGCTCTTT
AATGGATAAAACA--CCTAAATCTTACTTAAATTTGTTAATTCAATTT-GTATACCACTA
TAAA-AACAATTA---ATAACTTCAA-TTGTTAAAATTTATT-AAATT--A--AGTTATA
-TTAAGTC-AAGGTGC-AGTAAAAATTTAAGA-ATGAAGTGAATTACATTTCTTTTTAGA
GA--GAGA---AATTTA-AA-TAACATTTAGGATTTGAAAG--TAAAATTGAAA-TAGAA
TGTCAATT-TGAATTAAGCTCTAAAATATGTACATATCGCCCGTCACTCTTTATTAAGAT
AAGTCGTTACATAG------------------

#Rhipicephalus_sanguineus_JX304737.1
---AAACTAGGATTAGATACCCTATTATTTTAGAGGTAAACATT-GTTAGTAAATAAAA-
ATTAC-GAAAGCAAAAAATTATGG-CGGTATTTTAAGCTTTTCAGAGGAATTTGCTCTTT
AATGGATAAAACA--CCTAAATCTTACTTAAATTTGTTAATTCAATTT-GTATACCACTA
TAAA-AACAATTA---ATAACTTCAA-TTGTTAAAATTTATT-AAATT--A--AGTTATA
-TTAAGTC-AAGGTGC-AGTAAAAATTTAAGA-ATGAAGTGAATTACATTTCTTTTTAGA
GA--GAGA---AATTTA-AA-TAACATTTAGGATTTGAAAG--TAAAATTGAAA-TAGAA
TGTCAATT-TGAATTAAGCTCTAAAATATGTACATATCGCCCGTCACTCTTTATTAAGAT
AAGTCGTTACATAG------------------

#Rhipicephalus_sanguineus_JX304738.1
---AAACTAGGATTAGATACCCTATTATTTTAGAGGTAAACATT-GTTAGTAAATAAAA-
ATTAC-GAAAGCAAAAAATTATGG-CGGTATTTTAAGCTTTTCAGAGGAATTTGCTCTTT
AATGGATAAAACA--CCTAAATCTTACTTAAATTTGTTAATTCAATTT-GTATACCACTA
TAAA-AACAATTA---ATAACTTCAA-TTGTTAAAATTTATT-AAATT--A--AGTTATA
-TTAAGTC-AAGGTGC-AGTAAAAATTTAAGA-ATGAAGTGAATTACATTTCTTTTTAGA
GA--GAGA---AATTTA-AA-TAACATTTAGGATTTGAAAG--TAAAATTGAAA-TAGAA
TGTCAATT-TGAATTAAGCTCTAAAATATGTACATATCGCCCGTCACTCTTTATTAAGAT
AAGTCGTTACATAG------------------

#Rhipicephalus_sanguineus_JX304739.1
---AAACTAGGATTAGATACCCTATTATTTTAGAGGTAAACATT-GTTAGTAAATAAAA-
ATTAC-GAAAGCAAAAAATTATGG-CGGTATTTTAAGCTTTTCAGAGGAATTTGCTCTTT
AATGGATAAAACA--CCTAAATCTTACTTAAATTTGTTAATTCAATTT-GTATACCACTA
TAAA-AACAATTA---ATAACTTCAA-TTGTTAAAATTTATT-AAATT--A--AGTTATA
-TTAAGTC-AAGGTGC-AGTAAAAATTTAAGA-ATGAAGTGAATTACATTTCTTTTTAGA
GA--GAGA---AATTTA-AA-TAACATTTAGGATTTGAAAG--TAAAATTGAAA-TAGAA
TGTCAATT-TGAATTAAGCTCTAAAATATGTACATATCGCCCGTCACTCTTTATTAAGAT
AAGTCGTTACATAG------------------

#Rhipicephalus_sanguineus_JX304740.1
---AAACTAGGATTAGATACCCTATTATTTTAGAGGTAAACATT-GTTAGTAAATAAAA-
ATTAC-GAAAGCAAAAAATTATGG-CGGTATTTTAAGCTTTTCAGAGGAATTTGCTCTTT
AATGGATAAAACA--CCTAAATCTTACTTAAATTTGTTAATTCAATTT-GTATACCACTA
TAAA-AACAATTA---ATAACTTCAA-TTGTTAAAATTTATT-AAATT--A--AGTTATA
-TTAAGTC-AAGGTGC-AGTAAAAATTTAAGA-ATGAAGTGAATTACATTTCTTTTTAGA
GA--GAGA---AATTTA-AA-TAACATTTAGGATTTGAAAG--TAAAATTGAAA-TAGAA
TGTCAATT-TGAATTAAGCTCTAAAATATGTACATATCGCCCGTCACTCTTTATTAAGAT
AAGTCGTTACATAG------------------

#Rhipicephalus_sanguineus_JX304741.1
---AAACTAGGATTAGATACCCTATTATTTTAGAGGTAAACATT-GTTAGTAAATAAAA-
ATTAC-GAAAGCAAAAAATTATGG-CGGTATTTTAAGCTTTTCAGAGGAATTTGCTCTTT
AATGGATAAAACA--CCTAAATCTTACTTAAATTTGTTAATTCAATTT-GTATACCACTA
TAAA-AACAATTA---ATAACTTCAA-TTGTTAAAATTTATT-AAATT--A--AGTTATA
-TTAAGTC-AAGGTGC-AGTAAAAATTTAAGA-ATGAAGTGAATTACATTTCTTTTTAGA
GA--GAGA---AATTTA-AA-TAACATTTAGGATTTGAAAG--TAAAATTGAAA-TAGAA
TGTCAATT-TGAATTAAGCTCTAAAATATGTACATATCGCCCGTCACTCTTTATTAAGAT
AAGTCGTTACATAG------------------

#Rhipicephalus_sanguineus_JX304742.1
---AAACTAGGATTAGATACCCTATTATTTTAGAGGTAAACATT-GTTAGTAAATAAAA-
ATTAC-GAAAGCAAAAAATTATGG-CGGTATTTTAAGCTTTTCAGAGGAATTTGCTCTTT
AATGGATAAAACA--CCTAAATCTTACTTAAATTTGTTAATTCAATTT-GTATACCACTA
TAAA-AACAATTA---ATAACTTCAA-TTGTTAAAATTTATT-AAATT--A--AGTTATA
-TTAAGTC-AAGGTGC-AGTAAAAATTTAAGA-ATGAAGTGAATTACATTTCTTTTTAGA
GA--GAGA---AATTTA-AA-TAACATTTAGGATTTGAAAG--TAAAATTGAAA-TAGAA
TGTCAATT-TGAATTAAGCTCTAAAATATGTACATATCGCCCGTCACTCTTTATTAAGAT
AAGTCGTTACATAG------------------

#Rhipicephalus_sanguineus_JX304743.1
---AAACTAGGATTAGATACCCTATTATTTTAGAGGTAAACATT-GTTAGTAAATAAAA-
ATTAC-GAAAGCAAAAAATTATGG-CGGTATTTTAAGCTTTTCAGAGGAATTTGCTCTTT
AATGGATAAAACA--CCTAAATCTTACTTAAATTTGTTAATTCAATTT-GTATACCACTA
TAAA-AACAATTA---ATAACTTCAA-TTGTTAAAATTTATT-AAATT--A--AGTTATA
-TTAAGTC-AAGGTGC-AGTAAAAATTTAAGA-ATGAAGTGAATTACATTTCTTTTTAGA
GA--GAGA---AATTTA-AA-TAACATTTAGGATTTGAAAG--TAAAATTGAAA-TAGAA
TGTCAATT-TGAATTAAGCTCTAAAATATGTACATATCGCCCGTCACTCTTTATTAAGAT
AAGTCGTTACATAG------------------

#Rhipicephalus_sanguineus_JX304744.1
---AAACTAGGATTAGATACCCTATTATTTTAGAGGTAAACATT-GTTAGTAAATAGAA-
ATTAC-GAAAGCAAAAAATTATGG-CGGTATTTTAAGCTTTTCAGAGGAATTTGCTCTTT
AATGGATAAAACA--CCTAAATCTTACTTAAATTTGTAAATTCAATTT-GTATACCACTA
TAAA-AACAATTA---ATAACTTCAA-TTGTTAAAATTTATT-AAATT--A--AGTTATA
-TTAAGTC-AAGGTGC-AGTAAAAATTTAAGA-ATGAAGTGAATTACATTTCTTTTTAG-
-A--GAGAG-AAATTTA-AA-TAACATTTAGGATTTGAAAG--TAAAATTGAAA-TAGAA
TGTCAATT-TGAATTAAGCTCTAAAATATGTACATATCGCCCGTCACTCTTTATTAAGAT
AAGTCGTTACATAG------------------

#Rhipicephalus_sanguineus_KC018070.1
------------TTAGATACCCTATTATTTTAGAGCTTGACATT-GTAAGTAAATAATA-
ATTAT-GAAAGCAAAAAATTATGG-CGGTATTTTAAGCTTTTCAGAGGAATTTGCTCTTT
AATGGATAAAACA--CCAAAATCTTACTTAGATTTGTGATTTCAATTT-GTATACCACTA
TTAA-AACAATTT---ATAACTTTAA-TTGTTTAAATTTACA-AAACT--A--AAATATA
-TTAAGTC-AAGGTGC-AGTAAAAATTTAAGG-ATGAAGTGAATTACATTACTTTTTAGT
GA--GATAAAT---TTATAA-CAATATTTAGGATTTGAAAG--TAAAATTAAAA-TAGGA
TGTTAATT-TGAATTAAGCTCTAAAATATGTACATATCGCCC--GTCACTCTTTATTAAG
ATAA----------------------------

#Rhipicephalus_sanguineus_KC018071.1
------------TTAGATACCCTATTATTTTAGAGCTTGACATT-GTAAGTAAATAATA-
ATTAT-GAAAGCAAAAAATTATGG-CGGTATTTTAAGCTTTTCAGAGGAATTTGCTCTTT
AATGGATAAAACA--CCAAAATCTTACTTAGATTTGTGATTTCAATTT-GTATACCACTA
TTAA-AACAATTT---ATAACTTTAA-TTGTTTAAATTTACA-AAACT--A--AAATATA
-TTAAGTC-AAGGTGC-AGTAAAAATTTAAGG-ATGAAGTGAATTACATTACTTTTTAGT
GA--GATAAAT---TTATAA-CAATATTTAGGATTTGAAAG--TAAAATTAAAA-TAGGA
TGTTAATT-TGAATTAAGCTCTAAAATATGTACATATCGCCC--GTCACTCTTTATTAAG
ATAA----------------------------

#Rhipicephalus_sanguineus_KC018072.1
------------TTAGATACCCTATTATTTTAGAGCTTAACATT-GTAAGTAAATAATA-
ATTAT-GAAAGCAAAAAATTATGG-CGGTATTTTAAGCTTTTCAGAGGAATTTGCTCTTT
AATGGATAAAACA--CCAAAATCTTACTTAGATTTGTGATTTCAATTT-GTATACCACTA
TTAA-AACAATTT---ATAACTTTAA-TTGTTTAAATTTACA-AAACT--A--AAATATA
-TTAAGTC-AAGGTGC-AGTAAAAATTTAAGG-ATGAAGTGAATTACATTACTTTTTAGT
GA--GATAAGT---TTATAA-CAATATTTAGGATTTGAAAG--TAAAATTAAAA-TAGGA
TGTTAATT-TGAATTAAGCTCTAAAATATGTACATATCGCCC--GTCACTCTTTATTAAG
ATAA----------------------------

#Rhipicephalus_sanguineus_KC018073.1
------------TTAGATACCCTATTATTTTAGAGCTTAACATT-GTAAGTAAATAATA-
ATTAT-GAAAGCAAAAAATTATGG-CGGTATTTTAAGCTTTTCAGAGGAATTTGCTCTTT
AATGGATAAAACA--CCAAAATCTTACTTAGATTTGTGATTTCAATTT-GTATACCACTA
TTAA-AACAATTT---ATAACTTTAA-TTGTTTAAATTTACA-AAACT--A--AAATATA
-TTAAGTC-AAGGTGC-AGTAAAAATTTAAGG-ATGAAGTGAATTACATTACTTTTTAGT
GA--GATAAGT---TTATAA-CAATATTTAGGATTTGAAAG--TAAAATTAAAA-TAGGA
TGTTAATT-TGAATTAAGCTCTAAAATATGTACATATCGCCC--GTCACTCTTTATTAAG
ATAA----------------------------

#Rhipicephalus_sanguineus_KC018074.1
------------TTAGATACCCTATTATTTTAGAGCTTAACATT-GTAAGTAAATAATA-
ATTAT-GAAAGCAAAAAATTATGG-CGGTATTTTAAGCTTTTCAGAGGAATTTGCTCTTT
AATGGATAAAACA--CCAAAATCTTACTTAGATTTGTGATTTCAATTT-GTATACCACTA
TTAA-AACAATTT---ATAACTTTAA-TTGTTTAAATTTACA-AAACT--A--AAATATA
-TTAAGTC-AAGGTGC-AGTAAAAATTTAAGG-ATGAAGTGAATTACATTACTTTTTAGT
GA--GATAAGT---TTATAA-CAATATTTAGGATTTGAAAG--TAAAATTAAAA-TAGGA
TGTTAATT-TGAATTAAGCTCTAAAATATGTACATATCGCCC--GTCACTCTTTATTAAG
ATAA----------------------------

#Rhipicephalus_sanguineus_KC018075.1
------------TTAGATACCCTATTATTTTAGAGCTTAACATT-GTAAGTAAATAATA-
ATTAT-GAAAGCAAAAAATTATGG-CGGTATTTTAAGCTTTTCAGAGGAATTTGCTCTTT
AATGGATAAAACA--CCAAAATCTTACTTAGATTTGTGATTTCAATTT-GTATACCACTA
TTAA-AACAATTT---ATAACTTTAA-TTGTTTAAATTTACA-AAACT--A--AAATATA
-TTAAGTC-AAGGTGC-AGTAAAAATTTAAGG-ATGAAGTGAATTACATTACTTTTTAGT
GA--GATAAGT---TTATAA-CAATATTTAGGATTTGAAAG--TAAAATTAAAA-TAGGA
TGTTAATT-TGAATTAAGCTCTAAAATATGTACATATCGCCC--GTCACTCTTTATTAAG
ATAA----------------------------

#Rhipicephalus_sanguineus_KC243786.1
---------------------------------AGCTTAACATT-GTAAGTAAATAATA-
ATTAT-GAAAGCAAAAAATTATGG-CGGTATTTTAAGCTTTTCAGAGGAATTTGCTCTTT
AATGGATAAAACA--CCAAAATCTTACTTAGATTTGTGATTTCAATTT-GTATACCACTA
TTAA-AACAATTT---ATAACTTTAA-TTGTTTAAATTTACA-AAACT--A--AAATATA
-TTAAGTC-AAGGTGC-AGTAAAAATTTAAGG-ATGAAGTGAATTACATTACTTTTTAGT
GA--GATAAGT---TTATAA-CAATATTTAGGATTTGAAAG--TAAAATTAAAA-TAGGA
TGTTAATT-TGAATTAAGCTCTAAAATATGTACATATCGCCC--GTCACT----------
--------------------------------

#Rhipicephalus_sanguineus_KC243787.1
---------------------------------AGCTTGACATT-GTAAGTAAATAATA-
ATTAT-GAAAGCAAAAAATTATGG-CGGTATTTTAAGCTTTTCAGAGGAATTTGCTCTTT
AATGGATAAAACA--CCAAAATCTTACTTAGATTTGTGATTTCAATTT-GTATACCACTA
TTAA-AACAATTT---ATAACTTTAA-TTGTTTAAATTTACA-AAACT--A--AAATATA
-TTAAGTC-AAGGTGC-AGTAAAAATTTAAGG-ATGAAGTGAATTACATTACTTTTTAGT
GA--GATAAAT---TTATAA-CAATATTTAGGATTTGAAAG--TAAAATTAAAA-TAGGA
TGTTAATT-TGAATTAAGCTCTAAAATATGTACATATCGCCC--GTCACT----------
--------------------------------

#Rhipicephalus_sanguineus_KC243788.1
---------------------------------AGCTTAACATT-GTAAGTAAATAATA-
ATTAT-GAAAGCAAAAAATTATGG-CGGTATTTTAAGCTTTTCAGAGGAATTTGCTCTTT
AATGGATAAAACA--CCAAAATCTTACTTAGATTTGTGATTTCAATTT-GTATACCACTA
TTAA-AACAATTT---ATAATTTTAA-TTGTTTAAATTTATA-AAACT--A--AAATATA
-TTAAGTC-AAGGTGC-AGTAAAAATTTAAGG-ATGAAGTGAATTACATTACTTTTTAGT
GA--GATAAAT---TTATAA-CAATATTTAGGATTTGAAAG--TAAAATTAAAA-TAGGA
TGTTAATT-TGAATTAAGCTCTAAAATATGTACATATCGCCC--GTCACT----------
--------------------------------

#Rhipicephalus_sanguineus_KC243789.1
---------------------------------AGCTTAACATT-GTAAGTAAATAATA-
ATTAT-GAAAGCAAAAAATTATGG-CGGTATTTTAAGCTTTTCAGAGGAATTTGCTCTTT
AATGGATAAAACA--CCAAAATCTTACTTAGATTTGTGATTTCAATTT-GTATACCACTA
TTAA-AACAATTT---ATAACTTTAA-TTGTTTAAATTTACA-AAACT--A--AAATATA
-TTAAGTC-AAGGTGC-AGTAAAAATTTAAGG-ATGAAGTGAATTACATTACTTTTTAGC
GA--GATAAGT---TTATAA-CAATATTTAGGATTTGAAAG--TAAAATTAAAA-TAGGA
TGTTAATT-TGAATTAAGCTCTAAAATATGTACATATCGCCC--GTCACT----------
--------------------------------

#Rhipicephalus_sanguineus_KC243790.1
---------------------------------AGCTTAACATT-GTAAGTAAATAATA-
ATTAT-GAAAGCAAAAAATTATGG-CGGTATTTTAAGCTTTTCAGAGGAATTTGCTCTTT
AATGGATAAAACA--CCAAAATCTTACTTAGATTTGTGATTTCAATTT-GTATACCACTA
TTAA-AACAATTT---ATAACTTTAA-TTGTTTAAATTTACA-AAACT--A--AAATATA
-TTAAGTC-AAGGTGC-AGTAAAAATTTAAGG-ATGAAGTGAATTACATTACTTTTTAGT
GA--GATAAGT---TTATAA-CAATATTTAGGATTTGAAAG--TAAAATTAAAA-TAGGA
TGTTAATT-TGAATTAAGCTCTAAAATCTGTACATATCGCCC--GTCACT----------
--------------------------------

#Rhipicephalus_sp._Morphotype_KC243791.1
---------------------------------AGCTTAACATT-GTAAGTAAATAAAA-
ATTAT-GAAAGCAAAAAATTATGG-CGGTATTTTAAGCTTTTCAGAGGAATTTGCTCTTT
AATGGATAAAACG--CCAAAATCTTACTTAAATTTGTTAGTTCAATTT-GTATACCACTA
TAAA-AACAATTT---ATAACTTTAA-TTGTTTAAATTTATT-AAATT--A--AAATATA
-TTAAGTC-AAGGTGC-AGTAAAAATTTAAGA-ATGAAGTGAATTACATTACTTTTTAGT
GA--AAAAAAAA--TTATAA-TAACACTTAGGATTTGAAAG--TAAATTTGAAA-TAGGA
TGTCAATT-TGAATCAAGCTCTAAAATATGTACATATCGCCCGTCACT------------
--------------------------------

#Rhipicephalus_sp._Morphotype_KC243792.1
---------------------------------AGCTTAACATT-GTAAGTAAATAAAA-
ATTAT-GAAAGCAAAAAATTATGG-CGGTATTTTAAGCTTCTCAGAGGAATTTGCTCTTT
AATGGATAAAACG--CCAAAATCTTACTTAAATTTGTTAGTTCAATTT-GTATACCACTA
TAAA-AACAATTT---ATAACTTTAA-TTGTTTAAATTTATT-AAATT--A--AAATATA
-TTAAGTC-AAGGTGC-AGTAAAAATTTAAGA-ATGAAGTGAATTACATTACTTTTTAGT
GA--AAAAAAAAAATTATAA-TAACACTTAGGATTTGAAAG--TAAATTTGAAA-TAGGA
TGTCAATT-TGAATCAAGCTCTAAAATATGTACATATCGCCCGTCACT------------
--------------------------------

#Rhipicephalus_sp._Morphotype_KC243793.1
---------------------------------AGCTTAACATT-GTAAGTAAATAAAA-
ATTAT-GAAAGCAAAAAATTATGG-CGGTATTTTAAGCTTTTCAGAGGAATTTGCTCTTT
AATGGATAAAACA--CCAAAATCTTACTTAAATTTGTTACTTCAATTT-GTATACCACTA
TAAA-AACAATTC---ATAACTTTAA-TTGTTTAAATTTATT-AAATT--A--AAATATA
-TTAAGTC-AAGGTGC-AGTAAAAATTTAAGA-ATGAAGTGAATTACATTACTTTTTAGT
GA--AAAAAAAA--TTATAA-TGATACTTAGGATTTGAAAG--TAAATTTGAAA-TAGGA
TGTCAATT-TGAATCAAGCTCTAAAATATGTACATATCGCCCGTCACT------------
--------------------------------

#Rhipicephalus_sp._Morphotype_KC243794.1
---------------------------------AGCTTAACATT-GTAAGTAAATAAAA-
ATTAT-GAAAGCAAAAAATTATGG-CGGTATTTTAAGCTTTTCAGAGGAATTTGCTCTTT
AATGGATAAAACG--CCAAAATCTTACTTAAATTTGTTAGTTCAATTT-GTATACCACTA
TAAA-AACAATTT---ATAACTTTAA-TTGTTTAAATTTATT-AAATT--A--AAATATA
-TTAAGTC-AAGGTGC-AGTAAAAATTTAAGA-ATGAAGTGAATTACATTACTTTTTAGT
GA--AAAAAAAAA-TTATAA-TAACACTTAGGATTTGAAAG--TAAATTTGAAA-TAGGA
TGTCAATT-TGAATCAAGCTCTAAAATATGTACATATCGCCCGTCACT------------
--------------------------------

#Rhipicephalus_sp._Morphotype_KC243795.1
---------------------------------AGCTTAACATT-GTAAGTAAATAAAA-
ATTAT-GAAAGCAAAAAATTATGG-CGGTATTTTAAGCTTTTCAGAGGAATTTGCTCTTT
AATGGATAAAACG--CCAAAATCTTACTTAAATTTGTTAGTTCAATTT-GTATACCACTA
TAAA-AACAATTT---ATAACTTTAA-TTGTTTAAATTTATT-AAATT--A--AAATATA
-TTAAGTC-AAGGTGC-AGTAAAAATTTAAGA-ATGAAGTGAATTACATTACTTTTTAGT
GA--AAAAAAAAAATTATAA-TAACACTTAGGATTTGAAAG--TAAATTTGAAA-TAGGA
TGTCAATT-TGAATCAAGCTCTAAAATATGTACATATCGCCCGTCACT------------
--------------------------------

#Rhipicephalus_sp._Morphotype_KC243796.1
---------------------------------AGGTTAACCTT-GTAAGTAAATAAAA-
ATTAT-GAAAGCAAAAAATTATGG-CGGTATTTTAAGCTTTTCAGAGGAATTTGCTCTTT
AATGGATAAAACG--CCAAAATCTTACTTAAATTTGTTAGTTCAATTT-GTATACCACTA
TAAA-AACAATTT---ATAACTTTAA-TTGTTTAAATTTATT-AAATT--A--AAATATA
-TTAAGTC-AAGGTGC-AGTAAAAATTTAAGA-ATGAAGTGAATTACATTACTTTTTAGT
GA--AAAAAAAAAATTATAA-TAACACTTAGGATTTGAAAG--TAAATTTGAAA-TAGGA
TGTCAATT-TGAATCAAGCTCTAAAATTTGTACATATCGCCCGTCACT------------
--------------------------------

#Rhipicephalus_sp._Morphotype_KC243797.1
---------------------------------AGGTTAACATT-GTAAGTAAATAAAA-
ATTAT-GAAAGCAAAAAATTATGG-CGGTATTTTTAGCTTTTCAGAGGAATTTGCTCTTT
AATGGATAAAACG--CCAAAATCTTACTTAAATTTGTTAGTTCAATTT-GTATACCACTA
TAAA-AACAATTT---ATAACTTTAA-TTGTTTAAATTTATT-AAATT--A--AAATATA
-TTAAGTC-AAGGTGC-AGTAAAAATTTAAGA-ATGAAGTGAATTACATTACTTTTTAGT
GA--AAAAAAAAA-TTATAA-TAACACTTAGGATTTGAAAG--TAAATTTGAAA-TAGGA
TGTCAATT-TGAATCAAGCTCTAAAATATGTACATATCGCCCGTCACT------------
--------------------------------

#Rhipicephalus_sp._Morphotype_KC243798.1
---------------------------------AGCTTAACCTT-GTAAGTAAATAAAA-
ATTAT-GAAAGCAAAAAATTATGG-CGGTATTTTTAGCTTTTCAGAGGAATTTGCTCTTT
AATGGATAAAACG--CCAAAATCTTACTTAAATTTGTTAGTTCAATTT-GTATACCACTA
TAAA-AACAATTT---ATAACTTTAA-TTGTTTAAATTTATT-AAATT--A--AAATATA
-TTAAGTC-AAGGTGC-AGTAAAAATTTAAGA-ATGAAGTGAATTACATTACTTTTTAGT
GA--AAAAAAAAA-TTATAA-TAACACTTAGGATTTGAAAG--TAAATTTGAAA-TAGGA
TGTCAATT-TGAATCAAGCTCTAAAATATGTACATATCGCCCGTCACT------------
--------------------------------

#Rhipicephalus_sp._Morphotype_KC243799.1
---------------------------------AGCTTAACATT-GTAAGTAAATAAAA-
ATTAT-GAAAGCAAAAAATTATGG-CGGTATTTTTAGCTTTTCAGAGGAATTTGCTCTTT
AATGGATAAAACG--CCAAAATCTTACTTAAATTTGTTAGTTCAATTT-GTATACCACTA
TAAA-AACAATTT---ATAACTTTAA-TTGTTTAAATTTATT-AAATT--A--AAATATA
-TTAAGTC-AAGGTGC-AGTAAAAATTTAAGA-ATGAAGTGAATTACATTACTTTTTAGT
GA--AAAAAAAA--TTATAA-TAACACTTAGGATTTGAAAG--TAAATTTGAAA-TAGGA
TGTCAATT-TGAATCAAGCTCTAAAATATGTACATATCGCCCGTCACT------------
--------------------------------

#Rhipicephalus_sp._Morphotype_KC243800.1
---------------------------------AGCTTAACATT-GTAAGTAAATAAAA-
ATTAT-GAAAGCAAAAAATTATGG-CGGTATTTTTAGCTTTTCAGAGGAATTTGCTCTTT
AATGGATAAAACG--CCAAAATCTTACTTAAATTTGTTAGTTCAATTT-GTATACCACTA
TAAA-AACAATTT---ATAACTTTAA-TTGTTTAAATTTATT-AAATT--A--AAATATA
-TTAAGTC-AAGGTGC-AGTAAAAATTTAAGA-ATGAAGTGAATTACATTACTTTTTAGT
GA--AAAAAAAA--TTATAA-TAACACTTAGGATTTGAAAG--TAAATTTGAAA-TAGGA
TGTCAATT-TAAATCAAGCTCTAAAATATGTACATATCGCCCGTCACT------------
--------------------------------

#Rhipicephalus_sp._Morphotype_KC243801.1
---------------------------------AGGTTAACCTT-GTAAGTAAATAAAA-
ATTAT-GAAAGCAAAAAATTATGG-CGGTATTTTAAGCTTTTCAGAGGAATTTGCTCTTT
AATGGATAAAACG--CCAAAATCTTACTTAAATTTGTTAGTTCAATTT-GTATACCACTA
TAAA-AACAATTT---ATAACTTTAA-TTGTTTAAATTTATT-AAATT--A--AAATATA
-TTAAGTC-AAGGTGC-AGTAAAAATTTAAGA-ATGAAGTGAATTACATTACTTTTTAGT
GA--AAAAAAAAA-TTATAA-TAACACTTAGGATTTGAAAG--TAAATTTGAAA-TAGGA
TGTCAATT-TGAATCAAGCTCTAAAATTTGTACATATCGCCCGTCACT------------
--------------------------------

#Rhipicephalus_sp._Morphotype_KC243802.1
---------------------------------AGGTAAACATT-GTTAGTAAATAGAA-
ATTAC-GAAAGCAAAAAATTATGG-CGGTATTTTAAGCTTTTCAGAGGAATTTGCTCTTT
AATGGATAAAACA--CCTAAATCTTACTTAAATTTGTAAATTCAATTT-GTATACCACTA
TAAA-AACAATTA---ATAACTTCAA-TTGTTAAAATTTATT-AAATT--A--AGTTATA
-TTAAGTC-AAGGTGC-AGTAAAAATTTAAGA-ATGAAGTGAATTACATTTCTTTTTAGA
GA--GAGA---AATTTA-AA-TAACATTTAGGATTTGAAAG--TAAAATTGAAA-TAGAA
TGTCAATT-TGAATTAAGCTCTAAAATATGTACATATCGCCCGTCACT------------
--------------------------------

#Rhipicephalus_sp._Morphotype_KC243803.1
---------------------------------AGGTAAACATT-GTTAGTAAATAAAA-
ATTAC-GAAAGCAAAAAATTATGG-CGGTATTTTAAGCTTTTCAGAGGAATTTGCTCTTT
AATGGATAAAACA--CCTAAATCTTACTTAAATTTGTTAATTCAATTT-GTATACCACTA
TAAA-AACAATTA---ATAACTTCAA-TTGTTAAAATTTATT-AAATT--A--AGTTATA
-TTAAGTC-AAGGTGC-AGTAAAAATTTAAGA-ATGAAGTGAATTACATTTCTTTTTAGA
GA--GAGA---AATTTA-AA-TAACATTTAGGATTTGAAAG--TAAAATTGAAA-TAGAA
TGTCAATT-TGAATTAAGCTCTAAAATATGTACATATCGCCCGTCACT------------
--------------------------------

#Rhipicephalus_sp._Morphotype_KC243804.1
---------------------------------AGGTAAACATT-GTTAGTAAATAGAA-
ATTAC-GAAAGCAAAAAATTATGG-CGGTATTTTAAGCTTTTCAGAGGAATTTGCTCTTT
AATGGATAAAACA--CCTAAATCTTACTTAAATTTGTAAATTCAATTT-GTATACCACTA
TAAA-AACAATTA---ATAACTTCAA-TTGTTAAAATTTATT-AAATT--A--AGTTATA
-TTAAGTC-AAGGTGC-AGTAAAAATTTAAGA-ATGAAGTGAATTACATTTTTTTTTAGA
GA--GAGA---AATTTA-AA-TAACATTTAGGATTTGAAAG--TAAAATTGAAA-TAGAA
TGTCAATT-TGAATTAAGCTCTAAAATATGTACATATCGCCCGTCACT------------
--------------------------------

#Rhipicephalus_sp._Morphotype_KC243805.1
---------------------------------AGGTAAACATT-GTTAGTAAATAAAA-
ATTAC-GAAAGCAAAAAATTATGG-CGGTATTTTAAGCTTTTCAGAGGAATTTGCTCTTT
AATGGATAAAACA--CCTAAATCTTACTTAAATTTGTAAATTCAATTT-GTATACCACTA
TAAA-AACAATTA---ATAACTTCAA-TTGTTAAAATTTATT-AAATT--A--AGTTATA
-TTAAGTC-AAGGTGC-AGTAAAAATTTAAGA-ATGAAGTGAATTACATTTTTTTTTAGA
GA--GAGA---AATTTA-AA-TAACATTTAGGATTTGAAAG--TAAAATTGAAA-TAGAA
TGTCAATT-TGAATTAAGCTCTAAAATATGTACATATCGCCCGTCACT------------
--------------------------------

#Rhipicephalus_sp._Morphotype_KC243806.1
---------------------------------AGGTAAACATT-GTTAGTAAATAAAA-
ATTAC-GAAAGCAAAAAATTATGG-CGGTATTTTAAGCTTTTCAGAGGAATTTGCTCTTT
AATGGATAAAACA--CCTAAATCTTACTTAAATTTGTTAATTCAATTT-GTATACCACTA
TAAA-AACAATTA---ATAACTTCAA-TTGTTAAAATTTATT-AAATT--A--AGTTATA
-TTAAGTC-AAGGTGC-AGTAAAAATTTAAGA-ATGAAGTGAATTACATTTTTTTTTAGA
GA--GAGA---AATTTA-AA-TAACATTTAGGATTTGAAAG--TAAAATTGAAA-TAGAA
TGTCAATT-TGAATTAAGCTCTAAAATATGTACATATCGCCCGTCACT------------
--------------------------------

#Rhipicephalus_sp._Morphotype_KC243807.1
---------------------------------AGGTAAACATT-GTTAGTAAATAAAA-
ATTAC-GAAAGCAAAAAATTATGG-CGGTATTTTAAGCTTTTCAGAGGAATTTGCTCTTT
AATGGATAAAACA--CCTAAATCTTACTTAAATTTGTTAATTCAATTT-GTATACCACTA
TAAA-AACAATTA---ATAACTTCAA-TTGTTAAAATTTATT-AAATT--A--AATTATA
-TTAAGTC-AAGGTGC-AGTAAAAATTTAAGA-ATGAAGTGAATTACATTTTTTTTTAGA
GA--GAGA---AATTTA-AA-TAACATTTAGGATTTGAAAG--TAAAATTGAAA-TAGAA
TGTCAATT-TGAATTAAGCTCTAAAATATGTACATATCGCCCGTCACT------------
--------------------------------

#Rhipicephalus_sp._Morphotype_KC243808.1
---------------------------------AGCTTTACATT-GTGAGTAAATAAAA-
ATTAT-GAAAGCAAAAAATTATGG-CGGTATTTTAAGCTTTTCAGAGGAATTTGCTCTTT
AATGGATAAAACA--CCTAAATCTTACTTAAATTTGTTATTTCAATTT-GTATACCACTA
TAAA-AACAATTC---ATAACTCTAA-TTGTTAAAATTTACTAT-ATT--A--AAATATA
-TTAAGTC-AAGGTGC-AGTAAAAATTTAAGG-ATGAAGTGAATTACATTACTTTTTAGG
GA-----A-AAAAATTA-AAATAATATTTAGGATTTGAAAG--TAAAATTAAAA-TAAAA
TGTTAATT-TGAATTAAGCTCTAAAATATGTACATATCGCCCGTCACT------------
--------------------------------

#Rhipicephalus_sp._Morphotype_KC243809.1
---------------------------------AGCTTTACATT-GTGAGTAAATAAAA-
ATTAT-GAAAGCAAAAAATTATGG-CGGTATTTTAAGCTTTTCAGAGGAATTTGCTCTTT
AATGGATAAAACA--CCTAAATCTTACTTAAATTTGTTATTTCAATTT-GTATACCACTA
TAAA-AACAATTT---ATAACTCTAA-TTGTTAAAATTTACTAT-ATT--A--AAATATA
-TTAAGTC-AAGGTGC-AGTAAAAATTTAAGG-ATGAAGTGAATTACATTACTTTTTAGG
GA-----A-AAAAATTA-AAATAATATTTAGGATTTGAAAG--TAAAATTAAAA-TAAAA
TGTTAATT-TGAATTAAGCTCTAAAATATGTACATATCGCCCGTCACT------------
--------------------------------

#Rhipicephalus_sp._Morphotype_KC243810.1
---------------------------------AGCTTAATATT-GTAAGTAAATAAAA-
ATTAT-GAAAGCAAAAAATTATGG-CGGTATTTTAAGCTTTTCAGAGGAATTTGCTCTTT
AATGGATAAAACA--CCTAAATCTTACTTAAATTTGTTAATTCAATTT-GTATACCACTA
TAAG-AACAATTT---ATAACTCTAA-TTGTTTAAATTTAATAA-ATT--A--AAGTATA
-TTAAGTC-AAGGTGC-AGTAAAAATTTAAGG-TTGAAGTGAATTACATTACTCTTTAGT
GA----AA-AAATTTTA-AATTAACAATTAGGATTTGAAAG--TAAAATTAAAA-TAGAA
TGTTGATT-TGAATTAAGCTCTAAAATATGTACATATCGCCCGTCACT------------
--------------------------------

#Rhipicephalus_sp._USNTC-RML_FJ536580.1
-----------------------ATTATTTAAGAGCTTTACATT-GTGAGTAAATAAAA-
ATTAT-GAAAGCAAAAAATTATGG-CGGTATTTTAAGCTTTTCAGAGGAATTTGCTCTTT
AATGGATAAAACA--CCTAAATCTTACTTAAATTTGTTATTTCAATTT-GTATACCACTA
TAAA-AACAATTT---ATAACTCTAA-TTGTTAAAATTTACTAT-ATT--A--AAATATG
-TTAAGTC-AAGGTGC-AGTAAAAATTTAAGG-ATGAAGTGAATTACATTACTTTTTAGG
GA-----A-AAAAATTA-AAATAATATTTAGGATTTGAAAG--TAAAATTAAAA-TAAAA
TGTTAATT-TGAATTAAGCTCTAAAATATGTAC---------------------------
--------------------------------

#Rhipicephalus_sp._USNTC-RML_FJ536581.1
-----------------------ATTATTTAAGAGCTTTACATT-GTGAGTAAATAAAA-
ATTAT-GAAAGCAAAAAATTATGG-CGGTATTTTAAGCTTTTCAGAGGAATTTGCTCTTT
AATGGATAAAACA--CCTAAATCTTACTTAAATTTGTTATTTCAATTT-GTATACCACTA
TAAA-AACAATTT---ATAACTCTAA-TTGTTAAAATTTACTAT-ATT--A--AAATATA
-TTAAGTC-AAGGTGC-AGTAAAAATTTAAGG-ATGAAGTGAATTACATTACTTTTTAGG
GA-----A-AAAAATTA-AAATAATATTTAGGATTTGAAAG--TAAAATTAAAA-TAAAA
TGTTAATT-TGAATTAAGCTCTAAAATATGTAC---------------------------
--------------------------------

#Rhipicephalus_sp._USNTC-RML_FJ536582.1
-----------------------ATTATTTAAGAGCTTTACATT-GTGAGTAAATAAAA-
ATTAT-GAAAGCAAAAAATTATGG-CGGTATTTTAAGCTTTTCAGAGGAATTTGCTCTTT
AATGGATAAAACA--CCTAAATCTTACTTAAATTTGTTATTTCAATTT-GTATACCACTA
TAAA-AACAATTC---ATAACTCTAA-TTGTTAAAATTTACTAT-ATT--A--AAATATG
-TTAAGTC-AAGGTGC-AGTAAAAATTTAAGG-ATGAAGTGAATTACATTACTTTTTAGG
GG----GA-AAAAATTA-AAATAATATTTAGGATTTGAAAG--TAAAATTAAAA-TAAAA
TGTTAATT-TGAATTAAGCTCTAAAATATGTAC---------------------------
--------------------------------

#Rhipicephalus_sp._USNTC-RML_FJ536583.1
-----------------------ATTATTTAAGAGCTAAATGTT-GTAAGTAAATAAAA-
ATTAT-GAAAGCAAAAAATTATGG-CGGTATTTTAAGCTTTTCAGAGGAATTTGCTCTTT
GATGGATAAAACA--CCTAAATCTTACTTAAATTTGTTAATTCAATTT-GTATACCACTA
TAAA-AACAATTT---ATAACTTTAA-TTGTTTAAATTTATT-AAATT--A--AAATATA
-TTAAGTC-AAGGTGC-AGTAAAAATTTAAGG-ATGAAGTGAATTACATTACTCTTTAGA
GA--AACGAAT---TTAAAA-TAATACTTAGGATTTGAAAG--TAAAATTAAAA-TAGAA
TGTTGGTT-TGAATTAAGCTCTAAAATATGTAC---------------------------
--------------------------------

#Rhipicephalus_sp.CAS35_FJ536555.1
-----------------------ATTATTTAAGAGGTAAACATT-GTTAGTAAATAAAA-
ATTAC-GAAAGCAAAAAATTATGG-CGGTATTTTAAGCTTTTCAGAGGAATTTGCTCTTT
AATGGATAAAACA--CCTAAATCTTACTTAAATTTGTTAATTCAATTT-GTATACCACTA
TAAA-AACAATTA---ATAACTTCAA-TTGTTAAAATTTATT-AAATT--A--AGTTATA
-TTAAGTC-AAGGTGC-AGTAAAAATTTAAGA-ATGAAGTGAATTACATTTCTTTTTAGA
GA--GAGA---AATTTA-AA-TAACATTTAGGATTTGAAAG--TAAAATTGAAA-TAGAA
TGTCAATT-TGAATTAAGCTCTAAAATATGTAC---------------------------
--------------------------------

#Rhipicephalus_sp.RML_FJ536563.1
-----------------------ATTATTTAAGAGCTTAACATT-GTAAGTAAATAATAA
-TTAT-GAAAGCAAAAAATTATGG-CGGTATTTTAAGCTTTTCAGAGGAATTTGCTCTTT
AATGGATAAAACA--CCAAAATCTTACTTAGATTTGTGATTTCAATTT-GTATACCACTA
TTAA-AACAATTT---ATAACTTTAA-TTGTTTAAATTTACA-AAACT--A--AAATATA
-TTAAGTC-AAGGTGC-AGTAAAAATTTAAGG-ATGAAGTGAATTACATTACTTTTTAGT
GA--GATAAGT---TTATAA-CAATATTTAGGATTTGAAAG--TAAAATTAAAA-TAGGA
TGTTAATT-TGAATTAAGCTCTAAAATATGTAC---------------------------
--------------------------------

#Rhipicephalus_sp.USNTC-RML_FJ536559.1
-----------------------ATTATTTAAGAGCTTAACATT-GTAAGTAAATAATA-
ATTAT-GAAAGCAAAAAATTATGG-CGGTATTTTAAGCTTTTCAGAGGAATTTGCTCTTT
AATGGATAAAACA--CCAAAATCTTACTTAGATTTGTGATTTCAATTT-GTATACCACTA
TAAA-AACAATTT---ATAACTCTAA-TTGTTTAAATTTACA-AAATT--A--AAATATA
-TTAAGTC-AAGGTGC-AGTAAAAATTTAAGG-ATGAAGTGAATTACATTACTTTTTAGT
GA--AATAAAT---TTATAA-TAATACTTAGGATTTGAAAG--TAAAATTAAAA-TAGGA
TGTTAATT-TGAATTAAGCTCTAAGATATGTAC---------------------------
--------------------------------

#Rhipicephalus_sp.USNTC-RML_FJ536560.1
-----------------------ATTATTTAAGAGCTTAACATT-GTAAGTAAATAATAA
-TTAT-GAAAGCAAGAAATTATGG-CGGTATTTTAAGCTTTTCAGAGGAATTTGCTCTTT
AATGGATAAAACA--CCAAAATCTTACTTAGATTTGTGATTTCAATTT-GTATACCACTA
TTAA-AACAATTT---ATAACTTTAA-TTGTTTAAATTTACA-AAACT--A--AAATATA
-TTAAGTC-AAGGTGC-AGTAAAAATTTAAGG-ATGAAGTGAATTACATTACTTTTTAGT
GA--GATAAGT---TTATAA-CAATATTTAGGATTTGAAAG--TGAAATTAAAA-TAGGA
TGTTAATT-TGAATTAAGCTCTAAAATATGTAC---------------------------
--------------------------------

#Rhipicephalus_sp.USNTC-RML_FJ536561.1
-----------------------ATTATTTAAGAGCTTAACATT-GTAAGTAAATAATAA
-TTAT-GAAAGCAAAAAATTATGG-CGGTATTTTAAGCTTTTCAGAGGAATTTGCTCTTT
AATGGATAAAACA--CCAAAATCTTACTTAGATTTGTGATTTCAATTT-GTATACCACTA
TTAA-AACAATTT---ATAACTTTAA-TTGTTTAAATTTACA-AAACT--A--AAATATA
-TTAAGTC-AAGGTGC-AGTAAAAATTTAAGG-ATGAAGTGAATTACATTACTTTTTAGT
GA--GATAAGT---TTATAA-CAATATTTAGGATTTGAAAG--TAAAATTAAAA-TAGGA
TGTTAATT-TGAATTAAGCTCTAAAATATGTAC---------------------------
--------------------------------

#Rhipicephalus_sp.USNTC-RML_FJ536562.1
-----------------------ATTATTTAAGAGCTTAACATT-GTAAGTAAATAATAA
-TTAT-GAAAGCAAAAAATTATGG-CGGTATTTTAAGCTTTTCAGAGGAATTTGCTCTTT
AATGGATAAAACA--CCAAAATCTTACTTAGATTTGTGATTTCAATTT-GTATACCACTA
TTAA-AACAATTT---ATAACTTTAA-TTGTTTAAATTTACA-AAACT--A--AAATATA
-TTAAGTC-AAGGTGC-AGTAAAAATTTAAGG-ATGAAGTGAATTACATTACTTTTTAGT
GA--GATAAGT---TTATAA-CAATATTTAGGATTTGAAAG--TAAAATTAAAA-TAGGA
TGTTAATT-TGAATTAAGCTCTAAAATATGTAC---------------------------
--------------------------------

#Rhipicephalus_sp.USNTC-RML_FJ536566.1
-----------------------TTTATTTAAGAGCTTAACATT-GTAAGTAAATAAAA-
ATTAT-GAAAGCAAAAAATTAAGG-CGGTATTTTAAGCTTTTCAGAGGAATTTGCTCTTT
AATGGATAAAACA--CCAAAATCTTACTTAAATTTGTTACTTCAATTT-GTATACCACTA
TAAA-AACAATTC---ATAACTTTAA-TTGTTTAAATTTATT-AAATT--A--AAATATA
-TTAAGTC-AAGGTGC-AGTAAAAATTTAAGA-ATGAAGTGAATTACATTACTTTTTAGT
GA--AAAAAAA---TTATAA-TGACACTTAGGATTTGAAAG--TAAATTTGAAA-TAGGA
TGTCAATT-TGAATCAAGCTCTAAAATATGTAC---------------------------
--------------------------------

#Rhipicephalus_sp.USNTC-RML_FJ536567.1
-----------------------ATTATTTAAGAGCTAAATGTT-GTAAGTAAATAAAA-
ATTAT-GAAAGCAAAAAATTATGG-CGGTATTTTAAGCTTTTCAGAGGAATTTGCTCTTT
AATGGATAAAACA--CCTAAATCTTACTTAAATTTGTTAATTCAATTT-GTATACCACTA
TAAA-AACAATTT---ATAACTTTAA-TTGTTTAAATTTATT-AAATT--A--AAATATA
-TTAAGTC-AAGGTGC-AGTAAAAATTTAAGA-ATGAAGTGAATTACATTACTCTTTAGA
GA--AATAAAT---TTAAAA-TAATGTTTAGGATTTGAAAG--TAAAATTAAAA-TAGAA
TGTTAATT-TGAATTAAGCTCTAAAATATGTAC---------------------------
--------------------------------

#Rhipicephalus_sp.USNTC-RML_FJ536568.1
-----------------------ATTATTTAAGAGCTAAATGTT-GTAAGTAAATAAAA-
ATTAT-GAAAGCAAAAAATTATGG-CGGTATTTTAAGCTTTTCAGAGGAATTTGCTCTTT
AATGGATAAAACA--CCTAAATCTTACTTAAATTTGTTAATTCAATTT-GTATACCACTA
TAAA-AACAATTT---ATAACTTTAA-TTGTTTAAATTTATT-AAATT--A--AAATATA
-TTAAGTC-AAGGTGC-AGTAAAAATTTAAGA-ATGAAGTGAATTACATTACTCTTTAGA
GA--AATAAAT---TTAAAA-TAATATTTAGGATTTGAAAG--TAAAATTAAAA-TAAAA
TGTTAATT-TGAATTAAGCTCTAAAATATGTAC---------------------------
--------------------------------

#Rhipicephalus_sp.USNTC-RML_FJ536570.1
-----------------------ATTATTTAAGAGCTTAACATT-GTAAGTAAATAATA-
ATTAT-GAAAGCAAAAAATTATGG-CGGTATTTTAAGCTTTTCAGAGGAATTTGCTCTTT
AATGGATAAAACA--CCAAAATCTTACTTAGATTTGTGATTTCAATTT-GTATACCACTA
TAAA-AACAATTT---ATAACTTTAA-TTGTTTAAATTTACA-AAATT--A--AAATATA
-TTAAGTC-AAGGTGC-AGTAAAAATTTAAGG-ATGAAGTGAATTACATTACTTTTTAGT
GA--AATAAAT---TTATAA-TAATACTTAGGATTTGAAAG--TAAAATTAAAA-TAGGA
TGTTAATT-TGAATTAAGCTCTAAGATATGTAC---------------------------
--------------------------------

#Rhipicephalus_sp.USNTC-RML_FJ536571.1
-----------------------ATTATTTAAGAGCTTAACATT-GTAAGTAAATAATA-
ATTAT-GAAAGCAAAAAATTATGG-CGGTATTTTAAGCTTTTCAGAGGAATTTGCTCTTT
AATGGATAAAACA--CCAAAATCTTACTTAGATTTGTGATTTCAATTT-GTATACCACTA
TAAA-AACAATTT---ATAACTCTAA-TTGTTTAAATTTACA-AAATT--A--AAATATA
-TTAAGTC-AAGGTGC-AGTAAAAATTTAAGG-ATGAAGTGAATTACATTACTTTTTAGT
GA--AATAAAT---TTATAA-TAATACTTAGGATTTGAAAG--TAAAATTAAAA-TAGGA
TGTTAATT-TGAATTAAGCTCTAAGATATGTAC---------------------------
--------------------------------

#Rhipicephalus_sp.USNTC-RML_FJ536572.1
-----------------------ATTATTTAAGAGCTTAACATT-GTAAGTAAATAATA-
ATTAT-GAAAGCAAAAAATTATGG-CGGTATTTTAAGCTTTTCAGAGGAATTTGCTCTTT
AATGGATAAAACA--CCAAAATCTTACTTAGATTTGTGATTTCAATTT-GTATACCACTA
TAAA-AACAATTT---ATAACTCTAA-TTGTTTAAATTTACA-AAATT--A--AAATATA
-TTAAGTC-AAGGTGC-AGTAAAAATTTAAGG-ATGAAGTGAATTACATTACTTTTTAGT
GA--AATAAAT---TTATAA-TAATACTTAGGATTTGAAAG--TAAAATTAAAA-TAGGA
TGTTAATT-TGAATTAAGCTCTAAGATATGTAC---------------------------
--------------------------------

#Rhipicephalus_sp.USNTC-RML_FJ536573.1
-----------------------ATTATTTAAGAGCTTAACATT-GTAAGTAAATAATA-
ATTAT-GAAAGCAAAAAATTATGG-CGGTATTTTAAGCTTTTCAGAGGAATTTGCTCTTT
AATGGATAAAACA--CCAAAATCTTACTTAGATTTGTGATTTCAATTT-GTATACCACTA
TAAA-AACAATTT---ATAACTCTAA-TTGTTTAAATTTACA-AAATT--A--AAATATA
-TTAAGTC-AAGGTGC-AGTAAAAATTTAAGG-ATGAAGTGAATTACATTACTTTTTAGT
GA--AATAAAT---TTATAA-TAATACTTAGGATTTGAAAG--TAAAATTAAAA-TAGGA
TGTTAATT-TGAATTAAGCTCTAAGATATGTAC---------------------------
--------------------------------

#Rhipicephalus_sp.USNTC-RML_FJ536574.1
-----------------------ATTATTTAAGAGCTTAACATT-GTGAGTAAGTAATA-
ATTAT-TAAAGCAAAAAATTATGG-CGGTATTTTAAGCTTTTCAGAGGAATTTGCTCTTT
AATGGATAAAACA--CCAAAATCTTACTTAAATTTGTCATTTCAATTT-GTATACCACTA
TAAA-AACAATTT---ATAACTTTAA-TTGTTTAAATTTACA-AAATT--A--GAATATA
-TTAAGTC-AAGGTGC-AGTAAAAATTTAAGA-ATGAAGTGAATTACATTACTTTTTAGT
GA--AATAAAT---TTATAA-TAATACTTAGGATTTGAAAG--TAAAATTAAAA-TAGAA
TGTTAATT-TGAATTAAGCTCTAAAATATGTAC---------------------------
--------------------------------

#Rhipicephalus_sp.USNTC-RML_FJ536575.1
-----------------------ATTATTTAAGAGCTTAACATT-GTAAGTAAATAAAG-
ATTAT-GAAAGCAAAAAATTATGG-CGGTATTTTAAGCTTTTCAGAGGAATTTGCTCTTT
AATGGATAAAACA--CCTAAATCTTACTTAAATTTGTTAATTCAATTT-GTATACCACTA
TAAA-AACAATTT---ATAACTTTAA-TTGTTGGTATTTATT-AAATT--A--AAATATA
-TTAAGTC-AAGGTGC-AGTAAAAATTTAAGG-ATGAAGTGAATTACATTACTTTTTAGA
GA--AAAAAAT---TTAAAA-TAATATTTAGGATTTGAAAG--TAAAATTAAAA-TATAA
TGTTAATT-TGAATTAAGCTCTAAAATATGTAC---------------------------
--------------------------------

#Rhipicephalus_sp.USNTC-RML_FJ536576.1
-----------------------ATTATTTAAGAGCTTAACATT-GTAAGTAAATAAAG-
ATTAT-GAAAGCAAAAAATTATGG-CGGTATTTTAAGCTTTTCAGAGGAATTTGCTCTTT
AATGGATAAAACA--CCTAAATCTTACTTAAATTTGTTAATTCAATTT-GTATACCACTA
TAAA-AACAATTT---ATAACTTTAA-TTGTTGGTATTTATT-AAATT--A--AAATATA
-TTAAGTC-AAGGTGC-AGTAAAAATTTAAGG-ATGAAGTGAATTACATTACTTTTTAGA
GA--AAAAAAT---TTAAAA-TAATATTTAGGATTTGAAAG--TAAAATTAAAA-TATAA
TGTTAATT-TGAATTAAGCTCTAAAATATGTAC---------------------------
--------------------------------

#Rhipicephalus_sp.USNTC-RML_FJ536577.1
-----------------------ATTATTTAAGAGCTTAACATT-GTAAGTAAATAAAG-
ATTAT-GAAAGCAAAAAATTATGG-CGGTATTTTAAGCTTTTCAGAGGAATTTGCTCTTT
AATGGATAAAACA--CCTAAATCTTACTTAAATTTGTTAATTCAATTT-GTATACCACTA
TAAA-AACAATTT---ATAACTTTAA-TTGTTGGTATTTATT-AAATT--A--AAATATA
-TTAAGTC-AAGGTGC-AGTAAAAATTTAAGG-ATGAAGTGAATTACATTACTTTTTAGA
GA--AAAAAAT---TTAAAA-TAATATTTAGGATTTGAAAG--TAAAATTAAAA-TATAA
TGTTAATT-TGAATTAAGCTCTAAAATATGTAC---------------------------
--------------------------------

#Rhipicephalus_turanicus_FJ536578.1
-----------------------ATTATTTAAGAGCTTAACATT-GTAAGTAAATAAAG-
ATTAT-GAAAGCAAAAAATTATGG-CGGTATTTTAAGCTTTTCAGAGGAATTTGCTCTTT
AATGGATAAAACA--CCTAAATCTTACTTAAATTTGTTAATTCAATTT-GTATACCACTA
TAAA-AACAATTT---ATAACTTTAA-TTGTTGATATTTATT-AAATT--A--AAATATA
-TTAAGTC-AAGGTGC-AGTAAAAATTTAAGG-ATGAAGTGAATTACATTACTTTTTAGA
GA--AATAAAT---TTAAAA-TAATATTTAGGATTTGAAAG--TAAAATTAAAA-TATAA
TGTTAATT-TGAATTAAGCTCTAAAATATGTAC---------------------------
--------------------------------

#Rhipicephalus_turanicus_FJ536579.1
-----------------------ATTATTTAAGAGCTTAACATT-GTAAGTAAATAAAG-
ATTAT-GAAAGCAAAAAATTATGG-CGGTATTTTAAGCTTTTCAGAGGAATTTGCTCTTT
AATGGATAAAACA--CCTAAATCTTACTTAAATTTGTTAATTCAATTT-GTATACCACTA
TAAA-AACAATTT---ATAACTTTAA-TTGTTGATATTTATT-AAATT--A--AAATATA
-TTAAGTC-AAGGTGC-AGTAAAAATTTAAGG-ATGAAGTGAATTACATTACTTTTTAGA
GA--GATAAAT---TTAAAA-TAATATTTAGGATTTGAAAG--TAAAATTAAAA-TATAA
TGTTAATT-TGAATTAAGCTCTAAAATATGTAC---------------------------
--------------------------------

#Rhipicephalus_turanicus_KC018076.1
------------TTAGATACCCTATTATTTTAGAGGTAAACATT-GTTAGTAAATAAAA-
ATTAC-GAAAGCAAAAAATTATGG-CGGTATTTTAAGCTTTTCAGAGGAATTTGCTCTTT
AATGGATAAAACA--CCTAAATCTTACTTAAATTTGTAAATTCAATTT-GTATACCACTA
TAAA-AACAATTA---ATAACTTCAA-TTGTTAAAATTTATT-AAATT--A--AGTTATA
-TTAAGTC-AAGGTGC-AGTAAAAATTTAAGA-ATGAAGTGAATTACATTTCTTTTTAGA
GA--GAGA---AATTTA-AA-TAACATTTAGGATTTGAAAG--TAAAATTGAAA-TAGAA
TGTCAATT-TGAATTAAGCTCTAAAATATGTACATATCGCCCGTCACTCTTTATTAAGAT
--------------------------------

#Rhipicephalus_turanicus_KC243816.1
---------------------------------AGCTAAATGTT-GTAAGTAAGTAAAA-
ATTAT-GAAAGCAAAAAATTATGG-CGGTATTTTAAGCTTTTCAGAGGAATTTGCTCTTT
GATGGATAAAACA--CCTAAATCTTACTTAAATTTGTTAATTCAATTT-GTATACCACTA
TAAA-AACAATTT---ATAACTTTAA-TTGTTTAAATTTATTAA-ATT--A--AAATATA
-TTAAGTC-AAGGTGC-AGTAAAAATTTAAGG-ATGAAGTGAATTACATTACTCTTTAGA
GA----AA-CAAATTTA-AAATAATACTTAGGATTTGAAAG--TAAAATTAAAA-TAGAA
TGTTGGTT-TGAATTAAGCTCTAAAATATGTACATATCGCCCGTCACT------------
--------------------------------

#Rhipicephalus_turanicus_KC243817.1
---------------------------------AGCTAAATATT-GTAAGTAAGTAAAA-
ATTAT-GAAAGCAAAAAATTATGG-CGGTATTTTAAGCTTTTCAGAGGAATTTGCTCTTT
GATGGATAAAACA--CCTAAATCTTACTTAAATTTGTTAATTCAATTT-GTATACCACTA
TAAA-AACAATTT---ATAACTTTAA-TTGTTTAAATTTATTAA-ATT--A--AAATATA
-TTAAGTC-AAGGTGC-AGTAAAAATTTAAGG-ATGAAGTGAATTACATTACTCTTTAGA
GA----AA-CAAATTTA-AAATAATACTTAGGATTTGAAAG--TAAAATTAAAA-TAGAA
TGTTGGTT-TGAATTAAGCTCTAAAATATGTACATATCGCCCGTCACT------------
--------------------------------

#Rhipicephalus_turanicus_KC243818.1
---------------------------------AGCTAAATGTT-GTAAGTAAGTAAAA-
ATTAT-GAAAGCAAAAAATTATGG-CGGTATTTTAAGCTTTTCAGAGGAATTTGCTCTTT
GATGGATAAAACA--CCTAAATCTTACTTAAATTTGTTAATTCAATTT-GTATACCACTA
TAAA-AACAATTT---ATAACTTTAA-TTGTTTAAATTTATTAA-ATT--A--AAATATA
-TTAAGTC-AAGGTGC-AGTAAAAATTTAAGG-ATGAAGTGAATTACATTACTCTTTAGA
GA----AA-CAAATTTA-AAATAATACTTAGCATTTGAAAG--TAAAATTAAAA-TAGAA
TGTTGGTT-TGAATTAAGCTCTAAAATATGTACATATCGCCCGTCACT------------
--------------------------------

#Rhipicephalus_turanicus_KC243819.1
---------------------------------AGCTAAATGTT-GTAAGTAAGTAAAA-
ATTAT-GAAAGCAAAAAATTATGG-CGGTATTTTAAGCTTTTCAGAGGAATTTGCTCTTT
GATGGATAAAACA--CCTAAATCTTACTTAAATTTGTCAATTCAATTT-GTATACCACTA
TAAA-AACAATTT---ATAACTTTAA-TTGTTTAAATTTATTAA-ATT--A--AAATATA
-TTAAGTC-AAGGTGC-AGTAAAAATTTAAGG-ATGAAGTGAATTACATTACTCTTTAGA
GA----AA-CAAATTTA-AAATAATACTTAGGATTTGAAAG--TAAAATTAAAA-TAGAA
TGTTGGTT-TGAATTAAGCTCTAAAATATGTACATATCGCCCGTCACT------------
--------------------------------

#Rhipicephalus_turanicus_KC243820.1
---------------------------------AGCTAAATGTT-GTAAGTAAGTAAAA-
ATTAT-GAAAGCAAAAAATTATGG-CGGTATTTTAAGCTTTTCAGAGGAATTTGCTCTTT
GATGGATAAAACA--CCTAAATCTTACTTAAATTTGTTAATTCAATTT-GTATACCACTA
TAAA-AACAATTT---ATAACTTTAA-TTGTTTAAATTTATTAA-ATT--A--AAATATA
-TTAAGTC-AAGGTGC-AGTAAAAATTTAAGG-ATGAAGTGAATTACATTACTCTTTAGA
GA----AA-TAAATTTA-AAATAATACTTAGGATTTGAAAG--TAAAATTAAAA-TAGAA
TGTTGGTT-TGAATTAAGCTCTAAAATATGTACATATCGCCCGTCACT------------
--------------------------------

#Rhipicephalus_turanicus_KC243821.1
---------------------------------AGCTAAATGTT-GTAAGTAAGTAAAA-
ATTAT-GAAAGCAAAAAATTATGG-CGGTATTTTAAGCTTTTCAGAGGAATTTGCTCTTT
AATGGATAAAACA--CCTAAATCTTACTTAAATTTGTTAATTCAATTT-GTATACCACTA
TAAA-AACAATTT---ATAACTTTAA-TTGTTTAAATTTATTAA-ATT--A--AAATATA
-TTAAGTC-AAGGTGC-AGTAAAAATTTAAGG-ATGAAGTGAATTACATTACTCTTTAGA
GA----AA-CAAATTTA-AAATAATACTTAGGATTTGAAAG--TAAAATTAAAA-TAGAA
TGTTGGTT-TGAATTAAGCTCTAAAATATGTACATATCGCCCGTCACT------------
--------------------------------

#Rhipicephalus_turanicus_KC243822.1
---------------------------------AACTAAATGTT-GTAAGTAAGTAAAA-
ATTAT-GAAAGCAAAAAATTATGG-CGGTATTTTAAGCTTTTCAGAGGAATTTGCTCTTT
GATGGATAAAACA--CCTAAATCTTACTTAAATTTGTTAATTCAATTT-GTATACCACTA
TAAA-AACAATTT---ATAACTTTAA-TTGTTTAAATTTATTAA-ATT--A--AAATATA
-TTAAGTC-AAGGTGC-AGTAAAAATTTAAGG-ATGAAGTGAATTACATTACTCTTTAGA
GA----AA-CAAATTTA-AAATAATACTTAGGATTTGAAAG--TAAAATTAAAA-TAGAA
TGTTGGTT-TGAATTAAGCTCTAAAATATGTACATATCGCCCGTCACT------------
--------------------------------

#Rhipicephalus_turanicus_KC243823.1
---------------------------------AGCTAAATGTT-GTAAGTAAGTAAAA-
ATTAT-GAAAGCAAAAAATTATGG-CGGTATTTTAAGCTTTTCAGAGGAATTTGCTCTTT
GATGGATAAAACA--CCTAAATCTTACTTAAATTTGTTAATTCAATTT-GTATACCACTA
TAAA-AACAATTT---ATAACTTTAA-TTGTTTAAATTTATTAA-ATT--A--AAATATA
-TTAAGTC-AAGGTGC-AGTAAAAATTTAAGG-ATGAAGTGAATTACATTACTCTTTAGA
GA----AA-CAAATTTA-AAATAATACTTAGGATTTGAAAG--TAAAATTAAAA-TAGAA
TGTTGATT-TGAATTAAGCTCTAAAATATGTACATATCGCCCGTCACT------------
--------------------------------

#Rhipicephalus_turanicus_KC243824.1
---------------------------------AGCTAAATGTT-GTAAGTAAGTAAAA-
ATTAT-GAAAGCAAAAAATTATGG-CGGTATTTTAAGCTTTTCAGAGGAATTTGCTCTTT
GATGGATAAAACA--CCTAAATCTTACTTAAATTTGTTAATTCAATTT-GTATACCACTA
TAAA-AACAATTT---ATAACTTTAA-TTGTTTAAATTTATTAA-ATT--A--AAATATA
-TTAAGTC-AAGGTGC-AGTAAAAATTTAAGA-ATGAAGTGAATTACATTACTCTTTAGA
GA----AA-CAAATTTA-AAATAATACTTAGGATTTGAAAG--TAAAATTAAAA-TATAA
TGTTGGTT-TGAATTAAGCTCTAAAATATGTACATATCGCCCGTCACT------------
--------------------------------

#Rhipicephalus_turanicus_KC243825.1
---------------------------------AGCTAAATGTT-GTAAGTAAATAAAA-
ATTAT-GAAAGCAAAAAATTATGG-CGGTATTTTAAGCTTTTCAGAGGAATTTGCTCTTT
AATGGATAAAACA--CCTAAATCTTACTTAAATTTGTTAATTCAATTT-GTATACCACTA
TAAA-AACAATTT---ATAACTTTAA-TTGTTTAAATTTATTAA-ATT--A--AAATATA
-TTAAGTC-AAGGTGC-AGTAAAAATTTAAGA-ATGAAGTGAATTACATTACTCTTTAGA
GA----AA-TAGATTTA-AAATAATATTTAGGATTTGAAAG--TAAAATTAAAA-TAGAA
TGTTGGTT-TGAATTAAGCTCTAAAATATGTACATATCGCCCGTCACT------------
--------------------------------

#Rhipicephalus_turanicus_KC243826.1
---------------------------------AGCTAAATGTT-GTAAGTAAATAAAA-
ATTAT-GAAAGCAAAAAATTATGG-CGGTATTTTAAGCTTTTCAGAGGAATTTGCTCTTT
AATGGATAAAACA--CCTAAATCTTACTTAAATTTGTTAATTCAATTT-GTATACCACTA
TAGA-AACAATTT---ATAACTTTAA-TTGTTTAAATTTATTAA-ATT--A--AAATATA
-TTAAGTC-AAGGTGC-AGTAAAAATTTAAGG-ATGAAGTGAATTACATTACTCTTTAGA
GA----AA-TAAATTTA-AAATAATATTTAGGATTTGAAAG--TAAAATTAAAA-TAGAA
TGTTGGTT-TGAATTAAGCTCTAAAATATGTACATATCGCCCGTCACT------------
--------------------------------

#Rhipicephalus_turanicus_KC243827.1
---------------------------------AGCTAAATGTT-GTAAGTAAATAAAA-
ATTAT-GAAAGCAAAAAATTATGG-CGGTATTTTAAGCTTTTCAGAGGAATTTGCTCTTT
AATGGATAAAACA--CCTAAATCTTACTTAAATTTGTTAATTCAATTT-GTATACCACTA
TAAA-AACAATTT---ATAACTTTAA-TTGTTTAAATTTATTAA-ATT--A--AAATATA
-TTAAGTC-AAGGTGC-AGTAAAAATTTAAGG-ATGAAGTGAATTACATTACTCTTTAGA
GA----AA-TAAATTTA-AAATAATATTTAGGATTTGAAAG--TAAAATTAAAA-TAGAA
TGTTGGTT-TGAATTAAGCTCTAAAATATGTACATATCGCCCGTCACT------------
--------------------------------

#Rhipicephalus_turanicus_KC243828.1
---------------------------------AGCTAAATGTT-GTAAGTAAGTAAAA-
ATTAT-GAAAGCAAAAAATTATGG-CGGTATTTTAAGCTTTTCAGAGGAATTTGCTCTTT
GATGGATAAAACA--CCTAAATCTTACTTAAATTTGTTAATTCAATTT-GTATACCACTA
TAAA-AACAATTT---ATAACTTTAA-TTGTTTAAATTTATTAA-ATT--A--AAATATA
-TTAAGTC-AAGGTGC-AGTAAAAATTTAAGG-ATGAAGTGAATTACATTACTCTTTAGA
GA----AA-CAAATTTA-AAATAATACTTAGGATTTGAAAG--TAAAATTAAAA-TAGAA
TGTTAGTT-TGAATTAAGCTCTAAAATATGTACATATCGCCCGTCACT------------
--------------------------------

#Rhipicephalus_zambeziensis_DQ849226.1
-------------------CCCTATTATTTAAGAGCTGAATATT-GTTAGTATATAAAG-
ATTAT-GAAAGCAAAAAGTTATGG-CGGTATTTTAAGCTTTTCAGAGGAATTTGCTCTTT
AATGGATAAAACA--CCAAAATCTTACTTAAATTTGTCAAATCAACTT-GTATACCACTA
TTAA-AACAATTA---TTAACTCTAA-TTGTTAATATTTAAAATTTTATAATTAATTAAA
ATTAAGTC-AAGGTGC-AGTAAAAATTTAAGA-ATGAAGTGAATTACATTACTTTTAAGG
GG-----AATAAAATTAAW--TAAAAATTAGGATTTGAAAG--TAAAATTAAWA-TAGAA
TGTTAATT-TGAATTAAGCTCTAAAATATGTACATATCGCCCGTCACTCTTTTTTAA---
--------------------------------

#Rhipicephalus_zambeziensis_DQ849219.1
-------------------CCCTATTATTTAAGAGCTGAATATT-GTTAGTATATAAAG-
ATTAT-GAAAGCAAAAAGTTATGG-CGGTATTTTAAGCTTTTCAGAGGAATTTGCTCTTT
AATGGATAAAACA--CCAAAATCTTACTTAAACTTGTCAAATCAACTT-GTATACCACTA
TTAA-AACAATTA---TTAACTCTAA-TTGTTAATATTTAAAATTTTATAATTAATTAAA
ATTAAGTC-AAGGTGC-AGTAAAAATTTAAGA-ATGAAGTGAATTACATTACTTTTAAGG
GA-----AATAAAATTAAA--TAAAAATTAGGATTTGAAAG--TAAAATTAAAA-TAGAA
TGTTAATT-TGAATTAAGCTCTAAAATATGTACATATCGCCCGTCACTCTTTTTTAA---
--------------------------------

#Rhipicephalus_zambeziensis_DQ849220.1
-------------------CCCTATTATTTAAGAGCTGAATATT-GTTAGTATATAAAG-
ATTAT-GAAAGCAAAAAGTTATGG-CGGTATTTTAAGCTTTTCAGAGGAATTTGCTCTTT
AATGGATAAAACA--CCAAAATCTTACTTAAATTTGTCAAATCAACTT-GTATACCACTA
TTAA-AACAATTA---TTAACTCTAA-TTGTTAATATTTAAAGTTTTATAATTAATTAAA
ATTAAGTC-AAGGTGC-AGTAAAAATTTAAGA-ATGAAGTGAATTACATTACTTTTAAGG
GA-----AATAAAATTAAA--TAAAAATTAGGATTTGAAAG--TAAAATTAAAA-TAGAA
TGTTAATT-TGAATTAAGCTCTAAAATATGTACATATCGCCCGTCACTCTTTTTTAA---
--------------------------------

#Rhipicephalus_zambeziensis_DQ849221.1
-------------------CCCTATTATTTAAGAGCTGAATATT-GTTAGTATATAAAG-
ATTAT-GAAAGCAAAAAGTTATGG-CGGTATTTTAAGCTTTTCAGAGGAATTTGCTCTTT
AATGGATAAAACA--CCAAAATCTTACTTAAATTTGTCAAATCAACTT-GTATACCACTA
TTAA-AACAATTA---TTAACTCTAA-TTGTTAATATTTAAAATTTTATAATTAATTAAA
ATTAAGTC-AAGGTGC-AGTAAAAATTTAAGA-ATGAAGTGAATTACATTACTTTAAAGG
GA-----AATAAAATTAAA--TAAAAATTAGGATTTGAAAG--TAAAATTAAAA-TAGAA
TGTTAATT-TGAATTAAGCTCTAAAATATGTACATATCGCCCGTCACTCTTTTTTAA---
--------------------------------

#Rhipicephalus_zambeziensis_DQ849222.1
-------------------CCCTATTATTTAAGAGCTGAATATT-GTTAGTATATAAAG-
ATTAT-GAAAGCAAAAAGTTATGG-CGGTATTTTAAGCTTTTCAGAGGAATTTGCTCTTT
AATGGATAAAACA--CCAAAATCTTACTTAAATTTGTCAAATCAACTT-GTATACCACTA
TTAA-AACAATTA---TTAACTCTAA-TTGTTAATATTTAAAATTTTATAATTAATTAAA
ATTAAGTC-AAGGTGC-AGTAAAAATTTAAGA-ATGAAGTGAATTACATTACTTTTAAGG
GG-----AATAAAATTAAA--TAAAAATTAGGATTTGAAAG--TAAAATTAAAA-TAGAA
TGTTAATT-TGAATTAAGCTCTAAAATATGTACATATCGCCCGTCACTCTTTTTTAA---
--------------------------------

#Rhipicephalus_zambeziensis_DQ849223.1
-------------------CCCTATTATTTAAGAGCTGAATATT-GTTAGTATATAAAG-
ATTAT-GAAAGCAAAAAGTTATGG-CGGTATTTTAAGCTTTTCAGAGGAATTTGCTCTTT
AATGGATAAAACA--CCAAAATCTTACTTAAATTTGTCAAATCAACTT-GTATACCACTA
TTAA-AACAATTA---TTAACTCTAA-TTGTTAATATTTAAAATTTTATAATTAATTAAA
ATTAAGTC-AAGGTGC-AGTAAAAATTTAAGA-ATGAAGTGAATTACATTACTTTTAAGG
GA-----AATAAAATTAAA--TAAAAATTAGGATTTGAAAG--TAAAATTAAAA-TAGAA
TGTTAATT-TGAATTAAGCTCTAAAATATGTACATATCGCCCGTCACTCTTTTTTAA---
--------------------------------

#Rhipicephalus_zambeziensis_DQ849224.1
-------------------CCCTATTATTTAAGAGCTGAATATT-GTTAGTATATAAAG-
ATTAT-GAAAGCAAAAAGTTATGG-CGGTATTTTAAGCTTTTCAGAGGAATTTGCTCTTT
AATGGATAAAACA--CCAAAATCTTACTTAAATTTGTCAAATCAACTT-GTATACCACTA
TTAA-AACAATTA---TTAACTCTAA-TTGTTAATATTTAAAATTTTATAATTAATTAAA
ATTAAGTC-AAGGTGC-AGTAAAAATTTAAGA-TTGAAGTGAATTACATTACTTTTAAGG
GA-----AATAAAATTAAA--TAAAAATTAGGATTTGAAAG--TAAAATTAAAA-TAGAA
TGTTAATT-TGAATTAAGCTCTAAAATATGTACATATCGCCCGTCACTCTTTTTTAA---
--------------------------------

#Rhipicephalus_zambeziensis_DQ849225.1
-------------------CCCTATTATTTAAGAGCTGAATATT-GTTAGTATATAAAG-
ATTAT-GAAAGCAAAAAGTTATGG-CGGTATTTTAAGCTTTTCAGAGGAATTTGCTCTTT
AATGGATAAAACA--CCAAAATCTTACTTAAATTTGTCAAATCAACTT-GTATACCACTA
TTAA-AACAATTA---TTAACTCTAA-TTGTTAATATTTAAAATTTTATAATTAATTAAA
ATTAAGTC-AAGGTGC-AGTAAAAATTTAAGA-ATGAAGTGAATTACATTACTTTTAAGG
GG-----AATAAAATTAAA--TAAAAATTAGGATTTGAAAG--TAAAATTAAAA-TAGAA
TGTTAATT-TGAATTAAGCTCTAAAATATGTACATATCGCCCGTCACTCTTTTTTAA---
--------------------------------

#Rhipicephalus_zambeziensis_DQ849227.1
-------------------CCCTATTATTTAAGAGCTGAATATT-GTTAGTATATAAAG-
ATTAT-GAAAGCAAAAAGTTATGG-CGGTATTTTAAGCTTTTCAGAGGAATTTGCTCTTT
AATGGATAAAACA--CCAAAATCTTACTTAAATTTGTCAAATCAACTT-GTATACCACTA
TTAA-AACAATTA---TTAACTCTAA-TTGTTAATATTTAAAATTTTATAATTAATTAAA
ATTAAGTC-AAGGTGC-AGTAAAAATTTAAGA-ATGAAGTGAATTACATTACTTTTAAGG
GA-----AATAAAATTAAA--TAAAAATTAGGATTTGAAAG--TAAAATTAAAA-TAGAA
TGTTAATT-TGAATTAAGCTCTAAAATATGTACATATCGCCCGTCACTCTTTTTTAA---
--------------------------------

#Rhipicephalus_zambeziensis_DQ849228.1
-------------------CCCTATTATTTAAGAACTGAATATT-GTTAGTATATAAAG-
ATTAT-GAAAGCAAAAAGTTATGG-CGGTATTTTAAGCTTTTCAGAGGAATTTGCTCTTT
AATGGATAAAACA--CCAAAATCTTACTTAAATTTGTCAAATCAACTT-GTATACCACTA
TTAA-AACAATTA---TTAACTCTAA-TTGTTAATATTTAAAATTTTATAATTAATTAAA
ATTAAGTC-AAGGTGC-AGTAAAAATTTAAGA-ATGAAGTGAATTACATTACTTTTAAGG
GA-----AATAAAATTAAA--TAAAAATTAGGATTTGAAAG--TAAAATTAAAA-TAGAA
TGTTAATT-TGAATTAAGCTCTAAAATATGTACATATCGCCCGTCACTCTTTTTTAA---
--------------------------------

#Rhipicephalus_zambeziensis_DQ849237.1
-------------------CCCTATTATTTAAGAGCTGAATATT-GTTAGTATATAAAG-
ATTAT-GAAAGCAAAAAGTTATGG-CGGTATTTTAAGCTTTTCAGAGGAATTTGCTCTTT
AATGGATAAAACA--CCAAAATCTTACTTAAATTTGTCAAATCAACTT-GTATACCACTA
TTAA-AACAATTA---TTAACTCTAA-TTGTTAATATTTAAAATTTTATAATTAATTAAA
ATTAAGTC-AAGGTGC-AGTAAAAATTTAAGA-ATGAAGTGAATTACATTACTTTTAAGG
GA-----AATAAAATTAAA--TAAATATTAGGATTTGAAAG--TAAAATTAAAA-TAGAA
TGTTAATT-TGAATTAAGCTCTAAAATATGTACATATCGCCCGTCACTCTTTTTTAA---
--------------------------------

#Rhipicephalus_zambeziensis_DQ849238.1
-------------------CCCTATTATTTAAGAGCTGAATATT-GTTAGTATATAAAG-
ATTAT-GAAAGCAAAAAGTTATGG-CGGTATTTTAAGCTTTTCAGAGGAATTTGCTCTTT
AATGGATAAAACA--CCAAAATCTTACTTAAATTTGTCAAATCAACTT-GTATACCACTA
TTAA-AACAATTA---TTAACTCTAA-TTGTTAATATTTAAAATTTTATAATTAATTAAA
ATTAAGTC-AAGGTGC-AGTAAAAATTTAAGA-ATGAAGTGAATTACATTACTTTTAAGG
GA-----AATAAAATTAAA--TAAATATTAGGATTTGAAAG--TAAAATTAAAA-TAGAA
TGTTAATT-TGAATTAAGCTCTAAAATATGTACATATCGCCCGTCACTCTTTTTTAA---
--------------------------------
