# Supplementary material for: Assessment of four DNA fragments (COI, 16S rDNA, ITS2, 12S rDNA) for species identification of the Ixodida (Acari: Ixodida)
Source: Parasit Vectors. 2014 Mar 3;7:93. doi: 10.1186/1756-3305-7-93 (PMC3945964; doi:10.1186/1756-3305-7-93)
Supplement: Additional file 8 — Appendix S3. The unscreened data set. [file 1756-3305-7-93-S8.zip › Appendix.S3/unscreed sequences/unscreened 16S/Unscreened Amblyomma Bothriocroton 16S.meg]

#mega
!Title ;
!Format DataType=DNA indel=-;

#Amblyomma_americanum(L34313.1)
CTGCTCAATGATTT-TTTAAATTGC---TGTGGTATTTT-GACTATACAAAGGTATTGAA
ATAAGGCTTTAATTGAGCGCTAAAAGAATGGAAATACAAGAAAACTCTTTATT-TACTTT
AAAAATTAAAG-TTATTTTTATTTGTGAAGAAACAATAATTTATATTAGGGACAAGAAGA
CCCTAAGAATTTTTAA--TAAAAAGTTATATTGAAATATGAA-----ACTTTTTATTTTA
ATTGGGGCGATTTAACTAAATATTA-AAAACTTTTTTAAAAAAA---AA-TATGAACCGT
T-ATTAACGGACACTTGGAAAAAA-TACTCTAGGGATAACAGCGTAATAATTTTTGATAG
TTCTTATAGACAAAATAGTTTGCGACCTCGATGTTGGATTAGGATATTTTTTTA-ATGAA
GAAGTTAAAAAAAAAAGTTTGTTCAACTTTTAATGTCCTACTTGATCTGAGTTCAGACCG
G---------------

#Amblyomma_boeroi(JN828797.1)
CTGCTCAATGATTT-TTTAAATTGC---TGTGGTATTTT-GACTATACAAAGGTATTGTA
ATAAGACTTTAATTGAGTGCTAAAAGAATGGATCAACAAGAAAAATCTTTCTT-AATTTC
AAAA-TTAAAATTTATTTTTATAAGTGAAGAAACAATAATTAAAATTAAAGACAAGAAGA
CCCTAAGAATTTTTTA--AAATAATTGATCTATAAAGATAAATT---ATTTTTT----TA
ATTGGGGCGATT--ATTTAATATAA-AAAACTTAAATTAAGCTAC--AAAAATGAACCAA
T-AATATTGGTTAAATGCAAAAA--TACTCTAGGGATAACAGCGTAATAATTTTTGATAG
TTCCTATAGACAAAATAGTTTGCGACCTCGATGTTGGATTAGGATATTATTTTTAATGAA
GAAGTTAAAAGAAAAAGTTTGTTCAACTTTTAAATTCCTACTTGATCTGAGTTCAGACCG
G---------------

#Amblyomma_cajennense(FJ424404.1)
-----------------------------------------------CAAAGGTATTGAA
ATAAGACTTTAATTGAGTGCTAAGAGAATGGAATTACAGAAAAAAGCTTTTTT-AAATTT
AATAATTAAAG-TTATTTTTATTTGTGAAGAAACAATAATTAAAATTAAGGACAAGAAGA
CCCTATGAATTTTTCT---GAAATATATTTCATTTAAATAAA--TATATATTTC--TTTA
ATTGGGGCGATT-AATTAAT-ATTT-TGAACTTTTTTG---CAA---AAATATGAACCGT
TTAATAGCGGTAAATTG-TAAAAA-TACTCTAGGGATAACAGCGTAATAATTTTAGATAG
TTCATATTGACAAAATAGTTTGCGACCTCGATGTTGGATTAGGATGTTTTTTTG-GCGAA
GAAGTTAAAAAAAAAAGTTTGT--------------------------------------
----------------

#Amblyomma_calcaratum(FJ424400.1)
---------------------------------TATTTT-GACTATACAAAGGTATTGAA
ATAAGATTTTAATTGAGTGCTAAGAGAATGGAATTACAGAGAAATTCTTTCTT-GAATTC
AAAAATTGAAG-TTATTTTTGTATGTGAAGAAACAACAATAGAAATTAAGGACAAGAAGA
CCCTAAGAATTTTT---TGAAATTTAA--GGTA---TTCTTTTCTATAAATTTC--TTTA
ATTGGGGCGATT--AATAAAAATTT-TAAACTTTATTTA-AATAA----AAACGAACCAA
T-ATTATTGGTAATGTGAAAAAAA-TACTCTAGGGATAACAGCGTAATAATTTTAGATAG
TTCTTATAGACAAAATAGTTTGCGACCTCGATGTTGGATTAGGATACTTTTTTA-ATGAA
GAAGTTAAAAAAAGAAGTTTGTTCAACTTT------------------------------
----------------

#Amblyomma_coelebs(FJ424408.1)
-------------------------------GGTATTTT-GACTATACAAAGGTATTGAA
ATAAGACTTTAATTGAGTGCTAAGAGAATGGAATTACAGAAAAACTCTTTATT-AAATTT
AAAATTTGAAG-CTATTTTTATTTGTGAAGAAACAATAATTATAATTAAGGACAAGAAGA
CCCTAAGAATTTTAA--TGAAAAGTTATAATTTTAATTTTTTTTAAAACTTTTC--TTTA
ATTGGGGCGATT--AATAAAAATTA-GAAACTTTGTTTA-AAATA----AAATGAACCAA
T-ATTATTGGTAAAGTGAAAAAAA-TACTCTAGGGATAACAGCGTAATAATTTTAGATAG
TTCTTATAGACAAAATAGTTTGCGACCTCGATGTTGGATTAGGATACTTTTTTA-ATGAA
GAAGTTAAAAAAAGAAGTTTGT--------------------------------------
----------------

#Amblyomma_longirostre(FJ424401.1)
-------------------------------GGTATTTT-GACTATACAAAGGTATTGAA
ATAAGATTTTAATTGAATGCTAAGAGAATGGATTTACGAAAAATGACTTTTTT-AAATTC
AATAATTGAAT-TTATTTTTATTTGTGAGGAAACAATAATAAATATTAAGGACAAGAAGA
CCCTAAGAATTTTAAA---AGA-ATTA-ATATTTGAATCAAA-ATTTATATCTT--TTTA
ATTGGGGCGATT--AAGAAATATTA-ATAACTTTCTTTACTATAC--CAAAATGAACCGT
T-AATAGCGGTAATATGATAAAAA-TACTCTAGGGATAACAGCGTAATAATTTTTGATAG
TTCATATAGACAAAATAGTTTGCGACCTCGATGTTGGATTAGGATACTTTTTTA-ATGAA
GAAGTTAAAATAAGGAGTTTGT--------------------------------------
----------------

#Amblyomma_maculatum(AY676459.1)
---------------------------------TATTTT-GACTATACAAAGGTATTGAA
ATAAGACTTTAATTGAGTGCTAAGAGAATGGAATTTCATAAAATTTCTTTTTT-AATTTT
AAAAATTGAAA-TTAATTTTATATGTGAAGAAACAATAATAAAAATTAAGGACAAGAAGA
CCCTAAGAATTTTAAAAATTTCAATATAATATAATATTAT-ATTGAAATTTTTT-----A
ATTGGGGCGATT--ATTAAATATTA-AAAACTTTAATTTTTTT----AAAAAAGAACCAA
T-ATTATTGGTTATTTGAGAAAA--TACTCTAGGGATAACAGCGTAATAATTTTTGATAG
TTCTTATAGACAAAATAGTTTGCGACCTCGATGTTGGATTAGGATTCTTTTTTA-ATGAA
GAAGTTAAAAAAAGAAGTTTGTTCAACTTTTAAAATCCT---------------------
----------------

#Amblyomma_nodosum(FJ424403.1)
------------------------------------------------------------
-TAAGACTTTAATTGAGTGCTAAGAGAATGGAAATACMGAAAAATTCTTTCTT-GAATTC
AAAAATTGAAG-TTATTTTTATATGTGAAGAAACAATAATGAAAATTATTGACAAGAAGA
CCCTAAGAATTTTT----TTAATTTAATTAAAAAATTTTTTAATTAAATTC-----TTTA
ATTGGGGCGATT--AATAAAAATTA-AAAACTTTGTTTTTTTAA-----AAAAGAACCAA
T-AATATTGGAAATATGATAAAAA-TACTCTAGGGATAACAGCGTAATAACTTTAGATAG
TTCATATAGACAAAGTAGTTTGCGACCTCGATGTTGGATTAGGATACTTTTTTA-ATGAA
GAAGKTAAAAAAAGAAGTTTGTTCAACTTTTAATTTCCTACTTGATCTGA----------
----------------

#Amblyomma_nodosum(FJ424402.1)
-----------TTT-TTTAAATTGC---TGTGGTATTTT-GACTATACAAAGGTATTGAA
ATAAGACTTTAATTGAGTGCTAAGAGAATGGAAATACAGAAAAATTCTTTCTT-GAATTC
AAAAATTGAAG-TTATTTTTATATGTGAAGAAACAATAATGAAAATTATTGACAAGAAGA
CCCTAAGAATTTTT----TTAATTTAATTAAAAAATTTTTTAATTAAATTCTTT-----A
ATTGGGGCGATT--AATAAAAATTA-AAAACTTTGTTT----TTTT-AAAAAAGAACCAA
T-AATATTGGAAATATGATAAAAA-TACTCTAGGGATAACAGCGTAATAACTTTAGATAG
TTCATATAGACAAAGTAGTTTGCGACCTCGATGTTGGATTAGGATACTTTTTTA-ATGAA
GAAGTTAAAAAAAGAAGTTTGTTC------------------------------------
----------------

#Amblyomma_pseudoconcolor(AY628134.1)
-------------------AATTGC---TGTGGTATTTT-GACTATACAAAGGTATTGAA
ATAAGGCTTTAATTGAGTGCTAAGAGAATGGAAATACAGAAATTAACTTTCTT-GATCTT
AATAATAGAAA-TTATTTTTATTTGTGAAGAATCAATAATGTAAATTAAGGACAAGAAGA
CCCTAAGAATTTT-----ATAAAATTAATTATTTAAATTGAA-TAATTAATTTT--TTTA
ATTGGGGCGATT-AATTAAA-ATCA-TAAACTTTTTTA-TGTTG---AAAGAAGAACCAT
T-AATAATGGTCAATTGACAAAAA-TACTCTAGGGATAACAGCGTAATAATTTTTGATAG
TTCATATTGACAAAATAGTTTGCGACCTCGATGTTGGATTAGGATATTTTCTTG-ATGAA
GAAGTTAAGAAAAAAAGTTTGTTCAACTTTTAAATTCCTACTTGATCTGAGTTCGC----
----------------

#Amblyomma_pseudoconcolor(AY628137.1)
-------------------AATTGC---TGTGGTATTTT-GACTATACAAAGGTATTGAA
ATAAGGCTTTAATTGAGTGCTAAGAGAATGGAAATACAGAAATTAACTTTCTT-GATCTT
AATAATAGAAA-TTATTTTTATTTGTGAAGAATCAATAATGTAAATTAAGGACAAGAAGA
CCCTAAGAATTTT-----ATAAAATTAATTATTTAAATTGAA-TAATTAATTTT--TTTA
ATTGGGGCGATT-AATTAAA-ATTA-TAAACTTTTTTA-TGTTG---AAAGAAGAACCAT
T-AATAATGGTCAATTGACAAAAA-TACTCTAGGGATAACAGCGTAATAATTTTTGATAG
TTCATATTGACAAAATAGTTTGCGACCTCGATGTTGGATTAGGATATTTTCTTG-ATGAA
GAAGTTAAGAAAAAAAGTTTGTTCAACTTTTAAATTCCTACTTGATCTGAGTTCGC----
----------------

#Amblyomma_pseudoconcolor(AY628136.1)
-------------------AATTGC---TGTGGTATTTT-GACTATACAAAGGTATTGAA
ATAAGGCTTTAATTGAGTGCTAAGAGAATGGAAATACAGAAATTAACTTTCTT-GATCTT
AATAATAGAAA-TTATTTTTATTTGTGAAGAATCAATAATGTAAATTAAGGACAAGAAGA
CCCTAAGAATTTT-----ATAAAATTAATTATTTAAATTGAA-TAATTAATTTT--TTTA
ATTGGGGCGATT-AATTAAA-ATTA-TAAACTTTTTTA-TGTTG---AAAGAAGAACCAT
T-AATAATGGTCAATTGACAAAAA-TACTCTAGGGATAACAGCGTAATAATTTTTGATAG
TTCATATTGACAAAATAGTTTGCGACCTCGATGTTGGATTAGGATATTTTCTTG-ATGAA
GAAGTTAAGAAAAAAAGTTTGTTCAACTTTTAAATTCCTACTTGATCTGAGTTCGC----
----------------

#Amblyomma_pseudoconcolor(AY628135.1)
-------------------AATTGC---TGTGGTATTTT-GACTATACAAAGGTATTGAA
ATAAGGCTTTAATTGAGTGCTAAGAGAATGGAAATACAGAAATTAACTTTCTT-GATCTT
AATAATAGAAA-TTATTTTTATTTGTGAAGAATCAATAATGTAAATTAAGGACAAGAAGA
CCCTAAGAATTTT-----ATAAAATTAATTATTTAAATTGAA-TAATTAATTTT--TTTA
ATTGGGGCGATT-AATTAAA-ATTA-TAAACTTTTTTA-TGTTG---AAAGAAGAACCAT
T-AATAATGGTCAATTGACAAAAA-TACTCTAGGGATAACAGCGTAATAATTTTTGATAG
TTCATATTGACAAAATAGTTTGCGACCTCGATGTTGGATTAGGATATTTTCTTG-ATGAA
GAAGTTAAGAAAAAAAGTTTGTTCAACTTTTAAATTCCTACTTGATCTGAGTTCGC----
----------------

#Amblyomma_testudinarium(AB602350.1)
---------------------------------TATTTT-GACTATACAAAGGTATTGAA
ATAAGATTTTAATTGAATGCTAAGAGAATGGATTAACAAAAAAATTCTTTTTT-AATTTT
AAAAATAAAAA-TTAATTTTTTTTGTGAAGAAGCAAAAATAAAAATTAAGGACAAGAAGA
CCCTAAGAATTTTTAG--------TCTAAAATTTTAGATCTAAAATTTTAGA-C--TTTA
ATTGGGGCGATT--AATAAAAATTT-TGAACTTTATTTTTAAAAA--TAAAATGAACCGT
T-ATTAGCGGTAATTTGAAAAAAA-TACTCTAGGGATAACAGCGTAATAATTTTTGATAG
TTCTTATAGACAAAATAGTTTGCGACCTCGATGTTGGATTAGGATTCTTATTTA-ATGAA
GAAGTTAAATAAAGAAGTTTGTTCAACTTTTAAAATCC----------------------
----------------

#Amblyomma_testudinarium(AB538277.1)
---------------------------------TATTTT-GACTATACAAAGGTATTGAA
ATAAGATTTTAATTGAATGCTAAGAGAATGGATTAACAAAAAAATTCTTTTTT-AATTTT
AAAAATAAAAA-TTAATTTTTTTTGTGAAGAAGCAAAAATAAAAATTAAGGACAAGAAGA
CCCTAAGAATTTTTAT--------TCTAAAATTTTAGATCTAAAATTTTAGA-C--TTTA
ATTGGGGCGATT--AATAAAAATTT-TGAACTTTATTTTTAAAAA--TAAAATGAACCGT
T-ATTAGCGGTAATTTGAAAAAAA-TACTCTAGGGATAACAGCGTAATAATTTTTGATAG
TTCTTATAGACAAAATAGTTTGCGACCTCGATGTTGGATTAGGATTCTTATTTA-ATGAA
GAAGTTAAATAAAGAAGTTTGTTCAACTTTTAAAATCC----------------------
----------------

#Amblyomma_variegatum(JF949795.1)
CTGCTCAATGATTT-TTTAAATTGC---TGTAGTATTTT-GACTATACAAAGGTATTGAA
ATAAGACTTTAATTGAGTGCTAAAAGAATGGATTAACGGAAAAATTCTTTTTT-AATTTC
AAAAATTGAAG-TTATTTTTGTCAGTGAAGAAACTACAATAAAAATTAAGGACAAGAAGA
CCCTAAGAATTTTT-----AATAATTTTAAAAAAGT-TTTTTTT-AAATTATTT----TA
ATTGGGGCGATT--AACAAAAATAA-GAAACTTTATTTTTCCAA---AAAAATGAACCAT
T-AATAATGGTCATATGAAAAAAA-TACTCTAGGGATAACAGCGTAATAATTTTAGATAG
TTCTTATAGACAAAATAGTTTGCGACCTCGATGTTGGATTAGGATTCTTATTTA-ATGAA
GAAGT-------------------------------------------------------
----------------

#Amblyomma_variegatum(JF949799.1)
CTGCTCAATGATTT-TTTAAATTGC---TGTAGTATTTT-GACTATACAAAGGTATTGAA
ATAAGACTTTAATTGAGTGCTAAAAGAATGGATCAACGGAAAAATTCTTTTTT-AATTTC
AAAAATTGAAG-TTATTTTTGTCAGTGAAGAAACTACAATAAAAATTAAGGACAAGAAGA
CCCTAAGAATTTTA-----AATAATTTAAAAAAAAA-CTTTTTTTAAATTATTT----TA
ATTGGGGCGATT--AACAAAAATAA-GAAACTTTATTTTTCCAA---AAAAATGAACCAT
T-AATAATGGTTATATGAAAAAAA-TACTCTAGGGATAACAGCGTAATAATTTTAGATAG
TTCTTATAGACAAAATAGTTTGCGACCTCGATGTTGGATTAGGATTCTTATTTA-ATGAA
GAAGTTAAAAAAAGAAGTTTGTTCAACTTTTAAAATCCTCCTTGATCTGAGTTCAGACCG
G---------------

#Amblyomma_variegatum(JF949798.1)
CTGCTCAATGATTT-TTTAAATTGC---TGTAGTATTTT-GACTATACAAAGGTATTGAA
ATAAGACTTTAATTGAGTGCTAAAAGAATGGATTAACGGAAAAATTCTTTTTT-AATTTC
AAAAATTGAAG-TTATTTTTGTCAGTGAAGAAACTACAATAAAAATTAAGGACAAGAAGA
CCCTAAGAATTTTT-----AATAATTTTAAAAAAG--TTTTTTTTAAATTATTT----TA
ATTGGGGCGATT--AACAAAAATAA-GAAACTTTATTCTTCCAA---AAAAATGAACCAT
T-AATAATGGTCATATGAAAAAAA-TACTCTAGGGATAACAGCGTAATAATTTTAGATAG
TTCTTATAGACAAAATAGTTTGCGACCTCGATGTTGGATTAGGATTCTTATTTA-ATGAA
GAAGTTAAAAAAAGAAGTTTGTTCAACTTTTAAAATCCTACTTGATCTGAGTTCAGACCG
G---------------

#Amblyomma_variegatum(JF949794.1)
CTGCTCAATGATTT-TTTAAATTGC---TGTAGTATTTT-GACTATACAAAGGTATTGAA
ATAAGACTTTAATTGAGTGCTAAAAGAATGGATTAACGGAAAAATTCTTTTTT-AATTTC
AAAAATTGAAG-TTATTTTTGTCAGTGAAGAAACTACAATAAAAATTAAGGACAAGAAGA
CCCTAAGAATTTTT-----AATAATTTTAAAAAAGT-TTTTTTTTAAATTATTT----TA
ATTGGGGCGATT--AACAAAAATAA-GAAACTTTATTTTTCCAA---AAAAATGAACCAT
T-AATAATGGTCATATGAAAAAAA-TACTCTAGGGATAACAGCGTAATAATTTTAGATAG
TTCTTATAGACAAAATAGTTTGCGACCTCGATGTTGGATTAGGATTCTTATTTA-ATGAA
GAAGTTAAAAAAAGAAGTTTGTTCAACTTTTAAAGTCCTACTTGTTCTGAGTTCAGACCG
G---------------

#Amblyomma_ovale(FJ424409.1)
----------------------------------------GACTATACAAAGGTATTGAA
ATAAGACTTTAATTGAGTGCTAAGAGAATGGACTTACAAAAAAAATCTTTCTAGAAATTC
AAGAATCAAAG-TT-TTTTCTTTTGTGCAGAAACAACAATATTAATTAAGGACAAGAAGA
CCCTAAGAATTTTA----AAAACTATAGTTGTAAAATTATTAAT--TATAGTTT--TTTA
ATTGGGGCGATT--GATAAACATAG-AAAACTTTATTTATAATA---AAAAATGAACCAG
T-ATTATTGGTTTGATGAATAAAAATACTCTAGGGATAACAGCGTAATAATTTTTAATAG
CTCTTATTGACAAAATAGTTTGCGACCTCGATGTTGGATTAGGATTCTTTTTTG-ATGAA
GAAGTCAAAAGA-GAAGTTTGTTCAACTTTTAAATTCCT---------------------
----------------

#Amblyomma_glauerti(U95853.1)
CTGCTCAATGATTT-TTTAAATTGC---TGTGGTATTTT-GACTATACAAAGGTATTGTA
ATAAGATTTTAATTGAATGCTAAAAGAATGGAATA-CAAAAAATATCTTTATT-AATCTT
AAAAATTGAAG-TTAATTTTATTTGTGAAGAAGCAATAATAAAAATTATTGACAAGAAGA
CCCTAAGAATTT-------AAT--T----------------------------------A
ATTGGGGCGATT--GGAAAATATTA-ATAACTTTTT--------------------C-AT
T-ATTAATGGTAAAATGAAAAAA--TACTCTAGGGATAACAGCGTAATAATTTTTAATAG
TTCATATAGACAAAATAGTTTGCGACCTCGATGTTGGATTAGGATTCTTTTTTA-ATGAA
GAAGTTAAAAAAAGAAGTTTGTTCAACTTTTAAATTCCTACTTGATCTGAGTTCAGACCG
G---------------

#Amblyomma_incisum(FJ424405.1)
-------------------------------GGTATTTT-GACTATACAAAGGTATTGAA
ATAAGACTTTAATTGAGTGCTAAGAGAATGGAATTACAAAAAATTTCTTTCTT-AAATTT
AAATATTGAAG-TTATTTTTATTTGTGAAGAAACAATAATAATAATTAAGGACAAGAAGA
CCCTAAGAATTTTC----AAAAAT--GGTAATCAATTTTTGAAT-TACTATTTT--TTTA
ATTGGGGCGATT--AATAAATATTA-AAAACTTTATTTTTATT----TAAAATGAACCAA
T-ATTAGTGGCAAAATGAAAAAAA-TACTCTAGGGATAACAGCGTAATAATTTTTGATAG
TTCTTATAGACAAAATAGTTTGCGACCTCGATGTTGGATTAGGATACTTTTTTA-ATGAA
GAAGTTAAAAAAAGGAGTT-----------------------------------------
----------------

#Amblyomma_naponense(FJ424406.1)
-------------------------------GGTATTTT-GACTATACAAAGGTATTGAA
ATAAGACTTTAATTGAGTGCTAAGAGAAGGAATA-ACAAAAAATTTCTGTCTT-AAAATT
AAAAATTAAAA-TTATTTTT-TTTGTGAAGAAACAAAAATTTTAATTAAGGACAAGAAGA
CCCTAAGAATTTTAAA---AATTATTAAATTAGTTATTAATTAATTAATACTTT--TTTA
ATTGGGGCGATT--AATAAATATTT-AAAACTTTATTATTTTA----TAATATGAACCAT
T-ATTAATGGTTTTTTGAAAAAAA-TACTCTAGGGATAACAGCGTAATAATTTTTGATAG
TTCATATAGACAAAATAGTTTGCGACCTCGATGTTGGATTAGGATTCTTTTTTA-ATGAA
GAAGTTAAAAA-------------------------------------------------
----------------

#Amblyomma_oblongoguttatum(FJ424407.1)
-------------------------------GGTATTTT-GACTATACAAAGGTATTGAA
ATAAGACTTTAATTGAGTGCTAAGAGAATGGAAATACAGAAAAAGACTTTCTT-AAACTT
AAGATTTAAAG-TTATTTTTATTTGTGAAGAAACAATAATACAAATTAGGGACAAGAAGA
CCCTAAGAATTTTTAT---TTAAATTTATTTTTAAATTTAAA--AATAAATTTAAATTTA
ATTGGGGCGATT-AATTAAT-ATTA-CTAACTTTTTTATTTAA----AAATATGAACCAT
T-AATAATGGTTATTTG-AGAAAA-TACTCTAGGGATAACAGCGTAATAATTTTTGATAG
TTCTTATAGACAAAATAGTTTGCGACCTCGATGTTGGATTAGGATATTTTTTTA-ATGAA
GAAGTTAAAAAAAAAAGTTTG---------------------------------------
----------------

#Amblyomma_sp._UG(AB602349.1)
---------------------------------TATTTT-GACTATACAAAGGTATTGAA
ATAAGATTTTAATTGAATGCTAAGAGAATGGATTGACAAAAAAATTCTTTTTT-GATTTT
AAAAATTGAAG-TTAATTTTTTTTGTGAAGAAGCAAAAATAAAAATTAAGGACAAGAAGA
CCCTAAGAATTTTAAA--------CTATTAATTTTAGTACTAAATTTTTTTAGT--TTTA
ATTGGGGCGATT--AATTAAAATTT-TAAACTTTATTTGAAAA----TAAAATGAACCGT
T-ACTAACGGTAATATGATAAAAA-TACTCTAGGGATAACAGCGTAATAATTTTTGATAG
TTCATATAGACAAAATAGTTTGCGACCTCGATGTTGGATTAGGATTCTTATTTA-ATGAA
GAAGTTAAATTAAGAAGTTTGTTCAACTTTTAAAATCC----------------------
----------------

#Amblyomma_tuberculatum(U95856.1)
CTGCTCAATGATTT-TTTAAATTGC---TGTGGTATTTT-GACTATACAAAGGTATTGAA
ATAAGATTTTAATTGAATGCTAAGAGAACGGAATAACGAAAAAAATCTTTCTT-AAATTT
AAAAATTAAAG-TTATTTTTGTTTGTGAGGAAACAACAATTAAAATTAAAGACAAGAAGA
CCCTAAGAATTTTT-----AAT--TCTTTTTAGAA---ATTAAAGAAAGAATTT----TA
ATTGGGGCGATT--AAGAAAAATTT-TGAACTTTTTTTGGTAA----AAATATGAACCAA
T-ATTATTGGTTAAATGAATAAAAATACTCTAGGGATAACAGCGTAATAATTTTTGACAG
TTCTTATAGACAAAATAGTTTGCGACCTCGATGTTGGATTAGGATACTTGTTTA-ATGAA
GAAGTTAAATAAAGAAGTTTGTTCAACTTTTAAAATCCTACTTGATCTGAGTTCAGACCG
G---------------

#Amblyomma_americanum(L34314.1)
CTGCTCAATGATTT-TTTAAATTGC---TGTGGTATTTT-GACTATACAAAGGTATTGAA
ATAAGGCTTTAATTGAGCGCTAAAAGAATGGAAATACAAGAAAACTCTTTATT-TACTTT
AAAAATTAAAG-TTATTTTTATTTGTGAAGAAACAATAATTTATATTAGGGACAAGAAGA
CCCTATGAATTTTTAA--TAAAAAGTTATATTGAAATATGAA-----ACTTTTTATTTTA
ATTGGGGAGATTTAACTAAATATTA-AAAACTTTTTTAAAAAAA---AA-TATGAACCGT
T-ATTAACGGACACTTGGAAAAAA-TACTCTAGGGATAACAGCGTAATAATTTTTGATAG
TTCTTATAGACAAAATAGTTTGCGACCTCGATGTTGGATTAGGATATTTTTTTA-ATGAA
GAAGTTAAAAAAAAAAGTTTGTTCAACTTTTAATGTCCTACTTGATCTGAGTTCAGACCG
G---------------

#Amblyomma_americanum(DQ168139.1)
CTGCTCAATGATTA-TTTAAATTGC---TGTAGTATTTT-GACTATACAAAGGTATTGAA
ATAAGGCTTTAATTGAGCGCTAAAAGAATGGAAATACAAGAAAACTCTTTATT-TACTTT
AAAAATTAAAG-TTATTTTTATTTGTGAAGAAACAATAATTTATATTAGGGACAAGAAGA
CCCTAAGAATTTTTAA--TAAAAAGTTATATTGAAATATGAA-----ACTTTTTATTTTA
ATTGGGGCGATTTAACTAAATATTA-AAAACTTTTTTAAAAAAA---AAATATGAACCGT
T-ATTAACGGACACTTGGAAAAAA-TACTCTAGGGATAACAGCGTAATAATTTTTGATAG
TTCTTATAGACAAAATAGTTTGCGACCTCGATGTTGGATTAGGATATTTTTTTA-ATGAA
GAAGTTAAAAAAAAAAGTTTGTTCAACTTTTAATGTCCTACATGATCTGAGTTTAGACCG
A---------------

#Amblyomma_aureolatum(AF541254.1)
-----------------------------------TTTT-GACTATACAAAGGTATTGAA
ATAAGACTTTAATTGAGTGCTAAGAGAATGGAATTTCAAAAAAAATCTTTCTT-AAATTT
AATAATCGAAG-TTATTTTTTTTTGTGCAGAAACAAAAATGCTAATTAAGGACAAGAAGA
CCCTAAGAATTTTC----TAAAATTCATTAATTTTGTT-TTAAT--GAATTTTT--TTTA
ATTGGGGCGATT--AATAAATATAA-AAAACTTTATTTTTTTTTTTTAAA-ATGACCCCT
T-ATTTTGGGTAAAATGATCAAAA-TACTCTAGGGATAACAGCGAAATAATTTTTAATAG
TTCCTATTGACAAAATAGTTTGCGACCTCGATGTTGGATTAGGATTCTTTTTTA-ATGAA
GAAGT-------------------------------------------------------
----------------

#Amblyomma_aureolatum(JN800433.1)
-------------------------------GGTATTTT-GACTATACAAAGGTATTGAA
ATAAGACTTTAATTGAGTGCTAAGAGAATGGAATTTCAAAAAAAATCTTTCTT-AAATTT
AATAATCGAAG-TTATTTTTTTT-GTGCAGAAACAAAAATGCTAATTAAGGACAAGAAGA
CCCTAAGAATTTTC----TAAAATTCATTAATTTTGTT-TTAAT--GAATTTTT--TTTA
ATTGGGGCGATT--AATAAATATAA-AAAACTTTATTTTTTTTTTAAAAT---GAACCAC
T-ATTATTGGTAAAATGATCAAAA-TACTCTAGGGATAACAGCGTAATAATTTTTAATAG
TTCCTATTGACAAAATAGTTTGCGACCTCGATGTTGGATTAGGATTCTTTTTTA-ATGAA
AAAGTTAAAAAAAGAAGTTTGTTCAACTTTTAAATTCCTA--------------------
----------------

#Amblyomma_aureolatum(JN573301.1)
-------------------------------------TT-GACTAT-CCAAGGTATTGAA
ATAAGACTTTAATTGAGTGCTAAGAGAATGGAATTTCAAAAAAAATCTTTCTT-AAATTT
AATAATCGAAG-TTATTTTTTTTTGTGCAGAAACAAAAATGCTAATTAAGGACAAGAAGA
CCCTAAGAATTTTC----TAAAATTCATTAATTTTGTT-TTAAT--GAATTTTT--TTTA
ATTGGGGCGATT--AATAAATATAA-AAAACTTTATTTTTTTTTTT-AAA-ATGAACCAC
T-ATTATTGGTAAAATGATCAAAA-TACTCTAGGGATAACAGCGTAATAATTTTTAATAG
TTCCTATTGACAAAATAGTTTGCGACCTCGATGTTGGATTAGGATTCTTTTTTA-ATGAA
GAAGTTAAAAAAAGAAGTTTGTTCAACTTT------------------------------
----------------

#Amblyomma_boeroi(FJ464417.1)
CTGCTCAATGATTT-TTTAAATTGC---TGTGGTATTTT-GACTATACAAAGGTATTGTA
ATAAGACTTTAATTGAGTGCTAAAAGAATGGATCAACAAGAAAAATCTTTCTT-AATTTC
AAAA-TTAAAATTTATTTTTATAAGTGAAGAAACAATAATTAAAATTAAAGACAAGAAGA
CCCTAAGAATTTTTTA--AAATAATTGATCTATAAAGATAAATT---ATTTTTT----TA
ATTGGGGCGATT--ATTTAATATAA-AAAACTTAAATTAACCTAC--AAAAATGAACCAA
T-ATTATTGGTTAAATGCAAAAA--TACTCTAGGGATAACAGCGTAATAATTTTTGATAG
TTCCTATAGACAAAATAGTTTGCGACCTCGATGTTGGATTAGGATATTATTTTTAATGAA
GAAGTTAAAAGAAAAAGTTTGTTCAACTTTTAAATTCCTACTTGATCTGAGTTCAGACCG
G---------------

#Amblyomma_boeroi(FJ464418.1)
CTGCTCAATGATTT-TTTAAATTGC---TGTGGTATTTT-GACTATACAAAGGTATTGTA
ATAAGACTTTAATTGAGTGCTAAAAGAATGGATCAACAAGAAAAATCTTTCTT-AATTTC
AAAA-TTAAAATTTATTTTTATAAGTGAAGAAACAATAATTAAAATTAAAGACAAGAAGA
CCCTAAGAATTTTTTA--AAATAATTGATCTATAAAGATAAATT---ATTTTTT----TA
ATTGGGGCGATT--ATTTAATATAA-AAAACTTAAATTAACCTAC--AAAAATGAACCAA
T-ATTATTGGTTAAATGCAAAAA--TACTCTAGGGATAACAGCGTAATAATTTTTGATAG
TTCCTATAGACAAAATAGTTTGCGACCTCGATGTTGGATTAGGATATTATTTTTAATGAA
GAAGTTAAAAGAAAAAGTTTGTTCAACTTTTAAATTCCTACTTGATCTGAGTTCAGACCG
G---------------

#Amblyomma_boeroi(FJ464416.1)
CTGCTCAATGATTT-TTTAAATTGC---TGTGGTATTTT-GACTATACAAAGGTATTGTA
ATAAGACTTTAATTGAGTGCTAAAAGAATGGATCAACAAGAAAAATCTTTCTT-AATTTC
AAAA-TTAAAATTTATTTTTATAAGTGAAGAAACAATAATTAAAATTAAAGACAAGAAGA
CCCTAAGAATTTTTTA--AAATAATTGATCTATAAAGATAAATT---ATTTTTT----TA
ATTGGGGCGATT--ATTTAATATAA-AAAACTTAAATTAACCTAC--AAAAATGAACCAA
T-ATTATTGGTTAAATGCAAAAA--TACTCTAGGGATAACAGCGTAATAATTTTTGATAG
TTCCTATAGACAAAATAGTTTGCGACCTCGATGTTGGATTAGGATATTATTTTTAATGAA
GAAGTTAAAAGAAAAAGTTTGTTCAACTTTTAAATTCCTACTTGATCTGAGTTCAGACCG
G---------------

#Amblyomma_boeroi(FJ464419.1)
CTGCTCAATGATTT-TTTAAATTGC---TGTGGTATTTT-GACTATACAAAGGTATTGTA
ATAAGACTTTAATTGAGTGCTAAAAGAATGGATCAACAAGAAAAATCTTTCTT-AATTTC
AAAA-TTAAAATTTATTTTTATAAGTGAAGAAACAATAATTAAAATTAAAGACAAGAAGA
CCCTAAGAATTTTTTA--AAATAATTGATCTATAAAGATAAATT---ATTTTTT----TA
ATTGGGGCGATT--ATTTAATATAA-AAAACTTAAATTAACCTAC--AAAAATGAACCAA
T-ATTATTGGTTAAATGCAAAAA--TACTCTAGGGATAACAGCGTAATAATTTTTGATAG
TTCCTATAGACAAAATAGTTTGCGACCTCGATGTTGGATTAGGATATTATTTTTAATGAA
GAAGTTAAAAGAAAAAGTTTGTTCAACTTTTAAATTCCTACTTGATCTGAGTTCAGACCG
G---------------

#Amblyomma_cajennense(L34317.1)
CTGCTCAATGATTT-TTTAAATTGC---TGTGGTATTTTTGACTATACAAAGGTATTGAA
ATAAGACTTTAATTGAGTGCTAAGAGAATGGAATTACAGGAAAAATCTTTTTT-AAACTT
AACAATTAAAG-TTATTTTTACTTGTGAAGAAACAGTAATAGAAATTAAGGACAAGAAGA
CCCTAAGAATTTTTA----GAAACATATTTCAATAAAG--AA--GATATGTTTC--TTTA
ATTGGGGCGATT-AATTAAT-ATTC-AAAACTTTTTTG---AAA---AAACATGAACCGT
TTAATAGCGGTAAATTGGTAAAAA-TACTCTAGGGATAACAGCGTAATAATTTTCGATAG
TTCATATTGACAAAATAGTTTGCGACCTCGATGTTGGATTAGGATATTTTTTTG-ATGAA
GAAGTTAAAAAAAAAAGTTTGTTCAACTTTTAA-TTCCTACTTGATCTGAGTTCAGACCG
G---------------

#Amblyomma_calcaratum(GQ891947.1)
------------------------------------------------------------
---------------------------------TTACAGAGAAATTCTTTCTT-GAATTC
AAAAATTGAAG-TTATTTTTGTATGTGAAGAAACAACAATAAAAATTAAGGACAAGAAGA
CCCTAAGAATTTT----TTGAAATTTAAGGAATTATTTTCTATAAA------TTTCTTTA
ATTGGGGCGATT--AATAAAAATTT-CAAACTTTATTAAAATAA-----AAACGAACCAA
T-AATATTGGTAATATGAAAAAAA-TACTCTAGGGATAACAGCGTAATAATTTTAGATAG
TTCTTATAGACAAAATAGTTTGCGACCTCGATGTTGGATTAGGATACTTTTTTA-ATGAA
GAAGTTAAAAAAAGAAGTTTGTTCAACTTTTAATTTCCTACTTGATCTGAGTTCA-----
----------------

#Amblyomma_calcaratum(JN573302.1)
------------------------------TGGTATTTT-GACTATACAAAGGTATTGAA
ATAAGATTTTAATTGAGTGCTAAGAGAATGGAATTACAGAGAAATTCTTTCTT-GAATTC
AAAAATTGAAG-TTATTTTTGTATGTGAAGAAACAACAATAGAAATTAAGGACAAGAAGA
CCCTAAGAATTTTT---TGAAATTTAA--GGTA---TTCTTTTCTATAAATTTC--TTTA
ATTGGGGCGATT--AATAAAAATTT-TAAACTTTATTTG-AATAA----AAACGAACCAA
T-ATTATTGGTAATGTGAAAAAAA-TACTCTAGGGATAACAGCGTAATAATTTTAGATAG
TTCTTATAGACAAAATAGTTTGCGACCTCGATGTTGGATTAGGATACTTTTTTA-ATGAA
GAAGTTAAAAAAAGAAGTTTGTTCAACTTTTAATCTCCT---------------------
----------------

#Amblyomma_coelebs(GQ891948.1)
------------------------------------------------------------
-------TTTAATTGAGTGCTAAGAGAATGGAATTACAGAAAAACTCTTTATT-AAATTT
AAAATTTGAAG-CTATTTTTATTTGTGAAGAAACAATAATTATAATTAAGGACAAGAAGA
CCCTAAGAATTTTAA--TGAAAAGTTATAATTTTTTTTTTTAAAAAACT---TTTCTTTA
ATTGGGGCGATT--AATAAAAATTA-GAAACTTTGTTTAAAATA-----AAATGAACCAA
T-ATTATTGGTAAAGTGAAAAAAA-TACTCTAGGGATAACAGCGTAATAATTTTAGATAG
TTCTTATAGACAAAATAGTTTGCGACCTCGATGTTGGATTAGGATGCTTTTTTA-ATGAA
GAAGTTAAAAAAAGAAGTTTGTTCAACTTTCAATTTCCTACTTGATCTGAGTTCAACC--
----------------

#Amblyomma_dubitatum(GU301912.1)
-----------TTT-TTTAAATTGC---TGTGGTATTTTGGACTATACAAAGGTATTGAA
ATAAGACTTTAATTGAGTGCTAAGAGAATGGAAATACAGAAAAATTCTTTCTT-AAATTC
AAAAATTAAAG-TTATTTTTATTTGTGAAGAAACAGTAATATTAATTAAGGACAAGAAGA
CCCTAAGAATTTTC---TGAAAAATCA--ATT----TTTTGATTGAAAATTTTC--TTTA
ATTGGGGCGATT--AATAAAAATTT-AAAACTTTATTTA-AATAACAAAAAATGAACCAA
T-ATTATTGGTCATATGAAAAAAA-TACTCTAGGGATAACAGCGTAATAATTTTTGATAG
TTCTTATAGACAAAATAGTTTGCGACCTCGATGTTGGATTAGGATACTTTTTTA-ATGAA
GAAGTTAAAAAAAGAAG-------------------------------------------
----------------

#Amblyomma_dubitatum(GU301914.1)
-----------TTT-TTTAAATTGC---TGTGGTATTTTGGACTATACAAAGGTATTGAA
ATAAGACTTTAATTGAGTGCTAAGAGAATGGAAATACAGAAAAATTCTTTCTT-AAATTC
AAAAATTAAAG-TTATTTTTACTTGTGAAGAAACAGTAATATTAATTAAGGACAAGAAGA
CCCTAAGAATTTTC---TGAAAAATCA--ATT----TTTTGATTGAAAATTTTC--TTTA
ATTGGGGCGATT--AATAAAAATTT-AAAACTTTATTTA-AATAACAAAAAATGAACCAA
T-ATTATTGGTCATATGAAAAAAA-TACTCTAGGGATAACAGCGTAATAATTTTTGATAG
TTCTTATAGACAAAATAGTTTGCGACCTCGATGTTGGATTAGGATACTTTTTTA-ATGAA
GAAGTTAAAAAAAGAAG-------------------------------------------
----------------

#Amblyomma_dubitatum(GU301911.1)
-----------TTT-TTTAAATTGC---TGTGGTATTTTGGACTATACAAAGGTATTGAA
ATAAGACTTTAATTGAGTGCTAAGAGAATGGAAATACAGAAAAATTCTTTCTT-AAATTC
AAAAATTAAAG-TTATTTTTATTTGTGAAGAAACAGTAATATTAATTAAGGACAAGAAGA
CCCTAAGAATTTTC---TGAAAAATCA--ATT----TTTTGATTGAAAATTTTC--TTTA
ATTGGGGCGATT--AATAAAAATTC-AAAACTTTATTTA-AATAACAAAAAATGAACCAA
T-ATTATTGGTCATATGAAAAAAAATACTCTAGGGATAACAGCGTAATAATTTTTGATAG
TTCTTATAGACAAAATAGTTTGCGACCTCGATGTTGGATTAGGATACTTTTTTA-ATGAA
GAAGTTAAAAAAAGAAG-------------------------------------------
----------------

#Amblyomma_dubitatum(DQ858955.1)
---------GATTT-TTTAAATTGC---TGTGGTATTTT-GACTATACAAAGGTATTGAA
ATAAGACTTTAATTGAGTGCTAAGAGAATGGAAATACAGAAAAATTCTTTCTT-AAATTC
AAAAATTAAAG-TTATTTTTACTTGTGAAGAAACAGTAATATTAATTAAGGACAAGAAGA
CCCTAAGAATTTTC---TGAAAAATCA--ATT----TTTTGATTGAAAATTTTC--TTTA
ATTGGGGCGATT--AATAAAAATTT-AAAACTTTATTTA-AATAACAAAAAATGAACCAA
T-ATTATTGGTCATATGAAAAAAA-TACTCTAGGGATAACAGCGTAATAATTTTTGATAG
TTCTTATAGACAAAATAGTTTGCGACCTCGATGTTGGATTAGGATACTTTTTTA-ATGAA
GAAGTTAAAAAAAGAAGTTTGTTCAACTTTTAATTTCCTACTGA----------------
----------------

#Amblyomma_dubitatum(GU301910.1)
-----------TTT-TTTAAATTGC---TGTGGTATTTTGGACTATACAAAGGTATTGAA
ATAAGACTTTAATTGAGTGCTAAGAGAATGGAAATACAGAAAAATTCTTTCTT-AAATTC
AAAAATTAAAG-TTATTTTTACTTGTGAAGAAACAGTAATATTAATTAAGGACAAGAAGA
CCCTAAGAATTTTC---TGAAAAATCA--ATT----TTTTGATTGAAAATTTTC--TTTA
ATTGGGGCGATT--AATAAAAATTT-AAAACTTTATTTA-AATAACAAAAAATGAACCAA
T-ATTATTGGTCATATGAAAAAAA-TACTCTAGGGATAACAGCGTAATAATTTTTGATAG
TTCTTATAGACAAAATAGTTTGCGACCTCGATGTTGGATTAGGATACTTTTTTA-ATGAA
GAAGTTAAAAAAAGAAG-------------------------------------------
----------------

#Amblyomma_dubitatum(DQ858954.1)
---------GATTT-TTTAAATTGC---TGTGGTATTTT-GACTATACAAAGGTATTGAA
ATAAGACTTTAATTGAGTGCTAAGAGAATGGAAATACAGAAAAATTCTTTCTT-AAATTC
AAAAATTAAAG-TTATTTTTATTTGTGAAGAAACAGTAATATTAATTAAGGACAAGAAGA
CCCTAAGAATTTTC---TGAAAAATTA--ATT----TTTTGATTGAAAATTTTC--TTTA
ATTGGGGCGATT--AATAAAAATTT-AAAACTTTATTTA-AATAACAAAAAATGAACCAA
T-ATTATTGGTCATATGAAAAAAA-TACTCTAGGGATAACAGCGTAATAATTTTTGATAG
TTCTTATAGACAAAATAGTTTGCGACCTCGATGTTGGATTAGGATACTTTTTTA-ATGAA
GAAGTTAAAAAAAGAAGTTTGTTCAACTTTTAATTTCCTACTGA----------------
----------------

#Amblyomma_dubitatum(GU301913.1)
-----------TTT-TTTAAATTGC---TGTGGTATTTTGGCCTATACAAAGGTATTGAA
ATAAGACTTTAATTGAGTGCTAAGAGAATGGAAATACAGAAAAATTCTTTCTT-AAATTC
AAAAATTAAAG-TTATTTTTATTTGTGAAGAAACAGTAATATTAATTAAGGACAAGAAGA
CCCTAAGAATTTTC---TGAAAAATCA--ATT----TTTTAATTGAAAATTTTC--TTTA
ATTGGGGCGATT--AATAAAAATTT-AAAACTTTATTTA-AATAACAAAAAATGAACCAA
T-ATTATTGGTCATATGAAAAAAA-TACTCTAGGGATAACAGCGTAATAATTTTTGATAG
TTCTTATAGACAAAATAGTTTGCGACCTCGATGTTGGATTAGGATACTTTTTTA-ATGAA
GAAGTTAAAAAAAGAAG-------------------------------------------
----------------

#Amblyomma_geayi(GQ891949.1)
------------------------------------------------------------
--AAGATTTTAATTGAATGCTAAGAGAACGGAATTACAAAAAATGACTTTTTT-AAATTC
AAAAATTGAAT-TTATTTTTATTTGTGAAGAAACAATAATTAACATTAAAGACAAGAAGA
CCCTAAGAATTTTAAA---AGA-ATTTTATATTTGATTAATT-TTTAAATTCTT--TTTA
ATTGGGGCGATT--AAAAAATATTA-AAAACTTT-TTT-CAAT----TAAAATGAACCGT
T-AGTAACGGTTAGATGATAAAAA-TACTCTAGGGATAACAGCGTAATAATTTTTGATAG
TTCTTATAGACAAAATAGTTTGCGACCTCGATGTTGGATTAGGATACTTTTTTA-ATGAA
GAAGTTAAA---------------------------------------------------
----------------

#Amblyomma_geayi(EU805567.1)
------------------------------------------------------------
-TAAGATTTTAATTGAATGCTAAGAGAATGGAATTACAAAAAATGACTTTTTT-AAATTC
AAAAATTGAAT-TTATTTTTATTTGTGAAGAAACAATAATTAATATTAAAGACAAGAAGA
CCCTAAGAATTTTAAA---AGA-ATTTTATATTTGATTAATT-TT-AATTTCTT--TTTA
ATTGGGGCGATT--AAAAAATATTA-AAAACTTT-TTTACAAT----TAAAATGAACCGT
T-ACTAACGGGTGGATGATAAAAA-TACTCTAGGGATAACAGCGTAATAATTTTTGATAG
TTCTTATAGACAAAATAGTTTGCGACCTCGATGTTGGATTAGGATACTTTTTTA-ATGGA
GAAG--------------------------------------------------------
----------------

#Amblyomma_hebraeum(L34316.1)
CTGCTCAATGATTT-TTTAAATTGC---TGTGGTATTTTGGACTATACAAAGGTATTGAA
ATAAGACTTTAATTGAGTGCTAAAAGAATGGATTAACAGAAAAATTCTTTTTT-AATTTT
AAAAATTAAAA-TTATTTTTGTTAGTGAAGAAACTACAATAAGAATTAAGGACAAGAAGA
CCCTAAGAATTTTG-----AATAATTTTATTATAAAATATAGTAAGAATTATTT----TA
ATTGGGGCGATT--AACAAAAATAA-AAAACTTTGTTTT-TCTTT--AAAAAAGAACCAT
T-ATTATTGGTCTTATGGAA-AAA-TACTCTAGGGATAACAGCGTAATAATTTTTAATAG
TTCATATAGACAAAATAGTTTGCGACCTCGATGTTGGATTAGGATTCTTAGCTA-ATGAA
GAAGTTAGTTAAAGAAGTTTGTTCAACTTTTAAATTCCTACTTGATCTGAGTTCAGACCG
G---------------

#Amblyomma_longirostre(EU805563.1)
------------------------------------------------------------
-TAAGATTTTAATTGAATGCTAAGAGAATGGATTAACAAAAAATGACTTTTTT-AAATTC
AATAATTGAAT-TTATTTTTATTTGTGAGGAAACAATAATATATATTAAGGACAAGAAGA
CCCTAAGAATTTTAAA---AGA-ATTA-ATATTTGAATCAAA-ATTTATGTCTT--TTTA
ATTGGGGCGATT--AAGAAATATAA-ATAACTTTCTTTACAATAT--CAAGATGAACCGT
T-AATAGCGGTAATATGATAAAAA-TACTCTAGGGATAACAGCGTAATAATTTTTGATAG
TTCATATAGACAAAATAGTTTGCGACCTCGATGTTGGATTAGGATACTTGTTTA-ATGAA
GAAG--------------------------------------------------------
----------------

#Amblyomma_longirostre(EU805565.1)
------------------------------------------------------------
-TAAGATTTTAATTGAATGCTAAGAGAATGGATTTACAAAAAATGACTTTTTT-AAATTC
AATAATTGAAT-TTATTTTTATTTGTGAGGAAACAATAATAAATATTAAGGACAAGAAGA
CCCTAAGAATTTTAAA---AGA-ATTA-ATATTTGAATCAAA-ATTTATATCTT--TTTA
ATTGGGGCGATT--AAGAAATATTA-ATAACTTTCTTTACAATAC--CAAAATGAACCGT
T-AATAGCGGTAATATGATAAAAA-TACTCTAGGGATAACAGCGTAATAATTTTTGATAG
TTCATATAGACAAAATAGTTTGCGACCTCGATGTTGGATTAGGATACTTTTTTA-ATGAA
GAAG--------------------------------------------------------
----------------

#Amblyomma_longirostre(GQ891951.1)
-----------------------------------------------------------A
ATAAGATTTTAATTGAATGCTAAGAGAATGGATTTACGAAAAATGACTTTTTT-AAATTC
AATAATTGAAT-TTATTTTTATTTGTGAGGAAACAATAATAAATATTAAGGACAAGAAGA
CCCTAAGAATTTTAAA---AGA-ATTA-ATATTTGAATCAAA-ATTTATATCTT--TTTA
ATTGGGGCGATT--AAGAAATATTA-ATAACTTTCTTTACWATAC--CAAAATGAACCGT
T-AATAGCGGTAATATGATAAAAA-TACTCTAGGGATAACAGCGTAATAATTTTTGATAG
TTCATATAGACAAAATAGTTTGCGACCTCGATGTTGGATTAGGATACTTTTTTA-ATGAA
GAAGTTAAAATAAGGAGTTTGTTCAACTTTTAAAATCCTACTTGATCTGAGTT-------
----------------

#Amblyomma_longirostre(EU805564.1)
------------------------------------------------------------
-TAAGATTTTAATTGAATGCTAAGAGAATGGATTTACGAAAAATGACTTTTTT-AAATTC
AATAATTGAAT-TTATTTTTATTTGTGAGGAAACAATAATAAATATTAAGGACAAGAAGA
CCCTAAGAATTTTAAA---AGA-ATTA-ATATTTGAATCAAA-ATTTATATCTT--TTTA
ATTGGGGCGATT--AAGAAATATTA-ATAACTTTCCTTACTATAC--CAAAATGAACCGT
T-AATAGCGGTAATATGATAAAAA-TACTCTAGGGATAACAGCGTAATAATTTTTGATAG
TTCATATAGACAAAATAGTTTGCGACCTCGATGTTGGATTAGGATACTTTTTTA-ATGAA
GAAG--------------------------------------------------------
----------------

#Amblyomma_longirostre(JN573303.1)
------------------------------TGGTATTTT-GACTATACAAAGGTATTGAA
ATAAGATTTTAATTGAATGCTAAGAGAATGGATTTACGAAAAATGACTTTTTT-AAATTC
AATAATTGAAT-TTATTTTTATTTGTGAGGAAACAATAATAAATATTAAGGACAAGAAGA
CCCTAAGAATTTTAAA---AGA-ATTA-ATATTTGAATCAAA-ATTTATATCTT--TTTA
ATTGGGGCGATT--AAGAAATATTA-ATAACTTTCTTTACTATAC--CAAAATGAACCGT
T-AATAGCGGTAATATGATAAAAA-TACTCTAGGGATAACAGCGTAATAATTTTTGATAG
TTCATATAGACAAAATAGTTTGCGACCTCGATGTTGGATTAGGATACTTTTTTA-ATGAA
GAAGTTAAAATAAGGAGTTTGTTCAACTTTTAAAATCCT---------------------
----------------

#Amblyomma_longirostre(JN800425.1)
----------------TTAAATTGC---TGTGGTATTTT-GACTATACAAAGGTATTGAA
ATAAGATTTTAATTGAATGCTAAGAGAATGGATTTACGAAAAATGACTTTTTT-AAATTC
AATAATTGAAT-TTATTTTTATTTGTGAAGAAACAATAATAAATATTAAGGACAAGAAGA
CCCTAAGAATTTTAAA---AGA-ATTA-ATATTTGAATCAAA-ATTTATATCTT--TTTA
ATTGGGGCGATT--AAGAAATATTA-ATAACTTTCTTTACAATAT--CAAAATGAACCGT
T-AATAGCGGTAATATGATAAAAA-TACTCTAGGGATAACAGCGTAATAATTTTTGATAG
TTCATATAGACAAAATAGTTTGCGACCTCGATGTTGGATTAGG-----------------
------------------------------------------------------------
----------------

#Amblyomma_longirostre(JN800424.1)
-------------------------------GGTATTTT-GACTATACAAAGGTATTGAA
ATAAGATTTTAATTGAATGCTAAGAGAATGGATTTACGAAAAATGACTTTTTT-AAATTC
AATAATTGAAT-TTATTTTTATTTGTGAGGAAACAATAATAAATATTAAGGACAAGAAGA
CCCTAAGAATTTTAAA---AGA-ATTA-ATATTTGAATCAAA-ATTTATATCTT--TTTA
ATTGGGGCGATT--AAGAAATATTA-ATAACTTTCTTTACTATAC--CAAAATGAACCGT
T-AATAGCGGTAATATGATAAAAA-TACTCTAGGGATAACAGCGTAATAATTTTTGATAG
TTCATATAGACAAAATAGTTTGCGACCTCGATGTTGGATTAGGATACTTTTTTA-ATGAA
GAAGTTAAAATAAGGAGTTTGTTCAACTTTTAAAATCCTA--------------------
----------------

#Amblyomma_longirostre(JN800430.1)
-------------------------------GGTATTTT-GACTATACAAAGGTATTGAA
ATAAGATTTTAATTGGATGCTAAGAGAATGGATTTACGAAAAATGACTTTTTT-AAATTC
AATAATTGAAT-TTATTTTTATTTGTGAGGAAACAATAATAAATATTAAGGACAAGAAGA
CCCTAAGAATTTTAAA---AGA-ATTA-ATATTTGAATCAAA-ATTTATATCTT--TTTA
ATTGGGGCGATT--AAGAAATATTA-ATAACTTTCTTTACTATAC--CAAAATGAACCGT
T-AATAGCGGTAATATGATAAAAA-TACTCTAGGGATAACAGCGTAATAATTTTTGATAG
TTCATATAGACAAAATAGTTTGCGACCTCGATGTTGGATTAGGATACTTTTTTA-ATGAA
GAAGTTAAAATAAGGAGTTTGTTCAACTTTTAAAATCCTA--------------------
----------------

#Amblyomma_maculatum(AY498559.1)
-----------------------------------------ACTATACAAAGGTATTGAA
ATAAGACTTTAATTGAGTGCTAAGAGAATGGAATTTCATAAAATTTCTTTTTT-AATTTT
AAAAATTGAAA-TTAATTTTATATGTGAAGAAACAATAATAAAAATTAAGGACAAGAAGA
CCCTAAGAATTTTAAAAATTTCAATATAATATAATATTAT-ATTGAAATTTTTT-----A
ATTGGGGCGATT--ATTAAATATTA-AAAACTTTAATTTTTTT----AAAAAAGAACCAA
T-ATTATTGGTTATTTGAGAAAA--TACTCTAGGGATAACAGCGTAATAATTTTTGATAG
TTCTTATAGACAAAATAGTTTGCGACCTCGATGTTGGATTAGGATTCTTTCTTA-ATGAA
GAAGTTTAAAAAAGAAGTGTGTTCAACTTTTAAAATCCTACTTGATCTGAGTTCAG----
----------------

#Amblyomma_maculatum(AY375442.1)
CTGCTCAATGATTY-TTTAAATTGC---TGTGGTATTTT-GACTATACAAAGGTRTTGAA
ATAAGACTTTAATTGAGTGCTAAGAGAATGGAATTTCATAAAATTTCTTTTTT-AATTTT
AAAAATTGAAA-TTAATTTTATATGTGAAGAAACAATAATAAAAATTAAGGACAAGAAGA
CCCTAAGAATTTTAAAAATTTCAATAAAATGCTGCATTTT-ATTGAAATTTTTT-----A
ATTGGGGCGATT--ATTAAATATTA-AAAACTTTAATTTTTT-----AAAAAAGAACCAA
T-AATATTGGTTATTTGAAAAAA--TACTCTAGGGATAACAGCGTAATAATTTTTGATAG
TTCTTATAGACAAAATAGTTTGCGACCTCGATGTTGGATTAGGATTCTTTTTTA-ATGAA
GAAGTTAAAAAAAGAAGTTTGTTCAACTTTTAAAATCCTGCTTGATCTGAGTTCAGACCG
G---------------

#Amblyomma_maculatum(L34318.1)
CTGCTCAATGATTT-TTTAAATTGC---TGTGGTATTTT-GACTATACAAAGGTATTGAA
ATAAGACTTTAATTGAGTGCTAAGAGAATGGAATTTCATAAAATTTCTTTCTT-AATTTT
AAAAATTGAAA-TTAATTTTATATGTGAAGAAACAATAATAAAAATTAAGGACAAGAAGA
CCCTAAGAATTTTAAAAATTTCAATAAAATGCTGTATTTT-ATTGAAATTTTTT-----A
ATTGGGGCGATT--ATTAAATATTA-AAAACTTTAATTTTTTT----AAAAAAGAACCAA
T-AATATTGGTTATTTGAAAAAA--TACTCTAGGGATAACAGCGTAATAATTTTTGATAG
TTCTTATAGACAAAATAGTTTGCGACCTCGATGTTGGATTAGGATTCTTTTTTA-ATGAA
GAAGTTAAAAAAAGAAGTTTGTTCAACTTTTAAAATCCTACTTGATCTGAGTTCAGACCG
G---------------

#Amblyomma_neumanni(FJ965584.1)
------------------------------------TTTTGACTATACAAAGGTATTGTA
ATAAGACTTTAATTGAGTGCTAAGAGAATGGAATTACAGAGATTTACTTTTTT-GAATTT
AAAAATTAAAG-TTATTTTTATTTGTGAAGAAACAATAATTAAAATTAAGGACAAGAAGA
CCCTAAGAATTTTT----AAAAAATTTAATTTTAAATA-AAACTAAAGTGTTTT--TTTA
ATTGGGGAGATT--AATAAATATTA-TTAACTTTATTTATACAA---AAATATGAACCAG
T-AATACTGGTTATATGAAAAAA--TACTCTAGGGATAACAGCGTAATAATTTTAGATAG
TTCATATAGACAAAATAGTTTGCGACCTCGATGTTGGATTAGGATTCTTTTTTA-ATGAA
GAAGTTAAAAAAAGAAG-------------------------------------------
----------------

#Amblyomma_neumanni(FJ965588.1)
------------------------------------TTTTGACTATACAAAGGTATTGTA
ATAAGACTTTAATTGAGTGCTAAGAGAATGGAATTACAGAGATTTACTTTTTT-GAATTT
AAAAATTAAAG-TTATTTTTATTTGTGAAGAAACAATAATTAAAATTAAGGACAAGAAGA
CCCTAAGAATTTTT----AAAAAATTTAATTTTAAATA-AAACTAAAGTGTTTT--TTTA
ATTGGGGAGATT--AATAAATATTA-TTAACTTTATTTATACAA---AAATATGAACCAG
T-AATACTGGTTATATGAAAAAA--TACTCTAGGGATAACAGCGTAATAATTTTAGATAG
TTCATATAGACAAAATAGTTTGCGACCTCGATGTTGGATTAGGATTCTTTTTTA-ATGAA
GAAGTTAAAAAAAGAAG-------------------------------------------
----------------

#Amblyomma_neumanni(FJ965582.1)
------------------------------------TTTTGACTATACAAAGGTATTGTA
ATAAGACTTTAATTGAGTGCTAAGAGAATGGAATTACAGAGATTTACTTTTTT-GAATTT
AAAAATTAAAG-TTATTTTTATTTGTGAAGAAACAATAATTAAAATTAAGGACAAGAAGA
CCCTAAGAATTTTT----AAAAAATTTAATTTTAAATA-AAACTAAAGTGTTTT--TTTA
ATTGGGGAGATT--AATAAATATTA-TTAACTTTATTTATATAA---AAATATGAACCAG
T-AATACTGGTTATATGAAAAAA--TACTCTAGGGATAACAGCGTAATAATTTTAGATAG
TTCATATAGACAAAATAGTTTGCGACCTCGATGTTGGATTAGGATTCTTTTTTA-ATGAA
GAAGTTAAAAAAAGAAG-------------------------------------------
----------------

#Amblyomma_neumanni(FJ965590.1)
------------------------------------TTTTGACTATACAAAGGTATTGTA
ATAAGACTTTAATTGAGTGCTAAGAGAATGGAATTACAGAGATTTACTTTTTT-GAATTT
AAAAATTAAAG-TTATTTTTATTTGTGAAGAAACAATAATTAAAATTAAGGACAAGAAGA
CCCTAAGAATTTTT----AAAAAATTTAATTTTAAATA-AAACTAAAGTGTTTT--TTTA
ATTGGGGAGATT--AATAAATATTA-TTAACTTTATTTATACAA---AAATATGAACCAG
T-AATACTGGTTATATGAAAAAA--TACTCTAGGGATAACAGCGTAATAATTTTAGATAG
TTCATATAGACAAAATAGTTTGCGACCTCGATGTTGGATTAGGATTCTTTTTTA-ATGAA
GAAGTTAAAAAAAGAAG-------------------------------------------
----------------

#Amblyomma_neumanni(FJ965592.1)
------------------------------------TTTTGACTATACAAAGGTATTGTA
ATAAGACTTTAATTGAGTGCTAAGAGAATGGAATTACAGAGATTTACTTTTTT-GAATTT
AAAAATTAAAG-TTATTTTTATTTGTGAAGAAACAATAATTAAAATTAAGGACAAGAAGA
CCCTAAGAATTTTT----AAAAAATTTAATTTTAAATA-AAACTAAAGTGTTTT--TTTA
ATTGGGGAGATT--AATAAATATTA-TTAACTTTATTTATACAA---AAATATGAACCAG
T-AATACTGGTTATATGAAAAAA--TACTCTAGGGATAACAGCGTAATAATTTTAGATAG
TTCATATAGACAAAATAGTTTGCGACCTCGATGTTGGATTAGGATTCTTTTTTA-ATGAA
GAAGTTAAAAAAAGAAG-------------------------------------------
----------------

#Amblyomma_neumanni(FJ965566.1)
------------------------------------TTTTGACTATACAAAGGTATTGTA
ATAAGACTTTAATTGAGTGCTAAGAGAATGGAATTACAGAGATTTACTTTTTT-GAATTT
AAAAATTAAAG-TTATTTTTATTTGTGAAGAAACAATAATTAAAATTAAGGACAAGAAGA
CCCTAAGAATTTTT----AAAAAATTTAATTTTAAATA-AAACTAAAGTGTTTT--TTTA
ATTGGGGAGATT--AATAAATATTA-TTAACTTTATTTATACAA---AAATATGAACCAG
T-AATACTGGTTATATGAAAAAA--TACTCTAGGGATAACAGCGTAATAATTTTAGATAG
TTCATATAGACAAAATAGTTTGCGACCTCGATGTTGGATTAGGATTCTTTTTTA-ATGAA
GAAGTTAAAAAAAGAAG-------------------------------------------
----------------

#Amblyomma_neumanni(FJ965570.1)
------------------------------------TTTTGACTATACAAAGGTATTGTA
ATAAGACTTTAATTGAGTGCTAAGAGAATGGAATTACAGAGATTTACTTTTTT-GAATTT
AAAAATTAAAG-TTATTTTTATTTGTGAAGAAACAATAATTAAAATTAAGGACAAGAAGA
CCCTAAGAATTTTT----AAAAAATTTAATTTTAAATA-AAACTAAAGTGTTTT--TTTA
ATTGGGGAGATT--AATAAATATTA-TTAACTTTATTTATACAA---AAATATGAACCAG
T-AATACTGGTTATATGAAAAAA--TACTCTAGGGATAACAGCGTAATAATTTTAGATAG
TTCATATAGACAAAATAGTTTGCGACCTCGATGTTGGATTAGGATTCTTTTTTA-ATGAA
GAAGTTAAAAAAAGAAG-------------------------------------------
----------------

#Amblyomma_neumanni(FJ965580.1)
------------------------------------TTTTGACTATACAAAGGTATTGTA
ATAAGACTTTAATTGAGTGCTAAGAGAATGGAATTACAGAGATTTACTTTTTT-GAATTT
AAAAATTAAAG-TTATTTTTATTTGTGAAGAAACAATAATTAAAATTAAGGACAAGAAGA
CCCTAAGAATTTTT----AAAAAATTTAATTTTAAATA-AAACTAAAGTGTTTT--TTTA
ATTGGGGAGATT--AATAAATATTA-TTAACTTTATTTATACAA---AAATATGAACCAG
T-AATACTGGTTATATGAAAAAA--TACTCTAGGGATAACAGCGTAATAATTTTAGATAG
TTCATATAGACAAAATAGTTTGCGACCTCGATGTTGGATTAGGATTCTTTTTTA-ATGAA
GAAGTTAAAAAAAGAAG-------------------------------------------
----------------

#Amblyomma_neumanni(AY498560.1)
-----------------------------------TATTTGACTATACAAAGGTATTGTA
ATAAGACTTTAATTGAGTGCTAAGAGAATGGAATTACAGAGATTTACTTTTTT-GAATTT
AAAAATTAAAG-TTATTTTTATTTGTGAAGAAACAATAATTAAAATTAAGGACAAGAAGA
CCCTAAGAATTTTT----AAAAAATTTAATTTTAAATA-AAACTAAAGTGTTTT--TTTA
ATTGGGGAGATT--AATAAATATTA-TTAACTTTATTTATACAA---AAATATGAACCAG
T-AATACTGGTTATATGAAAAAA--TACTCTAGGGATAACAGCGTAATAATTTTAGATAG
TTCATATAGACAAAATAGTTTGCGACCTCGATGTTGGATTAGGATTCTTTTTTA-ATGAA
GAAGTTAAAAAAAGAAGTTTGTTCACTTTAA-----------------------------
----------------

#Amblyomma_neumanni(FJ965586.1)
------------------------------------TTTTGACTATACAAAGGTATTGTA
ATAAGACTTTAATTGAGTGCTAAGAGAATGGAATTACAGAGATTTACTTTTTT-GAATTT
AAAAATTAAAG-TTATTTTTATTTGTGAAGAAACAATAATTAAAATTAAGGACAAGAAGA
CCCTAAGAATTTTT----AAAAAATTTAATTTTAAATA-AAACTAAAGTGTTTT--TTTA
ATTGGGGAGATT--AATAAATATTA-TTAACTTTATTTATACAA---AAATATGAACCAG
T-ATTACTGGTTATATGAAAAAA--TACTCTAGGGATAACAGCGTAATAATTTTAGATAG
TTCATATAGACAAAATAGTTTGCGACCTCGATGTTGGATTAGGATTCTTTTTTA-ATGAA
GAAGTTAAAAAAAGAAG-------------------------------------------
----------------

#Amblyomma_ovale(AF541255.1)
---------------------------------TATTTT-GACTATACAAAGGTATTGAA
ATAAGACTTTAATTGAGTGCTAAGAGAATGGACTTACAAAAAAAATCTTTCTAGAAATTC
AAGAATCAAAG-TT-TTTTCTTTTGTGCAGAAACAACAATATTAATTAAGGACAAGAAGA
CCCTAAGAATTTTA----AAAACTATAGTTGTTAAATTATTAAT--TATAGTTT--TTTA
ATTGGGGCGATT--GATAAACATAG-AAAACTTTATTTATAATAAAAAAAAATGAACCAA
T-ATTATTGGTTAGATGAATAAAAATACTCTAGGGATAACAGCGTAATAATTTTTAATAG
CTCTTATTGACAAAATAGTTTGCGACCTCGATGTTGGATTAGGATTCTTTTTTG-ATGAA
GAAGTCGAAAGAAGAAGTTTGTTCAACTT-------------------------------
----------------

#Amblyomma_ovale(JN573304.1)
------------------------------TGGTATTTT-GACTATACAAAGGTATTGAA
ATAAGACTTTAATTGAGTGCTAAGAGAATGGACTTACAAAAAAAATCTTTCTAGAAATTC
AAGAATCAAAG-TT-TTTTCTTTTGTGCAGAAACAACAATATTAATTAAGGACAAGAAGA
CCCTAAGAATTTTA----AAAACTATAGTTGTTAAATTATTAAT--TATAGTTT--TTTA
ATTGGGGCGATT--GATAAACATAG-AAAACTTTATTTATAATAAAAAAAAATGAACCAA
T-ATTATTGGTTAGATGAATAAAAATACTCTAGGGATAACAGCGTAATAATTTTTAATAG
CTCTTATTGACAAAATAGTTTGCGACCTCGATGTTGGATTAGGATTCTTTTTTG-ATGAT
GAAGTCAAAAGAAGAAGTTTGTTCAACTTTTAAATTCCT---------------------
----------------

#Amblyomma_parkeri(EU805568.1)
------------------------------------------------------------
-TAAGACTTTAATTGAGTGCTAAGAGAATGGATTAACAAAAAATGGCTTTTTA-AAAT-C
AATAATTGAAA-TTATTTTTATTTGTGCAGAATCAATAATATTAATTAGGGACAAGAAGA
CCCTATGAATTTTAAA---ATATATTTTAAATATCTTTTATTTAAATATTTATT--TTTA
ATTGGGGCGATT--AAAAAATATAA-ATAACTTTTTTTAAATATC--AAAAATGAACCAT
T-AATAATGGTAAAATGAGTAAAA-TACTCTAGGGATAACAGCGTAATAATTTTTGATAG
TTCTTATAGACAAAATAGTTTGCGACCTCGATGTTGGATTAGGATTCTTTTTTA-ATGAA
GAAG--------------------------------------------------------
----------------

#Amblyomma_parkeri(JN573300.1)
------------------------------TGGTATTTT-GACTATACAAAGGTATTGAA
ATAAGACTTTAATTGAGTGCTAAGAGAATGGATTAACAAAAAATGGCTTTTTA-AAAT-C
AATAATTGAAA-TTATTTTTATTTGTGCAGAATCAATAATATTAATTAGGGACAAGAAGA
CCCTATGAATTTTAAA---ATATATTTTAAATATCTTTTATTTAAATATTTATT--TTTA
ATTGGGGCGATT--AAAAAATATAA-ATAACTTTTTTTAAATATC--AAAAATGAACCAT
T-AATAATGGTAAAATGAGTAAAA-TACTCTAGGGATAACAGCGTAATAATTTTTGATAG
TTCTTATAGACAAAATAGTTTGCGACCTCGATGTTGGATTAGGATTCTTTTTTA-ATGAA
GAAGTTAAAATAAGAAGTTTGTTCAACTTTTAAAATCCT---------------------
----------------

#Amblyomma_parkeri(JN800431.1)
----------------------------------------------------GTATTGAA
ATAAGACTTTAATTGAGTGCTAAGAGAATGGATTAACAAAAAATGGCTTTTTA-AAAT-C
AATAATTGAAA-TTATTTTTATTTGTGCAGAATCAATAATATTAATTAGGGACAAGAAGA
CCCTATGAATTTTAAA---ATATATTTTAAATATCTTTTATTTAAATATTTATT--TTTA
ATTGGGGCGATT--AAAAAATATAA-ATAACTTTTTTTAAATATC--AAAAATGAACCAT
T-AATAATGGTAAAATGAGTAAAA-TACTCTAGGGATAACAGCGTAATAATTTTTGATAG
TTCTTATAGACAAAATAGTTTGCGACCTCGATGTTGGATTAGGATTCTTTTTTA-ATGAA
GAAGTTAAAATAAGAAGTTTGTTCAACTTTTAAAATCCTACTTGATCTGAKT--------
----------------

#Amblyomma_parvum(EU306142.1)
------AATGATTT-TTTAAATTGC---TGTGGTATTTT-GACTATACAAAGGTATTGTA
ATAAGGTTTTAATTGAATGCTAAAAGAATGAATATACAGAAAATAACTTTTTT-GGTCTT
AATTATTGAAG-TTATTTTTATTTGTGAAGAAACAATAATTTAAATTATGGACAAGAAGA
CCCTAAGAATTTT-----ACAAAATTAATTATTCTATATGAATTAATAAGTTTT--TTTA
ATTGGGGCGATT-AATTAAA-ATTA-CAAACTTTTTTAGTTTTT---AAAAAAGAACCGT
T-AATAACGGCCGTTTGGAAAAAA-TACTCTAGGGATAACAGCGTAATAATTTTTGATAG
TTCATATTGACAAAGTAGTTTGCGACCTCGATGTTGGATTAGGATATTTTTTTA-ATGAA
AAAGTTAAAATAAAAAGTTTGTTCAACTTTTAAACTCCTACTTGATCTGAGTTC------
----------------

#Amblyomma_parvum(EU306140.1)
------AATGATTT-TTTAAATTGC---TGTGGTATTTT-GACTATACAAAGGTATTGTA
ATAAGGTTTTAATTGAATGCTAAAAGAATGAATATACAGAAAATAACTTTTTT-GGTCTT
AATTATTGAAG-TTATTTTTATTTGTGAAGAAACAATAATTTAAATTATGGACAAGAAGA
CCCTAAGAATTTT-----ACAAAATTAATTATTCTATATGAATTAATAAATCTT--TTTA
ATTGGGGCGATT-AATTAAA-ATTA-CAAACTTTTTTAGTTTTT---AAAAA-GAACCGT
T-AATAACGGCCGTTTGGAAAAAA-TACTCTAGGGATAACAGCGTAATAATTTTTGATAG
TTCATATTGACAAAGTAGTTTGCGACCTCGATGTTGGATTAGGATATTTTTTTA-ATGAA
GAAGTTAAAATAAAAAGTTTGTTCAACTTTTAAACTCCTACTTGATCTGAGTTC------
----------------

#Amblyomma_parvum(EU306145.1)
------AATGATTT-TTTAAATTGC---TGTGGTATTTT-GACTATACAAAGGTATTGTA
ATAAGGTTTTAATTGAATGCTAAAAGAATGAATATACAGAAAATAACTTTTTT-GGTCTT
AATTATTGAAG-TTATTTTTATTTGTGAAGAAACAATAATTTAAATTATGGACAAGAAGA
CCCTAAGAATTTT-----ACAAAATTAATTATTCTATATGAATTAATAAGTTTT--TTTA
ATTGGGGCGATT-AATTAAA-ATTA-CAAACTTTTTTAGTTTTT---AAAAAAGAACCGT
T-AATAACGGCCGTTTGGAAAAAA-TACTCTAGGGATAACAGCGTAATAATTTTTGATAG
TTCATATTGACAAAGTAGTTTGCGACCTCGATGTTGGATTAGGATATTTTTTTA-ATGAA
GAAGTTAAAATAAAAAGTTTGTTCAACTTTTAAACTCCTACTTGATCTGAGTTC------
----------------

#Amblyomma_parvum(EU306156.1)
------AATGATTT-TTTAAATTGC---TGTGGTATTTT-GACTATACAAAGGTATTGTA
ATAAGGTTTTAATTGAATGCTAAAAGAATGAATATACAGAAAATAACTTTTTT-GGTCTT
AATTATTGAAG-TTATTTTTATTTGTGAAGAAACAATAATTTAAATTATGGACAAGAAGA
CCCTAAGAATTTT-----ACAAAATTAATTATTCTATATGAATTAATAAATCTT--TTTA
ATTGGGGCGATT-AATTAAA-ATTA-CAAACTTTTTTAGTTTTT---AAAAA-GAACCGT
T-AATAACGGCCGTTTGGAAAAAA-TACTCTAGGGATAACAGCGTAATAATTTTTGATAG
TTCATATTGACAAAGTAGTTTGCGACCTCGATGTTGGATTAGGATATTTTTTTA-ATGAA
GAAGTTAAAATAAAAAGTTTGTTCAACTTTTAAACTCCTACTTGATCTGAGTTC------
----------------

#Amblyomma_parvum(EU543572.1)
------AATGATTT-TTTAAATTGC---TGTGGTATTTT-GACTATACAAAGGTATTGTA
ATAAGGTTTTAATTGAATGCTAAAAGAATGAATATACAGAAAATAACTTTTTT-GGTCTT
AATTATTGAAG-TTATTTTTATTTGTGAAGAAACAATAATTTAAATTATGGACAAGAAGA
CCCTAAGAATTTT-----ACAAAATTAATTATTCTATATGAATTAATAAGTTTT--TTTA
ATTGGGGCGATT-AATTAAA-ATTA-CAAACTTTTTTAGTTTTT---AAAAAAGAACCGT
T-AATAACGGCCGTTTGGAAAAAA-TACTCTAGGGATAACAGCGTAATAATTTTTGATAG
TTCATATTGACAAAGTAGTTTGCGACCTCGATGTTGGATTAGGATATTTTTTTA-ATGAA
GAAGTTAAAATAAAAAGTTTGTTCAACTTTTAAACTCCTACTTGATCTGAGTTC------
----------------

#Amblyomma_parvum(EU306138.1)
------AATGATTT-TTTAAATTGC---TGTGGTATTTT-GACTATACAAAGGTATTGTA
ATAAGGTTTTAATTGAATGCTAAAAGAATGAATATACAGAAAATAACTTTTTT-GGTCTT
AATTATTGAAG-TTATTTTTATTTGTGAAGAAACAATAATTTAAATTATGGACAAGAAGA
CCCTAAGAATTTT-----ACAAAATTAATTATTCTATATGAATTAATAAGTTTT--TTTA
ATTGGGGCGATT-AATTAAA-ATTA-CAAACTTTTTTAGTTTTT---AAAAAAGAACCGT
T-AATAACGGCCGTTTGGAAAAAA-TACTCTAGGGATAACAGCGTAATAATTTTTGATAG
TTCATATTGACAAAGTAGTTTGCGACCTCGATGTTGGATTAGGATATTTTATTA-ATGAA
GAAGTTAAAATAAAAAGTTTGTTCAACTTTTAAACTCCTACTTGATCTGAGTTC------
----------------

#Amblyomma_parvum(EU306136.1)
------AATGATTT-TTTAAATTGC---TGTGGTATTTT-GACTATACAAAGGTATTGTA
ATAAGGTTTTAATTGAATGCTAAAAGAATGAATATACAGAAAATAACTTTTTT-GGTCTT
AATTATTGAAG-TTATTTTTATTTGTGAAGAAACAATAATTTAAATTATGGACAAGAAGA
CCCTAAGAATTTT-----ACAAAATTAATTATTCTATATGAATTAATAAGTTTT--TTTA
ATTGGGGCGATT-AATTAAA-ATTA-CAAACTTTTTTAGTTTTT---AAAAAAGAACCGT
T-AATAACGGCCGTTTGGAAAAAA-TACTCTAGGGATAACAGCGTAATAATTTTTGATAG
TTCATATTGACAAAGTAGTTTGCGACCTCGATGTTGGATTAGGATATTTTTTTA-ATGAA
GAAGTTAAAATAAAAAGTTTGTTCAACTTTTAAACTCCTACTTGATCTGAGTTC------
----------------

#Amblyomma_parvum(EU306153.1)
------AATGATTT-TTTAAATTGC---TGTGGTATTTT-GACTATACAAAGGTATTGTA
ATAAGGTTTTAATTGAATGCTAAAAGAATGAATATACAGAAAATAACTTTTTT-GGTCTT
AATTATTGAAG-TTATTTTTATTTGTGAAGAAACAATAATTTAAATTATGGACAAGAAGA
CCCTAAGAATTTT-----ACAAAATTAATTATTCTATATGAATTAATAAGTTTT--TTTA
ATTGGGGCGATT-AATTAAA-ATTA-CAAACTTTTTTAGTTTTT---AAAAAAGAACCGT
T-AATAACGGCCGTTTGGAAAAAA-TACTCTAGGGATAACAGCGTAATAATTTTTGATAG
TTCATATTGACAAAGTAGTTTGCGACCTCGATGTTGGATTAGGATATTTTTTTA-ATGAA
GAAGTTAAAATAAAAAGTTTGTTCAACTTTTAAACTCCTACTTGATCTGAGTTC------
----------------

#Amblyomma_parvum(EU306148.1)
------AATGATTT-TTTAAATTGC---TGTGGTATTTT-GACTATACAAAGGTATTGTA
ATAAGGTTTTAATTGAATGCTAAAAGAATGAATATACAGAAAATAACTTTTTT-GGTCTT
AATTATTGAAG-TTATTTTTATTTGTGAAGAAACAATAATTTAAATTATGGACAAGAAGA
CCCTAAGAATTTT-----ACAAAATTAATTATTCTATATGAATTAATAAGTTTT--TTTA
ATTGGGGCGATT-AATTAAA-ATTA-CAAACTTTTTTAGTTTTT---AAAAAAGAACCGT
T-AATAACGGCCGTTTGGAAAAAA-TACTCTAGGGATAACAGCGTAATAATTTTTGATAG
TTCATATTGACAAAGTAGTTTGCGACCTCGATGTTGGATTAGGATATTTTTTTA-ATGAA
GAAGTTAAAATAAAAAGTTTGTTCAACTTTTAAACTCCTACTTGATCTGAGTTC------
----------------

#Amblyomma_parvum(EU306139.1)
------AATGATTT-TTTAAATTGC---TGTGGTATTTT-GACTATACAAAGGTATTGTA
ATAAGGTTTTAATTGAATGCTAAAAGAATGAATATACAGAAAATAACTTTTTT-GGTCTT
AATTATTGAAG-TTATTTTTATTTGTGAAGAAACAATAATTTAAATTATGGACAAGAAGA
CCCTAAGAATTTT-----ACAAAATTAATTATTCTATATGAATTAATAAATCTT--TTTA
ATTGGGGCGATT-AATTAAA-ATTA-CAAACTTTTTTAGTTTTT---AAAAA-GAACCGT
T-AATAACGGCCGTTTGGAAAAAA-TACTCTAGGGATAACAGCGTAATAATTTTTGATAG
TTCATATTGACAAAGTAGTTTGCGACCTCGATGTTGGATTAGGATATTTTTTTA-ATGAA
GAAGTTAAAATAAAAAGTTTGTTCAACTTTTAAACTCCTACTTGATCTGAGTTC------
----------------

#Amblyomma_parvum(EU306159.1)
------AATGATTT-TTTAAATTGC---TGTGGTATTTT-GACTATACAAAGGTATTGTA
ATAAGATTTTAATTGAATGCTAAGAGAATGAATATACAGAAATTAACTTTTTT-GGTCTT
AATTATTGAAG-TTATTTTTATTTGTGAAGAAACAATAATTTAAATTATGGACAAGAAGA
CCCTAAGAATTTT-----ACAAAATTAATTATTCCGTATGAACTAATAAATTTT--TTTA
GTTGGGGCGATT-AATTAAA-ATTA-CAAACTTTTTTAGTTTA----AAAAAAGAACCGT
T-AATAACGGCCGGTTGGAAAAAA-TACTCTAGGGATAACAGCGTAATAATTTTTGATAG
CTCATATTGACAAAATAGTTTGCGACCTCGATGTTGGATTAGGATATTTTTTTA-ATGAA
GAAGTTAAAATAAAAACTTTGTTCAACTTTTAAACTCCTACTTGATCTGAGTTC------
----------------

#Amblyomma_parvum(EU306155.1)
------AATGATTT-TTTAAATTGC---TGTGGTATTTT-GACTATACAAAGGTATTGTA
ATAAGGTTTTAATTGAATGCTAAAAGAATGAATATACAGAAAATAACTTTTTT-GGTCTT
AATTATTGAAG-TTATTTTTATTTGTGAAGAAACAATAATTTAAATTATGGACAAGAAGA
CCCTAAGAATTTT-----ACAAAATTAATTATTCTATATGAATTAATAAATCTT--TTTA
ATTGGGGCGATT-AATTAAA-ATTA-CAAACTTTTTTAGTTTTT---AAAAA-GAACCGT
T-AATAACGGCCGTTTGGAAAAAA-TACTCTAGGGATAACAGCGTAATAATTTTTGATAG
TTCATATTGACAAAGTAGTTTGCGACCTCGATGTTGGATTAGGATATTTTTTTA-ATGAA
GAAGTTAAAATAAAAAGTTTGTTCAACTTTTAAACTCCTACTTGATCTGAGTTC------
----------------

#Amblyomma_parvum(EU306144.1)
------AATGATTT-TTTAAATTGC---TGTGGTATTTT-GACTATACAAAGGTATTGTA
ATAAGGTTTTAATTGAATGCTAAAAGAATGAATATACAGAAAATAACTTTTTT-GGTCTT
AATTATTGAAG-TTATTTTTATTTGTGAAGAAACAATAATTTAAATTATGGACAAGAAGA
CCCTAAGAATTTT-----ACAAAATTAATTATTCTATATGAATTAATAAGTTTT--TTTA
ATTGGGGCGATT-AATTAAA-ATTA-CAAACTTTTTTAGTTTTT---AAAAAAGAACCGT
T-AATAACGGCCGTTTGGAAAAAA-TACTCTAGGGATAACAGCGTAATAATTTTTGATAG
TTCATATTGACAAAGTAGTTTGCGACCTCGATGTTGGATTAGGATATTTTTTTA-ATGAA
GAAGTTAAAATAAAAAGTTTGTTCAACTTTTAAACTCCTACTTGATCTGAGTTC------
----------------

#Amblyomma_pseudoparvum(FJ627952.1)
-----------TTT-TTTAAATTGC---TGTGGTATTTT-GACTATACAAAGGTATTGAA
ATACGGCTTTAATTGAGTGCTAAGAGAATGGAAATACAGAAATTAACTTTCTT-AATTTT
AATTATTGAAG-TTATTTTTATTTGTGAAGAAACAATAATTTTAATCAAGGACAAGAAGA
CCCTAAGAATTTTTAAAAATTAAATCAATTTTCAGAATTAGG----TTAATTTT--TTTA
ATTGGGGCGATT-AATTAAA-ATTA-AAAACTTTTTAGG---AA---AAAAAAGAACCGT
T-AATAACGGTCAATTGGAAAAA--TACTCTAGGGATAACAGCGTAATAATTTTTGATAG
TTCATATTGACAGAATAGTTTGCGACCTCGATGTTGGATTAGGATATTTTTTTA-GTGAA
GAAGCTAAAAAAAAGAGTTTGTTCAACTTTTAA---------------------------
----------------

#Amblyomma_tigrinum(FJ965339.1)
------------TT-TTTAAATTGC---TGTGGTATTTT-GACTATACAAAGGTATTGAA
ATAAGACTTTAATTGAGTGCTAAGAGAATGGAATTTCATAAAAACTCTTTTTT-AATTTT
AAAAATTGAAG-TTAATTTTATATGTGAAGAGACAATAATAAAAATTAAGGACAAGAAGA
CCCTAAGAATTTTAAAAATTTAAATAAAAATTTTAATTTT-ATTTAAATTTTTT-----A
ATTGGGGCGATT--ATTAAATATTA-ACAACTTTAATTTTTT-----AAAAAAGAACCAA
T-ATTATTGGTTATTTGTAAAAA--TACTCTAGGGATAACAGCGTAATAATTTTTGATAG
TTCTTATAGACAAAATAGTTTGCGACCTCGATGTTGGATTAGGATTCTTTTTTA-ATGAA
GAAGTTAAAAAAAGAAGTTTGTTCAACTTTTAAATTCCTACTTGATCTGA----------
----------------

#Amblyomma_tigrinum(AY836005.1)
----CCAATGATTT-TTTAAATTGC---TGTGGTATTTT-GACTATACAAAGGTATTGAA
ATAAGACTTTAATTGAGTGCTAAGAGAATGGAATTTCATAAAAACTCTTTTTT-AATTTT
AAAAATTGAAG-TTAATTTTATATGTGAAGAGACAATAATAAAAATTAAGGACAAGAAGA
CCCTAAGAATTTTAAAAATTTAAATAAAAATTTTAATTTT-ATTTAAATTTTTT-----A
ATTGGGGCGATT--ATTAAATATTA-ACAACTTTAATTTTTTTT---AAAAAAGAACCAA
T-ATTATTGGTTATTTGTAAAAA--TACTCTAGGGATAACAGCGTAATAATTTTTGATAG
TTCTTATAGACAAAATAGTTTGCGACCTCGATGTTGGATTAGGATTCTTTTTTA-ATGAA
GAAGTTAAAAAAAGAAGTTTGTTCAACTTTTAAATTCCT---------------------
----------------

#Amblyomma_tigrinum(AY836004.1)
----CCAATGATTT-TTTAAATTGC---TGTGGTATTTT-GACTATACAAAGGTATTGAA
ATAAGACTTTAATTGAGTGCTAAGAGAATGGAATTTCATAAAAACTCTTTTTT-AATTTT
AAAAATTGAAG-TTAATTTTATATGTGAAGAGACAATAATAAAAATTAAGGACAAGAAGA
CCCTAAGAATTTTAAAAATTTAAATAAAAATTTTAATTTT-ATTTAAATTTTTT-----A
ATTGGGGCGATT--ATTAAATATTA-ACAACTTTAATTTTTTT----AAAAAAGAACCAA
T-ATTATTGGTTATTTGTAAAAA--TACTCTAGGGATAACAGCGTAATAATTTTTGATAG
TTCTTATAGACAAAATAGTTTGCGACCTCGATGTTGGATTAGGATTCTTTTTTA-ATGAA
GAAGTTAAAAAAAGAAGTTTGTTCAACTTTTAAATTCCT---------------------
----------------

#Amblyomma_tigrinum(DQ342304.1)
---CTCAATGATTT-TTTAAATTGC---TGTGGTATTTT-GACTATACAAAGGTATTGAA
ATAAGACTTTAATTGAGTGCTAAGAGAATGGAATTTCATAAAAACTCTTTTTT-AATTTT
AAAAATTGAAG-TTAATTTTATATGTGAAGAGACAATAATAAAAATTAAGGACAAGAAGA
CCCTAAGAATTTTAAAAATTTAAATAAAAATTTTAATTTT-ATTTAAATTTTTT-----A
ATTGGGGCGATT--ATTAAATATTA-ACAACTTTAATTTTTTT----AAAAAAGAACCAA
T-ATTATTGGTTATTTGTAAAAA--TACTCTAGGGATAACAGCGTAATAATTTTTGATAG
TTCTTATAGACAAAATAGTTTGCGACCTCGATGTTGGATTAGGATTCTTTTTTA-ATG--
------------------------------------------------------------
----------------

#Amblyomma_tigrinum(DQ342302.1)
---CTCAATGATTT-TTTAAATTGC---TGTGGTATTTT-GACTATACAAAGGTATTGAA
ATAAGACTTTAATTGAGTGCTAAGAGAATGGAATTTCATAAAAACTCTTTTTT-AATTTT
AAAAATTGAAG-TTAATTTTATATGTGAAGAGACAATAATAAAAATTAAGGACAAGAAGA
CCCTAAGAATTTTAAAAATTTAAATAAAAATTTTAATTTT-ATTTAAATTTTTT-----A
ATTGGGGCGATT--ATTAAATATTA-ACAACTTTAATTTTTTT----AAAAAAGAACCAA
T-ATTATTGGTTATTTGTAAAAA--TACTCTAGGGATAACAGCGTAATAATTTTTGATAG
TTCTTATAGACAAAATAGTTTGCGACCTCGATGTTGGATTAGGATTCTTTTTTA-ATG--
------------------------------------------------------------
----------------

#Amblyomma_tigrinum(DQ342288.1)
---CTCAATGATTT-TTTAAATTGC---TGTGGTATTTT-GACTATACAAAGGTATTGAA
ATAAGACTTTAATTGAGTGCTAAGAGAATGGAATTTCATAAAAACTCTTTTTT-AATTTT
AAAAATTGAAG-TTAATTTTATATGTGAAGAGACAATAATAAAAATTAAGGACAAGAAGA
CCCTAAGAATTTTAAAAATTTAAATAAAAATTTAAATTTTTATTTAAATTTTTT-----A
ATTGGGGCGATT--ATTAAATATTA-ACAACTTTAATTTTTTT----AAAAAAGAACCAA
T-ATTATTGGTTATTTGTAAAAAA-TACTCTAGGGATAACAGCGTAATAATTTTTGATAG
TTCTTATAGACAAAATAGTTTGCGACCTCGATGTTGGATTAGGATTCTTTTTTA-ATG--
------------------------------------------------------------
----------------

#Amblyomma_tigrinum(DQ342294.1)
---CTCAATGATTT-TTTAAATTGC---TGTGGTATTTT-GACTATACAAAGGTATTGAA
ATAAGACTTTAATTGAGTGCTAAGAGAATGGAATTTCATAAAAACTCTTTTTT-AATTTT
AAAAATTGAAG-TTAATTTTATATGTGAAGAGACAATAATAAAAATTAAGGACAAGAAGA
CCCTAAGAATTTTAAAAATTTAAATAAAA-TTAAAATTTTTATTTAAATTTTTT-----A
ATTGGGGCGATT--ATTAAATATTA-ACAACTTTAATTTTTTT----AAAAAAGAACCAA
T-ATTATTGGTTATTTGTAAAAA--TACTCTAGGGATAACAGCGTAATAATTTTTGATAG
TTCTTATAGACAAAATAGTTTGCGACCTCGATGTTGGATTAGGATTCTTTTTTA-ATG--
------------------------------------------------------------
----------------

#Amblyomma_tigrinum(DQ342300.1)
---CTCAATGATTT-TTTAAATTGC---TGTGGTATTTT-GACTATACAAAGGTATTGAA
ATAAGACTTTAATTGAGTGCTAAGAGAATGGAATTTCATAAAAACTCTTTTTT-AATTTT
AAAAATTAAAG-TTAATTTTATATGTGAAGAGACAATAATAAAAATTAAGGACAAGAAGA
CCCTAAGAATTTTAAAAATTTAAATAAAA-TTAAAATTTTTATTTAAATTTTTT-----A
ATTGGGGCGATT--ATTAAATATTA-ACAACTTTAATTTTTTT----AAAAAAGAACCAA
T-ATTATTGGTTATTTGTAAAAA--TACTCTAGGGATAACAGCGTAATAATTTTTGATAG
TTCTTATAGACAAAATAGTTTGCGACCTCGATGTTGGATTAGGATTCTTTTTTA-ATG--
------------------------------------------------------------
----------------

#Amblyomma_tigrinum(DQ342303.1)
---CTCAATGATTT-TTTAAATTGC---TGTGGTATTTT-GACTATACAAAGGTATTGAA
ATAAGACTTTAATTGAGTGCTAAGAGAATGGAATTTCATAAAAACTCTTTTTT-AATTTT
AAAAATTGAAG-TTAATTTTATATGTGAAGAGACAATAATAAAAATTAAGGACAAGAAGA
CCCTAAGAATTTTAAAAATTTAAATAAAAATTTTAATTTT-ATTTAAATTTTTT-----A
ATTGGGGCGATT--ATTAAATATTA-ACAACTTTAATTTTTTT----AAAAAAGAACCAA
T-ATTATTGGTTATTTGTAAAAA--TACTCTAGGGATAACAGCGTAATAATTTTTGATAG
TTCTTATAGACAAAATAGTTTGCGACCTCGATGTTGGATTAGGATTCTTTTTTA-ATG--
------------------------------------------------------------
----------------

#Amblyomma_triste(JN180848.1)
-------------------------------GGTATTTT-GACTATACAAAGGTATTGAA
ATAAGACTTTAATTGAGTGCTAAGAGAATGGAATTTCATAAAATTTCTTTTTT-AATTTT
AAAAATTGAAA-TTAATTTTATATGTGAAGAAACAATAATAAAAATTAAGGACAAGAAGA
CCCTAAGAATTTTAAAAATTTCAATAAAATTTTGTATTTT-ATTGAAATTTTTT-----A
ATTGGGGCGATT--ATTAAATATTA-AAAACTTTAATTTTTTA----AAAAAAGAACCAA
T-AATATTGGTTATTTGAAAAAA--TACTCTAGGGATAACAGCGTAATAATTTTTGATAG
TTCTTATAGACAAAATAGTTTGCGACCTCGATGTTGGATTAGGATTCTTTTTTA-ATGAA
GAAGTTAAAAAAAGAAGTTTGTTCAACTTTTAAAATCCT---------------------
----------------

#Amblyomma_triste(AY498563.1)
-----------------------------------------ACTATACAAAGGTATTGAA
ATAAGACTTTAATTGAGTGCTAAGAGAATGGAATTTCATAAAATTTCTTTTTT-AATTTT
AAAAATTGAAA-TTAATTTTATATGTGAAGAAACAATAATAAAAATTAAGGACAAGAAGA
CCCTAAGAATTTTAAAGATTTCAATAAAATTTTGTATTTT-ATTGAAATCTTTT-----A
ATTGGGGCGATT--ATTAAATATTA-AAAACTTTAATTTTTTA----AAAAAAGAACCAA
T-AATATTGGTTATTTGAAAAAA--TACTCTAGGGATAACAGCGTAATAATTTTTGATAG
TTCTTATAGACAAAATAGTTTGCGACCTCGATGTTGGATTAGGATTCTTTTTTA-ATGAA
GAAGTTAAAAAAAGAAGTTTGTTCAACTTTTAAAATCCTACTTGATCTGAGT--------
----------------

#Amblyomma_variegatum(L34312.1)
CTGCTCAATGATTT-TTTAAATTGC---TGTGGTATTTT-GACTATACAAAGGTATTGAA
ATAAGACTTTAATTGAGTGCTAAGAGAATGGATTAACGGTAAAATTCTTTTTT-AATTTC
AAAAATTGAAG-TTATTTTTGTTAGTGAAGAAACTACAATAAAAATTAAGGACAAGAAGA
CCCTAAGAATTTTA-----AATAATTTAAAAAAAAAATTTTTTTTAAATTATTT----TA
ATTGGGGCGATT--AATAAAAATAA-GAAACTTTATTTCTCCAA---AAAAATGAACCAT
T-AATAATGGCCATATGAAAAAAA-TACTCTAGGGATAACAGCGTAATAATTTTAGATAG
TTCTTATAGACAAAATAGTTTGCGACCTCGATGTTGGATTAGGATTCTTATTTA-ATGAA
GAAGTTAAAAAAAGAAGTTTGTTCAACTTTTAAAATCCTACTTGATCTGAGTTCAGACCG
G---------------

#Amblyomma_variegatum(L34315.1)
CTGCTCAATGATTT-TTTAAATTGC---TGTGGTATTTT-GACTATACAAAGGTATTGAA
ATAAGACTTTAATTGAGTGCTAAGAGAATGGATTAACGGTAAAATTCTTTTTT-AATTTC
AAAAATTGAAG-TTATTTTTGTTAGTGAAGAAACTACAATAAAAATTAAGGACAAGAAGA
CCCTAAGAATTTTA-----AATAATTTAAAAAAAAAATTTTTTTTAAATTATTT----TA
ATTGGGGCGATT--AATAAAAATAA-GAAACTTTATTTCTCCAA---AAAAATGAACCAT
T-AATAATGGCCATATGAAAAAAA-TACTCTAGGGATAACAGCGTAATAATTTTAGATAG
TTCTTATAGACAAAATAGTTTGCGACCTCGATGTTGGATTAGGATTCTTATTTA-ATGAA
GAAGTTAAAAAAAGAAGTTTGTTCAACTTTTAAAATCCTACTTGATCTGAGTTCAGACCG
G---------------

#Amblyomma_neumanni(FJ965564.1)
-----------------------------------TTTT-GACTATACAAAGGTATTGTA
ATAAGACTTTAATTGAGTGCTAAGAGAATGGAATTACAGAGATTTACTTTTTT-GAATTT
AAAAATTAAAG-TTATTTTTATTTGTGAAGAAACAATAATTAAAATTAAGGACAAGAAGA
CCCTAAGAATTTTA----AAAAAATTTAATTTTAAATA-AAACTAAAGTGTTTT--TTTA
ATTGGGGAGATT--AATAAATATTA-TTAACTTTATTTATACAA---AAATATGAACCAG
T-AATACTGGTTATATGAAAAAA--TACTCTAGGGATAACAGCGTAATAATTTTAGATAG
TTCATATAGACAAAATAGTTTGCGACCTCGATGTTGGATTAGGATTCTTTTTTA-ATGAA
GAAGTTAAAAAAAGAAG-------------------------------------------
----------------

#Amblyomma_auricularium(FJ627951.1)
--------AGATTT-TTTAAATTGC---TGTGGTATTTT-GACTATACAAAGGTATTGAA
ATAAGACTTTAATTGAGTGCTAAGAGAATGGAAATACAGAAATTAACTTTTTT-AGTCTT
AACTATTGAAG-TTATTTTTATTTGTGAAGAAACAATAATTAAAATTAAGGACAAGAAGA
CCCTAAGAATTTT-----ATAAAATTAATTTTCCAAATTTGGAAAATTAATTTT--TTTA
ATTGGGGCGATT-AATTAAA-ATTA-AAAACTTTTTTTTTT-AA---AAAAAAGAACCGT
T-AATAGCGGTCTAATGGTAAAA--TACTCTAGGGATAACAGCGTAATAATTTTTGATAG
TTCATATTGACAAAATAGTTTGCGACCTCGATGTTGGATTAGGATGTTTTTTTTTATGAA
GAAGTTAAAAAAAAAGGTTTGTTCAACCTTTG----------------------------
----------------

#Amblyomma_brasiliense(FJ424399.1)
-------------------------------GGTATTTT-GACTATACAAAGGTATTGAA
ATAAGACTTTAATTGAGTGCTAAGAGAATGGAATTACAAAAAATTTCTTTCTT-AAATTT
AAAAACCGAAG-TTATTTTTCTTTGTGAAGAAACAATAATAAAAATTAGGGACAAGAAGA
CCCTAAGAATTTTT----AAAAGT--AGTATATAATTTAGTATTACACTATTTT--TTTA
ATTGGGGCGATT--AACAAAAATTA-AAAACTTTGTTTATTATT--AAAAAATGAACCAT
T-AATAATGGGAAAATGAATAAAA-TACTCTAGGGATAACAGCGTAATAATTTTTGATAG
TTCTTATAGACAAAATAGTTTGCGACCTCGATGTTGGATTAGGATACTTTTTTG-ATGAA
GAAGTTAAAAAAAGAAGTTTGTTCAACTTTTAAAATCCT---------------------
----------------

#Amblyomma_goeldii(GQ891950.1)
-----------TTT-TTTAAATTGC---TGTGGTATTTT-GACTATACAAAGGTATTGAA
ATAAGACTTTAATTGAGTGCTAAGAGAATGGAGATACAGATAAATTCTTTCTT-AGTTTC
AAAAATTAAAG-TTATTTTTATATGTGAAGAAACAATAATTATAATTAAGGACAAGAAGA
CCCTAAGAATTTTT----AAAAAAACTGGTATTGAAATATTAGTTT--TTTTTT-----A
ATTGGGGCGATT--AATAAAAATTA-AAAACTTTATTTAAAATTAA-TAAAATGATCCAA
A-ATTATTGATAATATGGAAAAA--TACTCTAGGGATAACAGCGTAATAACTTTAGATAG
TTCATATAGACAAAGTAGTTTGCGACCTCGATGTTGGATTAGGATTCTTTTTTA-ATGAA
GAAGTTAAAAGAAGAAGTTTGTTCAACTTTTAAATTCCTACTTGATCTGAGT--------
----------------

#Amblyomma_humerale(GQ891952.1)
-----------------TAAATTGC---TGTGGTATTTT-GACTATACAAAGGTATTGTA
ATAAGATTTTAATTGAATGCTAAAAGAATGGATATACAAAAAAATTCTTTTTT-AAACTC
AAAAATTTAAA-TTATTTTTGTTTGTGAAGAAACAACAATAACAATTAAGGACAAGAAGA
CCCTAAGAATTTTTAAT-TAATGATTACTAACTTAAATAAATAATTATTAATTT--T--A
ATTGGGGTGATT--AATAAAAATTA-AAAACTTTATTATAAAA----TAATATGAACCAT
T-AATAATGGTTTTTTGAAAAAAA-TACTCTAGGGATAACAGCGTAATAATTTTTAATAG
TTCATATAGACAAAATAGTTTGCGACCTCGATGTTGGATTAGGATTCTTATTTA-ATGCA
GAAGTTAGATAAAGAA--------------------------------------------
----------------

#Amblyomma_latum(L34319.1)
CTGCTCAATGATTT-TTTAAATTGC---TGTGGTATTTT-GACTATACAAAGGTATTGAA
ATAAGATTTTAATTGAATGCTAAGAGAATGGATTAATAAAAAACATCTTTCTT-AATTTT
AAAAATTAAAG-TTATTTTT-TTTGTGCAGAAACAAAAATAAAAATTAATGACAAGAAGA
CCCTAAGACTTTTTT----AATAATTAAATTTTAAAAAATAATTT-AATTATTT----TA
ATTGGGGCGATT--AATAAAAATTT-AAAACTTTATTTTTATAA---AAAAATGAACCAA
T-ATTATTGGTTATATGATAAAAA-TACTCTAGGGATAACAGCGTAATAATTTTTGATAG
TTCCTATAGACAAAATAGTTTGCGACCTCGATGTTGGATTAGGATACTTTTTTA-ATGAA
GAAGTTTTAAAAAGAAGTTTGTTCAACTTTTAATTTCCTACTTGATCTGAGTTCAGACCG
G---------------

#Amblyomma_parvitarsum(AY498561.1)
------------------------------------------CTATACAAAGGTATTGAA
ATAAGGCTTTAATTGAGTGCTAAAAGAATGGAAACACAGAAAAATTCTTTTTT-AAACTT
AAAAATTTAAG-TTAATTTTATTTGTGAAGAAGCAATAATAACAATTAAGGACAAGAAGA
CCCTAAGAATTTTAA--AAAATTTTTTTTTTAGTTTTTACTAAACTAATTAATTTTTTTA
ATTGGGGCGATT--AATAAATATAATAAAACTTTATTTAAATAAT---AAAATGAACCAA
T-AATATTGGTTGAATG-CAAAAA-TACTCTAGGGATAACAGCGTAATAATTTTAGATAG
TTCTTATAGACAAAATAGTTTGCGACCTCGATGTTGGATTAGGATTCTTTTTTA-ATGAA
GAAGTTAAAAAAAGAAGTTTGTTCAACTTTTAAATTCCTACTTGATCTGAGTTC------
----------------

#Amblyomma_rotundatum(EU805569.1)
------------------------------------------------------------
-TAAGGCTTTAATTGGGTGCTAAAAGAATGAAATTACAAAAAAAGACTTTCTT-AATTTT
AATAATTAAAA-TTATTTTTTTTTGTGAAGAAACAAAAATAAAAATTAAAGACAAGAAGA
CCCTAAGAATTTTCTTT--TTTACTTAATATA--AAATATTTTATTTAAAAATT--T--A
ATTGGGGCGATT--AATGAATATTA-ATAACTTTATAAAGAAA----TAAAATGATCCAT
T-ATTAATGATTATTTGATTAAAA-TACTCTAGGGATAACAGCGTAATAATTTTTGATAG
TTCTTATAGAAAAAATAGTTTGCGACCTCGATGTTGGATTAGGATTCTTTTTTA-ATGAA
GAAG--------------------------------------------------------
----------------

#Amblyomma_varanensis(L34320.1)
CTGCTCAATGATTT-TTTAAATTGCCTCTGTGGTATTTT-GACTATACGAAGGTATTGAA
ATAAGGTTTTAATTGAATGCTAAAAGAATGGATTAACAAAAAAATTCTTTTTT-AATTTT
AAAAATTAAAAATTATTTTTATTTGTGAAGAAACAATAATATAAATTAAGGACAAGAAGA
CCCTAAGAATTTTA-----ACT--TTTTAAAAAAACTAGTTTTTTTAAAAAGTT----TA
ATTGGGGAGATT--GATAAAAATTA-AAAACTTTAGTTTGATAA---AAATAAGAACCAT
T-AATAATGAATATATGTTTAAAA-TACTCTAGGGATAACAGCGTTATAATTTTTGATAG
TTCTTATAGACAAAATAGTTTGCGACCTCGATGTTGGATTAGGATGCTTATTTA-ATGAA
GAAGTTAAATAAAGAAGTTTGTTCAACTTTTAAAATCCTACTTGATCTGAGTTCAGACCG
G---------------

#Amblyomma_elaphense(NC_017758.1)
----------------TTAAATTGC---TGTAGTATTTT-GACTATACAAAGGTATTGAA
ATAAGATTTTAATTGAAAGCTAAAAGAATGGAAATTCAAAAAATATCTTTTTT-TATTAT
AAAAATTAAAC-TTATTTTTATTAGTGAAGAAACAATAATAAAAATTTAAGACAAGAAGA
CCCTAAGAATTTTCA----TTGTTTTAATAATATAATTTATTGTTAATATAATTT----A
ATTGGGGAGATT--AAAAAATATTT-TTAACTTTTTTTAAAAA----------AGACCTA
TTATTAATAATTAACTGAAAAAA--TACTCTAGGGATAACAGCGTAATAATTTTAAATAG
CTCTTATAGATAAAATAGTTTGCGACCTCGATGTTGGATTAGGATTATTGATTA-ATGAA
GAAGTTAATTTAATAAGTTTGTTCAACTTTTAAATTCCTACATGATCTGAGTTTAAACCG
A---------------

#Amblyomma_sphenodonti(JN863731.1)
----------------TTAAATTGC---TGTAGTATTTT-GACTATACAAAGGTATTGTA
ATAAGACTTTAATTGAGTGCTAAGAGAATGGAATATTAGAAAAATTCTTTTTT-AAAATT
AAAAATTGAAT-TTATTTTTATTTGTGAAGAAACAATAATTTTAATTAAGGACAAGAAGA
CCCTAAGAATTTTAA----AAGACCAATTAGTATTTAATTTTAAATTGGTCTTTT---TA
ATTGGGGCGATT--AAAAAAGATTT-TCAACTTTTTTTTAAAA------AAAAGATCCAT
T-AATAATGATTATATGAAAAAAA-TACTCTAGGGATAACAGCGTAATAATTTTGGATAG
ATCTTATAAATAAAATAGTTTGCGACCTCGATGTTGGATTAGGATACTTATTTA-ATGAA
GAAGTTAATAATAGGAGTTTGTTCAACTTTTAATTTCCTACATGATCTGAGTTTAGA---
----------------

#Amblyomma_sphenodonti(NC_017745.1)
---------AAATAATTTAAATTGC---TGTAGTATTTT-GACTATACAAAGGTATTGTA
ATAAGACTTTAATTGAGTGCTAAGAGAATGGAATATTAGAAAAATTCTTTTTT-AAAATT
AAAAATTGAAT-TTATTTTTATTTGTGAAGAAACAATAATTTTAATTAAGGACAAGAAGA
CCCTAAGAATTTTAA----AAGACCAATTAGTATTTAATTTTAAATTGGTCTTTT---TA
ATTGGGGCGATT--AAAAAAGATTT-TCAACTTTTTTTTAAAA------AAAAGATCCAT
T-AATAATGATTATATGAAAAAAA-TACTCTAGGGATAACAGCGTAATAATTTTGGATAG
ATCTTATAAATAAAATAGTTTGCGACCTCGATGTTGGATTAGGATACTTATTTA-ATGAA
GAAGTTAATAATAGGAGTTTGTTCAACTTTTAATTTCCTACATGATCTGAGTTTAGACCG
A---------------

#Aponomma_fimbriatum(JN863730.1)
---------------TTTAAATTGC---TGTAGTATTTT-GACTATACAAAGGTATTGTA
ATAAGGTTTTAATTGAATGCTAAGAGAATGAAACAACAATAAAATACTTTCTT-TTAGTT
AAAAATTAAAT-TTATTTTTATTTGTGAAGAAACAATAATAAAAATTAAGGACAAGAAGA
CCCTAAGAATTTTTT-----TC--TTTATTAAATTTAAATAAATTAATTAAAGATT--TA
ATTGGGGCGATT--TTTAAAGATTA-TAATCTTTAATTAAAAA----AAATAAGAACCAT
T-ATTAATGAAAGCTTGATTAAAAATACTCTAGGGATAACAGCGTAATAATTTTTGACAG
TTCTTATAGACAAAATAGTTTGCGACCTCGATGTTGGATTAGGATACTTATTTA-ATGAA
GAAGTTAAATAAAGAAGTTTGTTCAACTTTTAATTTCCTACATGATCTGAGTTTAGACCG
A---------------

#Aponomma_fimbriatum(NC_017759.1)
-------------ATTTTAAATTGC---TGTAGTATTTT-GACTATACAAAGGTATTGTA
ATAAGGTTTTAATTGAATGCTAAGAGAATGAAACAACAATAAAATACTTTCTT-TTAGTT
AAAAATTAAAT-TTATTTTTATTTGTGAAGAAACAATAATAAAAATTAAGGACAAGAAGA
CCCTAAGAATTTTTT-----TC--TTTATTAAATTTAAATAAATTAATTAAAGATT--TA
ATTGGGGCGATT--TTTAAAGATTA-TAATCTTTAATTAAAAA----AAATAAGAACCAT
T-ATTAATGAAAGCTTGATTAAAAATACTCTAGGGATAACAGCGTAATAATTTTTGACAG
TTCTTATAGACAAAATAGTTTGCGACCTCGATGTTGGATTAGGATACTTATTTA-ATGAA
GAAGTTAAATAAAGAAGTTTGTTCAACTTTTAATTTCCTACATGATCTGAGTTTAGACCG
A---------------

#Bothriocroton_concolor(NC_017756.1)
CTGCTCAATGAATAAATTAAATTGC---TGTAGTATTTT-GACTATACAAAGGTATTGAA
ATAAGACTTTAATTGAGCGCTAAGAGAATGGAATTTCAAAAAAAATCTTTTTT-GAAATT
AATTAATTAAAGTTATTTTTATTTGTGAAGAAACAATAATAGAAATTAAGGACAAGAAGA
CCCTAAGAATTTTAGGG--ATTATTCCTTAAGTA---AATGGAATAAATCCA--TT--TA
ATTGGGGCGATT--ATAAAAAATAA-TTAACTTTTACAAAAA-----AAAAA-GATCCAT
T-AATAATGATCATTTGGT--AAAATACTCTAGGGATAACAGCGTAATAATTTTAGATAG
TTCGTATAGAAAAAATAGTTTGCGACCTCGATGTTGGATTAGGATACTAATTTA-ACGAA
GAAGTTAAATTAAGAAGTTTGTTCAACTTTTAATATCCTACATGATCTGAGTTTAGACCG
ATGAGAATCAGGTTGG

#Bothriocroton_undatum(JN863728.1)
CTGCTCAATGAATTT-TTAAATTGC---TGTAGTATTTT-AACTATACAAAGGTATTGTA
ATAAGACTTTAATTGAGAGCTAAGAGAATGGAATTTCAAAAAATTTCTTTTTT-GAAATT
AAA-AATTAAAGTTATTTTTCTTTGTGAAGAAACAAAAATGAAAATTAAGGACAAGAAGA
CCCTATGAATTTTTATTTTATTATACAGTAAAATTGTATTAGTATAATTAAA--TT--TA
ATTGGGGCGATT--AAAAAATATAA-CTAACTTTTTAAAAATTT---AAAAT-GATCCTT
T-ATTAAAGATATATTGGA--CAAATACTCTAGGGATAACAGCGTAATAATTTTAGATAG
TTCTTATAGAAAAAATAGTTTGCGACCTCGATGTTGGATTAGGATACTTATTTA-ATGAA
GAAGTTAAATAAAGAAGTTTGTTCAACTTTTAAT-TCCTACATGATCTGAGTTTAGACCG
ATGTGAATCAGGTTGG

#Bothriocroton_concolor(JN863727.1)
CTGCTCAATGAATAAATTAAATTGC---TGTAGTATTTT-GACTATACAAAGGTATTGAA
ATAAGACTTTAATTGAGCGCTAAGAGAATGGAATTTCAAAAAAAATCTTTTTT-GAAATT
AATTAATTAAAGTTATTTTTATTTGTGAAGAAACAATAATAGAAATTAAGGACAAGAAGA
CCCTAAGAATTTTAGGG--ATTATTCCTTAAGTA---AATGGAATAAATCCA--TT--TA
ATTGGGGCGATT--ATAAAAAATAA-TTAACTTTTACAAAAA-----AAAAA-GATCCAT
T-AATAATGATCATTTGGT--AAAATACTCTAGGGATAACAGCGTAATAATTTTAGATAG
TTCGTATAGAAAAAATAGTTTGCGACCTCGATGTTGGATTAGGATACTAATTTA-ACGAA
GAAGTTAAATTAAGAAGTTTGTTCAACTTTTAATATCCTACATGATCTGAGTTTAGACCG
ATGAGAATCAGGTTGG

#Bothriocroton_undatum(NC_017757.1)
CTGCTCAATGAATTT-TTAAATTGC---TGTAGTATTTT-AACTATACAAAGGTATTGTA
ATAAGACTTTAATTGAGAGCTAAGAGAATGGAATTTCAAAAAATTTCTTTTTT-GAAATT
AAA-AATTAAAGTTATTTTTCTTTGTGAAGAAACAAAAATGAAAATTAAGGACAAGAAGA
CCCTATGAATTTTTATTTTATTATACAGTAAAATTGTATTAGTATAATTAAA--TT--TA
ATTGGGGCGATT--AAAAAATATAA-CTAACTTTTTAAAAATTT---AAAAT-GATCCTT
T-ATTAAAGATATATTGGA--CAAATACTCTAGGGATAACAGCGTAATAATTTTAGATAG
TTCTTATAGAAAAAATAGTTTGCGACCTCGATGTTGGATTAGGATACTTATTTA-ATGAA
GAAGTTAAATAAAGAAGTTTGTTCAACTTTTAAT-TCCTACATGATCTGAGTTTAGACCG
ATGTGAATCAGGTTGG
