# Supplementary material for: Assessment of four DNA fragments (COI, 16S rDNA, ITS2, 12S rDNA) for species identification of the Ixodida (Acari: Ixodida)
Source: Parasit Vectors. 2014 Mar 3;7:93. doi: 10.1186/1756-3305-7-93 (PMC3945964; doi:10.1186/1756-3305-7-93)
Supplement: Additional file 8 — Appendix S3. The unscreened data set. [file 1756-3305-7-93-S8.zip › Appendix.S3/unscreed sequences/unscreened 16S/Unscreened Argase 16S.meg]

#mega
!Title ;
!Format DataType=DNA indel=-;

#Argas_brevipes(U95863.1)
CTGCTCAATGATTTTTTAAATTGCTGTGGTATTTTG-ACTATACGAAGGTATTGTAATAA
GGTCTTAAATAGATGCTAAGAGAATGGTTGAACAAGGATTTACTTTTTTAGATTGAATA-
TTTGAAGTTGGTTTTTAAGTGAAAAGACTTAAATGAATTTTTGGGACAAGAAGACCCTAT
GAATTTTTT---ATTAAGTAATTGATTTAATTT--TTTAAATTGATTT--TTAATTTGGT
TGGGGTGATTTTTAAAGATTAATAATCTTTAAA--AATATAAATTGATCCATT-ATTAAT
GATTAATTGATAAAAATACTCTAGGGATAACAGCGTAATAATTTTGGATAGTTCATATTG
ATAAAATTGATTGCGACCTCGATGTTGGATTAAGATACTTTTATAATGAAGGGGTTATAA
AAAGAAGTTTGCTCAACTTTTAATATCTTACTTGATCTGAGTTCAGACCGG--------

#Argas_monachus(JF443858.1)
----TCAATGATTTTTTAAATTGCTGTGGTATTTTG-ACTATACGAAGGTATTGAAATAA
GGTCTTAAATGGATGCTAAGAGAATGGTTGAACAAAGATTTTCTTTTTTAAATTAAATA-
TTAGAAGTTGGTTTTTAAGTGAAAAAACTTAAATTAGATTTTGGGACAAGAAGACCCTAT
GAATTTTA----ATTAGGGGAAATTTTTAATTAAGTTTAAAAATTTTT--TTAGTTTGAT
TGGGGTGATTTTTAAAGATTAATAATCTTTAAA-TATTGTAAGTTGATCCATT-ATTAGT
GGTTGTTTGAAAAAAATACTCTAGGGATAACAGCGTAATAATTTTGGATAGTTCGTATTG
ATAAAATTGATTGCGACCTCGATGTTGGATTAAGATACTTTTATAATGAAGAAGTTATAA
TAGGAAGTTTGCTC---------------------------------------------

#Argas_monachus(JF443859.1)
----TCAATGATTTTTTAAATTGCTGTGGTATTTTG-ACTATACGAAGGTATTGAAATAA
GGTCTTAAATGGATGCTAAGAGAATGGTTGAACAAAGATTTTCTTTTTTAAATTAAATA-
TTAGAAGTTGGTTTTTAAGTGAAAAAACTTAAATTAGATTTTGGGACAAGAAGACCCTAT
GAATTTTA----ATTAGGGGAAATTTTTAATTAAGTTTAAAAATTTTT--TTAGTTTGAT
TGGGGTGATTTTTAAAGATTAATAATCTTTAAA-TATTGTAAGTTGATCCATT-ATTAGT
GATTGTTTGAAAAAAATACTCTAGGGATAACAGCGTAATAATTTTGGATAGTTCGTATTG
ATAAAATTGATTGCGACCTCGATGTTGGATTAAGATACTTTTATAATGAAGAAGTTATAA
TAGGAAGTTTGCTC---------------------------------------------

#Argas_monachus(JF443860.1)
----TCAATGATTTTTTAAATTGCTGTGGTATTTTG-ACTATACGAAGGTATTGAAATAA
GGTCTTAAATGGATGCTAAGAGAATGGTTGAACAAAGATTTTCTTTTTTAAATTAAATA-
TTAGAAGTTGGTTTTTAAGTGAAAAAACTTAAATTAGATTTTGGGACAAGAAGACCCTAT
GAATTTTA----ATTAGGGGAAATTTTTAATTAAGTTTAAAAATTTTT--TTAGTTTGAT
TGGGGTGATTTTTAAAGATTAATAATCTTTAAA-TATTGTAAGTTGATCCATT-ATTAGT
GATTGTTTGAAAAAAATACTCTAGGGATAACAGCGTAATAATTTTGGATAGTTCGTATTG
ATAAAATTGATTGCGACCTCGATGTTGGATTAAGATACTTTTATAATGAAGAAGTTATAA
TAGGAAGTTTGCTC---------------------------------------------

#Argas_persicus(GU355920.1)
CTGCTCAATGATTTTTTAAATTGCTGTGGTATTTTG-ACTATACGAAGGTATTGAAATAA
GATCTTAAATAGGTGCTAAGAGAATGGTTGAACAAAGGTTTTCTTTCTAAAAATAAATTA
TTAGAAGTTGGTTTTTATGTGAAAAAACATAAATTATTATTTGGGACAAGAAGACCCTAT
GAATTTTT----ATTTT---ATGTGGATAATAAAATT-ATTCGTATAA----AATTTAAT
TGGGGCGATTTTTAAAGATTAGGAATCTTTA-GATTTATTAAGATGATCCGTT-ATTAGC
GATTTTTTGAAAAAAATACTCTAGGGATAACAGCGTAATAATTTTGGATAGTTCTTATTG
ATAAAATTGATTGCGACCTCGATGTTGGATTAAGATTCTTATTTAATGAAGAAGTTAAAT
TAAGAAGTTTGCTCAACTTTTAATATCTTACTTGATCTGAGTTCAGACCGGAATC----

#Argas_persicus(GU451248.1)
CTGCTCAATGATTTTTTAAATTGCTGTGGTATTTTG-ACTATACGAAGGTATTGAAATAA
GATCTTAAATAGGTGCTAAGAGAATGGTTGAACAAAGGTTTTCTTTCTAAAAATAAATTA
TTAGAAGTTGGTTTTTATGTGAAAAAACATAAATTATTATTTGGGACAAGAAGACCCTAT
GAATTTTT----ATTTT---ATGTGGATAATAAAATT-ATTTGTATAA----AATTTAAT
TGGGGCGATTTTTAAAGATTAGGAATCTTTA-GATTTATTAAGATGATCCGTT-ATTAGC
GATTTTTTGAAAAAAATACTCTAGGGATAACAGCGTAATAATTTTGGATAGTTCTTATTG
ATAAAATTGATTGCGACCTCGATGTTGGATTAAGATTCTTATTTAATGAAGAAGTTAAAT
TAAGAAGTTTGCTCAACTTTTAATATCTTACTTGATCTGAGT-----------------

#Argas_walkerae(GU355921.1)
CTGCTCAATGATTTTTTAAATTGCTGTGGTATTTTG-ACTATACGAAGGTATTGAAATAA
GGTTTTAAATGGATGCTAAGAGAATGGTTGAACAAAGATTATCTTTCTTAAGAAAA-TTA
ATAGAAGTTGGTTTTTATGTGAAAAAACTTAAATGTTTGTTTGGGACAAGAAGACCCTAT
GAATTTTT----ATTTTA--ATTTTATAAATA---TTTATAAAATTAA----AATTTAAT
TGGGGTGATTTTTAAAGATTAATAAACTTTAAGAATATTAAAT--GATCCGTT-AGTAAC
GATTAAGTGAAAAAAATACTCTAGGGATAACAGCGTAATAATTTTGGATAGTTCTTATTG
ATAAAATTGATTGCGACCTCGATGTTGGATTAAGATTCTTTTTCAATGGAGAAGTTAAAA
GAAGAAGTTTGCTCAACTTGTAATATCTTACTTGATCTGAGTTCAGACCGGAATCGAAT

#Argas_sp._J7224(AY436771.1)
-----------------------------TATTTTG-ACTATACAAAGGTATTGAAATAA
GGTCTTAAATGGATGCTAAGAGAATGGTTTAACAAAGGTTAACTTTCTAAGGATAAAT-A
TTAGAAGTTGGTTTTTATGTGAAAAAACTTAAATATTTATTTGGGACAAGAAGACCCTAT
GAATTTTT----ATTTT---ATATTAGTAATAAAGTTTATTAAAATAA----AATTTAAT
TGGGGTGATTATTAAAGATTAATAATCTTTAAGATATATTAAGATGATCCGTT-AATAAC
GATTATTTGAAAAAAATACTCTAGGGATAACAGCGTAATAATTTTGGATAGTTCATATTG
GTAAAATTGATTGCGACCTCGATGTTGGATTAAGATTCTTATTTAATGAAGAAGTTA---
TAAGAAGTTTGCTCAAC------------------------------------------

#Argas_monachus(EU283344.1)
----TCAATGATTTTTTAAATTGCTGTGGTATTTTG-ACTATACGAAGGTATTGAAATAA
GGTCTTAAATGGATGCTAAGAGAATGGTTGAACAAAGATTTTCTTTTTTAAATTAAATA-
TTAGAAGTTGGTTTTTAAGTGAAAAAACTTAAATTAGATTTTGGGACAAGAAGACCCTAT
GAATTTTA----ATTAGGGGAAATTTTTAATTAAGTTTAAAAATTTTT--TTAGTTTGAT
TGGGGTGATTTTTAAAGATTAATAATCTTTAAA-TATTGTAAGTTGATCCATT-ATTAGT
GATTGTTTGAAAAAAATACTCTAGGGATAACAGCGTAATAATTTTGGATAGTTCGTATTG
ATAAAATTGATTGCGACCTCGATGTTGGATTAAGATACTTTTATAATGAAGAAGTTATAA
TAGGAAGTTTGCTC---------------------------------------------

#Argas_keiransi(DQ295778.1)
----TCAATGATTTTTTAAATTGCTGTGGTATTTTG-ACTATACGAAGGTATTGAAATAA
GATCTTAAATAGATGCTAAGAGAATGGTTGAACAAGGGTTATCTTTCTTGAAATAAATAA
TTAAAAGTTGGTTTTTGTGTGAAAAAACACAAATGTTTGTTTGGGACAAGAAGACCCTAT
GAATTTTT----ATTTTT--ATCTAAAAAATATATTT-TTTTAGTTAA----AATTTGAT
TGGGGTGATTGTTAAAGATTAAAGATCTTTA-ATTATAATAAGTTGATCCGTT-AATAAC
GATTTTTTTAAAAAAATACTCTAGGGATAACAGCGTAATAATTTTGGATAGTTCTTATTG
ATAAAATTGATTGCGACCTCGATGTTGGATTAAGATTCTTTTTTAATGAAGAAGTTAAAT
TAAGAAGTTTGCTCAACTTTTAATATCTTA-----------------------------

#Argas_monolakensis(L34305.1)
CTGCTCAATGATTTTTTAAATTGCTGTGGTATTTTG-ACTATACGAAGGTATTGAAATAA
GATCTTAAATGGGTGCTAAGAGAATGGTTGAACAAGGATTTTCTTTCTTAAGTTAAATTA
TTAGAAGTTGGTTTTTGAGTGAAAAAACTTAAATTAAATTTTGGGACAAGAAGACCCTAT
GAATTTTT----ATTAA-TTAGTTTATTATAAGATTTTATAATAATTTAATTAATTTAAT
TGGGGTGATTTTTAAAGATTGAGGATCTTTAATAATTTTAAAGTTGATCCATT-ATTAAT
GATTATTTGAAAAAAATACTCTAGGGATAACAGCGTAATAATTTTGGATAGTTCTTATTG
ATAAAGTTGATTGCGACCTCGATGTTGGATTAAGATACTTTTATAATGAAGAAGTTATAA
AAAGGAGTTTGCTCAACTTTTAATATCTTACGTGATCTGAGTTCAGACCGG--------

#Argas_neghmei(DQ295781.1)
CTGCTCAATGATTTTTTAAATTGCTGTGGTATTTTG-ACTATACGAAGGTATTGAAATAA
GATCTTTAATGGGTGCTAAGAGAATGGATGAACAAGGATTTTCTTTCTTAAGTTTAATA-
TTAGAATTTGGTTTTTAAGTGAAAAAACTTAAATTTAATTTTGGGACAAGAAGACCCTAT
GAATTTTT----ATTAAAACTAGTTTTAATAATAATTTAAAATTGTTT--TTAGTTTAAT
TGGGGTGATTTTTAAAGATTAGAAATCTTTAAAATTATATAAATTGATCCATTTATTAGT
GATTAATTAAGAAAAATACTCTAGGGATAACAGCGTAATAATTTTGGATAGTTCATATTG
ATAAAATTGATTGCGACCTCGATGTTGGATTAAGATACTTTTATAATGTAGAAGTTATAC
TAAGAAGTTTGCTCAACTTTTAATATCTTACTTGATCTGAGTTC---------------

#Argas_persicus(AF001402.1)
CTGCTCAATGATTTTTTAAATTGCTGTGGTATTTTGGACTATACGAAGGTATTGAAATAA
GATCTTAAATAGGTGCTAAGAGAATGGTTGAACAAAGGTTTTCTTTCTAAAAATAAATTA
TTAGAAGTTGGTTTTTATGTGAAAAAACATAAATTATTATTTGGGACAAGAAGACCCTAT
GAATTTTT----ATTTT---ATGTGGATAATAAAATT-ATTTGTATAA----AATTTAAT
TGGGGCGATTTTTAAAGATTAGGAATCTTTA-GATTTATTAAGATGATCCGTT-ATTAGC
GATTTTTTGAAAAAAATACTCTAGGGATAACAGCGTAATAATTTTGGATAGTTCTTATTG
ATAAAATTGATTGCGACCTCGATGTTGGATTAAGATTCTTATTTAATGAAGAAGTTAAAT
TAAGAAGTTTGCTCAACTTTTAATATCTTACTTGATCTGAGTTCAGACCGG--------

#Argas_persicus(AY436769.1)
-----------------------------TATTTTG-ACTATACGAAGGTATTGAAATAA
GATCTTAAATAGGTGCTAAGAGAATGGTTGAACAAAGGTTTTCTTTCTAAAAATAAATTA
TTAGAAGTTGGTTTTTATGTGAAAAAACATAAATTATTATTTGGGACAAGAAGACCCTAT
GAATTTTT----ATTTT---ATGTGGATAATAAAATT-ATTCGTATAA----AATTTAAT
TGGGGCGATTTTTAAAGATTAGGAATCTTTA-GATTTATTAAGATGATCCGTT-ATTAGC
GATTTTTTGAAAAAAATACTCTAGGGATAACAGCGTAATAATTTTGGATAGTTCTTATTG
ATAAAATTGATTGCGACCTCGATGTTGGATTAAGATTCTTATTTAATGAAGAAGTTAAAT
TAAGAAGTTTGCTCAACTTTTAATATCTT------------------------------

#Argas_persicus(AY436770.1)
-----------------------------TATTTTG-ACTATACGATTGTATTGAAATAA
GATCTTAAATAGGTGCTAAGAGAATGGTTGAACAAAGGTTTTCTTTCTAAAAATAAATTA
TTAGAAGTTGGTTTTTATGTGAAAAAACATAAATTATTATTTGGGACAAGAAGACCCTAT
GAATTTTT----ATTTT---ATGTGGATAATAAAATT-ATTCGTATAA----AATTTAAT
TGGGGCGATTTTTAAAGATTAGGAATCTTTA-GAATTATTAAGATGATCCGTT-ATTAGC
GATTTTTTGAAAAAAATACTCTAGGGATAACAGCGTAATAATTTTGGATAGTTCTTATTG
ATAAAATTGATTGCGACCTCGATGTTGGATTAAGATTCTTATTTAATGAAGAAGTTAAAT
TAAAAAGTTTGCTCAACTTTTAATATC--------------------------------

#Argas_persicus(AY436772.1)
-----------------------------TATTTTG-ACTATACGAAGGTATTGAAATAA
GATCTTAAATAGGTGCTAAGAGAATGGTTGAACAAAGGTTTTCTTTCTAAAAATAAATTA
TTAGAAGTTGGTTTTTATGTGAAAAAACATAAATTATTATTTGGGACAAGAAGACCCTAT
GAATTTTT----ATTTT---ATGTGGATAATAAAATT-ATTCGTATAA----AATTTAAT
TGGGGCGATTTTTAAAGATTAGGAATCTTTA-GATTTATTAAGATGATCCGTT-ATTAGC
GATTTTTTGAAAAAAATACTCTAGGGATAACAGCGTAATAATTTTGGATAGTTCTTATTG
ATAAAATTGATTGCGACCTCGATGTTGGATTAAGATTCTTATTTAATGAAGAAGTTAAAT
TAAGAAGTTTGCTCAACTTTTAATATCTT------------------------------

#Argas_persicus(L34321.1)
CTGCTCAATGATTTTTTAAATTGCTGTGGTATTTTGGACTATACGAAGGTATTGAAATAA
GATCTTAAATAGGTGCTAAGAGAATGGTTGAACAAAGGTTTTCTTTCTAAAAATAAATTA
TTAGAAGTTGGTTTTTATGTGAAAAAACATAAATTATTATTTGGGACAAGAAGACCCTAT
GAATTTTT----ATTTT---ATGTGGATAATAAAATT-ATTTGTATAA----AATTTAAT
TGGGGCGATTTTTAAAGATTAGGAATCTTTA-GATTTATTAAGATGATCCGTT-ATTAGC
GATTTTTTGAAAAAAATACTCTAGGGATAACAGCGTAATAATTTTGGATAGTTCTTATTG
ATAAAATTGATTGCGACCTCGATGTTGGATTAAGATTCTTATTTAATGAAGAAGTTAAAT
TAAGAAGTTTGCTCAACTTTTAATATCTTACTTGATCTGAGTTCAGACCGG--------

#Argas_polonicus(AF001403.1)
CTGCTCAATGATTTTTTAAATTGCTGTGGTATTTTG-ACTATACGAAGGTATTGAAATAA
GATCTTAAATGGGTGCTAAGAGAATGGTGGAACAAGGATTTTCTTTCTTAAGTTAATAA-
ATAGAAGTTGGTTTTTAAGTGAAAAAACTTGAATTTAATTTTGGGACAAGAAGACCCTAT
GAATTTTTATTGATTAATTTATTATTGAAGTTTAGATAATAGAGAATT----AATTTGAT
TGGGGCGATTTTTAAAGATTAACTATCTTTAAA-TATTG-AAAATGATCCATT-ATTAGT
GATTATTTAAAAAAAATACTCTAGGGATAACAGCGTAATAATTTTGGATAGTTCTTATTG
ATAAAATTGATTGCGACCTCGATGTTGGATTAAGATGCTTTTATGATGAAGAGGTCATAA
TAAGAAGTTTGCTCAACTTTTAAAATCTTACTTGATCTGAGTTCAGACCGG--------

#Argas_reflexus(AF001401.1)
CTGCTCAATGATTTTTTAAATTGCTGTGGTATTTTG-ACTATACGAAGGTATTGAAATAA
GATCTTAAATGGGTGCTAAGAGAATGGCTGTACAAAGATTTTCTTTCTTGGATTAATTAA
TTAGAAGTTGGTTTTTAAGTGAAAAAACTTAAATTTAATTTTGGGACAAGAAGACCCTAT
GAATTTTT----ACTAAACAAATGCAAGAAAGGTGCTTGCATTTATTT----AGTTTGGT
TGGGGCGATTTTTAAAGATTAATAATCTTTAGACTTTTGTAAATTGATCCATC-ATTGAT
GATTATTTTAAAAAAATACTCTAGGGATAACAGCGTTATAATTTTGGATAGTTCCTATTG
ATAAAATTGATTGCGACCTCGATGTTGGATTAAGATACTTTTGTAATGAAGAAGTTACAG
AAAGGAGTTTGCTCAACTTTTAATATCTTACTTGATCTGAGTTCAGACCGG--------

#Argas_reflexus(L34322.1)
CTGCTCAATGATTTTTTAAATTGCTGTGGTATTTTG-ACTATACGAAGGTATTGAAATAA
GATCTTAAATGGGTGCTAAGAGAATGGCTGTACAAAGATTTTCTTTCTTGGATTAATTAA
TTAGAAGTTGGTTTTTAAGTGAAAAAACTTAAATTTAATTTTGGGACAAGAAGACCCTAT
GAATTTTT----ACTAAACAGATGCAAGAAAGGTGTTTGCATTTATTT----AGTTTGGT
TGGGGCGATTTTTAAAGATTAATAATCTTTAGACTTTTGTAAATTGATCCATC-ATTGAT
GATTATTTTAAAAAAATACTCTAGGGATAACAGCGTTATAATTTTGGATAGTTCCTATTG
ATAAAATTGATTGCGACCTCGATGTTGGATTAAGATACTTTTGTAATGAAGAAGTTACAG
AAAGGAGTTTGCTCAACTTTTAATATCTTACTTGATCTGAGTTCAGACCGG--------

#Argas_robertsi(AY436768.1)
-----------------------------TATTTTG-ACTATACGAAGGTATTGAAATAA
GATTTTAAATGGATGCTAAGAGAATGGCTGAACAAAGATTAACTTTCTTAAGAAAAATTA
TTAGAAGTTGGTTTTTATGTGAAAAAACATTAATGTTTTTTTGGGACAAGAAGACCCTAT
GAATTTTT----ATTTTA--CTT-----AGAA---TTTAAAGA--TAA----AATTTAAT
TGGGGTGATTTTTAAAGATTAATAATCTTTAAAAATTTTTAATTTGATCCGCT-AATAGC
GATTGTATAAAAAAAATACTCTAGGGATAACAGCGTAATAATTTTGGATAGTTCTTATTG
ATAAAATTGATTGCGACCTCGATGTTGGATTAAGATTCTTTTTTAATGAAGAAGTTAAAA
TAAGAAGTTTGCTCAACTTTTAATATCTT------------------------------

#Argas_vulgaris(AF001404.1)
CTGCTCAATGATTTTTTAAATTGCTGTGGTATTTTG-ACTATACGAAGGTATTGAAATAA
GATCTTAAATGGGTGCTAAGAGAATGGTAGAACAAGGATTTTCTTTCTTAAGTTAATAA-
ATAGAAGTTGGTTTTTAAGTGAAAAAACTTGAATTTAATTTTGGGACAAGAAGACCCTAT
GAATTTTTATTGGTTGGTTTATTATTGTAAT--AAATAATAGAGAATT----AATTTGAT
TGGGGCGATTTTTAAAGATTAATTATCTTTAAA-TATTG-AAAATGATCCATT-ATTAGT
GATTATTTAAAAAAAATACTCTAGGGATAACAGCGTTATAATTTTGGATAGTTCTTATTG
ATAAAATTGATTGCGACCTCGATGTTGGATTAAGATGCTTTTATGATGAAGAGGTCATAA
TAAGAAGTTTGCTCAACTTTTAAAATCTTACTTGATCTGAGTTCAGACCGG--------
