# Supplementary material for: Assessment of four DNA fragments (COI, 16S rDNA, ITS2, 12S rDNA) for species identification of the Ixodida (Acari: Ixodida)
Source: Parasit Vectors. 2014 Mar 3;7:93. doi: 10.1186/1756-3305-7-93 (PMC3945964; doi:10.1186/1756-3305-7-93)
Supplement: Additional file 8 — Appendix S3. The unscreened data set. [file 1756-3305-7-93-S8.zip › Appendix.S3/unscreed sequences/unscreened 16S/Unscreened Haemaphysalis 16S.meg]

#mega
!Title 1;
!Format DataType=DNA indel=-;

#Haemaphysalis_elliptica(HM068958.1)
--TCTGCTCAAAT-ATTTTTTAAATTGCTGTGGTATTTTGACTATACAAAGGTATTGTAA
TAAGGCTTTAATTGAGTGCTAAGAGAATGGATTTTCAAAAAAATTCTTTTTTAAATTTAA
AAATTGAAGTTATTTTTATATGTGAAGAAACAGTAATATAAATTAAAGACAAGAAGACCC
TATGAATTTTTATATA-TTTTTATAAAAATATTTATACAAATAT---ATTTAATTGGGGC
GATTATAAAATATGATTAACTTT--AATTAAAGAATTAATATGACCCATTATTAGTGATA
ATAT-GAAATAAATACTCTAGGGATAACAGCGTAATAATTTTAGATAGATCCTATAGAAA
AAATAGTTTGCGACCTCGATGTTGGATTAGGATTCTTATTTAATGAAGAAGTTAAGTT-A
AGAAGTTTGTTCAACTTTTAAATTCCTACTTGATCT-------------------

#Haemaphysalis_elliptica(HM068959.1)
--------------GTTTTTTAAATTGCTGTGGTATTTTGACTATACAAAGGTATTGTAA
TAAGGCTTTAATTGAGTGCTAAGAGAATGGATTTTCAAAAAAATTCTTTTTTAAATTTAA
AAATTGAAGTTATTTTTATATGTGAAGAAACAGTAATATAAATTAAAGACAAGAAGACCC
TATGAATTTTTATATA-TTTTTATAAAAATATTTATACAAATAT---ATTTAATTGGGGC
GATTATAAAATATGATTAACTTT--AATTAAAGAATTAATATGACCCATTATTAGTGATA
ATAT-GAAATAAATACTCTAGGGATAACAGCGTAATAATTTTAGATAGATCCTATAGAAA
AAATAGTTTGCGACCTCGATGTTGGATTAGGATTCTTATTTAATGAAGAAGTTAAGTT-A
AGAAG--------------------------------------------------

#Haemaphysalis_elliptica(HM068960.1)
CTTCTGCTCAAATGATTTTTTAAATTGCTGTGGTATTTTGACTATACAAAGGTATTGTAA
TAAGGCTTTAATTGAGTGCTAAGAGAATGGATTTTCAAAAAAATTCTTTTTTAAATTTAA
AAATTGAAGTTATTTTTATATGTGAAGAAACAGTAATATAAATTAAAGACAAGAAGACCC
TATGAATTTTTATATA-TTTTTATAAAAATATTTATACAAATAT---ATTTAATTGGGGC
GATTATAAAATATGATTAACTTT--AATTAAAGAATTAATATGACCCATTATTAGTGATA
ATAT-GAAATAAATACTCTAGGGATAACAGCGTAATAATTTTAGATAGATCCTATAGAAA
AAATAGTTTGCGACCTCGATGTTGGATTAGGATTCTTATTTAATGAAGAAGTTAAGTT-A
AGAAGT-------------------------------------------------

#Haemaphysalis_elliptica(HM068957.1)
-TTCTGCTCAAAT-ATTTTTTAAATTGCTGTGGTATTTTGACTATACAAAGGTATTGTAA
TAAGGCTTTAATTGAGTGCTAAGAGAATGGATTTTCAAAAAAATTCTTTTTTAAATTTAA
AAATTGAAGTTATTTTTATATGTGAAGAAACAGTAATATAAATTAAAGACAAGAAGACCC
TATGAATTTTTATATA-TTTTTATAAAAATATTTATACAAATAT---ATTTAATTGGGGC
GATTATAAAATATGATTAACTTT--AATTAAAGAATTAATATGACCCATTATTAGTGATA
ATAT-GAAATAAATACTCTAGGGATAACAGCGTAATAATTTTAGATAGATCCTATAGAAA
AAATAGTTTGCGACCTCGATGTTGGATTAGGATTCTTATTTAATGAAGAAGTTAAGTT-A
AGAAGTTTGTTCAACTTTTAAATTCCTACTTGATCT-------------------

#Haemaphysalis_elliptica(HM068956.1)
-CTCTGCTCAAT--ATTTTTTAAATTGCTGTGGTATTTTGACTATACAAAGGTATTGTAA
TAAGGCTTTAATTGAGTGCTAAGAGAATGGATTTTCAAAAAAATTCTTTTTTAAATTTAA
AAATTGAAGTTATTTTTATATGTGAAGAAACAGTAATATAAATTAAAGACAAGAAGACCC
TATGAATTTTTATATA-TTTTTATAAAAATATTTATACAAATAT---ATTTAATTGGGGC
GATTATAAAATATGATTAACTTT--AATTAAAGAATTAATATGACCCATTATTAGTGATA
ATAT-GAAATAAATACTCTAGGGATAACAGCGTAATAATTTTAGATAGATCCTATAGAAA
AAATAGTTTGCGACCTCGATGTTGGATTAGGATTCTTATTTAATGAAGAAGTTAAGTT-A
AGAAGTTTTTTCAACTTTTAAATTCCTACTTGATCTGA-----------------

#Haemaphysalis_elliptica(HM068961.1)
CTTCTGCTCAATG-ATTTTTTAAATTGCTGTGGTATTTTGACTATACAAAGGTATTGTAA
TAAGGCTTTAATTGAGTGCTAAGAGAATGGATTTTCAAAAAAATTCTTTTTTAAATTTAA
AAATTGAAGTTATTTTTATATGTGAAGAAACAGTAATATAAATTAAAGACAAGAAGACCC
TATGAATTTTTATATA-TTTTTATAAAAATATTTATACAAATAT---ATTTAATTGGGGC
GATTATAAAATATGATTAACTTT--AATTAAAGAATTAATATGACCCATTATTAGTGATA
ATAT-GAAATAAATACTCTAGGGATAACAGCGTAATAATTTTAGATAGATCCTATAGAAA
AAATAGTTTGCGACCTCGATGTTGGATTAGGATTCTTATTTAATGAAGAAGTTAAGTT-A
AGAAGTTTGTTCAACTTTTAAATTCCTACTTGATCTGA-----------------

#Haemaphysalis_longicornis(FJ712721.1)
---CTGCTCAATG-AATATTTAAATTGCTGTAGTATTTTGACTATACAAAGGTATTGTAA
TAAGACTTTAATTGAGTGCTAAGAGAATGGATTTTCAAAAAAATTCTTTTTTAAGTTTAA
AAATTAAAGTTATTTTTATTTGTGAAGAAACAATAATAAAAATTAAAGACAAGAAGACCC
TATGAATTTTTATAAA-CTTTAATATTTAATTAAATATTAAAGTT-TATTTAATTGGGGC
GATTGAGAAAGATAAAAAACTTTT---TTT--ATTTAAAGA-GATCCATTATTAATGATT
TTAT-GTAAAAAATACTCTAGGGATAACAGCGTAATAATTTTAGATAGATCTTATAGAAA
AAATAGTTTGCGACCTCGATGTTGGATTAGGATACTTGTTTAATGAAGAAGTTAAATA-A
AGAAGTTTGTTCAACTTTTAAAATCCTACATGATCTGAGTTTAGACCG-------

#Haemaphysalis_inermis(U95872.1)
---CTGCTCAATG-ATTTTTTAAATTGCTGTGGTATTTTGACTATACAAAGGTATTGTAA
TAAGATTTTAATTGAGTGCTAAGAGAATGGAAATTCAAAAAAAATCTTTTTTAAAATTAA
AAATTGAAGTTATTTTTATATGTGAAGAAACAATAATGTAAATTTAGGACAAGAAGACCC
TATGAATTTTTATGTT-TTTATATATTAGTAAATATATATATATTACATTTAATTGGGGC
GATTTAAAAATATCAAGAACTTTTTATTTAAAAAATTGAT-----CCATTAATAATGATT
ATAT-GAT-TAAATACTCTAGGGATAACAGCGTAATAATTTTGGATAGATCTTATAGATA
AAATAGTTTGCGACCTCGATGTTGGATTAGGATTCTTATTTAATGAAGAAGTTAAAAA-A
AGAAGTTTGTTCAACTTTTAAATTCCTACTTGATCTGAGTTCAGACCGG------

#Haemaphysalis_qinghaiensis(FJ712720.1)
---CTGCTCAATG-AATAGTTAAATTGCTGTAGTATTTTGACTATACAAAGGTATTGTAA
TAAGGCTTTAATTGAGTGCTAAAAGAATGGACTTTCAAAAAAAGTCTATCTTGAATTTAA
TAATTGAATTTATTTTTATTTGTGAAGAAACAATAATTTAAATTAAGGACAAGAAGACCC
TAAGAATTTTTAAATTCAAAATAAAAGGAATTTTAT-TTTGAATT---TTTAATTGGGGC
GATTAAAAAATATTATTAACTTTT---AATTTCAAAAAAT--GATCCATTATTAATGATT
TAAT-GTAAAAAATACTCTAGGGATAACAGCGTAATAATTTTGGATAGATCTTATAGAAA
AAATAGTTTGCGACCTCGATGTTGGATTAGGATCCTTTTTTAATGAAGAAGTTAAAAA-A
AGAAGTTTGTTCAACTTTTGAAATCCTACATGATCTGAGTTTAGACCG-------

#Haemaphysalis_punctata(Z97880.1)
----------------------------------------------CAAAGGTATTGTAA
TAAGGCTTTAATTGGGTGCTAAAAGAATGGACTTTCAAAAAAATTCTATCTTAAATTTAA
AAATTGAAGTTATTTTTATTTGTGAAGAAACAATAATTTAAATTAGGGACAAGAAGACCC
TAAGAATTTTTAAAAT-ATTATGTAAATATTTTTATATAATATTT---ATTAATTGGGGC
GATTAAAAAATATTAAAAACTTTT---CTTTTTATTAAAA-TGATCCATTATTAATGAAT
AAAT-GAATAAAATACTCTAGGGATAACAGCGTAATAATTTTGGATAGTTCATATAGAAA
AAATAGTTTGCGACCTCGATGTTGGATTAGGATTCTAATTTAATGAAGAAGTTAAGTTTA
-GAAGTTTGTTCAACTT--------------------------------------

#Haemaphysalis_juxtakochi(AY762324.1)
-------ATGATTTTTTAAATTGCTGTGGTATTTTGACTATACAAAGGTATTGTAATAAG
ACTTTAATTGAGTGCTAAAAGAATGGACTTTCAAAAAAATACTTTCTTGAATTTAATAAT
TGAATTTATTTTTATTTGTGAAGAAACAATAATTAACATTAAGGACAAGAAGACCCTAAG
AATTTTTGAGTTTAACTAAAAAAGTTTTTTTTATTTAAATT---CTTAATTGGGGCGATT
AAAAAATATATTTAACTTTT---TTTTTTAAAAAAA-TGACCCATTAATAATGATTAATT
-GTATTAAATACTCTAGGGATAACAGCGTAATAATTTTAGATAGATCGTATAGAAAAAAT
AGTTTGCGACCTCGATGTTGGATTAGGATTTCTATTTAATGCAGAAGTTAAAAATAGAAA
GTTTGTTCAACTTTTAAAATCCTACTG------------------------
----
#Haemaphysalis_juxtakochi(AY762323.1)
-------ATGATTTTTTAAATTGCTGTGGTATTTTGACTATACAAAGGTATTGTAATAAG
ACTTTAATTGAGTGCTAAAAGAATGGACTTTCAAAAAAATACTTTCTTGAATTTAATAAT
TGAATTTATTTTTATTTGTGAAGAAACAATAATTAACATTAAGGACAAGAAGACCCTAAG
AATTTTTGAGTTTAACTAAAAAAGTTTTTTT-ATTTAAATT---CTTAATTGGGGCGATT
AAAAAATATTTTTAACTTTT---TTTTTAAAAAAAAATGACCCATTAATAATGATTAATT
-GTATTAAATACTCTAGGGATAACAGCGTAATAATTTTAGATAGATCGTATAGAAAAAAT
AGTTTGCGACCTCGATGTTGGATTAGGATTTCTATTTAATGCAGAAGTTAAAAATAGAAA
GTTTGTTCAACTTTTAAAATCCTACTG------------------------
----
#Haemaphysalis_longicornis(JF979373.1)
-----------------------------TATTTTGACTATACAAAGGTATTGTAATAAG
ACTTTAATTGAGTGCTAAGAGAATGGATTTTCAAAAAAATTCTTTTTTAAGTTTAAAAAT
TAAAGTTATTTTTATTTGTGAAGAAACAATAATAAAAATTAAAGACAAGAAGACCCTATG
AATTTTTATAAA-CTTTAATATTTAATTAAATATTAAAGTT-TATTTAATTGGGGCGATT
GAGAAAGATAAAAAACTTTT---TTTTTATTTAAAGA-GATCCATTATTAATGATTTTAT
-GTAAAAAATACTCTAGGGATAACAGCGTAATAATTTTAGATAGATCTTATAGAAAAAAT
AGTTTGCGACCTCGATGTTGGATTAGGATACTTGTTTAATGAAGAAGTTAAATA-AAGAA
GTTTGTTCAACTTTTAAAATCCTACTTGATCTGAGTTCAGA----------
----
#Haemaphysalis_longicornis(JF979374.1)
-----------------------------TATTTTGACTATACAAAGGTATTGTAATAAG
ACTTTAATTGAGTGCTAAGAGAATGGATTTTCAAAAAAATTCTTTTTTAAGTTTAAAAAT
TAAAGTTATTTTTATTTGTGAAGAAACAATAATAAAAATTAAAGACAAGAAGACCCTATG
AATTTTTATAAA-CTTTAATATTTAATTAAATATTAAAGTT-TATTTAATTGGGGCGATT
GAGAAAGATAAAAAACTTTT---TTT--ATTTAAAGA-GATCCATTATTAATGATTTTAT
-GTAAAAAATACTCTAGGGATAACAGCGTAATAATTTTAGATAGATCTTATAGAAAAAAT
AGTTTGCGACCTCGATGTTGGATTAGGATACTTGTTTAATGAAGAAGTTAAATA-AAGAA
GTTTGTTCAACTTTTAAAATCCTACTTGA----------------------
----
#Haemaphysalis_cretica(L34308.1)
CTGCTCAATGATTTTTTAAATTGCTGTGGTATTTTGACTATACAAAGGTATTGAAATAAG
ACTTTAATTGAGTGCTAAGAGAATGGACTTTCAAAAAAATGCTTTCTTAATTTTAAAAAT
TGAAATTATTTTTTTTTGTGAAGAGACAACAATAAAAATTAAAGACAAGAAGACCCTAAG
AATTTTTATAAA--TTTATTATATTAATATACAATACA-TT-TATTTAATTGGGGCGATT
TGAAAATATTTAAAACTTTT---TAAAAACT--AATAAGATCCATTAATAATGATTTTAT
-GAAAAAAATACTCTAGGGATAACAGCGTAATAATTTTAGATAGATCTTATAGAAAAAAT
AGTTTGCGACCTCGATGTTGGATTAGGATTCTTATTTAATGAAGAAGTTAAAAA-AAGAA
GTTTGTTCAACTTTTAAATTCCTACTTGATCTGAGTTCAGACCGG------
----
#Haemaphysalis_doenitzi(JF979402.2)
CTGCTCAATGATTTTTTAAATTGCTGTGGTATTTTGACTATACAAAGGTATTGTAATAAG
ATTTTAATTGAATGCTAAGAGAATGGATTCACAAAAAAAATCTTTTTTAAATTTAAAAAT
TTAAGTTATTTTTATTTGTGAAGAAACAATAATAAAAATTAAAGACAAGAAGACCCTATG
AATTTTCATAAC-ATTTAAAAAAGATTT--TTTATAAAGGT-TATTTAATTGGGGCGATT
AAAAAAGATTACAAACTTTT---TGA--ACTTAAATATGATCCATTAATAGTGATTATAT
-GCAAAAAATACTCTAGGGATAACAGCGTAATAATTTTAGATAGATCTTATAGAAAAAAT
AGTTTGCGACCTCGATGTTGGATTAGGATACTTTTTTAATGAAGAAGTTAAAAT-AAGAA
GTTTGTTCAACTTTTAAAATCCTACTTGATCTGAGTTCAGACCGG------
----
#Haemaphysalis_leporispalustris(L34309.1)
CTGCTCAATGATTTTTTAAATTGCTGTGGTATTTTGACTATACAAAGGTATTGTAATAAG
ACTTTAATTGAGTGCTAAAAGAATGGATTTTCAAAAAAAAACTTTCTTGAATTTAATATT
TGAATTTATTTTTATTTGTGAAGAAACAATAATTCAAATTAAGGACAAGAAGACCCTAAG
AATTTTTAATTTTATTATTAAATGTATTTAATGGTGAAATT----TTAATTGGGGCGATT
TAAAAAGATTAATAACTTTT---CAAAATAAAAATA-AGACCCATTATTAATGATTATTT
-GAATAAAATACTCTAGGGATAACAGCGTAATAATTTTAGATAGATCTTATAGAAAAAAT
AGTTTGCGACCTCGATGTTGGATTAGGATTCTTATTTAATGCAGAAGTTAAAAATAAGAA
GTTTGTTCAACTTTTAAAATCCTACTTGATCTGAGTTCAGACCGG------
----
#Haemaphysalis_leporispalustris(JN800434.1)
----------------------------------------------------------AG
ACTTTAATTGAGTGCTAAAAGAATGGACTTTCAAAAAAAAACTTTCYTGAATTTAATATT
TGAATTTATTTTTATTTGTGAAGAAACAATAATTCAAATTAAGGACAAGAAGACCCTAAG
AATTTTTAATTTTACTATTAAATATATTTAATAGTAAAATT----TTAATTGGGGCGATT
TAAAAAGATTAATAACTTTT---CAAAATAAAAATA-AGATCCATTAGTAATGATTTTTT
TGAATAAAATACTCTAGGGATAACAGCGTAATAATTTTAGATAGATCCTATARAAAAAAT
AGTTTGCGACCTCGATGTTGGATTAGGATTCTTATTTAATGCARAAGTTAAAAATAARAA
GTTTGTTCAACTTTTAAAATCCTA---------------------------
----
#13_sample_Haemaphysalis_longicornis
-TGCTCAATGGATTTTTAAATTGCTGTAGTATTTTGACTATACAAAGGTATTGTAATAAG
ACTTTAATTGAGTGCTAAGAGAATGGATTTTCAAAAAAATTCTTTTTTAAGTTTAAAAAT
TAAAGTTATTTTTATTTGTGAAGAAACAATAATAAAAATTAAAGACAAGAAGACCCTATG
AATTTTTATAAA-CTTTAATATTTAATTAAATATTAAAGTT-TATTTAATTGGGGCGATT
GAGAAAGATAAAAAACTTTT---TTTTTATTTAAAGA-GATCCATTATTAATGATTTTAT
-GTAAAAAATACTCTAGGGATAACAGCGTAATAATTTTAGATAGATCTTATAGAAAAAAT
AGTTTGCGACCTCGATGTTGGATTAGGATACTTGTTTAATGAAGAAGTTAAATA-AAGAA
GTTTGTTCAACTTTTAAAATCCTACTTGATCTGATTCCAGACCG-------
----
#14_sample_Haemaphysalis_longicornis
-TGCTCAATGATTTTT-AAATTGCTGTAGTATTTTGACTATACAAAGGTATTGTAATAAG
ACTTTAATTGAGTGCTAAGAGAATGGATTTTCAAAAAAATTCTTTTTTAAGTTTAAAAAT
TAAAGTTATTTTTATTTGTGAAGAAACAATAATAAAAATTAAAGACAAGAAGACCCTATG
AATTTTTATAAA-CTTTAATATTTAATTAAATATTAAAGTT-TATTTAATTGGGGCGATT
GAGAAAGATAAAAAACTTTT---TTTTTATTTAAAGA-GATCCATTATTAATGATTTTAT
-GTAAAAAATACTCTAGGGATAACAGCGTAATAATTTTAGATAGATCTTATAGAAAAAAT
AGTTTGCGACCTCGATGTTGGATTAGGATACTTGTTTAATGAAGAAGTTAAATA-AAGAA
GTTTGTTCAACTTTTAAAATCCTACTTGATCTGA-----------------
----
#15_sample_Haemaphysalis_longicornis
---CTCAATGGATTTTTAAATTGCTGTAGTATTTTGACTATACAAAGGTATTGTAATAAG
ACTTTAATTGAGTGCTAAGAGAATGGATTTTCAAAAAAATTCTTTTTTAAGTTTAAAAAT
TAAAGTTATTTTTATTTGTGAAGAAACAATAATAAAAATTAAAGACAAGAAGACCCTATG
AATTTTTATAAA-CTTTAATATTTAATTAAATATTAAAGTT-TATTTAATTGGGGCGATT
GAGAAAGATAAAAAACTTTT---TTTTTATTTAAAGA-GATCCATTATTAATGATTTTAT
-GTAAAAAATACTCTAGGGATAACAGCGTAATAATTTTAGATAGATCTTATAGAAAAAAT
AGTTTGCGACCTCGATGTTGGATTAGGATACTTGTTTAATGAAGAAGTTAAATA-AAGAA
GTTTGTTCAACTTTTAAAATCCTACTTGATCTGA-----------------
----
#17_sample_Haemaphysalis_longicornis
-TGCTCAATGATTTTTTAAATTGCTGTAGTATTTTGACTATACAAAGGTATTGTAATAAG
ACTTTAATTGAGTGCTAAGAGAATGGATTTTCAAAAAAATTCTTTTTTAAGTTTAAAAAT
TAAAGTTATTTTTATTTGTGAAGAAACAATAATAAAAATTAAAGACAAGAAGACCCTATG
AATTTTTATAAA-CTTTAATATTTAATTAAATATTAAAGTT-TATTTAATTGGGGCGATT
GAGAAAGATAAAAAACTTTT---TTTTTATTTAAAGA-GATCCATTATTAATGATTTTAT
-GTAAAAAATACTCTAGGGATAACAGCGTAATAATTTTAGATAGATCTTATAGAAAAAAT
AGTTTGCGACCTCGATGTTGGATTAGGATACTTGTTTAATGAAGAAGTTAAATA-AAGAA
GTTTGTTCAACTTTTAAAATCCTACTTGATCTGA-----------------
----
#95_sample_Haemaphysalis_longicornis
------------------------CTTAGTATTTTGACTATACAAAGGTATTGTAATAAG
ACTTTAATTGAGTGCTAAGAGAATGGATTTTCAAAAAAATTCTTTTTTAAGTTTAAAAAT
TAAAGTTATTTTTATTTGTGAAGAAACAATAATAAAAATTAAAGACAAGAAGACCCTATG
AATTTTTATAAA-CTTTAATATTTAATTAAATATTAAAGTT-TATTTAATTGGGGCGATT
GAGAAAGATAAAAAACTTTT---TTTT-ATTTAAAGA-GATCCATTATTAATGATTTTAT
-GTAAAAAATACTCTAGGGATAACAGCGTAATAATTTTAGATAGATCTTATAGAAAAAAT
AGTTTGCGACCTCGATGTTGGATTAGGATACTTGTTTAATGAAGAAGTTAAATA-AAGAA
GTTTGTTCAACTTTTAAAATCCTACATGATCTGA-----------------
----
#101_sample_Haemaphysalis_longicornis
----------------------GGCTTAGTATTTTGACTATACAAAGGTATTGTAATAAG
ACTTTAATTGAGTGCTAAGAGAATGGATTTTCAAAAAAATTCTTTTTTAAGTTTAAAAAT
TAAAGTTATTTTTATTTGTGAAGAAACAATAATAAAAATTAAAGACAAGAAGACCCTATG
AATTTTTATAAA-CTTTAATATTTAATTAAATATTAAAGTT-TATTTAATTGGGGCGATT
GAGAAAGATAAAAAACTTTT---TTT--ATTTAAAGA-GATCCATTATTAATGATTTTAT
-GTAAAAAATACTCTAGGGATAACAGCGTAATAATTTTAGATAGATCTTATAGAAAAAAT
AGTTTGCGACCTCGATGTTGGATTAGGATACTTATTTAATGAAGAAGTTAAATA-AAGAA
GTTTGTTCAACTTTTAAAATCCTACATGATCTGA-TTCAGACCGGAAAA--
----
#104_sample_Haemaphysalis_longicornis
--------------TTTAAATTGGCGTAGTATTTTGACTATACAAAGGTATTGTAATAAG
ACTTTAATTGAGTGCTAAGAGAATGGATTTTCAAAAAAATTCTTTTTTAAGTTTAAAAAT
TAAAGTTATTTTTATTTGTGAAGAAACAATAATAAAAATTAAAGACAAGAAGACCCTATG
AATTTTTATAAA-CTTTAATATTTAATTAAATATTAAAGTT-TATTTAATTGGGGCGATT
GAGAAAGATAAAAAACTTTT---TTT--ATTTAAAGA-GATCCATTATTAATGATTTTAT
-GTAAAAAATACTCTAGGGATAACAGCGTAATAATTTTAGATAGATCTTATAGAAAAAAT
AGTTTGCGACCTCGATGTTGGATTAGGATACTTGTTTAATGAAGAAGTTAAATA-AAGAA
GTTTGTTCAACTTTTAAAATCCTACATGATCTGA-TTCAGACCGGAAAA--
----
#109_sample_Haemaphysalis_longicornis
------------------------CTTAGTATTTTGACTATACAAAGGTATTGTAATAAG
ACTTTAATTGAGTGCTAAGAGAATGGATTTTCAAAAAAATTCTTTTTTAAGTTTAAAAAT
TAAAGTTATTTTTATTTGTGAAGAAACAATAATAAAAATTAAAGACAAGAAGACCCTATG
AATTTTTATAAA-CTTTAATATTTAATTAAATATTAAAGTT-TATTTAATTGGGGCGATT
GAGAAAGATAAAAAACTTTT---TTT--ATTTAAAGA-GATCCATTATTAATGATTTTAT
-GTAAAAAATACTCTAGGGATAACAGCGTAATAATTTTAGATAGATCTTATAGAAAAAAT
AGTTTGCGACCTCGATGTTGGATTAGGATACTTGTTTAATGAAGAAGTTAAATA-AAGAA
GTTTGTTCAACTTTTAAAATCCTACATGATCTGA-TTCAGACCGGAAAA--
----
#111_sample_Haemaphysalis_longicornis
---------------------------TGTATTTTGACTATACAAAGGTATTGTAATAAG
ACTTTAATTGAGTGCTAAGAGAATGGATTTTCAAAAAAATTCTTTTTTAAGTTTAAAAAT
TAAAGTTATTTTTATTTGTGAAGAAACAATAATAAAAATTAAAGACAAGAAGACCCTATG
AATTTTTATAAA-CTTTAATATTTAATTAAATATTAAAGTT-TATTTAATTGGGGCGATT
GAGAAAGATAAAAAACTTTT---TTT--ATTTAAAGA-GATCCATTATTAATGATTTTAT
-GTAAAAAATACTCTAGGGATAACAGCGTAATAATTTTAGATAGATCTTATAGAAAAAAT
AGTTTGCGACCTCGATGTTGGATTAGGATACTTGTTTAATGAAGAAGTTAAATA-AAGAA
GTTTGTTCAACTTTTAAAATCCTACATGATCTGA-TTCAGTCCGGAAAAA-
----
#114_sample_Haemaphysalis_longicornis
------------------------CTTAGTATTTTGACTATACAAAGGTATTGTAATAAG
ACTTTAATTGAGTGCTAAGAGAATGGATTTTCAAAAAAATTCTTTTTTAAGTTTAAAAAT
TAAAGTTATTTTTATTTGTGAAGAAACAATAATAAAAATTAAAGACAAGAAGACCCTATG
AATTTTTATAAA-CTTTAATATTTAATTAAATATTAAAGTT-TATTTAATTGGGGCGATT
GAGAAAGATAAAAAACTTTT---TTT--ATTTAAAGA-GATCCATTATTAATGATTTTAT
-GTAAAAAATACTCTAGGGATAACAGCGTAATAATTTTAGATAGATCTTATAGAAAAAAT
AGTTTGCGACCTCGATGTTGGATTAGGATACTTGTTTAATGAAGAAGT-AAATA-AAGAA
GTTTGTTCAACTTTTAAAATCCTACATGTTCTGAGTTCAGACCGGAAAAA-
----
#116_sample_Haemaphysalis_longicornis
-------------TTTTTAAATTGCTTAGTATTTTGACTATACAAAGGTATTGTAATAAG
ACTTTAATTGAGTGCTAAGAGAATGGATTTTCAAAAAAATTCTTTTTTAAGTTTAAAAAT
TAAAGTTATTTTTATTTGTGAAGAAACAATAATAAAAATTAAAGACAAGAAGACCCTATG
AATTTTTATAAA-CTTTAATATTTAATTAAATATTAAAGTT-TATTTAATTGGGGCGATT
GAGAAAGATAAAAAACTTTT---TTTT-ATTTAAAGA-GATCCATTATTAATGATTTTAT
-GTAAAAAATACTCTAGGGATAACAGCGTAATAATTTTAGATAGATCTTATAGAAAAAAT
AGTTTGCGACCTCGATGTTGGATTAGGATACTTGTTTAATGAAGAAGTTAAATA-AAGAA
GTTTGTTCAACTTTTAAAATCCTACATGATCTGAGTTCAGACCGGAAAA--
----
#120_sample_Haemaphysalis_longicornis
-------------TTTTTAAATTGCTTAGTATTTTGACTATACAAAGGTATTGTAATAAG
ACTTTAATTGAGTGCTAAGAGAATGGATTTTCAAAAAAATTCTTTTTTAAGTTTAAAAAT
TAAAGTTATTTTTATTTGTGAAGAAACAATAATAAAAATTAAAGACAAGAAGACCCTATG
AATTTTTATAAA-CTTTAATATTTAATTAAATATTAAAGTT-TATTTAATTGGGGCGATT
GAGAAAGATAAAAAACTTTT---TTT--ATTTAAAGA-GATCCATTATTAATGATTTTAT
-GTAAAAAATACTCTAGGGATAACAGCGTAATAATTTTAGATAGATCTTATAGAAAAAAT
AGTTTGCGACCTCGATGTTGGATTAGGATACTTGTTTAATGAAGAAGTTAAATA-AAGAA
GTTTGTTCAACTTTTAAAATCCTACATGTTCTGAGTTCAGACCGGACAA--
----
#153_sample_Haemaphysalis_longicornis
-------------------------CGAGTATTTTGACTATACAAAGGTATTGTAATAAG
ACTTTAATTGAGTGCTAAGAGAATGGATTTTCAAAAAAATTCTTTTTTAAGTTTAAAAAT
TAAAGTTATTTTTATTTGTGAAGAAACAATAATAAAAATTAAAGACAAGAAGACCCTATG
AATTTTTATAAA-CTTTAATATTTAATTAAATATTAAAGTT-TATTTAATTGGGGCGATT
GAGAAAGATAAAAAACTTTT---TTT--ATTTAAAGA-GATCCATTATTAATGATTTTAT
-GTAAAAAATACTCTAGGGATAACAGCGTAATAATTTTAGATAGATCTTATAGAAAAAAT
AGTTTGCGACCTCGATGTTGGATTAGGATACTTATTTAATGAAGAAGTTAAATA-AAGAA
GTTTGTTCAACTTTTAAAATCCTACATGATCTGAGTTAAGAAACAGAAAAA
----
#154_sample_Haemaphysalis_longicornis
------------------------CTTAGTATTTTGACTATACAAAGGTATTGTAATAAG
ACTTTAATTGAGTGCTAAGAGAATGGATTTTCAAAAAAATTCTTTTTTAAGTTTAAAAAT
TAAAGTTATTTTTATTTGTGAAGAAACAATAATAAAAATTAAAGACAAGAAGACCCTATG
AATTTTTATAAA-CTTTAATATTTAATTAAATATTAAAGTT-TATTTAATTGGGGCGATT
GAGAAAGATAAAAAACTTTT---TTT--ATTTAAAGA-GATCCATTATTAATGATTTTAT
-GTAAAAAATACTCTAGGGATAACAGCGTAATAATTTTAGATAGATCTTATAGAAAAAAT
AGTTTGCGACCTCGATGTTGGATTAGGATACTTATTTAATGAAGAAGTTAAATA-AAGAA
GTTTGTTCAACTTTTAAAATCCTACATGATCTGAGTTCAGACCGGAGAAA-
----
#160_sample_Haemaphysalis_longicornis
---------GAATTT--AAATTGCTGTAGTATTTTGACTATACAAAGGTATTGTAATAAG
ACTTTAATTGAGTGCTAAGAGAATGGATTTTCAAAAAAATTCTTTTTTAAGTTTAAAAAT
TAAAGTTATTTTTATTTGTGAAGAAACAATAATAAAAATTAAAGACAAGAAGACCCTATG
AATTTTTATAAA-CTTTAATATTTAATTAAATATTAAAGTT-TATTTAATTGGGGCGATT
GAGAAAGATAAAAAACTTTT---TT--TATTTAAAGA-GATCCATTATTAATGATTTTAT
-GTAAAAAATACTCTAGGGATAACAGCGTAATAATTTTAGATAGATCTTATAGAAAAAAT
AGTTTGCGACCTCGATGTTGGATTAGGATACTTGTTTAATGAAGAAGTTAAATA-AAGAA
GTTTGTTCAACTTTTAAAATCCTACTTGATCTGAGTT--------------
----
#165_sample_Haemaphysalis_longicornis
--------TGGATTTTTAAATTGCTGTAGTATTTTGACTATACAAAGGTATTGTAATAAG
ACTTTAATTGAGTGCTAAGAGAATGGATTTTCAAAAAAATTCTTTTTTAAGTTTAAAAAT
TAAAGTTATTTTTATTTGTGAAGAAACAATAATAAAAATTAAAGACAAGAAGACCCTATG
AATTTTTATAAA-CTTTAATATTTAATTAAATATTAAAGTT-TATTTAATTGGGGCGATT
GAGAAAGATAAAAAACTTTT---TT--TATTTAAAGA-GATCCATTATTAATGATTTTAT
-GTAAAAAATACTCTAGGGATAACAGCGTAATAATTTTAGATAGATCTTATAGAAAAAAT
AGTTTGCGACCTCGATGTTGGATTAGGATACTTATTTAATGAAGAAGTTAAATA-AAGAA
GTTTGTTCAACTTTTAAAATCCTACTTGATCTGAG----------------
----
