# Supplementary material for: Assessment of four DNA fragments (COI, 16S rDNA, ITS2, 12S rDNA) for species identification of the Ixodida (Acari: Ixodida)
Source: Parasit Vectors. 2014 Mar 3;7:93. doi: 10.1186/1756-3305-7-93 (PMC3945964; doi:10.1186/1756-3305-7-93)
Supplement: Additional file 8 — Appendix S3. The unscreened data set. [file 1756-3305-7-93-S8.zip › Appendix.S3/unscreed sequences/unscreened 16S/Unscreened Rhipicephalus 16S.meg]

#mega
!Title Phylogenetic Analysis;
!Format DataType=DNA indel=-;

#Boophilus_annulatus(L34311.1)
CTGCTCAATGATTTTTTAAATTGCTGTG-G-ATTTTGAC--TATACAAAGGTA-TTGAAA
TAA-GATTTTAA-TTGAATGC-TAAGAGAATGGAATATCAAAGAATAA-CTTTCTTAAAA
TTAAAAATTGAAA-TTTTTTTAATTTGT-GTAAAAACAATTATAA-AAATT-AAAGACAA
GAAGACCCTAA-GAATTTTTAAAATTTAAATT-AATACATTTTT-G--TTTTAATT--AA
ATTTTAA-CTGGGGCG-GTTAAAAAATATTAAAAACTTTTTAATTT-GAAAATGATCC-A
TTATTAATGAAAA-TATGATAAAATACTCTAGGGATAAC-AGCGTTATATTTTTT-GATA
GATC-ATATTGACAAAAAAGTTT--GCG-ACCTCGATGTTGG-ATTAGGATACTTT-TTT
AATGAAGATATTAAAA-TAAGAAG-TTTGTTC--AACTTTTAAATTCCTACTTGATCTGA
GTTC-AGACCGG---

#Boophilus_annulatus(Z97877.1)
---------------------------------------------CAAAGGTA-TTGAAA
TAA-GATTTTAA-TTGAATGC-TAAGAGAATGGAATATCAAAGAATAA-CTTTCTTAAAA
TTAAAAATTGAAA-TTTTTTTAATTTGT-GTAAAAACAATTATAA-AAATT-AAAGACAA
GAAGACCCTAA-GAATTTTTAAAATTTAAATT-GATACATTTTT-G--TTTTAATT--AA
ATTTTAA--TGGGGCG-GTTAAAAAATATTAAAAACTTTTTAATTT-GAAAATGATCC-A
TTATTAATGAAAA-TATGATAAAATACTCTAGGGATAAC-AGCGTTATATTTTTT-GATA
GATC-ATATTGACAAAAAAGTTT--GCG-ACCTCGATGTTGG-ATTAGGATACTTT-TTT
AATGAAGATATTAAAA-TAAGAAG-TTTGTTC--AACTT---------------------
---------------

#Rhipicephalus_bursa(Z97878.1)
---------------------------------------------CAAAGGTA-TTGAAA
TAA-GATTTTAA-TTGAATGC-TAAGAGAATGGAATTTCAGAAAATAG-CTTTTTTAATT
TTAAAAATTGAAC-TTTTTTTAATTTGT-GCAGAAACAATTATTT-TAATT-AAGGACAA
GAAGACCCTAA-GAATTTTT-GAATTTAAAT--AATATATTTAT-G--TATTAATT--AA
ATTTTAG-CTGGGGCG-GCTAAGAAATATTAAAAACTTTTTAATTT--AAAGCGACCC-A
TTATTAATGATTA-TATGAAAAAATACTCTAGGGATAAC-AGCGTTATATTTTTT-GATA
GACC-ATATTGACAAAAAAGTTT--GCG-ACCTCGATGTTGG-ATTAGGATACTTT-TTT
AATGAAGACGTTAAAA-TAAGAAG-TTTGTTC--AACTT---------------------
---------------

#Rhipicephalus_bursa(AJ002956.1)
CTGCTCAATGATTTTTTAAATTGGTGTG-GTATTTTGAC--TATACAAAGGTA-TTGAAA
TAA-GATTTTAA-TTGAATGC-TAAGAGAATGGAATTTCAGAAAATAG-CTTTTTTAATT
TTAAAAATTGAAC-TTTTTTTAATTTGT-GCAGAAACAATTATTT-TAATT-AAGGACAA
GAAGACCCTAA-GAATTTTT-GAATTTAAAT--AATATATTTAT-G--TATTAATT--AA
ATTTTAG-CTGGGGCG-GCTAAGAAATATTAAAAACTTTTTAATTT--AAAGCGACCC-A
TTATTAATGATTA-TATGAAAAAATACTCTAGGGATAAC-AGCGTTATATTTTTT-GATA
GACC-ATATTGACAAAAAAGTTT--GCG-ACCTCGATGTTGG-ATTAGGATACTTT-TTT
AATGAAGACGTTAAAAATAAGGAG-TTTGTTC--AACTTTTAAATTCCTACTTGATCTGA
GTTC-AGACCG----

#Rhipicephalus_haemaphysaloides(AY972531)
--GCTCAATGATTTTTTAAATTGCTGTA-GTATTTTGAC--TATACAAAGGTA-TTGAAA
TAA-GATTTTAA-TTGAATGC-TAAGAGAATGGAATTACAGAAAATAG-CTTTTTTTAGA
TTAAAAATTGAAA-TTTTTTTAATTTGT-GCAGAAACAATTATTA-ATATT-AAGGACAA
GAAGACCCTAT-GAATTTAT-AAATTTATGTT--ATA--GTAATTA-ATATAAAAT--AA
ATTTTGGGTTGGGGCG-CTAAACAAAAAATAAAAAACTTTTTTTTTATAAAAYRATCCCA
TTATTAATGATTA-TATGAAAAA-TACTCTAGGGATAAC-AGCGTTATTTTTTTT-GATA
GCTC-ATATTGACAAAAAAGTTT--GCG-ACCTCGATGTTGG-ATTAGGATACTTT-TTT
AATGAAGATATTAAAA-AAAGAAG-TTTGTTC--AACTTTTAATTTCCTACTTGATCTGA
GTTC-AGACCGG---

#Rhipicephalus_haemaphysaloides(AY972528)
--GCTCAATGATTTTTTAAATTGCTGTA-GTATTTTGAC--TATACAAAGGTA-TTGAAA
TAA-GATTTTAA-TTGAATAC-TAAGAGAATGGAATTACAGAAAATAG-CTTTTTTTAAA
TTAAAAATTGAAA-TTTTTTTAATT-GT-GCAGAAACAATTATTA-ATATT-AAGGMCAA
GAAGACCCTAT-TTTKKTAT-AAATTTATATT--ATARGGTAATTA-ATATAAAATTAAA
ATTTTGG-TTGGGGCG-CACAAAAAAAAATAAAAAACTTTTT----ATAAAATGATCC-A
TTATTAATGATTA-TATGAAAAA-TACTCTAGGGATAAC-AGCGTTATATTTTTT-GATA
GCTC-ATATTGACAAAAAAGTTT--GCG-ACCTCGATGTTGG-ATTAGGATGCTTT-TTT
AATGA-GATATTAAAA-AAA-AGG-TTTGTTC--AACTTT-AATTTCCTACTTGATCTGA
GTTC-AGACCGG---

#Rhipicephalus_haemaphysaloides(AY972530)
--GCTCAATGATTTTTTAAATTGCTGTA-GTATTTTGAC--TATACAAAGGTA-TTGAAA
TAA-GATTTTAA-TTGAATGC-TAAGAGAATGGAATTACAGAAAATAG-CTTTTTTTAGA
TTAAAAATTGAAA-TTTTTTTAATTTGT-GCAGAAACAATTATTA-ATATT-AAGGACAA
GAAGRCCCTAT-GAATTTAT-AAATTTATGTT--ATA--GTAATTA-ATATAAAAT--AA
ATTTTGGGTTGGGGCG-ACAAA-AAAAAATAAAAAACTTTTTTTTTATAAAATGATCC-A
TTATTAATGATTA-TATGAAAAA-TACTCTAGGGATAAC-AGCGTTATTTTTTTT-GATA
GCTC-ATATTGACAAAAAAGTTT--GCG-ACCTCGATGTTGG-ATTAGGATACTTT-TTT
AATGAAGATATTAAAA-AAAG----TTTGTTC--AACTTTTAATTTCCTACTTGATCTGA
GTTC-AGACCGG---

#Rhipicephalus_haemaphysaloides(AY972534)
--GCTCAATGATTTTTTAAATTGCTGTA-GTATTTTGAC--TATACAAAGGTA-TTGAAA
TAA-GATTTTAA-TTGAATGC-TAAGAGAATGGAATTACAGAAAATAG-CTTTTTTTAAA
TTAAAAATTGAAA-TTTTTTTAATTTGT-GCAGAAACAATTATTA-ATATT-AAGGACAA
GAAGACCCTAT-GAATTTAT-AAATTTATATT--ATA--GTAATTA-ATATAAAAT--AA
ATTTTGG-TTGGGGCG--ACAAAAAAAAATAAAAAACTTTTTTTTTATAAAATGATCC-A
TTATTAATGATTA-TATGAAAA--TACTCTAGGGATAAC-AGCGTTATATTTTTT-GATA
GCTC-ATATTGACAAAAAAGTTT--GCG-ACCTCGATGTTGG-ATTAGGATGCTTT-TTT
AATGAAGATATTAAAA-AAAGAAG-TTTGTTC--AACTTTTAATTTCCTACTTGATCTGA
GTTC-AGACCGG---

#Rhipicephalus_haemaphysaloides(AY972535)
--GCTCAATGATTTTTTAAATTGCTGTG-GTATTTTGAC--TATACAAAGGTA-TTGAAA
TAA-GATTTTAA-TTGAATGC-TAAGAGAATGGAATTACAGAAAATAG-CTTTTTTTAAA
TTAAAAATTGAAA-TTTTTTTAATTTGT-GCAGAAACAATTATTA-ATATT-AAGGACAA
GAAGACCCTATTGAATTTAT-AAATTTATATT--ATA--GTAATTA-ATATAAAAT--AA
ATTTTGG-TTGGGGTG--ACAAAAAAAAATAAAAAACTTTTTTTTTATAAAATGATCC-A
TTATTAATGATTA-TATGAAAAA-TACTCTAGGGATAAC-AGCGTTATATTTTTT-GATA
GCTC-ATATTGACAAAAAAGTTT--GCG-ACCTCGATGTTGG--TTAGGATGCTTT-TTT
AATGAAGATATTAAAA-AAAGAAG-TTTGTTC--AACTTTTAATTTCCTACTTGATCTGA
GTTC-AGACCGG---

#Rhipicephalus_haemaphysaloides(AY972529)
--GCTCAATGATTTTTTAAATTGCTGTG-GTATTTTGACC-TATTCAAAGGTAATTGAAA
TAA-GATTTTAA-TTGAATGC-TAAGAGAATGGAATTACAGGAAATAGACTTTTTTTAGA
TTAAAAATTAGAA-TTTTTTTAATTTGTCGCAGAAACAATTATTA-ATATT-AAGGACAA
GAAGACCCTAT-KARTTTAT-AAATTTATGTTT-ATA--GTAATTA-MTATAAAAT--AA
ATTTTGG-TTGGGGCG-AACAAAAAAAAATAAAAAACTTTTTTTTTATAAAATSATYM--
TTATKAATG-TTA-TATGAAAAA-TACTCTAGGG--TAC-AGCGT-ATTTTTTTT-GATA
GCT--ATATTGAACAAAAAGTTT--GCG-ACCTCGATGTTGG-ATTAGGATACTTT-TTT
AATGCAGATATTAAAA-AAAGAAG-TTTGTTC--AACTTTTAATTTCCTACTTGATCTGA
GTTC-AGACCGG---

#Rhipicephalus_haemaphysaloides(AY972533)
--GCTCAATGATTTTTTAAATTGCTGTA-GTATTTTGAC--TATACAAAGGTA-TTGAAA
TAA-GATTTTAA-TTGAATGC-TAAGAGAATGGAATTACAGAAAATAG-CTTTTTTTAGA
TTAAAAATTGAAA-TTTTTTTAATTTGT-GCAGAAACAATTATTA-ATATT-AAGGACAA
GAAGACCCTAT-GAATTTAT-AAATTTATGTT--ATA--GTAATTA-ATATAAAAT--AA
ATTTTGG-TTGGGGCG-ACAAA-AAAAAATAAAAAACTTTTTTTTTATAAAATGATCC-A
TTATTAATGATTA-TATGAAAAA-TACTCTAGGGATAAC-AGCGTTATATTTTTT-GATA
GCTC-ATATTGACAAAAAAGTTT--GCG-ACCTCGATGTTGG-ATTAGGATACTTT-TTT
AATGAAGATATTAAAA-AAAGAAG-TTTGTTC--AACTTTTAATTTCCTACTTGATCTGA
GTTC-AGACCGG---

#Rhipicephalus_haemaphysaloides(AY972526)
--GCTCAATGATTTTTTAAATTGCTGTA-GTATTTTGAC--TATACAAAGGTA-TTGAAA
TAA-GATTTTAA-TTGAATGC-TAAGAGAATGGAATTACAGAAAATAG-CTTTTTTTAGA
TTAAAAATTGAAA-TTTTTTTAATTTGT-GCAGAAACAATTATTA-ATATT-AAGGACAA
GAAGACCCTAT-GAATTTAT-AAATTTATTTTATATAT-GTAATTA-ATATAAAAT--AA
ATTTTGG-TTGGGGCG-ACAAA-AAAAAATAAAAAACTTTTTTTTTATAAAATGATCC-A
TTATTAATGATTA-TATGAAAAA-TACTCTAGGGATAAC-AGCGTTATATTTTTT-GATA
GCTC-ATATTGACAAAAAAGTTT--GGG-ACCTCGATGTTGG-ATTAGGATACTTT-TTT
AATGAGGATATTAAAA-AAAGAAG-TTTGTTC--AACTTTTAATT-CCTACTTGATCTGA
GTTC-AGACCGG---

#Rhipicephalus_haemaphysaloides(AY972532)
--GCTCAATGATTTTTTAAATTGCTGTG-GTATTTTGAC--TATACAAAGGTA-TTGAAA
TAA-GATTTTAA-TTGAATGC-TAAGAGAATGGAATTACAGAAAATAG-CTTTTTTTAGA
TTAAAAATTGAAA-TTTTTTTAATTTGT-GCAGAAACAATTATTA-ATATT-AAGGACAA
GAAGACCCTAT-GAATKTAT-AAATTTATGTT--ATA--GTAATTA-ATATAAAAT--AA
ATTTTGG-TTGGGGCG-ACAAACAAAAAATAAAAAACTTTTTTTTTATAAAATGATCC-A
TTATTAATGATTA-TATGAAAAA-TACTCTAGGGATAAC-AGCGTTATATTTTTT-GATA
GCTC-ATATTGACAAAAAAGGCTTTGCG-ACCTCGATGTTGG-ATTAGGATACTTT-TTT
AATGAAGATATTAAAA-AAAGAAG-TTTGTTC--AACTTTTAATTTCCTACTTGATCTGA
GTTC-AGACCGG---

#Boophilus_microplus(AY974234.1)
--GCTCAATGATTTTTTAAATTGCTGTA-GTATTTTGAC--TATACAAAGGTA-TTGAAA
TAA-GATTTTAA-TTGAATGC-TAAGAGAATGGAATATCAAAAAACAA-CTTTCTTAAAA
TTAAAAATTGAAA-TTTTTTTAATTTGT-GTAAAAACAATTATAA-AAATT-AAAGACAA
GAAGACCCTAA-GAATTTTTAAAATTTAAAT--AATACATTTTTTG--TTTTAATT--AA
ATTTTAA-CTGGGGCG-GTTAAAAAATATTAAAAACTTTTT-AATTTAAAAATGACCC-A
TTATTAATGAAAA-TATGATTAAATACTCTAGGGATAAC-AGCGTTATATTTTTT-GATA
GATC-ATATTGACAAAAAAGTTT--GCG-ACCTCGATGTTGG-ATTAGGATACTTT-TTT
AATGAAGATATTAAAA-TAAGAAG-TTTGTTC--AACTTTTAAATTCCTACTTGATCTGA
GTTC-AGACCGG---

#Boophilus_microplus(AY974238.1)
--GCTCAATGATTTTTTAAATTGCTGTG-GTATTTTGAC--TATACAAAGGTA-TTGAAA
TAA-GATTTTAA-TTGAATGC-TAAGAGAATGGAATATCAAAAAACAA-CTTTCTTAAAA
TTAAAAATTGAAA-TTTTTTTAATTTGT-GTAAAAACAATTATAA-AAATT-AAAGACAA
GAAGACCCTAA-GAATTTTTAAAATTTAAAT--AATACATTTTTTG--TTTTAATT--AA
ATTTTAA-CTGGGGCG-GTTAAAAAATATTAAAAACTTTTT-AATTTAAAAATGACCC-A
TTATTAATGAAAA-TATGATTAAATACTCTAGGGATAACCAGCGTTATATTTTTT-GATA
GATCCATATTGACAAAAAAGTTTTGGCG-ACCTCGATGTTGG-ATTAGGATACTTT-TTT
AATGAAGATATTAAAA-TAAGAAGCTTTGTTC--AACTTTTAAATTCCGACTTGATCTGA
GTTC-AGACCGG---

#Boophilus_microplus(AY974236.1)
--GCTCAATGATTTTTTAAATTGCTGTG-GTATTTTGAC--TATACAAAGGTA-TTGAAA
TAA-GATTTTAA-TTGAATAC-ATAAAAAATGGAAATACAAAAAACAA-CTTTCTTAAAA
TTAAAAATTGAAAATTTTTTTAATTTGT-GTAAAC-TAATTATAA-AAATT-AAAGACAA
GA-GACCCTAA-GAATTTTTAAAATTTAAAT--AATACATTTTTTG--TTTTAATT--AA
ATTTTAA-CTGGGGCG-GTTAAAAAATATTAAAAACTTTTT-AATTTAAAAATGACC--A
TTATTAATGAAAA-TATG-TTAAATACTCTAGGG-T-AC-AG-GTAT-ATTTTTT-G-TA
TG-C-ATATTGACAAAAA-GTTT--GTG--CCTCGTTGT-GG-GTTAGGGTACTTT-TTT
AATGAAGATATTAAAA-TAAGAAG-TTTGTTC--AACTTTTAAATTCCGACTTGATCTGA
GTTC-AGACCGG---

#Boophilus_microplus(AY974242.1)
--GCTCAATGATTTTTTAAATTGCTGTA-GTATTTTGAC--TATACAAAGGTA-TTGAAA
TAA-GATTTTAA-TTGAATGC-TAAGAGAATGGAATATCAAAAAACAA-CTTTCTTAAAA
TTAAAAATTGAAA-TTTTTTTAATTTGT-GTAAAAACAATTATAA-AAAT--AAAGACAA
GAAGACCCTAA-GAATTTTTAAAATTTAAAT--AATACATTTTTTG--TTTTAATT--AA
ATTTTAA-CTGGGGCG-GTTAAAAAATATTAAAAACTTTTT-AATTTAAAAATGACCC-A
TTATTAATGAAAA-TATGATTAAATACTCTAGGGATAAC-AGCGTTATATTTTTT-GATA
GATC-ATATTGACAAAAAAGTTT--GCG-ACCTCGATGTTGG-ATTAGGATACTTT-TTT
AATGAAGATATTAAAA-TAAGAAG-TTTGTTC--AACTTTTAAATTCCTACTTGATCTGA
GTTC-AGACCGG---

#Boophilus_microplus(AY974239.1)
--GCTCAATGATTTTTTAAATTGCTGTA-GTATTTTGAC--TATACAAAGGTA-TTGAAA
TAA-GATTTTAA-TTGAATGC-TAAGAGAATGGAATATCAAAAAACAA-CTTTCTTAAAA
TTAAAAATTGAAA-TTTTTTTAATTTGT-GTAAAAACAATTATAA-AAATT-AAAGACAA
GAAGACCCTAA-GAATTTTTAAAATTTAAAT--AATACATTTTTTG--TTTTAATT--AA
ATTTTAA-CTGGGGCG-GTTAAAAAATATTAAAAACTTTT--AATTTAAAAATGACCC-A
TTATTAATGAAAA-TATGATTAAATACTCTAGGGATAAC-AGCGTTATATTTTTT-GATA
GATC-ATATTGACAAAAAAGTTT--GCG-ACCTCGATGTTGG-ATTAGGATACTTT-TTT
AATGAAGATATTAAAA-TAAGAAG-TTTGTTC--AACTTTTAAATTCCTACTTGATCTGA
GTTC-AGACCGG---

#Boophilus_microplus(AY974240.1)
--GCTCAATGATTTTTTAAATTGCTGTA-GTATTTTGAC--TATACAAAGGTA-TTGAAA
TAA-GATTTTAA-TTGAATGC-TAAGAGAATGGAATATCAAAAAACAA-CTTTCTTAAAA
TTAAAAATTGAAA-TTTTTTTAATTTGT-GTAAAAACAATTATAA-AA-TT-AAAGACAA
GAAGACCCTAA-GAATTTTTAAAATTTAAAT--AATACATTTTTTG--TTTTAATT--AA
ATTTTAA-CTGGGGCG-GTTAAAAAATATTAAAAACTTTTT-AATTTAAAAATGACCC-A
TTATTAATGAAAA-TATGATTAAATACTCTAGGGATAAC-AGCGTTATATTTTTT-GATA
GATC-ATATTGACAAAAAAGCTTT-GCG-ACCTCGATGTTGG-ATTAGGATACTTT-TTT
AATGAAGATATTAAAA-TAAGAAG-TTTGTTC--AACTTTTAAATTCCTACTTGATCTGA
GTTC-AGACCGG---

#Boophilus_microplus(AY974237.1)
--GCTCAATGATTTTTTAAATTGCTGTA-GTATTTTGAC--TATACAAAGGTA-TTGAAA
TAA-GATTTTAA-TTGAATGC-TAAGAGAATGGAATATCAAAAAACAA-CTTTCTTAAAA
TTAAAAATTGAAA-TTTTTTTAATTTGT-GTAAAAAMAATTATAA-AAATT-AAAGACAA
GAAGACCCTAA-GAATTTTTAAAATTTAAAT--AATACATTTTTTG--TTTTAATT--AA
ATTTTAA-CTGGGGCG-GTTAAAAAATATTAAAAACTTTTT-AATTTAAAAATGACCC-A
TTATTAATGAAAA-TATGATTAAATACTCTAGGGATAAC-AGCGTTATATTTTTT-GATA
GATC-ATATTGACAAAAAAGTTT--GCG-ACCTCGATGTTGG-ATTAGGATACTTT-TTT
AATGAAGATATTAAAA-TAAGAAG-TTTGTTC--AACTTTTAAATTCCGACTTGATCTGA
GTTC-AGACCGG---

#Boophilus_microplus(AY974232.1)
--GCTCAATGATTTTTTAAATTGCTGTA-GTATTTTGAC--TATACAAAGGTA-TTGAAA
TAA-GATTTTAA-TTGAATGC-TAAGAGAATGGAATATCAAAAAACAA-CTTTCTTAAAA
TTAAAAATTGAAA-TTTTTTTAATTTGT-GTAAAAACAATTATAA-AAATT-AAAGACAA
GAAGACCCTAA-GAATTTTTAAAATTTAAAT--AATACATTTTTTG--TTTTAATT--AA
ATTTTAA-CTGGGGCG-GTTAAAAAATATTAAAAACTTTTT-AATTTAAAAATGACCC-A
TTATTAATGAAAA-TATGATTAAATACTCTAGGGATAAC-AGCGTTATATTTTTT-GATA
GATC-ATATTGACAAAAAAGTTT--GCG-ACCTCGATGTTGG-ATTAGGATACTTT-TTT
AATGAAGATATTAAAA-TAAGAAG-TTTGTTC--AACTTTTAAATTCCTACTTGATCTGA
GTTC-AGACCGG---

#Boophilus_microplus(AY974241.1)
--GCTCAATGATTTTTTAAATTGCTGTA-GTATTTTGAC--TATACAAAGGTA-TTGAAA
TAA-GATTTTAA-TTGAATGC-TAAGAGAATGGAATATCAAAAAACAA-CTTTCTTAAAA
TTAAAAATTGAAA-TTTTTTTAATTTGT-GTAAAAACAATTATAA-AAATT-AAAGACAA
GAAGACCCTAA-GAATTTTTAAAATTTAAAT--AATACATTTTTTG--TTTTAATT--AA
ATTTTAA-CTGGGGCG-GTTAAAAAATATTAAAAACTTTTT-AATTTAAAAATGACCC-A
TTATTAATGAAAA-TATGATTAAATACTCTAGGGATAAC-AGCGTTATATTTTTT-GATA
GATC-ATATTGACAAAAAAGTTT--GCG-ACCTCGATGTTGG-ATTAGGATACTTT-TTT
AATGAAGATATTAAAA-TAAGAAG-TTTGTTC--AACTTTTAAATTCCTACTTGATCTGA
GTTC-AGACCGG---

#Boophilus_microplus(AY974235.1)
--GCTCAATGATTTTTTAAATTGCTGTA-GTATTTTGAC--TATACAAAGGTA-TTGAAA
TAA-GATTTTAA-TTGAATGC-TAAGAGAATGGAATATCAAAAAACAA-CTTTCTTAAAA
TTAAAAATTGAAA-TTTTTTTAATTTGT-GTAAAA-CAATTATAA-AAATT-AAAGACAA
GAAGACCCTAA-GAATTTTTAAAATTTAAAT--AATACATTTTTTGGTTTTTAATT--AA
ATTTTAA-CTGGGGCG-GTTAAAAAATATTAAAAACTTTTTTAATTTAAAAATGCCCCCA
TTATTAATGAAAA-TATGATTAAATACTCTAGGGAWWACRRCTGTTATATTTTTK-KATR
RACT-ATATTG-CAAAAAAGTT---GCG-ACCTCGATGTTGG-ATTAGGATACTTT-TTT
AATGAAGATATTAAAA-TAAGAAG-TTTGTTC--ACTTTTTAAATTCCGACTTGATCTGA
GTTC-AGACCGG---

#Rhipicephalus_microplus(GU817006.1)
--GCTCAATGATTTTTTAAATTGCTGTA-GTATTTTGAC--TATACAAAGGTA-TTGAAA
TAA-GGTTTTAA-TTGAATGC-TAAAAGAATGGAATATCAAAGAATAA-CTTTCTTAAAA
TTAAAAATTGAAA-TTTTTTTAATTTGT-GTAAAAACAATTATAT-AAATT-AAAGACAA
GAAGACCCTAA-GAATTTTTAAAATTTAAATT-AACACATTTTT-G--TTTTAATT--AA
ATTTTAA-CTGGGGCG-GTTAAAAAATATTAAAAACTTTTTAATTTTGAAAATGACCC-A
TTATTAATGAAAA-TATGATAAAATACTCTAGGGATAAC-AGCGTTATATTTTTT-GATA
GATC-ATATTGACAAAAAAGTTT--GCG-ACCTCGATGTTGG-ATTAGGATACTTT-TTT
AATGAAGATATTAAAA-TAAGAAG-TTTGTTC--AACTTTTAAATTCCTACTTGATCTGA
GTTC-AGACCGG---

#Rhipicephalus_microplus(EU918178.1)
------------------------------TATTTTGAC--TATACAAAGGTA-TTGAAA
TAA-GATTTTAA-TTGAATGC-TAAGAGAATGGAATATCAAAAAACAA-CTTTCTTAAAA
TTAAAAATTGAAA-TTTTTTTAATTTGT-GTAAAAACAATTATAA-AAATT-AAAGACAA
GAAGACCCTAA-GAATTTTTAAAATTTAAAT--AATACATTTTTTG--TTTTAATT--AA
ATTTTAA-CTGGGGCG-GTTAAAAAATATTAAAAACTTTTT-AATTTAAAAATGACCC-A
TTATTAATGAAAA-TATGATTAAATACTCTAGGGATAAC-AGCGTTATATTTTTT-GATA
GATC-ATATTGACAAAAAAGTTT--GCG-ACCTCGATGTTGG-ATTAGGATACTTT-TTT
AATGAAGATATTAAAA-TAAGAAG-TTTGTTC--AACTTTTAAATT--------------
---------------

#Rhipicephalus_microplus(EU918184.1)
------------------------------TATTTTGAC--TATACAAAGGTA-TTGAAA
TAA-GATTTTAA-TTGAATGC-TAAGAGAATGGAATATCAAAAAACAA-CTTTCTTAAAA
TTAAAAATTGAAA-TTTTTTTAATTTGT-GTAAAAACAATTATAA-AAATT-AAAGACAA
GAAGACCCTAA-GAATTTTTAAAATTTAAAT--AATACATTTTTTG--TTTTAATT--AA
ATTTTAA-CTGGGGCG-GTTAAAAAATATTAAAAACTTTTT-AATTTAAAAATGACCC-A
TTATTAATGAAAA-TATGATTAAATACTCTAGGGATAAC-AGCGTTATATTTTTT-GATA
GATC-ATATTGACAAAAAAGTTT--GCG-ACCTCGATGTTGG-ATTAGGATACTTT-TTT
AATGAAGATATTAAAA-TAAGAAG-TTTGTTC--AACTTTTAAATT--------------
---------------

#Rhipicephalus_microplus(EU918186.1)
------------------------------TATTTTGAC--TATACAAAGGTA-TTGAAA
TAA-GGTTTTAA-TTGAATGC-TAAGAGAATGGAATATCAAAAAATAA-CTTTCTTAAAA
TTAAAAATTGAAA-TTTTTTTAATTTGT-GCAAAAACAATTATGA-AAATT-AAAGACAA
GAAGACCCTAA-GAATTTTTAAAATTTAAAT--AATACATTTTTTG--TTTTAATT--AA
ATTTTAA-CTGGGGCG-GTTAAAAAATATTAAAAACTTTTTAATTTT-AAAATGACCC-A
TTATTAATGAAAA-TATGATTAAATACTCTAGGGATAAC-AGCGTTATATTTTTT-GATA
GATC-ATATTGACAAAAAAGTTT--GCG-ACCTCGATGTTGG-ATTAGGATACTTT-TTT
AATGAAGATATTAAAA-TAAGAAG-TTTGTTC--AACTTTTAAATT--------------
---------------

#Rhipicephalus_microplus(GU722606.1)
--GCTCAATGATTTTTTAAATTGCTGTA-GTATTTTGAC--TATACAAAGGTA-TTGAAA
TAA-GGTTTTAA-TTGAATGC-TAAAAGAATGGAATATCAAAGAATAA-CTTTCTTAAAA
TTAAAAATTGAAA-TTTTTTTAATTTGT-GTAAAAACAATTATAT-AAATT-AAAGACAA
GAAGACCCTAA-GAATTTTTAAAATTTAAATT-AACACATTTTT-G--TTTTAATT--AA
ATTTTAA-CTGGGGCG-GTTAAAAAATATTAAAAACTTTTTAATTTTGAAAATGACCC-A
TTATTAATGAAAA-TATGATAAAATACTCTAGGGATAAC-AGCGTTATATTTTTT-GATA
GATC-ATATTGACAAAAAAGTTT--GCG-ACCTCGATGTTGG-ATTAGGATACTTT-TTT
AATGAAGATATTAAAA-TAAGAAG-TTTGTTC--AACTTTTAAATTCCTACTTGATCTGA
GTTC-AGACCGG---

#Rhipicephalus_microplus(GU722605.1)
--GCTCAATGATTTTTTAAATTGCTGTA-GTATTTTGAC--TATACAAAGGTA-TTGAAA
TAA-GGTTTTAA-TTGAATGC-TAAAAGAATGGAATATCAAAGAATAA-CTTTCTTAAAA
TTAAAAATTGAAA-TTTTTTTAATTTGT-GTAAAAACAATTATAT-AAATT-AAAGACAA
GAAGACCCTAA-GAATTTTTAAAATTTAAATT-AACACATTTTT-G--TTTTAATT--AA
ATTTTAA-CTGGGGCG-GTTAAAAAATATTAAAAACTTTTTAATTTTGAAAATGACCC-A
TTATTAATGAAAA-TATGATAAAATACTCTAGGGATAAC-AGCGTTATATTTTTT-GATA
GATC-ATATTGACAAAAAAGTTT--GCG-ACCTCGATGTTGG-ATTAGGATACTCT-TTT
AATGAAGATATTAAAA-TAAGAAG-TTTGTTC--AACTTTTAAATTCCTACTTGATCTGA
GTTC-AGACCGG---

#Rhipicephalus_microplus(HM536975.1)
--GCTCAATGATTTTTTAAATTGCTGTA-GTATTTTGAC--TATACAAAGGTA-TTGAAA
TAA-GGTTTTAA-TTGAATGC-TAAAAGAATGGAATATCAAAGAATAA-CTTTCTTAAAA
TTAAAAATTGAAA-TTTTTTTAATTTGT-GTAAAAACAATTATAT-AAATT-AAAGACAA
GAAGACCCTAA-GAATTTTTAAAATTTAAATT-AACACATTTTT-G--TTTTAATT--AA
ATTTTAA-CTGGGGCG-GTTAAAAAATATTAAAAACTTTTTAATTTTGAAAATGACCC-A
TTATTAATGAAAA-TATGATAAAATACTCTAGGGATAAC-AGCGTTATATTTTTT-GATA
GATC-ATATTGACAAAAAAGTTT--GCG-ACCTCGATGTTGG-ATTAGGATACTTT-TTT
AATGAAGATATTAAAA-TAAGAAG-TTTGTTC--AACTTTTAAATTCCTACTTGATCTGA
GTTC-AGACCGG---

#Rhipicephalus_microplus(HM536974.1)
--GCTCAATGATTTTTTAAATTGCTGTA-GTATTTTGAC--TATACAAAGGTA-TTGAAA
TAA-GGTTTTAA-TTGAATGC-TAAAAGAATGGAATATCAAAGAATAA-CTTTCTTAAAA
TTAAAAATTGAAA-TTTTTTTAATTTGT-GTAAAAACAATTATAT-AAATT-AAAGACAA
GAAGACCCTAA-GAATTTTTAAAATTTAAATT-AACACATTTTT-G--TTTTAATT--AA
ATTTTAA-CTGGGGCG-GTTAAAAAATATTAAAAACTTTTTAATTTTGAAAATGACCC-A
TTATTAATGAAAA-TATGATAAAATACTCTAGGGATAAC-AGCGTTATATTTTTT-GATA
GATC-ATATTGACAAAAAAGTTT--GCG-ACCTCGATGTTGG-ATTAGGATACTTT-TTT
AATGAAGATATTAAAA-TAAGAAG-TTTGTTC--AACTTTTAAATTCCTACTTGATCTGA
GTTC-AGACCGG---

#Rhipicephalus_microplus(EU918180.1)
------------------------------TATTTTGAC--TATACAAAGGTA-TTGAAA
TAA-GATTTTAA-TTGAATGC-TAAGAGAATGGAATATCAAAAAACAA-CTTTCTTAAAA
TTAAAAATTGAAA-TTTTTTTAATTTGT-GTAAAAACAATTATAA-AAATT-AAAGACAA
GAAGACCCTAA-GAATTTTTAAAATTTAAAT--AATACATTTTTTG--TTTTAATT--AA
ATTTTAA-CTGGGGCG-GTTAAAAAATATTAAAAACTTTTT-AATTTAAAAATGACCC-A
TTATTAATGAAAA-TATGATTAAATACTCTAGGGATAAC-AGCGTTATATTTTTT-GATA
GATC-ATATTGACAAAAAAGTTT--GCG-ACCTCGATGTTGG-ATTAGGATACTTT-TTT
AATGAAGATATTAAAA-TAAGAAG-TTTGTTC--AACTTTTAAATT--------------
---------------

#Rhipicephalus_microplus(EU918182.1)
------------------------------TATTTTGAC--TATACAAAGGTA-TTGAAA
TAA-GATTTTAA-TTGAATGC-TAAGAGAATGGAATATCAAAAAACAA-CTTTCTTAAAA
TTAAAAATTGAAA-TTTTTTTAATTTGT-GTAAAAACAATTATAA-AAATT-AAAGACAA
GAAGACCCTAA-GAATTTTTAAAATTTAAAT--AATACATTTTTTG--TTTTAATT--AA
ATTTTAA-CTGGGGCG-GTTAAAAAATATTAAAAACTTTTT-AATTTAAAAATGACCC-A
TTATTAATGAAAA-TATGATTAAATACTCTAGGGATAAC-AGCGTTATATTTTTT-GATA
GATC-ATATTGACAAAAAAGTTT--GCG-ACCTCGATGTTGG-ATTAGGATACTTT-TTT
AATGAAGATATTAAAA-TAAGAAG-TTTGTTC--CACTTTTAAATT--------------
---------------

#Rhipicephalus_microplus(EU918177.1)
------------------------------TATTTTGAC--TATACAAAGGTA-TTGAAA
TAA-GATTTTAA-TTGAATGC-TAAGAGAATGGAATATCAAAAAACAA-CTTTCTTAAAA
TTAAAAATTGAAA-TTTTTTTAATTTGT-GTAAAAACAATTATAA-AAATT-AAAGACAA
GAAGACCCTAA-GAATTTTTAAAATTTAAAT--AATACATTTTTTG--TTTTAATT--AA
ATTTTAA-CTGGGGCG-GTTAAAAAATATTAAAAACTTTTT-AATTTAAAAATGACCC-A
TTATTAATGAAAA-TATGATTAAATACTCTAGGGATAAC-AGCGTTATATTTTTT-GATA
GATC-ATATTGACAAAAAAGTTT--GCG-ACCTCGATGTTGG-ATTAGGATACTTT-TTT
AATGAAGATATTAAAA-TAAGAAG-TTTGTTC--AACTTTTAAATT--------------
---------------

#Rhipicephalus_microplus(EU918179.1)
------------------------------TATTTTGAC--TATACAAAGGTA-TTGAAA
TAA-GATTTTAA-TTGAATGC-TAAGAGAATGGAATATCAAAAAACAA-CTTTCTTAAAA
TTAAAAATTGAAA-TTTTTTTAATTTGT-GTAAAAACAATTATAA-AAATT-AAAGACAA
GAAGACCCTAA-GAATTTTTAAAATTTAAAT--AATACATTTTTTG--TTTTAATT--AA
ATTTTAA-CTGGGGCG-GTTAAAAAATATTAAAAACTTTTT-AATTTAAAAATGACCC-A
TTATTAATGAAAA-TATGATTAAATACTCTAGGGATAAC-AGCGTTATATTTTTT-GATA
GATC-ATATTGACAAAAAAGTTT--GCG-ACCTCGATGTTGG-ATTAGGATACTTT-TTT
AATGAAGATATTAAAA-TAAGAAG-TTTGTTC--AACTTTTAAATT--------------
---------------

#Rhipicephalus_microplus(EU918192.1)
--GCTCAATGATTTTTTAAATTGCTGTA-GTATTTTGAC--TATACAAAGGTA-TTGAAA
TAA-GGTTTTAA-TTGAATGC-TAAGAGAATGGAATATCAAAAAATAA-CTTTCTTAAAA
TTAAAAATTGAAA-TTTTTTTAATTTGT-GCAAAAACAATTATGA-AAATT-AAAGACAA
GAAGACCCTAA-GAATTTTTAAAATTTAAAT--AATACATTTTTTG--TTTTAATT--AA
ATTTTAA-CTGGGGCG-GTTAAAAAATATTAAAAACTTTTTAATTTT-AAAATGACCC-A
TTATTAATGAAAA-TATGATTAAATACTCTAGGGATAAC-AGCGTTATATTTTTT-GATA
GATC-ATATTGACAAAAAAGTTT--GCG-ACCTCGATGTTGG-ATTAGGATACTTT-TTT
AATGAAGATATTAAAA-TAAGAAG-TTTGTTC--AACTTTTAAATTCCTACTTGATCTGA
GTTC-AGACCGG---

#Rhipicephalus_microplus(EU918190.1)
--GCTCAATGATTTTTTAAATTGCTGTA-GTATTTTGAC--TATACAAAGGTA-TTGAAA
TAA-GGTTTTAA-TTGAATGC-TAAGAGAATGGAATATCAAAAAATAA-CTTTCTTAAAA
TTAAAAATTGAAA-TTTTTTTAATTTGT-GCAAAAACAATTATGA-AAATT-AAAGACAA
GAAGACCCTAA-GAATTTTTAAAATTTAAAT--AATACATTTTTTG--TTTTAATT--AA
ATTTTAA-CTGGGGCG-GTTAAAAAATATTAAAAACTTTTTAATTTT-AAAATGACCC-A
TTATTAATGAAAA-TATGATTAAATATTCTAGGGATAAC-AGCGTTATATTTTTT-GATA
GATC-ATATTGACAAAAAAGTTT--GCG-ACCTCGATGTTGG-ATTAGGATACTTT-TTT
AATGAAGATATTAAAA-TAAGAAG-TTTGTTC--AACTTTTAAATTCCTACTTGATCTGA
GTTC-AGACCGG---

#Rhipicephalus_microplus(EU918187.1)
--GCTCAATGATTTTTTAAATTGCTGTA-GTATTTTGAC--TATACAAAGGTA-TTGAAA
TAA-GATTTTAA-TTGAATGC-TAAGAGAATGGAATATCAAAAAACAA-CTTTCTTAAAA
TTAAAAATTGAAA-TTTTTTTAATTTGT-GTAAAAACAATTATAA-AAATT-AAAGACAA
GAAGACCCTAA-GAATTTTTAAAATTTAAAT--AATACATTTTTTG--TTTTAATT--AA
ATTTTAA-CTGGGGCG-GTTAAAAAATATTAAAAACTTTTT-AATTTAAAAATGACCC-A
TTATTAATGAAAA-TATGATTAAATACTCTAGGGATAAC-AGCGTTATATTTTTT-GATA
GATC-ATATTGACAAAAAAGTTT--GCG-ACCTCGATGTTGG-ATTAGGATACTTT-TTT
AATGAAGATATTAAAA-TAAGAAG-TTTGTTC--AACTTTTAAATTCCTACTTGATCTGA
GTTC-AGACCGG---

#Rhipicephalus_microplus(EU918191.1)
--GCTCAATGATTTTTTAAATTGCTGTA-GTATTTTGAC--TATACAAAGGTA-TTGAAA
TAA-GGTTTTAA-TTGAATGC-TAAGAGAATGGAATATCAAAAAATAA-CTTTCTTAAAA
TTAAAAATTGAAA-TTTTTTTAATTTGT-GCAAAAACAATTATGA-AAATT-AAAGACAA
GAAGACCCTAA-GAATTTTTAAAATTTAAAT--AATACATTTTTTG--TTTTAATT--AA
ATTTTAA-CTGGGGCG-GTTAAAAAATATTAAAAACTTTTTAATTTT-AAAATGACCC-A
TTATTAATGAAAA-TATGATTAAATACTCTAGGGATAAC-AGCGTTATATTTTTT-GATA
GATC-ATATTGACAAAAAAGTTT--GCG-ACCTCGATGTTGG-ATTAGGATACTTT-TTT
AATGAAGATATTAAAA-TAAGAAG-TTTGTTC--AACTTTTAAATTCCTACTTGATCTGA
GTTC-AGACCGG---

#Rhipicephalus_microplus(HM536971.1)
--GCTCAATGATTTTTTAAATTGCTGTA-GTATTTTGAC--TATACAAAGGTA-TTGAAA
TAA-GGTTTTAA-TTGAATGC-TAAAAGAATGGAATATCAAAGAATAA-CTTCCTTAAAA
TTAAAAATTGAAA-TTTTTTTAATTTGT-GTAAAAACAATTATAT-AAATT-AAAGACAA
GAAGACCCTAA-GAATTTTTAAAATTTAAATT-AACACATTTTT-G--TTTTAATT--AA
ATTTTAA-CTGGGGCG-GTTAAAAAATATTAAAAACTTTTTAATTTTGAAAATGACCC-A
TTATTAATGAAAA-TATGATAAAATACTCTAGGGATAAC-AGCGTTATATTTTTT-GATA
GATC-ATATTGACAAAAAAGTTT--GCG-ACCTCGATGTTGG-ATTAGGATACTTT-TTT
AATGAAGATATTAAAA-TAAGAAG-TTTGTTC--AACTTTTAAATTCCTACTTGATCTGA
GTTC-AGACCGG---

#Rhipicephalus_microplus(GU722603.1)
--GCTCAATGATTTTTTAAATTGCTGTA-GTATTTTGAC--TATACAAAGGTA-TTGAAA
TAA-GGTTTTAA-TTGAATGC-TAAAAGAATGGAATATCAAAGAATAA-CTTTCTTAAAA
TTAAAAATTGAAA-TTTTTTTAATTTGT-GTAAAAACAATTATAT-AAATT-AAAGACAA
GAAGACCCTAA-GAATTTTTAAAATTTAAATT-AACACATTTTT-G--TTTTAATT--AA
ATTTTAA-CTGGGGCG-GTTAAAAAATATTAAAAACTTTTTAATTTTGAAAATGACCC-A
TTATTAATGAAAA-TATGATAAAATACTCTAGGGATAAC-AGCGTTATATTTTTT-GATA
GATC-ATATTGACAAAAAAGTTT--GCG-ACCTCGATGTTGG-ATTAGGATACTTT-TTT
AATGAAGATATTAAAA-TAAGAAG-TTTGTTC--AACTTTTAAATTCCTACTTGATCTGA
GTTC-AGACCGG---

#Rhipicephalus_microplus(GU722604.1)
--GCTCAATGATTTTTTAAATTGCTGTA-GTATTTTGAC--TATACAAAGGTA-TTGAAA
TAA-GGTTTTAA-TTGAATGC-TAAAAGAATGGAATATCAAAGAATAA-CTTTCTTAAAA
TTAAAAATTGAAA-TTTTTTTAATTTGT-GTAAAAACAATTATAT-AAATT-AAAGACAA
GAAGACCCTAA-GAATTTTTAAAATTTAAATT-AACACATTTTT-G--TTTTAATT--AA
ATTTTAA-CTGGGGCG-GTTAAAAAATATTAAAAACTTTTTAATTTTGAAAATGACCC-A
TTATTAATGAAAA-TATGATAAAATACTCTAGGGATAAC-AGCGTTATATTTTTT-GATA
GATC-ATATTGACAAAAAAGTTT--GCG-ACCTCGATGTTGG-ATTAGGATACTTT-TTT
AATGAAGATATTAAAA-TAAGAAG-TTTGTTC--AACTTTTAAATTCCTACTTGATCTGA
GTTC-AGACCGG---

#Rhipicephalus_microplus(EU918189.1)
--GCTCAATGATTTTTTAAATTGCTGTA-GTATTTTGAC--TATACAAAGGTA-TTGAAA
TAA-GGTTTTAA-TTGAATGC-TAAGGGAATGGAATATCAAAAAATAA-CTTTCTTAAAA
TTAAAAATTGAAA-TTTTTTTAATTTGT-GCAAAAACAATTATGA-AAATT-AAAGACAA
GAAGACCCTAA-GAATTTTTAAAATTTAAAT--AATACATTTTTTG--TTTTAATT--AA
ATTTTAA-CTGGGGCG-GTTAAAAAATATTAAAAACTTTTTAATTTT-AAAATGACCC-A
TTATTAATGAAAA-TATGATTAAATACTCTAGGGATAAC-AGCGTTATATTTTTT-GATA
GATC-ATATTGACAAAAAAGTTT--GCG-ACCTCGATGTTGG-ATTAGGATACTTT-TTT
AATGAAGATATTAAAA-TAAGAAG-TTTGTTC--AACTTTTAAATTCCTACTTGATCTGA
GTTC-AGACCGG---

#Rhipicephalus_pusillus(Z97883.1)
---------------------------------------------CAAAGGTA-TTGAAA
TAA-GATTTTAA-TTGAATGC-TAAGAGAATGGAATTTCAGAAAAAAA-CTTTTTTTAAA
TTAAAAATTGAAA-TTTTTTTAATTTGT-GCAGAAACAATTATTA-ACATT-AAGGACAA
GAAGACCCTAT-GAATTTTTGAAATTTTTAAT-AATAGTAATTTATTATTATTATTAAAA
ATTTTAG-CTGGGGCG-GCTAAAAAATATAATTAACTTTTTAAGAAT-AAAACGATCC-A
CTAATAATGATTA-CATG-TTAAATACTCTAGGGATAAC-AGCGTTATATTTTTT-GATA
GACC-ATATTGACAAAAAAGTTT--GCG-ACCTCGATGTTGG-ATTAGGATACTTT-TTT
AATGAAGATATTAAAA-TAAGAAG-TTTGTTC--AACTT---------------------
---------------

#Rhipicephalus_pusillus(AJ002957.1)
CTGCTCAATGATTTTTTAAATTGGTGTG-GTATTTTGAC--TATACAAAGGAA-TTGAAA
TAA-GATTTTAA-TTGAATGC-TAAGAGAATGGAATTTCAGAAAAAAA-CTTTTTTTAAA
TTAAAAATTGAAA-TTTTTTTAATTTGT-GCAGAAACAATTATTA-ACATT-AAGGACAA
GAAGACCCTAT-GAATTTTTGAAATTTTTAAT-AATAGTAAT--ATTATTATTATTAAAA
ATTTTAG-CTGGGGCG-GCTAAAAAATATAATTAACTTTTTAAGAAT-AAAACGATCC-A
CTAATAATGATTA-CATG-TTAAATACTCTAGGGATAAC-AGCGTTATATTTTTT-GATA
GACC-ATATTGACAAAAAAGTTT--GCG-ACCTCGATGTTGG-ATTAGGATACTTT-TTT
AATGAAGATATTAAAAAAAAGGAG-TTTGTTC--AACTTTTAATTTCCTACTTGATCTGA
GTTC-AGACCG----

#Rhipicephalus_sanguineus(DQ093297.1)
---------------------------------------------------------AAA
TAATGATTTTAA-TTGAATGC-TAAGAGAATGGAAGTCCAGAAAAAAA-CTTTTTTTAAA
TTAAAAATTGAAG-TTTTTTTAATTTGT-GCAGAAACAATTATTT-ATATT-AAAGACAA
GAAGACCCTAT-GAATTTATTAAATTTTTATTTAATATGTAATTAC--TATTAGAA--AA
ATTTTGG-CTGGGGCG-GCTAGAAAATATTATGAACTTTTTAAAAAT-AAAATGATCC-A
TTATTAATGATTT-TATG-TTAAATACTCTAGGGATAAC-AGCGTTATATTTTTT-GATA
GATC-ATATTGACAAAAAAGTTT--GCG-ACCTCGATGTTGG-ATTAGGATACTTT-TTT
AATGAAGATATTAAAA-AAAGAAG-TTTGTTC--AACTTTTAATTTCCTACTTGATCTGA
GTTC-AGACCGGA--

#Rhipicephalus_sanguineus(AY883874.1)
--GCTCAATGATTTTTTAAATTGCTGTACGTATTTTGAC--TATACAAAGGTA-TTGAAA
TAA-GATTTTAA-TTGAATGC-TAAGAGAATGGAAGTCCAGAAAAAAA-CTTTTTTTAAA
TTAAAAATTGAAG-KTTTTTTWATTTGT-GCAGAAACAATTATTT-ATATT-AAAGACAA
GAAGACCCTAT-GAATTTATTAAATTTTTATTTAATATGTAATTAC--TATTAGAA--AA
ATTTTGG-CTGGGGCG-GCTAGAAAATATTATGAACTTTTTAAAAAT-AAAATGATCC-A
TTATTAATGATTT-TATG-TTAAATACTCTAGGGATAAC-AGCGTTATATTTTTT-GATA
GATC-ATATTGACAAAAAAGTTT--GCG-ACCKCGATRTTGG-ATTAGGATACTTT-TTT
AATGAAGATATTAAAA-AAAGAAG-TTTGTTC--AACTTTTAATTTCCTACTTGATCTGA
GTTC-AGACCGG---

#Rhipicephalus_sanguineus(AY883867.1)
--GCTCAATGATTTTTTAAATTGCTGTA-GTATTTTGAC--TATACAAAGGTA-TTGAAA
TAA-GATTTTAA-TTGAATGC-TAAGAGAATGGAAGTCCAGAAMAAWR-MTTTTTTTAAA
TTAAAAATTGAAG-TTTTTTTAATTTGT-GCWGAWACAATTATTT-ATATT-AAAGACAA
GAAGACCCTAT-GAATTTATTAAATTTTTATTTAATATGTAATTAC--TATTAGAA--AA
ATTTTGG-CTGGGGCGCGCTAGAAAATATTATGAACTTTTTAAAAAT-AAAATGATCC-A
TTATTAATGATTT-TATG-TTAAATACTCTAGGGATAAC-AGCGTTATATTTTTTTGATA
GATC-ATATTGACAAAAAAGTTT--GCG-ACCTCGATGTTGG-ATTAGGATACTTT-TTT
AATGAAGATATTAAAA--AAGAAG-TTTGTTC--AACTTTTAATTTCCTACTTGATCTGA
GTTC-AGACCGG---

#Rhipicephalus_sanguineus(AY883866.1)
--GCTCAATGATTTTTTAAATTGCTGTA-GTATTTTGAC--TATACAAAAGGTATTGAAA
TAA-GATTTTAA-TTGAATGC-TAAGAGAATGGAAGTCCAGAAAAAAA-CTTTTTTTAAA
TTAAAAATTGAAG-TTTTTTTAATTTGT-GCAGAAA-AATTATTT-ATATT-AAAGACAA
GAAGACCCTAT-GAATTTATTAAATTTTTATTTAATATGTAATTAC--TATTAGAA--AA
ATTTTGG-CTGGGGCG-GCTAGAAAATATTATGAACTTTTTAAAAAT-AAAATGATCC-A
TTATTAATGATTT-TATG-TTAAATACTCTAGGGATAAC-AGCGTTATATTTTTT-GATA
GATC-ATATTGACAAAAAAGTTT--GCG-ACCTCGATGTTGG-ATTAGGATACTTT-TTT
AATGAAGATATTAAAA-AAAGAAG-TTTGTTC--AACTTTTAATTTCCTACTTGATCTGA
GTTC-AGACCGG---

#Rhipicephalus_sanguineus(AY883875.1)
--GCTCAATGATTTTTTAAATTGCTGTA-GTATTTTGAC--TATACAAAGGTA-TTGAAA
TAA-GATTTTAA-TTGAATGC-TAAGAGAATGGAAGTCCAGAAAAAAM-YTTTTTTTAAA
TTAAAAATTGAAG-KTTTTTTWATTTGT-GCAGAAACAATTATTT-ATATT-AAAGACAA
GAAGACCCTAT-GAATTTATTAAATTTTTATTTAATATGTAATTAC--TATTAGAA--AA
ATTTTGG-CTGGGGCG-GCTAGAAAATATTATGAACTTTTTAAAAAT-AAAATGATCC-A
TTATTAATGATTT-TATG-TTAAATACTCTAGGGATAAC-AGCGTTATATTTTTT-GATA
GATC-ATATTGACAAAAAAGTTT--GCG-ACCTCGATGTTGGTATTAGGATACTTT-TTT
AATGAAGATATTAAAA-AAAGAAG-TTTGTTC--AACTTTTAATTTCCTACTTGATCTGA
GTTC-AGACCGG---

#Rhipicephalus_sanguineus(AY883870.1)
--GCTCAATGATTTTTTAAATTGCTGTA-GTATTTTGAC--TATACAAAGGTA-TTGAAA
TAA-GATTTTAA-TTGAATGC-TAAGAGAATGGAAGTCCAGAAAAAAA-CTTTTTTTAAA
TTAAAAATTGAAG-TTTTTTTAATTTGT-GCAGAAACAATTATTT-ATATT-AAAGACAA
GAAGACCC-TATGAATTTATTAAATTTTTATTTAATATGTAATTAC--TATTAGAAA-AA
-TTTTGG-CTGGGGCG-GCTAGAAAATATTATGAACTTTTTAAAAAT-AAAATGATCC-A
TTATTAATGATTT-TATG-TTAAATACTCTAGGGATAAC-AGCGTTATATTTTTT-GATA
GATC-ATATTGACAAAAAAGTTT--GCG-ACCTCGATGTTGG-ATTAGGATACTTT-TTT
AATGAAGATATTAAAA-AAAGACG-TTTGTTC--AACTTTTAATTTCCTACTTGATCTGA
GTTC-AGACCGG---

#Rhipicephalus_sanguineus(AY883868.1)
--GCTCAATGATTTTTTAAATTGCTGTA-GTATTTTGAC--TATACAAAGGTA-TTGAAA
TAA-GATTTTAA-TTGAATGC-TAAGAGAATGGAAGTCCAGAAAAAAA-CTTTTTTTAAA
TTAAAAATTGAAG-TTTTTTTAATTTGT-GCAGAAACAATTATTT-ATATT-AAAGACAA
GAAGACCCTAT-GAATTTATTAAATTTTTATTTAATATGTAATTAC--TATTAGAA--AA
ATTTTGG-CTGGGGCG-GCTAGAAAATATTATGAACTTTTTAAAAAT-AAAATGATCC-A
TTATTAATGATTT-TATG-TTAAATACTCTAGGGATAAC-AGCGTTATATTTTTT-GATA
GATC-ATATTGACAAAAAAGTTT--GCG-ACCTCGATGTTGG-ATTAGGATACTTT-TTT
AATGAAGATATTAAAA-AAAGAAG-TTTGTTC--AACTTTTAATTTCCTACTTGATCTGA
GTTC-AGACCGG---

#Rhipicephalus_sanguineus(AY883869.1)
--GCTCAATGATTTTTTAAATTGCTGTA-GTATTTTGAC--TATACAAAGGTA-TTGAAA
TAA-GATTTTAA-TTGAATGC-TAAGAGAATGGAAGTCCAGAAAAAAA-CTTTTTTTAAA
TTAAAAATTGAAG-TTTTTTTAATTTGT-GCAGAAACAATTATTT-ATATT-AAAGACAA
GAAGACCCTAT-GAATTTATTAAATTTTTATTTAATATGTAATTAC--TATTAGAA--AA
ATTTTGG-CTGGGGCG-GCTAGAAAATATTATGAACTTTTTAAAAAT-AAAATGATCC-A
TTATTAATGATTT-TATG-TTAAATACTCTAGGGATAAC-AGCGTTATATTTTTT-GATA
GATC-ATATTGACAAAAAAGTTT--GCG-ACCTCGATGTTGG-ATTAGGATACTTT-TTT
AATGAAGATATTAAAA-AAAGAAG-TTTGTTC--AACTTTTAATTTCCTACTTGATCTGA
GTTC-AGACCGG---

#Rhipicephalus_sanguineus(AY883880.1)
--GCTCAATGATTTTTTAAATTGCTGTA-GTATTTTGAC--TATACAAAGGTA-TTGAAA
TAA-GATTTTAA-TTGAATGC-TAAGAGAATGGAAGTCCAGAAAAAAA-CTTTTTTTAAA
TTAAAAATTGAAG-TTTTTTTAATTTGT-GCAGAAACAATTATTT-ATAT--AAAGACAA
GAAGACCCTAT-GAATTTATTAAATTTTTATTTAATATGTAATTAC--TATTAGAA--AA
ATTTTGG-CTGGGGCG-GCTAGAAAATATTATGAACTTTTTAAAAAT-AAAATGATCC-A
TTATTAATGATTT-TATG-TTAAATACTCTAGGGATAAC-AGCGTTATATTTTTT-GATA
GATC-ATATTGACAAAAAAGTTT--GCG-ACCTCGATGTTGG-ATTAGGATACTTT-TTT
AATGAAGATATTAAAA-AAAGAAG-TTTGTTC--AACTTTTAATTTCCTACTTGATCTGA
GTTC-AGACCGG---

#Rhipicephalus_sanguineus(AY883876.1)
--GCTCAATGATTTTTTAAATTGCTGTA-GTATTTTGAC--TATACAAAGGTA-TTGAAT
--A-GATTTTAA-TTGAATGC-TAAGAGAATGGAATTACAGAAAATAG-CTTTTTTTAAA
TTAAAAATTGAAA-TTTTTTTAATTTGT-GCAGAAACAATTATTA-ATATT-AAGGACMA
GMAGACCCTAT-GAATTTAT-AAATTTATATT---ATAGTAATTAA--TATAAAAT--AA
ATTTTGG-TTGGGGCG-ACAAAAAAAAATAAAAAACTTTTTTTTTAT-AAAATGATCC-A
TTATTAATGATTA-TATG-AAAAATACTCTAGGGATAAC-AGCGTTATATTTTTT-GATA
GCTC-ATATTGACAAAAAAGTTT--GCGCACCTCGATGTTGG-ATTAGGATGCTTT-TTT
AATGAAGATATTAAAA-AAAGAAG-TTTGTTC--AACTTTTAATTTCCTACTTGATCTGA
GTTC-AGACCGG---

#Rhipicephalus_sanguineus(Z97884.1)
---------------------------------------------CAAAGGTA-TTGAAA
TAA-GATTTTAA-TTGAATGC-TAAGAGAATGGAATTTCAGAAAAAAA-CTTTTTTCAAG
TTAAAAATTGAAA-TTTTTTTAATTTGT-GCAGAAACAATTATTA-ATATT-AAGGACAA
GAAGACCCTAT-GAATTTAT-AAATTTTATTT-AATATGTAACTAC--TATTAAAA--AA
ATTTTAG-CTGGGGCG-GCGGAAAAATATTTAAAACTTTTTTAAAAT-AAAATGACCC-A
TTATTAATGATTA-TATG-TTAAATACTCTAGGGATAAC-AGCGTTATATTTTTT-GATA
GATC-ATATTGACAAAAAAGTTT--GCG-ACCTCGATGTTGG-ATTAGGATACTTT-TTT
AATGCAGATATTAAAA-AAAGAAG-TTTGTTC--AACTT---------------------
---------------

#Rhipicephalus_microplus(JN979989.1)
--GCTCAATGATTTTTTAAATTGCTGTA-GTATTTTGAC--TATACAAAGGTA-TTGAAA
TAA-GGTTTTAA-TTGAATGC-TAAAAGAATGGAATATCAAAGAATAA-CTTTCTTAAAA
TTAAAAATTGAAA-TTTTTTTAATTTGT-GTAAAAACAATTATAT-AAATT-AAAGACAA
GAAGACCCTAA-GAATTTTT-AAAATTTAAAT-TAACACATTTTTG--TT-TTAAT--TA
AATTTTAACTGGGGCG-GTTAAAAAATATTAAAAACTTTTTAATTTTGAAAATGACCC-A
TTATTAATGAAAA-TATGATAAAATACTCTAGGGATAAC-AGCGTTATATTTTTT-GATA
GATC-ATATTGACAAAAAAGTTT--GCG-ACCTCGATGTTGG-ATTAGGATACTTT-TTT
AATGAAGATATTAAAA-TAAGAAG-TTTGTTC--AACTTTTAAATTCCTACTTGATCTGA
GTTC-AGACCGG---

#Rhipicephalus_sanguineus(AY883873.1)
--GCTCAATGATTTTTTAAATTGCTGTA-GTATTTTGACC-TATACAAAGGTA-TTGAAA
TAA-GATTTTTAATTGAATGC-TAAGAGAATGG-AGTCCAGAAAAAAA-CTTTTTT-AAA
TTAAAAATTGAAG-TTTTTTWA-TTTGT-GCAGAAACAAYTWWTTTATATTTAAAGACAM
GAAGACCCCTATGAATTTATTAAATTTTTATTTAATATGTAATTAC--TATTAGRAA-AA
ATTTTGG-CTGGGGCG-GCTAGAAAATATTATTGAACTTTTTAAAAATAAAATGATCC-A
TTATTAATGATTT-TATG-TTAAATACTCTAGGGATAAC-AGCGTTATATTTTTT-GATA
GATC-ATATTGACAAAAA-GTTT--GCG-ACCTCGATGTTGG-ATTAGGATACTTTGTTT
AATGAAGATATTAAAA-AAAGACG-TTTGTTC--AACTTTTAATTTCCTACTTGATCTGA
GTTC-AGACCGG---

#Rhipicephalus_sanguineus(AY883872.1)
--GCTCAATGATTTTTTAAATTGCTGTA-GTATTTTGAC--TATACAAAGGTA-TTGAAA
TAA-GATTTTAA-TTGAATGC-TAAGAGAATGGAAGTCCAGAAAAAAA-CTTTTTTTAAA
TTAAAAATTGAAG-TTTTTTTAATTTGT-GCAGAAACAATTATTT-ATATT-AAAGACAA
GAAGACCCTAT-GAATTTATTAAATTTTTATTTAATATGTAATTAC--TATTAGAA--AA
ATTTTGG-CTGGGGCG-GCTAGAAAATATTATGAACTTTTTAAAAAT-AAAATGATCC-A
TTATTAATGATTT-TATG-TTAAATACTCTAGGGATAAC-AGCGTTATATTTTTT-GATA
GATC-ATATTGACAAAAAAGTTT--GCG-ACCTCGATGTTGG-ATTAGGATACTTT-TTT
AATGAAGATATTAAAA-AAAGAAG-TTTGTTC--AACTTTTAATTTCCTACTTGATCTGA
GTTC-AGACCGG---

#Rhipicephalus_sanguineus(AY883871.1)
--GCTCAATGATTTTTTAAATTGCTGTA-GTATTTTGAC--TATACAAAGGTA-TTGAAA
TAA-GATTTTAA-TTGAATGC-TAAGAGAATGGAAGTCCAGAAAAAAA-CTTTTTTTAAA
TTAAAAATTGAAG-TTTTTTTAATTTGT-GCAGAAACAATTATTT-ATATT-AAAGACAA
GAAGACCCTAT-GAATTTATTAAATTTTTATTTAATATGTAATTAC--TATTAGAA--AA
ATTTTGG-CTGGGGCG-GCTAGAAAATATTATGAACTTTTTAAAAAT-AAAATGATCC-A
TTATTAATGATTT-TATG-TTAAATACTCTAGGGATAAC-AGCGTTATATTTTTT-GATA
GATC-ATATTGACAAAAAAGTTT--GCG-ACCTCGATGTTGG-ATTAGGATACTTTTTTT
AATGAAGATATTAAAA-AAAGAAG-TTTGTTC--AACTTTTAATTTCCTACTTGATCTGA
GTTC-AGACCGG---

#Rhipicephalus_sanguineus(AY883862.1)
--GCTCAATGATTTTTTAAATTGCTGTA-GTATTTTGAC--TATACAAAGGTA-TTGAAA
TAA-GATTTTAA-TTGAATGC-TAAGAGAATGGAAGTCCAGAAAAAAA-CTTTTTTTAAA
TTAAAAATTGAAG-TTTTTTTAATT-GT-GCAGAAACAATTATTT-ATATT-AAAGACAA
GAAGACCCTAT-GAATTTATTAAATTTTTATTTAATATGTAATTAC--TATTAGAA--AA
ATTTTGG-CTGGGGCG-GCTAGAAAATATTATGAACTTTTTTAAAAATAAAATGAYMC-A
TTATTAATGATTT-TATG-TTAAATACTCTAGGGATAAC-AGCGTTATATTTTTT-GATA
GATC-ATATTGACAAAAAAGTTT--GCG-ACCTCGATGTTGG-ATTAGGATACTTT-TTT
AATGAAGATATTAAAA-AAAGAAG-TTTGTTC--AACTTTTAATTTCCTACTTGATCTGA
GTTC-AGACCGG---

#Rhipicephalus_sanguineus(AY883864.1)
--GCTCAATGATTTTTTAAATTGCTGTA-GTATTTTGAC--TATACAAAGGTA-TTGAAA
TAA-GATTTTAA-TTGAATGC-TAAGAGAATGGAAGTCCAGAAAAAAW-TTTTTTTTAAA
TTAAAAATTGAAG-TTTTTTTAATTTGT-GCAGAAACAATTATTT-ATATT-AAAGACAA
GAAGACCCTAT-GAATTTATTAAATTTTTATTTAATATGTAATTAC--TATTAGAA--AA
ATTTTGG-CTGGGGCG-GCTAGAAAATATTATGAACTTTTTAAAAAT-AAAATGATCC-A
TTATTAATGTATTTTATGATTAAATACTCTAGGGATAAC-AGCGTTATATTTTTT-GATA
GATC-ATATTGACAAAAAAGTTT--GCG-ACCTCGATGTTGG--TTAGGATACTTT-TTT
A-TGAAGATATTAAAA--AAGAAG-TTTGTTC--A-CTTTTAATTTCCTACTTGATCTGA
GTTC-AGACCGG---

#Rhipicephalus_sanguineus(AY883877.1)
--GCTCAATGATTTTTTAAATTGCTGTA-GTATTTTGACC-TATACAAAGGTA-TTGAAA
TAA-GATTTTAA-TTGAATAC-TAAGAGAATGGAATTACAGAAAATAG-CTTTTTTTAAA
TTAAAAATTGAAA-TTTTTTTAATTTGT-GCAGAAACAATTATTA-ATATT-AAGGACAA
GAAGACCCTAT-GAATTTATAAA-TTTATATT--ATA--GTAATTA-ATATAAAAT--AA
ATTTTGG-TTGGGGCG--ACAAAAAAAAATAAAAAACTTTTTTTTTATAAAATGATCC-A
TTATTAATGATTA-TATG-AAAAATACTCTAGGGATAAC-AGCGTTATATTTTTT-GATA
GCTC-ATATTGACAAAAAAGTTT--GCG-ACCTCGATGTTGG-ATTAGGATGCTTT-TTT
AATGAAGATATTAAAA-AAAGAAG-TTTGTTC--AACTTTTAATTTCCTACTTGATCTGA
GTTC-AGACCGG---

#Rhipicephalus_sanguineus(AY883863.1)
--GCTCAATGATTTTTTAAATTGCTGTG-GTATTTTGAC--TATACAAAGGTA-TTGAAA
TAA-GATTTTAA-TTGAATGC-TAAGAGAATGGAAGTCCAGAAAAAAA-CTTTTTTTAAA
TTAAAAATTGAAG-TTTTTTTAATTTGT-GCAGAAACAATTATTT-ATATT-AAAGACAA
GAAGACCCTAT-GAATTTATTAAATTTTTATTTAATATGTAATTAC--TATTAGAA--AA
ATTTTGG-CTGGGGCG-GCTAGAAAATATTATGAACTTTTTAAAAAT-AAAATGATCCAG
TTATTAATGATTT-TATG-TTAAATACTCTAGGGATAAC-AGCGTTATATTTTTT-GATA
GATC-ATATTGACAAAAAAGTTT--GCG-ACCTCGATGTTGG-ATTAGGATACTTT-TTT
AATGAAGATATTAAAA-AAAGAAG-TTTGTTC--AACTTTTAATTTCCTACTTGATCTGA
GTTC-AGACCGG---

#Rhipicephalus_turanicus(Z97885.1)
---------------------------------------------CAAAGGTA-TTGAAA
TTA-GATTTTAA-TTGAATGC-TAAGAGAATGGAATTTCAGAGAAAAA-CTTTTTTCAAG
TTAAAAATTGAAA-TTTTTTTAATTTGT-GCAGAAACAATTATTA-ATATT-AAGGACAA
GAAGACCCTAT-GAATTTAT-AAATTTTATTT-AATATGTAATTAC--TATTAAAA--AA
ATTTTAG-CTGGGGCG-GCGGAAAAATATTTAAAACTTTTTAAGAAT-AAAATGACCC-A
TTATTAATGATTA-TATG-TTAAATACTCTAGGGATAAC-AGCGTTATATTTTTT-GATA
GATC-ATATTGACAAAAAAGTTT--GCG-ACCTCGATGTTGG-ATTAGGATACTTT-TTT
AATGCAGATATTAAAA-AAAGAAG-TTTGTTC--AACTT---------------------
---------------

#Rhipicephalus_decoloratus(EU918193.1)
------------------------------TATTTTGAC--TATACAAAGGTA-TTGAAA
TAA-GATTTTAA-TTGAATGC-TAAGAGAATGGAATTTCAGAAAATAA-CTTTTTTAATA
TTAAAAATTAAAA-TTTTTTTAATTTGT-GCAGAAACAATTATAA-CAATT-AAGGACAA
GAAGACCCTAA-GAATTTAT-AAA-TTTAATT-AATATTTTTTT---ATGCTAATT--AA
ATTTTAA-CTGGGGCG-GTTAAGAAATATTAAAAACTTTTTGAAAT--AATATGACCC-A
TTAATAATGACTA-TATGAAAAAATACTCTAGGGATAAC-AGCGTTATATTTTTT-GATA
GATC-ATATTGACAAAAAAGTTT--GCG-ACCTCGATGTTGG-ATTAGGATACTAT-TTT
AGTGAAGATACTAAAA-TTAGAAG-TTTGTTC--AACTTTTAAATT--------------
---------------

#Rhipicephalus_appendiculatus(L34301.1)
CTGCTCAATGATTTTTTAAATTGCTGTG-GTATTTTGAC--TATACAAAGGTA-TTGAAA
TAA-GATTTTAAATTGAATGC-TAAGAGAATGGAATTTCAGGGAAAAA-CTTTATTTAAA
CTAATAATTAAAG-TTTTTTTAATTTGT-GCAGAAACAATTATAT-AAATT-AAGGACAA
GAAGACCCTAT-GAATTTATAAAACTTATTTT---TT---TTATTA-ATATAACTAATAA
GTTTTAG-CTGGGGCG--GCAAGAAAATATAAAAAACTTTTCATTATTAAAATGATCC-A
TTATTAATGATTA-AATGAAAAAATACTCTAGGGATAAC-AGCGTTATATTTTTT-GATA
GATC-ATATTGACAAAAAAGTTT--GCG-ACCTCGATGTTGG-ATTAGGATACTTT-TTT
AATGCAGATATTAAAA-AAAGAAG-TTTGTTC--AACTTTTAAATTCCTACTTGATCTGA
GTTC-AGACCGG---

#Boophilus_microplus(L34310.1)
CTGCTCAATGATTTTTTAAATTGCTGTG-GTATTTTGAC--TATACAAAGGTA-TTGAAA
TAA-GATTTTAA-TTGAATGC-TAAGAGAATGGAATATCAAAAAACAA-CTTTCTTAAAA
TTAAAAATTGAAA-TTTTTTTAATTTGT-GTAAAAACAATTATAA-AAATT-AAAGACAA
GAAGACCCTAA-GAATTTTTAAAATTTAAAT--AATACATTTTTTG--TTTTAATT--AA
ATTTTAA-CTGGGGCG-GTTAAAAAATATTAAAAACTTTTT-AATTTAAAAATGACCC-A
TTATTAATGAAAA-TATGATTAAATACTCTAGGGATAAC-AGCGTTATATTTTTT-GATA
GATC-ATATTGACAAAAAAGTTT--GCG-ACCTCGATGTTGG-ATTAGGATACTTT-TTT
AATGAAGATATTAAAA-TAAGAAG-TTTGTTC--AACTTTTAAATTCCGACTTGATCTGA
GTTC-AGACCGG---

#Rhipicephalus_microplus(JF979381.1)
------------------------------TATTTTGAC--TATACAAAGGTA-TTGAAA
TAA-GGTTTTAA-TTGAATGC-TAAAAGAATGGAATATCAAAGAATAA-CTTTCTTAAAA
TTAAAAATTGAAA-TTTTTTTAATTTGT-GTAAAAACAATTATAA-AAATT-AAAGACAA
GAAGACCCTAA-GAATTTTTAAAATTTAAATT-AATACATTTTT-G--TTTTAATT--AA
ATTTTAA-CTGGGGCG-GTTAAAAAATATTAAAAACTTTTTAATTTTGAAAATGGCCC-A
TTATTAATGAAAA-TATGATAAAATACTCTAGGGATAAC-AGCGTTATATTTTTT-GATA
GATC-ATATTGACAAAAAAGTTT--GCG-ACCTCGATGTTGG-ATTAGGATACTTT-TTT
AATGAAGATATTAAAA-TAAGAAG-TTTGTTC--AACTTTTAAATTCCTACTTGATCTGG
---------------

#Rhipicephalus_microplus(GU222462.1)
--GCTCAATGATTTTTTAAATTGCTGTA-GTATTTTGAC--TATACAAAGGTA-TTGAAA
TAA-GGTTTTAA-TTGAATGC-TAAAAGAATGGAATATCAAAGAATAA-CTTTCTTAAAA
TTAAAAATTGAAA-TATTTTTAATTTGT-GTAAAAACAATTATAT-AAATT-AAAGACAA
GAAGACCCTAA-GAATTTTTAAAATTTAAATT-AACACATTTTT-G--TTTTAATT--AA
ATTTTAA-CTGGGGCG-GTTAAAAAATATTAAAAACTTTTTAATTTTGAAAATGACCC-A
TTATTAATGAAAA-TATGATAAAATACTCTAGGGATAAC-AGCGTTATATTTTTT-GATA
GATC-ATATTGACAAAAAAGTTT--GCG-ACCTCGATGTTGG-ATTAGGATACTTT-TTT
AATGAAGATATTAAAA-TAAGAAG-TTTGTTC--AACTTTTAAATTCCTACTTGATCTGA
GTTC-AGACCGG---

#Rhipicephalus_microplus(GU323287.1)
--GCTCAATGATTTTTTAAATTGCTGTA-GTATTTTGAC--TATACAAAGGTA-TTGAAA
TAA-GGTTTTAA-TTGAATGC-TAAAAGAATGGAATATCAAAGAATAA-CTTTCTTAAAA
TTAAAAATTGAAA-TTTTTTTAATTTGT-GTAAAAACAATTATAT-AAATT-AAAGACAA
GAAGACCCTAA-GAATTTTTAAAATTTAAATT-AACACATTTTT-G--TTTTAATT--AA
ATTTTAA-CTGGGGCG-GTTAAAAAATATTAAAAACTTTTTAATTTTGAAAATGACCC-A
TTATTAATGAAAA-TATGATAAAATACTCTAGGGATAAC-AGCGTTATATTTTTT-GATA
GATC-ATATTGACAAAAAAGTTT--GCG-ACCTCGATGTTGG-ATTAGGATACTTT-TTT
AATGAAGATATTAAAA-TAAGAAG-TTTGTTC--AACTTTTAAATTCCTACTTGATCTGA
GTTC-AGACCGG---

#Rhipicephalus_microplus(GU323288.1)
--GCTCAATGATTTTTTAAATTGCTGTA-GTATTTTGAC--TATACAAAGGTA-TTGAAA
TAA-GGTTTTAA-TTGAATGC-TAAAAGAATGGAATATCAAAGAATAA-CTTTCTTAAAA
TTAAAAATTGAAA-TTTTTTTAATTTGT-GTAAAAACAATTATAT-AAATT-AAAGACAA
GAAGACCCTAA-GAATTTTTAAAATTTAAATT-AACACATTTTT-G--TTTTAATT--AA
ATTTTAA-CTGGGGCG-GTTAAAAAATATTAAAAACTTTTTAATTTTGAAAATGACCC-A
TTATTAATGAAAA-TATGATAAAATACTCTAGGGATGAC-AGCGTTATATTTTTT-GATA
GATC-ATATTGACAAAAAAGTTT--GCG-ACCTCGATGTTGG-ATTAGGATACTTT-TTT
AATGAAGATATTAAAA-TAAGAAG-TTTGTTC--AACTTTTAAATTCCTACTTGATCTGA
GTTC-AGACCGG---

#Rhipicephalus_microplus(JF927707.1)
--GCTCAATGATTTTTTAAATTGCTGTA-GTATTTTGAC--TATACAAAGGTA-TTGAAA
TAA-GGTTTTAA-TTGAATGC-TAAAAGAATGGAATATCAAAGAATAA-CTTTCTTAAAA
TTAAAAATTGAAA-TTTTTTTAATTTGT-GTAAAAACAATTATAT-AAATT-AAAGACAA
GAAGACCCTAA-GAATTTTTAAAATTTAAATT-AACACATTTTT-G--TTTTAATT--AA
ATTTTAA-CTGGGGCG-GTTAAAAAATATTAAAAACTTTTTAATTTTGAAAATGACCC-A
TTATTAATGAAAA-TATGATAAAATACTCTAGGGATAAC-AGCGTTATATTTTTT-GATA
GATC-ATATTGACAAAAAAGTTT--GCG-ACCTCGATGTTGG-ATTAGGATACTTT-TTT
AATGAAGATATTAAAA-TAAGAAG-TTTGTTC--AACTTTTAAATTCCTACTTGATCTGA
GTTC-AGACCGG---

#Rhipicephalus_microplus(JF927708.1)
--GCTCAATGATTTTTTAAATTGCTGTA-GTATTTTGAC--TATACAAAGGTA-TTGAAA
TAA-GGTTTTAA-TTGAATGC-TAAAAGAATGGAATATCAAAGAATAA-CTTTCTTAAAA
TTAAAAATTGAAA-TTTTTTTAATTTGT-GTAAAAACAATTATAT-AAATT-AAAGACAA
GAAGACCCTAA-GAATTTTTAAAATTTAAATT-AACACATTTTT-G--TTTTAATT--AA
ATTTTAA-CTGGGGCG-GTTAAAAAATATTAAAAACTTTTTAATTTTGAAAATGACCC-A
TTATTAATGAAAA-TATGATAAAATACTCTAGGGATAAC-AGCGTTATATTTTTT-GATA
GATC-ATATTGACAAAAAAGTTT--GCG-ACCTCGATGTTGG-ATTAGGATACTTT-TTT
AATGAAGATATTAAAA-TAAGAAG-TTTGTTC--AACTTTTAAATTCCTACTTGATCTGA
GTTC-AGACCGG---

#Rhipicephalus_microplus(HM536976.1)
--GCTCAATGATTTTTTAAATTGCTGTA-GTATTTTGAC--TATACAAAGGTA-TTGAAA
TAA-GGTTTTAA-TTGAATGC-TAAAAGAATGGAATATCAAAGAATAA-CTTTCTTAAAA
TTAAAAATTGAAA-TTTTTTTAATTTGT-GTAAAAACAATTATAT-AAATT-AAAGACAA
GAAGACCCTAA-GAATTTTTAAAATTTAAATT-AACACATTTTT-G--TTTTAATT--AA
ATTTTAA-CTGGGGCG-GTTAAAAAATATTAAAAACTTTTTAATTTTGAAAATGACCC-A
TTATTAATGAAAA-TATGATAAAATACTCTAGGGATAAC-AGCGTTATATTTTTT-GATA
GATC-ATATTGACAAAAAAGTTT--GCG-ACCTCGATGTTGG-ATTAGGATACTTT-TTT
AATGAAGATATTAAAA-TAAGAAG-TTTGTTC--AACTTTTAAATTCCTACTTGATCTGA
GTTC-AGACCGG---

#Rhipicephalus_sanguineus(JF928495.1)
------------------------------------------------------------
-------------TTGAATGGATAAGAGAATCGGAATTTAGAAAAAAA-CTTTTTTCAAG
TTAAAAATTGAAA-TTTTTTTAATTTGT-GCAGAAACAATTATTA-ATATT-AAGGACAA
GAAGACCCTAT-GAATTTAT-AAATTTTATTT-AATATGTAACTAC--TATTGAAA--AA
ATTTTAG-CTGGGGCG-GCGGAAAAATATTTAAAACTTTTTTAAAAT-AAAATGACCC-A
TTATTAATGATTA-TATG-TTAAATACTCTAGGGATAAC-AGCGTTATATTTTTT-GATA
GATC-ATATTGACAAAAAAGTTT--GCG-ACCTCGATGTTGG-ATTAGGATACTTT-TTT
AATGCAGATATTAAAA-AAAGAAG-TTTGTTCCCAACTTTTAATTTCCT-----------
---------------

#Rhipicephalus_sanguineus(JF979377.1)
------------------------------TATTTTGAC--TATACAAAGGTA-TTGAAA
TAA-GATTTTAA-TTGAATGC-TAAGAGAATGGACTCTCAGAGAAAAA-CTTTTTTTAAA
TTAAAAATTGAAA-TTTTTTTAATTTGT-GCAGAAACAATTATTA-ATATT-AAGGACAA
GAAGACCCTAT-GAATTTATTAAATTTCATTC-AATATGTAATTAC--TATTGAAG--AA
ATTTTGG-CTGGGGCG-GCTAAAAAATATTTTAAACTTTTTAAAAAT-AAAATGATCC-A
TTATTAATGATTA-TATG-TTAAATACTCTAGGGATAAC-AGCGTTATATTTTTT-GATA
GACC-ATATTGACAAAAAAGTTT--GCG-ACCTCGATGTTGG-ATTAGGATACTTT-TTT
AATGCAGATATTAAAA-AAAGAAG-TTTGTTC--AACTTTCAATTTCCTACTTGATCTG-
---------------

#Rhipicephalus_sanguineus(JF979378.1)
------------------------------TATTTTGAC--TATACAAAGGTA-TTGAAA
TAA-GATTTTAA-TTGAATGC-TAAGAGAATGGACTCTCAGAGAAAAA-CTTTTTTTAAA
TTAAAAATTGAAA-TTTTTTTAATTTGT-GCAGAAACAATTATTA-ATATT-AAGGACAA
GAAGACCCTAT-GAATTTATTAAATTTCATTC-AATATGTAATTAC--TATTGAAG--AA
ATTTTGG-CTGGGGCG-GCTAAAAAATATTTTAAACTTTTTAAAAAT-AAAATGATCC-A
TTATTAATGATTA-TATG-TTAAATACTCTAGGGATAAC-AGCGTTATATTTTTT-GATA
GACC-ATATTGACAAAAAAGTTT--GCG-ACCTCGATGTTGG-ATTAGGATACTTT-TTT
AATGCAGATATTAAAA-AAAGAAG-TTTGTTC--AACTTTCAATTTCCTACTTGATCTG-
---------------

#Rhipicephalus_sanguineus(DQ016293.1)
------------------------------TATTTTGAC--TATACAAAGGTA-TTGAAA
TAA-GATTTTAA-TTGAATGC-TAAGAGAATGGAAGTCCAGAAAAAAA-CTTTTTTTAAA
TTAAAAATTGAAG-TTTTTTTAATTTGT-GCAGAAACAATTATTT-ATATT-AAAGACAA
GAAGACCCTAT-GAATTTATTAAATTTTTATTTAATATGTAATTAC--TATTAGAA--AA
ATTTTGG-CTGGGGCG-GCTAGAAAATATTATGAACTTTTTAAAAAT-AAAATGATCC-A
TTATTAATGATTT-TATG-TTAAATACTCTAGGGATAAC-AGCGTTATATTTTTT-GATA
GATC-ATATTGACAAAAAAGTTT--GCG-ACCTCGATGTTGG-ATTAGGATACTTT-TTT
AATGAAGATATTAAAA-AAAGAAG-TTTGTTC--AACTTTTAATTTCCT-----------
---------------

#Rhipicephalus_sanguineus(JF928519.1)
---------------------------A-GTATTTTGAC--TATACAAAGGTA-TTGAAA
TAA-GATTTTAA-TTGAATGC-TAAGAGAATGGAATTTCAGAAAAAAA-CTTTTTTCAAG
TTAAAAATTGAAA-TTTTTTTAATTTGT-GCAGAAACAATTATTA-ATATT-AAGGACAA
GAAGACCCTAT-GAATTTAT-AAATTTTATTT-AATATGTAACTAC--TATTGAAA--AA
ATTTTAG-CTGGGGCG-GCGGAAAAATATTTAAAACTTTTTTAAAAT-AAAATGACCC-A
TTATTAATGATTA-TATG-TTAAATACTCTAGGGATAAC-AGCGTTATATTTTTT-GATA
GATC-ATATTGACAAAAAAGTTT--GCG-ACCTCGATGTTGG-ATTAGGATACTTT-TTT
AATGCAGATATTAAAA-AAAGAAG-TTTGTTC--AACTTT--------------------
---------------

#Rhipicephalus_sanguineus(JF928517.1)
-----------------------------------------TTTACAAAGGTA-TTGAAA
TAA-GATTTTAA-TTGAATGC-TAAGAGAATGGAATTTCAGAAAAAAA-CTTTTTTCAAG
TTAAAAATTGAAA-TTTTTTTAATTTGT-GCAGAAACAATTATTA-ATATT-AAGGACAA
GAAGACCCTAT-GAATTTAT-AAATTTTATTT-AATATGTAACTAC--TATTGAAA--AA
ATTTTAG-CTGGGGCG-GCGGAAAAATATTTAAAACTTTTTTAAAAT-AAAATGACCC-A
TTATTAATGATTA-TATG-TTAAATACTCTAGGGATAAC-AGCGTTATATTTTTT-GATA
GATC-ATATTGACAAAAAAGTTT--GCG-ACCTCGATGTTGG-ATTAGGATACTTT-TTT
AATGCAGATATTAAAA-AAAGAAG-TTTGTTTC-AACTTTTAATTTCCT-----------
---------------

#Rhipicephalus_sanguineus(JF928520.1)
---------------------------A-GTATTTTGAC--TATACAAAGGTA-TTGAAA
TAA-GATTTTAA-TTGAATGC-TAAGAGAATGGAATTTCAGAAAAAAA-CTTTTTTCAAG
TTAAAAATTGAAA-TTTTTTTAATTTGT-GCAGAAACAATTATTA-ATATT-AAGGACAA
GAAGACCCTAT-GAATTTAT-AAATTTTATTT-AATATGTAACTAC--TATTGAAA--AA
ATTTTAG-CTGGGGCG-GCGGAAAAATATTTAAAACTTTTTTAAAAT-AAAATGACCC-A
TTATTAATGATTA-TATG-TTAAATACTCTAGGGATAAC-AGCGTTATATTTTTT-GATA
GATC-ATATTGACAAAAAAGTTT--GCG-ACCTCGATGTTGG-ATTAGGATACTTT-TTT
AATGCAGATATTAAAA-AAAGAAG-TTTGTTC--AAC-----------------------
---------------

#Rhipicephalus_sanguineus(JF928497.1)
---------------------------A-GTATTTTGAC--TATACAAAGGTA-TTGAAA
TAA-GATTTTAA-TTGAATGC-TAAGAGAATGGAATTTCAGAAAAAAA-CTTTTTTCAAG
TTAAAAATTGAAA-TTTTTTTAATTTGT-GCAGAAACAATTATTA-ATATT-AAGGACAA
GAAGACCCTAT-GAATTTAT-AAATTTTATTT-AATATGTAACTAC--TATTGAAA--AA
ATTTTAG-CTGGGGCG-GCGGAAAAATATTTAAAACTTTTTTAAAAT-AAAATGACCC-A
TTATTAATGATTA-TATG-TTAAATACTCTAGGGATAAC-AGCGTTATATTTTTT-GATA
GATC-ATATTGACAAAAAAGTTT--GCG-ACCTCGATGTTGG-ATTAGGATACTTT-TTT
AATGCAGATATTAAAA-AAAGAA-------------------------------------
---------------

#Rhipicephalus_sanguineus(JF928496.1)
---------------------------A-GTATTTTGAC--TATACAAAGGTA-TTGAAA
TAA-GATTTTAA-TTGAATGC-TAAGAGAATGGAATTTCAGAAAAAAA-CTTTTTTCAAG
TTAAAAATTGAAA-TTTTTTTAATTTGT-GCAGAAACAATTATTA-ATATT-AAGGACAA
GAAGACCCTAT-GAATTTAT-AAATTTTATTT-AATATGTAACTAC--TATTGAAA--AA
ATTTTAG-CTGGGGCG-GCGGAAAAATATTTAAAACTTTTTTAAAAT-AAAATGACCC-A
TTATTAATGATTA-TATG-TTAAATACTCTAGGGATAAC-AGCGTTATATTTTTT-GATA
GATC-ATATTGACAAAAAAGTTT--GCG-ACCTCGATGTTGG-ATTAGGATACTTT-TTT
AATGCAGATATTAAAA-AAAGAA-------------------------------------
---------------

#Rhipicephalus_sanguineus(GU553083.1)
-----------------------------------------------------------A
TAA-GATTTTAA-TTGAATGC-TAAGAGAATGGAATTTCAGAAAAAAA-CTTTTTTCAAG
TTAAAAATTGAAA-TTTTTTTAATTTGT-GCAGAAACAATTATTA-ATATT-AAGGACAA
GAAGACCCTAT-GAATTTAT-AAATTTTATTT-AATATGTAATTAC--TATTAAAA--AA
ATTTTAG-CTGGGGCG-GCGGAAAAATATTTAAAACTTTTTAAGAAT-AAAATGACCC-A
TTATTAATGATTA-TATG-TTAAATACTCTAGGGATAAC-AGCGTTATATTTTTT-GATA
GATC-ATATTGACAAAAAAGTTT--GCG-ACCTCGATGTTGG-ATTAGGATACTTT-TTT
AATGCAGATATTAAAA-AAAGAAG-TT---------------------------------
---------------

#Rhipicephalus_sanguineus(GU553081.1)
-----------------------------------------------------------A
TAA-GATTTTAA-TTGAATGC-TAAGAGAATGGAATTTCAGAAAAAAA-CTTTTTTCAAG
TTAAAAATTGAAA-TTTTTTTAATTTGT-GCAGAAACAATTATTA-ATATT-AAGGACAA
GAAGACCCTAT-GAATTTAT-AAATTTTATTT-AATATGTAACTAC--TATTGAAA--AA
ATTTTAG-CTGGGGCG-GCGGAAAAATATTTAAAACTTTTTTAAAAT-AAAATGACCC-A
TTATTAATGATTA-TATG-TTAAATACTCTAGGGATAAC-AGCGTTATATTTTTT-GATA
GATC-ATATTGACAAAAAAGTTT--GCG-ACCTCGATGTTGG-ATTAGGATACTTT-TTT
AATGCAGATATTAAAA-AAAGAAG-TT---------------------------------
---------------

#Rhipicephalus_sanguineus(JX195168.1)
-----------------AAATTGCTGTG-GTATTTTGAC--TATACAAAGGTA-TTGAAA
TAA-GATTTTAA-TTGAATGC-TAAGAGAATGGAATTTCAGAAAAAAA-CTTTTTTCAAG
TTAAAAATTGAAA-TTTTTTTAATTTGT-GCAGAAACAATTATTA-ATATT-AAGGACAA
GAAGACCCTAT-GAATTTAT-AAATTTTATTT-AATATGTAACTAC--TATTGAAA--AA
ATTTTAG-CTGGGGCG-GCGGAAAAATATTTAAAACTTTTTTAAAAT-AAAATGACCC-A
TTATTAATGATTA-TATG-TTAAATACTCTAGGGATAAC-AGCGTTATATTTTTT-GATA
GATC-ATATTGACAAAAAAGTTT--GCG-ACCTCGATGTTGG-ATTAGGATACTTT-TTT
AATGCAGATATTAAAA-AAAGAAG-TTTGTTC--AAC-----------------------
---------------

#Rhipicephalus_sanguineus(JX195170.1)
-----------------AAATTGCTGTG-GTATTTTGAC--TATACAAAGGTA-TTGAAA
TAA-GATTTTAA-TTGAATGC-TAAGAGAATGGAATTTCAGAAAAAAA-CTTTTTTCAAG
TTAAAAATTGAAA-TTTTTTTAATTTGT-GCAGAAACAATTATTA-ATATT-AAGGACAA
GAAGACCCTAT-GAATTTAT-AAATTTTATTT-AATATGTAACTAC--TATTGAAA--AA
ATTTTAG-CTGGGGCG-GCGGAAAAATATTTAAAACTTTTTTAAAAT-AAAATGACCC-A
TTATTAATGATTA-TATG-TTAAATACTCTAGGGATAAC-AGCGTTATATTTTTT-GATA
GATC-ATATTGACAAAAAAGTTT--GCG-ACCTCGATGTTGG-ATTAGGATACTTT-TTT
AATGCAGATATTAAAA-AAAAAAG-TTTGTTC--AAC-----------------------
---------------

#Rhipicephalus_sanguineus(JX195172.1)
-----------------AAATTGCTGTG-GTATTTTGAC--TATACAAAGGTA-TTGAAA
TAA-GATTTTAA-TTGAATGC-TAAGAGAATGGAATTTCAGAAAAAAA-CTTTTTTCAAG
TTAAAAATTGAAA-TTTTTTTAATTTGT-GCAGAAACAATTATTA-ATATT-AAGGACAA
GAAGACCCTAT-GAATTTAT-AAATTTTATTT-AATATGTAACTAC--TATTGAAA--AA
ATTTTAG-CTGGGGCG-GCGGAAAAATATTTAAAACTTTTTTAAAAT-AAAATGACCC-A
TTATTAATGATTA-TATG-TTAAATACTCTAGGGATAAC-AGCGTTATATTTTTT-GATA
GATC-ATATTGACAAAAAAGTTT--GCG-ACCTCGATGTTGG-ATTAGGATACTTT-TTT
AATGCAGATATTAAAA-AAGAAAG-TTTGTTC--AAC-----------------------
---------------

#Rhipicephalus_sanguineus(JX195174.1)
-----------------AAATTGCTGTG-GTATTTTGAC--TATACAAAGGTA-TTGAAA
TAA-GATTTTAA-TTGAATGC-TAAGAGAATGGAAGTTCAGAAAAAAA-CTTTTTTTAAA
TTAAAAATTGAAG-TTTTTTTAATTTGT-GCAGAAACAATTATTT-ATATT-AAAGACAA
GAAGACCCTAT-GAATTTATTAAATTTTTATTTAATATGTAATTAC--TATTAGAA--AA
ATTTTGG-CTGGGGCG-GCTAGAAAATATTATAAACTTTTTAAAAAT-AAAATGATCC-A
TTATTAATGATTT-TATG-TTAAATACTCTAGGGATAAC-AGCGTTATATTTTTT-GATA
GATC-ATATTGACAAAAAAGTTT--GCG-ACCTCGATGTTGG-ATTAGGATACTTT-TTT
AATGAAGATATTAAAA-AAAGAAG-TTTGTTC--AAC-----------------------
---------------

#Rhipicephalus_sanguineus(JX195167.1)
-----------------AAATTGCTGTG-GTATTTTGAC--TATACAAAGGTA-TTGAAA
TAA-GATTTTAA-TTGAATGC-TAAGAGAATGGAATTTCAGAAAAAAA-CTTTTTTCAAG
TTAAAAATTGAAA-TTTTTTCAATTTGT-GCAGAAACAATTATTA-ATATT-AAGGACAA
GAAGACCCTAT-GAATTTAT-AAATTTTATTT-AATATGTAACTAC--TATTGAAA--AA
ATTTTAG-CTGGGGCG-GCGGAAAAATATTTAAAACTTTTTTAAAAT-AAAATGACCC-A
TTATTAATGATTA-TATG-TTAAATACTCTAGGGATAAC-AGCGTTATATTTTTT-GATA
GATC-ATATTGACAAAAAAGTTT--GCG-ACCTCGATGTTGG-ATTAGGATACTTT-TTT
AATGCAGATATTAAAA-AAAGAAG-TTTGTTC--AAC-----------------------
---------------

#Rhipicephalus_sanguineus(JX195169.1)
-----------------AAATTGCTGTG-GTATTTTGAC--TATACAAAGGTA-TTGAAA
TAA-GATTTTAA-TTGAATGC-TAAGAGAATGGAATTTCAGAAAAAAA-CTTTTTTCAAG
TTAAAAATTGAAA-TTTTTTCAATTTGT-GCAGAAACAATTATTA-ATATT-AAGGACAA
GAAGACCCTAT-GAATTTAT-AAATTTTATTT-AATATGTAACTAC--TATTGAAA--AA
ATTTTAG-CTGGGGCG-GCGGAAAAATATTTAAAACTTTTTTAAAAT-AAAATGACCC-A
TTATTAATGATTA-TATG-TTAAATACTCTAGGGATAAC-AGCGTTATATTTTTT-GATA
GATC-ATATTGACAAAAAAGTTT--GCG-ACCTCGATGTTGG-ATTAGGATACTTT-TTT
AATGCAGATATTAAAA-AAAGAAG-TTTGTTC--AAC-----------------------
---------------

#Rhipicephalus_sanguineus(JX195171.1)
------------------AATTGCTGTG-GTATTTTGAC--TATACAAAGGTA-TTGAAA
TAA-GATTTTAA-TTGAATGC-TAAGAGAATGGAATTTCAGAAAAAAA-CTTTTTTCAAG
TTAAAAATTGAAA-TTTTTTTAATTTGT-GCAGAAACAATTATTA-ATATT-AAGGACAA
GAAGACCCTAT-GAATTTAT-AAATTTTATTT-AATATGTAACTAC--TATTGAAA--AA
ATTTTAG-CTGGGGCG-GCGGAAAAATATTTAAAACTTTTTTAAAAT-AAAATGACCC-A
TTATTAATGATTA-TATG-TTAAATACTCTAGGGATAAC-AGCGTTATATTTTTT-GATA
GATC-ATATTGACAAAAAAGTTT--GCG-ACCTCGATGTTGG-ATTAGGATACTTT-TTT
AATGCAAATATTAAAA-AAAGAAG-TTTGTTC--AAC-----------------------
---------------

#Rhipicephalus_sanguineus(JX195173.1)
-----------------AAATTGCTGTG-GTATTTTGAC--TATACAAAGGTA-TTGAAA
TAA-GATTTTAA-TTGAATGC-TAAGAGAATGGAAGTCCAGAAAAAAA-CTTTTTTTAAA
TTAAAAATTGAAG-TTTTTTTAATTTGT-GCAGAAACAATTATTT-ATATT-AAAGACAA
GAAGACCCTAT-GAATTTATTAAATTTTTATTTAATATGTAATTAC--TATTAGAA--AA
ATTTTGG-CTGGGGCG-GCTAGAAAATATTATGAACTTTTTAAAAAT-AAAATGATCC-A
TTATTAATGATTT-TATG-TTAAATACTCTAGGGATAAC-AGCGTTATATTTTTT-GATA
GATC-ATATTGACAAAAAAGTTT--GCG-ACCTCGATGTTGG-ATTAGGATACTTT-TTT
AATGAAGATATTAAAA-AAAAAAG-TTTGTTC--AAC-----------------------
---------------

#Rhipicephalus_sanguineus(JX206980.1)
-----------------AAATTGCTGTG-GTATTTTGAC--TATACAAAGGTA-TTGAAA
TAA-GATTTTAA-TTGAATGC-TAAGAGAATGGAAGTCCAGAAAAAAA-CTTTTTTTAAA
TTAAAAATTGAAG-TTTTTTTAATTTGT-GCAGAAACAATTATTT-ATATT-AAAGACAA
GAAGACCCTAT-GAATTTATTAAATTTTTATTTAATATGTAATTAC--TATTAGAA--AA
ATTTTGG-CTGGGGCG-GCTAGAAAATATTATAAACTTTTTAAAAAT-AAAATGATCC-A
TTATTAATGATTT-TATG-TTAAATACTCTAGGGATAAC-AGCGTTATATTTTTT-GATA
GATC-ATATTGACAAAAAAGTTT--GCG-ACCTCGATGTTGG-ATTAGGATACTTT-TTT
AATGAAGATATTAAAA-AAAGAAG-TTTGTTC--AAC-----------------------
---------------

#Rhipicephalus_sanguineus(GU553084.1)
-----------------------------------------------------------A
TAA-GATTTTAA-TTGAATGC-TAAGAGAATGGAATTTCAGAAAAAAA-CTTTTTTCAAG
TTAAAAATTGAAA-TTTTTTCAATTTGT-GCAGAAACAATTATTA-ATATT-AAGGACAA
GAAGACCCTAT-GAATTTAT-AAATTTTATTT-AATATGTAACTAC--TATTGAAA--AA
ATTTTAG-CTGGGGCG-GCGGAAAAATATTTAAAACTTTTTTAAAAT-AAAATGACCC-A
TTATTAATGATTA-TATG-TTAAATACTCTAGGGATAAC-AGCGTTATATTTTTT-GATA
GATC-ATATTGACAAAAAAGTTT--GCG-ACCTCGATGTTGG-ATTAGGATACTTT-TTT
AATGCAGATATTAAAA-AAAGAAG-TT---------------------------------
---------------

#Rhipicephalus_sanguineus(GU553078.1)
-----------------------------------------------------------A
TAA-GATTTTAA-TTGAATGC-TAAGAGAATGGAATTTCAGAAAAAAA-CTTTTTTCAAG
TTAAAAATTGAAA-TTTTTTTAATTTGT-GCAGAAACAATTATTA-ATATT-AAGGACAA
GAAGACCCTAT-GAATTTAT-AAATTTTATTT-AATATGTAACTAC--TATTGAAA--AA
ATTTTAG-CTGGGGCG-GCGGAAAAATATTTAAAACTTTTTTAAAAT-AAAATGACCC-A
TTATTAATGATTA-TATG-TTAAATACTCTAGGGATAAC-AGCGTTATATTTTTT-GATA
GATC-ATATTGACAAAAAAGTTT--GCG-ACCTCGATGTTGG-ATTAGGATACTTT-TTT
AATGCAGATATTAAAA-AAAGAAG-TT---------------------------------
---------------

#Rhipicephalus_sanguineus(AF081829.1)
--TGCTCAATGAGATTTAAATTGCTGTA-GTATTTTGAC--TATACAAAGGTA-TTGAAA
TAA-GATTTTAA-TTGAATGC-TAAGAGAATGG-ATTTCAGAAAAAAA-CTTTTTTCAAG
TTAAAAATTGAAA-TTTTTTTAATTTGT-GCAGAAACAATTATTA-ATATT-AAGGACAA
GAAGACCCTAT-GAATTTAT-AAATTTTATTT-AATATGTAACTAC--TATTAAAA--AA
ATTTTAG-CTGGGGCG-GCGGAAAAATATTTAAAACTTTTTTAAAAT-AAAATGACCC-A
TTATTAATGATTA-TATG-TTAAATACTCTAGGGATAAC-AGCGTTATATTTTTT-GATA
GATC-ATATTGACAAAAAAGTTT--GCG-ACCTCGATGTTGG-ATTAGGATACTTT-TTT
AATGCAGATATTAAAA-AAAGAAG-TTTGTTC--AACTTTTAATTTCCTACATGATCTGA
GTTC-AAACCGG---

#Rhipicephalus_sanguineus(L34302.1)
CTGCTCAATGATTTTTTAAATTGCTGTG-GTATTTTGACC-TATTCAAAGGTAATTGAAA
TAA-GATTTTAA-TTGAATGC-TAAGAGAATGGAAATACAGGAAAAAACTTTTTTTTAAA
TTAAAAATTGAAA-TTTTTTTAATTTGT-GCAGAAACAATTATTA-ATATT-AAGGACAA
GAAGACCCTAT-GAATTTATTAAATTTTATTT-AATATGTAATTAC--TATTAGAA--AA
ATTTTGG-CTGGGGCG-GCTAAAAAATATTTTAAACTTTTTAAAAAT-AAAATGATCC-A
TTATTAATGATTA-TATG-TTAAATACTCTAGGGATAAC-AGCGTTATATTTTTT-GATA
GATC-ATATTGACAAAAAAGTTT--GCG-ACCTCGATGTTGG-ATTAGGATACTTT-TTT
AATGCAGATATTAAAA-AAAGAAG-TTTGTTC--AACTTTTAATTTCCTACTTGATCTGA
GTTC-AGACCGG---

#Rhipicephalus_sanguineus(JF928518.1)
---------------------------A-GTATTTTGAC--TATACAAAGGTA-TTGAAA
TAA-GATTTTAA-TTGAATGC-TAAGAGAATGGAATTTCAGAAAAAAA-CTTTTTTCAAG
TTAAAAATTGAAA-TTTTTTTAATTTGT-GCAGAAACAATTATTA-ATATT-AAGGACAA
GAAGACCCTAT-GAATTTAT-AAATTTTATTT-AATATGTAACTAC--TATTGAAA--AA
ATTTTAG-CTGGGGCG-GCGGAAAAATATTTAAAACTTTTTTAAAAT-AAAATGACCC-A
TTATTAATGATTA-TATG-TTAAATACTCTAGGGATAAC-AGCGTTATATTTTTT-GATA
GATC-ATATTGACAAAAAAGTTT--GCG-ACCTCGATGTTGG-ATTAGGATACTTT-TTT
AATGCAGATATTAAAA-AAAGAAG-TTTGTTC--AAC-----------------------
---------------

#Rhipicephalus_sanguineus(GU553075.1)
-----------------------------------------------------------A
TAA-GATTTTAA-TTGAATGC-TAAGAGAATGGAAGTCCAGAAAAAAA-CTTTTTTTAAA
TTAAAAATTGAAG-TTTTTTTAATTTGT-GCAGAAACAATTATTT-ATATT-AAAGACAA
GAAGACCCTAT-GAATTTATTAAATTTTTATTTAATATGTAATTAC--TATTAGAA--AA
ATTTTGG-CTGGGGCG-GCTAGAAAATATTATGAACTTTTTAAAAAT-AAAATGATCC-A
TTATTAATGATTT-TATG-TTAAATACTCTAGGGATAAC-AGCGTTATATTTTTT-GATA
GATC-ATATTGACAAAAAAGTTT--GCG-ACCTCGATGTTGG-ATTAGGATACTTT-TTT
AATGAAGATATTAAAA-AAAGAAG-TT---------------------------------
---------------

#Rhipicephalus_sanguineus(GU553077.1)
-----------------------------------------------------------A
TAA-GATTTTAA-TTGAATGC-TAAGAGAATGGAATTTCAGAAAAAAA-CTTTTTTCAAG
TTAAAAATTGAAA-TTTTTTTAATTTGT-GCAGAAACAATTATTA-ATATT-AAGGACAA
GAAGACCCTAT-GAATTTAT-AAATTTTATTT-AATATGTAACTAC--TATTAAAA--AA
ATTTTAG-CTGGGGCG-GCGGAAAAATATTTAAAACTTTTTTAAAAT-AAAATGACCC-A
TTATTAATGATTA-TATG-TTAAATACTCTAGGGATAAC-AGCGTTATATTTTTT-GATA
GATC-ATATTGACAAAAAAGTTT--GCG-ACCTCGATGTTGG-ATTAGGATACTTT-TTT
AATGCAGATATTAAAA-AAAGAAG-TT---------------------------------
---------------

#Rhipicephalus_sanguineus(GU553079.1)
--GCTCAATGATTTTTTAAATTGCTGTG-GTATTTTGAC--TATTCAAAGGTA-TTGAAA
TAA-GATTTTAA-TTGAATGC-TAAGAGAATGGAAGTCCAGAAAAAAA-CTTTTTTTAAA
TTAAAAATTGAAG-TTTTTTTAATTTGT-GCAGAAACAATTATTT-ATATT-AAAGACAA
GAAGACACCTATGAATTTAT-AAATTTTATTTATATATGTAATTAC--TATTAGAA--AA
ATTTTGG-CTGGGGCG--CTAGAAAATATTATGAACTTTTTAAAAAA-ATAATGATCC-A
TTATTAATGATTT-TATG-TTAAATACTCTAGGGATAAC-AGCGTTATATTTTTT-GATA
GATC-ATATTGACAAAAAAGTTT--GCG-ACCTCGATGTTGG-ATTAGGATACTTT-TTT
AATGAAGATATTAAAA-AAAGAAG-TTTGTTC--AACTTTTAATTTCCTACTTGATCTGA
GTTC-AGACCGG---

#Rhipicephalus_turanicus(GU553082.1)
-----------------------------------------------------------A
TAA-GATTTTAA-TTGAATGC-TAAGAGAATGGAATTTCAGAAAAAAA-CTTTTTTCAAG
TTAAAAATTGAAA-TTTTTTTAATTTGT-GTAGAAACAATTATTA-ATATT-AAGGACAA
GAAGACCCTAT-GAATTTAT-AAATTTTATTT-AATATGTAACTAC--TATTAAAA--AA
ATTTTAG-CTGGGGCG-GCGGAAAAATATTTAAAACTTTTTTAAAAT-AAAATGATCC-A
TTATTAATGATTA-TATG-TTAAATACTCTAGGGATAAC-AGCGTTATATTTTTT-GATA
GATC-ATATTGACAAAAAAGTTT--GCG-ACCTCGATGTTGG-ATTAGGATACTTT-TTT
AATGCAGATATTAAAA-AAAGAAG-TT---------------------------------
---------------

#Rhipicephalus_turanicus(GU553080.1)
-----------------------------------------------------------A
TAA-GATTTTAA-TTGAATGC-TAAGAGAATGGAAGTCCAGAAAAAAA-CTTTTTTTAAA
TTAAAAATTGAAG-TTTTTTTAATTTGT-GCAGAAACAATTATTT-ATATT-AAGGACAA
GAAGACCCTAT-GAATTTATTAAATTTTTATTTAATATGTAATTAC--TATTAAAA--AA
ATTTTGG-CTGGGGCG-GCTAAAAAATATTATAAACTTTTTAAAAAT-AAAATGATCC-A
CTATTAATGATTT-TATG-TTAAATACTCTAGGGATAAC-AGCGTTATATTTTTT-GATA
GATC-ATATTGACAAAAAAGTTT--GCG-ACCTCGATGTTGG-ATTAGGATACTTT-TTT
AATGCAGATATTAAAA-AAAGAAG-TT---------------------------------
---------------

#Rhipicephalus_turanicus(L34303.1)
CTGCTCAATGATTTTTTAAATTGCTGTG-GTATTTTGACTATAAACAAAGGTA-TTGAAA
TGA-AGTTTTAA-TTGAATGCTTAAGAGAATGGACTCTCAGAGAAAAA-CTTTTTTTAAA
TTAAAAATTGAAA-TTTTTTTAATTTGT-GCAGAAACAATTATTA-ATATT-AAGGACAA
GAAGACCCTAT-GAATTTATTAAATTTCATTC-AATATGTAATTAC--TATTGAAG--AA
ATTTTGG-CTGGGGCG-GCTAAAAAATATTTTAAACTTTTTAAAAAT-AAAATGATCC-A
TTATTAATGATTA-TATG-TTAAATACTCTAGGGATAAC-AGCGTTATATTTTTT-GATA
GACC-ATATTGACAAAAAAGTTT--GCG-ACCTCGATGTTGG-ATTAGGATACTTT-TTT
AATGCAGATATTAAAA-AAAGAAG-TTTGTTC--AACTTTCAATTTCCTACTTGATCTGA
GTTC-AGACCGG---

#1_smaple_Rhipicephalus_microplus
--GCTCAATGATTTTTTAAATTGCTGTA-GTATTTTGAC--TATACAAAGGTA-TTGAAA
TAA-GGTTTTAA-TTGAATGC-TAAAAGAATGGAATATCAAAGAATAA-CTTTCTTAAAA
TTAAAAATTGAAA-TTTTTTTAATTTGT-GTAAAAACAATTATAA-AAATT-AAAGACAA
GAAGACCCTAA-GAATTTTTAAAATTTAAATT-AATACATTTTT-G--TTTTAATT--AA
ATTTTAA-CTGGGGCG-GTTAAAAAATATTAAAAACTTTTTAATTTTGAAAATGACCC-A
TTATTAATGAAAA-TATGATAAAATACTCTAGGGATAAC-AGCGTTATATTTTTT-GATA
GATC-ATATTGACAAAAAAGTTT--GCG-ACCTCGATGTTGG-ATTAGGATACTTT-TTT
AATGAAGATATTAAAA-TAAGAAG-TTTGTTC--AACTTTTAAATTCCTACTTGATCTGA
GTTC-AGACCGG---

#2_sample_Rhipicephalus_microplus
--GCTCAATGATTTTTTAAATTGCTGTA-GTATTTTGAC--TATACAAAGGTA-TTGAAA
TAA-GGTTTTAA-TTGAATGC-TAAAAGAATGGAATATCAAAGAATAA-CTTTCTTAAAA
TTAAAAATTGAAA-TTTTTTTAATTTGT-GTAAAAACAATTATAA-AAATT-AAAGACAA
GAAGACCCTAA-GAATTTTTAAAATTTAAATT-AATACATTTTT-G--TTTTAATT--AA
ATTTTAA-CTGGGGCG-GTTAAAAAATATTAAAAACTTTTTAATTTTGAAAATGACCC-A
TTATTAATGAAAA-TATGATAAAATACTCTAGGGATAAC-AGCGTTATATTTTTT-GATA
GATC-ATATTGACAAAAAAGTTT--GCG-ACCTCGATGTTGG-ATTAGGATACTTT-TTT
AATGAAGATGTTAAAA-TAAGAAG-TTTGTTC--AACTTTTAAATTCCTACTTGATCTGA
GTTC-AGACCGG---

#12_sample_Rhipicephalus_microplus
--GCTCAATGAATTTTTAAATTGCTGTA-GTATTTTGAC--TATACAAAGGTA-TTGAAA
TAA-GGTTTTAA-TTGAATGC-TAAAAGAATGGAATATCAAAGAATAA-CTTTCTTAAAA
TTAAAAATTGAAA-TTTTTTTAATTTGT-GTAAAAACAATTATAA-AAATT-AAAGACAA
GAAGACCCTAA-GAATTTTTAAAATTTAAATT-AATACATTTTT-G--TTTTAATT--AA
ATTTTAA-CTGGGGCG-GTTAAAAAATATTAAAAACTTTTTAATTTTGAAAATGACCC-A
TTATTAATGAAAA-TATGATAAAATACTCTAGGGATAAC-AGCGTTATATTTTTT-GATA
GATC-ATATTGACAAAAAAGTTT--GCG-ACCTCGATGTTGG-ATTAGGATACTTT-TTT
AATGAAGATGTTAAAA-TAAGAAG-TTTGTTC--AACTTTTAAATTCCTACTTGATCTGA
GTTCCAGACCGG---

#16_sample_Rhipicephalus_microplus
--GCTCAATGGTTTTTTAAATTGCTGTA-GTATTTTGAC--TATACAAAGGTA-TTGAAA
TAA-GGTTTTAA-TTGAATGC-TAAAAGAATGGAATATCAAAGAATAA-CTTTCTTAAAA
TTAAAAATTGAAA-TTTTTTTAATTTGT-GTAAAAACAATTATAA-AAATT-AAAGACAA
GAAGACCCTAA-GAATTTTTAAAATTTAAATT-AATACATTTTT-G--TTTTAATT--AA
ATTTTAA-CTGGGGCG-GTTAAAAAATATTAAAAACTTTTTAATTTTGAAAATGACCC-A
TTATTAATGAAAA-TATGATAAAATACTCTAGGGATAAC-AGCGTTATATTTTTT-GATA
GATC-ATATTGACAAAAAAGTTT--GCG-ACCTCGATGTTGG-ATTAGGATACTTT-TTT
AATGAAGATATTAAAA-TAAGAAG-TTTGTTC--AACTTTTAAATTCCTACTTGATCTGA
GTTCCAGACCGG---

#193_sample_Rhipicephalus_sanguineus
-------------TTTTAAATTGCTGTA-GTATTTTGAC--TATACAAAGGTA-TTGAAA
TAA-GATTTTAA-TTGAATGC-TAAGAGAATGGACTCTCAGAGAAAAA-CTTTTTTTAAA
TTAAAAATTGAAA-TTTTTTTAATTTGT-GCAGAAACAATTATTA-ATATT-AAGGACAA
GAAGACCCTAT-GAATTTATTAAATTTCATTC-AATATGTAATTAC--TATTGAAG--AA
ATTTTGG-CTGGGGCG-GCTAAAAAATATTTTAAACTTTTTAAAAAT-AAAATGATCC-A
TTATTAATGATTA-TATG-TTAAATACTCTAGGGATAAC-AGCGTTATATTTTTT-GATA
GACC-ATATTGACAAAAAAGTTT--GCG-ACCTCGATGTTGG-ATTAGGATACTTT-TTT
AATGCAGATATTAAAA-AAAGAAG-TTTGTTC--AACTTTCAATTTCCTACTTGATCTG-
---------------
