# Supplementary material for: Assessment of four DNA fragments (COI, 16S rDNA, ITS2, 12S rDNA) for species identification of the Ixodida (Acari: Ixodida)
Source: Parasit Vectors. 2014 Mar 3;7:93. doi: 10.1186/1756-3305-7-93 (PMC3945964; doi:10.1186/1756-3305-7-93)
Supplement: Additional file 8 — Appendix S3. The unscreened data set. [file 1756-3305-7-93-S8.zip › Appendix.S3/unscreed sequences/unscreened COI/unscreened Amblyomma Bothriocroton COI.meg]

#mega
!Title 1;
!Format DataType=DNA indel=- CodeTable=Standard;

!Domain=Data property=Coding CodonStart=1;
#Nosomma_monstrosum_AF132832
GGAATCTTAGGCCTAATAATAAGAATACTAATCCGAATGGAATTAGCTCAACCTGGTTCT
TTAATTGGAAATGATCAAATTTATAATGTAATTGTAACAGCACATGCATTTATTATAATT
TTCTTTATAGTTATACCTATTATAATTGGAGGCTTTGGAAATTGATTAGTTCCAATTATA
TTAGGAGCCCCAGATATAGCTTTCCCACGAATAAATAATATAAGATTTTGACTTCTTCCT
CCTTCTTTATTCCTTTTAATTAATTCTTCATTAATTGAATCTGGCGCAGGAACAGGGTGA
ACAGTTTATCCACCACTTTCCTCAAATCTTTCACACTACGGCCCTTCTGTTGATATAGCA
ATTTTCTCATTACACCTCGCAGGTGCATCTTCAATTTTAGGAGCAATCAATTTCATCACA
ACAATTATCAATATACGATTAATCGGAATAACATTAGAACGAATACCTTTATTTGTTTGA
TCTGTATTAATTACAGCAATTCTTCTTCTTTTATCTTTACCAGTTCTTGCAGGAGCAATT
ACTATGTTATTAACCGATCGAAATTTTAATACTTCCTTCTTTGACCCATCAGGAGGGGGA
GATCCTA------------------------------

#Bothriocroton_hydrosauri_FJ584426
-------TGGGACTTTCCATAAGAATTTTAATTCGAATAGAATTAGGACATCCAGGAAGC
CTTATTGGTAACGATCAAATTTATAATGTAATTGTAACAGCCCATGCTTTTATTATAATT
TTTTTTATAGTTATACCCATTATAATTGGCGGATTTGGAAATTGACTTATCCCTATTATA
TTAGGAGCCCCAGATATAGCATTCCCTCGTATAAATAATATAAGATTTTGACTTCTACCC
CCATCTTTATTTATGCTCATTAATTCGTCTCTAGTAGAAAGAGGGGCAGGAACAGGATGA
ACTGTTTATCCTCCATTATCCTCAAATCTTTCTCATTACGGCCCCTCAGTAGATATAGCT
ATTTTTTCGCTTCACCTTGCCGGGGCAAGATCAATTTTAGGAGCAATTAACTTTATTACT
ACTATTATCAATATACGATCTTTAGGAATGACTATAGAACGCATGCCTTTATTTGTTTGA
TCAGTTTTTATTACTGCCATCCTTCTTTTGTTATCTCTACCAGTTTTAGCTGGAGCTATT
ACTATATTGTTAACAGATCGAAACTTTAATACTTCATTTTTTGATCCGTCGGGGGGGGGA
GATCCTA------------------------------

#Bothriocroton_hydrosauri_FJ584427
-------TGGGACTTTCCATAAGAATTTTAATTCGAATAGAATTAGGCCATCCAGGAAGC
CTTATTGGTAACGATCAAATTTATAATGTAATTGTAACAGCCCATGCTTTTATTATAATT
TTTTTTATAGTTATACCCATTATAATTGGCGGATTTGGAAATTGACTTATCCCTATTATA
TTAGGAGCCCCAGATATAGCATTCCCTCGTATAAATAATATAAGATTTTGACTTCTACCC
CCATCTTTATTTATGCTCATTAATTCGTCTCTAGTAGAAAGAGGGGCAGGAACAGGATGA
ACTGTTTATCCTCCATTATCCTCAAATCTTTCTCATTACGGCCCCTCAGTAGATATAGCT
ATTTTTTCGCTTCACCTTGCCGGGGCAAGATCAATTTTAGGAGCAATTAACTTTATTACT
ACTATTATCAATATACGATCTTTAGGAATGACTATAGAACGCATGCCTTTATTTGTTTGA
TCAGTTTTTATTACTGCCATCCTTCTTTTGTTATCTCTACCAGTTTTAGCTGGAGCTATT
ACTATATTGTTAACAGATCGAAACTTTAATACTTCATTTTTTGATCCCTCGGGGGGGGGA
GATCCTA------------------------------

#Bothriocroton_hydrosauri_FJ584424
GGAATAATGGGACTTTCCATAAGAATTTTAATTCGAATAGAATTAGGACATCCAGGAAGC
CTTATTGGTAATGATCAAATTTATAATGTAATTGTAACAGCCCATGCTTTTATTATAATT
TTTTTTATAGTTATACCCATTATAATTGGCGGATTTGGAAATTGACTTATCCCTATTATA
TTAGGAGCCCCAGATATAGCATTCCCTCGTATAAATAATATAAGATTTTGACTTCTACCC
CCATCTTTATTTATGCTCATTAATTCGTCTCTAGTAGAAAGAGGGGCAGGAACAGGATGA
ACTGTTTATCCTCCATTATCCTCAAATCTTTCTCATTACGGCCCCTCAGTAGATATAGCT
ATTTTTTCGCTTCACCTTGCCGGGGCAAGATCAATTTTAGGAGCAATTAACTTTATTACT
ACTATTATCAATATACGATCTTTAGGAATGACTATAGAACGCATGCCTTTATTTGTTTGA
TCAGTTTTTATTACTGCCATCCTTCTTTTGTTATCTCTACCAGTTTTAGCTGGAGCTATT
ACTATATTGTTAACAGATCGAAACTTTAATACTTCATTTTTTGATCCGTCGGGGGGGGGA
GATCCTA------------------------------

#Bo_hydrosauri_FJ584422
GGAATAATGGGACTTTCCATAAGAATTTTAATTCGAATAGAATTAGGCCATCCAGGAAGC
CTTATTGGTAACGATCAAATTTATAATGTAATTGTAACAGCCCATGCTTTTATTATAATT
TTTTTTATAGTTATACCCATTATAATTGGCGGATTTGGAAATTGACTTATCCCTATTATA
TTAGGAGCCCCAGATATAGCATTCCCTCGTATAAATAATATAAGATTTTGACTTCTACCC
CCATCTTTATTTATGCTCATTAATTCGTCTCTAGTAGAAAGAGGGGCAGGAACAGGATGA
ACTGTTTATCCTCCATTATCCTCAAATCTTTCTCATTACGGCCCCTCAGTAGATATAGCT
ATTTTTTCGCTTCACCTTGCCGGGGCAAGATCAATTTTAGGAGCAATTAACTTTATTACT
ACTATTATCAATATACGATCTTTAGGAATGACTATAGAACGCATGCCTTTATTTGTTTGA
TCAGTTTTTATTACTGCCATCCTTCTTTTGTTATCTCTACCAGTTTTAGCTGGAGCTATT
ACTATATTGTTAACAGATCGAAACTTTAATACTTCATTTTTTGATCCGTCAGGGGGGGGA
GATCCTA------------------------------

#Bo_hydrosauri_FJ584423
GGAATAATGGGACTTTCCATAAGAATTTTAATTCGAATAGAATTAGGCCATCCAGGAAGC
CTTATTGGTAACGATCAAATTTATAATGTAATTGTAACAGCCCATGCTTTTATTATAATT
TTTTTTATAGTTATACCCATTATAATTGGCGGATTTGGAAATTGACTTATCCCTATTATA
TTAGGAGCCCCAGATATAGCATTCCCTCGTATAAATAATATAAGATTTTGACTTCTACCC
CCATCTTTATTTATGCTCATTAATTCGTCTCTAGTAGAAAGAGGGGCAGGAACAGGATGA
ACTGTTTATCCTCCATTATCCTCAAATCTTTCTCATTACGGCCCCTCAGTAGATATAGCT
ATTTTTTCGCTTCACCTTGCCGGGGCAAGATCAATTTTAGGAGCAATTAACTTTATTACT
ACTATTATCAATATACGATCTTTAGGAATGACTATAGAACGCATGCCTTTATTTGTTTGA
TCAGTTTTTATTACTGCCATCCTTCTTTTGTTATCTCTACCAGTTTTAGCTGGAGCTATT
ACTATATTGTTAACAGATCGAAACTTTAATACTTCATTTTTTGATCCGTCGGGGGGGGGA
GATCCTA------------------------------

#Bo_hydrosauri_FJ584425
GGAATAATGGGACTTTCCATAAGAATTTTAATTCGAATAGAATTAGGCCATCCAGGAAGC
CTTATTGGTAACGATCAAATTTATAATGTAATTGTAACAGCCCATGCTTTTATTATAATT
TTTTTTATAGTTATACCCATTATAATTGGCGGATTTGGAAATTGGCTTATCCCTATTATA
TTAGGAGCCCCAGATATAGCATTCCCTCGTATAAATAATATAAGATTTTGACTTCTACCC
CCATCTTTATTTATGCTCATTAATTCGTCTCTAGTAGAAAGAGGGGCAGGAACAGGATGA
ACTGTTTATCCTCCATTATCCTCAAATCTTTCTCATTACGGCCCCTCAGTAGATATAGCT
ATTTTTTCGCTTCACCTTGCCGGGGCAAGATCAATTTTAGGAGCAATTAACTTTATTACT
ACTATTATCAATATACGATCTTTAGGAATGACTATAGAACGCATGCCTTTATTTGTTTGA
TCAGTTTTTATTACTGCCATCCTTCTTTTGTTATCTCTACCAGTAATAGCTGGAGCTATT
ACTATATTGTTAACAGATCGAAACTTTAATACTTCATTTTTTGATCCGTCAGGGGGGGGA
GATCCTA------------------------------

#Bothriocroton_concolor_NC_017756
GGTATAATAGGACTATCAATAAGAATTTTAATTCGCATAGAATTAGGCCAACCTGGCAGA
ATAATTGGCAATGACCAAATTTATAATGTAATTGTAACAGCCCATGCTTTCATCATAATT
TTTTTTATAGTGATACCTATTATAATCGGAGGCTTTGGAAATTGACTTGTTCCAATTATA
TTAGGAGCCCCAGACATAGCATTCCCCCGAATAAATAATATAAGATTTTGACTCTTACCC
CCCTCTTTATTTATACTTGTAAACTCCTCCCTAGTTGAAAGAGGAGCAGGGACAGGGTGA
ACTGTTTACCCTCCTCTTTCCTCTAATCTTTCCCATTATGGGCCATCTGTAGATATAGCT
ATTTTTTCTTTACATCTAGCTGGAGCTAGATCAATTTTAGGTGCAATCAATTTTATTACT
ACTATTGTAAACATACGCTCTTTAGGTTTAACTATAGAACGAATACCTTTATTTGTATGA
TCAGTTTTAATTACTGCTATTCTCCTTCTTCTTTCCCTTCCGGTTTTAGCCGGGGCTATT
ACCATACTTTTAACTGATCGAAATTTTAACACCTCTTTTTTTGACCCCTCAGGGGGTGGG
GATCCAA------------------------------

#Bothriocroton_undatum_JN863728
GGAATAACAGGCCTTTCTATAAGAATTTTAATCCGAATAGAATTAGGCCAACCTGGAAGA
TTAATTGGAAATGACCAAATTTATAATGTTATTGTAACTGCTCATGCTTTTATTATAATT
TTTTTTATAGTTATACCAATTATAATTGGTGGATTTGGTAATTGACTTGTACCAATCATA
TTGGGGGCTCCAGATATGGCATTTCCTCGGATAAATAATATAAGATTTTGGCTTCTTCCC
CCCGCATTATTTATACTCATGAATTCTTCCTTAATTGAAAGAGGAGCAGGAACAGGATGA
ACTGTTTATCCTCCTCTTTCTTCTAATCTCTCACATTATGGCCCCTCAGTGGATATGGCT
ATTTTCTCTCTTCATCTCGCAGGCGCGAGATCAATTTTAGGGGCTATTAATTTCATCACT
ACTATTATAAATATACGCTCATTAGGTATATCTTTAGAGCGGATACCTTTATTTGTTTGA
TCAGTTCTCATTACAGCCGTTCTTCTTTTATTGTCCCTCCCAGTATTAGCAGGAGCCATT
ACCATACTCTTAACTGACCGTAATTTTAATACTTCTTTTTTTGACCCTTCCGGGGGGGGA
GATCCAA------------------------------

#Bothriocroton_undatum_NC_017757
GGAATAACAGGCCTTTCTATAAGAATTTTAATCCGAATAGAATTAGGCCAACCTGGAAGA
TTAATTGGAAATGACCAAATTTATAATGTTATTGTAACTGCTCATGCTTTTATTATAATT
TTTTTTATAGTTATACCAATTATAATTGGTGGATTTGGTAATTGACTTGTACCAATCATA
TTGGGGGCTCCAGATATGGCATTTCCTCGGATAAATAATATAAGATTTTGGCTTCTTCCC
CCCGCATTATTTATACTCATGAATTCTTCCTTAATTGAAAGAGGAGCAGGAACAGGATGA
ACTGTTTATCCTCCTCTTTCTTCTAATCTCTCACATTATGGCCCCTCAGTGGATATGGCT
ATTTTCTCTCTTCATCTCGCAGGCGCGAGATCAATTTTAGGGGCTATTAATTTCATCACT
ACTATTATAAATATACGCTCATTAGGTATATCTTTAGAGCGGATACCTTTATTTGTTTGA
TCAGTTCTCATTACAGCCGTTCTTCTTTTATTGTCCCTCCCAGTATTAGCAGGAGCCATT
ACCATACTCTTAACTGACCGTAATTTTAATACTTCTTTTTTTGACCCTTCCGGGGGGGGA
GATCCAA------------------------------

#Bothriocroton_concolor_JN863727
GGTATAATAGGACTATCAATAAGAATTTTAATTCGCATAGAATTAGGCCAACCTGGCAGA
ATAATTGGCAATGACCAAATTTATAATGTAATTGTAACAGCCCATGCTTTCATCATAATT
TTTTTTATAGTGATACCTATTATAATCGGAGGCTTTGGAAATTGACTTGTTCCAATTATA
TTAGGAGCCCCAGACATAGCATTCCCCCGAATAAATAATATAAGATTTTGACTCTTACCC
CCCTCTTTATTTATACTTGTAAACTCCTCCCTAGTTGAAAGAGGAGCAGGGACAGGGTGA
ACTGTTTACCCTCCTCTTTCCTCTAATCTTTCCCATTATGGGCCATCTGTAGATATAGCT
ATTTTTTCTTTACATCTAGCTGGAGCTAGATCAATTTTAGGTGCAATCAATTTTATTACT
ACTATTGTAAACATACGCTCTTTAGGTTTAACTATAGAACGAATACCTTTATTTGTATGA
TCAGTTTTAATTACTGCTATTCTCCTTCTTCTTTCCCTTCCGGTTTTAGCCGGGGCTATT
ACCATACTTTTAACTGATCGAAATTTTAACACCTCTTTTTTTGACCCCTCAGGGGGTGGG
GATCCAA------------------------------

#Amblyomma_americanum_DQ168131
----TAGCGGGATTATCTATAAGAATTTTAATTCGAATAGAACTAGGCCAACCCGGTACA
TTAATTGGAAATGATCAAATTTATAATGTTATTGTAACAGCCCATGCATTTATTATAATT
TTTTTTATAGTTATACCAATTATAATCGGAGGATTCGGAAACTGGCTTGTACCCATTATG
CTTGGAGCTCCAGATATAGCTTTTCCTCGGATAAATAATATAAGTTTTTGACTTCTTCCC
CCATCTCTTTGTCTTTTAATCAACTCTTCTCTTGTGGAATCCGGAGCCGGAACCGGCTGA
ACAGTTTACCCCCCATTGTCATCAAACATTTCTCATTATGGTCCTTCAGTGGATTTAGCT
ATTTTTTCACTTCATTTAGCTGGGGCTTCATCTATTTTAGGTTCAATTAATTTTATTACT
ACAATTATTAATATACGCTCCATTGGAATGACAATAGAGCGAATTCCTTTATTTGTATGA
TCAGTGTTTATTACTACCATTCTCCTCCTCCTGTCTCTCCCAGTTTTAGCTGGAGCAATT
ACCATATTACTTACAGATCGGAATTTTAATACCTCATTTTTTGATCCTTCAGGGGGAGGA
GATCCAATTTTATATCAACATTTATTTTGATTTTTTG

#Amblyomma_sphenodonti_NC_017745
----TAATTGGTTTATCCATAAGAATTATAATTCGAATAGAATTAGGCCAACCTGGAAGA
TTAATTGGAAACGACCAAACTTATAATGTTATTGTTACAGCACACGCCTTTATTATAATT
TTTTTTATAGTAATACCATTAATAATTGGAGGATTTGGAAATTGACTTATCCCTATCATA
TTGGGGGCTCCAGATATAGCATTCCCACGAATAAATAACATAAGATTTTGACTTTTACCC
CCTTCTTTATTTTTACTAATTAATTCTTCTTTAGTAGAAAGTGGAGCAGGAACTGGATGA
ACAGTTTATCCCCCTTTATCCTCTAATATTTCCCATTATGGACCATCCGTAGATATGGCA
ATTTTTTCCCTTCATTTAGCCGGAGCTTCATCAATTCTAGGTGCAATTAATTTTATCACA
ACAATTGTTAACATACGATCAATTGGTATAACATTAGAATGCATACCCCTATTTGTATGA
TCAGTATTTTTAACCGCTATTCTTTTATTGCTCTCTCTTCCTGTCCTAGCCGGAGCAATT
ACTATATTATTAACTGACCGTAACTTCAATACTTCATTTTTTGATCCTTCAGGTGGAGGA
GATCCAATTTTATACCAACATCTTTTTTGATTCTTTG

#Amblyomma_sphenodonti_JN863731
----TAATTGGTTTATCCATAAGAATTATAATTCGAATAGAATTAGGCCAACCTGGAAGA
TTAATTGGAAACGACCAAACTTATAATGTTATTGTTACAGCACACGCCTTTATTATAATT
TTTTTTATAGTAATACCATTAATAATTGGAGGATTTGGAAATTGACTTATCCCTATCATA
TTGGGGGCTCCAGATATAGCATTCCCACGAATAAATAACATAAGATTTTGACTTTTACCC
CCTTCTTTATTTTTACTAATTAATTCTTCTTTAGTAGAAAGTGGAGCAGGAACTGGATGA
ACAGTTTATCCCCCTTTATCCTCTAATATTTCCCATTATGGACCATCCGTAGATATGGCA
ATTTTTTCCCTTCATTTAGCCGGAGCTTCATCAATTCTAGGTGCAATTAATTTTATCACA
ACAATTGTTAACATACGATCAATTGGTATAACATTAGAATGCATACCCCTATTTGTATGA
TCAGTATTTTTAACCGCTATTCTTTTATTGCTCTCTCTTCCTGTCCTAGCCGGAGCAATT
ACTATATTATTAACTGACCGTAACTTCAATACTTCATTTTTTGATCCTTCAGGTGGAGGA
GATCCAATTTTATACCAACATCTTTTTTGATTCTTTG

#Amblyomma_triguttatum_NC_005963
----TAGTTGGGTTGTCTATAAGACTTTTAATTCGCATAGAATTAGGTCAACCAGGCTCC
TTAATTGGGAATGACCAAATTTACAATGTAATTGTAACAGCCCATGCATTTATTATAATT
TTTTTTATGGTTATACCTATTATAATTGGGGGATTTGGAAATTGACTAATTCCTATTATA
TTAGGTGCTCCTGATATAGCATTTCCTCGCATAAACAATATAAGATTTTGGTTACTCCCG
CCCTCATTATGTTTACTAATCAATTCTTCATTGATTGAATCGGGAACAGGTACAGGATGA
ACAGTTTATCCCCCCCTATCTTCCAATCTTTCTCATTACGGGCCTTCAGTTGACATAGCT
ATTTTTTCTTTACATCTAGCAGGAGCATCTTCTATTTTAGGATCAATTAATTTTATTACT
ACTATTATTAACATACGTTCTATAGGAATAACTTTAGAGCGAATACCTCTTTTTGTATGA
TCAGTTTTTATTACAACTATTCTTCTTCTTTTATCACTACCAGTATTAGCAGGGGCAATT
ACTATATTACTTACAGATCGAAATTTTAATACTTCATTTTTTGACCCCTCTGGAGGAGGT
GACCCTATTTTATATCAACATTTATTTTGATTTTTTG

#Amblyomma_variegatum_GU062743
----TTTCAGGGTTGTCAATAAGAATTTTAATTCGAATAGAACTAGGCCAACCAGGAACA
TTGATTGGTAATGACCAAATTTACAATGTAATCGTAACAGCACATGCATTTATTATAATT
TTTTTTATAGTTATACCAATTATAATTGGGGGGTTTGGAAATTGATTAATTCCTATTATA
CTAGGAGCTCCAGACATAGCCTTTCCTCGTATAAATAACATAAGATTTTGACTTCTCCCC
CCTTCTCTTTGCCTATTAATTAATTCATCTTTAGTTGAATCAGGGGCCGGGACTGGATGA
ACTGTTTATCCACCCTTGTCTTCTAATCTCTCGCATTATGGCCCGTCAGTAGATATAGCA
ATTTTTTCTTTACATTTAGCAGGGGCATCATCTATTTTAGGATCAATTAATTTCATCACA
ACTATTATTAATATACGGTCAATTGGTATAACAATAGAACGAATCCCTTTATTTGTTTGG
TCTGTTTTAACTACGACAATTCTACTTCTTCTTTCTCTTCCGGTTTTAGCGGGAGCCATT
ACAATATTATTAACAGATCGAAATTTTAACACGTCATTTTTTGACCCGTCAGGGGGAGGA
GATCCTATTTTATACCAACATTTATTT----------

#Amblyomma_elaphense_NC_017758
----TAATCGGTTTATCAATAAGAATTCTAATTCGAATAGAATTAAGACAGCCTGGTAGC
ATAATTAATAATGATCAAGTATATAATACAATTGTAACATCTCATGCCTTCATTATAATT
TTTTTTATGGTCATACCAATTATAATTGGAGGCTTTGGTAATTGATTAATTCCGATTATA
TTAGGAGCTCCAGATATAGCATTTCCTCGTATAAATAATATAAGTTTTTGATTATTACCT
CCTTCTTTATTCTTATTAATAAATTCATCATTAGTAGAAAGAGGAGCAGGAACAGGATGA
ACAATTTATCCACCATTATCCTCTAATATTTCACACTACGGACCTTCAGTAGATATAGTA
ATTTTCTCTCTTCATTTAGCTGGTGTATCTTCGATTCTTGGTTCAATTAATTTTATTACT
ACAATTTTTAATATACGAATATTAGGAATAACTATAGAACGAATACCTTTATTTGTTTGA
TCAGTTCTAATTACCACTATTTTACTTCTTTTATCCTTACCTGTTCTTGCTGGTGCAATT
ACAATATTATTAACCGATCGAAATTTCAATACCTCGTTCTTTGATCCATCAGGAGGTGGA
GATCCTATTTTATATCAACATTTATTTTGATTTTTTG

#Amblyomma_elaphense_JN863729
----TAATCGGTTTATCAATAAGAATTCTAATTCGAATAGAATTAAGACAGCCTGGTAGC
ATAATTAATAATGATCAAGTATATAATACAATTGTAACATCTCATGCCTTCATTATAATT
TTTTTTATGGTCATACCAATTATAATTGGAGGCTTTGGTAATTGATTAATTCCGATTATA
TTAGGAGCTCCAGATATAGCATTTCCTCGTATAAATAATATAAGTTTTTGATTATTACCT
CCTTCTTTATTCTTATTAATAAATTCATCATTAGTAGAAAGAGGAGCAGGAACAGGATGA
ACAATTTATCCACCATTATCCTCTAATATTTCACACTACGGACCTTCAGTAGATATAGTA
ATTTTCTCTCTTCATTTAGCTGGTGTATCTTCGATTCTTGGTTCAATTAATTTTATTACT
ACAATTTTTAATATACGAATATTAGGAATAACTATAGAACGAATACCTTTATTTGTTTGA
TCAGTTCTAATTACCACTATTTTACTTCTTTTATCCTTACCTGTTCTTGCTGGTGCAATT
ACAATATTATTAACCGATCGAAATTTCAATACCTCGTTCTTTGATCCATCAGGAGGTGGA
GATCCTATTTTATATCAACATTTATTTTGATTTTTTG

#Aponomma_fimbriatum_NC_017759
----TTATAGGTTTATCCATAAGAATTTTAATCCGTCTTGAACTCAGCCAACCTGGTTCA
TTAATTGGAAATGACCAAATTTATAACGTAATTGTGACCGCTCACGCCTTTATTATAATT
TTTTTTATAGTTATACCAATTATAATTGGAGGGTTTGGAAATTGACTAGTGCCCATTATA
ATCGGTGCCCCTGATATAGCATTCCCTCGGATAAACAATATAAGATTTTGATTATTACCG
CCTTCATTATGCTTACTAATTAATTCCTCATTAGTAGAATCCGGGGCTGGGACTGGATGA
ACTGTTTATCCCCCCTTGTCCTCAAATCTTTCTCATTATGGTCCTTCAGTGGACTTAGCT
ATTTTTTCCCTTCATTTGGCAGGAGCTTCCTCAATTTTAGGCTCGATTAACTTTATTACA
ACTATTATTAATATACGGTCTATTGGCATAACCATAGAACGAGTTCCTCTTTTTGTTTGA
TCTGTTCTAACTACTACAATTCTTCTCCTGCTTTCTTTACCTGTTTTAGCAGGAGCTATC
ACTATACTTCTTACAGACCGAAACTTTAATACCTCATTCTTTGACCCATCAGGGGGAGGT
GATCCAATTTTATATCAACACTTATTTTGATTTTTTG

#Aponomma_fimbriatum_JN863730
----TTATAGGTTTATCCATAAGAATTTTAATCCGTCTTGAACTCAGCCAACCTGGTTCA
TTAATTGGAAATGACCAAATTTATAACGTAATTGTGACCGCTCACGCCTTTATTATAATT
TTTTTTATAGTTATACCAATTATAATTGGAGGGTTTGGAAATTGACTAGTGCCCATTATA
ATCGGTGCCCCTGATATAGCATTCCCTCGGATAAACAATATAAGATTTTGATTATTACCG
CCTTCATTATGCTTACTAATTAATTCCTCATTAGTAGAATCCGGGGCTGGGACTGGATGA
ACTGTTTATCCCCCCTTGTCCTCAAATCTTTCTCATTATGGTCCTTCAGTGGACTTAGCT
ATTTTTTCCCTTCATTTGGCAGGAGCTTCCTCAATTTTAGGCTCGATTAACTTTATTACA
ACTATTATTAATATACGGTCTATTGGCATAACCATAGAACGAGTTCCTCTTTTTGTTTGA
TCTGTTCTAACTACTACAATTCTTCTCCTGCTTTCTTTACCTGTTTTAGCAGGAGCTATC
ACTATACTTCTTACAGACCGAAACTTTAATACCTCATTCTTTGACCCATCAGGGGGAGGT
GATCCAATTTTATATCAACACTTATTTTGATTTTTTG

#Amblyomma_sphenodonti_DQ507239
----TAATTGGTTTATCCATAAGAATTATAATTCGAATAGAATTAGGCCAACCCGGAAGA
TTAATTGGAAACGACCAAACTTATAATGTTATTGTTACAGCACACGCCTTTATTATAATT
TTTTTTATAGTAATACCATTAATAATTGGGGGATTTGGAAATTGACTTATCCCCATCATA
TTGGGGGCTCCAGATATAGCATTTCCACGAATAAATAACATAAGATTTTGACTTTTACCC
CCTTCTTTATTTTTACTAATTAATTCTTCTTTGGTAGAAAGTGGAGCAGGAACTGGATGA
ACAGTATATCCCCCTTTATCCTCTAATATTTCCCATTATGGACCATCCGTAGATATGGCA
ATTTTTTCCCTCCACTTAGCCGGAGCTTCATCAATTCTAGGTGCAATTAATTTTATCACA
ACAATTGTTAACATACGATCAATTGGTATAACATTAGAACGCATACCCCTATTTGTATGA
TCAGTATTTTTAACCGCTATTCTTTTATTGCTCTCTCTTCCTGTCCTAGCAGGAGCAATT
ACTATATTATTAACTGACCGTAACTTCAATACTTCATTTTTTGATCCTTCAGGTGGGGGA
GAT----------------------------------

#Amblyomma_sphenodonti_DQ507240
----TAATTGGTTTATCCATAAGAATTATAATTCGAATAGAATTATGCCAACCCGGAAGA
TTAATTGGAAACGACCAAACTTATAATGTTATTGTTACAGCACACGCCTTTATTATAATT
TTTTTTATAGTAATACCATTAATAATTGGGGGATTTGGAAATTGACTTATCCCTATCATA
TTGGGGGCTCCAGATATAGCATTCCCACGAATAAATAACATAAGATTTTGACTTTTACCC
CCTTCTTTATTTTTACTAATTAATTCTTCTTTAGTAGAAAGTGGAGCAGGAACTGGATGA
ACAGTATATCCCCCTTTATCCTCTAATATTTCTCATTATGGACCATCAGTAGATATGGCA
ATTTTTTCCCTTCACTTAGCCGGAGCTTCATCAATTCTAGGTGCAATTAATTTTATCACA
ACAATTGTTAACATACGATCAATTGGTATAACATTAGAACGCATACCCCTATTTGTATGA
TCAGTATTTTTAACCGCTATTCTTTTATTGCTCTCTCTTCCTGTCCTAGCCGGAGCAATT
ACTATATTATTAACTGACCGTAACTTCAATACTTCATTTTTTGATCCTTCAGGTGGAGGA
GAT----------------------------------

#Amblyomma_sphenodonti_DQ507241
----TAATTGGTTTATCCATAAGAATTATAATTCGAATAGAATTAGGCCAACCCGGAAGA
TTAATTGGAAACGACCAAACTTATAATGTTATTGTTACAGCACACGCCTTTATTATAATT
TTTTTTATAGTAATACCATTAATAATTGGGGGATTTGGAAATTGACTTATCCCTATCATA
TTGGGGGCTCCAGATATAGCATTCCCACGAATAAATAACATAAGATTTTGACTTTTACCC
CCTTCTTTATTTTTACTAATTAATTCTTCTTTAGTAGAAAGTGGAGCAGGAACTGGATGA
ACAGTATATCCCCCTTTATCCTCTAATATTTCTCATTATGGACCATCAGTAGATATGGCA
ATTTTTTCCCTTCACTTAGCCGGAGCTTCATCAATTCTAGGTGCAATTAATTTTATCACA
ACAATTGTTAACATACGATCAATTGGTATAACATTAGAACGCATACCCCTATTTGTATGA
TCAGTATTTTTAACCGCTATTCTTTTATTGCTCTCTCTTCCTGTCCTAGCCGGAGCAATT
ACTATATTATTAACTGACCGTAACTTCAATACTTCATTTTTTGATCCTTCAGGTGGAGGA
GAT----------------------------------

#Amblyomma_sphenodonti_DQ507242
----TAATTGGTTTATCCATAAGAATTATAATTCGAATAGAATTAGGCCAACCCGGAAGA
TTAATTGGAAACGACCAAACTTATAATGTTATTGTTACAGCACACGCCTTTATTATAATT
TTTTTTATAGTAATACCATTAATAATTGGGGGATTTGGAAATTGACTTATCCCCATCATA
TTGGGGGCTCCAGATATAGCATTCCCACGAATAAATAACATAAGATTTTGACTTTTACCC
CCTTCTTTATTTTTACTAATTAATTCTTCTTTGGTAGAAAGTGGTGCAGGAACTGGATGA
ACAGTATATCCCCCTTTATCCTCTAATATTTCCCATTATGGACCATCAGTAGATATGGCA
ATTTTTTCCCTCCACTTAGCCGGAGCTTCATCAATTCTAGGTGCAATTAATTTTATCACA
ACAATTGTTAACATACGATCAATTGGTATAACATTAGAACGCATACCCCTATTTGTATGA
TCAGTATTTTTAACCGCTATTCTTTTATTGCTCTCTCTTCCTGTCCTAGCCGGAGCAATT
ACTATATTATTAACTGACCGTAACTTCAATACTTCATTTTTTGATCCTTCAGGTGGGGGA
GAT----------------------------------

#Amblyomma_sphenodonti_DQ507243
----TAATTGGTTTATCCATAAGAATTATAATTCGAATAGAATTAGGCCAACCTGGAAGA
TTAATTGGAAACGACCAAACTTATAATGTTATTGTTACAGCACACGCCTTTATTATAATT
TTTTTTATAGTAATACCATTAATAATTGGGGGATTTGGAAATTGACTTATCCCTATCATA
TTGGGGGCTCCAGATATAGCATTCCCACGAATAAATAACATAAGATTTTGACTTTTACCC
CCTTCTTTATTTTTACTAATTAATTCTTCTTTAGTAGAAAGTGGAGCAGGAACTGGATGA
ACAGTTTATCCCCCTTTATCCTCTAATATTTCCCATTATGGACCATCCGTAGATATGGCA
ATTTTTTCCCTTCATTTAGCCGGAGCTTCATCAATTCTAGGTGCAATTAATTTTATCACA
ACAATTGTTAACATACGATCAATTGGTATAACATTAGAATGCATACCCCTATTTGTATGA
TCAGTATTTTTAACCGCTATTCTTTTATTGCTCTCTCTTCCTGTCCTAGCCGGAGCAATT
ACTATATTATTAACTGACCGTAACTTCAATACTTCATTTTTTGATCCTTCAGGTGGAGGA
GAT----------------------------------

#Amblyomma_sphenodonti_DQ507244
----TAATTGGTTTATCCATAAGAATTATAATTCGAATAGAATTAGGCCAACCTGGAAGA
TTAATTGGAAACGACCAAACTTATAATGTTATTGTTACAGCACACGCCTTTATTATAATT
TTTTTTATAGTAATACCATTAATAATTGGAGGATTTGGAAATTGACTTATCCCTATCATA
TTGGGGGCTCCAGATATAGCATTCCCACGAATAAATAACATAAGATTTTGACTTTTACCC
CCTTCTTTATTTTTACTAATTAATTCTTCTTTAGTAGAAAGTGGAGCAGGAACTGGATGA
ACAGTTTATCCCCCTTTATCCTCTAATATTTCCCATTATGGACCATCCGTAGATATGGCA
ATTTTTTCCCTTCATTTAGCCGGAGCTTCATCAATTCTAGGTGCAATTAATTTTATCACA
ACAATTGTTAACATACGATCAATTGGTATAACATTAGAATGCATACCCCTATTTGTATGA
TCAGTATTTTTAACCGCTATTCTTTTATTGCTCTCTCTTCCTGTCCTAGCCGGAGCAATT
ACTATATTATTAACTGACCGTAACTTCAATACTTCATTTTTTGATCCTTCAGGTGGAGGA
GAT----------------------------------

#Amblyomma_triguttatum_AB113317
----TAGTTGGGTTGTCTATAAGACTTTTAATTCGCATAGAATTAGGTCAACCAGGCTCC
TTAATTGGGAATGACCAAATTTACAATGTAATTGTAACAGCCCATGCATTTATTATAATT
TTTTTTATGGTTATACCTATTATAATTGGGGGATTTGGAAATTGACTAATTCCTATTATA
TTAGGTGCTCCTGATATAGCATTTCCTCGCATAAACAATATAAGATTTTGGTTACTCCCG
CCCTCATTATGTTTACTAATCAATTCTTCATTGATTGAATCGGGAACAGGTACAGGATGA
ACAGTTTATCCCCCCCTATCTTCCAATCTTTCTCATTACGGGCCTTCAGTTGACATAGCT
ATTTTTTCTTTACATCTAGCAGGAGCATCTTCTATTTTAGGATCAATTAATTTTATTACT
ACTATTATTAACATACGTTCTATAGGAATAACTTTAGAGCGAATACCTCTTTTTGTATGA
TCAGTTTTTATTACAACTATTCTTCTTCTTTTATCACTACCAGTATTAGCAGGGGCAATT
ACTATATTACTTACAGATCGAAATTTTAATACTTCATTTTTTGACCCCTCTGGAGGAGGT
GACCCTATTTTATATCAACATTTATTTTGATTTTTTG

#Amblyomma_limbatum_FJ584428
------------------------------------------------------------
------------------------------------------------------------
------------------------------------------------------------
------------------GCATTTCCCCGAATAAACAACATAAGATTTTGATTACTTCCT
CCTTCACTATGCCTTCTAATTAATTCTTCATTAATTGAATCAGGAGCAGGAACTGGTTGA
ACTGTTTATCCTCCTCTTTCTTCAAATCTTTCCCATTATGGACCCTCAGTAGACATAGCA
ATTTTTTCTTTACATTTAGCAGGAGCATCATCAATTTTAGGTTCAATTAACTTCATTACT
ACTATTATTAATATACGTTCTTCAGGAATATCATTAGAACGTATACCTCTTTTTGTATGA
TCAGTATTTATTACTACAATTCTTCTTTTATTATCTTTACCTGTCCTTGCAGGAGCAATT
ACAATATTACTAACAGATCGAAATTTTAATACTTCATTTTTTGACCCTTCAGGGGGAGGA
GACCCCATTTTATACCAACATTTATTTTGATTTTTTG

#Amblyomma_limbatum_FJ584434
------------------------------------------------------------
------------------------------------------------------------
------------------------------------------------------------
------------------GCATTTCCCCGAATAAACAACATAAGATTTTGATTACTTCCT
CCTTCACTATGCCTTCTAATTAATTCTTCATTAATTGAATCAGGAGCAGGAACMGGTTGA
ACMGTTTATCCTCCTCTTTCTTCAAATCTTTCCCATTATGGGCCCTCAGTAGACATAGCA
ATTTTTTCTTTACATTTAGCAGGAGCATCATCAATTTTAGGTTCAATTAACTTCATTACT
ACTATTATTAATATACGTTCTTCAGGAATATCATTAGAACGTATACCTCTTTTTGTATGA
TCAGTATTTATTACTACAATTCTTCTTTTATTATCTTTACCTGTCCTTGCAGGAGCAATT
ACAATATTACTAACAGATCGAAATTTTAATACTTCATTCTTTGACCCTTCAGGGGGAGGA
GACCCCATTTTATACCAACATTTATTTTGATTTTTTG

#Amblyomma_limbatum_FJ584430
------------------------------------------------------------
------------------------------------------------------------
------------------------------------------------------------
------------------GCATTTCCCCGAATAAACAACATAAGATTTTGATTACTTCCT
CCTTCACTAWGCCTTCTAATTAATTCTTCATTAATMGAATCAGGAGCAGGAACMGGTTGA
ACTGTTTATCCTCCTCTTTCTTCAAATCTTTCCCATTAWGGACCCTCAGTAGACATAGCA
ATTTTTTCTTTACATTTAGCAGGAGCATCATCAATTTTAGGTTCAATTAACTTCATTACT
ACTATTATTAATATACGTTCTTCAGGAATATCATTAGAACGTATACCTCTTTTTGTATGA
TCAGTATTTATTACTACAATTCTTCTTTTATTATCTTTACCTGTCCTTGCAGGAGCAATT
ACAATATTACTAACAGATCGAAATTTTAATACTTCATTCTTTGACCCTTCAGGGGGAGGA
GACCCCATTTTATACCAACATTTATTTTGATTTTTTG

#Amblyomma_limbatum_FJ584432
------------------------------------------------------------
------------------------------------------------------------
------------------------------------------------------------
------------------GCATTTCCCCGAATAAACAACATAAGATTTTGATTACTTCCT
CCTTCACTATGCCTTCTAATTAATTCTTCATTAATTGAATCAGGAGCAGGAACTGGTTGA
ACTGTTTATCCTCCTCTTTCTTCAAATCTTTCCCATTATGGACCCTCAGTAGACATAGCA
ATTTTTTCTTTACATTTAGCAGGAGCATCATCAATTTTAGGTTCAATTAACTTCATTACT
ACTATTATTAATATACGTTCTTCAGGAATATCATTAGAACGTATACCTCTTTTTGTATGA
TCAGTATTTATTACTACAATTCTTCTTTTATTATCTTTACCTGTCCTTGCAGGAGCAATT
ACAATATTACTAACAGATCGAAATTTTAATACTTCATTTTTTGACCCTTCAGGGGGAGGA
GACCCCATTTTATACCAACATTTATTTTGATTTTTTG

#Amblyomma_limbatum_FJ584431
------------------------------------------------------------
------------------------------------------------------------
------------------------------------------------------------
------------------GCATTTCCCCGAATAAACAACATAAGATTTTGATTACTTCCT
CCTTCACTATGCCTTCTAATTAATTCTTCATTAATTGAATCAGGAGCAGGAACTGGTTGA
ACTGTTTATCCTCCTCTTTCTTCAAATCTTTCCCATTATGGACCCTCAGTAGACATAGCA
ATTTTTTCTTTACATTTAGCAGGAGCATCATCAATTTTAGGTTCAATTAACTTCATTACT
ACTATTATTAATATACGTTCTTCAGGAATATCATTAGAACGTATACCTCTTTTTGTATGA
TCAGTATTTATTACTACAATTCTTCTTTTATTATCTTTACCTGTCCTTGCAGGAGCAATT
ACAATATTACTAACAGATCGAAATTTTAATACTTCATTCTTTGACCCTTCAGGGGGAGGA
AACCCCATTTTATACCAACATTTATTTTGATTTTTTG

#Amblyomma_limbatum_FJ584429
------------------------------------------------------------
------------------------------------------------------------
------------------------------------------------------------
------------------GCATTTCCCCGAATAAACAACATAAGATTTTGATTACTTCCT
CCTTCACTATGCCTTCTAATTAATTCTTCATTAATTGAATCAGGAGCAGGAACMGGTMGA
ACMGTTTATCCTCCTCTTTCTTCAAATCTTTCCCATTAWGGACCCTCAGTAGACATAGCA
ATTTTTTCTTTACATTTAGCAGGAGCATCATCAATTTTAGGTTCAATTAACTTCATTACT
ACTATTATTAATATACGTTCTTCAGGAATATCATTAGAACGTATACCTCTTTTTGTATGA
TCAGTATTTATTACTACAATTCTTCTTTTATTATCTTTACCTGTCCTTGCAGGAGCAATT
ACAATATTACTAACAGATCGAAATTTTAATACTTCATTTTTTGACCCTTCAGGGGGAGGA
GACCCCATTTTATACCAACATTTATTTTGATTTTTTG

#Amblyomma_limbatum_FJ584433
------------------------------------------------------------
------------------------------------------------------------
------------------------------------------------------------
------------------GCATTTCCCCGAATAAACAACATAAGATTTTGATTACTTCCT
CCTTCACTATGCCTTCTAATTAATTCTTCATTAATTGAATCAGGAGCAGGAACTGGTTGA
ACTGTTTATCCTCCTCTTTCTTCAAATCTTTCCCATTATGGACCCTCAGTAGACATAGCA
ATTTTTTCTTTACATTTAGCAGGAGCATCATCAATTTTAGGTTCAATTAACTTCATTACT
ACTATTATTAATATACGTTCTTCAGGAATATCATTAGAACGTATACCTCTTTTTGTATGA
TCAGTATTTATTACTACAATTCTTCTTTTATTATCTTTACCTGTCCTTGCAGGAGCAATT
ACAATATTACTAACAGATCGAAATTTTAATACTTCATTTTTTGACCCTTCAGGGGGAGGA
GACCCCATTTTATACCAACATTTATTTTGATTTTTTG

#Amblyomma_limbatum_FJ584435
------------------------------------------------------------
------------------------------------------------------------
------------------------------------------------------------
------------------GCATTTCCCCGAATAAACAACATAAGATTTTGATTACTTCCT
CCTTCACTATGCCTTCTAATTAATTCTTCATTAATTGAATCAGGAGCAGGAACTGGTTGA
ACTGTTTATCCTCCTCTTTCTTCAAATCTTTCCCATTATGGACCCTCAGTAGACATAGCA
ATTTTTTCTTTACATTTAGCAGGAGCATCATCAATTTTAGGTTCAATTAACTTCATTACT
ACTATTATTAATATACGTTCTTCAGGAATATCATTAGAACGTATACCTCTTTTTGTATGA
TCAGTATTTATTACTACAATTCTTCTTTTATTATCTTTACCTGTCCTTGCAGGAGCAATT
ACAATATTACTAACAGATCGAAATTTTAATACTTCATTCTTTGACCCTTCAGGGGGAGGA
GACCCCATTTTATACCAACATTTATTTTGATTTTTTG

#Amblyomma_pattoni_HM193876
----TTATAGGCTTATCCATAAGAATTTTAATTCGAATAGAATTAGGCCAACCAGGAACA
TTAATTGGAAATGACCAAATTTACAATGTAATTGTGACAGCTCATGCATTTATTATAATT
TTTTTTATAGTTATACCTATTATAATTGGAGGATTTGGAAATTGATTAGTTCCTATTATA
CTAGGAGCTCCTGATATAGCTTTCCCTCGAATAAATAATATAAGATTTTGACTTCTCCCT
CCTTCATTATGTTTATTAATTAATTCTTCTTTAATTGAATCAGGAGTTGGAACTGGATGA
ACTGTTTATCCACCTCTTTCATCTAATCTTTCTCATTATGGACCTTCAGTTGATATAGCT
ATTTTTTCATTACATTTAGCTGGTGCATCTTCAATTTTAGGATCAATTAATTTTATTACT
ACTATTATAAATATACGTTCTATTGGTATAACCATAGAACGTATACCATTATTTGTATGA
TCTGTATTAACAACTACAATTCTTCTCCTTCTTTCTTTGCCTGTATTAGCAGGTGCTATT
ACAATATTATTAACAGATCGAAATTTTAATACTTCATTTTTTGACCCTTCTGGAGGTGGG
GATCCAATTTTATATCAACATTTATTTTGATTTTTTG

#Amblyomma_pattoni_HM193875
----TTATAGGCTTATCCATAAGAATTTTAATTCGAATAGAATTAGGCCAACCAGGAACA
TTAATTGGAAATGACCAAATTTACAATGTAATTGTGACAGCTCATGCATTTATTATAATT
TTTTTTATAGTTATACCTATTATAATTGGAGGATTTGGAAATTGATTAGTTCCTATTATA
CTAGGAGCTCCTGATATAGCTTTCCCTCGAATAAATAATATAAGATTTTGACTTCTCCCT
CCTTCATTATGTTTATTAATTAATTCTTCTTTAATTGAATCAGGAGTTGGAACTGGATGA
ACTGTTTATCCACCTCTTTCATCTAATCTTTCTCATTATGGACCTTCAGTTGATATAGCT
ATTTTTTCATTACATTTAGCTGGTGCATCTTCAATTTTAGGATCAATTAATTTTATTACT
ACTATTGTAAATATACGTTCTATTGGTATAACCATAGAACGTATACCATTATTTGTATGA
TCTGTATTAACAACTACAATTCTTCTCCTTCTTTCTTTGCCTGTATTAGCAGGTGCTATT
ACAATATTATTAACAGATCGAAATTTTAATACTTCATTTTTTGACCCTTCTGGAGGTGGG
GATCCAA------------------------------

#Amblyomma_testudinarium_HM193894
----TTTTAGGCCTTTCCATAAGAATTTTAATTCGATTAGAATTAAATCAACCTGGAAGA
ATAATTGGAAATGATCAAATTTACAACGTAATTGTTACAGCCCATGCTTTTATCATAATT
TTTTTCATAGTAATACCTATTATAATTGGCGGTTTTGGAAATTGATTAGTACCAATAATA
TTAGGCGCTCCAGATATAGCATTTCCCCGAATAAATAATATAAGATTTTGACTTCTTCCA
CCATCATTAATTATACTTTTAAGATCATCATTAATTGAATCTGGAGCAGGAACTGGATGA
ACAGTTTACCCTCCACTTTCATCTAATTTATCCCACTATGGACCCTCAGTAGACATAGCA
ATTTTTTCTCTTCATTTAGCAGGGGCTTCTTCTATTTTAGGTTCAATTAATTTTATTACA
ACAATTATTAATATACGATCAGTTGGCATAACATTAGAACGAATTCCTTTGTTTGTATGA
TCGATTTTAATTACTACAATTTTACTTCTTCTTTCATTACCTGTTTTAGCAGGGGCCATT
ACAATATTATTAACTGACCGAAATTTTAATACCTCATTCTTTGACCCTTCTGGGGGAGGA
GACCCAATTTTATACCAACATTTATTTTGATTTTTTG

#Amblyomma_testudinarium_HM193893
----TTATAGGCTTATCCATAAGAATTTTAATTCGAATAGAATTAGGCCAACCAGGAACA
TTAATTGGAAATGACCAAATTTACAATGTAATTGTGACAGCTCATGCATTTATTATAATT
TTTTTTATAGTTATACCTATTATAATTGGAGGATTTGGAAATTGATTAGTTCCTATTATA
CTAGGAGCTCCTGATATAGCTTTCCCTCGAATAAATAATATAAGATTTTGACTTCTCCCT
CCTTCATTATGTTTATTAATTAATTCTTCTTTAATTGAATCAGGAGTTGGAACTGGATGA
ACTGTTTATCCACCTCTTTCATCTAATCTTTCTCATTATGGACCTTCAGTTGATATAGCT
ATTTTTTCATTACATTTAGCTGGTGCATCTTCAATTTTAGGATCAATTAATTTTATTACT
ACTATTGTAAATATACGTTCTATTGGTATAACCATAGAACGTATACCATTATTTGTATGA
TCTGTATTAACAACTACAATTCTTCTCCTTCTTTCTTTGCCTGTATTAGCAGGTGCTATT
ACAATATTATTAACAGATCGAAATTTTAATACTTCATTTTTTGACCCTTCTGGAGGTGGG
GATCCAATTTTATATCAACATTTATTTTGATTTTTTG

#Amblyomma_testudinarium_HM193892
----TTTTAGGCCTTTCCATAAGAATTTTAATTCGATTAGAATTAAATCAACCTGGAAGA
ATAATTGGAAATGATCAAATTTACAACGTAATTGTTACAGCCCATGCTTTTATCATAATT
TTTTTCATAGTAATACCTATTATAATTGGTGGTTTTGGAAATTGATTAGTACCAATAATA
TTAGGCGCTCCAGATATAGCATTTCCCCGAATAAATAATATAAGATTTTGACTTCTTCCA
CCATCATTAATTATACTTTTAAGATCATCATTAATTGAATCTGGAGCAGGAACTGGATGA
ACAGTTTACCCTCCACTTTCATCTAATTTATCCCACTATGGACCCTCAGTAGACATAGCA
ATTTTTTCTCTTCATTTAGCAGGGGCTTCTTCTATTTTAGGTTCAATTAATTTTATTACA
ACAATTATTAATATACGATCAGTTGGTATAACATTAGAACGAATTCCTTTGTTTGTATGA
TCGGTTTTAATTACTACAATTTTACTTCTTCTTTCATTACCTGTTTTAGCAGGGGCCATT
ACAATATTATTAACTGACCGAAATTTTAATACCTCATTCTTTGACCCTTCTGGGGGAGGA
GACCCAATTAA--------------------------

#Amblyomma_testudinarium_HM193895
----TTTTAGGCCTTTCCGTAAGAATTTTAATTCGATTAGAATTAAGTCAACCTGGAAGA
ATAATTGGAAATGATCAAATTTACAACGTAATTGTTACAGCCCATGCTTTTATCATAATT
TTTTTCGTAGTAATACCTATTATAATTGGTGGTTTTGGAAATTGATTAGTACCAAGAATA
TTAGGCGCTCCGGATATAGCATTTCCCCGAATAAATAATATAAGATTTTGACTTCTTCCA
CCATCATTAATTATACTTTTAAGATCATCATTAATTGAATCTGGAGCAGGAACTGGATGA
ACAGTTTACCCTCCACTTTCATCTAATTTATCCCACTAGGGACCCTCAGTAGACATAGCA
ATTTTTTCTCTTCATTTAGCAGGGGCTTCTTCTATTTTAGGATCAATGAATTTTATTACT
TCAATTATTAATATACGATCAGGTGGTATAACATTAGAACGAAGTCCTTTGTTTGTATGA
TCGGTTTTAATTACTACAAGTTTACTTCTTCTTTCATTACCTGTGTTAGCAGTGGCCATT
ACGATATTATTAACTGACCGAAATTTTAATACTTCATTCCTGGACCCTTCGGGGGGAGGA
GACCCAATTATATACCAACATTTATTTTGATTTTTTG
