# Supplementary material for: Assessment of four DNA fragments (COI, 16S rDNA, ITS2, 12S rDNA) for species identification of the Ixodida (Acari: Ixodida)
Source: Parasit Vectors. 2014 Mar 3;7:93. doi: 10.1186/1756-3305-7-93 (PMC3945964; doi:10.1186/1756-3305-7-93)
Supplement: Additional file 8 — Appendix S3. The unscreened data set. [file 1756-3305-7-93-S8.zip › Appendix.S3/unscreed sequences/unscreened COI/unscreened Dermacentor COI.meg]

#mega
!Title ;
!Format DataType=DNA indel=- CodeTable=Standard;

!Domain=Data property=Coding CodonStart=1;
#Dermacentor_marginatus_HM193887
ATTGGAACAATATATTTAATTTTTGGAAGCTGAGCTGGAATAATAGGAATAAGAATAAGA
ATTCTTATTCGAATAGAACTTAGCCAACCTGGGACATTAATTGGAAATGATCAAATTTAT
AACGTAATTGTAACTGCTCACGCTTTCATTATAATTTTTTTTATAGTTATACCTATTATA
ATCGGGGGGTTCGGGAATTGGCTTGTCCCAATTATATTAGGTGCTCCAGATATAGCTTTT
CCCCGAATAAATAATATAAGATTCTGGTTACTTCCACCTTCACTATTCTTATTAATCAAT
TCTTCTTTAATTGAATCAGGAGCAGGGACTGGTTGAACAGTTTACCCTCCTTTATCTTCC
AATTTATCACATTATGGCCCTTCAGTAGATTTAGCAATTTTCTCTCTTCATTTAGCAGGG
GCATCATCAATTCTAGGAGCAATTAATTTCATTACTACAATTATTAACATACGATCAATT
GGAATAACTCTTGAACGTATACCTTTATTTGTTTGATCAGTATTAATTACTGCAATTTTA
CTTTTACTTTCCTTACCTGTTTTAGCAGGGGCAATTACCATATTATTAACAGATCGAAAT
TTTAATACATCATTCTTTGACCCTTCAGGGGGGGGAGATCCAATTTATT-----------
--------------

#Dermacentor_marginatus_HM193888
--------------------TTTTTGGAGCTGAGCTGGAATAATAGGAATAAGAATAAGA
ATTCTTATTCGAATAGAACTTAGCCAACCTGGGACATTAATTGGAAATGATCAAATTTAT
AACGTAATTGTAACTGCTCACGCTTTCATTATAATTTTTTTTATAGTTATACCTATTATA
ATCGGGGGGTTCGGGAATTGGCTTGTCCCAATTATATTAGGTGCTCCAGATATAGCTTTT
CCCCGAATAAATAATATAAGATTCTGGTTACTTCCACCTTCACTATTCTTATTAATCAAT
TCTTCTTTAATTGAATCAGGAGCAGGGACTGGTTGAACAGTTTACCCTCCTTTATCTTCC
AATTTATCACATTATGGCCCTTCAGTAGATTTAGCAATTTTCTCTCTTCATTTAGCAGGG
GCATCATCAATTCTAGGAGCAATTAATTTCATTACTACAATTATTAACATACGATCAATT
GGAATAACTCTTGAACGTATACCTTTATTTGTTTGATCAGTATTAATTACTGCAATTTTA
CTTTTACTTTCCTTACCTGTTTTAGCAGGGGCAATTACCATATTATTAACAGATCGAAAT
TTTAATACATCATTCTTTGACCCTTCAGGGGGGGGAGATCCAATTTTATATCAACATCTA
TTTTGATTTTTTGG

#Dermacentor_marginatus_HM193890
---------------TTTAATTTTTGGAGCTGAGCTGGAATAATAGGAATAAGAATAAGA
ATTCTTATTCGAATAGAACTTAGCCAACCTGGGACATTAATTGGAAATGATCAAATTTAT
AACGTAATTGTAACTGCTCACGCTTTCATTATAATTTTTTTTATAGTTATACCTATTATA
ATCGGGGGGTTCGGGAATTGGCTTGTCCCAATTATATTAGGTGCTCCAGATATAGCTTTT
CCCCGAATAAATAATATAAGATTCTGGTTACTTCCACCTTCACTATTCTTATTAATCAAT
TCTTCTTTAATTGAATCAGGAGCAGGGACTGGTTGAACAGTTTACCCTCCTTTATCTTCC
AATTTATCACATTATGGCCCTTCAGTAGATTTAGCAATTTTCTCTCTTCATTTAGCAGGG
GCATCATCAATTCTAGGAGCAATTAATTTCATTACTACAATTATTAACATACGATCAATT
GGAATAACTCTTGAACGTATACCTTTATTTGTTTGATCAGTATTAATTACTGCAATTTTA
CTTTTACTTTCCTTACCTGTTTTAGCAGGGGCAATTACCATATTATTAACAGATCGAAAT
TTTAATACATCATTCTTTGACCCTTCAGGGGGGGGAGATCCAATTTTATATCAACATCTA
TTTTGATTTTTTGG

#Dermacentor_marginatus_HM193891
ATTGGAACAATATATTTAATTTTTGGAAGCTGAGCTGGAATAATAGGAATAAGAATAAGA
ATTCTTATTCGAATAGAACTTAGCCAACCTGGGACATTAATTGGAAATGATCAAATTTAT
AACGTAATTGTTACTGCTCACGCTTTCATTATAATTTTTTTTATAGTTATACCTATTATA
ATCGGGGGGTTTGGAAATTGGCTTGTCCCAATTATATTAGGTGCTCCAGATATAGCTTTT
CCCCGAATAAATAATATAAGGTTCTGATTACTTCCACCTTCACTATTCTTATTAATCAAT
TCTTCTTTAATTGAATCAGGAGCAGGGACTGGTTGAACAGTTTACCCTCCTTTATCTTCC
AATTTATCACATTATGGCCCTTCAGTAGATTTAGCAATTTTCTCTCTTCATTTAGCAGGA
GCATCATCAATTCTAGGAGCAATTAATTTTATTACTACAATTATTAACATACGATCAATT
GGAATAACTCTTGAACGTATACCTTTATTTGTTTGATCAGTATTAATTACTGCAATTTTA
CTTTTACTTTCCTTACCTGTTTTAGCAGGGGCAATTACCATATTATTAACAGATCGAAAT
TTTAATACATCATTCTTTGACCCTTCAGGGGGGGGAGATCCAATTTTATATCAA------
--------------

#Dermacentor_reticulatus_HM193880
-------------------------------GAGCTGGAATAATAGGTATAAGAATAAGA
ATTCTTATTCGAATAGAACTAAGACAGCCTGGAACCCTAATTGGTAACGATCAAATTTAC
AATGTTATTGTAACCGCCCATGCATTCATTATAATTTTTTTTATAGTTATGCCAATTATA
ATTGGAGGTTTTGGAAATTGATTAGTTCCTATCATATTAGGAGCACCAGATATAGCATTC
CCACGAATAAATAATATAAGATTTTGGTTACTTCCACCTTCATTATTTTTATTACTAAAT
TCATCATTAATTGAAACAGGAGCAGGAACAGGGTGAACTGTTTATCCTCCTCTTTCTTCA
AATTTATCTCATTATGGGCCTTCAATTGATATAGCTATTTTTTCTCTTCATTTAGCTGGT
GCATCATCAATTCTAGGCGCAATTAACTTTATTACTACAATTATTAATATACGATCCATT
GGGATATCCCTTGAGCGTATACCTTTATTTGTATGATCAGTTTTAATTACAGCGATTCTT
CTTCTTCTCTCTTTACCAGTTTTAGCTGGAGCTATTACTATATTATTAAC----------
------------------------------------------------------------
--------------

#Dermacentor_reticulatus_HM193879
--------TATATATTTAATTTTTGGAAGATGAGCTGGAATAATAGGTATAAGAATAAGA
ATTCTTATTCGAATAGAACTAAGACAGCCTGGAACCTTAATTGGTAACGATCAAATTTAC
AATGTTATTGTAACCGCCCATGCATTCATTATAATTTTTTTTATAGTTATGCCAATTATA
ATTGGAGGTTTTGGAAATTGATTAGTTCCTATCATATTAGGAGCACCAGATATAGCATTC
CCACGAATAAATAATATAAGATTTTGGTTACTTCCACCTTCATTATTTTTATTACTAAAT
TCATCATTAATTGAAACAGGAGCAGGAACAGGGTGAACTGTTTATCCTCCTCTTTCTTCA
AATTTATCTCATTATGGACCTTCAATTGATATAGCTATTTTTTCTCTTCATTTAGCTGGT
GCATCATCAATTCTAGGCGCAATTAACTTTATTACTACAATTATTAATATACGATCCATT
GGGATATCCCTTGAGCGTATACCTTTATTTGTATGATCAGTTTTAATTACAGCGATTCTT
CTTCTTCTCTCTTTACCAGTTTTAGCTGGAGCTATTACTATATTATTAAC----------
------------------------------------------------------------
--------------

#Dermacentor_reticulatus_HM193881
--------TATATATCTAATTTTTGGAAGATGAGCTGGAATAATAGGTATAAGAATAAGA
ATTCTTATTCGAATAGAACTAAGACAGCCTGGAACCTTAATTGGTAACGATCAAATTTAC
AATGTTATTGTAACCGCCCATGCATTCATTATAATTTTTTTTATAGTTATGCCAATTATA
ATTGGAGGTTTTGGAAATTGATTAGTTCCTATCATATTAGGAGCACCAGATATAGCATTC
CCACGAATAAATAATATAAGATTTTGGTTACTTCCACCTTCATTATTTTTATTACTAAAT
TCATCATTAATTGAAACAGGAGCAGGAACAGGGTGAACTGTTTATCCTCCTCTTTCTTCA
AATTTATCTCATTATGGACCTTCAATTGATATAGCTATTTTTTCTCTTCATTTAGCTGGT
GCATCATCAATTCTAGGCGCAATTAACTTTATTACTACAATTATTAATATACGATCCATT
GGGATATCCCTTGAGCGTATACCTTTATTTGTATGATCAGTTTTAATTACAGCGATTCTT
CTTCTTCTCTCTTTACCAGTTTTAGCTGGAGCTATTACTATATTATTAAC----------
------------------------------------------------------------
--------------

#Dermacentor_reticulatus_HM193882
--------TATATATCTAATTTTTGGAAGATGAGCTGGAATAATAGGTATAAGAATAAGA
ATTCTTATTCGAATAGAACTAAGACAGCCTGGAACCTTAATTGGTAACGATCAAATTTAC
AATGTTATTGTAACCGCCCATGCATTCATTATAATTTTTTTTATAGTTATGCCAATTATA
ATTGGAGGTTTTGGAAATTGATTAGTTCCTATCATATTAGGAGCACCAGATATAGCATTC
CCACGAATAAATAATATAAGATTTTGGTTACTTCCACCTTCATTATTTTTATTACTAAAT
TCATCATTAATTGAAACAGGAGCAGGAACAGGGTGAACTGTTTATCCTCCTCTTTCTTCA
AATTTATCTCATTATGGACCTTCAATTGATATAGCTATTTTTTCTCTTCATTTAGCTGGT
GCATCATCAATTCTAGGCGCAATTAACTTTATTACTACAATTATTAATATACGATCCATT
GGGATATCCCTTGAGCGTATACCTTTATTTGTATGATCAGTTTTAATTACAGCGATTCTT
CTTCTTCTCTCTTTACCAGTTTTAGCTGGAGCTATTACTATATTATTAAC----------
------------------------------------------------------------
--------------

#Dermacentor_reticulatus_HM193883
---------------------------AGATGAGCTGGAATAATAGGTATAAGAATAAGA
ATTCTTATTCGAATAGAACTAAGACAGCCTGGAACCTTAATTGGTAACGATCAAATTTAC
AATGTTATTGTAACCGCCCATGCATTCATTATAATTTTTTTTATAGTTATGCCAATTATA
ATTGGAGGTTTTGGAAATTGATTAGTTCCTATCATATTAGGAGCACCAGATATAGCATTC
CCACGAATAAATAATATAAGATTTTGGTTACTTCCACCTTCATTATTTTTATTACTAAAT
TCATCATTAATTGAAACAGGAGCAGGAACAGGGTGAACTGTTTATCCTCCTCTTTCTTCA
AATTTATCTCATTATGGACCTTCAATTGATATAGCTATTTTTTCTCTTCATTTAGCTGGT
GCATCATCAATTCTAGGCGCAATTAACTTTATTACTACAATTATTAATATACGATCCATT
GGGATATCCCTTGAGCGTATACCTTTATTTGTATGATCAGTTTTAATTACAGCGATTCTT
CTTCTTCTCTCTTTACCAGTTTTAGCTGGAGCTATTACTATATTATTAAC----------
------------------------------------------------------------
--------------

#Dermacentor_reticulatus_HM193886
--------TATATATCTAATTTTTGGAAGATGAGCTGGAATAATAGGTATAAGAATAAGA
ATTCTTATTCGAATAGAACTAAGACAGCCTGGAACCTTAATTGGTAACGATCAAATTTAC
AATGTTATTGTAACCGCCCATGCATTCATTATAATTTTTTTTATAGTTATGCCAATTATA
ATTGGAGGTTTTGGAAATTGATTAGTTCCTATCATATTAGGAGCACCAGATATAGCATTC
CCACGAATAAATAATATAAGATTTTGGTTACTTCCACCTTCATTATTTTTATTACTAAAT
TCATCATTAATTGAAACAGGAGCAGGAACAGGGTGAACTGTTTATCCTCCTCTTTCTTCA
AATTTATCTCATTATGGACCTTCAATTGATATAGCTATTTTTTCTCTTCATTTAGCTGGT
GCATCATCAATTCTAGGCGCAATTAACTTTATTACTACAATTATTAATATACGATCCATT
GGGATATCCCTTGAGCGTATACCTTTATTTGTATGATCAGTTTTAATTACAGCGATTCTT
CTTCTTCTCTCTTTACCAGTTTTAGCTGGAGCTATTACTATATTATTAAC----------
------------------------------------------------------------
--------------

#Dermacentor_reticulatus_HM193884
--------TATATATCTAATTTTTGGAAGATGAGCTGGAATAATAGGTATAAGAATAAGA
ATTCTTATTCGAATAGAACTAAGACAGCCTGGAACCCTAATTGGTAACGATCAAATTTAC
AATGTTATTGTAACCGCCCATGCATTCATTATAATTTTTTTTATAGTTATGCCAATTATA
ATTGGAGGTTTTGGAAATTGATTAGTTCCTATCATATTAGGAGCACCAGATATAGCATTC
CCACGAATAAATAATATAAGATTTTGGTTACTTCCACCTTCATTATTTTTATTACTAAAT
TCATCATTAATTGAAACAGGAGCAGGAACAGGGTGAACTGTTTATCCTCCTCTTTCTTCA
AATTTATCTCATTATGGGCCTTCAATTGATATAGCTATTTTTTCTCTTCATTTAGCTGGT
GCATCATCAATTCTAGGCGCAATTAACTTTATTACTACAATTATTAATATACGATCCATT
GGGATATCCCTTGAGCGTATACCTTTATTTGTATGATCAGTTTTAATTACAGCGATTCTT
CTTCTTCTCTCTTTACCAGTTTTAGCTGGAGCTATTACTATATTATTAAC----------
------------------------------------------------------------
--------------

#Dermacentor_reticulatus_HM193885
-------------------------------GAGCTGGAATAATAGGTATAAGAATAAGA
ATTCTTATTCGAATAGAACTAAGACAGCCTGGAACCCTAATTGGTAACGATCAAATTTAC
AATGTTATTGTAACCGCCCATGCATTCATTATAATTTTTTTTATAGTTATGCCAATTATA
ATTGGAGGTTTTGGAAATTGATTAGTTCCTATCATATTAGGAGCACCAGATATAGCATTC
CCACGAATAAATAATATAAGATTTTGGTTACTTCCACCTTCATTATTTTTATTACTAAAT
TCATCATTAATTGAAACAGGAGCAGGAACAGGGTGAACTGTTTATCCTCCTCTTTCTTCA
AATTTATCTCATTATGGGCCTTCAATTGATATAGCTATTTTTTCTCTTCATTTAGCTGGT
GCATCATCAATTCTAGGCGCAATTAACTTTATTACTACAATTATTAATATACGATCCATT
GGGATATCCCTTGAGCGTATACCTTTATTTGTATGATCAGTTTTAATTACAGCGATTCTT
CTTCTTCTCTCTTTACCAGTTTTAGCTGGAGCTATTACTATATTATTAAC----------
------------------------------------------------------------
--------------

#Dermacentor_steini_HM193861
--------TATATATCTAATTTTTGGAAGATGAGCTGGAATAATAGGTATAAGAATAAGA
ATTCTTATTCGAATAGAACTAAGACAGCCTGGAACCTTAATTGGTAACGATCAAATTTAC
AATGTTATTGTAACCGCCCATGCATTCATTATAATTTTTTTTATAGTTATGCCAATTATA
ATTGGAGGTTTTGGAAATTGATTAGTTCCTATCATATTAGGAGCACCAGATATAGCATTC
CCACGAATAAATAATATAAGATTTTGGTTACTTCCACCTTCATTATTTTTATTACTAAAT
TCATCATTAATTGAAACAGGAGCAGGAACAGGGTGAACTGTTTATCCTCCTCTTTCTTCA
AATTTATCTCATTATGGACCTTCAATTGATATAGCTATTTTTTCTCTTCATTTAGCTGGT
GCATCATCAATTCTAGGCGCAATTAACTTTATTACTACAATTATTAATATACGATCCATT
GGGATATCCCTTGAGCGTATACCTTTATTTGTATGATCAGTTTTAATTACAGCGATTCTT
CTTCTTCTCTCTTTACCAGTTTTAGCTGGAGCTATTACTATATTATTAAC----------
------------------------------------------------------------
--------------

#Dermacentor_steini_HM193897
--------TATATATCTAATTTTTGGAAGATGAGCTGGAATAATAGGTATAAGAATAAGA
ATTCTTATTCGAATAGAACTAAGACAGCCTGGAACCTTAATTGGTAACGATCAAATTTAC
AATGTTATTGTAACCGCCCATGCATTCATTATAATTTTTTTTATAGTTATGCCAATTATA
ATTGGAGGTTTTGGAAATTGATTAGTTCCTATCATATTAGGAGCACCAGATATAGCATTC
CCACGAATAAATAATATAAGATTTTGGTTACTTCCACCTTCATTATTTTTATTACTAAAT
TCATCATTAATTGAAACAGGAGCAGGAACAGGGTGAACTGTTTATCCTCCTCTTTCTTCA
AATTTATCTCATTATGGACCTTCAATTGATATAGCTATTTTTTCTCTTCATTTAGCTGGT
GCATCATCAATTCTAGGCGCAATTAACTTTATTACTACAATTATTAATATACGATCCATT
GGGATATCCCTTGAGCGTATACCTTTATTTGTATGATCAGTTTTAATTACAGCGATTCTT
CTTCTTCTCTCTTTACCAGTTTTAGCTGGAGCTATTACTATATTATTAAC----------
------------------------------------------------------------
--------------

#Dermacentor_marginatus_JQ625698
------------------------------------------------------------
------------------------------------------------------------
------------------------------------------------------------
-----------------------------AATCATATTAGGTGCTCCAGATATAGCTTTC
CCACGAATAAATAACATAAGATTCTGATTACTCCCACCTTCATTATTCTCGTTAATTAAT
TCCTCTTTAATTGAATCAGGAGCAGGAACCGGATGAACAGTTTACCCTCCTTTATCATCT
AATTTATCACACTACGGTCCTTCAGTAGATTTAGCAATTTTTTCTCTTCATTTAGCAGGA
GCATCATCTATTTTAGGGGCAATTAATTTTATTACAACAATTATTAATATACGATCAATC
GGAATAACAATAGAACGAATACCCTTATTTGTATGATCAGTACTAATTACTGCAATTTTA
CTTTTACTTTCTTTACCTGTTTTAGCAGGTGCAATTACTATATTACTAACTGATCGAAAT
TTTAATACATCATTCTTTGACCCTTCAGGAGGGGGAGATCCAATTTTATATCAACATTTA
TTTTGATTTTTTGG

#Dermacentor_marginatus_JQ625696
------------------------------------------------------------
------------------------------------------------------------
------------------------------------------------------------
-----------------------------AATCATATTAGGTGCTCCAGATATAGCTTTC
CCACGAATAAATAACATAAGATTCTGATTACTCCCACCTTCATTATTCTCGTTAATTAAT
TCCTCTTTAATTGAATCAGGAGCAGGAACCGGATGAACAGTTTACCCTCCTTTATCATCT
AATTTATCACACTACGGTCCTTCAGTAGATTTAGCAATTTTTTCTCTTCATTTAGCAGGA
GCATCATCAATTTTAGGGGCAATTAATTTTATTACAACAATTATTAATATACGATCAATC
GGAATAACAATAGAACGAATACCCTTATTTGTATGATCAGTACTAATTACTGCAATTTTA
CTTTTACTTTCTTTACCTGTTTTAGCAGGTGCAATTACTATATTACTAACTGATCGAAAT
TTTAATACATCATTCTTTGACCCTTCAGGAGGGGGAGATCCAATTTTATATCAACATTTA
TTTTGATTTTTTGG

#Dermacentor_albipictus_GU968826
--------TATATATTTAATTTTTGGCAGTTGAGCAGGAATTACAGGAATAAGAATAAGA
ATTTTGATTCGAATGGAATTAAGACAACCTGGGACTCTTATTGGAAATGATCAAATTTAC
AATGTAATTGTAACTGCTCATGCATTTATTATAATTTTTTTCATAGTTATACCTATCATA
ATTGGAGGGTTTGGAAATTGACTTGTTCCAATTATACTTGGGGCTCCAGATATAGCATTC
CCACGAATAAATAATATAAGATTTTGGCTTTTACCCCCCTCATTATTTCTTCTTATAAAT
TCTTCATTAATTGAATCAGGAGCAGGGACAGGATGAACTGTATACCCGCCTTTATCATCC
AATTTATCTCACTATGGTCCCTCAGTTGATTTAGCTATTTTCTCTCTTCATCTAGCAGGK
GCATCTTCCATTTTAGGCGCAATTAATTTTATTACTACAATTATTAACATACGGTCTATT
GGTTTAACCCTTGAACGTATACCTCTGTTTGTTTGATCAGTTTTAATTACAGCCATCTTA
CTTCTTCTTTCTCTCCCAGTATTAGCAGGTGCCATTACAATATTATTAAC----------
------------------------------------------------------------
--------------

#Dermacentor_albipictus_GU968827
--------TATATATTTAATTTTTGGCAGTTGAGCAGGAATTACAGGAATAAGAATAAGA
ATTTTGATTCGAATGGAATTAAGACAACCTGGGACTCTTATTGGAAATGATCAAATTTAC
AATGTAATTGTAACTGCTCATGCATTTATTATAATTTTTTTCATAGTTATACCTATCATA
ATTGGGGGGTTTGGAAATTGACTTGTTCCAATTATACTTGGGGCTCCAGATATAGCATTC
CCACGAATAAATAATATAAGATTTTGGCTTTTACCCCCCTCATTATTTCTTCTTATAAAT
TCTTCATTAATTGAATCAGGAGCAGGGACAGGATGAACTGTATACCCGCCTTTATCATCC
AATTTATCTCACTATGGTCCCTCAGTTGATTTAGCTATTTTCTCTCTTCATCTAGCAGGT
GCATCTTCCATTTTAGGCGCAATTAATTTTATTACTACAATTATTAACATACGGTCTATT
GGTTTAACCCTTGAACGTATACCTCTGTTTGTTTGATCAGTTTTAATTACAGCCGTCTTA
CTTCTTCTTTCTCTCCCAGTATTAGCAGGTGCCATTACAATATTATTAAC----------
------------------------------------------------------------
--------------

#Dermacentor_albipictus_GU968828
--------TATATATTTAATTTTTGGCAGTTGAGCAGGAATTACAGGAATAAGAATAAGA
ATTTTGATTCGAATGGAATTAAGACAACCTGGGACTCTTATTGGAAATGATCAAATTTAC
AATGTAATTGTAACTGCTCATGCATTTATTATAATTTTTTTCATAGTTATACCTATCATA
ATTGGGGGGTTTGGAAATTGACTTGTTCCAATTATACTTGGGGCTCCAGATATAGCATTC
CCACGAATAAATAATATAAGATTTTGGCTTTTACCCCCCTCATTATTTCTTCTTATAAAT
TCTTCATTAATTGAATCAGGAGCAGGGACAGGATGAACTGTATACCCGCCTTTATCATCC
AATTTATCTCACTATGGTCCCTCAGTTGATTTAGCTATTTTCTCTCTTCATCTAGCAGGT
GCATCTTCCATTTTAGGCGCAATTAATTTTATTACTACAATTATTAACATACGGTCTATT
GGTTTAACCCTTGAACGTATACCTCTGTTTGTTTGATCAGTTTTAATTACAGCCATCTTA
CTTCTTCTTTCTCTCCCAGTATTAGCAGGTGCCATTACAATATTATTAAC----------
------------------------------------------------------------
--------------

#Dermacentor_albipictus_GU968829
--------TATATATTTAATTTTTGGCAGTTGAGCAGGAATTACAGGAATAAGAATAAGA
ATTTTGATTCGAATGGAATTAAGACAACCTGGGACTCTTATTGGAAATGATCAAATTTAC
AATGTAATTGTAACTGCTCATGCATTTATTATAATTTTTTTCATAGTTATACCTATCATA
ATTGGAGGGTTTGGAAATTGACTTGTTCCAATTATACTTGGGGCTCCAGATATAGCATTC
CCACGAATAAATAATATAAGATTTTGGCTTTTACCCCCCTCATTATTTCTTCTTATAAAT
TCTTCATTAATTGAATCAGGAGCAGGGACAGGATGAACTGTATACCCCCCTTTATCATCC
AATTTATCTCACTATGGTCCCTCAGTTGATTTAGCTATTTTCTCTCTTCATYTAGCAGGT
GCATCTTCCATTTGAGGSGCAATTAATTTTATTACTACAATTATTAACATACGGTCTATT
GGTTTAACCCTTGAACGTATACCTCTGTTTGTTTGATCAGTTTTAATTACAGCCATYTTA
CTTCTTCTTTCTCTCCCAGTATTAGCAGGTGCCATTACAATATTATTAAC----------
------------------------------------------------------------
--------------

#Dermacentor_albipictus_GU968830
--------TATGTATTTAATTTTTGGAACTTGAGCAGGAATTACAGGAATAAGAATAAGA
ATTTTAATTCGAATAGAATTAAGCCAACCTGGGACTTTAATTGGAAATGATCAAATTTAC
AATGTAATTGTAACAGCTCATGCATTTATTATAATTTTTTTTATAGTTATGCCTATTATA
ATTGGGGGATTTGGTAATTGGCTTGTGCCAATTATGCTTGGAGCGCCAGACATAGCATTC
CCACGAATAAATAATATAAGATTTTGACTTTTACCCCCCTCATTATTCCTACTTATAAAT
TCTTCATTAATTGAGTCAGGGGCAGGAACAGGATGAACTGTTTACCCCCCCTTATCTTCA
AATTTATCTCACTATGGCCCTTCAGTTGATTTAGCTATTTTCTCTTTACATTTGGCAGGA
GCATCTTCTATTTTGGGAGCAATTAATTTCATTACCACAATTATTAATATACGATCTATT
GGATTAACACTTGAACGTATACCATTATTTGTATGATCAGGTTTAATTACAGCAGTTTTA
CTTCTTCTTTCCCTACCTGTATTAGCTGGAGCAATTACAATATTATTAAC----------
------------------------------------------------------------
--------------

#Dermacentor_albipictus_GU968831
--------TATGTATTTAATTTTTGGAACTTGAGCAGGAATTACAGGAATAAGAATAAGA
ATTTTAATTCGAATAGAATTAAGCCAACCTGGGACTTTAATTGGAAATGATCAAATTTAC
AATGTAATTGTAACAGCTCATGCATTTATTATAATTTTTTTTATAGTTATGCCTATTATA
ATTGGGGGATTTGGTAATTGGCTTGTGCCAATTATGCTTGGAGCGCCAGACATAGCATTC
CCACGAATAAATAATATAAGATTTTGACTTTTACCCCCCTCATTATTCCTACTTATAAAT
TCTTCATTAATTGAGTCAGGGGCAGGAACAGGATGAACTGTTTACCCCCCCTTATCTTCA
AATTTATCTCACTATGGCCCTTCAGTTGATTTAGCTATTTTCTCTTTACATTTGGCAGGA
GCATCTTCTATTTTGGGAGCAATTAATTTCATTACCACAATTATTAATATACGATCTATT
GGATTAACACTTGAACGTATACCATTATTTGTATGATCAGTTTTAATTACAGCAGTTTTA
CTTCTTCTTTCCCTACCTGTATTAGCTGGAGCAATTACAATATTATTAAC----------
------------------------------------------------------------
--------------

#Dermacentor_albipictus_GU968832
--------TATGTATTTAATTTTTGGAACTTGAGCAGGAATTACAGGAATAAGAATAAGA
ATTTTAATTCGAATAGAATTAAGCCAACCTGGGACTTTAATTGGAAATGACCAAATTTAC
AATGTAATTGTAACCGCTCATGCATTTATTATAATTTTTTTTATAGTTATACCTATTATA
ATTGGGGGATTTGGTAATTGGCTTGTGCCAATTATGCTTGGAGCACCAGACATAGCATTC
CCACGAATAAATAATATAAGATTTTGACTTTTACCCCCCTCATTATTCCTACTTATAAAT
TCTTCATTAATTGAGTCAGGGGCAGGAACAGGATGAACTGTTTACCCTCCCTTATCTTCA
AATTTATCTCACTATGGCCCTTCAGTTGATTTAGCTATTTTCTCTTTACATTTGGCAGGA
GCATCTTCTATTTTGGGAGCAATTAATTTCATTACCACAATTATTAATATACGATCTATT
GGATTAACACTTGAACGTATACCATTATTTGTATGATCAGTTTTAATTACAGCAGTTTTA
CTTCTTCTTTCCCTACCTGTACTAGCTGGAGCAATTACAATATTATTAAC----------
------------------------------------------------------------
--------------

#Dermacentor_albipictus_GU968833
--------TATCTATTTAATTTTTGGAACTTGAGCAGGAATTACTGGAATAAGAATAAGA
ATTTTAATTCGAATAGAATTAAGCCAACCTGGGACTTTAATTGGAAATGACCAAATTTAC
AATGTAATTGTAACCGCTCATGCATTTATTATAATTTTTTTTATAGTTATACCTATTATA
ATTGGGGGATTTGGTAATTGGCTTGTGCCAATTATGCTTGGAGCACCAGACATAGCATTC
CCACGAATAAATAATATAAGATTTTGACTTTTACCCCCCTCATTATTCCTACTTATAAAT
TCTTCATTAATTGAGTCAGGGGCAGGAACAGGATGAACTGTTTACCCTCCCTTATCTTCA
AATTTATCTCACTATGGCCCTTCAGTTGATTTAGCTATTTTCTCTTTACATTTGGCAGGA
GCATCTTCTATTTTGGGAGCAATTAATTTCATTACCACAATTATTAATATACGATCTATT
GGATTAACACTTGAACGTATACCATTATTTGTATGATCAGTTTTAATTACAGCAGTTTTA
CTTCTTCTTTCCCTACCTGTACTAGCTGGAGCAATTACAATATTATTAAC----------
------------------------------------------------------------
--------------

#Dermacentor_albipictus_GU968834
--------TATGTATTTAATTTTTGGAACTTGAGCAGGAATTACAGGAATAAGAATAAGA
ATTTTAATTCGAATAGAATTAAGCCAACCTGGGACTTTAATTGGAAATGACCAAATTTAC
AATGTAATTGTAACCGCTCATGCATTTATTATAATTTTTTTTATAGTTATACCTATTATA
ATTGGGGGATTTGGTAATTGGCTTGTGCCAATTATGCTTGGAGCACCAGACATAGCATTC
CCACGAATAAATAATATAAGATTTTGACTTTTACCCTCCTCATTATTCCTACTTATAAAT
TCTTCATTAATTGAGTCAGGGGCAGGAACAGGATGAACTGTTTACCCTCCCTTATCTTCA
AATTTATCTCACTATGGCCCTTCAGTTGATTTAGCTATTTTCTCTTTACATTTGGCAGGA
GCATCTTCTATTTTGGGAGCAATTAATTTCATTACCACAATTATTAATATACGATCTATT
GAATTAACACTTGAACGTATACCATTATTTGTATGATCAGTTTTAATTACAGCAGTTTTA
CTTCTTCTTTCCCTACCTGTACTAGCTGGAGCAATTACAATATTATTAAC----------
------------------------------------------------------------
--------------

#Dermacentor_albipictus_GU968835
--------TATGTATTTAATTTTTGGAACTTGAGCAGGAATTACAGGAATAAGAATAAGA
ATTTTAATTCGAATAGAATTAAGCCAACCAGGGACTTTAATTGGAAATGACCAAATTTAC
AATGTAATTGTAACCGCTCATGCATTTATTATAATTTTTTTTATAGTTATACCTATTATA
ATTGGGGGATTTGGTAATTGGCTTGTGCCAATTATGCTTGGAGCMCCAGACATAGCATTC
CCACGAATAAATAATATAAGATTTTGACTTTTACCCCCCTCATTATTCCTACTTATAAAT
TCTTCATTAATTGAGTCAGGGGCAGGAACAGGATGAACTGTTTACCCTCCCTTATCTTCA
AATTTATCTCACTATGGCCCTTCAGTTGATTTAGCTATTTTCTCTTTACATTTGGCAGGA
GCATCTTCTATTTTGGGAGCAATTAATTTCATTACCACAATTATTAATATACGATCTATT
GGATTAACACTTGAACGTATACCATTATTTGTATGATCAGTTTTAATTACAGCAGTTTTA
CTTCTTCTTTCCCTACCTGTACTAGCTGGAGCAATTACAATATTATTAAC----------
------------------------------------------------------------
--------------

#Dermacentor_albipictus_GU968836
--------TATGTATTTAATTTTTGGAACTTGAGCAGGAATTACAGGAATAAGAATAAGA
ATTTTAATTCGAATAGAATTAAGCCAACCTGGGACTTTAATTGGAAATGACCAAATTTAC
AATGTAATTGTAACCGCTCATGCATTTATTATAATTTTTTTTATAGTTATACCTATTATA
ATTGGGGGATTTGGTAATTGGCTTGTGCCAATTATGCTTGGAGCACCAGACATAGCATTC
CCACGAATAAATAATATAAGATTTTGACTTTTACCCCCCTCATTATTCCTACTTATAAAT
TCTTCATTAATTGAGTCAGGGGCAGGAACAGGATGAACTGTTTACCCYCCCTTATCTTCA
AATTTATCTCACTATGGCCCTTCAGTTGATTTAGCTATTTTCTCTTTACATTTGGCAGGA
GCATCTTCTATTTTGGGAGCAATTAATTTCATTACCACAATTATTAATATACGATCTATT
GGATTAACACTTGAACGTATACCATTATTTGTATGATCAGTTTTAATTACAGCAGTTTTA
CTTCTTCTTTCCCTACCTGTACTAGCTGGAGCAATTACAATATTATTAAC----------
------------------------------------------------------------
--------------

#Dermacentor_albipictus_GU968837
--------TATGTATTTAATTTTTGGAACTTGAGCAGGAATTACAGGAATAAGAATAAGA
ATTTTAATTCGAATAGAATTAAGCCAACCTGGGACTTTAATTGGAAATGACCAAATTTAC
AATGTAATTGTAACCGCTCATGCATTTATTATAATTTTTTTTATAGTTATACCTATTATA
ATTGGGGGATTTGGTAATTGGCTTGTGCCAATTATGCTTGGAGCACCAGACATAGCATTC
CCACGAATAAATAATATAAGATTTTGACTTTTACCCCCCTCATTATTCCTACTTATAAAT
TCTTCATTAATTGAGTCAGGGGCAGGAACAGGATGAACTGTTTACCCCCCCTTATCTTCA
AATTTATCTCACTATGGCCCTTCAGTTGATTTAGCTATTTTCTCTTTACATTTGGCAGGA
GCATCTTCTATTTTGGGAGCAATTAATTTCATTACCACAATTATTAATATACGATCTATT
GGATTAACACTTGAACGTATACCATTATTTGTATGATCAGTTTTAATTACAGCAGTTTTA
CTTCTTCTTTCCCTACCTGTACTAGCTGGAGCAATTACAATATTATTAAC----------
------------------------------------------------------------
--------------

#Dermacentor_albipictus_GU968838
--------TATGTATTTAATTTTTGGAACTTGAGCAGGAATTACAGGAATAAGAATAAGA
ATTTTAATTCGAATAGAATTAAGCCAACCTGGGACTTTAATTGGAAATGACCAAATTTAC
AATGTAATTGTAACCGCTCATGCATTTATTATAATTTTTTTTATAGTTATGCCTATTATA
ATTGGGGGATTTGGTAATTGGCTTGTGCCAATTATGCTTGGAGCGCCAGACATAGCATTC
CCACGAATAAATAATATAAGATTTTGACTTTTACCCCCCTCATTACTCCTACTTATAAAT
TCTTCATTAATTGAGTCAGGGGCAGGAACAGGATGAACTGTTTACCCCCCCTTATCTTCA
AATTTATCTCACTATGGCCCTTCAGTTGATTTAGCTATTTTCTCTTTACATTTGGCAGGA
GCATCTTCTATTTTGGGAGCAATTAATTTCATTACCACAATTATTAATATACGATCTATT
GGATTAACACTTGAACGTATACCATTATTTGTATGATCAGTTTTAATTACAGCAGTTTTA
CTTCTTCTTTCCCTACCTGTATTAGCTGGAGCAATTACAATATTATTAAC----------
------------------------------------------------------------
--------------

#Dermacentor_albipictus_GU968839
--------TATGTATTTAATTTTTGGAACTTGAGCAGGAATTACAGGAATAAGAATAAGA
ATTTTAATTCGAATAGAATTAAGCCAACCTGGGACTTTAATTGGAAATGACCAAATTTAC
AATGTAATTGTAACCGCTCATGCATTTATTATAATTTTTTTTATAGTTATGCCTATTATA
ATTGGGGGATTTGGTAATTGGCTTGTGCCAATTATGCTTGGAGCGCCAGATATAGCATTC
CCACGAATAAATAATATAAGATTTTGACTTTTACCCCCCTCATTATTCCTACTTATAAAT
TCTTCATTAATTGAGTCAGGGGCAGGAACAGGATGAACTGTTTACCCCCCCTTATCTTCA
AATTTATCTCACTATGGCCCTTCAGTTGATTTAGCTATTTTCTCTTTACATTTGGCAGGA
GCATCTTCTATTTTGGGAGCAATTAATTTCATTACCACAATTATTAATATACGATCTATT
GGATTAACACTTGAACGTATACCATTATTTGTATGATCAGTTTTAATTACAGCAGTTTTA
CTTCTTCTTTCCCTACCTGTATTAGCTGGAGCAATTACAATATTATTAAC----------
------------------------------------------------------------
--------------

#Dermacentor_albipictus_GU968840
--------TATGTATTTAATTTTTGGAACTTGAGCAGGAATTACAGGAATAAGAATAAGA
ATTTTAATTCGAATAGAATTAAGCCAACCTGGGACTTTAATTGGAAATGACCAAATTTAC
AATGTAATTGTAACCGCTCATGCATTTATTATAATTTTTTTTATAGTTATGCCTATTATA
ATTGGGGGATTTGGKAAWTGGSTTGTGCCAATTATGCTTGGAGCGCCAGACATAGCATTC
CCACGAATAAATAATATAAGATTTTGACTTTTACCCCCCTCATTATTCCTACTTATAAAT
TTTTCATTAATTGAGTCAGGGGCAGGAACAGGATGAACTGTTTACCCCCCCTTATCTTCA
AATTTATCTCACTATGGCCCTTCAGTTGATTTAGSTATTTTCTCTTTACATTTGGCAGGA
GCATYTTYTATTTTGGGAGCAATTAATTTCATTACCACAATTATTAATATACGATCTATT
GGATTAACACTTGAACGTATACCATTATTTGTATGATCAGTTTTAATTACAGCAGTTTTA
CTTCTTCTTTCCCTACCTGTATTAGCTGGAGCAATTACAATATTATTAAC----------
------------------------------------------------------------
--------------

#Dermacentor_albipictus_GU968841
--------TATGTATTTAATTTTTGGAACTTGAGCAGGAATTACAGGAATAAGAATAAGA
ATTTTAATTCGAATAGAATTAAGCCAACCTGGGACTTTAATTGGAAATGACCAAATTTAC
AATGTAATTGTAACCGCTCATGCATTTATTATAATTTTTTTTATAGTTATGCCTATTATA
ATTGGGGGATTTGGTAATTGGCTTGTGCCAATTATGCTTGGAGCGCCAGACATAGCATTC
CCACGAATAAATAATATAAGATTTTGACTTTTACCCCCCTCATTATTCCTACTTATAAAT
TCTTCATTAATTGAGTCAGGGGCAGGAACAGGATGAACTGTTTACCCCCCCTTATCTTCA
AATTTATCTCACTATGGCCCTTCAGTTGATTTAGCTATTTTCTCTTTACATTTGGCAGGA
GCATCTTCTATTTTGGGAGCAATTAATTTCATTACCACAATTATTAATATACGATCTATT
GGATTAACACTTGAACGTATACCATTATTTGTATGATCAGTTTTAATTACAGCAGTTTTA
CTTCTTCTTTCCCTACCTGTATTAGCTGGAGCAATTACAATATTATTAAC----------
------------------------------------------------------------
--------------

#Dermacentor_albipictus_GU968842
--------TATGTATTTAATTTTTGGAACTTGAGCAGGAATTACAGGAATAAGAATAAGA
ATTTTAATTTGAATAGAATTAAGCCAACCTGGGACTTTAATTGGAAATGACCAAATTTAC
AAAGTAATTGTAACCGCTCATGCATTTATTATAATTTTTTTTATAGTTATGCCTATTATA
ATTGGGGGGTTTGGTAAATGGCTTGTGCCAATTATGYTTGGAGCGCCAGACATAGCATTT
CCCCGAATAAATAATATAAGATTTTGACTTTTACCCCCCTCATTATTCCTACTTATAAAT
TCTTCATTAATTGAGTCAGGGGCAGGAACAGGATGAACTGTTTACCCCCCCTTATCTTCA
AATTTATCTCACTATGGGCCTTCAGTTGATTTAGSTATTTTTTCCTTACATTTGGCAGGA
GCATCCTCTATTTTGGGGGCAAATAATTTCATTACCACAATTATTAATATACGATCTATT
GGATTAACACTTGAACGTATACCATTATTTGTATGATCAGTTTTAATTACAGCAGTTTTA
CTTCTTCTTTCCCTACCTGTATTAGCTGGAGCAATTACAATATTATTAAC----------
------------------------------------------------------------
--------------

#Dermacentor_albipictus_GU968843
--------TATATATTTAATTTTTGGCAGTTGAGCAGGAATTACAGGAATAAGAATAAGA
ATTTTGATTCGAATGGAATTAAGACAACCTGGGACTCTTATTGGAAATGATCAAATTTAC
AATGTAATTGTAACCGCTCATGCATTTATTATAATTTTTTTTATAGTTATACCTATTATA
ATTGGGGGGTTTGGTAATTGRCTTGTTCCAATTATACTTGGGGCTCCAGATATAGCATTC
CCACGAATAAATAATATAAGATTTTGGCTTTTACCCCCCTCATTATTTCTTCTTATAAAT
TCTTCATTAATTGAATCAGGGGCAGGAACAGGATGAACTGTTTACCCRCCCTTATCATCA
AATTTATCTCACTATGGCCCTTCAGTTGATTTAGCTATTTTCTCTTTACATTTGGCAGGA
GCATCTTCTATTTTGGGAGCAATTAATTTCATTACCACAATTATTAATATACGATCTATT
GGATTAACACTTGAACGTATACCATTATTTGTATGATCAGTTTTAATTACAGCAGTTTTA
CTTCTTCTTTCCCTACCAGTATTAGCAGGTGCCATTACAATATTATTAAC----------
------------------------------------------------------------
--------------

#Dermacentor_nitens_AY008679
--------TATATATTTAATTTTTGGGACTTGAGCAGGAATTACAGGAATAAGAATAAGA
ATTTTAATTCGAATAGAATTAAGACAACCTGGGACTCTTATTGGAAATGACCAAATTTAT
AATGTAATTGTAACCGCCCATGCATTTATTATAATTTTTTTTATAGTTATACCTATCATA
ATTGGGGGGTTTGGTAACTGGCTTGTTCCAATTATACTTGGGGCTCCAGACATAGCATTC
CCACGAATAAATAATATAAGATTTTGACTTTTACCTCCTTCATTATTTTTACTTATAAAT
TCCTCATTAATTGAGTCAGGGGCAGGAACAGGTTGGACTGTTTACCCTCCTTTATCTTCA
AATATATCCCATTATGGGCCTTCAGTTGATTTAGCTATTTTTTCTTTACATTTAGCAGGA
GCATCATCTATTTTAGGTGCAATTAACTTTATTACCACAATTATCAATATACGATCCATT
GGTTTAACACTTGAACGTTTACCCTTGTTTGTTTGGTCAGTTTTAATTACAGCAGTCTTG
CTTCTTCTTTCTCTCCCTGTATTGGCTGGAGCAATTACAATATTATTAAC----------
------------------------------------------------------------
--------------

#Dermacentor_marginatus_AF132828
--------AATATATTTAATTTTTGGGAGATGAGCTGGAATAATAGGAATAAGAATAAGA
ATTCTTATTCGAATAGAACTCAGCCAGCCTGGTACATTAATTGGAAATGATCAAATTTAT
AATGTAATTGTTACTGCTCATGCCTTTATTATAATTTTCTTTATAGTAATACCTATTATA
ATTGGAGGGTTCGGAAACTGACTAGTTCCAATCATATTAGGTGCTCCAGATATAGCTTTC
CCACGAATAAATAACATAAGATTCTGATTACTCCCACCTTCATTATTCTTGTTGGTTAAT
TCCTCTTTAATTGAATCAGGAGCAGGAACCGGATGAACAGTTTACCCTCCTTTATCCTCT
AATCTATCACACTATGGTCCTTCAGTAGATTTAGCAATTTTCTCTCTTCATTTAGCAGGA
GCATCATCTATTTTAGGGGCAATTAATTTTATTACCACAATTATTAATATACGATCTATC
GGAATAACACTTGAACGAATACCCTTATTTGTATGATCAGTACTAATTACTGCAATTCTA
CTTTTACTTTCTTTACCTGTTTTAGCAGGTGCAATTACTATATTACTAAC----------
------------------------------------------------------------
--------------

#Dermacentor_marginatus_FN394327
------------------------------------------------------------
-----TATTCGAATAGAACTCAGCCAGCCTGGTACATTAATTGGAAATGATCAAATTTAT
AATGTAATTGTTACTGCTCATGCCTTTATTATAATTTTCTTTATAGTAATACCTATTATA
ATTGGAGGGTTCGGAAACTGACTAGTTCCAATCATATTAGGTGCTCCAGATATAGCTTTC
CCACGAATAAATAACATAAGATTCTGATTACTCCCACCTTCATTATTCTTGTTGGTTAAT
TCCTCTTTAATTGAATCAGGAGCAGGAACCGGATGAACAGTTTACCCTCCTTTATCCTCT
AATCTATCACACTATGGTCCTTCAGTAGATTTAGCAATTTTCTCTCTTCATTTAGCAGGA
GCATCATCTATTTTAGGGGCAATTAATTTTATTACCACAATTATTAATATACGATCAATC
GGAATAACACTTGAACGAATACCCTTATTTGTATGATCAGTACTAATTACTGCAATTTTA
CTTTTACTTTCTTTACCTGTTTTAGCAGGTGCAATTACTATATTACTAAC----------
------------------------------------------------------------
--------------

#Dermacentor_marginatus_FN394329
------------------------------------------------------------
-----TATTCGAATAGAACTCAGCCAGCCTGGTTCATTAATTGGAAATGATCAAATTTAT
AATGTAATCGTTACTGCTCATGCCTTTATTATAATTTTCTTTATAGTAATACCTATTATA
ATTGGAGGGTTCGGAAACTGACTAGTTCCAATCATATTAGGTGCTCCAGATATAGCTTTC
CCACGAATAAATAACATAAGATTCTGATTACTCCCACCTTCATTATTCTCGTTGGTTAAT
TCCTCTTTAATTGAATCAGGAGCAGGAACCGGATGAACAGTTTACCCTCCTTTATCCTCT
AATCTATCACACTACGGTCCTTCAGTAGATTTAGCAATTTTCTCTCTTCATTTAGCAGGA
GCATCATCTATTTTAGGGGCAATTAATTTTATTACCACAATTATTAATATACGATCAATC
GGAATAACACTTGAACGAATACCCTTATTTGTATGATCAGTACTAATTACTGCAATTTTA
CTTTTACTTTCTTTACCTGTTTTAGCAGGTGCAATTACTATATTACTAAC----------
------------------------------------------------------------
--------------

#Dermacentor_marginatus_FN394330
------------------------------------------------------------
-----TATTCGAATAGAACTCAGCCAGCCTGGTACATTAATTGGAAATGATCAAATTTAT
AATGTAATTGTTACTGCTCATGCCTTTATTATAATTTTCTTTATAGTAATACCTATTATA
ATTGGAGGGTTCGGAAACTGACTAGTTCCAATCATATTAGGTGCTCCAGATATAGCTTTC
CCACGAATAAATAACATAAGATTCTGATTACTCCCACCTTCATTATTCTTGTTGGTTAAT
TCCTCTTTAATTGAATCAGGAGCAGGAACCGGATGAACAGTTTACCCTCCTTTATCCTCT
AATCTATCACACTATGGTCCTTCAGTAGATTTAGCAATTTTCTCTCTTCATTTAGCAGGA
GCATCATCTATTTTAGGGGCAATTAATTTTATTACCACAATTATTAATATACGATCAATC
GGAATAACACTTGAACGAATACCCTTATTTGTATGATCAGTACTAATTACTGCAATTTTA
CTTTTACTTTCTTTACCTGTTTTAGCAGGTGCAATTACTATATTACTAAC----------
------------------------------------------------------------
--------------

#Dermacentor_marginatus_FN394331
------------------------------------------------------------
-----TATTCGAATAGAACTCAGCCAGCCTGGTACATTAATTGGAAATGATCAAATTTAT
AATGTAATTGTTACTGCTCATGCCTTTATTATAATTTTCTTTGTAGTAATACCTATTATA
ATTGGAGGGTTCGGAAACTGACTAGTTCCAATCATATTAGGTGCTCCAGATATAGCTTTC
CCACGAATAAATAACATAAGATTCTGATTACTCCCACCTTCATTATTCTTGTTGGTTAAT
TCCTCTTTAATTGAATCAGGAGCAGGAACCGGATGAACAGTTTACCCTCCTTTATCCTCT
AATCTATCACACTATGGTCCTTCAGTAGATTTAGCAATTTTCTCTCTTCATTTAGCAGGA
GCATCATCTATTTTAGGGGCAATTAATTTTATTACCACAATTATTAATATACGATCAATC
GGAATAACACTTGAACGAATACCCTTATTTGTATGATCAGTACTAATTACTGCAATTTTA
CTTTTACTTTCTTTACCTGTTTTAGCAGGTGCAATTACTATATTACTAAC----------
------------------------------------------------------------
--------------

#Dermacentor_marginatus_FN394332
------------------------------------------------------------
-----TATTCGAATAGAACTCAGCCAGCCTGGTACATTAATTGGAAATGATCAAATTTAT
AATGTAATTGTTACTGCTCATGCCTTTATTATAATTTTCTTTATAGTAATACCTATTATA
ATTGGAGGGTTCGGAAACTGACTAGTTCCAATCATATTAGGTGCTCCAGATATAGCTTTC
CCACGAATAAATAACATAAGATTCTGATTACTCCCACCTTCATTATTCTTGTTGGTTAAT
TCCTCTTTAATTGAATCAGGAGCAGGAACCGGATGAACAGTTTACCCTCCTTTATCCTCT
AATCTATCACACTATGGTCCTTCAGTAGATTTAGCAATTTTCTCTCTTCATTTAGCAGGA
GCATCATCTATTTTAGGGGCAATTAATTTTATTACCACAATTATTAATATACGATCAATC
GGAATAACACTTGAACGAATACCCTTATTTGTATGATCAGTACTAATTACTGCAATTTTA
CCTTTACTTTCTTTACCTGTTTTAGCAGGTGCAATTACTATATTACTAAC----------
------------------------------------------------------------
--------------

#Dermacentor_marginatus_FN394333
------------------------------------------------------------
-----TATTCGAATAGAACTCAGCCAGCCTGGTACATTAATTGGAAATGATCAAATTTAT
AATGTAATTGTTACTGCTCATGCCTTTATTATAATTTTCTTTATAGTAATACCTATTGTA
ATTGGAGGGTTCGGAAACTGACTAGTTCCAATCATATTAGGTGCTCCAGATATAGCTTTC
CCACGAATAAATAACATAAGATTCTGATTACTCCCACCTTCATTATTCTTGTTGGTTAAT
TCCTCTTTAATTGAATCAGGAGCAGGAACCGGATGAACAGTTTACCCTCCTTTATCCTCT
AATCTATCACACTATGGACCTTCAGTAGATTTAGCAATTTTCTCTCTTCATTTAGCAGGA
GCATCATCTATTTTAGGGGCAATTAATTTTATTACCACAATTATTAATATACGATCAATC
GGAATAACACTTGAACGAATACCCTTATTTGTATGATCAGTACTAATTACTGCAATTTTA
CTTTTACTTTCTTTACCTGTTTTAGCAGGTGCAATTACTATATTACTAAC----------
------------------------------------------------------------
--------------

#Dermacentor_reticulatus_AF132829
--------TATATATCTAATTTTTGGAAGATGAGCAGGAATAATAGGAATAAGAATAAGA
ATTCTTATTCGAATAGAACTAAGACAACCCGGAACATTAATTGGGAATGATCAAATTTAC
AATGTAATTGTAACCGCTCACGCATTTATTATAATTTTCTTCATAGTCATACCTATTATA
ATTGGTGGTTTCGGAAATTGACTTGTTCCAATTATACTAGGAGCCCCTGATATAGCTTTT
CCACGTATAAATAATATAAGATTTTGATTACTCCCTCCTTCTTTATTTTTACTAATTAAT
TCTTCCTTAATTGAATCAGGAGTAGGGACAGGGTGAACTGTCTATCCTCCCTTATCTTCT
AATCTATCACATTATGGACCTGCCGTAGACTTAGCAATTTTTTCTCTTCATTTAGCCGGA
GCTTCATCAATTTTAGGTGCAATTAATTTTATTACAACAATTATTAATATACGATCAATT
GGAATAACTCTTGAACGAATACCTTTATTTGTATGATCAGTATTAATTACTGCATTTCTT
TTATTATTATCTTTGCCTGTATTAGCAGGAGCCATTACTATATTATTAAC----------
------------------------------------------------------------
--------------

#Dermacentor_rhinocerinus_AF132830
--------TATATATTTAATATTTGGAAGTTGAGCCGGTATGATAGGAATAAGAATAAGA
ATTCTAATTCGTATGGAATTAAGACAACCTGGTACATTAATCGGAAATGATCAAATTTAT
AATGTTATTGTCACAGCACATGCATTTATTATAATTTTTTTTATAGTAATACCTATTATA
ATTGGGGGGTTGGGCAACTGATTAGTCCCTATTATATTGGGAGCTCCTGACATAGCATAT
CCTCGAATAAATAATATAAGATTTTGACTTCTACCTCCTTCATTATTCTTATTAGTTAAT
TCCTCATTAATTGAATCGGGAGCAGGAACAGGATGAACTGTTTATCCTCCTCTTTCTTCT
AATTTATCACATTATGGGCCTTCCATTGATTTAGCCATTTTTTCTTTGCACCTTGCAGGT
GCATCTTCAATTTTAGGAGCAATTAATTTCATTACAACAATCATTAATATGCGTTCCATT
GGTCTTTCCCTAGAACGTATACCCTTATTTGTCTGATCCGTTTTAATTACAGCAATTTTA
CTTCTTCTTTCTCTTCCAGTATTAGCAGGTGCAATTACAATATTATTAAC----------
------------------------------------------------------------
--------------

#Dermacentor_variabilis_AF132831
--------TATATACTTAATTTTCGGCAGTTGAGCAGGAGTCACAGGAATAAGAATAAGA
ATTTTAATTCGAATAGAGTTAAGCCAACCAGGAACTTTAATTGGAAATGATCAAATTTAT
AACGTAATTGTAACTGCTCATGCATTTATTATAATTTTTTTCATAGTTATACCTATCATA
ATTGGTGGGTTTGGAAACTGACTTGTACCAATTATATTAGGAGCCCCAGACATAGCATTT
CCACGAATAAATAATATAAGATTTTGACTTTTACCCCCTTCATTATTTTTACTTATAAAT
TCTTCATTAATTGAATCAGGAGCAGGAACAGGTTGAACTGTTTATCCCCCTTTATCATCA
AATTTGTCTCACTATGGACCTTCAGTTGATTTAGCTATTTTTAGCCTTCATCTAGCAGGT
GCATCCTCTATTTTAGGAGCAATTAATTTTATTACCACAATTATTAATATACGATCAATT
GGTTTAACTCTTGAACGAATACCTTTATTTGTTTGATCAGTTTTAATTACAGCAATTTTA
CTTCTTCTTTCTCTCCCTGTTTTAGCAGGAGCTATTACAATATTATTAAC----------
------------------------------------------------------------
--------------

#56_sample_Dermacentor_marginatus
--------------------TTTTGGAAGATGAGCTGGAATAATAGGAATAAGAATAAGA
ATTCTTATTCGAATAGAACTCAGCCAGCCTGGTACATTAATTGGAAATGATCAAATTTAT
AATGTAATTGTTACTGCTCATGCCTTTATTATAATTTTCTTTATAGTAATACCTATTATA
ATTGGAGGGTTCGGAAACTGACTAGTTCCAATCATATTAGGTGCTCCAGATATAGCTTTC
CCACGAATAAATAACATAAGATTCTGATTACTCCCACCTTCATTATTCTTGTTGGTTAAT
TCCTCTTTAATTGAATCAGGAGCAGGAACCGGATGAACAGTTTACCCTCCTTTATCCTCT
AATCTGTCACACTATGGTCCTTCAGTAGATTTAGCAATTTTCTCTCTTCATTTAGCAGGA
GCATCATCTATTTTAGGGGCAATTAATTTTATCACCACAATTTATAATATACGATCAATC
GGAATAACACTTGAACGAATACCCTTATTTGTATGATCAGTACTAATTACTGCAATTTTA
CTTTTACTTTCTTTACCTGTTTTAGCAGGTGCAATTACTATATTACTAACTGATCGAAAT
TTTAATACATCATTCTTTGACCCTTCAGGAGGAGGAGATCCAATCTTATATCAACATTTA
TTCTGATTTTTTGG

#58_sample_Dermacentor_marginatus
---------ATATATTTAATTTTTGGAAGATGAGCTGGAATAATAGGAATAAGAATAAGA
ATTCTTATTCGAATAGAACTCAGCCAGCCTGGTACATTAATTGGAAATGATCAAATTTAT
AATGTAATTGTTACTGCTCATGCCTTTATTATAATTTTCTTTATAGTAATACCTATTATA
ATTGGAGGGTTCGGAAACTGACTAGTTCCAATCATATTAGGTGCTCCAGATATAGCTTTC
CCACGAATAAATAACATAAGATTCTGATTACTCCCACCTTCATTATTCTTGTTGGTTAAT
TCCTCTTTAATTGAATCAGGAGCAGGAACCGGATGAACAGTTTACCCTCCTTTATCCTCT
AATCTGTCACACTATGGTCCTTCAGTAGATTTAGCAATTTTCTCTCTTCATTTAGCAGGA
GCATCATCTATTTTAGGGGCAATTAATTTTATCACCACAATTTATAATATACGATCAATC
GGAATAACACTTGAACGAATACCCTTATTTGTATGATCAGTACTAATTACTGCAATTTTA
CTTTTACTTTCTTTACCTGTTTTAGCAGGTGCAATTACTATATTACTAACTGATCGAAAT
TTTAATACATCATTCTTTGACCCTTCAGGAGGAGGAGATCCAATCTTATATCAACATTTA
TTCTGATTTTTTGG

#60_sample_Dermacentor_marginatus
--------------TTTAATTTTTGGAAGATGAGCTGGAATAATAGGAATAAGAATAAGA
ATTCTTATTCGAATAGAACTCAGCCAGCCTGGTACATTAATTGGAAATGATCAAATTTAT
AATGTAATTGTTACTGCTCATGCCTTTATTATAATTTTCTTTATAGTAATACCTATTATA
ATTGGAGGGTTCGGAAACTGACTAGTTCCAATCATATTAGGTGCTCCAGATATAGCTTTC
CCACGAATAAATAACATAAGATTCTGATTACTCCCACCTTCATTATTCTTGTTGGTTAAT
TCCTCTTTAATTGAATCAGGAGCAGGAACCGGATGAACAGTTTACCCTCCTTTATCCTCT
AATCTGTCACACTATGGTCCTTCAGTAGATTTAGCAATTTTCTCTCTTCATTTAGCAGGA
GCATCATCTATTTTAGGGGCAATTAATTTTATCACCACAATTTATAATATACGATCAATC
GGAATAACACTTGAACGAATACCCTTATTTGTATGATCAGTACTAATTACTGCAATTTTA
CTTTTACTTTCTTTACCTGTTTTAGCAGGTGCAATTACTATATTACTAACTGATCGAAAT
TTTAATACATCATTCTTTGACCCTTCAGGAGGAGGAGATCCAATCTTATATCAACATTTA
TTCT----------

#65_sample_Dermacentor_nuttalli
--------AATATATTTAATTTTTGGAAGCTGAGCTGGAATAATAGGAATAAGAATAAGA
ATTCTTATTCGAATAGAACTTAGCCAACCTGGGACATTAATTGGAAATGATCAAATTTAT
AACGTAATTGTTACTGCTCACGCTTTCATTATAATTTTTTTTATAGTTATACCTATTATA
ATCGGGGGGTTCGGGAATTGGCTTGTCCCAATTATATTAGGTGCTCCAGATATAGCTTTT
CCCCGAATAAATAATATAAGATTCTGGTTACTTCCACCTTCACTATTCTTATTAATCAAT
TCTTCTTTAATTGAATCAGGAGCAGGGACTGGTTGAACAGTTTACCCTCCTTTATCTTCC
AATTTATCACATTATGGCCCTTCAGTAGATTTAGCAATTTTCTCTCTTCATTTAGCAGGG
GCATCATCAATTCTAGGAGCAATTAATTTCATTACTACAATTATTAACATACGATCAATT
GGAATAACTCTTGAACGTATACCTTTATTTGTTTGATCAGTATTAATTACTGCAATTTTA
CTTTTACTTTCCTTACCTGTTTTAGCAGGGGCAATTACCATATTATTAACAGATCGAAAT
TTTAATACATCATTCTTTGACCCTTCAGGGGGGGGAGATCCAATTTTATATCAACATCTA
TTTTGGTTTTTCGG

#62_sample_Dermacentor_nuttalli
--------AATATATTTAATTTTTGGAAGCTGAGCTGGAATAATAGGAATAAGAATAAGA
ATTCTTATTCGAATAGAACTTAGCCAACCTGGGACATTAATTGGAAATGATCAAATTTAT
AACGTAATTGTTACTGCTCACGCTTTCATTATAATTTTTTTTATAGTTATACCTATTATA
ATCGGGGGGTTCGGGAATTGGCTTGTCCCAATTATATTAGGTGCTCCAGATATAGCTTTT
CCCCGAATAAATAATATAAGATTCTGGTTACTTCCACCTTCACTATTCTTATTAATCAAT
TCTTCTTTAATTGAATCAGGAGCAGGGACTGGTTGAACAGTTTACCCTCCTTTATCTTCC
AATTTATCACATTATGGCCCTTCAGTAGATTTAGCAATTTTCTCTCTTCATTTAGCAGGG
GCATCATCAATTCTAGGAGCAATTAATTTCATTACTACAATTATTAACATACGATCAATT
GGAATAACTCTTGAACGTATACCTTTATTTGTTTGATCAGTATTAATTACTGCAATTTTA
CTTTTACTTTCCTTACCTGTTTTAGCAGGGGCAATTACCATATTATTAACAGATCGAAAT
TTTAATACATCATTCTTTGACCCTTCAGGGGGGGGAGATCCAATTTTATATCAACATCTA
TTTTGGTTCTCCGG

#67_sample_Dermacentor_nuttalli
--------AATATATTTAATTTTTGGAAGCTGAGCTGGAATAATAGGAATAAGAATAAGA
ATTCTTATTCGAATAGAACTTAGCCAACCTGGGACATTAATTGGAAATGATCAAATTTAT
AACGTAATTGTTACTGCTCACGCTTTCATTATAATTTTTTTTATAGTTATACCTATTATA
ATCGGGGGGTTCGGGAATTGGCTTGTCCCAATTATATTAGGTGCTCCAGATATAGCTTTT
CCCCGAATAAATAATATAAGATTCTGGTTACTTCCACCTTCACTATTCTTATTAATCAAT
TCTTCTTTAATTGAATCAGGAGCAGGGACTGGTTGAACAGTTTACCCTCCTTTATCTTCC
AATTTATCACATTATGGCCCTTCAGTAGATTTAGCAATTTTCTCTCTTCATTTAGCAGGG
GCATCATCAATTCTAGGAGCAATTAATTTCATTACTACAATTATTAACATACGATCAATT
GGAATAACTCTTGAACGTATACCTTTATTTGTTTGATCAGTATTAATTACTGCAATTTTA
CTTTTACTTTCCTTACCTGTTTTAGCAGGGGCAATTACCATATTATTAACAGATCGAAAT
TTTAATACATCATTCTTTGACCCTTCAGGGGGGGGAGATCCAATTTTATATCAACATCTA
TTTTGGTTCTTCGG

#68_sample_Dermacentor_nuttalli
--------AATATATTTAATTTTTGGAAGCTGAGCTGGAATAATAGGAATAAGAATAAGA
ATTCTTATTCGAATAGAACTTAGCCAACCTGGGACATTAATTGGAAATGATCAAATTTAT
AACGTAATTGTTACTGCTCACGCTTTCATTATAATTTTTTTTATAGTTATACCTATTATA
ATCGGGGGGTTCGGGAATTGGCTTGTCCCAATTATATTAGGTGCTCCAGATATAGCTTTT
CCCCGAATAAATAATATAAGATTCTGGTTACTTCCACCTTCACTATTCTTATTAATCAAT
TCTTCTTTAATTGAATCAGGAGCAGGGACTGGTTGAACAGTTTACCCTCCTTTATCTTCC
AATTTATCACATTATGGCCCTTCAGTAGATTTAGCAATTTTCTCTCTTCATTTAGCAGGG
GCATCATCAATTCTAGGAGCAATTAATTTCATTACTACAATTATTAACATACGATCAATT
GGAATAACTCTTGAACGTATACCTTTATTTGTTTGATCAGTATTAATTACTGCAATTTTA
CTTTTACTTTCCTTACCTGTTTTAGCAGGGGCAATTACCATATTATTAACAGATCGAAAT
TTTAATACATCATTCTTTGACCCTTCAGGGGGGGGAGATCCAATTTTATATCAACATCTA
TTTTGGTTCTTCGG

#71_sample_Dermacentor_nuttalli
----------------------------------------ATATAGGAATAAGAATAAGA
ATTCTTATTCGAATAGAACTTAGCCAACCTGGGACATTAATTGGAAATGATCAAATTTAT
AACGTAATTGTTACTGCTCACGCTTTCATTATAATTTTTTTTATAGTTATACCTATTATA
ATCGGGGGGTTCGGGAATTGGCTTGTCCCAATTATATTAGGTGCTCCAGATATAGCTTTT
CCCCGAATAAATAATATAAGATTCTGGTTACTTCCACCTTCACTATTCTTATTAATCAAT
TCTTCTTTAATTGAATCAGGAGCAGGGACTGGTTGAACAGTTTACCCTCCTTTATCTTCC
AATTTATCACATTATGGCCCTTCAGTAGATTTAGCAATTTTCTCTCTTCATTTAGCAGGG
GCATCATCAATTCTAGGAGCAATTAATTTCATTACTACAATTATTAACATACGATCAATT
GGAATAACTCTTGAACGTATACCTTTATTTGTTTGATCAGTATTAATTACTGCAATTTTA
CTTTTACTTTCCTTACCTGTTTTAGCAGGGGCAATTACCATATTATTAACAGATCGAAAT
TTTAATACATCATTCTTTGACCCTTCAGGGGGGGGAGATCCAATTTTATATCAACATCTA
TTTTGGTTTTTCGG

#72_sample_Dermacentor_nuttalli
----------------------------------------ATATAGGAATAAGAATAAGA
ATTCTTATTCGAATAGAACTTAGCCAACCTGGGACATTAATTGGAAATGATCAAATTTAT
AACGTAATTGTTACTGCTCACGCTTTCATTATAATTTTTTTTATAGTTATACCTATTATA
ATCGGGGGGTTCGGGAATTGGCTTGTCCCAATTATATTAGGTGCTCCAGATATAGCTTTT
CCCCGAATAAATAATATAAGATTCTGGTTACTTCCACCTTCACTATTCTTATTAATCAAT
TCTTCTTTAATTGAATCAGGAGCAGGGACTGGTTGAACAGTTTACCCTCCTTTATCTTCC
AATTTATCACATTATGGCCCTTCAGTAGATTTAGCAATTTTCTCTCTTCATTTAGCAGGG
GCATCATCAATTCTAGGAGCAATTAATTTCATTACTACAATTATTAACATACGATCAATT
GGAATAACTCTTGAACGTATACCTTTATTTGTTTGATCAGTATTAATTACTGCAATTTTA
CTTTTACTTTCCTTACCTGTTTTAGCAGGGGCAATTACCATATTATTAACAGATCGAAAT
TTTAATACATCATTCTTTGACCCTTCAGGGGGGGGAGATCCAATTTTATATCAACATCTA
TTTTGGTTCTTCGG

#84_sample_Dermacentor_nuttalli
--------AATATATTTAATTTTTGGAAGCTGAGCTGGAATAATAGGAATAAGAATAAGA
ATTCTTATTCGAATAGAACTTAGCCAACCTGGGACATTAATTGGAAATGATCAAATTTAT
AACGTAATTGTTACTGCTCACGCTTTCATTATAATTTTTTTTATAGTTATACCTATTATA
ATCGGGGGGTTCGGGAATTGGCTTGTCCCAATTATATTAGGTGCTCCAGATATAGCTTTT
CCCCGAATAAATAATATAAGATTCTGGTTACTTCCACCTTCACTATTCTTATTAATCAAT
TCTTCTTTAATTGAATCAGGAGCAGGGACTGGTTGAACAGTTTACCCTCCTTTATCTTCC
AATTTATCACATTATGGCCCTTCAGTAGATTTAGCAATTTTCTCTCTTCATTTAGCAGGG
GCATCATCAATTCTAGGAGCAATTAATTTCATTACTACAATTATTAACATACGATCAATT
GGAATAACTCTTGAACGTATACCTTTATTTGTTTGATCAGTATTAATTACTGCAATTTTA
CTTTTACTTTCCTTACCTGTTTTAGCAGGGGCAATTACCATATTATTAACAGATCGAAAT
TTTAATACATCATTCTTTGACCCTTCAGGGGGGGGAGATCCAATTTTATATCAACATCTA
TTTTGGTTTTTCGG

#87_sample_Dermacentor_nuttalli
-----------------------------------------TATAGGAATAAGAATAAGA
ATTCTTATTCGAATAGAACTTAGCCAACCTGGGACATTAATTGGAAATGATCAAATTTAT
AACGTAATTGTTACTGCTCACGCTTTCATTATAATTTTTTTTATAGTTATACCTATTATA
ATCGGGGGGTTCGGGAATTGGCTTGTCCCAATTATATTAGGTGCTCCAGATATAGCTTTT
CCCCGAATAAATAATATAAGATTCTGGTTACTTCCACCTTCACTATTCTTATTAATCAAT
TCTTCTTTAATTGAATCAGGAGCAGGGACTGGTTGAACAGTTTACCCTCCTTTATCTTCC
AATTTATCACATTATGGCCCTTCAGTAGATTTAGCAATTTTCTCTCTTCATTTAGCAGGG
GCATCATCAATTCTAGGAGCAATTAATTTCATTACTACAATTATTAACATACGATCAATT
GGAATAACTCTTGAACGTATACCTTTATTTGTTTGATCAGTATTAATTACTGCAATTTTA
CTTTTACTTTCCTTACCTGTTTTAGCAGGGGCAATTACCATATTATTAACAGATCGAAAT
TTTAATACATCATTCTTTGACCCTTCAGGGGGGGGAGATCCAATTTTATATCAACATCTA
TTTTGGTTTTTTGG

#88_sample_Dermacentor_nuttalli
--------AATATATTTAATTTTTGGAAGCTGAGCTGGAATAATAGGAATAAGAATAAGA
ATTCTTATTCGAATAGAACTTAGCCAACCTGGGACATTAATTGGAAATGATCAAATTTAT
AACGTAATTGTTACTGCTCACGCTTTCATTATAATTTTTTTTATAGTTATACCTATTATA
ATCGGGGGGTTCGGGAATTGGCTTGTCCCAATTATATTAGGTGCTCCAGATATAGCTTTT
CCCCGAATAAATAATATAAGATTCTGGTTACTTCCACCTTCACTATTCTTATTAATCAAT
TCTTCTTTAATTGAATCAGGAGCAGGGACTGGTTGAACAGTTTACCCTCCTTTATCTTCC
AATTTATCACATTATGGCCCTTCAGTAGATTTAGCAATTTTCTCTCTTCATTTAGCAGGG
GCATCATCAATTCTAGGAGCAATTAATTTCATTACTACAATTATTAACATACGATCAATT
GGAATAACTCTTGAACGTATACCTTTATTTGTTTGATCAGTATTAATTACTGCAATTTTA
CTTTTACTTTCCTTACCTGTTTTAGCAGGGGCAATTACCATATTATTAACAGATCGAAAT
TTTAATACATCATTCTTTGACCCTTCAGGGGGGGGAGATCCAATTTTATATCAACATCTA
TTTTGGTTTTTCGG

#85_sample_Dermacentor_nuttalli
---------------------------------------ATAATAGGAATAAGAATAAGA
ATTCTTATTCGAATAGAACTTAGCCAACCTGGGACATTAATTGGAAATGATCAAATTTAT
AACGTAATTGTTACTGCTCACGCTTTCATTATAATTTTTTTTATAGTTATACCTATTATA
ATCGGGGGGTTCGGGAATTGGCTTGTCCCAATTATATTAGGTGCTCCAGATATAGCTTTT
CCCCGAATAAATAATATAAGATTCTGGTTACTTCCACCTTCACTATTCTTATTAATCAAT
TCTTCTTTAATTGAATCAGGAGCAGGGACTGGTTGAACAGTTTACCCTCCTTTATCTTCC
AATTTATCACATTATGGCCCTTCAGTAGATTTAGCAATTTTCTCTCTTCATTTAGCAGGG
GCATCATCAATTCTAGGAGCAATTAATTTCATTACTACAATTATTAACATACGATCAATT
GGAATAACTCTTGAACGTATACCTTTATTTGTTTGATCAGTATTAATTACTGCAATTTTA
CTTTTACTTTCCTTACCTGTTTTAGCAGGGGCAATTACCATATTATTAACAGATCGAAAT
TTTAATACATCATTCTTTGACCCTTCAGGGGGGGGAGATCCAATTTTATATCAACATCTA
TTTTGGTTTTTCGG

#89_sample_Dermacentor_nuttalli
---------------------------------------ATAATAGGAATAAGAATAAGA
ATTCTTATTCGAATAGAACTTAGCCAACCTGGGACATTAATTGGAAATGATCAAATTTAT
AACGTAATTGTTACTGCTCACGCTTTCATTATAATTTTTTTTATAGTTATACCTATTATA
ATCGGGGGGTTCGGGAATTGGCTTGTCCCAATTATATTAGGTGCTCCAGATATAGCTTTT
CCCCGAATAAATAATATAAGATTCTGGTTACTTCCACCTTCACTATTCTTATTAATCAAT
TCTTCTTTAATTGAATCAGGAGCAGGGACTGGTTGAACAGTTTACCCTCCTTTATCTTCC
AATTTATCACATTATGGCCCTTCAGTAGATTTAGCAATTTTCTCTCTTCATTTAGCAGGG
GCATCATCAATTCTAGGAGCAATTAATTTCATTACTACAATTATTAACATACGATCAATT
GGAATAACTCTTGAACGTATACCTTTATTTGTTTGATCAGTATTAATTACTGCAATTTTA
CTTTTACTTTCCTTACCTGTTTTAGCAGGGGCAATTACCATATTATTAACAGATCGAAAT
TTTAATACATCATTCTTTGACCCTTCAGGGGGGGGAGATCCAATTTTATATCAACATCTA
TTTTGGTTCTTCGG

#179_sample_Dermacentor_nuttalli
--------AATATATTTAATTTTTGGAAGCTGAGCTGGAATAATAGGAATAAGAATAAGA
ATTCTTATTCGAATAGAACTTAGCCAACCTGGGACATTAATTGGAAATGATCAAATTTAT
AACGTAATTGTTACTGCTCACGCTTTCATTATAATTTTTTTTATAGTTATACCTATTATA
ATCGGGGGGTTCGGGAATTGGCTTGTCCCAATTATATTAGGTGCTCCAGATATAGCTTTT
CCCCGAATAAATAATATAAGATTCTGGTTACTTCCACCTTCACTATTCTTATTAATCAAT
TCTTCTTTAATTGAATCAGGAGCAGGGACTGGTTGAACAGTTTACCCTCCTTTATCTTCC
AATTTATCACATTATGGCCCTTCAGTAGATTTAGCAATTTTCTCTCTTCATTTAGCAGGG
GCATCATCAATTCTAGGAGCAATTAATTTCATTACTACAATTATTAACATACGATCAATT
GGAATAACTCTTGAACGTATACCTTTATTTGTTTGATCAGTATTAATTACTGCAATTTTA
CTTTTACTTTCCTTACCTGTTTTAGCAGGGGCAATTACCATATTATTAACAGATCGAAAT
TTTAATACATCATTCTTTGACCCTTCAGGGGGGGGAGATCCAATTTTATATCAACATCTA
TTTTGGTTCTTCGG

#185_sample_Dermacentor_nuttalli
----------------------------------------ATATAGGAATAAGAATAAGA
ATTCTTATTCGAATAGAACTTAGCCAACCTGGGACATTAATTGGAAATGATCAAATTTAT
AACGTAATTGTTACTGCTCACGCTTTCATTATAATTTTTTTTATAGTTATACCTATTATA
ATCGGGGGGTTCGGGAATTGGCTTGTCCCAATTATATTAGGTGCTCCAGATATAGCTTTT
CCCCGAATAAATAATATAAGATTCTGGTTACTTCCACCTTCACTATTCTTATTAATCAAT
TCTTCTTTAATTGAATCAGGAGCAGGGACTGGTTGAACAGTTTACCCTCCTTTATCTTCC
AATTTATCACATTATGGCCCTTCAGTAGATTTAGCAATTTTCTCTCTTCATTTAGCAGGG
GCATCATCAATTCTAGGAGCAATTAATTTCATTACTACAATTATTAACATACGATCAATT
GGAATAACTCTTGAACGTATACCTTTATTTGTTTGATCAGTATTAATTACTGCAATTTTA
CTTTTACTTTCCTTACCTGTTTTAGCAGGGGCAATTACCATATTATTAACAGATCGAAAT
TTTAATACATCATTCTTTGACCCTTCAGGGGGGGGAGATCCAATTTTATATCAACATCTA
TTTTGGTTCTTCGG

#186_sample_Dermacentor_nuttalli
--------AATATATTTAATTTTTGGAAGCTGAGCTGGAATAATAGGAATAAGAATAAGA
ATTCTTATTCGAATAGAACTTAGCCAACCTGGGACATTAATTGGAAATGATCAAATTTAT
AACGTAATTGTTACTGCTCACGCTTTCATTATAATTTTTTTTATAGTTATACCTATTATA
ATCGGGGGGTTCGGGAATTGGCTTGTCCCAATTATATTAGGTGCTCCAGATATAGCTTTT
CCCCGAATAAATAATATAAGATTCTGGTTACTTCCACCTTCACTATTCTTATTAATCAAT
TCTTCTTTAATTGAATCAGGAGCAGGGACTGGTTGAACAGTTTACCCTCCTTTATCTTCC
AATTTATCACATTATGGCCCTTCAGTAGATTTAGCAATTTTCTCTCTTCATTTAGCAGGG
GCATCATCAATTCTAGGAGCAATTAATTTCATTACTACAATTATTAACATACGATCAATT
GGAATAACTCTTGAACGTATACCTTTATTTGTTTGATCAGTATTAATTACTGCAATTTTA
CTTTTACTTTCCTTACCTGTTTTAGCAGGGGCAATTACCATATTATTAACAGATCGAAAT
TTTAATACATCATTCTTTGACCCTTCAGGGGGGGGAGATCCAATTTTATATCAACATCTA
TTTTGGTTTTCGGG
