# Supplementary material for: Assessment of four DNA fragments (COI, 16S rDNA, ITS2, 12S rDNA) for species identification of the Ixodida (Acari: Ixodida)
Source: Parasit Vectors. 2014 Mar 3;7:93. doi: 10.1186/1756-3305-7-93 (PMC3945964; doi:10.1186/1756-3305-7-93)
Supplement: Additional file 8 — Appendix S3. The unscreened data set. [file 1756-3305-7-93-S8.zip › Appendix.S3/unscreed sequences/unscreened COI/unscreened Haemaphysalis COI.meg]

#mega
!Title Phylogenetic Analysis;
!Format DataType=DNA indel=- CodeTable=Standard;

!Domain=Data property=Coding CodonStart=1;
#Haemaphysalis_sulcata_JX394189
--------------GATTCTTATTCGAATGGAACTTGGCCAACCAGGAACACTTATTGGA
AACGATCAAACTTACAATGTAATTGTAACAGCTCATGCATTTATCATAATTTTCTTTATA
GTTATACCAATTATAATTGGTGGGTTTGGAAATTGATTGGTCCCATTAATATTAGGGGCG
CCAGACATAGCATTCCCTCGAATAAACAATATAAGATTTTGATTACTCCCACCCTCCCTT
TTCCTTTTAATCAACTCTTCTTTAGTAGAAAGAGGAGCCGGCACAGGATGAACTGTTTAT
CCCCCATTATCTTCAAATATTTCTCATTATGGGCCATCAGTTGATATAGCAATTTTCTCA
TTACATTTAGCTGGAGCGTCATCAATTCTTGGAGCTATTAATTTTATTACAACTATTATA
AATATACGATCCCTAGGGATAACTCTAGAGCGCATACCCTTATTTGTATGATCAGTTTTT
ATTACTGCGATTTTACTTCTTCTATCTTTACCGGTTTTAGCAGGGGCAATTACCATATTA
CTAACAGATCGAAACTTTAATACTTCATTTTTTGACCCTTCTGGGGGTGGGGATCCAATT
TTATATCAACACTTATTCTGATTTTTTGGCCACCCAGAAGTATACATTCTGATTCTTCCA
GG

#Haemaphysalis_flava_JF758632
------------------------------------------------------------
------------------------------------------------------------
---------------------------------------------ATAATACTAGGGGCA
CCTGATATAGCATTTCCTCGAATAAATAATATAAGATTCTGACTTTTACCTCCATCGTTA
TTTTTGTTAATTAATTCATCTTTAGTAGAAAGAGGAGCAGGAACAGGATGAACTGTTTAT
CCTCCATTATCATCAAATTTATCTCACTACGGCCCTTCAGTAGATATAGCAATTTTTTCT
CTTCATCTAGCCGGTGCTTCATCAATTCTTGGAGCTATTAATTTTATTACAACTATTGTA
AATATACGATCATTAGGTATAACCCTAGAACGTATACCATTATTTGTATGATCAGTATTA
ATTACTGCAATTCTACTTTTATTATCCCTACCTGTTTTAGCAGGTGCAATTACTATATTA
TTAACTGATCGAAATTTTAATACTTCATTTTTCGACCCCTCAGGAGGGGGAGACCCAATT
TTATATCAACATCTATTTTGATTCTTTGGACACCCAGAAGTTTACATTTTAATTTTACCA
GG

#Haemaphysalis_flava_HM193865
GGATTAAGAATAAGAATTATTATTCGAATAGAATTAGGTCAACCCGGCACTCTTATTGGA
AATGATCAAATTTATAATGTAATTGTAACTGCTCACGCATTTATTATAATTTTCTTTATA
GTCATACCTATTATAATTGGTGGCTTCGGAAATTGATTAATTCCTTTAATACTAGGAGCC
CCAGACATAGCATTTCCACGAATAAACAATATAAGATTTTGATTGTTACCTCCATCCTTA
TTTTTGTTAATTAATTCTTCATTAGTTGAAAGAGGTGCTGGAACAGGGTGAACTGTTTAC
CCTCCCTTATCATCTAATCTTTCTCATTACGGTCCCTCAGTAGATATAGCAATTTTTTCT
CTTCATCTAGCAGGGGCATCTTCAATTCTAGGTGCTATCAATTTTATTACAACTATTATT
AATATACGGTCATTAGGAATGACTTTAGAACGAATACCTTTGTTTGTTTGATCAGTTTTA
ATTACCGCAATCTTACTTTTATTATCTCTGCCTGTATTAGCAGGAGCTATTACTATATTA
TTAACAGATCGAAATTTTAACACTTCATTCTTTGACCCCTCAGGGGGGGGAGACCCAATT
CTATACCAACATCTATTTTGATTTTTTGGTCACCGGG-----------------------
--

#Haemaphysalis_flava_HM193864
GGATTAAGAATAAGAATTATTATTCGAATAGAATTAGGTCAACCCGGCACTCTTATTGGA
AATGATCAAATTTATAATGTAATTGTAACTGCTCACGCATTTATTATAATTTTCTTTATA
GTCATACCTATTATAATTGGTGGCTTCGGAAATTGATTAATTCCTTTAATACTAGGAGCC
CCAGACATAGCATTTCCACGAATAAACAATATAAGATTTTGATTGTTACCTCCATCCTTA
TTTTTGTTAATTAATTCTTCATTAGTTGAAAGAGGTGCTGGAACAGGGTGAACTGTTTAC
CCTCCCTTATCATCTAATCTTTCTCATTACGGTCCCTCAGTAGATATAGCAATTTTTTCT
CTTCATCTAGCAGGGGCATCTTCAATTCTAGGTGCTATCAATTTTATTACAACTATTATT
AATATACGGTCATTAGGAATGACTTTAGAACGAATACCTTTGTTTGTTTGATCAGTTTTA
ATTACCGCAATCTTACTTTTATTATCTCTGCCTGTATTAGCAGGAGCTATTACTATATTA
TTAACAGATCGAAATTTTAACACTTCATTCTTTGACCCCTCAGGGGGGGGAGACCCAA--
------------------------------------------------------------
--

#Ha_longicornis_JF758631
------------------------------------------------------------
------------------------------------------------------------
---------------------------------------------TTAATATTAGGCGCT
CCTGACATAGCATTTCCTCGAATAAATAATATAAGATTCTGACTATTACCTCCCTCTTTA
TTCTTATTAATTAATTCATCTTTAGTTGAAAGAGGGGCGGGTACAGGGTGAACTGTATAT
CCTCCATTATCATCTAATTTGTCTCATTATGGACCCTCAGTAGACATAGCAATTTTTTCA
CTCCACTTAGCAGGAGCCTCATCAATTTTAGGGGCTATTAATTTCATTACAACTATCATT
AATATACGATCTTTAGGAATAACTTTAGAACGAATACCGCTATTTGTTTGATCAGTTCTA
ATTACCGCAATTCTCCTTCTGCTATCCTTACCTGTTCTTGCAGGTGCAATTACCATACTC
TTGACAGATCGAAATTTTAACACCTCATTCTTTGACCCCTCAGGAGGAGGAGACCCAATT
TTATATCAACACTTATTTTGATTTTTTGGACACCCAGAAGTTTATATTTTAATTTTACCA
GG

#Ha_longicornis_JF758635
------------------------------------------------------------
------------------------------------------------------------
---------------------------------------------TTAATATTAGGCGCT
CCTGACATAGCATTTCCTCGAATAAATAACATAAGATTCTGACTATTACCTCCCTCTATA
TTCTTATTAATTAATTCATCTTTAGTTGAAAGAGGGGCAGGTACAGGATGAACTGTATAT
CCTCCATTATCATCTAATTTGTCCCATTATGGACCCTCAGTAGATATAGCAATTTTTTCA
CTCCACTTAGCAGGAGCCTCATCAATTTTAGGAGCTATTAATTTCATTACAACTATCATT
AATATACGATCTTTAGGAATAACTTTAGAACGAATACCGCTATTTGTTTGATCAGTTCTA
ATTACCGCAATTCTCCTTATGCTATCCTTACCTGTTCTTGCCGGTGCAATTACCATACTC
TTGACAGATCGAAATTTTAACACCTCATTCTTTGACCCCTCAGGAGGAGGAGACCCAATT
TTATATCAACACTTATTTTGATTTTTTGGACACCCAGAAGTTTATATTTTAATTTTACCA
GG

#Ha_punctata_JX394187
----TTAGAATAAGAATTCTTATTCGGATAGAACTTGGCCAACCAGGAACTTTAATTGGG
AATGACCAAATTTATAATGTCATTGTAACTGCTCATGCTTTTATTATAATTTTTTTTATA
GTTATACCTATTATAATTGGGGGATTTGGCAACTGATTAATTCCTATAATATTAGGAGCT
CCTGATATAGCATTTCCACGAATAAATAACATAAGATTTTGATTATTACCCCCTTCTTTA
TTTCTATTATTAAATTCCTCTTTAGTTGAAAGAGGAGCTGGCACAGGATGAACTGTATAC
CCACCACTTTCATCTAATCTTTCTCATTATGGGCCATCTGTAGATATAGCTATTTTTTCA
CTCCATTTGGCAGGAGCCTCCTCAATTCTAGGGGCTATCAATTTTATTACAACCATTATT
AATATACGATCATTAGGAATGTCTTTAGAACGAATACCTCTATTTGTTTGATCAGTTTTA
ATTACAGCAATTTTACTTTTGTTATCTTTGCCTGTTTTAGCTGGTGCCATTACAATATTA
TTAACCGACCGAAACTTTAACACTTCATTTTTCGACCCATCAGGAGGAGGGGACCCCATT
TTATATCAACATTTATTTTGATTCTTCGGTCACCCAGAAGTCTATATTCTAATTCTTCCA
GG

#Haemaphysalis_punctata_JX394185
----TTAGAATAAGAATTCTTATTCGGATAGAACTTGGCCAACCAGGAACTTTAATTGGG
AATGACCAAATTTATAATGTCATTGTAACTGCTCATGCTTTTATTATAATTTTTTTTATA
GTTATACCTATTATAATTGGGGGATTTGGTAACTGATTAATTCCTATAATATTAGGAGCT
CCTGATATAGCATTTCCACGAATAAATAACATAAGATTTTGATTATTACCCCCTTCTTTA
TTTCTATTATTAAATTCCTCTCTAGTTGAAAGAGGAGCTGGTACAGGATGAACTGTATAC
CCACCACTTTCATCTAATCTTTCTCATTATGGGCCATCTGTAGATATAGCTATTTTTTCA
CTCCATTTGGCAGGAGCCTCCTCAATTCTAGGGGCTATCAATTTTATTACAACCATTATT
AATATACGATCATTAGGAATGTCTCTAGAACGAATACCTCTATTTGTTTGATCAGTTTTA
ATTACAGCAATTTTACTTTTGTTATCTTTGCCTGTTTTAGCTGGTGCCATTACAATATTA
TTAACCGACCGAAACTTTAACACTTCATTTTTCGACCCATCAGGAGGAGGGGACCCCATT
TTATATCAACATTTATTTTGATTCTTCGGTCACCCAGAAGTTTATATTCTAATTCTTCCA
GG

#Haemaphysalis_concinna_JX394183
---------------------------------------------GGAACTTTAATTGGT
AATGATCAAATCTATAACGTAATTGTTACAGCTCATGCATTTATTATAATTTTTTTTATA
GTAATACCTATAATAATTGGAGGATTCGGAAATTGGTTAGTACCAATTATATTAGGTGCT
CCAGATATAGCATTTCCTCGAATAAATAATATAAGATTTTGATTACTACCTCCATCATTA
TTTTTATTAATTAGATCTTCCTTAATTGAAAGAGGAGCTGGAACAGGTTGAACTGTTTAT
CCCCCTCTTTCATCTAACTTATCTCACTATGGCCCTTCTGTTGATATAGCAATTTTCTCA
TTACATTTAGCAGGAGCTTCATCAATTTTAGGAGCAATTAATTTTATTACAACTATTATT
AACATACGTTCTATCGGAATAACATTAGAACGAATGCCTTTATTTGTTTGATCAGTATTA
ATTACTGCAATTTTACTTCTTTTATCTTTACCTGTTTTAGCAGGTGCTATTACTATATTA
CTAACAGATCGAAATTTTAATACATCTTTTTTTGACCCTTCAGGGGGAGGAGATCCAATT
TTATATCAACATTTATTTTGATTTTTTGGGCACCCAGAAGTTTATATTTTAATTTTACCT
GG

#Haemaphysalis_concinna_JX394181
GGATTATCTATAAGAATTCTTATTCGAATAGAATTAGGACAACCTGGAACTTTAATTGGT
AATGATCAAATCTATAACGTAATTGTTACAGCTCATGCATTTATTATAATTTTTTTTATA
GTAATACCTATAATAATTGGAGGATTCGGAAATTGGTTAGTACCAATTATATTAGGTGCT
CCAGATATAGCATTTCCTCGAATAAATAATATAAGATTTTGATTACTACCTCCATCATTA
TTTTTATTAATTAGATCTTCCTTAATTGAAAGAGGAGCTGGAACAGGTTGAACCGTTTAT
CCCCCTCTTTCATCTAACTTATCTCACTATGGCCCTTCTGTTGATATAGCAATTTTCTCA
TTACATTTAGCAGGAGCTTCATCAATTTTAGGAGCAATTAATTTTATTACAACTATTATT
AACATACGTTCTATCGGAATAACATTAGAACGAATGCCTTTATTTGTTTGATCAGTATTA
ATTACTGCAATTTTACTTCTTTTATCTTTACCTGTTTTAGCAGGTGCTATTACTATATTA
CTAACAGATCGAAATTTTAATACATCTTTTTTTGACCCTTCAGGGGGAGGAGATCCAATT
TTATATCAACATTTATTTTGATTTTTTGGTCACC--------------------------
--

#Haemaphysalis_concinna_JX394179
------------AGAATTCTTATTCGAATAGAATTAGGACAACCTGGAACTTTAATTGGT
AATGATCAAATCTATAACGTAATTGTTACAGCTCATGCATTTATTATAATTTTTTTTATA
GTAATACCTATAATAATTGGAGGATTCGGAAATTGGTTAGTACCAATTATATTAGGTGCT
CCAGATATAGCATTTCCTCGAATAAATAATATAAGATTTTGATTACTACCTCCATCATTA
TTTTTATTAATTAGATCTTCCTTAATTGAAAGAGGAGCTGGAACAGGTTGAACCGTTTAT
CCCCCTCTTTCATCTAACTTATCTCACTATGGCCCTTCTGTTGATATAGCAATTTTCTCA
TTACATTTAGCAGGAGCTTCATCAATTTTAGGAGCAATTAATTTTATTACAACTATTATT
AACATACGTTCTATCGGAATAACATTAGAACGAATGCCTTTATTTGTTTGATCAGTATTA
ATTACTGCAATTTTACTTCTTTTATCTTTACCTGTTTTAGCAGGTGCTATTACTATATTA
CTAACAGATCGAAATTTTAATACATCTTTTTTTGACCCTTCAGGGGGAGGAGATCCAATT
TTATATCAACATTTATTTTGATTTTTTGGGCACCCAGAAGTTTATATTTTAATTTTACCT
GG

#Haemaphysalis_sulcata_JX394188
---------------------------------------------------CTTATTGGA
AACGATCAAACTTACAATGTAATTGTAACAGCTCATGCATTTATCATAATTTTCTTTATA
GTTATACCAATTATAATTGGTGGGTTTGGAAATTGATTGGTCCCATTAATATTAGGGGCG
CCAGACATAGCATTCCCTCGAATAAACAATATAAGATTTTGATTACTCCCACCCTCCCTT
TTCCTTTTAATCAACTCTTCTTTAGTAGAAAGAGGAGCCGGCACAGGATGAACTGTTTAT
CCCCCATTATCTTCAAATATTTCTCATTATGGGCCATCAGTTGATATAGCAATTTTCTCA
TTACATTTAGCTGGAGCGTCATCAATTCTTGGAGCTATTAATTTTATTACAACTATTATC
AATATACGATCCCTAGGGATAACTCTAGAGCGCATACCCTTATTTGTATGATCAGTTTTT
ATTACTGCGATTTTACTTCTTCTATCTTTACCGGTTTTAGCAGGAGCAATTACCATATTA
CTAACAGATCGAAACTTTAATACTTCATTTTTTGACCCTTCTGGGGGTGGGGATCCAATT
TTATATCAACACTTATTCTGATTTTTTGGCCACCCAGAAGTATACATTCTGATTCTTCCA
GG

#Haemaphysalis_punctata_JX394184
----TTAGAATAAGAATTCTTATTCGGATAGAACTTGGCCAACCAGGAACTTTAATTGGG
AATGACCAAATTTATAATGTCATTGTAACTGCTCATGCTTTTATTATAATTTTTTTTATA
GTTATACCTATTATAATTGGGGGATTTGGTAACTGATTAATTCCTATAATATTAGGAGCT
CCTGATATAGCATTTCCACGAATAAATAACATAAGATTTTGATTATTACCCCCTTCTTTA
TTTCTATTATTAAATTCCTCTTTAGTTGAAAGAGGAGCTGGTACAGGATGAACTGTATAT
CCACCACTTTCATCTAATCTTTCTCATTATGGGCCATCTGTAGATATAGCTATTTTTTCA
CTCCATTTGGCAGGAGCCTCCTCAATTCTAGGGGCTATCAATTTTATTACAACCATTATT
AATATACGATCATTAGGAATGTCTCTAGAACGAATACCTCTATTTGTTTGATCAGTTTTA
ATTACAGCAATTTTACTTTTGTTATCTTTGCCTGTTTTAGCTGGTGCCATTACAATATTA
TTAACCGACCGAAACTTTAACACTTCATTTTTCGACCCATCAGGGGGAGGGGACCCCATT
TTATATCAACATTTATTTTGATTCTTCGGTCACCCAGAAGTTTATATTCTAATTCTTCCA
GG

#Haemaphysalis_punctata_JX394186
----TTAGAATAAGAATTCTTATTCGGATAGAACTTGGCCAACCAGGAACTTTAATTGGG
AATGACCAAATTTATAATGTCATTGTAACTGCTCATGCTTTTATTATAATTTTTTTTATA
GTTATACCTATCATAATTGGGGGATTTGGTAACTGATTAATTCCTATAATATTAGGAGCT
CCTGATATAGCATTTCCACGAATAAATAACATAAGATTTTGATTATTACCCCCTTCTTTA
TTTCTATTATTAAATTCCTCTTTAGTTGAAAGAGGAGCTGGTACAGGATGAACTGTATAT
CCACCACTTTCATCTAATCTTTCTCATTATGGGCCATCTGTAGATATAGCTATTTTTTCA
CTCCATTTGGCAGGAGCCTCCTCAATTCTAGGGGCTATCAATTTTATTACAACCATTATT
AATATACGATCATTAGGAATGTCTCTAGAACGAATACCTCTATTTGTTTGATCAGTTTTA
ATTACAGCAATTTTACTTTTGTTATCTTTGCCTGTTTTAGCTGGTGCCATTACAATATTA
TTAACCGACCGAAACTTTAACACTTCATTTTTCGACCCATCAGGGGGAGGGGACCCCATT
TTATATCAGCATTTATTTTGATTCTTCGGTCACCCAGAAGTTTATATTCTAATTCTTCCA
GG

#Haemaphysalis_concinna_JX394182
---------------------------------------------GGAACTTTAATTGGT
AATGATCAAATCTATAACGTAATTGTTACAGCTCATGCATTTATTATAATTTTTTTTATA
GTAATACCTATAATAATTGGAGGATTCGGAAATTGGTTAGTACCAATTATATTAGGTGCT
CCAGATATAGCATTTCCTCGAATAAATAATATAAGATTTTGATTACTACCTCCATCATTA
TTTTTATTAATTAGATCTTCCTTAATTGAAAGAGGAGCTGGAACAGGTTGAACTGTTTAT
CCCCCTCTTTCATCTAACTTATCTCACTATGGCCCTTCTGTTGATATAGCAATTTTCTCA
TTACATTTAGCAGGAGCTTCATCAATTTTAGGAGCAATTAATTTTATTACAACTATTATT
AACATACGTTCTATCGGAATAACATTAGAACGAATGCCTTTATTTGTTTGATCAGTATTA
ATTACTGCAATTTTACTTCTTTTATCTTTACCTGTTTTAGCAGGTGCTATTACTATATTA
CTAACAGATCGAAATTTTAATACATCTTTTTTTGACCCTTCAGGGGGAGGAGATCCAATT
TTATATCAACATTTATTTTGATTTTTTGGGCACCCAGAAGTTTATATTTTAATTTTACCT
GG

#Haemaphysalis_concinna_JX394180
------------AGAATTCTTATTCGAATAGAATTAGGACAACCTGGAACTTTAATTGGT
AATGATCAAATCTATAACGTAATTGTTACAGCTCATGCATTTATTATAATTTTTTTTATA
GTAATACCTATAATAATTGGAGGATTCGGAAATTGGTTAGTACCAATTATATTAGGTGCT
CCAGATATAGCATTTCCTCGAATAAATAATATAAGATTTTGATTACTACCTCCATCATTA
TTTTTATTAATTAGATCTTCCTTAATTGAAAGAGGAGCTGGAACAGGTTGAACTGTTTAT
CCCCCTCTTTCATCTAACTTATCTCACTATGGCCCTTCTGTTGATATAGCAATTTTCTCA
TTACATTTAGCAGGAGCTTCATCAATTTTAGGAGCAATTAATTTTATTACAACTATTATT
AACATACGTTCTATCGGAATAACATTAGAACGAATGCCTTTATTTGTTTGATCAGTATTA
ATTACTGCAATTTTACTTCTTTTATCTTTACCTGTTTTAGCAGGTGCTATTACTATATTA
CTAACAGATCGAAATTTTAATACATCTTTTTTTGACCCTTCAGGGGGAGGAGATCCAATT
TTATATCAACATTTATTTTGATTTTTTGGGCACCCAGAAGTTTATATTTTAATTTTACCT
GG

#Hae_longicornis_JQ625695
------------------------------------------------------------
------------------------------------------------------------
--------------------------------------------ATTAATATTAGGCGCT
CCTGACATAGCATTTCCTCGAATAAATAATATAAGATTCTGACTATTACCTCCCTCTTTA
TTCTTATTAATTAATTCATCTTTAGTTGAAAGAGGGGCGGGTACAGGGTGAACTGTATAT
CCTCCATTATCATCTAATTTGTCCCATTATGGACCCTCAGTAGACATAGCAATTTTTTCA
CTCCACTTAGCAGGAGCCTCATCAATTTTAGGGGCTATTAATTTCATTACAACTATCATT
AATATACGATCTTTAGGAATAACTTTAGAACGAATACCGCTATTTGTTTGATCAGTTCTA
ATTACCGCAATTCTCCTTCTGCTATCCTTACCTGTTCTTGCAGGTGCAATTACCATACTC
TTGACAGATCGAAATTTTAACACCTCATTCTTTGACCCCTCAGGAGGAGGAGACCCAATT
TTATATCAACACTTATTTTGATTTTTTGGACACCCAGAAGTTTATATTTTAATTTTACCA
GG

#Hae_longicornis_JQ625693
------------------------------------------------------------
------------------------------------------------------------
--------------------------------------------ATTAATATTAGGCGCT
CCTGACATAGCATTTCCTCGAATAAATAATATAAGATTCTGACTATTACCTCCCTCTTTA
TTCTTATTAATTAATTCATCTTTAGTTGAAAGAGGGGCGGGTACAGGGTGAACTGTATAT
CCTCCATTATCATCTAATTTGTCTCATTATGGACCCTCAGTAGACATAGCAATTTTTTCA
CTCCACTTAGCAGGAGCCTCATCAATTTTAGGGGCTATTAATTTCATTACAACTATCATT
AATATACGATCTTTAGGAATAACTTTAGAACGAATACCGCTATTTGTTTGATCAGTTCTA
ATTACCGCAATTCTCCTTCTGCTATCCTTACCTGTTCTTGCAGGTGCAATTACCATACTC
TTGACAGATCGAAATTTTAACACCTCATTCTTTGACCCCTCAGGAGGAGGAGACCCAATT
TTATATCAACACTTATTTTGATTTTTTGGACACCCAGAAGTTTATATTTTAATTTTACCA
GG

#Hae_longicornis_JQ625691
------------------------------------------------------------
------------------------------------------------------------
--------------------------------------------ATTAATATTAGGCGCT
CCTGACATAGCATTTCCTCGAATAAATAACATAAGATTCTGACTATTACCTCCCTCTATA
TTCTTATTAATTAATTCATCTTTAGTTGAAAGAGGGGCAGGTACAGGATGAACTGTATAT
CCTCCATTATCATCTAATTTGTCCCATTATGGACCCTCAGTAGATATAGCAATTTTTTCA
CTCCACTTAGCAGGAGCCTCATCAATTTTAGGAGCTATTAATTTCATTACAACTATCATT
AATATACGATCTTTAGGAATAACTTTAGAACGAATACCGCTATTTGTTTGATCAGTTCTA
ATTACCGCAATTCTCCTTATGCTATCCTTACCTGTTCTTGCCGGTGCAATTACCATACTC
TTGACAGATCGAAATTTTAACACCTCATTCTTTGACCCCTCAGGAGGAGGAGACCCAATT
TTATATCAACACTTATTTTGATTTTTTGGACACCCAGAAGTTTATATTTTAATTTTACCA
GG

#Hae_longicornis_JQ346686
------------------------------------------------------------
------------------------------------------------------------
------------------GGAGGATTTGGAAATTGATTAGTTCCATTAATATTAGGCGCT
CCTGACATAGCATTTCCTCGAATAAATAATATAAGATTCTGACTATTACCTCCCTCTTTA
TTCTTATTAATTAATTCATCTTTAGTTGAAAGAGGGGCGGGTACAGGGTGAACTGTATAT
CCTCCATTATCATCTAATTTGTCCCATTATGGACCCTCAGTAGACATAGCAATTTTTTCA
CTCCACTTAGCAGGAGCCTCATCAATTTTAGGGGCTATTAATTTCATTACAACTATCATT
AATATACGATCTTTAGGAATAACTTTAGAACGAATACCGCTATTTGTTTGATCAGTTCTA
ATTACCGCAATTCTCCTTCTGCTATCCTTACCTGTTCTTGCAGGTGCAATTACCATACTC
TTGACAGATCGAAATTTTAACACCTCATTCTTTGACCCCTCAGGAGGAGGAGACCCAATT
TTATATCAACACTTATTTTGATTTTTTGGACACCCAGAAGTTTATATTTTAATTTTACCG
GG

#Hae_longicornis_JQ625692
------------------------------------------------------------
------------------------------------------------------------
--------------------------------------------ATTAATATTAGGCGCT
CCTGACATAGCATTTCCTCGAATAAATAACATAAGATTCTGACTATTACCTCCCTCTATA
TTTTTAGTAATTAATTCATCTTTAGTTGAAAGAGGGGCAGGTACAGGATGAACTGTATAT
CCTCCATTATCATTTAATTTGTCCCATTATGGACCCTCAGTAGATATAGCAATTTTTTCA
CTCCACTTAGCAGGAGCCTCATCAATTTTAGGAGCTATTAATTTCATTACAACTATCATT
AATATACGATCTTTAGGAATAACTTTAGAACGAATACCGCTATTTGTTTGATCAGTTCTA
ATTACCGCAATTCTCCTTATGCTATCCTTACCTGTTCTTGCCGGTGCAATTACCATACTC
TTGACAGATCGAAATTTTAACACCTCATTCTTTGACCCCTCAGGAGGAGGAGACCCAATT
TTATATCAACACTTATTTTGATTTTTTGGACACCCAGAAGTTTATATTTTAATTTTACCA
GG

#Hae_longicornis_JQ625694
------------------------------------------------------------
------------------------------------------------------------
--------------------------------------------ATTAATATTAGGCGCT
CCTGACATAGCATTTCCTCGAATAAATAATATAAGATTCTGACTATTACCTCCCTCTTTA
TTCTTATTAATTAATTCATCTTTAGTTGAAAGAGGGGCGGGTACAGGGTGAACTGTATAT
CCTCCATTATCATCTAATTTGTCTCATTATGGACCCTCAGTAGACATAGCAATTTTTTCA
CTCCACTTAGCAGGAGCCTCATCAATTTTAGGGGCTATTAATTTCATTACAACTATCATT
AATATACGATCTTTAGGAATAACTTTAGAACGAATACCGCTATTTGTTTGATCAGTTCTA
ATTACCGCAATTCTCCTTCTGCTATCCTTACCTGTTCTTGCAGGTGCAATTACCATACTC
TTGACAGATCGAAATTTTAACACCTCATTCTTTGACCCCTCAGGAGGAGGAGACCCAATT
TTATATCAACACTTATTTTGATTTTTTGGACACCCAGAAGTTTATATTTTAATTTTACCA
GG

#Hae_longicornis_JQ346687
------------------------------------------------------------
------------------------------------------------------------
------------------GGAGGATTTGGAAATTGATTAGTTCCATTAATATTAGGCGCT
CCTGACATAGCATTTCCTCGAATAAATAACATAAGATTCTGACTATTACCTCCCTCTATA
TTCTTATTAATTAATTCATCTTTAGTTGAAAGAGGGGCAGGTACAGGATGAACTGTATAT
CCTCCATTATCATCTAATTTGTCCCATTATGGACCCTCAGTAGATATAGCAATTTTTTCA
CTCCACTTAGCAGGAGCCTCATCAATTTTAGGAGCTATTAATTTCATTACAACTATCATT
AATATACGATCTTTAGGAATAACTTTAGAACGAATACCGCTATTTGTTTGATCAGTTCTA
ATTACCGCAATTCTCCTTCTGCTATCCTTACCTGTTCTTGCCGGTGCAATTACCATACTC
TTGACAGATCGAAATTTTAACACCTCATTCTTTGACCCCTCAGGAGGAGGAGACCCAATT
TTATATCAACACTTATTTTGATTTTTTGGACACCCAGAAGTTTATATTTTAATTTTACCG
GG

#Haemaphysalis_flava_JQ625689
------------------------------------------------------------
------------------------------------------------------------
--------------------------------------------AATAATACTAGGGGCA
CCTGATATAGCATTTCCTCGAATAAATAATATAAGATTCTGACTTTTACCTCCATCGTTA
TTTTTGTTAATTAATTCATCTTTAGTAGAAAGAGGAGCAGGAACAGGATGAACTGTTTAT
CCTCCATTATCATCAAATTTATCTCACTACGGCCCTTCAGTAGATATAGCAATTTTTTCT
CTTCATCTAGCCGGTGCTTCATCAATTCTTGGAGCTATTAATTTTATTACAACTATTGTA
AATATACGATCATTAGGTATAACCCTAGAACGTATACCATTATTTGTATGATCAGTATTA
ATTACTGCAATTCTACTTTTATTATCCCTACCTGTTTTAGCAGGTGCAATTACTATATTA
TTAACTGATCGAAATTTTAATACTTCATTTTTCGACCCCTCAGGAGGGGGAGACCCAATT
TTATATCAACATCTATTTTGATTCTTTGGACACCCAGAAGTTTACATTTTAATTTTACCA
GG

#Haemaphysalis_flava_JQ625688
------------------------------------------------------------
------------------------------------------------------------
--------------------------------------------AATAATACTAGGGGCA
CCTGATATAGCATTTCCTCGAATAAATAATATAAGATTCTGACTTTTACCTCCATCGTTA
TTTTTGTTAATTAATTCATCTTTAGTAGAAAGAGGAGCAGGAACAGGATGAACTGTTTAT
CCTCCATTATCATCAAATTTATCTCACTACGGCCCTTCAGTAGATATAGCAATTTTTTCT
CTTCATCTAGCCGGTGCTTCATCAATTCTTGGAGCTATTAATTTTATTACAACTATTGTA
AATATACGATCATTAGGTATAACCCTAGAACGTATACCATTATTTGTATGATCAGTATTA
ATTACTGCAATTCTACTTTTATTATCCCTACCTGTTTTAGCAGGTGCAATTACTATATTA
TTAACTGATCGAAATTTTAATACTTCATTTTTCGACCCCTCAGGAGGGGGAGACCCAATT
TTATATCAACATCTATTTTGATTCTTTGGACACCCAGAAGTTTACATTTTAATTTTACCA
GG

#Haemaphysalis_doenitzi_JQ346688
------------------------------------------------------------
------------------------------------------------------------
------------------GGAGGATTTGGAAATTGATTAGTTCCCTTAATGTTAGGTGCC
CCCGACATAGCATTTCCTCGAATAAATAACATAAGATTTTGGTTATTACCTCCCTCTTTA
TTTTTACTTATTAATTCATCTTTAGTTGAAAGAGGGGCTGGAACAGGATGAACTGTTTAT
CCCCCCTTATCATCAAACTTATCACATTATGGCCCATCAGTAGATATGGCAATTTTTTCT
CTTCACTTGGCCGGAGCCTCATCAATTTTAGGGGCTATTAATTTCATTACAACCATTATC
AATATACGATCTTTAGGTATAACTTTAGAACGAATACCCTTATTCGTCTGATCAGTTCTT
ATTACTGCCATTCTCTTATTATTATCCTTACCCGTTCTTGCAGGAGCAATCACAATATTA
TTAACAGATCGAAACTTTAATACCTCATTCTTTGACCCGTCAGGAGGAGGTGATCCAATC
TTATACCAACACTTATTTTGATTCTTTGGCCACCCAGAAGTTTATATTTTAATTTTACCG
GG

#Haemaphysalis_flava_AB075954
GGTCTAAGAATAAGAATTCTTATTCGAATAGAATTAGGTCAACCTGGTACTCTTATTGGA
AATGACCAAATTTATAACGTAATTGTAACTGCTCATGCATTTATTATAATTTTTTTTATA
GTTATGCCTATCATAATTGGTGGATTTGGAAACTGGTTAGTCCCAATAATACTAGGGGCA
CCTGATATAGCATTTCCTCGAATAAATAATATAAGATTCTGACTTTTACCTCCATCGTTA
TTTTTGTTAATTAATTCATCTTTAGTAGAAAGAGGAGCAGGAACAGGATGAACTGTTTAT
CCTCCATTATCATCAAATTTATCTCACTACGGCCCTTCAGTAGATATAGCAATTTTTTCT
CTTCATCTAGCCGGTGCTTCATCAATTCTTGGAGCTATTAATTTTATTACAACTATTGTA
AATATACGATCATTAGGTATAACCCTAGAACGTATACCATTATTTGTATGATCAGTATTA
ATTACTGCAATTCTACTTTTATTATCCCTACCTGTTTTAGCAGGTGCAATTACTATATTA
TTAACTGATCGAAATTTTAATACTTCATTTTTCGATCCCTCAGGAGGGGGAGACCCAATT
TTATATCAACATCTATTTTGATTCTTTGGACACCCAGAAGTTTACATTTTAATTTTACCA
GG

#Haemaphysalis_longicornis_FN394334
--------------------AATTCGAATAGAACTAGGGCAACCTGGTACATTAATTGGA
AATGACCAAATCTATAATGTAATCGTTACTGCCCATGCTTTTATTATAATTTTTTTTATA
GTTATACCAATTATAATTGGGGGATTTGGAAATTGATTAGTACCATTAATATTAGGCGCT
CCTGACATAGCATTTCCTCGAATAAATAATATAAGATTCTGACTATTACCTCCCTCTTTA
TTCTTATTAATTAATTCATCTTTAGTTGAAAGAGGGGCGGGTACAGGGTGAACTGTATAT
CCTCCATTATCATCTAATTTATCCCATTGTGGACCCTCAGTAGACATAGCAATTTTTTCA
CTCCACTTAGCAGGAGCCTCATCAATTTTAGGGGCTATTAATTTCATTACAACTATCATT
AATATACGATCTTTAGGAATAACTTTAGAACGAATACCGCTATTTGTTTGATCAGTTCTA
ATTACCGCAATTCTCCTTCTGCTATCCTTACCTGTTCTTGCAGGTGCAATTACCATACTC
TTGACAGATCGAAATTTTAACACCTCATTCTTTGACCCCTCAGGAGGAGGAGACCCAATT
TTATATCAACACTTATTTTGATTTTTTGGACACCCAGAAGTTTATATTTTAATTTTACCA
GG

#Haemaphysalis_punctata_FN394337
--------------------TATTCGGATAGAACTTGGCCAACCAGGAACTTTAATTGGG
AATGACCTAATTTATAATGTCATTGTAACTGCTCGTGCTTTTATTATAATTTTTTTTGTA
GTTATACCTATTATAATTGGGGGATTTGGTAACTGATTAATTCCTATAATATTAGGAGCT
CCTGATATAGCATTTCCACGAATAAATAACATAAGATTTTGATTATTACCCCCTTCTTTA
TTTCTATTATTAAATTCCTCTTTAGTTGAAAGAGGAGCTGGCACAGGATGAACTGTATAC
CCACCACTTTCATCTAATCTTTCTCATTATGGGCCATCTGTAGATATAGCTATTTTTTCA
CTCCATTTGGCAGGAGCCTCCTCAATTCTAGGGGCTATCAATTTTATTACAACCATTATT
AATATACGATCATTAGGAATGTCTCTAGAACGAATACCTTTATTTGTTTGATCAGTTTTA
ATTACAGCAATTTTACTTTTGTTATCGTTGCCTGTTTTAGCTGGTGCCATTACAATATTA
TTAACCGACCGAAACTTTAACACTTCATTTTTCGACCCATCAGGAGGAGGGGACCCCATT
TTGTATCAACATTTATTTTGATTCTTCGGTCACCCAGAAGTTTATATTCTAATTCTTCCA
GG

#Haemaphysalis_longicornis_AF132820
GGTCTAAGAATAATAATTTTAATTCGAATAGAACTAGGGCAACCTGGTACATTAATTGGA
AATGATCAAATCTATAATGTAATCGTTACCGCTCATGCTTTTATCATAATTTTTTTTATA
GTTATACCAATTATAATTGGAGGATTTGGAAATTGATTAGTGCCATTAATATTAGGCGCT
CCTGACATAGCATTTCCTCGAATAAATAACATAAGATTCTGATTATTACCTCCCTCTATA
TTCTTATTAATTAATTCATCTTTAGTTGAAAGAGGGGCAGGTACAGGATGAACTGTATAT
CCTCCATTATCATCTAATTTGTCCCATTATGGACCCTCAGTAGATATAGCAATTTTTTCA
CTCCACTTAGCAGGAGCCTCATCAATTTTAGGAGCTATTAATTTCATTACAACTATCATT
AATATACGATCTTTAGGAATAACTTTAGAACGAATACCGCTATTTGTTTGATCAGTTCTA
ATTACCGCAATTCTCCTTATGCTATCCTTACCTGTTCTTGCCGGTGCAATTACCATACTC
TTGACAGATCGAAATTTTAACACCTCATTCTTTGACCCCTCAGGAGGAGGAGACCCAATT
TTATATCAACATTTATTTTGATTTTTTGGCCACCCTGAAGTATACATTTTAATTCTACCG
GG

#Haemaphysalis_punctata_FN394335
--------------------TATTCGGATAGAACTTGGCCAACCAGGAACTTTAATTGGG
AATGACCAAATCTATAATGTCATTGTAACTGCTCATGCTTTTATTATAATTTTTTTTATA
GTTATACCTATTATAATTGGGGGATTTGGTAACTGATTAATTCCTATAATATTAGGAGCT
CCTGATATAGCATTTCCACGAATAAATAACATAAGATTTTGATTATTACCCCCTTCTTTA
TTTCTATTATTAAATTCCTCTTTAGTTGAAAGAGGAGCTGGTACAGGATGAACTGTATAT
CCACCACTTTCATCTAATCTTTCTCATTATGGGCCATCTGTAGATATAGCTATTTTTTCA
CTCCATTTGGCAGGAGCCTCCTCAATTCTAGGGGCTATCAATTTTATTACAACCATTATT
AATATACGATCATTAGGAATGTCTCTAGAACGAATACCTTTATTTGTTTGATCAGTTTTA
ATTACAGCAATTTTACTTTTGTTATCTTTGCCTGTTTTAGCTGGTGCCATTACAATATTA
TTAACCGACCGAAACTTTAACACTTCATTTTTCGACCCATCAGGGGGAGGGGACCCTATT
TTATATCAACATTTATTTTGATTCTTCGGTCACCCAGAAGTTTATATTCTAATTCTTCCA
GG

#Haemaphysalis_punctata_FN394339
--------------------TATTCGGATAGAACTTGGCCAACCAGGAACTTTAATTGGG
AATGACCAAATTTATAATGTCATTGTAACTGCTCATGCTTTTATTATAATTTTTTTTATA
GTTATACCTATTATAATTGGGGGATTTGGTAACTGATTAATTCCTATAATATTAGGAGCT
CCTGATATAGCATTTCCACGAATAAATAACATAAGATTTTGATTATTACCCCCTTCTTTA
TTTCTATTATTAAATTCCTCTTTAGTTGAAAGAGGAGCTGGTACAGGATGAACTGTATAC
CCACCACTTTCATCTAATCTTTCTCATTATGGGCCATCTGTAGATATAGCTATTTTTTCA
CCCCATTTGGCAGGAGCCTCTTCAATTCTAGGGGCTATCAATTTTATTACAACCATTATT
AATATACGATCATTAGGAATGTCTCTAGAACGAATACCTCTATTTGTTTGATCAGTTTTA
ATTACAGCAATTTTACTTTTGTTATCTTTGCCTGTTTTAGCTGGTGCCATTACAATATTA
TTAACCGACCGAAACTTTAACACTTCATTTTTCGACCCATCAGGAGGAGGGGACCCCATT
TTATATCAACATTTATTTTGATTCTTCGGTCACCCAGAAGTTTATATTCTAATTCTTCCA
GG

#Haemaphysalis_punctata_FN394340
--------------------TATTCGGATAAAACTTGGCCAACCAGGAACTTTAATTAGG
AATGACCAAATTTATAATGTCATTGTAACTGCTCATGCTTTTATTATAATTTTTTTTATA
GTTATACCTATTATAATTGGGGGATTTGGTAACTGATTAATTCCTATAATATTAGGAGCT
CCTGATATAGCATTTCCACGAATAAATAACATAAGATTTTGATTATTACCCCCTTCTTTA
TTTCTATTATTAAATTCCTCTTTAGTTGAAAGAGGAGCTGGTACAGGATGAACTGTATAC
CCACCACTTTCATCTAATCTTTCTCATTATGGGCCATCTGTAGATATAGCTATTTTTTCA
CACCATCTGGCAGGAGCCTCCTCAATTCTAGGGGCTATCAATTTTATTACAACCATTATT
AATATACGATCATTAGGAATGTCTCTAGAACGAATACCTCTATTTGTTTGATCAGTTTTA
ATTACAGCAATTTTACTTTTGTTATCTTTGCCTGTTTTAGCTGGTGCCATTACAATATTA
TTAACCGACCGAAACTTTAACACTTCATTTTTCGACCCATCAGGAGGGGGGGACCCCATT
TTATATCAACATTTATTTTGATTCTTCGGTCACCCAGAAGTTTATATTCTAATTCTTCCA
GG

#Haemaphysalis_punctata_FN394336
--------------------TATTCGGATAGAACTTGGCCAACCAGGAACTTTAATTGGG
AATGACCAAATTTATAATGTCATTGTAACTGCTCATGCTTTTATTATAATTTTTTTTATA
GTTATACCTATTATAATTGGGGGATTTGGTAACTGATTAATTCCTATAATATTAGGAGCT
CCTGATATAGCATTTCCACGAACAAATAACATAAGATTTTGATTATTACCCCCTTCTTTA
TTTCTATTATTAAATTCCTCTTTAGTTGAAAGAGGAGCTGGTACAGGATGAACTGTATAC
CCACCACTTTCATCTAATCTTTCTCATTATGGGCCATCTGTAGATATAGCTATTTTTTCA
CTCCATTTGGCAGGAGCCTCCTCAATTCTAGGGGCTATCAATTTTATTACAACCATTATT
AATATACGATCATTAGGAATGTCTCTAGAACGAATACCTCTATTTGTTTGATCAGTTTTA
ATTACAGCAATTTTACTTTTGTTATCTTTGCCTGTTTTAGCTGGTGCCATTACAATATTA
TTAACCGACCGAAACTTTAACACTTCATTTTTCGACCCATCAGGAGGAGGGGACCCCATT
TTATATCAACATTTATTTTGATTCTTCGGTCACCCAGAAGTTTATATTCTAATTCTTCCA
GG

#Haemaphysalis_punctata_FN394338
--------------------TATTCGGATAGAACTTGGCCAACCAGGAACTTTAATTGGG
AATGACCAAATTTATAATGTCATTGTAACTGCTCATGCTTTTATTATAATTTTTTTTATA
GTTATACCTATTATAATTGGGGGATTTGGTAACTGATTAATTCCTATAATATTAGGAGCT
CCTGATATAGCATTTCCACGAATAAATAACATAAGATTTTGATTATTACCCCCTTCTTTA
TTTCTATTATTAAATTCCTCTTTAGTTGAAAGAGGAGCTGGTACAGGATGAACTGTATAT
CCACCACTTTCATCTAATCTTTCTCATTATGGGCCATCTGTAGATATAGCTATTTTTTCA
CTCCATTTGGCAGGAGCCTCCTCAATTCTAGGGGCTATCAATTTTATTACAACCATTATT
AATATACGATCATTAGGAATGTCTCTAGAACGAATACCTCTATTTGTTTGATCAGTTTTA
ATTACAGCAATTTTACTTTTGTTATCTTTGCCTGTTTTAGCTGGTGCCATTACAATATTA
TTAACCGACCGAAACTTTAACACTTCATTTTTCGACCCATCAGGGGGAGGGGACCCCATT
TTATATCAACATTTATTTTGATTCTTCGGTCACCCAGAAGTTTATATTCTAATTCTTCCA
GG

#Haemaphysalis_humerosa_AF132819
GGATTAAGAATAAGAATTTTAATTCGAATAGAACTTGGACAACCAGGAACTTTAATTGGT
AATGATCAAATTTATAATGCAACTGTCACTGCCCATGCTTTAATGATAGTTTTCTTCATA
GTTATACCTATTATAATCGGAGGTTTTGGTAACTGACTAGTCCCTTTAATACTAGGAGCC
CAATATGTAGCATTTCCACGAATAAATAACATAAGATTTTGACTACTACCACCTTCTTTA
TTTTTACTCATTAATTCAGCTTTAATTGAAAGAGGAGCTGGGACAGGATGAACTGTTTAT
CCTCCATTATCATCAAATTTATCACACTATGGCCCTTCGGTAGATATAGCTATTTTTTCT
CTTCATTTAGCTGGGGCATCATCAATTCTAGGTGCTATCAATTTCATTACAACCATTATC
AATATACGATCTGTAGGAATAACTTTAGAACGAATACCATTATTCGTTTGATCAGTTCTT
ATTACAGCAATTCTATTATTACTATCATTACCTGTTCTTGCAGGAGCAATTACCATATTA
CTAACAGATCGAAATTTTAATACTTCATTTTTTGACCCATCAGGGGGGGGTGATCCAATT
TTATACCAACATCTTTTTTGATTTTTTGGACACCCAGAAGTTTATATTTTAATTCTCCCA
GG

#Haemaphysalis_lemuris_JX470178
------------------------------GAACTTGGGCAACCAGGTACTTTAATTGGA
AATGATCAAATTTACAATGTAATTGTAACAGCTCACGCATTTATTATAATTTTTTTTATG
GTCATACCAATCATAATTGGAGGATTTGGGAACTGGTTAGTTCCTTTAATATTAGGAGCG
CCAGACATAGCTTTTCCACGTATAAATAATATAAGATTCTGATTATTACCTCCATCATTA
TTTTTGTTAATAAACTCTTCATTAGTTGAAAGAGGAGCTGGTACAGGATGAACTGTATAC
CCACCATTATCATCAAATTTATCTCATTATGGGCCATCTGTAGATATAGCAATTTTTTCT
TTACATTTAGCTGGGGCATCTTCAATTCTTGGAGCTATTAATTTCATTACAACTATTTTA
AATATACGTTCACTAGGAATAACATTAGAGCGAATACCCTTATTTGTTTGATCAGTTTTA
GTTACAGCAATTTTACTATTGTTATCCTTGCCTGTCCTTGCAGGAGCAATTACCATATTA
TTAACAGATCGAAATTTTAATA--------------------------------------
------------------------------------------------------------
--

#Haemaphysalis_lemuris_JX470177
------------------------------GAACTTGGGCAACCAGGTACTTTAATTGGA
AATGACCAAATTTACAATGTAATTGTGACAGCTCACGCATTTATTATAATTTTTTTTATG
GTCATACCAATCATAATTGGAGGATTTGGGAACTGGTTAGTTCCTTTAATATTAGGAGCG
CCAGACATAGCTTTTCCACGTATAAATAATATAAGATTCTGATTATTACCTCCATCATTA
TTTTTGTTAATAAACTCTTCATTAGTTGAAAGAGGAGCTGGTACAGGATGAACTGTATAC
CCACCATTATCATCAAATTTATCTCATTATGGACCATCTGTAGATATAGCAATTTTTTCT
TTACATTTAGCTGGGGCATCTTCAATTCTTGGAGCTATTAATTTCATTACAACTATTTTA
AATATACGTTCACTAGGAATAACATTAGAGCGAATACCCTTATTTGTTTGATCAGTTTTA
ATTACAGCAATTTTACTATTGTTATCCTTGCCTGTCCTTGCAGGAGCAATTACCATATTG
TTAACAGATCGAAATTTTAATA--------------------------------------
------------------------------------------------------------
--

#9_sample_Ha_longicornis
GGTCTAAGAATAAGAATTTTAATTCGAATAGAACTAGGGCAACCTGGTACATTAATTGGA
AATGATCAAATCTATAATGTAATCGTTACCGCTCATGCTTTTATCATAATTTTTTTTATA
GTTATACCAATTATAATTGGAGGATTTGGAAATTGATTAGTGCCATTAATATTAGGCGCT
CCTGACATAGCATTTCCTCGAATAAATAACATAAGATTCTGACTATTACCTCCCTCTATA
TTCTTATTAATTAATTCATCTTTAGTTGAAAGAGGGGCAGGTACAGGATGAACTGTATAT
CCTCCATTATCATCTAATTTGTCCCATTATGGACCCTCAGTAGATATAGCAATTTTTTCA
CTCCACTTAGCAGGAGCCTCATCAATTTTAGGAGCTATTAATTTCATTACAACTATCATT
AATATACGATCTTTAGGAATAACTTTAGAACGAATACCGCTATTTGTTTGATCAGTTCTA
ATTACCGCAATTCTCCTTATGCTATCCTTACCTGTTCTTGCCGGTGCAATTACCATACTC
TTGACAGATCGAAATTTTAACACCTCATTCTTTGACCCCTCAGGAGGAGGAGACCCAATT
TTATATCAACACTTATTTTGATTTTTTGGACACCCAGAAGTTTATATTTTAATTTTACCA
GG

#13_sample_Ha_longicornis
GGTCTAAGAATAAGAATTTTAATTCGAATAGAACTAGGGCAACCTGGTACATTAATTGGA
AATGATCAAATCTATAATGTAATCGTTACCGCTCATGCTTTTATCATAATTTTTTTTATA
GTTATACCAATTATAATTGGAGGATTTGGAAATTGATTAGTGCCATTAATATTAGGCGCT
CCTGACATAGCATTTCCTCGAATAAATAACATAAGATTCTGACTATTACCTCCCTCTATA
TTCTTATTAATTAATTCATCTTTAGTTGAAAGAGGGGCAGGTACAGGATGAACTGTATAT
CCTCCATTATCATCTAATTTGTCCCATTATGGACCCTCAGTAGATATAGCAATTTTTTCA
CTCCACTTAGCAGGAGCCTCATCAATTTTAGGAGCTATTAATTTCATTACAACTATCATT
AATATACGATCTTTAGGAATAACTTTAGAACGAATACCGCTATTTGTTTGATCAGTTCTA
ATTACCGCAATTCTCCTTATGCTATCCTTACCTGTTCTTGCCGGTGCAATTACCATACTC
TTGACAGATCGAAATTTTAACACCTCATTCTTTGACCCCTCAGGAGGAGGAGACCCAATT
TTATATCAACACTTATTTTGATTTTTTGGACACCCAGAAGTTTATATTTTAATTTTACCA
GG

#14_sample_Ha_longicornis
GGTCTAAGAATAAGAATTTTAATTCGAATAGAACTAGGGCAACCTGGTACATTAATTGGA
AATGATCAAATCTATAATGTAATCGTTACCGCTCATGCTTTTATCATAATTTTTTTTATA
GTTATACCAATTATAATTGGAGGATTTGGAAATTGATTAGTGCCATTAATATTAGGCGCT
CCTGACATAGCATTTCCTCGAATAAATAACATAAGATTCTGACTATTACCTCCCTCTATA
TTCTTATTAATTAATTCATCTTTAGTTGAAAGAGGGGCAGGTACAGGATGAACTGTATAT
CCTCCATTATCATCTAATTTGTCCCATTATGGACCCTCAGTAGATATAGCAATTTTTTCA
CTCCACTTAGCAGGAGCCTCATCAATTTTAGGAGCTATTAATTTCATTACAACTATCATT
AATATACGATCTTTAGGAATAACTTTAGAACGAATACCGCTATTTGTTTGATCAGTTCTA
ATTACCGCAATTCTCCTTATGCTATCCTTACCTGTTCTTGCCGGTGCAATTACCATACTC
TTGACAGATCGAAATTTTAACACCTCATTCTTTGACCCCTCAGGAGGAGGAGACCCAATT
TTATATCAACACTTATTTTGATTTTTTGGACACCCAGAAGTTTATATTTTAATTTTACCA
GG

#17_sample_Ha_longicornis
GGTCTAAGAATAAGAATTTTAATTCGAATAGAACTAGGGCAACCTGGTACATTAATTGGA
AATGATCAAATCTATAATGTAATCGTTACCGCTCATGCTTTTATCATAATTTTTTTTATA
GTTATACCAATTATAATTGGAGGATTTGGAAATTGATTAGTGCCATTAATATTAGGCGCT
CCTGACATAGCATTTCCTCGAATAAATAACATAAGATTCTGACTATTACCTCCCTCTATA
TTCTTATTAATTAATTCATCTTTAGTTGAAAGAGGGGCAGGTACAGGATGAACTGTATAT
CCTCCATTATCATCTAATTTGTCCCATTATGGACCCTCAGTAGATATAGCAATTTTTTCA
CTCCACTTAGCAGGAGCCTCATCAATTTTAGGAGCTATTAATTTCATTACAACTATCATT
AATATACGATCTTTAGGAATAACTTTAGAACGAATACCGCTATTTGTTTGATCAGTTCTA
ATTACCGCAATTCTCCTTATGCTATCCTTACCTGTTCTTGCCGGTGCAATTACCATACTC
TTGACAGATCGAAATTTTAACACCTCATTCTTTGACCCCTCAGGAGGAGGAGACCCAATT
TTATATCAACACTTATTTTGATTTTTTGGACACCCAGAAGTTTATATTTTAATTTTACCA
GG

#95_sample_Ha_longicornis
GGTCTAAGAATAAGAATTTTAATTCGAATAGAACTAGGGCAACCTGGTACATTAATTGGA
AATGACCAAATCTATAATGTAATCGTTACTGCTCATGCTTTTATCATAATTTTTTTTATA
GTTATACCAATTATAATTGGGGGATTTGGAAATTGATTAGTACCATTAATATTAGGCGCT
CCTGACATAGCATTTCCTCGAATAAATAATATAAGATTCTGACTATTACCTCCCTCTTTA
TTCTTATTAATTAATTCATCTTTAGTTGAAAGAGGGGCGGGTACAGGGTGAACTGTATAT
CCTCCATTATCATCTAATTTGTCCCATTATGGACCCTCAGTAGACATAGCAATTTTTTCA
CTCCACTTAGCAGGAGCCTCATCAATTTTAGGGGCTATTAATTTCATTACAACTATCATT
AATATACGATCTTTAGGAATAACTTTAGAACGAATACCGCTATTTGTTTGATCAGTTCTA
ATTACCGCAATTCTCCTTCTGCTATCCTTACCTGTTCTTGCAGGTGCAATTACCATACTC
TTGACAGATCGAAATTTTAACACCTCATTCTTTGACCCCTCGGGAGGAGGAGACCCAATT
TTATATCAACACTTATTTTGGTTCCCGGGTC-----------------------------
--

#101_sample_Ha_longicornis
GGTCTAAGAATAAGAATTTTAATTCGAATAGAACTAGGGCAACCTGGTACATTAATTGGA
AATGACCAAATCTATAATGTAATCGTTACTGCTCATGCTTTTATCATAATTTTTTTTATA
GTTATACCAATTATAATTGGGGGATTTGGAAATTGATTAGTACCATTAATATTAGGCGCT
CCTGACATAGCATTTCCTCGAATAAATAATATAAGATTCTGACTATTACCTCCCTCTTTA
TTCTTATTAATTAATTCATCTTTAGTTGAAAGAGGGGCGGGTACAGGGTGAACTGTATAT
CCTCCATTATCATCTAATTTGTCCCATTATGGACCCTCAGTAGACATAGCAATTTTTTCA
CTCCACTTAGCAGGAGCCTCATCAATTTTAGGGGCTATTAATTTCATTACAACTATCATT
AATATACGATCTTTAGGAATAACTTTAGAACGAATACCGCTATTTGTTTGATCAGTTCTA
ATTACCGCAATTCTCCTTCTGCTATCCTTACCTGTTCTTGCAGGTGCAATTACCATACTC
TTGACAGATCGAAATTTTAACACCTCATTCTTTGACCCCTCAGGAGGAGGAGACCCAATT
TTATATCAACACTTATTTTGGTTCCGGGGGCCACCCCAAATAA-----------------
--

#109_sample_Ha_longicornis
GGTCTAAGAATAAGAATTTTAATTCGAATAGAACTAGGGCAACCTGGTACATTAATTGGA
AATGACCAAATCTATAATGTAATCGTTACTGCTCATGCTTTTATCATAATTTTTTTTATA
GTTATACCAATTATAATTGGGGGATTTGGAAATTGATTAGTACCATTAATATTAGGCGCT
CCTGACATAGCATTTCCTCGAATAAATAATATGGGATTCTGACTATTACCTCCCTCTTTA
TTCTTATTAATTAATTCATCTTTAGTTGAAAGAGGGGCGGGTACAGGGTGAACTGTATAT
CCTCCATTATCATCTAATTTGTCTCATTATGGACCCTCAGTAGACATAGCAATTTTTTCA
CTCCACTTAGCAGGAGCCTCATCAATTTTAGGGGCTATTAATTTCATTACAACTATCATT
AATATACGATCTTTAGGAATAACTTTAGAACGAATACCGCTATTTGTTTGATCAGTTCTA
ATTACCGCAATTCTCCTTCTGCTATCCTTACCTGTTCTTGCAGGTGCAATTACCATACTC
TTGACAGATCGAAATTTTAACACCTCATTCTTTGACCCCTCAGGAGGAGGAGACCCAATT
TTATATCAACACTTATTTTGGTTTTTCGGGTCACCCCAAAAAA-----------------
--

#111_sample_Ha_longicornis
GGTCTAAGAATAAGAATTTTAATTCGAATAGAACTAGGGCAACCTGGTACATTAATTGGA
AATGACCAAATCTATAATGTAATCGTTACTGCCCATGCTTTTATCATAATTTTTTTTATA
GTTATACCAATTATAATTGGGGGATTTGGAAATTGATTAGTACCATTAATATTAGGCGCT
CCTGACATAGCATTTCCTCGAATAAATAATATAAGATTCTGACTATTACCTCCCTCTTTA
TTCTTATTAATTAATTCATCTTTAGTTGAAAGAGGGGCGGGTACAGGGTGAACTGTATAT
CCTCCATTATCATCTAATTTGTCCCATTATGGACCCTCAGTAGACATAGCAATTTTTTCA
CTCCACTTAGCAGGAGCCTCATCAATTTTAGGGGCTATTAATTTCATTACAACTATCATT
AATATACGATCTTTAGGAATAACTTTAGAACGAATACCGCTATTTGTTTGATCAGTTCTA
ATTACCGCAATTCTCCTTCTGCTATCCTTACCTGTTCTTGCAGGTGCAATTACCATACTC
TTGACAGATCGAAATTTTAACACCTCATTCTTTGACCCCTCAGGAGGAGAGACCACAAGA
ACTCTTCC----------------------------------------------------
--

#114_sample_Ha_longicornis
GGTCTAAGAATAAGAATTTTAATTCGAATAGAACTAGGGCAACCTGGTACATTAATTGGA
AATGACCAAATCTATAATGTAATCGTTACTGCTCATGCTTTTATCATAATTTTTTTTATA
GTTATACCAATTATAATTGGGGGATTTGGAAATTGATTAGTACCATTAATATTAGGCGCT
CCTGACATAGCATTTCCTCGAATAAATAATATAAGATTCTGACTATTACCTCCCTCTTTA
TTCTTATTAATTAATTCATCTTTAGTTGAAAGAGGGGCGGGTACAGGGTGAACTGTATAT
CCTCCATTATCATCTAATTTGTCCCATTATGGACCCTCAGTAGACATAGCAATTTTTTCA
CTCCACTTAGCAGGAGCCTCATCAATTTTAGGGGCTATTAATTTCATTACAACTATCATT
AATATACGATCTTTAGGAATAACTTTAGAACGAATACCGCTATTTGTTTGATCAGTTCTA
ATTACCGCAATTCTCCTTCTGCTATCCTTACCTGTTCTTGCAGGTGCAATTACCATACTC
TTGACAGATCGAAATTTTAACACCTCATTCTTTGACCCCTCAGGAGGAGGAGACCCAATT
TTATATCAACACTTATTTTGATTCCGGG--------------------------------
--

#116_sample_Ha_longicornis
GGTCTAAGAATAAGAATTTTAATTCGAATAGAACTAGGGCAACCTGGTACATTAATTGGA
AATGACCAAATCTATAATGTAATCGTTACTGCTCATGCTTTTATCATAATTTTTTTTATA
GTTATACCAATTATAATTGGGGGATTTGGAAATTGATTAGTACCATTAATATTAGGCGCT
CCTGACATAGCATTTCCTCGAATAAATAATATAAGATTCTGACTATTACCTCCCTCTTTA
TTCTTATTAATTAATTCATCTTTAGTTGAAAGAGGGGCGGGTACAGGGTGAACTGTATAT
CCTCCATTATCATCTAATTTGTCCCATTATGGACCCTCAGTAGACATAGCAATTTTTTCA
CTCCACTTAGCAGGAGCCTCATCAATTTTAGGGGCTATTAATTTCATTACAACTATCATT
AATATACGATCTTTAGGAATAACTTTAGAACGAATACCGCTATTTGTTTGATCAGTTCTA
ATTACCGCAATTCTCCTTCTGCTATCCTTACCTGTTCTTGCAGGTGCAATTACCATACTC
TTGACAGATCGAAATTTTAACACCTCATTCTTTGACCCCTCGGGAGGAGGAGACCCAATT
TTATATCAACACTTATTTTGATTCCCGGGTTCACCCCCA---------------------
--

#120_sample_Ha_longicornis
GGTCTAAGAATAAGAATTTTAATTCGAATAGAACTAGGGCAACCTGGTACATTAATTGGA
AATGACCAAATCTATAATGTAATCGTTACTGCCCATGCTTTTATCATAATTTTTTTTATA
GTTATACCAATTATAATTGGGGGATTTGGAAATTGATTAGTACCATTAATATTAGGCGCT
CCTGACATAGCATTTCCTCGAATAAATAATATAAGATTCTGACTATTACCTCCCTCTTTA
TTCTTATTAATTAATTCATCTTTAGTTGAAAGAGGGGCGGGTACAGGGTGAACTGTATAT
CCTCCATTATCATCTAATTTATCCCATTATGGACCCTCAGTAGACATAGCAATTTTTTCA
CTCCACTTAGCAGGAGCCTCATCAATTTTAGGGGCTATTAATTTCATTACAACTATCATT
AATATACGATCTTTAGGAATAACTTTAGAACGAATACCGCTATTTGTTTGATCAGTTCTA
ATTACCGCAATTCTCCTTCTGCTATCCTTACCTGTTCTTGCAGGTGCAATTACCATACTC
TTGACAGATCGAAATTTTAACACCTCATTCTTTGACCCCTCAGGAGGAGGAGACCCAATT
TTATATCAACACTTATTTTGGTTC------------------------------------
--

#153_sample_Ha_longicornis
GGTCTAAGAATAAGAATTTTAATTCGAATAGAACTAGGGCAACCTGGTACATTAATTGGA
AATGACCAAATCTATAATGTAATCGTTACTGCTCATGCTTTTATCATAATTTTTTTTATA
GTTATACCAATTATAATTGGGGGATTTGGAAATTGATTAGTACCATTAATATTAGGCGCT
CCTGACATAGCATTTCCTCGAATAAATAATATAAGATTCTGACTATTACCTCCCTCTTTA
TTCTTATTAATTAATTCATCTTTAGTTGAAAGAGGGGCGGGTACAGGGTGAACTGTATAT
CCTCCATTATCATCTAATTTGTCCCATTATGGACCCTCAGTAGACATAGCAATTTTTTCA
CTCCACTTAGCAGGAGCCTCATCAATTTTAGGGGCTATTAATTTCATTACAACTATCATT
AATATACGATCTTTAGGAATAACTTTAGAACGAATACCGCTATTTGTTTGATCAGTTCTA
ATTACCGCAATTCTCCTTCTGCTATCCTTACCTGTTCTTGCAGGTGCAATTACCATACTC
TTGACAGATCGAAATTTTAACACCTCATTCTTTGACCCCTCAGGAGGAGGAGACCCAATT
TTATATCAACACTTATTTTGGTTCCGGGGGTCACCCCCACTG------------------
--

#160_sample_Ha_longicornis
GGTCTAAGAATAAGAATTTTAATTCGAATAGAACTAGGGCAACCTGGTACATTAATTGGA
AATGACCAAATCTATAATGTAATCGTTACTGCTCATGCTTTTATCATAATTTTTTTTATA
GTTATACCAATTATAATTGGGGGATTTGGAAATTGATTAGTACCATTAATATTAGGCGCT
CCTGACATAGCATTTCCTCGAATAAATAATATAAGATTCTGACTATTACCTCCCTCTTTA
TTCTTATTAATTAATTCATCTTTAGTTGAAAGAGGGGCGGGTACAGGGTGAACTGTATAT
CCTCCATTATCATCTAATTTGTCTCATTATGGACCCTCAGTAGACATAGCAATTTTTTCA
CTCCACTTAGCAGGAGCCTCATCAATTTTAGGGGCTATTAATTTCATTACAACTATCATT
AATATACGATCTTTAGGAATAACTTTAGAACGAATACCGCTATTTGTTTGATCAGTTCTA
ATTACCGCAATTCTCCTTCTGCTATCCTTACCTGTTCTTGCAGGTGCAATTACCATACTC
TTGACAGATCGAAATTTTAACACCTCATTCTTTGACCCCTCAGGAGGAGGAGACCCAATT
TTATATCAACACTTATTTTGATTTTTTGGACACCCAGAAGTTTATATTTTAATTTTACCA
GG

#165_sample_Ha_longicornis
GGTCTAAGAATAAGAATTTTAATTCGAATAGAACTAGGGCAACCTGGTACATTAATTGGA
AATGACCAAATCTATAATGTAATCGTTACTGCTCATGCTTTTATCATAATTTTTTTTATA
GTTATACCAATTATAATTGGGGGATTTGGAAATTGATTAGTACCATTAATATTAGGCGCT
CCTGACATAGCATTTCCTCGAATAAATAATATAAGATTCTGACTATTACCTCCCTCTTTA
TTCTTATTAATTAATTCATCTTTAGTTGAAAGAGGGGCGGGTACAGGGTGAACTGTATAT
CCTCCATTATCATCTAATTTGTCCCATTATGGACCCTCAGTAGACATAGCAATTTTTTCA
CTCCACTTAGCAGGAGCCTCATCAATTTTAGGGGCTATTAATTTCATTACAACTATCATT
AATATACGATCTTTAGGAATAACTTTAGAACGAATACCGCTATTTGTTTGATCAGTTCTA
ATTACCGCAATTCTCCTTCTGCTATCCTTACCTGTTCTTGCAGGTGCAATTACCATACTC
TTGACAGATCGAAATTTTAACACCTCATTCTTTGACCCCTCAGGAGGAGGAGACCCAATT
TTATATCAACACTTATTTTGATTCCGG---------------------------------
--
