# Supplementary material for: Assessment of four DNA fragments (COI, 16S rDNA, ITS2, 12S rDNA) for species identification of the Ixodida (Acari: Ixodida)
Source: Parasit Vectors. 2014 Mar 3;7:93. doi: 10.1186/1756-3305-7-93 (PMC3945964; doi:10.1186/1756-3305-7-93)
Supplement: Additional file 8 — Appendix S3. The unscreened data set. [file 1756-3305-7-93-S8.zip › Appendix.S3/unscreed sequences/unscreened COI/unscreened Hyalomma COI.meg]

#mega
!Title ;
!Format DataType=DNA indel=- CodeTable=Standard;

!Domain=Data property=Coding CodonStart=1;
#Hyalomma_aegyptium_AF132821
------TTACCGCGATGATTATATTCAACAAATCATAAAGACATTGGTACAATATATTTA
ATTTTTGGCTCATGAGCCGGAATATTAGGTCTTAGCATAAGAATACTAATTCGTATAGAA
TTAGCCCATCCAGGGACTTTAATTGGAAATGATCAAATTTATAATGTAATTGTAACAGCC
CATGCTTTTGTTATAATTTTTTTCATAGTTATACCTATTATAATCGGAGGATTTGGAAAT
TGACTAGTTCCAATCATATTAGGTTCGCCAGATATAGCATTTCCTCGAATAAATAATATA
AGATTTTGACTTTTACCTCCATCTCTTTTTTTATTATTAAATTCATCATTAATTGAATCA
GGAGCTGGTACTGGTTGGACAGTTTATCCACCACTCTCTTCAAATTTATCTCATTATGGG
CCTTCAGTAGATATGGCCATTTTTTCATTACATTTAGCAGGCGCATCATCAATTCTCGGA
GCTATTAACTTCATTACAACTATTATTAACATACGATCAATTGGATTAACAATAGAACGT
ATACCTTTATTTGTTTGATCTGTTTTTATCACGGCAATTCTATTACTGCTTTCACTTCCA
GTACTTGCTGGTGCAATTACAATATTATTGACAGATCGAAATTTTAA-------------
------------------------------------------------------------
------------------------------------------------------------
------------------------------------------------------------
---------------------

#Hyalomma_detritum_EU827695
---------CCGCGATGATTATATTCAACAAATCATAAAGACATTGGAACAATATATTTA
ATTTTTGGTTCTTGATCTGGAATACTTGGTCTAAGAATAAGAATACTAATTCGCATAGAA
TTAGCTTATCCTGGTTCATTAATTGGAAATGATCAAATTTATAATGTAATTGTAACAGCT
CATGCTTTTGTAATAATTTTTTTTATAGTTATACCAATTATAATTGGAGGATTTGGGAAT
TGATTAGTTCCAATTATATTAGGATCCCCAGATATAGCATTTCCTCGAATAAATAATATA
AGATTTTGACTTTTACCACCATCTCTTTTTTTACTCTTAAATTCATCATTAATTGAATCC
GGAGCTGGAACTGGATGAACAGTTTACCCTCCCCTTTCCTCAAATTTATCCCATTACGGC
CCTTCAGTGGATATAGCTATTTTTTCACTTCATTTAGCAGGAGCCTCCTCTATTCTTGGG
GCTATTAATTTCATTACAACCATTATTAATATACGTTCAATTGGATTAACAATAGAACGA
ATACCTTTATTTGTTTGATCTGTTTTAATTACAGCAATTTTACTTTTACTTTCTCTCCCA
GTTCTTGCTGGAGCAATTACAATATTATTAACAGATCGAAATTTTAATACTTCTTTTTTT
GATCCTTCTGGAGGTGGAGATCCAATTCTTTATCAACATTTATTTTGATTCTTTGGACAC
CCTGAAGTATATATTTTAATTTTACCTGGATTTGGCATAATTTCTCAAATTATTTGCTTT
AACACAGGAAAAAAAGAACCTTTTGGCAATTTAGGAATAATTTATGCAATAGCAGCTATT
GGATTATTAGGCTTTATTGTA

#Hyalomma_detritum_EU827696
---------CCGCGATGATTATATTCAACAAATCATAAAGACATTGGAACAATATATTTA
ATTTTTGGTTCTTGATCTGGAATACTTGGTCTAAGAATAAGAATACTAATTCGCATAGAA
TTAGCTTATCCTGGTTCATTAATTGGAAATGATCAAATTTATAATGTAATTGTAACAGCT
CATGCTTTTGTAATAATTTTTTTTATAGTTATACCAATTATAATTGGAGGATTTGGGAAT
TGATTAGTTCCAATTATATTAGGATCCCCAGATATAGCATTTCCTCGAATAAATAATATA
AGATTTTGACTTTTACCACCATCTCTTTTTTTACTCTTAAATTCATCATTAATTGAATCC
GGAGCTGGAACTGGATGAACAGTTTACCCTCCCCTTTCCTCAAATTTATCCCATTACGGC
CCTTCAGTGGATATAGCTATTTTTTCACTTCATTTAGCAGGAGCCTCCTCTATTCTTGGG
GCTATTAATTTCATTACAACCATTATTAATATACGTTCAATTGGATTAACAATAGAACGA
ATACCTTTATTTGTTTGATCTGTTTTAATTACAGCAATTTTACTTTTACTTTCTCTCCCA
GTTCTTGCTGGAGCAATTACAATATTATTAACAGATCGAAATTTTAATACTTCTTTTTTT
GATCCTTCTGGAGGTGGAGATCCAATTCTTTATCAACATTTATTTTGATTCTTTGGACAC
CCTGAAGTATATATTTTAATTTTACCTGGATTTGGCATAATTTCTCAAATTATTTGCTTT
AACACAGGAAAAAAAGAACCTTTTGGCAATTTAGGAATAATTTATGCAATAGCAGCTATT
GGATTATTAGGCTTTATTGTA

#Hyalomma_detritum_EU827694
---------CCGCGATGATTATATTCAACAAATCATAAAGACATTGGAACAATATATTTA
ATTTTTGGTTCTTGATCTGGAATACTTGGTCTAAGAATAAGAATACTAATTCGCATAGAA
TTAGCTTATCCTGGTTCATTAATTGGAAATGATCAAATTTATAATGTAATTGTAACAGCT
CATGCTTTTGTAATAATTTTTTTCATAGTTATACCAATTATAATTGGAGGATTTGGGAAT
TGATTAGTTCCAATTATATTAGGATCCCCAGATATAGCATTTCCTCGAATAAATAATATA
AGATTTTGACTTTTACCACCATCTCTTTTTTTACTCTTAAATTCATCACTAATTGAATCC
GGAGCTGGAACTGGATGAACAGTTTACCCTCCCCTTTCCTCAAATTTATCTCATTACGGC
CCTTCAGTGGATATAGCTATTTTTTCACTTCATTTAGCAGGAGCCTCCTCTATTCTTGGG
GCTATTAATTTCATTACAACCATTATTAATATACGTTCAATTGGATTAACAATAGAACGA
ATACCTTTATTTGTTTGATCTGTTTTAATTACAGCAATTTTACTTTTACTTTCTCTCCCA
GTTCTTGCTGGAGCAATTACAATATTATTAACAGATCGAAATTTTAATACTTCTTTTTTT
GATCCTTCTGGAGGTGGAGATCCAATTCTTTATCAACATTTATTTTGATTCTTTGGACAC
CCTGAAGTATATATTTTAATTTTACCTGGATTTGGCATAATTTCTCAAATTATTTGCTTT
AACACAGGAAAAAAAGAACCTTTTGGCAATTTAGGAATAATTTATGCAATAGCAGCTATT
GGATTATTAGGCTTTATTGTA

#Hyalomma_dromedarii_AF132822
------TTACCGCGATGATTTTATTCAACAAACCATAAAGACATTGGAACAATATATTTA
ATTTTTGGATCTTGAGCTGGGATATTAGGTCTTAGAATAAGACTGTTAATTCGGATGGAA
CTAGCACATCCTGGAACTTTAATTGGTAATGATCAAATTTATAATGTAATTGTAACAGCT
CATGCTTTCGTTATAATTTTCTTCATAGTTATACCAATTATAATTGGAGGTTTTGGAAAT
TGGCTAGTTCCAATTATATTAGGGGCTCCAGATATAGCATTCCCTCGAATAAATAATATA
AGATTTTGACTTTTACCCCCATCTCTTTTTCTTCTCCTTAATTCATCATTAATTGAATCA
GGAGCTGGAACTGGATGAACAGTTTATCCACCACTTTCTTCAAATTTATCTCATTATGGC
CCTTCAGTAGATATGGCTATTTTCTCACTTCATTTAGCAGGTGCTTCTTCAATTCTTGGA
GCTATTAATTTTATTACCACAATCATTAATATACGATCAACTGGATTAAGCTTAGAACGA
ATACCTTTATTTGTTTGATCTGTATTAATTACAGCATTCTTACTTTTACTTTCTTTACCA
GTTTTAGCTGGAGCAATTACAATATTATTAACAGATCGAAATTTTAA-------------
------------------------------------------------------------
------------------------------------------------------------
------------------------------------------------------------
---------------------

#Hyalomma_dromedarii_AJ437061
------TTACCGCGATGATTTTATTCAACAAACCATAAAGACATTGGAACAATATATTTA
ATTTTTGGATCTTGAGCTGGGATATTAGGTCTTAGAATAAGACTGTTAATTCGGATGGAA
CTAGCACATCCTGGGACTTTAATTGGTAATGATCAAATTTATAATGTAATTGTAACAGCT
CATGCTTTCGTTATAATTTTCTTCATAGTTATACCAATTATAATTGGAGGTTTTGGAAAT
TGGCTAGTTCCAATTATATTAGGGGCTCCAGATATAGCATTCCCTCGAATAAATAATATA
AGATTTTGACTTTTACCCCCATCTCTTTTTCTTCTCCTTAATTCATCATTAATTGAATCA
GGAGCTGGAACTGGATGAACAGTTTACCCACCACTTTCTTCAAATTTATCTCATTATGGC
CCTTCAGTAGATATGGCTATTTTCTCACTTCATTTAGCAGGTGCTTCTTCAATTCTTGGA
GCTATTAATTTTATTACCACAATCATTAATATACGATCAACTGGATTAAGCTTAGAACGA
ATACCTTTATTTGTTTGATCTGTATTAATTACAGCATTCTTACTTTTACTTTCTTTACCA
GTTTTAGCTGGAGCAATTACAATATTATTAACAGATCGAAATTTTAA-------------
------------------------------------------------------------
------------------------------------------------------------
------------------------------------------------------------
---------------------

#Hyalomma_dromedarii_AJ437062
------TTACCGCGATGATTTTATTCAACAAACCATAAAGACATTGGAACAATATATTTA
ATTTTTGGATCTTGAGCTGGGATATTAGGTCTTAGAATAAGACTGTTAATTCGGATGGAA
CTAGCACATCCTGGGACTTTAATTGGTAATGATCAAATTTATAATGTAATTGTAACAGCT
CATGCTTTCGTTATAATTTTCTTCATAGTTATACCAATTATAATTGGAGGTTTTGGAAAT
TGGCTAGTTCCAATTATATTAGGGGCTCCAGATATAGCATTCCCTCGAATAAATAATATA
AGATTTTGACTTTTACCCCCATCTCTTTTTCTTCTCCTTAATTCATCATTAATTGAATCA
GGAGCTGGAACTGGATGAACAGTTTACCCACCACTTTCTTCAAATTTATCTCATTATGGC
CCTTCAGTAGATATGGCTATTTTCTCACTTCATTTAGCAGGTGCTTCTTCAATTCTTGGA
GCTATTAATTTTATTACCACAATCATTAATATACGATCAACTGGATTAAGCTTAGAACGA
ATACCTTTATTTGTTTGATCTGTATTAATTACAGCATTCTTACTTTTACTTTCTTTACCA
GTTTTAGCTGGAGCAATTACAATATTATTAACAGATCGAAATTTTAA-------------
------------------------------------------------------------
------------------------------------------------------------
------------------------------------------------------------
---------------------

#Hyalomma_dromedarii_AJ437063
------TTACCGCGATGATTTTATTCAACAAACCATAAAGACATTGGAACAATATATTTA
ATTTTTGGATCTTGAGCTGGGATATTAGGTCTTAGAATAAGACTGTTAATTCGGATGGAA
CTAGCACATCCTGGGACTTTAATTGGTAATGATCAAATTTATAATGTAATTGTAACAGCT
CATGCTTTCGTTATAATTTTCTTCATAGTTATACCAATTATAATTGGAGGTTTTGGAAAT
TGGCTAGTTCCAATTATATTAGGGGCTCCAGATATAGCATTCCCTCGAATAAATAATATA
AGATTTTGACTTTTACCCCCATCTCTTTTTCTTCTCCTTAATTCATCATTAATTGAATCA
GGAGCTGGAACTGGATGAACAGTTTACCCACCACTTTCTTCAAATTTATCTCATTATGGC
CCTTCAGTAGATATGGCTATTTTCTCACTTCATTTAGCAGGTGCTTCTTCAATTCTTGGA
GCTATTAATTTTATTACCACAATCATTAATATACGATCAACTGGATTAAGCTTAGAACGA
ATACCTTTATTTGTTTGATCTGTATTAATTACAGCATTCTTACTTTTACTTTCTTTACCA
GTTTTAGCTGGAGCAATTACAATATTATTAACAGATCGAAATTTTAA-------------
------------------------------------------------------------
------------------------------------------------------------
------------------------------------------------------------
---------------------

#Hyalomma_dromedarii_AJ437064
------TTACCGCGATGATTTTATTCAACAAACCATAAAGACATTGGAACAATATATTTA
ATTTTTGGATCTTGAGCTGGGATATTAGGTCTTAGAATAAGACTGTTAATTCGGATGGAA
CTAGCACATCCTGGGACTTTAATTGGTAATGATCAAATTTATAATGTAATTGTAACAGCT
CATGCTTTCGTTATAATTTTCTTCATAGTTATACCAATTATAATTGGAGGTTTTGGAAAT
TGGCTAGTTCCAATTATATTAGGGGCTCCAGATATAGCATTCCCTCGAATAAATAATATA
AGATTTTGACTTTTACCCCCATCTCTTTTTCTTCTCCTTAATTCATCATTAATTGAATCA
GGAGCTGGAACTGGATGAACAGTTTACCCACCACTTTCTTCAAATTTATCTCATTATGGC
CCTTCAGTAGATATGGCTATTTTCTCACTTCATTTAGCAGGTGCTTCTTCAATTCTTGGA
GCTATTAATTTTATTACCACAATCATTAATATACGATCAACTGGATTAAGCTTAGAACGA
ATACCTTTATTTGTTTGATCTGTATTAATTACAGCATTCTTACTTTTACTTTCTTTACCA
GTTTTAGCTGGAGCAATTACAATATTATTAACAGATCGAAATTTTAA-------------
------------------------------------------------------------
------------------------------------------------------------
------------------------------------------------------------
---------------------

#Hyalomma_dromedarii_AJ437066
------TTACCGCGATGATTTTATTCAACAAACCATAAAGACATTGGAACAATATATTTA
ATTTTTGGATCTTGAGCTGGGATATTAGGTCTTAGAATAAGACTGTTAATTCGGATGGAA
CTAGCACATCCTGGGACTTTAATTGGTAATGATCAAATTTATAATGTAATTGTAACAGCT
CATGCTTTCGTTATAATTTTCTTCATAGTTATACCAATTATAATTGGAGGTTTTGGAAAT
TGGCTAGTTCCAATTATATTAGGGGCTCCAGATATAGCATTCCCTCGAATAAATAATATA
AGATTTTGACTTTTACCCCCATCTCTTTTTCTTCTCCTTAATTCATCATTAATTGAATCA
GGAGCTGGAACTGGATGAACAGTTTACCCACCACTTTCTTCAAATTTATCTCATTATGGC
CCTTCAGTAGATATGGCTATTTTCTCACTTCATTTAGCAGGTGCTTCTTCAATTCTTGGA
GCTATTAATTTTATTACCACAATCATTAATATACGATCAACTGGATTAAGCTTAGAACGA
ATACCTTTATTTGTTTGATCTGTATTAATTACAGCATTCTTACTTTTACTTTCTTTACCA
GTTTTAGCTGGAGCAATTACAATATTATTAACAGATCGAAATTTTAA-------------
------------------------------------------------------------
------------------------------------------------------------
------------------------------------------------------------
---------------------

#Hyalomma_dromedarii_AJ437067
------TTACCGCGATGATTTTATTCAACAAACCATAAAGACATTGGAACAATATATTTA
ATTTTTGGATCTTGAGCTGGGATATTAGGTCTTAGAATAAGACTGTTAATTCGGATGGAA
CTAGCACATCCTGGGACTTTAATTGGTAATGATCAAATTTATAATGTAATTGTAACAGCT
CATGCTTTCGTTATAATTTTCTTCATAGTTATACCAATTATAATTGGAGGTTTTGGAAAT
TGGCTAGTTCCAATTATATTAGGGGCTCCAGATATAGCATTCCCTCGAATAAATAATATA
AGATTTTGACTTTTACCCCCATCTCTTTTTCTTCTCCTTAATTCATCATTAATTGAATCA
GGAGCTGGAACTGGATGAACAGTTTACCCACCACTTTCTTCAAATTTATCTCATTATGGC
CCTTCAGTAGATATGGCTATTTTCTCACTTCATTTAGCAGGTGCTTCTTCAATTCTTGGA
GCTATTAATTTTATTACCACAATCATTAATATACGATCAACTGGATTAAGCTTAGAACGA
ATACCTTTATTTGTTTGATCTGTATTAATTACAGCATTCTTACTTTTACTTTCTTTACCA
GTTTTAGCTGGAGCAATTACAATATTATTAACAGATCGAAATTTTAA-------------
------------------------------------------------------------
------------------------------------------------------------
------------------------------------------------------------
---------------------

#Hyalomma_dromedarii_AJ437079
---------CCGCGATGACTATATTCAACAAATCATAAAGACATTGGAACAATATATTTA
ATTTTTGGGTCATGAGCTGGAATATTAGGCTTAAGTATAAGAATTTTAATTCGAATAGAA
TTAGCAAGCCCAGGGACATTAATTGGTAATGATCAAATTTATAATGTAATTGTAACAGCC
CATGCTTTTGTTATAATTTTTTTTATAGTTATACCTATTATAATTGGAGGATTTGGTAAT
TGATTAGTCCCAATCATATTAGGGTCTCCAGATATAGCATTTCCTCGAATAAATAATATA
AGCTTTTGATTATTACCCCCTTCTCTTTTTTTACTATTAAATTCATCTTTAATTGAATCG
GGAGCAGGAACTGGATGAACAGTTTACCCTCCACTTTCTTCAAATTTATCTCATTACGGA
CCTTCGGTTGACTTAGCTATTTTTTCTTTACACCTTGCAGGTGCATCATCAATTCTTGGT
GCTATTAATTTTATTACAACTATTATTAATATACGATCAATTGGATTAACAATAGAACGT
ATACCTTTATTTGTTTGATCTGTTTTAATTACAGCAATTTTACTATTACTTTCACTTCCA
GTTCTTGCTGGGGCAATTACTATATTATTAACAGATCGAAATTTTAACACTTCATTTTTT
GATCCTTCAGGCGGTGGAGATCCAATTCTTTATCAACATCTATTTTGATTCTTTGGACAT
CCTGAAGTTTATATTCTTATTCTTCCTGGATTTGGGATAATCTCTCAAATTATTTGTTTT
AATACTGGAAAAAAAGAA------------------------------------------
---------------------

#Hyalomma_dromedarii_AJ437068
------TTACCGCGATGATTTTATTCAACAAACCATAAAGACATTGGAACAATATATTTA
ATTTTTGGATCTTGAGCTGGGATATTAGGTCTTAGAATAAGACTGTTAATTCGGATGGAA
CTAGCACATCCTGGGACTTTAATTGGTAATGATCAAATTTATAATGTAATTGTAACAGCT
CATGCTTTCGTTATAATTTTCTTCATAGTTATACCAATTATAATTGGAGGTTTTGGAAAT
TGGCTAGTTCCAATTATATTAGGGGCTCCAGATATAGCATTCCCTCGAATAAATAATATA
AGATTTTGACTTTTACCCCCATCTCTTTTTCTTCTCCTTAATTCATCATTAATTGAATCA
GGAGCTGGAACTGGATGAACAGTTTACCCACCACTTTCTTCAAATTTATCTCATTATGGC
CCTTCAGTAGATATGGCTATTTTCTCACTTCATTTAGCAGGTGCTTCTTCAATTCTTGGA
GCTATTAATTTTATTACCACAATCATTAATATACGATCAACTGGATTAAGCTTAGAACGA
ATACCTTTATTTGTTTGATCTGTATTAATTACAGCATTCTTACTTTTACTTTCTTTACCA
GTTTTAGCTGGAGCAATTACAATATTATTAACAGATCGAAATTTTAA-------------
------------------------------------------------------------
------------------------------------------------------------
------------------------------------------------------------
---------------------

#Hyalomma_dromedariiAJ437073
---------CCGCGATGATTTTATTCAACAAACCATAAAGACATTGGAACAATATATTTA
ATTTTTGGATCTTGAGCTGGGATATTAGGTCTTAGAATAAGACTGTTAATTCGGATGGAA
CTAGCACATCCTGGGACTTTAATTGGTAATGATCAAATTTATAATGTAATTGTAACAGCT
CATGCTTTCGTTATAATTTTCTTCATAGTTATACCAATTATAATTGGAGGTTTTGGAAAT
TGGCTAGTTCCAATTATATTAGGGGCTCCAGATATAGCATTCCCTCGAATAAATAATATA
AGATTTTGACTTTTACCCCCATCTCTTTTTCTTCTCCTTAATTCATCATTAATTGAATCA
GGAGCTGGAACTGGATGAACAGTTTACCCACCACTTTCTTCAAATTTATCTCATTATGGC
CCTTCAGTAGATATGGCTATTTTCTCACTTCATTTAGCAGGTGCTTCTTCAATTCTTGGA
GCTATTAATTTTATTACCACAATCATTAATATACGATCAACTGGATTAAGCTTAGAACGA
ATACCTTTATTTGTTTGATCTGTATTAATTACAGCATTCTTACTTTTACTTTCTTTACCA
GTTTTAGCTGGAGCAATTACAATATTATTAACAGATCGAAATTTTAATACTTCTTTTTTT
GACCCTTCTGGAGGAGGAGACCCAATTTTATACCAACATTTATTTTGATTCTTTGGACAT
CCTGAAGTGTATATTTTAATTCTCCCCGGATTTGGAATAATTTCTCAAATTATTTGTTTT
AATACAGGAAAAAAAGAA------------------------------------------
---------------------

#Hyalomma_dromedarii_AJ437065
---------CCGCGATGATTTTATTCAACAAACCATAAAGACATTGGAACAATATATTTA
ATTTTTGGATCTTGAGCTGGGATATTAGGTCTTAGAATAAGACTGTTAATTCGGATGGAA
CTAGCACATCCTGGGACTTTAATTGGTAATGATCAAATTTATAATGTAATTGTAACAGCT
CATGCTTTCGTTATAATTTTCTTCATAGTTATACCAATTATAATTGGAGGTTTTGGAAAT
TGGCTAGTTCCAATTATATTAGGGGCTCCAGATATAGCATTCCCTCGAATAAATAATATA
AGATTTTGACTTTTACCCCCATCTCTTTTTCTTCTCCTTAATTCATCATTAATTGAATCA
GGAGCTGGAACTGGATGAACAGTTTACCCACCACTTTCTTCAAATTTATCTCATTATGGC
CCTTCAGTAGATATGGCTATTTTCTCACTTCATTTAGCAGGTGCTTCTTCAATTCTTGGA
GCTATTAATTTTATTACCACAATCATTAATATACGATCAACTGGATTAAGCTTAGAACGA
ATACCTTTATTTGTTTGATCTGTATTAATTACAGCATTCTTACTTTTACTTTCTTTACCA
GTTTTAGCTGGAGCAATTACAATATTATTAACAGATCGAAATTTTAATACTTCTTTTTTT
GACCCTTCTGGAGGAGGAGACCCAATTTTATATCAACATTTATTTTGATTCTTTGGACAT
CCTGAAGTGTATATTTTAATTCTCCCCGGATTTGGAATAATTTCTCAAATTATTTGTTTT
AATACAGGAAAAAAAGAA------------------------------------------
---------------------

#Hyalomma_dromedarii_AJ437069
------TTACCGCGATGATTTTATTCAACAAACCATAAAGACATTGGAACAATATATTTA
ATTTTTGGATCTTGAGCTGGGATATTAGGTCTTAGAATAAGACTGTTAATTCGGATGGAA
CTAGCACATCCTGGGACTTTAATTGGTAATGATCAAATTTATAATGTAATTGTAACAGCT
CATGCTTTCGTTATAATTTTCTTCATAGTTATACCAATTATAATTGGAGGTTTTGGAAAT
TGGCTAGTTCCAATTATATTAGGGGCTCCAGATATAGCATTCCCTCGAATAAATAATATA
AGATTTTGACTTTTACCCCCATCTCTTTTTCTTCTCCTTAATTCATCATTAATTGAATCA
GGAGCTGGAACTGGATGAACAGTTTACCCACCACTTTCTTCAAATTTATCTCATTATGGC
CCTTCAGTAGATATGGCTATTTTCTCACTTCATTTAGCAGGTGCTTCTTCAATTCTTGGA
GCTATTAATTTTATTACCACAATCATTAATATACGATCAACTGGATTAAGCTTAGAACGA
ATACCTTTATTTGTTTGATCTGTATTAATTACAGCATTCTTACTTTTACTTTCTTTACCA
GTTTTAGCTGGAGCAATTACAATATTATTAACAGATCGAAATTTTAA-------------
------------------------------------------------------------
------------------------------------------------------------
------------------------------------------------------------
---------------------

#Hyalomma_dromedarii_AJ437070
------TTACCGCGATGATTTTATTCAACAAACCATAAAGACATTGGAACAATATATTTA
ATTTTTGGATCTTGAGCTGGGATATTAGGTCTTAGAATAAGACTGTTAATTCGGATGGAA
CTAGCACATCCTGGGACTTTAATTGGTAATGATCAAATTTATAATGTAATTGTAACAGCT
CATGCTTTCGTTATAATTTTCTTCATAGTTATACCAATTATAATTGGAGGTTTTGGAAAT
TGGCTAGTTCCAATTATATTAGGGGCTCCAGATATAGCATTCCCTCGAATAAATAATATA
AGATTTTGACTTTTACCCCCATCTCTTTTTCTTCTCCTTAATTCATCATTAATTGAATCA
GGAGCTGGAACTGGATGAACAGTTTACCCACCACTTTCTTCAAATTTATCTCATTATGGC
CCTTCAGTAGATATGGCTATTTTCTCACTTCATTTAGCAGGTGCTTCTTCAATTCTTGGA
GCTATTAATTTTATTACCACAATCATTAATATACGATCAACTGGATTAAGCTTAGAACGA
ATACCTTTATTTGTTTGATCTGTATTAATTACAGCATTCTTACTTTTACTTTCTTTACCA
GTTTTAGCTGGAGCAATTACAATATTATTAACAGATCGAAATTTTAA-------------
------------------------------------------------------------
------------------------------------------------------------
------------------------------------------------------------
---------------------

#Hyalomma_dromedarii_AJ437071
------TTACCGCGATGATTTTATTCAACAAACCATAAAGACATTGGAACAATATATTTA
ATTTTTGGATCTTGAGCTGGGATATTAGGTCTTAGAATAAGACTGTTAATTCGGATGGAA
CTAGCACATCCTGGGACTTTAATTGGTAATGATCAAATTTATAATGTAATTGTAACAGCT
CATGCTTTCGTTATAATTTTCTTCATAGTTATACCAATTATAATTGGAGGTTTTGGAAAT
TGGCTAGTTCCAATTATATTAGGGGCTCCAGATATAGCATTCCCTCGAATAAATAATATA
AGATTTTGACTTTTACCCCCATCTCTTTTTCTTCTCCTTAATTCATCATTAATTGAATCA
GGAGCTGGAACTGGATGAACAGTTTACCCACCACTTTCTTCAAATTTATCTCATTATGGC
CCTTCAGTAGATATGGCTATTTTCTCACTTCATTTAGCAGGTGCTTCTTCAATTCTTGGA
GCTATTAATTTTATTACCACAATCATTAATATACGATCAACTGGATTAAGCTTAGAACGA
ATACCTTTATTTGTTTGATCTGTATTAATTACAGCATTCTTACTTTTACTTTCTTTACCA
GTTTTAGCTGGAGCAATTACAATATTATTAACAGATCGAAATTTTAA-------------
------------------------------------------------------------
------------------------------------------------------------
------------------------------------------------------------
---------------------

#Hyalomma_dromedarii_AJ437072
------TTACCGCGATGATTTTATTCAACAAACCATAAAGACATTGGAACAATATATTTA
ATTTTTGGATCTTGAGCTGGGATATTAGGTCTTAGAATAAGACTGTTAATTCGGATGGAA
CTAGCACATCCTGGGACTTTAATTGGTAATGATCAAATTTATAATGTAATTGTAACAGCT
CATGCTTTCGTTATAATTTTCTTCATAGTTATACCAATTATAATTGGAGGTTTTGGAAAT
TGGCTAGTTCCAATTATATTAGGGGCTCCAGATATAGCATTCCCTCGAATAAATAATATA
AGATTTTGACTTTTACCCCCATCTCTTTTTCTTCTCCTTAATTCATCATTAATTGAATCA
GGAGCTGGAACTGGATGAACAGTTTACCCACCACTTTCTTCAAATTTATCTCATTATGGC
CCTTCAGTAGATATGGCTATTTTCTCACTTCATTTAGCAGGTGCTTCTTCAATTCTTGGA
GCTATTAATTTTATTACCACAATCATTAATATACGATCAACTGGATTAAGCTTAGAACGA
ATACCTTTATTTGTTTGATCTGTATTAATTACAGCATTCTTACTTTTACTTTCTTTACCA
GTTTTAGCTGGAGCAATTACAATATTATTAACAGATCGAAATTTTAA-------------
------------------------------------------------------------
------------------------------------------------------------
------------------------------------------------------------
---------------------

#Hyalomma_dromedarii_AJ437074
------TTACCGCGATGATTTTATTCAACAAACCATAAAGACATTGGAACAATATATTTA
ATTTTTGGATCTTGAGCTGGGATATTAGGTCTTAGAATAAGACTGTTAATTCGGATGGAA
CTAGCACATCCTGGGACTTTAATTGGTAATGATCAAATTTATAATGTAATTGTAACAGCT
CATGCTTTCGTTATAATTTTCTTCATAGTTATACCAATTATAATTGGAGGTTTTGGAAAT
TGGCTAGTTCCAATTATATTAGGGGCTCCAGATATAGCATTCCCTCGAATAAATAATATA
AGATTTTGACTTTTACCCCCATCTCTTTTTCTTCTCCTTAATTCATCATTAATTGAATCA
GGAGCTGGAACTGGATGAACAGTTTACCCACCACTTTCTTCAAATTTATCTCATTATGGC
CCTTCAGTAGATATGGCTATTTTCTCACTTCATTTAGCAGGTGCTTCTTCAATTCTTGGA
GCTATTAATTTTATTACCACAATCATTAATATACGATCAACTGGATTAAGCTTAGAACGA
ATACCTTTATTTGTTTGATCTGTATTAATTACAGCATTCTTACTTTTACTTTCTTTACCA
GTTTTAGCTGGAGCAATTACAATATTATTAACAGATCGAAATTTTAA-------------
------------------------------------------------------------
------------------------------------------------------------
------------------------------------------------------------
---------------------

#Hyalomma_dromedarii_AJ437075
------TTACCGCGATGATTTTATTCAACAAACCATAAAGACATTGGAACAATATATTTA
ATTTTTGGATCTTGAGCTGGGATATTAGGTCTTAGAATAAGACTGTTAATTCGGATGGAA
CTAGCACATCCTGGGACTTTAATTGGTAATGATCAAATTTATAATGTAATTGTAACAGCT
CATGCTTTCGTTATAATTTTCTTCATAGTTATACCAATTATAATTGGAGGTTTTGGAAAT
TGGCTAGTTCCAATTATATTAGGGGCTCCAGATATAGCATTCCCTCGAATAAATAATATA
AGATTTTGACTTTTACCCCCATCTCTTTTTCTTCTCCTTAATTCATCATTAATTGAATCA
GGAGCTGGAACTGGATGAACAGTTTACCCACCACTTTCTTCAAATTTATCTCATTATGGC
CCTTCAGTAGATATGGCTATTTTCTCACTTCATTTAGCAGGTGCTTCTTCAATTCTTGGA
GCTATTAATTTTATTACCACAATCATTAATATACGATCAACTGGATTAAGCTTAGAACGA
ATACCTTTATTTGTTTGATCTGTATTAATTACAGCATTCTTACTTTTACTTTCTTTACCA
GTTTTAGCTGGAGCAATTACAATATTATTAACAGATCGAAATTTTAA-------------
------------------------------------------------------------
------------------------------------------------------------
------------------------------------------------------------
---------------------

#Hyalomma_dromedarii_AJ437076
------TTACCGCGATGATTTTATTCAACAAACCATAAAGACATTGGAACAATATATTTA
ATTTTTGGATCTTGAGCTGGGATATTAGGTCTTAGAATAAGACTGTTAATTCGGATGGAA
CTAGCACATCCTGGGACTTTAATTGGTAATGATCAAATTTATAATGTAATTGTAACAGCT
CATGCTTTCGTTATAATTTTCTTCATAGTTATGCCAATTATAATTGGAGGTTTTGGAAAT
TGGCTAGTTCCAATTATATTAGGGGCTCCAGATATAGCATTCCCTCGAATAAATAATATA
AGATTTTGACTTTTACCCCCATCTCTTTTTCTTCTCCTTAATTCATCATTAATTGAATCA
GGAGCTGGAACTGGATGAACAGTTTACCCACCACTTTCTTCAAATTTATCTCATTATGGC
CCTTCAGTAGATATGGCTATTTTCTCACTTCATTTAGCAGGTGCTTCTTCAATTCTTGGA
GCTATTAATTTTATTACCACAATCATTAATATACGATCAACTGGATTAAGCTTAGAACGA
ATACCTTTATTTGTTTGATCTGTATTAATTACAGCATTCTTACTTTTACTTTCTTTACCA
GTTTTAGCTGGAGCAATTACAATATTATTAACAGATCGAAATTTTAA-------------
------------------------------------------------------------
------------------------------------------------------------
------------------------------------------------------------
---------------------

#Hyalomma_dromedarii_AJ437077
------TTACCGCGATGATTTTATTCAACAAACCATAAAGACATTGGAACAATATATTTA
ATTTTTGGATCTTGAGCTGGGATATTAGGTCTTAGAATAAGACTGTTAATTCGGATGGAA
CTAGCACATCCTGGGACTTTAATTGGTAATGATCAAATTTATAATGTAATTGTAACAGCT
CATGCTTTCGTTATAATTTTCTTCATAGTTATGCCAATTATAATTGGAGGTTTTGGAAAT
TGGCTAGTTCCAATTATATTAGGGGCTCCAGATATAGCATTCCCTCGAATAAATAATATA
AGATTTTGACTTTTACCCCCATCTCTTTTTCTTCTCCTTAATTCATCATTAATTGAATCA
GGAGCTGGAACTGGATGAACAGTTTACCCACCACTTTCTTCAAATTTATCTCATTATGGC
CCTTCAGTAGATATGGCTATTTTCTCACTTCATTTAGCAGGTGCTTCTTCAATTCTTGGA
GCTATTAATTTTATTACCACAATCATTAATATACGATCAACTGGATTAAGCTTAGAACGA
ATACCTTTATTTGTTTGATCTGTATTAATTACAGCATTCTTACTTTTACTTTCTTTACCA
GTTTTAGCTGGAGCAATTACAATATTATTAACAGATCGAAATTTTAA-------------
------------------------------------------------------------
------------------------------------------------------------
------------------------------------------------------------
---------------------

#Hyalomma_dromedarii_AJ437078
------TTACCGCGATGATTTTATTCAACAAACCATAAAGACATTGGAACAATATATTTA
ATTTTTGGATCTTGAGCTGGGATATTAGGTCTTAGAATAAGACTGTTAATTCGGATGGAA
CTAGCACATCCTGGGACTTTAATTGGTAATGATCAAATTTATAATGTAATTGTAACAGCT
CATGCTTTCGTTATAATTTTCTTCATAGTTATGCCAATTATAATTGGAGGTTTTGGAAAT
TGGCTAGTTCCAATTATATTAGGGGCTCCAGATATAGCATTCCCTCGAATAAATAATATA
AGATTTTGACTTTTACCCCCATCTCTTTTTCTTCTCCTTAATTCATCATTAATTGAATCA
GGAGCTGGAACTGGATGAACAGTTTACCCACCACTTTCTTCAAATTTATCTCATTATGGC
CCTTCAGTAGATATGGCTATTTTCTCACTTCATTTAGCAGGTGCTTCTTCAATTCTTGGA
GCTATTAATTTTATTACCACAATCATTAATATACGATCAACTGGATTAAGCTTAGAACGA
ATACCTTTATTTGTTTGATCTGTATTAATTACAGCATTCTTACTTTTACTTTCTTTACCA
GTTTTAGCTGGAGCAATTACAATATTATTAACAGATCGAAATTTTAA-------------
------------------------------------------------------------
------------------------------------------------------------
------------------------------------------------------------
---------------------

#Hyalomma_dromedarii_AJ437080
------TTACCGCGATGACTATATTCAACAAATCATAAAGACATTGGAACAATATATTTA
ATTTTTGGGTCATGAGCTGGAATATTAGGCTTAAGTATAAGAATTTTAATTCGAATAGAA
TTAGCAAGCCCAGGGACATTAATTGGTAATGATCAAATTTATAATGTAATTGTAACAGCC
CATGCTTTTGTTATAATTTTTTTTATAGTTATACCTATTATAATTGGAGGATTTGGTAAT
TGATTAGTCCCAATCATATTAGGGTCTCCAGATATAGCATTTCCTCGAATAAATAATATA
AGCTTTTGATTATTACCCCCTTCTCTTTTTTTACTATTAAATTCATCTTTAATTGAATCG
GGAGCAGGAACTGGATGAACAGTTTACCCTCCACTTTCTTCAAATTTATCTCATTACGGA
CCTTCGGTTGACTTAGCTATTTTTTCTTTACACCTTGCAGGTGCATCATCAATTCTTGGT
GCTATTAATTTTATTACAACTATTATTAATATACGATCAATTGGATTAACAATAGAACGT
ATACCTTTATTTGTTTGATCTGTTTTAATTACAGCAATTTTACTATTACTTTCACTTCCA
GTTCTTGCTGGGGCAATTACTATATTATTAACAGATCGAAATTTTAA-------------
------------------------------------------------------------
------------------------------------------------------------
------------------------------------------------------------
---------------------

#Hyalomma_dromedarii_AJ437081
------TTACCGCGATGATTATATTCAACAAATCATAAAGACATTGGAACAATATATTTA
ATTTTTGGGTCATGAGCTGGAATATTAGGCTTAAGTATAAGAATTTTAATTCGAATAGAA
TTAGCAAGCCCAGGGACATTAATTGGTAATGATCAAATTTATAATGTAATTGTAACAGCC
CATGCTTTTGTTATAATTTTTTTTATAGTTATACCTATTATAATTGGAGGATTTGGTAAT
TGATTAGTCCCAATCATATTAGGGTCTCCAGATATAGCATTTCCTCGAATAAATAATATA
AGCTTTTGATTATTACCCCCTTCTCTTTTTTTACTATTAAATTCATCTTTAATTGAATCG
GGAGCAGGAACTGGATGAACAGTTTACCCTCCACTTTCTTCAAATTTATCTCATTACGGA
CCTTCGGTTGACTTAGCTATTTTTTCTTTGCACCTTGCAGGTGCATCATCAATTCTTGGT
GCTATTAATTTTATTACAACTATTATTAATATACGATCAATTGGATTAACAATAGAACGT
ATACCTTTATTTGTTTGATCTGTTTTAATTACAGCAATTTTACTATTACTTTCACTTCCA
GTTCTTGCTGGSGCAATTACTATATTATTAACAGATCGAAATTTTAA-------------
------------------------------------------------------------
------------------------------------------------------------
------------------------------------------------------------
---------------------

#Hyalomma_dromedarii_AJ437082
------TTACCGCGATGACTATATTCAACAAATCATAAAGACATTGGAACAATATATTTA
ATTTTTGGGTCATGAGCTGGAATATTAGGCTTAAGTATAAGAATTTTAATTCGAATAGAA
TTAGCAAGCCCAGGGACATTAATTGGTAATGATCAAATTTATAATGTAATTGTAACAGCC
CATGCTTTTGTTATAATTTTTTTTATAGTTATACCTATTATAATTGGAGGATTTGGTAAT
TGATTAGTCCCAATCATATTAGGGTCTCCAGATATAGCATTTCCTCGAATAAATAATATA
AGCTTTTGATTATTACCCCCTTCTCTTTTTTTACTATTAAATTCATCTTTAATTGAATCG
GGAGCAGGAACTGGATGAACAGTTTACCCTCCACTTTCTTCAAATTTATCTCATTACGGA
CCTTCGGTTGACTTAGCTATTTTTTCTTTGCACCTTGCAGGTGCATCATCAATTCTTGGT
GCTATTAATTTTATTACAACTATTATTAATATACGATCAATTGGATTAACAATAGAACGT
ATACCTTTATTTGTTTGATCTGTTTTAATTACAGCAATTTTACTATTACTTTCACTTCCA
GTTCTTGCTGGGGCAATTACTATATTATTAACAGATCGAAATTTTAA-------------
------------------------------------------------------------
------------------------------------------------------------
------------------------------------------------------------
---------------------

#Hyalomma_dromedarii_AJ437083
------TTACCGCGATGATTATATTCAACAAATCATAAAGACATTGGAACAATATATTTA
ATTTTTGGGTCATGAGCTGGAATATTAGGCTTAAGTATAAGAATTTTAATTCGAATAGAA
TTAGCAAGCCCAGGGACATTAATTGGTAATGATCAAATTTATAATGTAATTGTAACAGCC
CATGCTTTTGTTATAATTTTTTTTATAGTTATACCTATTATAATTGGAGGATTTGGTAAT
TGATTAGTCCCAATCATATTAGGGTCTCCAGATATAGCATTTCCTCGAATAAATAATATA
AGCTTTTGATTATTACCCCCTTCTCTTTTTTTACTATTAAATTCATCTTTAATTGAATCG
GGAGCAGGAACTGGATGAACAGTTTACCCTCCACTTTCTTCAAATTTATCTCATTACGGA
CCTTCGGTTGACTTAGCTATTTTTTCTTTGCACCTTGCAGGTGCATCATCAATTCTTGGT
GCTATTAATTTTATTACAACTATTATTAATATACGATCAATTGGATTAACAATAGAACGT
ATACCTTTATTTGTTTGATCTGTTTTAATTACAGCAATTTTACTATTACTTTCACTTCCA
GTTCTTGCTGGGGCAATTACTATATTATTAACAGATCGAAATTTTAA-------------
------------------------------------------------------------
------------------------------------------------------------
------------------------------------------------------------
---------------------

#Hyalomma_lusitanicum_EU827697
GCCATTTTACCGCGATGATTATATTCAACAAATCATAAAGACATTGGAACAATATATTTA
ATTTTTGGTTCTTGAGCCGGGATATTAGGGCTAAGCATAAGAATTCTAATTCGAATAGAA
TTAGCAAATCCAGGAACACTAATTGGCAATGATCAAATTTATAATGTAATTGTCACAGCT
CATGCCTTTGTCATGATTTTTTTCATAGTTATACCCATTATAATTGGTGGATTTGGTAAT
TGATTAGTACCAATTATATTAGGTTCCCCAGACATAGCATTTCCCCGAATAAATAATATA
AGATTCTGATTATTACCTCCTTCTCTTTTTTTACTATTAAATTCATCCCTAATTGAATCA
GGAGCAGGAACTGGATGAACAGTTTATCCCCCGCTTTCTTCAAATTTATCCCATTACGGA
CCTTCAGTTGATATAGCTATTTTTTCTTTACATCTTGCAGGTGCATCTTCAATTCTTGGA
GCTATTAATTTCATTACAACTATTATTAACATACGATCTATTGGGATAACAATAGAACGT
ATACCTTTATTTGTTTGATCTGTCTTAATTACAGCAATTTTACTATTACTTTCACTCCCA
GTTCTTGCTGGAGCAATTACTATATTACTAACAGACCGAAATTTTAA-------------
------------------------------------------------------------
------------------------------------------------------------
------------------------------------------------------------
---------------------

#Hyalomma_lusitanicum_EU827698
GCCATTTTACCGCGATGATTATATTCAACAAATCATAAAGACATTGGAACAATATATTTA
ATTTTTGGTTCTTGAGCCGGGATATTAGGACTAAGCATAAGAATTCTAATTCGAATAGAA
TTAGCAAATCCAGGAACACTAATTGGCAATGATCAAATTTATAATGTAATTGTCACAGCT
CATGCCTTTGTCATGATTTTTTTCATAGTTATACCCATTATAATTGGTGGATTTGGTAAT
TGATTAGTACCAATTATATTAGGTTCCCCAGACATAGCATTTCCCCGAATAAATAATATA
AGATTCTGATTATTACCTCCTTCTCTTTTTTTACTATTAAATTCATCCCTAATTGAATCA
GGAGCAGGAACTGGATGAACAGTTTATCCCCCGCTTTCTTCAAATTTATCCCATTACGGA
CCTTCAGTTGATATAGCTATTTTTTCTTTACATCTTGCAGGTGCATCTTCAATTCTTGGA
GCTATTAATTTCATTACAACTATTATTAACATACGATCTATTGGGATAACAATAGAACGT
ATACCTTTATTTGTTTGATCTGTCTTAATTACAGCAATTTTACTATTACTTTCACTCCCA
GTTCTTGCTGGAGCAATTACTATATTACTAACAGACCGAAATTTTAA-------------
------------------------------------------------------------
------------------------------------------------------------
------------------------------------------------------------
---------------------

#Hyalomma_lusitanicum_EU827699
GCCATTTTACCGCGATGATTATATTCAACAAATCATAAAGACATTGGAACGATATATTTA
ATTTTTGGTTCTTGAGCCGGGATATTAGGGCTAAGCATAAGAATTCTAATTCGAATAGAA
TTAGCAAATCCAGGAACACTAATTGGCAATGATCAAATTTATAATGTAATTGTCACAGCT
CATGCCTTTGTCATGATTTTTTTCATAGTTATACCCATTATAATTGGTGGATTTGGTAAT
TGATTAGTACCAATTATATTAGGTTCCCCAGACATAGCATTTCCCCGAATGAATAATATA
AGATTCTGATTATTACCTCCTTCTCTTTTTTTACTATTAAATTCATCCCTAATTGAATCA
GGAGCAGGAACTGGATGAACAGTTTATCCCCCGCTTTCTTCAAATTTATCCCATTACGGA
CCTTCAGTTGATATAGCTATTTTTTCTTTACATCTTGCAGGTGCATCTTCAATTCTTGGA
GCTATTAATTTCATTACAACTATTATTAACATACGATCTATTGGGATAACAATAGAACGT
ATACCTTTATTTGTTTGATCTGTCTTAATTACAGCAATTTTACTATTACTTTCACTCCCA
GTTCTTGCTGGAGCAATTACTATATTACTAACAGACCGAAATTTTAA-------------
------------------------------------------------------------
------------------------------------------------------------
------------------------------------------------------------
---------------------

#Hyalomma_lusitanicum_EU827700
GCCATTTTACCGCGATGATTATATTCAACAAATCATAAAGACATTGGAACAATATATTTA
ATTTTTGGTTCTTGAGCCGGGATATTAGGGCTAAGCATAAGAATTCTAATTCGAATAGAA
TTAGCAAATCCAGGAACACTAATTGGCAATGATCAAATTTATAATGTAATTGTCACAGCT
CATGCCTTTGTCATGATTTTTTTCATAGTTATACCCATTATAATTGGTGGATTTGGTAAT
TGATTAGTACCAATTATATTAGGTTCCCCAGACATAGCATTTCCCCGAATGAATAATATA
AGATTCTGATTATTACCTCCTTCTCTTTTTTTACTATTAAATTCATCCCTAATTGAATCA
GGAGCAGGAACTGGATGAACAGTTTATCCCCCGCTTTCTTCAAATTTATCCCATTACGGA
CCTTCAGTTGATATAGCTATTTTTTCTTTACATCTTGCAGGTGCATCTTCAATTCTTGGA
GCTATTAATTTCATTACAACTATTATTAACATACGATCTATTGGGATAACAATAGAACGT
ATACCTTTATTTGTTTGATCTGTCTTAATTACAGCAATTTTACTATTACTTTCACTCCCA
GTTCTTGCTGGAGCAATTACTATATTACTAACAGACCGAAATTTTAA-------------
------------------------------------------------------------
------------------------------------------------------------
------------------------------------------------------------
---------------------

#Hyalomma_lusitanicum_EU827701
GCCATTTTACCGCGATGATTATATTCAACAAATCATAAAGACATTGGAACAATATATTTA
ATTTTTGGTTCTTGAGCCGGGATATTAGGGCTAAGCATAAGAATTCTAATTCGAATAGAA
TTAGCAAATCCAGGAACACTAATTGGCAATGATCAAATTTATAATGTAATTGTCACAGCT
CATGCCTTTGTCATGATTTTTTTCATAGTTATACCCATTATAATTGGTGGATTTGGTAAT
TGATTAGTACCAATTATATTAGGTTCCCCAGACATAGCATTTCCCCGAATAAATAATATA
AGATTCTGATTATTACCTCCTTCTCTTTTTTTACTATTAAATTCATCCCTAATTGAATCA
GGAGCAGGAACTGGATGAACAGTTTATCCCCCGCTTTCTTCAAATTTATCCCATTACGGA
CCTTCAGTTGATATAGCTATTTTTTCTTTACATCTTGCAGGTGCATCTTCAATTCTTGGA
GCTATTAATTTCATTACAACTATTATTAACATACGATCTATTGGGATAACAATAGAACGT
ATACCTTTATTTGTTTGATCTGTCTTAATTACAGCAATTTTACTATTACTTTCACTCCCA
GTTCTTGCTGGAGCAATTACTATATTACTAACAGACCGAAATTTTAA-------------
------------------------------------------------------------
------------------------------------------------------------
------------------------------------------------------------
---------------------

#Hyalomma_lusitanicum_EU827702
GCCATTTTACCGCGATGATTATATTCAACAAATCATAAAGACATTGGAACAATATATTTA
ATTTTCGGTTCTTGAGCCGGGATATTAGGGCTAAGCATAAGAATTCTAATTCGAATAGAA
TTAGCAAATCCAGGAACACTAATTGGCAATGATCAAATTTATAATGTAATTGTCACAGCT
CATGCCTTTGTCATGATTTTTTTCATAGTTATACCCATTATAATTGGTGGATTTGGTAAT
TGATTAGTACCAATTATATTAGGTTCCCCAGACATAGCATTTCCCCGAATAAATAATATA
AGATTCTGATTATTACCTCCTTCTCTTTTTTTACTATTAAATTCATCCCTAATTGAATCA
GGAGCAGGAACTGGATGAACAGTTTATCCCCCGCTTTCTTCAAATTTATCCCATTACGGA
CCTTCAGTTGATATAGCTATTTTTTCTTTACATCTTGCAGGTGCATCTTCAATTCTTGGA
GCTATTAATTTCATTACAACTATTATTAACATACGATCTATTGGGATAACAATAGAACGT
ATACCTTTATTTGTTTGATCTGTCTTAATTACAGCAATTTTACTATTACTTTCACTCCCA
GTTCTTGCTGGAGCAATTACTATATTACTAACAGACCGAAATTTTAA-------------
------------------------------------------------------------
------------------------------------------------------------
------------------------------------------------------------
---------------------

#Hyalomma_lusitanicum_EU827703
GCCATTTTACCGCGATGATTATATTCAACAAATCATAAAGACATTGGAACAATATATTTA
ATTTTTGGTTCTTGAGCCGGGATATTAGGGCTAAGCATAAGAATCCTAATTCGAATAGAA
TTAGCAAATCCAGGAACACTAATTGGCAATGATCAAATTTATAATGTAATTGTCACAGCT
CATGCCTTTGTCATGATTTTTTTCATAGTTATACCCATTATAATTGGTGGATTTGGTAAT
TGATTAGTACCAATTATATTAGGTTCCCCAGACATAGCATTTCCCCGAATAAATAATATA
AGATTCTGATTATTACCTCCTTCTCTTTTTTTACTATTAAATTCATCCCTAATTGAATCA
GGAGCAGGAACTGGATGAACAGTTTATCCCCCGCTTTCTTCAAATTTATCCCATTACGGA
CCTTCAGTTGATATAGCTATTTTTTCTTTACATCTTGCAGGTGCATCTTCAATTCTTGGA
GCTATTAATTTCATTACAACTATTATTAACATACGATCTATTGGGATAACAATAGAACGT
ATACCTTTATTTGTTTGATCTGTCTTAATTACAGCAATTTTACTATTACTTTCACTCCCA
GTTCTTGCTGGAGCAATTACTATATTACTAACAGACCGAAATTTTAA-------------
------------------------------------------------------------
------------------------------------------------------------
------------------------------------------------------------
---------------------

#Hyalomma_lusitanicum_EU827704
GCCATTTTACCGCGATGATTATATTCAACAAATCATAAAGACATTGGAACAATATATCTA
ATTTTTGGTTCTTGAGCCGGGATATTAGGACTAAGCATAAGAATTCTAATTCGAATAGAA
TTAGCAAATCCAGGAACACTAATTGGCAATGATCAAATTTATAATGTAATTGTCACAGCT
CATGCCTTTGTCATGATTTTTTTCATAGTTATACCCATTATAATTGGTGGATTTGGTAAT
TGATTAGTACCAATTATATTAGGTTCCCCAGACATAGCATTTCCCCGAATAAATAATATA
AGATTCTGATTATTACCTCCTTCTCTTTTTTTACTATTAAATTCATCCCTAATTGAATCA
GGAGCAGGAACTGGATGAACAGTTTATCCCCCGCTTTCTTCAAATTTATCCCATTACGGA
CCTTCAGTTGATATAGCTATTTTTTCTTTACATCTTGCAGGTGCATCTTCAATTCTTGGA
GCTATTAATTTCATTACAACTATTATTAACATACGATCTATTGGGATAACAATAGAACGT
ATACCTTTATTTGTTTGATCTGTCTTAATTACAGCAATTTTACTATTACTTTCACTCCCA
GTTCTTGCTGGAGCAATTACTATATTACTAACAGACCGAAATTTTAA-------------
------------------------------------------------------------
------------------------------------------------------------
------------------------------------------------------------
---------------------

#Hyalomma_lusitanicum_EU827705
GCCATTTTACCGCGATGATTATATTCAACAAATCATAAAGACATTGGAACAATATATTTA
ATTTTTGGTTCTTGAGCCGGGATATTAGGGCTAAGCATAAGAATTCTAATTCGAATAGAA
TTAGCAAATCCAGGAACACTAATTGGCAATGATCAAATTTATAATGTAATTGTCACAGCT
CATGCCTTTGTCATGATTTTTTTCATAGTTATACCCATTATAATTGGTGGATTTGGTAAT
TGATTAGTACCAATTATATTAGGTTCCCCAGACATAGCATTTCCCCGAATAAATAATATA
AGATTCTGATTATTACCTCCTTCTCTTTTTTTACTATTAAATTCATCCCTAATTGAATCA
GGAGCAGGAACTGGATGAACAGTTTATCCCCCGCTTTCTTCAAATTTATCCCATTACGGA
CCTTCAGTTGATATAGCTATTTTTTCTTTACATCTTGCAGGTGCATCTTCAATTCTTGGA
GCTATTAATTTCATTACAACTATTATTAACATACGATCTATTGGGATAACAATAGAACGT
ATACCTTTATTTGTTTGATCTGTCTTAATTACAGCAATTTTACTATTACTTTCACTCCCA
GTTCTTGCTGGGGCAATTACTATATTACTAACAGACCGAAATTTTAA-------------
------------------------------------------------------------
------------------------------------------------------------
------------------------------------------------------------
---------------------

#Hyalomma_lusitanicum_EU827706
GCCATTTTACCGCGATGATTATATTCAACAAATCATAAAGACATTGGAACAATATATTTA
ATTTTTGGTTCTTGAGCCGGGATATTAGGGCTAAGCATAAGAATTCTAATTCGAATAGAA
TTAGCAAATCCAGGAACACTAATTGGCAATGATCAAATTTATAATGTAATTGTCACAGCT
CATGCCTTTGTCATGATTTTTTTCATAGTTATACCCATTATAATTGGTGGATTTGGTAAT
TGATTAGTACCAATTATATTAGGTTCCCCAGACATAGCATTTCCCCGAATGAATAATATA
AGATTCTGATTATTACCTCCTTCTCTTTTTTTACTATTAAATTCATCCCTAATTGAATCA
GGAGCAGGAACTGGATGAACAGTTTATCCCCCGCTTTCTTCAAATTTATCCCATTACGGA
CCTTCAGTTGATATAGCTATTTTTTCTTTACATCTTGCAGGTGCATCTTCAATTCTTGGA
GCTATTAATTTCATTACAACTATTATTAACATACGATCTATTGGGATAACAATAGAACGT
ATACCTTTATTTGTTTGATCTGTCTTAATTACAGCAATTTTACTTTTACTTTCACTCCCA
GTTCTTGCTGGAGCAATTACTATATTACTAACAGACCGAAATTTTAA-------------
------------------------------------------------------------
------------------------------------------------------------
------------------------------------------------------------
---------------------

#Hyalomma_lusitanicum_EU827707
GCCATTTTACCGCGATGATTATATTCAACAAATCATAAAGACATTGGAACAATATATTTA
ATTTTTGGTTCTTGAGCCGGGATATTAGGGCTAAGCATAAGAATTCTAATTCGAATAGAA
TTAGCAAATCCAGGAACACTAATTGGCAATGATCAAATTTATAATGTAATTGTCACAGCT
CATGCCTTTGTCATGATTTTTTTCATAGTTATACCCATTATAATTGGTGGATTTGGTAAT
TGATTAGTACCAATTATATTAGGTTCCCCAGACATAGCATTTCCCCGAATAAATAATATA
AGATTCTGATTATTACCTCCTTCTCTTTTTTTACTATTAAATTCATCCCTAATTGAATCA
GGAGCAGGAACTGGATGAACAGTTTATCCCCCGCTTTCTTCAAATTTATCCCATTACGGA
CCTTCAGTTGATATAGCTATTTTTTCTTTACATCTTGCAGGTGCATCTTCAATTCTTGGA
GCTATTAATTTCATTACAACTATTATTAACATACGATCTATTGGGATAACAATAGAACGT
ATACCTTTATTTGTTTGATCTGTCTTAATTACAGCAATTTTACTATTACTTTCACTCCCA
GTTCTTGCTGGAGCAATTACTATATTACTAACAGATCGAAATTTTAA-------------
------------------------------------------------------------
------------------------------------------------------------
------------------------------------------------------------
---------------------

#Hyalomma_lusitanicum_EU827708
GCCATTTTACCGCGATGATTATATTCAACAAATCATAAAGACATTGGAACAATATATTTA
ATTTTTGGTTCTTGAGCCGGGATATTAGGGCTAAGCATAAGAATTCTAATTCGAATAGAA
TTAGCAAATCCAGGAACACTAATTGGCAATGATCAAATTTATAATGTAATTGTCACAGCT
CATGCCTTTGTCATGATTTTTTTCATAGTTATACCCATCATAATTGGTGGATTTGGTAAT
TGATTAGTACCAATTATATTAGGTTCCCCAGACATAGCATTTCCCCGAATGAATAATATA
AGATTCTGATTATTACCTCCTTCTCTTTTTTTACTATTAAATTCATCCCTAATTGAATCA
GGAGCAGGAACTGGATGAACAGTTTATCCCCCGCTTTCTTCAAATTTATCCCATTACGGA
CCTTCAGTTGATATAGCTATTTTTTCTTTACATCTTGCAGGTGCATCTTCAATTCTTGGA
GCTATTAATTTCATTACAACTATTATTAACATACGATCTATTGGGATAACAATAGAACGT
ATACCTTTATTTGTTTGATCTGTCTTAATTACAGCAATTTTACTATTACTTTCACTCCCA
GTTCTTGCTGGAGCAATTACTATATTACTAACAGACCGAAATTTTAA-------------
------------------------------------------------------------
------------------------------------------------------------
------------------------------------------------------------
---------------------

#Hyalomma_lusitanicum_EU827709
GCCATTTTACCGCGATGATTATATTCAACAAATCATAAAGACATTGGAACAATATATTTA
ATTTTTGGTTCTTGAGCCGGGATATTAGGGCTAAGCATAAGAATTCTAATTCGAATAGAA
TTAGCAAATCCAGGAACACTAATTGGCAATGATCAAATTTATAATGTAATTGTCACAGCT
CATGCCTTTGTCATGATTTTTTTCATAGTTATACCCATTATAATTGGTGGATTTGGTAAT
TGATTAGTACCAATTATATTAGGTTCCCCAGACATAGCATTTCCCCGAATAAATAATATA
AGATTCTGATTATTACCTCCTTCTCTTTTTTTACTATTAAATTCATCCCTAATTGAATCA
GGAGCAGGAACTGGATGAACAGTTTATCCCCCGCTTTCTTCAAATTTATCCCATTACGGA
CCTTCAGTTGATATAGCTATTTTTTCTTTACATCTTGCAGGTGCATCTTCAATTCTTGGA
GCTATTAATTTCATTACAACTATTATTAACATACGATCTATTGGGATAACAATAGAACGT
ATACCTTTATTTGTTTGATCTGTCTTAATCACAGCAATTTTACTATTACTTTCACTCCCA
GTTCTTGCTGGAGCAATTACTATATTACTAACAGACCGAAATTTTAA-------------
------------------------------------------------------------
------------------------------------------------------------
------------------------------------------------------------
---------------------

#Hyalomma_lusitanicum_EU827710
GCCATTTTACCGCGATGATTATATTCAACAAATCATAAAGACATTGGAACAATATATTTA
ATTTTTGGTTCTTGAGCCGGAATATTAGGGCTAAGCATAAGAATTTTAATTCGAATAGAA
TTAGCAAATCCAGGAACACTAATTGGCAATGATCAAATTTATAATGTAATTGTCACAGCT
CATGCCTTTGTCATGATTTTTTTCATAGTTATACCCATTATAATTGGTGGATTTGGTAAT
TGATTAGTACCAATTATATTAGGTTCCCCAGACATAGCATTTCCCCGAATGAATAATATA
AGATTCTGATTATTACCTCCTTCTCTTTTTTTACTATTAAATTCATCCCTAATTGAATCA
GGAGCAGGAACTGGATGAACAGTTTATCCCCCGCTTTCTTCAAATTTATCCCATTACGGA
CCTTCAGTTGATATAGCTATTTTTTCTTTACATCTTGCAGGTGCATCTTCAATTCTTGGA
GCTATTAATTTCATTACAACTATTATTAACATACGATCTATTGGAATAACAATAGAACGT
ATACCTTTATTTGTTTGATCTGTCTTAATTACAGCAATTTTACTATTACTTTCACTCCCA
GTTCTTGCTGGAGCAATTACTATATTACTAACAGACCGAAATTTTAA-------------
------------------------------------------------------------
------------------------------------------------------------
------------------------------------------------------------
---------------------

#Hyalomma_lusitanicum_EU827711
GCCATTTTACCGCGATGATTATATTCAACAAATCATAAAGACATTGGAACAATATATTTA
ATTTTTGGTTCTTGAGCCGGAATATTAGGGCTAAGCATAAGAATTTTAATTCGAATAGAA
TTAGCAAATCCAGGAACACTAATTGGCAATGATCAAATTTATAATGTAATTGTCACAGCT
CATGCCTTTGTCATGATTTTTTTCATAGTTATACCCATTATAATTGGCGGATTTGGTAAT
TGATTAGTACCAATTATATTAGGTTCCCCAGACATAGCATTTCCCCGAATGAATAATATA
AGATTCTGATTATTACCTCCTTCTCTTTTTTTACTATTAAATTCATCCCTAATTGAATCA
GGAGCAGGAACTGGATGAACAGTTTATCCCCCGCTTTCTTCAAATTTATCCCATTACGGA
CCTTCAGTTGATATAGCTATTTTTTCTTTACATCTTGCAGGTGCATCTTCAATTCTTGGA
GCTATTAATTTCATTACAACTATTATTAATATACGATCTATTGGGATAACAATAGAACGT
ATACCTTTATTTGTTTGATCTGTCTTAATTACAGCAATTTTACTATTACTTTCACTCCCA
GTTCTTGCTGGAGCAATTACTATATTACTAACAGACCGAAATTTTAA-------------
------------------------------------------------------------
------------------------------------------------------------
------------------------------------------------------------
---------------------

#Hyalomma_lusitanicum_EU827712
GCCATTTTACCGCGATGATTATATTCAACAAATCATAAAGACATTGGAACAATATATTTA
ATTTTTGGTTCTTGAGCCGGGATATTAGGGCTAAGCATAAGAATTTTAATTCGAATAGAA
TTAGCAAATCCAGGAACACTAATTGGCAATGATCAAATTTATAATGTAATTGTCACAGCT
CATGCCTTTGTCATGATTTTTTTCATAGTTATACCCATTATAATTGGTGGATTTGGTAAT
TGATTAGTACCAATTATATTAGGTTCCCCAGACATAGCATTTCCCCGAATGAATAATATA
AGATTCTGATTATTACCTCCTTCTCTTTTTTTACTATTAAATTCATCCCTAATTGAATCA
GGAGCAGGAACTGGATGAACAGTTTATCCCCCGCTTTCTTCAAATTTATCCCATTACGGA
CCTTCAGTTGATATAGCTATTTTTTCTTTACATCTTGCAGGTGCATCTTCAATTCTTGGA
GCTATTAATTTCATTACAACTATTATTAACATACGATCTATTGGGATAACAATAGAACGT
ATACCTTTATTTGTTTGATCTGTCTTAATTACAGCAATTTTACTATTACTTTCACTCCCA
GTTCTTGCTGGAGCAATTACTATATTACTAACAGACCGAAATTTTAA-------------
------------------------------------------------------------
------------------------------------------------------------
------------------------------------------------------------
---------------------

#Hyalomma_lusitanicum_EU827713
GCCATTTTACCGCGATGATTATATTCAACAAATCATAAAGACATTGGAACAATATATTTA
ATTTTTGGTTCTTGAGCCGGGATATTAGGGCTAAGCATAAGAATTTTAATTCGAATAGAA
TTAGCAAATCCAGGAACACTAATTGGCAATGATCAAATTTATAATGTAATTGTCACAGCT
CATGCCTTTGTCATGATTTTTTTCATAGTTATACCCATTATAATTGGTGGATTTGGTAAT
TGATTAGTACCAATTATATTAGGTTCCCCAGACATAGCATTTCCCCGAATGAATAATATA
AGATTCTGATTATTACCTCCTTCTCTTTTTTTACTATTAAATTCATCCCTAATTGAATCA
GGAGCAGGAACTGGATGAACAGTTTATCCCCCGCTTTCTTCAAATTTATCCCATTACGGA
CCTTCAGTTGATATAGCTATTTTTTCTTTACATCTTGCAGGTGCATCTTCAATTCTTGGA
GCTATTAATTTCATTACAACTATTATTAACATACGATCTATTGGGATAACAATAGAACGT
ATACCTTTATTTGTTTGATCTGTCTTAATTACAGCAATTTTACTATTACTTTCACTCCCA
GTTCTTGCTGGAGCAATTACTATATTACTAACAGACCGAAATTTTAA-------------
------------------------------------------------------------
------------------------------------------------------------
------------------------------------------------------------
---------------------

#Hyalomma_lusitanicum_EU827714
GCCATTTTACCGCGATGATTATATTCAACAAATCATAAAGACATTGGAACAATATATTTA
ATTTTTGGTTCTTGAGCCGGGATATTAGGGCTAAGCATAAGAATTTTAATTCGAATAGAA
TTAGCAAATCCAGGAACACTAATTGGCAATGATCAAATTTATAATGTAATTGTCACAGCT
CATGCCTTTGTCATGATTTTTTTCATAGTTATACCCATTATAATTGGTGGATTTGGTAAT
TGATTAGTACCAATTATATTAGGTTCCCCAGACATAGCATTTCCCCGAATGAATAATATA
AGATTCTGATTATTACCTCCTTCTCTTTTTTTACTATTAAATTCATCCCTAATTGAATCA
GGAGCAGGAACTGGATGAACAGTTTATCCCCCGCTTTCTTCAAATTTATCCCATTACGGA
CCTTCAGTTGATATAGCTATTTTTTCTTTACATCTTGCAGGTGCATCTTCAATTCTTGGA
GCTATTAATTTCATTACAACTATTATTAACATACGATCTATTGGGATAACAATAGAACGT
ATACCTTTATTTGTTTGATCTGTCTTAATTACAGCAATTTTACTATTACTTTCACTCCCA
GTTCTTGCTGGAGCAATTACTATATTACTAACAGACCGAAATTTTAA-------------
------------------------------------------------------------
------------------------------------------------------------
------------------------------------------------------------
---------------------

#Hyalomma_lusitanicum_EU827715
GCCATTTTACCGCGATGATTATATTCAACAAATCATAAAGACATTGGAACAATATATTTA
ATTTTTGGTTCTTGAGCCGGGATATTAGGGCTAAGCATAAGAATTTTAATTCGAATAGAA
TTAGCAAATCCAGGAACACTAATTGGCAATGATCAAATTTATAATGTAATTGTCACAGCT
CATGCCTTTGTCATGATTTTTTTCATAGTTATACCCATTATAATTGGTGGATTTGGTAAT
TGATTAGTACCAATTATATTAGGTTCCCCAGACATAGCATTTCCCCGAATGAATAATATA
AGATTCTGATTATTACCTCCTTCTCTTTTTTTACTATTAAATTCATCCCTAATTGAATCA
GGAGCAGGAACTGGATGAACAGTTTATCCCCCGCTTTCTTCAAATTTATCCCATTATGGA
CCTTCAGTTGATATAGCTATTTTTTCTTTACATCTTGCAGGTGCATCTTCAATTCTTGGA
GCTATTAATTTCATTACAACTATTATTAACATACGATCTATTGGGATAACAATAGAACGT
ATACCTTTATTTGTTTGATCTGTCTTAATTACAGCAATTTTACTATTACTTTCACTCCCA
GTTCTTGCTGGAGCAATTACTATATTACTAACAGACCGAAATTTTAA-------------
------------------------------------------------------------
------------------------------------------------------------
------------------------------------------------------------
---------------------

#Hyalomma_lusitanicum_EU827716
GCCATTTTACCGCGATGATTATATTCAACAAATCATAAAGACATTGGAACAATATATTTA
ATTTTTGGTTCTTGAGCCGGGATATTAGGGCTAAGCATAAGAATTTTAATTCGAATAGAA
TTAGCAAATCCAGGAACACTAATTGGCAATGATCAAATTTATAATGTAATTGTCACAGCT
CATGCCTTTGTCATGATTTTTTTCATAGTTATACCCATTATAATTGGTGGATTTGGTAAT
TGATTAGTACCAATTATATTAGGTTCCCCAGACATAGCATTTCCCCGAATGAATAATATA
AGATTCTGATTATTACCTCCTTCTCTTTTTTTACTATTAAATTCATCCCTAATTGAATCA
GGAGCAGGAACTGGATGAACAGTTTATCCCCCGCTTTCTTCAAATTTATCTCATTACGGA
CCTTCAGTTGATATAGCTATTTTTTCTTTACATCTTGCAGGTGCATCTTCAATTCTTGGA
GCTATTAATTTCATTACAACTATTATTAACATACGATCTATTGGGATAACAATAGAACGT
ATACCTTTATTTGTTTGATCTGTCTTAATTACAGCAATTTTACTATTACTTTCACTCCCA
GTTCTTGCTGGAGCAATTACTATATTACTAACAGACCGAAATTTTAA-------------
------------------------------------------------------------
------------------------------------------------------------
------------------------------------------------------------
---------------------

#Hyalomma_lusitanicum_EU827717
GCCATTTTACCGCGATGATTATATTCAACAAATCATAAAGACATTGGAACAATATATTTA
ATTTTTGGTTCTTGAGCCGGGATATTAGGGCTAAGCATAAGAATTTTAATTCGAATAGAA
TTAGCAAATCCAGGAACACTAATTGGCAATGATCAAATTTATAATGTAATTGTCACAGCT
CATGCCTTTGTCATGATTTTTTTCATAGTTATACCCATTATAATTGGTGGATTTGGTAAT
TGATTAGTACCAATTATATTAGGTTCCCCAGACATAGCATTTCCCCGAATGAATAATATA
AGATTCTGATTATTACCTCCTTCTCTTTTTTTACTATTAAATTCATCCCTAATTGAATCA
GGAGCAGGAACTGGATGAACAGTTTATCCCCCGCTTTCTTCAAATTTATCCCATTACGGA
CCTTCAGTTGATATAGCTATTTTTTCTTTACATCTTGCAGGTGCATCTTCAATTCTTGGA
GCTATTAATTTCATTACAACTATTATTAACATACGATCTATTGGCATAACAATAGAACGT
ATACCTTTATTTGTTTGATCTGTCTTAATTACAGCAATTTTACTATTACTTTCACTCCCA
GTTCTTGCTGGAGCAATTACTATATTACTAACAGACCGAAATTTTAA-------------
------------------------------------------------------------
------------------------------------------------------------
------------------------------------------------------------
---------------------

#Hyalomma_lusitanicum_EU827718
GCCATTTTACCGCGATGATTATATTCAACAAATCATAAAGACATTGGAACAATATATTTA
ATTTTTGGTTCTTGAGCCGGGATATTAGGGCTAAGCATAAGAATTTTAATTCGAATAGAA
TTAGCAAATCCAGGAACACTAATTGGCAATGATCAAATTTATAATGTAATTGTCACAGCT
CATGCCTTTGTCATGATTTTTTTCATAGTTATACCCATTATAATTGGTGGATTTGGTAAT
TGATTAGTACCAATTATATTAGGTTCCCCAGACATAGCATTTCCCCGAATGAATAATATA
AGATTCTGATTATTACCTCCTTCTCTTTTTTTGCTATTAAATTCATCCCTAATTGAATCA
GGAGCAGGAACTGGATGAACAGTTTATCCCCCGCTTTCTTCAAATTTATCCCATTACGGA
CCTTCAGTTGATATAGCTATTTTTTCTTTACATCTTGCAGGTGCATCTTCAATTCTTGGA
GCTATTAATTTCATTACAACTATTATTAACATACGATCTATTGGGATAACAATAGAACGT
ATACCTTTATTTGTTTGATCTGTCTTAATTACAGCAATTTTACTATTACTTTCACTCCCA
GTTCTTGCTGGAGCAATTACTATATTACTAACAGACCGAAATTTTAA-------------
------------------------------------------------------------
------------------------------------------------------------
------------------------------------------------------------
---------------------

#Hyalomma_lusitanicum_EU827719
GCCATTTTACCGCGATGATTATATTCAACAAATCATAAAGACATTGGAACAATATATTTA
ATTTTTGGTTCTTGAGCCGGGATATTAGGGCTAAGCATAAGAATTTTAATTCGAATAGAA
TTAGCAAATCCAGGAACACTAATTGGCAATGATCAAATTTATAATGTAATTGTCACAGCT
CATGCCTTTGTCATGATTTTTTTCATAGTTATACCCATTATAATTGGTGGATTTGGTAAT
TGATTAGTACCAATTATATTAGGTTCCCCAGACATAGCATTTCCCCGAATGAATAATATA
AGATTCTGATTATTACCCCCTTCTCTTTTTTTACTATTAAATTCATCCCTAATTGAATCA
GGAGCAGGAACTGGATGAACAGTTTACCCCCCGCTTTCTTCAAATTTATCCCATTACGGA
CCTTCAGTTGATATAGCTATTTTTTCTTTACATCTTGCAGGTGCATCTTCAATTCTTGGA
GCTATTAATTTCATTACAACTATTATTAACATACGATCTATTGGGATAACAATAGAACGT
ATACCTTTATTTGTTTGATCTGTCTTAATTACAGCAATTTTACTATTACTTTCACTCCCA
GTTCTTGCTGGAGCAATTACTATATTACTAACAGACCGAAATTTTAA-------------
------------------------------------------------------------
------------------------------------------------------------
------------------------------------------------------------
---------------------

#Hyalomma_lusitanicum_EU827720
GCCATTTTACCGCGATGATTATATTCAACAAATCATAAAGACATTGGAACAATATATTTA
ATTTTTGGTTCTTGAGCCGGGATATTAGGGCTAAGCATAAGAATTTTAATTCGAATAGAA
TTAGCAAATCCAGGAACACTAATTGGCAATGATCAAATTTATAATGTAATTGTCACAGCT
CATGCCTTTGTCATAATTTTTTTCATAGTTATACCCATTATAATTGGTGGATTTGGTAAT
TGATTAGTACCAATTATATTAGGTTCCCCAGACATAGCATTTCCCCGAATGAATAATATA
AGATTCTGATTATTACCCCCTTCTCTTTTTTTACTATTAAATTCATCCCTAATTGAATCA
GGAGCAGGAACTGGATGAACAGTTTACCCCCCGCTTTCTTCAAATTTATCCCATTACGGA
CCTTCAGTTGATATAGCTATTTTTTCTTTACATCTTGCAGGTGCATCTTCAATTCTTGGA
GCTATTAATTTCATTACAACTATTATTAACATACGATCTATTGGGATAACAATAGAACGT
ATACCTTTATTTGTTTGATCTGTCTTAATTACAGCAATTTTACTATTACTTTCACTCCCA
GTTCTTGCTGGAGCTATTACTATATTACTAACAGACCGAAATTTTAA-------------
------------------------------------------------------------
------------------------------------------------------------
------------------------------------------------------------
---------------------

#Hyalomma_lusitanicum_EU827721
GCCATTTTACCGCGATGATTATATTCAACAAATCATAAAGACATTGGAACAATATATTTA
ATTTTTGGTTCTTGAGCCGGGATATTAGGGCTAAGCATAAGAATTTTAATTCGAATAGAA
TTAGCAAATCCAGGAACACTAATTGGCAATGATCAAATTTATAATGTAATTGTCACAGCT
CATGCCTTTGTCATGATTTTTTTCATAGTTATACCCATTATAATTGGTGGATTTGGTAAT
TGATTAGTACCAATTATATTAGGTTCCCCAGACATAGCATTTCCCCGAATGAATAATATA
AGATTCTGATTATTACCCCCTTCTCTTTTTTTACTATTAAATTCATCCCTAATTGAATCA
GGAGCAGGAACTGGATGAACAGTTTACCCCCCGCTTTCTTCAAATTTATCCCATTACGGA
CCTTCAGTTGATATAGCTATTTTTTCTTTACATCTTGCAGGTGCATCTTCAATTCTTGGA
GCTATTAATTTCATTACAACTATTATTAACATACGATCTATTGGGATAACAATAGAACGT
ATACCTTTATTTGTTTGATCTGTCTTAATTACAGCAATTTTACTATTACTTTCACTCCCA
GTTCTTGCTGGAGCTATTACTATATTACTAACAGACCGAAATTTTAA-------------
------------------------------------------------------------
------------------------------------------------------------
------------------------------------------------------------
---------------------

#Hyalomma_lusitanicum_EU827722
GCCATTTTACCGCGATGATTATATTCAACAAATCATAAAGACATTGGAACAATATATTTA
ATTTTTGGCTCTTGAGCCGGGATATTAGGGCTAAGCATAAGAATTTTAATTCGAATAGAA
TTAGCAAATCCAGGAACACTAATTGGCAATGATCAAATTTATAATGTAATTGTCACAGCT
CATGCCTTTGTCATGATTTTTTTCATAGTTATACCCATTATAATTGGTGGATTTGGTAAT
TGATTAGTACCAATTATATTAGGTTCCCCAGACATAGCATTTCCCCGAATGAATAATATA
AGATTCTGATTATTACCCCCTTCTCTTTTTTTACTATTAAATTCATCCCTAATTGAATCA
GGAGCAGGAACTGGATGAACAGTTTACCCCCCACTTTCTTCAAATTTATCCCATTACGGA
CCTTCAGTTGATATAGCTATTTTTTCTTTACATCTTGCAGGTGCATCTTCAATTCTTGGA
GCTATTAATTTCATTACAACTATTATTAACATACGATCTATTGGGATAACAATAGAACGT
ATACCTTTATTTGTTTGATCTGTCTTAATTACAGCAATTTTACTATTACTTTCACTCCCA
GTTCTTGCTGGAGCAATTACTATATTACTAACAGACCGAAATTTTAA-------------
------------------------------------------------------------
------------------------------------------------------------
------------------------------------------------------------
---------------------

#Hyalomma_lusitanicum_EU827723
GCCATTTTACCGCGATGATTATATTCAACAAATCATAAAGACATTGGAACAATATATTTA
ATTTTTGGTTCTTGAGCCGGGATATTAGGGCTAAGCATAAGAATTTTAATTCGAATAGAA
TTAGCAAATCCAGGAACACTAATTGGCAATGATCAAATTTATAATGTAATTGTCACAGCT
CATGCCTTTGTCATGATTTTTTTCATAGTTATACCCATTATAATTGGTGGATTTGGTAAT
TGATTAGTACCAATTATATTAGGTTCCCCAGACATAGCATTTCCCCGAATGAATAATATG
AGATTCTGATTATTACCCCCTTCTCTTTTTTTACTATTAAATTCATCCCTAATTGAATCA
GGAGCAGGAACTGGATGAACAGTTTACCCCCCTCTTTCTTCAAATTTATCCCATTACGGA
CCTTCAGTTGATATAGCTATTTTTTCTTTACATCTTGCAGGTGCATCTTCAATTCTTGGA
GCTATTAATTTCATTACAACTATTATTAACATACGATCTATTGGGATAACAATAGAACGT
ATACCTTTATTTGTTTGATCTGTCTTAATTACAGCAATTTTACTATTACTTTCACTCCCA
GTTCTTGCTGGAGCAATTACTATATTACTAACAGACCGAAATTTTAA-------------
------------------------------------------------------------
------------------------------------------------------------
------------------------------------------------------------
---------------------

#Hyalomma_lusitanicum_EU827724
GCCATTTTACCGCGATGATTATATTCAACAAATCATAAAGACATTGGAACAATATATCTA
ATTTTTGGTTCTTGAGCCGGGATATTAGGGCTAAGCATAAGAATTTTAATTCGAATAGAA
TTAGCAAATCCAGGAACACTAATTGGCAATGATCAAATTTATAATGTAATTGTCACAGCT
CATGCCTTTGTCATGATTTTTTTCATAGTTATACCCATTATAATTGGTGGATTTGGTAAT
TGATTAGTACCAATTATATTAGGTTCCCCAGACATAGCATTTCCCCGAATGAATAATATA
AGATTCTGATTATTACCTCCTTCTCTTTTTTTACTATTAAATTCATCCCTAATTGAATCA
GGAGCAGGAACTGGATGAACAGTTTACCCCCCGCTTTCTTCAAATTTATCCCATTACGGA
CCTTCAGTTGATATAGCTATTTTTTCTTTACATCTTGCAGGTGCATCTTCAATTCTTGGA
GCTATTAATTTCATTACAACTATTATTAACATACGATCTATTGGGATAACAATAGAACGT
ATACCTTTATTTGTTTGATCTGTCTTAATTACAGCAATTTTACTATTACTTTCACTCCCA
GTTCTTGCTGGAGCAATTACTATATTACTAACAGACCGAAATTTTAA-------------
------------------------------------------------------------
------------------------------------------------------------
------------------------------------------------------------
---------------------

#Hyalomma_lusitanicum_EU827725
GCCATTTTACCGCGATGATTATATTCAACAAATCATAAAGACATTGGAACAATATATCTA
ATTTTTGGTTCTTGAGCCGGGATATTAGGGCTAAGCATAAGAATTTTAATTCGAATAGAA
TTAGCAAATCCAGGAACACTAATTGGCAATGATCAAATTTATAATGTAATTGTCACAGCT
CATGCCTTTGTCATGATTTTTTTCATAGTTATACCCATTATAATTGGTGGATTTGGTAAT
TGATTAGTACCAATTATATTAGGTTCCCCAGACATAGCATTTCCCCGAATGAATAATATA
AGATTCTGATTATTACCCCCTTCTCTTTTTTTACTATTAAATTCATCCCTAATTGAATCA
GGAGCAGGAACTGGATGAACAGTTTACCCCCCGCTTTCTTCAAATTTATCCCATTACGGA
CCTTCAGTTGATATAGCTATTTTTTCTTTACATCTTGCAGGTGCATCTTCAATTCTTGGA
GCTATTAATTTCATTACAACTATTATTAACATACGATCTATTGGGATAACAATAGAACGT
ATACCTTTATTTGTTTGATCTGTCTTAATTACAGCAATTTTACTATTACTTTCACTCCCA
GTTCTTGCTGGAGCAATTACTATATTACTAACAGACCGAAATTTTAA-------------
------------------------------------------------------------
------------------------------------------------------------
------------------------------------------------------------
---------------------

#Hyalomma_lusitanicum_EU827726
GCCATTTTACCGCGATGATTATATTCAACAAATCATAAAGACATTGGAACAATATATTTA
ATTTTTGGTTCTTGAGCCGGGATATTAGGGCTAAGCATAAGAATTTTAATTCGAATAGAA
TTAGCAAATCCAGGAACACTAATTGGCAATGATCAAATTTATAATGTAATTGTCACAGCT
CATGCCTTTGTCATGATTTTTTTCATAGTTATACCCATTATAATTGGTGGATTTGGTAAT
TGATTAGTACCAATTATATTAGGTTCCCCAGACATAGCATTTCCCCGAATGAATAATATA
AGATTCTGATTATTACCCCCTTCTCTTTTTTTACTATTAAATTCATCCCTAATTGAATCA
GGAGCAGGAACTGGATGAACAGTTTACCCCCCGCTTTCTTCAAATTTATCCCATTACGGA
CCTTCAGTTGATATAGCTATTTTTTCTTTACATCTTGCAGGTGCATCTTCAATTCTTGGA
GCTATTAATTTCATTACAACTATTATTAACATACGATCTATTGGGATAACAATAGAACGT
ATACCTTTATTTGTTTGATCTGTCTTAATTACAGCAATTTTACTATTACTTTCACTCCCA
GTTCTTGCTGGAGCAATTACTATATTACTAACAGACCGAAATTTTAA-------------
------------------------------------------------------------
------------------------------------------------------------
------------------------------------------------------------
---------------------

#Hyalomma_lusitanicum_EU827727
GCCATTTTACCGCGATGATTATATTCAACAAATCATAAAGACATTGGAACAATATATTTA
ATTTTTGGTTCTTGAGCCGGGATATTAGGGCTAAGCATAAGAATTTTAATTCGAATAGAA
TTAGCAAATCCAGGAACACTAATTGGCAATGATCAAATTTATAATGTAATTGTCACAGCT
CATGCCTTTGTCATGATTTTTTTCATAGTTATACCCATTATAATTGGTGGATTTGGTAAT
TGATTAGTACCAATTATATTAGGTTCCCCAGACATAGCATTTCCCCGAATGAATAATATA
AGATTCTGATTATTACCCCCTTCTCTTTTTTTACTATTAAATTCATCCCTAATTGAATCA
GGAGCAGGAACTGGATGAACAGTTTACCCCCCGCTTTCTTCAAATTTATCCCATTACGGA
CCTTCAGTTGATATAGCTATTTTTTCTTTACATCTTGCAGGTGCATCTTCAATTCTTGGA
GCTATTAATTTCATTACAACTATTATTAACATACGATCTATTGGGATAACAATAGAACGT
ATACCTTTATTTGTTTGATCTGTCTTAATTACAGCAATTTTACTATTACTTTCACTCCCA
GTTCTTGCTGGAGCAATTACTATATTACTAACAGACCGAAATTTTAA-------------
------------------------------------------------------------
------------------------------------------------------------
------------------------------------------------------------
---------------------

#Hyalomma_lusitanicum_EU827728
GCCATTTTACCGCGATGATTATATTCAACAAATCATAAAGACATTGGAACAATATATTTA
ATTTTTGGTTCTTGAGCCGGGATATTAGGGCTAAGCATAAGAATTTTAATTCGAATAGAA
TTAGCAAATCCAGGAACACTAATTGGCAATGATCAAATTTATAATGTAATTGTCACAGCT
CATGCCTTTGTCATGATTTTTTTCATAGTTATACCCATTATAATTGGTGGATTTGGTAAT
TGATTAGTACCAATTATATTAGGTTCCCCAGACATAGCATTTCCCCGAATGAATAATATA
AGATTCTGATTATTACCCCCTTCTCTTTTTTTACTATTAAATTCATCCCTAATTGAATCA
GGAGCAGGAACTGGATGAACAGTTTACCCCCCGCTTTCTTCAAATTTATCCCATTACGGA
CCTTCAGTTGATATAGCTATTTTTTCTTTACATCTTGCAGGTGCATCTTCAATTCTTGGA
GCTATTAATTTCATTACAACTATTATTAACATACGATCTATTGGAATAACAATAGAACGT
ATACCTTTATTTGTTTGATCTGTCTTAATTACAGCAATTTTACTATTACTTTCACTCCCA
GTTCTTGCTGGAGCAATTACTATATTACTAACAGACCGAAATTTTAA-------------
------------------------------------------------------------
------------------------------------------------------------
------------------------------------------------------------
---------------------

#Hyalomma_lusitanicum_EU827729
GCCATTTTACCGCGATGATTATATTCAACAAATCATAAAGACATTGGAACAATATATTTA
ATTTTTGGTTCTTGAGCCGGGATATTAGGGCTAAGCATAAGAATTTTAATTCGAATAGAA
TTAGCAAATCCAGGAACACTAATTGGCAATGATCAAATTTATAATGTAATTGTCACAGCT
CATGCCTTTGTCATGATTTTTTTCATAGTTATACCCATTATAATTGGTGGATTTGGTAAT
TGATTAGTACCAATTATATTAGGTTCCCCAGACATAGCATTTCCCCGAATGAATAATATA
AGATTCTGATTATTACCCCCTTCTCTTTTTTTACTATTAAATTCATCCCTAATTGAATCA
GGAGCAGGAACTGGATGAACAGTTTACCCCCCGCTTTCTTCAAATTTATCCCATTACGGA
CCTTCAGTTGATATAGCTATTTTTTCTTTACATCTTGCAGGTGCATCTTCAATTCTTGGA
GCTATTAATTTCATTACAACTATTATTAACATACGATCTATTGGGATAACAATAGAACGT
ATACCTTTATTTGTTTGATCTGTCTTAATTACAGCAATTTTACTTTTACTTTCACTCCCA
GTTCTTGCTGGAGCAATTACTATATTACTAACAGACCGAAATTTTAA-------------
------------------------------------------------------------
------------------------------------------------------------
------------------------------------------------------------
---------------------

#Hyalomma_lusitanicum_EU827730
GCCATTTTACCGCGATGATTATATTCAACAAATCATAAAGACATTGGAACAATATATTTA
ATTTTTGGTTCTTGAGCCGGGATATTAGGGCTAAGCATAAGAATTTTAATTCGAATAGAA
TTAGCAAATCCAGGAACACTAATTGGCAATGATCAAATTTATAATGTAATTGTCACAGCT
CATGCCTTTGTCATGATTTTTTTCATAGTTATACCCATTATAATTGGTGGATTTGGTAAT
TGATTAGTACCAATTATATTAGGTTCCCCAGACATAGCATTTCCCCGAATGAATAATATA
AGATTCTGACTATTACCCCCTTCTCTTTTTTTACTATTAAATTCATCCCTAATTGAATCA
GGAGCAGGAACTGGATGAACAGTTTACCCCCCGCTTTCTTCAAATTTATCCCATTACGGA
CCTTCAGTTGATATAGCTATTTTTTCTTTACATCTTGCAGGTGCATCTTCAATTCTTGGA
GCTATTAATTTCATTACAACTATTATTAACATACGATCTATTGGGATAACAATAGAACGT
ATACCTTTATTTGTTTGATCTGTCTTAATTACAGCAATTTTACTATTACTTTCACTCCCA
GTTCTTGCTGGAGCAATTACTATATTACTAACAGACCGAAATTTTAA-------------
------------------------------------------------------------
------------------------------------------------------------
------------------------------------------------------------
---------------------

#Hyalomma_lusitanicum_EU827731
GCCATTTTACCGCGATGATTATATTCAACAAATCATAAAGACATTGGAACAATATATTTA
ATTTTTGGTTCTTGAGCCGGGATATTAGGGCTAAGCATAAGAATTTTAATTCGAATAGAA
TTAGCAAATCCAGGAACACTAATTGGCAATGATCAAATTTATAATGTAATTGTCACAGCT
CATGCCTTTGTCATGATTTTTTTCATAGTTATACCCATTATAATTGGTGGATTTGGTAAT
TGATTAGTACCAATTATATTAGGTTCCCCAGACATAGCATTTCCCCGAATGAATAATATA
AGATTCTGATTATTACCCCCTTCTCTTTTTTTACTATTAAATTCATCCCTAATTGAATCA
GGAGCAGGAACTGGATGAACAGTTTACCCCCCGCTTTCTTCAAATTTATCCCATTACGGA
CCTTCAGTTGATATAGCTATTTTTTCTTTACATCTTGCAGGTGCATCTTCAATTCTTGGG
GCTATTAATTTCATTACAACTATTATTAACATACGATCTATTGGGATAACAATAGAACGT
ATACCTTTATTTGTTTGATCTGTCTTAATTACAGCAATTTTACTATTACTTTCACTCCCA
GTTCTTGCTGGAGCAATTACTATATTACTAACAGACCGAAATTTTAA-------------
------------------------------------------------------------
------------------------------------------------------------
------------------------------------------------------------
---------------------

#Hyalomma_lusitanicum_EU827732
GCCATTTTACCGCGATGATTATATTCAACAAATCATAAAGACATTGGAACAATATATTTA
ATTTTTGGTTCTTGAGCCGGGATATTAGGGCTAAGCATAAGAATTTTAATTCGAATAGAA
TTAGCAAATCCAGGAACACTAATTGGTAATGATCAAATTTATAATGTAATTGTCACAGCT
CATGCCTTTGTCATAATTTTTTTCATAGTTATACCCATTATAATTGGTGGATTTGGTAAT
TGATTAGTACCAATTATATTAGGTTCCCCAGACATAGCATTTCCCCGAATGAATAATATA
AGATTCTGATTATTACCCCCTTCTCTTTTTTTACTATTAAATTCATCCCTAATTGAATCA
GGAGCAGGAACTGGATGAACAGTTTACCCCCCGCTTTCTTCAAATTTATCCCATTACGGA
CCTTCAGTTGATATAGCTATTTTTTCTTTACATCTTGCAGGTGCATCTTCAATTCTTGGA
GCTATTAATTTCATTACAACTATTATTAACATACGATCTATTGGGATAACAATAGAACGT
ATACCTTTATTTGTTTGATCTGTCTTAATTACAGCAATTTTACTATTACTTTCACTCCCA
GTTCTTGCTGGAGCAATTACTATATTACTAACAGACCGAAATTTTAA-------------
------------------------------------------------------------
------------------------------------------------------------
------------------------------------------------------------
---------------------

#Hyalomma_lusitanicum_EU827733
GCCATTTTACCGCGATGATTATATTCAACAAATCATAAAGACATTGGAACAATATATTTA
ATTTTTGGTTCTTGAGCCGGGATATTAGGGCTAAGCATAAGAATTTTAATTCGAATAGAA
TTAGCAAATCCAGGAACACTAATTGGCAATGATCAAATTTATAATGTAATTGTCACAGCT
CATGCCTTTGTCATGATTTTTTTCATAGTTATACCCATTATAATTGGTGGATTTGGTAAT
TGATTAGTACCAATTATATTAGGTTCCCCAGACATAGCATTTCCCCGAATGAATAATATA
AGATTCTGGTTATTACCCCCTTCTCTTTTTTTACTATTAAATTCATCCCTAATTGAATCA
GGAGCAGGAACTGGATGAACAGTTTACCCCCCGCTTTCTTCAAATTTATCCCATTACGGA
CCTTCAGTTGATATAGCTATTTTTTCTTTACATCTTGCAGGTGCATCTTCAATTCTTGGA
GCTATTAATTTCATTACAACTATTATTAACATACGATCTATTGGGATAACAATAGAACGT
ATACCTTTATTTGTTTGATCTGTCTTAATTACAGCAATTTTACTATTACTTTCACTCCCA
GTTCTTGCTGGAGCAATTACTATATTACTAACAGACCGAAATTTTAA-------------
------------------------------------------------------------
------------------------------------------------------------
------------------------------------------------------------
---------------------

#Hyalomma_lusitanicum_EU827734
GCCATTTTACCGCGATGATTATATTCAACAAATCATAAAGACATTGGAACAATATATTTA
ATTTTTGGTTCTTGAGCCGGGATATTAGGGCTAAGCATAAGAATTTTAATTCGAATAGAA
TTAGCAAATCCAGGAACACTAATTGGCAATGATCAAATTTATAATGTAATTGTCACAGCT
CATGCCTTTGTCATGATTTTTTTCATAGTTATACCCATTATAATTGGTGGATTTGGTAAT
TGATTAGTACCAATTATATTAGGTTCCCCAGACATAGCATTTCCCCGAATGAATAATATA
AGATTCTGATTATTACCCCCTTCTCTTTTTTTACTATTAAATTCATCCCTAATTGAATCA
GGAGCAGGAACTGGATGAACAGTTTACCCCCCGCTTTCTTCAAATCTATCCCATTACGGA
CCTTCAGTTGATATAGCTATCTTTTCTTTACATCTTGCAGGTGCATCTTCAATTCTTGGA
GCTATTAATTTCATTACAACTATTATTAACATACGATCTATTGGGATAACAATAGAACGT
ATACCTTTATTTGTTTGATCTGTCTTAATTACAGCAATTTTACTATTACTTTCACTCCCA
GTTCTTGCTGGAGCAATTACTATATTACTAACAGACCGAAATTTTAA-------------
------------------------------------------------------------
------------------------------------------------------------
------------------------------------------------------------
---------------------

#Hyalomma_lusitanicum_EU827735
GCCATTTTACCGCGATGATTATATTCAACAAATCATAAAGACATTGGAACAATATATTTA
ATTTTTGGTTCTTGAGCCGGGATATTAGGGCTAAGTATAAGAATTTTAATTCGAATAGAA
TTAGCAAATCCAGGAACACTAATTGGCAATGATCAAATTTATAATGTAATTGTCACAGCT
CATGCCTTTGTCATGATTTTTTTCATAGTTATACCCATTATAATTGGTGGATTTGGTAAT
TGATTAGTACCAATTATATTAGGTTCCCCAGACATAGCATTTCCCCGAATGAATAATATA
AGATTCTGATTATTACCCCCTTCTCTTTTTTTACTATTAAATTCATCCCTAATTGAATCA
GGAGCAGGAACTGGATGAACAGTTTACCCCCCGCTTTCTTCAAATTTATCCCATTACGGA
CCTTCAGTTGATATAGCTATTTTTTCTTTACATCTTGCAGGTGCATCTTCAATTCTTGGA
GCTATTAATTTCATTACAACTATTATTAACATACGATCTATTGGGATAACAATAGAACGT
ATACCTTTATTTGTTTGATCTGTCTTAATTACAGCAATTTTACTATTACTTTCACTCCCA
GTTCTTGCTGGAGCAATTACTATATTACTAACAGACCGAAATTTTAA-------------
------------------------------------------------------------
------------------------------------------------------------
------------------------------------------------------------
---------------------

#Hyalomma_lusitanicum_EU827736
GCCATTTTACCGCGATGATTATATTCAACAAATCATAAAGACATTGGAACAATATATTTA
ATTTTTGGTTCTTGAGCCGGGATATTAGGGCTAAGTATAAGAATTTTAATTCGAATAGAA
TTAGCAAATCCAGGAACACTAATTGGCAATGATCAAATTTATAATGTAATTGTCACAGCT
CATGCCTTTGTCATGATTTTTTTCATAGTTATACCCATTATAATTGGTGGATTTGGTAAT
TGATTAGTACCAATTATATTAGGTTCCCCAGACATAGCATTTCCCCGAATGAATAATATA
AGATTCTGATTATTACCCCCTTCTCTTTTTTTACTATTAAATTCATCCCTAATTGAATCA
GGAGCAGGAACTGGATGAACAGTTTACCCCCCGCTTTCTTCAAATTTATCTCATTACGGA
CCTTCAGTTGATATAGCTATTTTTTCTTTACATCTTGCAGGTGCATCTTCAATTCTTGGA
GCTATTAATTTCATTACAACTATTATTAACATACGATCTATTGGGATAACAATAGAACGT
ATACCTTTATTTGTTTGATCTGTCTTAATTACAGCAATTTTACTATTACTTTCACTCCCA
GTTCTTGCTGGAGCAATTACTATATTACTAACAGACCGAAATTTTAA-------------
------------------------------------------------------------
------------------------------------------------------------
------------------------------------------------------------
---------------------

#Hyalomma_lusitanicum_EU827737
GCCATTTTACCGCGATGATTATATTCAACAAATCATAAAGACATTGGAACAATATATTTA
ATTTTTGGTTCTTGAGCCGGGATATTAGGGCTAAGTATAAGAATTTTAATTCGAATAGAA
TTAGCAAATCCAGGAACACTAATTGGCAATGATCAAATTTATAATGTAATTGTCACAGCT
CATGCCTTTGTCATGATTTTTTTCATAGTTATACCCATTATAATTGGTGGATTTGGTAAT
TGATTAGTACCAATTATATTAGGTTCCCCAGACATAGCATTTCCCCGAATGAATAATATA
AGATTCTGATTATTACCCCCTTCTCTTTTTTTACTATTAAATTCATCCCTAATTGAATCA
GGAGCAGGAACTGGATGAACAGTTTACCCCCCGCTTTCTTCAAATTTATCCCATTACGGA
CCTTCAGTTGATATAGCTATTTTTTCTTTACATCTTGCAGGTGCATCTTCAATTCTTGGA
GCTATTAATTTCATTACAACTATTATTAACATACGATCTATTGGGATAACAATAGAACGT
ATACCTTTATTTGTTTGATCTGTCTTAATTACAGCAATTTTACTATTACTTTCACTCCCA
GTTCTTGCTGGGGCAATTACTATATTACTAACAGACCGAAATTTTAA-------------
------------------------------------------------------------
------------------------------------------------------------
------------------------------------------------------------
---------------------

#Hyalomma_lusitanicum_EU827738
GCCATTTTACCGCGATGATTATATTCAACAAATCATAAAGACATTGGAACAATATATTTA
ATTTTTGGTTCTTGAGCCGGGATATTAGGGCTAAGTATAAGAATTTTAATTCGAATAGAA
TTAGCAAATCCAGGAACACTAATTGGCAATGATCAAATTTATAATGTAATTGTCACAGCT
CATGCCTTTGTCATGATTTTTTTCATAGTTATACCCATTATAATTGGTGGATTTGGTAAT
TGATTAGTACCAATTATATTAGGTTCCCCAGACATAGCATTTCCCCGAATGAATAATATA
AGATTCTGATTATTACCCCCTTCTCTTTTTTTACTATTAAATTCATCCCTAATTGAATCA
GGAGCAGGAACTGGATGAACAGTTTACCCCCCGCTTTCTTCAAATTTATCCCATTACGGA
CCTTCAGTTGATATAGCTATTTTTTCTTTACATCTTGCAGGTGCATCTTCAATTCTTGGA
GCTATTAATTTCATTACAACTATTATTAACATACGATCTATTGGGATAACAATAGAACGT
ATACCTTTATTTGTTTGATCTGTCTTAATTACAGCAATTTTACTATTACTTTCACTCCCA
GTTCTTGCTGGGGCAATTACTATATTACTAACAGACCGAAATTTTAA-------------
------------------------------------------------------------
------------------------------------------------------------
------------------------------------------------------------
---------------------

#Hyalomma_lusitanicum_EU827739
GCCATTTTACCGCGATGATTATATTCAACAAATCATAAAGACATTGGAACAATATATTTA
ATTTTTGGTTCTTGAGCCGGGATATTAGGGCTAAGTATAAGAATTTTAATTCGAATAGAA
TTAGCAAATCCAGGAACACTAATTGGCAATGATCAAATTTATAATGTAATTGTCACAGCT
CATGCCTTTGTCATGATTTTTTTCATAGTTATACCCATTATAATTGGTGGATTTGGTAAT
TGATTAGTACCAATTATATTAGGTTCCCCAGACATAGCATTTCCCCGAATGAATAATATA
AGATTCTGATTATTACCCCCTTCTCTTTTTTTACTATTAAATTCATCCCTAATTGAATCA
GGAGCAGGAACTGGATGAACAGTTTACCCCCCGCTTTCTTCAAATTTATCCCATTACGGA
CCTTCAGTTGATATAGCTATTTTTTCTTTACATCTTGCAGGTGCATCTTCAATTCTTGGA
GCTATTAATTTCATTACAACTATTATTAACATACGATCTATTGGGATAACAATAGAACGT
ATACCTTTATTTGTTTGATCTGTCTTAATTACAGCAATTTTACTATTACTTTCACTCCCA
GTTCTTGCTGGAGCAATTACTATATTACTAACAGACCGAAATTTTAA-------------
------------------------------------------------------------
------------------------------------------------------------
------------------------------------------------------------
---------------------

#Hyalomma_lusitanicum_EU827740
GCCATTTTACCGCGATGATTATATTCAACAAATCATAAAGACATTGGAACAATATATTTA
ATTTTTGGTTCTTGAGCCGGGATATTAGGGCTAAGTATAAGAATTTTAATTCGAATAGAA
TTAGCAAATCCAGGAACACTAATTGGCAATGATCAAATTTATAATGTAATTGTCACAGCT
CATGCCTTTGTCATGATTTTTTTCATAGTTATACCCATTATAATTGGTGGATTTGGTAAT
TGATTAGTACCAATTATATTAGGTTCCCCAGACATAGCATTTCCCCGAATGAATAATATA
AGATTCTGATTATTACCCCCTTCTCTTTTTTTACTATTAAATTCATCCCTAATTGAATCA
GGAGCAGGAACTGGATGAACAGTTTACCCCCCGCTTTCTTCAAATTTATCCCATTACGGA
CCTTCAGTTGATATAGCTATTTTTTCTTTACATCTTGCAGGTGCATCTTCAATTCTTGGA
GCTATTAATTTCATTACAACTATTATTAACATACGATCTATTGGGATAACAATAGAACGT
ATACCTTTATTCGTTTGATCTGTCTTAATTACAGCAATTTTACTATTACTTTCACTCCCA
GTTCTTGCTGGAGCAATTACTATATTACTAACAGACCGAAATTTTAA-------------
------------------------------------------------------------
------------------------------------------------------------
------------------------------------------------------------
---------------------

#Hyalomma_lusitanicum_EU827741
GCCATTTTACCGCGATGATTATATTCAACAAATCATAAAGACATTGGAACAATATATTTA
ATTTTTGGTTCTTGAGCCGGGATATTAGGGCTAAGTATAAGAATTTTAATTCGAATAGAA
TTAGCAAATCCAGGAACACTAATTGGCAATGATCAAATTTATAATGTAATTGTCACAGCT
CATGCCTTTGTCATGATTTTTTTCATAGTTATACCCATTATAATTGGTGGATTTGGTAAT
TGATTAGTACCAATTATATTAGGTTCCCCAGACATAGCATTTCCCCGAATGAATAATATA
AGATTCTGATTATTACCCCCTTCTCTTTTTTTACTATTAAATTCATCCCTAATTGAATCA
GGAGCAGGAACTGGATGAACAGTTTACCCCCCGCTTTCTTCAAATTTATCCCATTACGGA
CCTTCAGTTGATATAGCTATTTTTTCTTTACATCTTGCAGGTGCATCTTCAATTCTTGGA
GCTATTAATTTCATTACAACTATTATTAACATACGATCTATTGGGATAACAATAGTACGT
ATACCTTTATTCGTTTGATCTGTCTTAATTACAGCAATTTTACTATTACTTTCACTCCCA
GTTCTTGCTGGAGCAATTACTATATTACTAACAGACCGAAATTTTAA-------------
------------------------------------------------------------
------------------------------------------------------------
------------------------------------------------------------
---------------------

#Hyalomma_lusitanicum_EU827742
GCCATTTTACCGCGATGATTATATTCAACAAATCATAAAGACATTGGAACAATATATTTA
ATTTTTGGTTCTTGAGCCGGGATATTAGGGCTAAGTATAAGAATTTTAATTCGAATAGAA
TTAGCAAATCCAGGAACACTAATTGGCAATGATCAAATTTATAATGTAATTGTCACAGCT
CATGCCTTTGTCATGATTTTTTTCATAGTTATACCCATTATAATTGGTGGATTTGGTAAT
TGATTAGTACCAATTATATTAGGTTCCCCAGACATAGCATTTCCCCGAATGAATAATATA
AGATTCTGATTATTACCCCCTTCTCTTTTTTTACTATTAAATTCATCCCTAATTGAATCA
GGAGCAGGAACTGGATGAACAGTTTACCCCCCGCTTTCTTCAAATTTATCCCATTACGGA
CCTTCAGTTGATATAGCTATTTTTTCTTTACATCTTGCAGGTGCATCTTCAATTCTTGGA
GCTATTAATTTCATTACAACTATTATTAACATACGATCTATTGGGATAACAATAGTACGT
ATACCTTTATTTGTTTGATCTGTCTTAATTACAGCAATTTTACTATTACTTTCACTCCCA
GTTCTTGCTGGAGCAATTACTATATTACTAACAGACCGAAATTTTAA-------------
------------------------------------------------------------
------------------------------------------------------------
------------------------------------------------------------
---------------------

#Hyalomma_lusitanicum_EU827743
GCCATTTTACCGCGATGATTATATTCAACAAATCATAAAGACATTGGAACAATATATTTA
ATTTTTGGTTCTTGAGCCGGGATATTAGGGCTAAGTATAAGAATTTTAATTCGAATAGAA
TTAGCAAATCCAGGAACACTAATTGGCAATGATCAAATTTATAATGTAATTGTCACAGCT
CATGCCTTTGTCATGATTTTTTTCATAGTTATACCCATTATAATTGGTGGATTTGGTAAT
TGATTAGTACCAATTATATTAGGTTCCCCAGACATAGCATTTCCCCGAATGAATAATATA
AGATTCTGATTATTACCCCCTTCTCTTTTTTTACTATTAAATTCATCCCTAATTGAATCA
GGAGCAGGAACTGGATGAACAGTTTACCCCCCGCTTTCTTCAAATTTATCCCATTACGGA
CCTTCAGTTGATATAGCTATTTTTTCTTTACATCTTGCAGGTGCATCTTCAATTCTTGGA
GCTATTAATTTCATTACAACTATTATTAACATACGATCTATTGGGATAACAATAGAACGT
ATACCTTTATTTGTTTGATCTGTCTTAATTACAGCAATTTTACTATTACTTTCACTCCCA
GTTCTTGCTGGAGCAATTACTATATTACTAACAGACCGAAATTTTAA-------------
------------------------------------------------------------
------------------------------------------------------------
------------------------------------------------------------
---------------------

#Hyalomma_marginatum_rufipes_AF132823
------TTACCGCGATGATTATACTCAACAAATCATAAAGACATTGGAACAATATATTTA
ATTTTTGGGTCATGAGCTGGCATATTAGGCTTTATTGTAGGAATTTTAATTCGAATAGAA
TTATCAAATCCAGGAACATTAATTGGTAATGATCAAATTTATAATGTAATTGTAACAGCC
CATGCTTTTGTTATAATTTTTTTTATAGTTATACCTATTATAATTGGAGGATTTGGTAAT
TGGTTAGTCCCAATCATATTAGGATCCCCAGACATAGCATTTCCTCGAATAAATAATATA
AGCTTTTGATTATTACCCCCTTCTCTTTTTTTACTATTAAATTCATCTTTAATTGAATCG
GGAGCAGGAACTGGATGAACAGTTTATCCTCCACTTTCTTCAAATTTATCTCATTACGGA
CCTTCGGTTGACTTAGCTATTTTTTCTTTACATCTGGCAGGTGCATCATCAATTCTTGGC
GCTATTAATTTTATTACAACTATTATTAATATACGATCAATTGGGTTAACAATAGAACGT
ATACCTTTATTTGTCTGATCTGTTTTAATTACAGCAATTTTACTATTACTTTCACTTCCA
GTTCTTGCTGGAGCAATTACTATATTATTAACAGATCGAAATTTTAA-------------
------------------------------------------------------------
------------------------------------------------------------
------------------------------------------------------------
---------------------

#Hyalomma_marginatum_AJ437091
------TTACCGCGATGATTATATTCAACAAATCATAAAGACATTGGAACAATATATTTA
ATTTTTGGGTCATGAGCTGGAATATTAGGCTTAAGTATAAGAATTTTAATTCGAATAGAA
TTAGCAAGCCCAGGGACATTAATTGGTAATGATCAAATTTATAATGTAATTGTAACAGCC
CATGCTTTTGTTATAATTTTTTTTATAGTTATACCTATTATAATTGGAGGATTTGGTAAT
TGGTTAGTCCCAATCATATTAGGGTCTCCAGATATAGCATTTCCTCGAATAAATAATATA
AGCTTTTGATTATTACCCCCTTCTCTTTTTTTACTATTAAATTCATCTTTAATTGAATCG
GGAGCAGGAACTGGATGAACAGTTTACCCTCCACTTTCTTCAAATTTATCTCATTACGGA
CCTTCGGTTGACTTAGCTATTTTTTCTTTACACCTTGCAGGTGCATCATCAATTCTTGGT
GCTATTAATTTTATTACAACTATTATTAATATACGATCAATTGGATTAACAATAGAACGT
ATACCTTTATTTGTTTGATCTGTTTTAATTACAGCAATTTTACTATTACTTTCACTTCCA
GTTCTTGCTGGGGCAATTACTATATTATTAACAGATCGAAATTTTAA-------------
------------------------------------------------------------
------------------------------------------------------------
------------------------------------------------------------
---------------------

#Hyalomma_marginatum_AJ437092
------TTACCGCGATGATTATATTCAACAAATCATAAAGACATTGGAACAATATATTTA
ATTTTTGGGTCATGAGCTGGAATATTAGGCTTAAGTATAAGAATTTTAATTCGAATAGAA
TTAGCAAGTCCAGGGACATTAATTGGTAATGATCAAATTTATAATGTAATTGTAACAGCC
CATGCTTTTGTTATAATTTTTTTTATAGTTATACCTATTATAATTGGAGGATTTGGTAAT
TGATTAGTCCCAATTATATTAGGATCTCCAGATATAGCATTTCCTCGAATAAATAATATA
AGCTTTTGATTATTACCCCCTTCTCTTTTTTTACTATTAAATTCATCTTTAATTGAATCG
GGAGCAGGAACTGGATGAACAGTTTACCCTCCACTTTCTTCAAATTTATCTCATTACGGA
CCTTCGGTTGACTTAGCTATTTTTTCTTTGCACCTTGCAGGTGCATCATCAATTCTTGGT
GCTATTAATTTTATTACAACTATTATTAATATACGATCAATTGGATTAACAATAGAACGT
ATACCTTTATTTGTTTGATCTGTTTTAATTACAGCAATTTTACTATTACTTTCACTTCCA
GTTCTTGCTGGAGCAATTACTATATTGTTAACAGATCGAAATTTTAA-------------
------------------------------------------------------------
------------------------------------------------------------
------------------------------------------------------------
---------------------

#Hyalomma_marginatum_AJ437093
------TTACCGCGATGATTATATTCAACAAATCATAAAGACATTGGAACAATATATTTA
ATTTTTGGGTCATGAGCTGGAATATTAGGCTTAAGTATAAGAATTTTAATTCGAATAGAA
TTAGCAAGCCCAGGGACATTAATTGGTAATGATCAAATTTATAATGTAATTGTAACAGCC
CATGCTTTTGTTATAATTTTTTTTATAGTTATACCTATTATAATTGGAGGATTTGGTAAT
TGATTAGTCCCAATCATATTAGGGTCTCCAGATATAGCATTTCCTCGAATAAATAATATA
AGCTTTTGATTATTACCCCCTTCTCTTTTTTTACTATTAAATTCATCTTTAATTGAATCG
GGAGCAGGAACTGGATGAACAGTTTACCCTCCACTTTCTTCAAATTTATCTCATTACGGA
CCTTCGGTTGACTTAGCTATTTTTTCTTTGCACCTTGCAGGTGCATCATCAATTCTTGGT
GCTATTAATTTTATTACAACTATTATTAATATACGATCAATTGGATTAACAATAGAACGT
ATACCTTTATTTGTTTGATCTGTTTTAATTACAGCAATTTTACTATTACTTTCACTTCCA
GTTCTTGCTGGCGCAATTACTATATTATTAACAGATCGAAATTTTAA-------------
------------------------------------------------------------
------------------------------------------------------------
------------------------------------------------------------
---------------------

#Hyalomma_marginatum_AJ437094
------TTACCGCGATGATTATATTCAACAAATCATAAAGACATTGGAACAATATATTTA
ATTTTTGGGTCATGAGCTGGAATATTAGGCTTAAGTATAAGAATTTTAATTCGAATAGAA
TTAGCAAGCCCAGGGACATTAATTGGTAATGATCAAATTTATAATGTAATTGTAACAGCC
CATGCTTTTGTTATAATTTTTTTTATAGTTATACCTATTATAATTGGAGGATTTGGTAAT
TGATTAGTCCCAATCATATTAGGGTCTCCAGATATAGCATTTCCTCGAATAAATAATATA
AGCTTTTGATTATTACCCCCTTCTCTTTTTTTACTATTAAATTCATCTTTAATTGAATCG
GGAGCAGGAACTGGATGAACAGTTTACCCTCCACTTTCTTCAAATTTATCTCATTACGGA
CCTTCGGTTGACTTAGCTATTTTTTCTTTGCACCTTGCAGGTGCATCATCAATTCTTGGT
GCTATTAATTTTATTACAACTATTATTAATATACGATCAATTGGATTAACAATAGAACGT
ATACCTTTATTTGTTTGATCTGTTTTAATTACAGCAATTTTACTATTACTTTCACTTCCA
GTTCTTGCTGGCGCAATTACTATATTATTAACAGATCGAAATTTTAA-------------
------------------------------------------------------------
------------------------------------------------------------
------------------------------------------------------------
---------------------

#Hyalomma_marginatum_AJ437095
------TTACCGCGATGATTATACTCAACAAATCATAAAGACATTGGAACAATATATTTA
ATTTTTGGGTCATGAGCTGGCATATTAGGCTTAAGTATAAGAATTTTAATTCGAATAGAA
TTATCAAATCCAGGAACATTAATTGGTAATGATCAAATTTATAATGTAATTGTAACAGCC
CATGCTTTTGTTATAATTTTTTTTATAGTTATACCCATTATAATTGGAGGATTTGGTAAT
TGGTTAGTCCCAATCATATTAGGATCCCCAGACATAGCATTTCCTCGAATAAATAATATA
AGCTTTTGATTATTACCTCCTTCTCTTTTTTTACTATTAAATTCATCTTTAATTGAATCG
GGAACAGGAACTGGATGAACAGTTTATCCTCCACTTTCTTCAAATTTATCTCATTACGGA
CCTTCGGTTGACTTAGCTATTTTTTCTTTRCAYCTTGCAGGTGCATCATCAATTCTTGGC
GCTATTAATTTTATTACAACTATTATTAATATACGATCAATTGGGTTAACAATAGAACGT
ATACCTTTATTTGTCTGATCTGTTTTAATTACAGCAATTTTACTATTACTTTCACTTCCA
GTTCTTGCTGGAGCAATTACTATATTATTAACAGATCGAAATTTTAA-------------
------------------------------------------------------------
------------------------------------------------------------
------------------------------------------------------------
---------------------

#Hyalomma_marginatum_AJ437096
------TTACCGCGATGATTATATTCAACAAATCATAAAGACATTGGAACAATATATTTA
ATTTTTGGGTCATGAGCTGGAATATTAGGCTTAAGTATAAGAATTTTAATTCGAATAGAA
TTAGCAAGCCCAGGGACATTAATTGGTAATGATCAAATTTATAATGTAATTGTAACAGCC
CATGCCTTTGTTATAATTTTTTTTATAGTTATACCTATTATAATTGGAGGATTTGGTAAT
TGATTAGTCCCAATCATATTAGGGTCTCCAGATATAGCATTTCCTCGAATAAATAATATA
AGCTTTTGATTATTACCCCCTTCTCTTTTTTTACTATTAAATTCATCTTTAATTGAATCG
GGAGCAGGAACTGGATGAACAGTTTACCCTCCACTTTCTTCAAATTTATCTCATTACGGA
CCTTCGGTTGACTTAGCTATTTTTTCTTTGCACCTTGCAGGTGCATCATCAATTCTTGGT
GCTATTAATTTTATTACAACTATTATTAATATACGATCAATTGGATTAACAATAGAACGT
ATACCTTTATTTGTTTGATCTGTTTTAATTACAGCAATTTTACTATTACTTTCACTTCCA
GTTCTTGCTGGGGCAATTACTATATTATTAACAGATCGAAATTTTAA-------------
------------------------------------------------------------
------------------------------------------------------------
------------------------------------------------------------
---------------------

#Hyalomma_marginatum_AJ437097
------TTACCGCGATGATTATATTCAACAAATCATAAAGACATTGGAACAATATATTTA
ATTTTTGGGTCATGAGCTGGAATATTAGGCTTAAGTATAAGAATTTTAATTCGAATAGAA
TTAGCAAGCCCAGGGACATTAATTGGTAATGATCAAATTTATAATGTAATTGTAACAGCC
CATGCTTTTGTTATAATTTTTTTTATAGTTATACCTATTATAATTGGAGGATTTGGTAAT
TGATTAGTCCCAATCATATTAGGGTCTCCAGATATAGCATTTCCTCGAATAAATAATATA
AGCTTTTGATTATTACCCCCTTCTCTTTTTTTACTATTAAATTCATCTTTAATTGAATCG
GGAGCAGGAACTGGATGAACAGTTTACCCTCCACTTTCTTCAAATTTATCTCATTACGGA
CCTTCGGTTGACTTAGCTATTTTTTCTTTRCACCTTGCAGGTGCATCATCAATTCTTGGT
GCTATTAATTTTATTACAACTATTATTAATATACGATCAATTGGATTAACAATAGAACGT
ATACCTTTATTTGTTTGATCTGTTTTAATTACAGCAATTTTACTATTACTTTCACTTCCA
GTTCTTGCTGGGGCAATTACTATATTATTAACAGATCGAAATTTTAA-------------
------------------------------------------------------------
------------------------------------------------------------
------------------------------------------------------------
---------------------

#Hyalomma_marginatum_AJ437098
------TTACCGCGATGATTATATTCAACAAATCATAAAGACATTGGAACAATATATTTA
ATTTTTGGGTCATGAGCTGGAATATTAGGCTTAAGTATAAGAATTTTAATTCGAATAGAA
TTAGCAAGTCCAGGGACATTAATTGGTAATGATCAAATTTATAATGTAATTGTAACAGCC
CATGCTTTTGTTATAATTTTTTTTATAGTTATACCTATTATAATTGGAGGATTTGGTAAT
TGATTAGTCCCAATCATATTAGGATCTCCAGATATAGCATTTCCTCGAATAAATAATATA
AGCTTTTGATTATTACCCCCTTCTCTTTTTTTACTATTAAATTCATCTTTAATTGAATCG
GGAGCAGGAACTGGATGAACAGTTTACCCTCCACTTTCTTCAAATTTATCTCATTACGGA
CCTTCGGTTGACTTAGCTATTTTTTCTTTGCACCTTGCAGGTGCATCATCAATTCTTGGT
GCTATTAATTTTATTACAACTATTATTAATATACGATCAATTGGATTAACAATAGAACGT
ATACCTTTATTTGTTTGATCTGTTTTAATTACAGCAATTTTACTATTACTTTCACTTCCA
GTTCTTGCTGGAGCAATTACTATATTGTTAACAGATCGAAATTTTAA-------------
------------------------------------------------------------
------------------------------------------------------------
------------------------------------------------------------
---------------------

#Hyalomma_marginatum_AJ437099
------TTACCGCGATGATTATATTCAACAAATCATAAAGACATTGGAACAATATATTTA
ATTTTTGGGTCATGAGCTGGAATATTAGGCTTAAGTATAAGAATTTTAATTCGAATAGAA
TTAGCAAGTCCAGGGACATTAATTGGTAATGATCAAATTTATAATGTAATTGTAACAGCC
CACGCTTTTGTTATAATTTTTTTTATAGTTATACCTATTATAATTGGAGGATTTGGTAAT
TGATTAGTCCCAATCATATTAGGATCTCCAGATATAGCATTTCCTCGAATAAATAATATA
AGCTTTTGATTATTACCCCCTTCTCTTTTTTTACTATTAAATTCATCTTTAATTGAATCG
GGAGCAGGAACTGGATGAACAGTTTACCCTCCACTTTCTTCAAATTTATCTCATTACGGA
CCTTCGGTTGACTTAGCTATTTTTTCTTTGCACCTTGCAGGTGCATCATCAATTCTTGGT
GCTATTAATTTTATTACAACTATTATTAATATACGATCAATTGGATTAACAATAGAACGT
ATACCTTTATTTGTTTGATCTGTTTTAATTACAGCAATTTTACTATTACTTTCACTTCCA
GTTCTTGCTGGGGCAATTACTATATTATTAACAGATCGAAATTTTAA-------------
------------------------------------------------------------
------------------------------------------------------------
------------------------------------------------------------
---------------------

#Hyalomma_marginatum_AJ437100
---------CCGCGATGATTATATTCAACAAATCATAAAGACATTGGAACAATATATTTA
ATTTTTGGGTCATGAGCTGGAATATTAGGCTTAAGTATAAGAATTTTAATTCGAATAGAA
TTAGCAAGTCCAGGGACATTAATTGGTAATGATCAAATTTATAATGTAATTGTAACAGCC
CATGCTTTTGTTATAATTTTTTTTATAGTTATACCTATTATAATTGGAGGATTTGGTAAT
TGATTAGTCCCAATCATATTAGGATCTCCAGATATAGCATTTCCTCGAATAAATAATATA
AGCTTTTGATTATTACCCCCTTCTCTTTTTTTACTATTAAATTCATCTTTAATTGAATCG
GGAGCAGGAACTGGATGAACAGTTTACCCTCCACTTTCTTCAAATTTATCCCATTACGGA
CCTTCGGTTGACTTAGCTATTTTTTCTTTGCACCTTGCAGGTGCATCATCAATTCTTGGT
GCTATTAATTTTATTACAACTATTATTAATATACGATCAATTGGATTAACAATAGAACGT
ATACCTTTATTTGTTTGATCTGTTTTAATTACAGCAATTTTACTATTACTTTCACTTCCA
GTTCTTGCTGGGGCAATTACTATATTATTAACAGATCGAAATTTTAACACTTCATTTTTT
GATCCTTCAGGCGGTGGAGATCCAATTCTTTATCAACATCTATTTTGATTCTTTGGACAT
CCTGAAGTTTATATTCTTATTCTTCCTGGATTTGGGATAATTTCTCAAATTATTTGTTTT
AATACTGGAAAAAAAGAA------------------------------------------
---------------------

#Hyalomma_marginatum_AJ437101
------TTACCGCGATGATTATATTCAACAAATCATAAAGACATTGGAACAATATATTTA
ATTTTTGGGTCATGAGCTGGAATATTAGGCTTAAGTATAAGAATTTTAATTCGAATAGAA
TTAGCAAGTCCAGGGACATTAATTGGTAATGATCAAATTTATAATGTAATTGTAACAGCC
CACGCTTTTGTTATAATTTTTTTTATAGTTATACCTATTATAATTGGAGGATTTGGTAAT
TGATTAGTCCCAATCATATTAGGATCTCCAGATATAGCATTTCCTCGAATAAATAATATA
AGCTTTTGATTATTACCCCCTTCTCTTTTTTTACTATTAAATTCATCTTTAATTGAATCG
GGAGCAGGAACTGGATGAACAGTTTACCCTCCACTTTCTTCAAATTTATCTCATTACGGA
CCTTCGGTTGACTTAGCTATTTTTTCTTTGCACCTTGCAGGTGCATCATCAATTCTTGGT
GCTATTAATTTTATTACAACTATTATTAATATACGATCAATTGGATTAACAATAGAACGT
ATACCTTTATTTGTTTGATCTGTTTTAATTACAGCAATTTTACTATTACTTTCACTTCCA
GTTCTTGCTGGGGCAATTACTATATTATTAACAGATCGAAATTTTAA-------------
------------------------------------------------------------
------------------------------------------------------------
------------------------------------------------------------
---------------------

#Hyalomma_marginatum_EU827692
GCCATTTTACCGCGATGATTATATTCAACAAATCATAAAGACATTGGAACAATATACTTA
ATTTTTGGATCATGAGCCGGAATATTAGGCTTAAGTATAAGAATTTTAATTCGAATAGAA
TTAGCAAATCCAGGTACATTAATTGGTAATGATCAAATTTATAACGTAATTGTAACAGCC
CATGCTTTTGTTATAATTTTTTTCATAGTTATACCTATTATAATTGGAGGATTTGGCAAT
TGATTAGTTCCAATCATATTAGGGTCCCCAGATATAGCATTTCCTCGAATAAATAACATA
AGATTTTGATTATTACCTCCTTCTCTTTTTTTACTGTTAAATTCATCTTTAATTGAATCA
GGAGCAGGAACTGGATGAACAGTTTACCCTCCACTTTCTTCAAACTTATCTCATTACGGA
CCTTCAGTTGATTTAGCTATTTTTTCTTTACATCTTGCAGGTGCATCATCAATTCTTGGG
GCCATTAATTTTATTACAACTATTATTAATATACGATCAATTGGATTAACAATAGAACGT
ATACCTTTATTTGTTTGATCTGTTTTAATTACAGCAATTTTACTATTACTTTCACTTCCA
GTTCTTGCTGGGGCAATTACCATATTGTTAACAGATCGAAATTTTAA-------------
------------------------------------------------------------
------------------------------------------------------------
------------------------------------------------------------
---------------------

#Hyalomma_marginatum_EU827693
GCCATTTTACCGCGATGATTATATTCAACAAATCATAAAGACATTGGAACAATATACTTA
ATTTTTGGATCATGAGCCGGAATATTAGGCTTAAGTATAAGAATTTTAATTCGAATAGAA
TTAGCAAATCCAGGTACATTAATTGGTAATGATCAAATTTATAACGTAATTGTAACAGCC
CATGCTTTTGTTATAATTTTTTTCATAGTTATACCTATTATAATTGGAGGATTTGGCAAT
TGATTAGTTCCAATCATATTAGGGTCCCCAGATATAGCATTTCCTCGAATAAATAACATA
AGATTTTGATTATTACCTCCTTCTCTTTTTTTACTGTTAAATTCATCTTTAATTGAATCA
GGAGCAGGAACTGGATGAACAGTTTACCCTCCACTTTCTTCAAACTTATCTCATTACGGA
CCTTCAGTTGATTTAGCTATTTTTTCTTTACATCTTGCAGGTGCATCATCAATTCTTGGG
GCCATTAATTTTATTACAACTATTATTAATATACGATCAATTGGATTAACAATAGAACGT
ATACCTTTATTTGTTTGATCTGTTTTAATTACAGCAATTTTACTATTACTTTCACTTCCA
GTTCTTGCTGGGGCAATTACCATATTGTTAACAGATCGAAATTTTAA-------------
------------------------------------------------------------
------------------------------------------------------------
------------------------------------------------------------
---------------------

#Hyalomma_truncatum_AF132824
------TTACCGCGATGATTATATTCAACAAATCATAAAGACATTGGAACAATATATTTA
ATCTTTGGTTCTTGAGCTGGAATGCTAGGACTAAGCATAAGAATTTTAATTCGAATAGAG
TTAGCAAGTCCAGGGACACTGATTGGTAATGATCAAATTTACAATGTAATTGTTACAGCG
CATGCTTTTGTCATAATTTTCTTTATAGTTATACCTATTATAATTGGGGGATTTGGTAAT
TGATTAGTTCCAATTATATTAGGATCTCCAGATATGGCATTCCCTCGTATAAATAATATA
AGATTCTGGCTATTACCACCTTCATTATTCTTGTTATTGAATTCATCACTTATTGAATCA
GGAGCAGGAACAGGATGAACAGTTTACCCTCCCCTTTCTTCAAATTTATCTCACTATGGG
CCCTCAGTTGATATAGCTATTTTCTCTTTGCACCTTGCCGGTGCATCTTCAATTCTTGGG
GCCATCAATTTCATCACAACAATTATTAACATACGATCAATTGGATTAACAATAGAACGC
ATACCTTTATTTGTTTGATCTGTGTTAATTACAGCAATTTTACTTCTACTTTCACTTCCA
GTTCTTGCTGGGGCAATTACTATATTATTAACAGATCGAAATTTTAA-------------
------------------------------------------------------------
------------------------------------------------------------
------------------------------------------------------------
---------------------

#Hyalomma_truncatum_AJ437084
------TTACCGCGATGATTATATTCTACAAATCATAAAGACATTGGAACAATATATCTA
ATTTTTGGCTCTTGAGCTGGAATACTGGGCTTGAGCATAAGAATCTTAATTCGAATAGAA
CTAGCAAGTCCAGGTACACTAATTGGTAACGATCAAATTTATAATGTAATCGTTACAGCC
CATGCTTTCGTCATAATTTTTTTTATAGTTATACCTATTATAATTGGGGGATTCGGTAAT
TGATTAGTACCAATCATATTAGGGTCCCCAGATATAGCATTTCCTCGCATAAATAATATA
AGATTCTGACTTTTACCACCTTCTTTATTTTTACTATTAAATTCATCCTTAATTGAGTCA
GGAGCAGGAACAGGATGAACAGTTTACCCTCCACTTTCTTCAAATTTATCTCACTATGGG
CCTTCAGTTGATATGGCTATTTTCTCATTACACCTCGCAGGTGCATCTTCGATTCTTGGA
GCTATCAATTTCATTACAACAATTATTAATATACGATCAATTGGATTAACAATAGAACGT
ATACCCTTATTTGTTTGGTCTGTATTAATTACAGCAATCTTATTATTGCTCTCACTTCCT
GTGCTTGCTGGAGCAATTACTATATTATTAACAGATCGAAATTTCAA-------------
------------------------------------------------------------
------------------------------------------------------------
------------------------------------------------------------
---------------------

#Hyalomma_truncatum_AJ437085
------TTACCGCGATGATTATATTCTACAAATCATAAAGACATTGGAACAATATATTTA
ATCTTTGGCTCTTGAGCTGGAATACTGGGCTTGAGCATAAGAATCTTAATTCGAATAGAA
CTAGCAAGTCCAGGTACACTAATTGGTAACGATCAAATTTATAATGTAATCGTTACAGCC
CATGCTTTCGTCATAATTTTTTTCATAGTTATACCTATTATAATTGGGGGATTCGGTAAT
TGATTAGTACCAATTATATTAGGATCCCCAGATATAGCATTTCCTCGCATAAATAATATA
AGATTCTGACTTTTACCACCTTCTCTATTTTTACTATTAAATTCATCCTTAATTGAATCA
GGAGCAGGAACAGGATGAACAGTTTACCCTCCACTTTCTTCAAATTTATCTCACTATGGG
CCTTCAGTTGATATGGCTATTTTCTCATTACACCTCGCAGGTGCATCTTCGATTCTTGGA
GCTATCAATTTCATTACAACAATTATTAATATACGATCAATTGGATTAACAATAGAACGT
ATACCCTTATTTGTTTGGTCTGTATTAATTACAGCAATCTTATTATTGCTCTCACTTCCT
GTGCTTGCTGGAGCAATTACTATATTATTAACAGATCGAAATTTCAA-------------
------------------------------------------------------------
------------------------------------------------------------
------------------------------------------------------------
---------------------

#Hyalomma_truncatum_AJ437086
------TTACCGCGATGATTATATTCTACAAATCATAAAGACATTGGAACAATATATTTA
ATTTTTGGCTCTTGAGCTGGAATACTGGGCTTGAGCATAAGAATCTTAATTCGAATAGAA
CTAGCAAGTCCAGGTACACTAATTGGTAACGATCAAATTTATAATGTAATCGTTACAGCC
CATGCTTTCGTCATAATTTTTTTTATAGTTATACCTATTATAATTGGAGGATTCGGTAAT
TGATTAGTACCAATCATATTAGGATCCCCAGATATAGCATTTCCTCGCATAAATAATATA
AGATTCTGACTTTTACCACCTTCTCTATTTTTACTATTAAATTCATCCTTAATTGAGTCA
GGAGCAGGAACAGGATGAACAGTTTACCCTCCACTTTCTTCAAATTTATCTCACTATGGG
CCTTCAGTTGATATGGCTATTTTCTCATTACACCTCGCAGGTGCATCTTCGATTCTTGGA
GCTATCAATTTCATTACAACAATTATTAATATACGATCAATTGGATTAACAATAGAACGT
ATACCCTTATTTGTTTGGTCTGTATTAATTACAGCAATCTTATTATTGCTCTCACTTCCT
GTGCTTGCTGGAGCAATTACTATATTATTAACAGATCGAAATTTCAA-------------
------------------------------------------------------------
------------------------------------------------------------
------------------------------------------------------------
---------------------

#Hyalomma_truncatum_AJ437087
------TTACCGCGATGATTATATTCTACAAATCATAAAGACATTGGAACAATATATTTA
ATTTTTGGCTCTTGAGCTGGAATACTGGGCTTGAGCATAAGAATCTTAATTCGAATAGAA
CTAGCAAGTCCAGGTACACTAATTGGTAACGATCAAATTTATAATGTAATCGTTACAGCC
CATGCTTTCGTCATAATTTTTTTTATAGTTATACCTATTATAATTGGGGGATTCGGTAAT
TGATTAGTACCAATCATATTAGGATCCCCAGATATAGCATTTCCTCGCATAAATAATATA
AGATTCTGACTTTTACCACCTTCTCTATTTTTACTATTAAATTCATCCTTAATTGAGTCA
GGAGCAGGAACAGGATGAACAGTTTACCCTCCACTTTCTTCAAATTTATCTCACTATGGG
CCTTCAGTTGATATGGCTATTTTCTCATTACACCTCGCAGGTGCATCTTCGATTCTTGGA
GCTATCAATTTCATTACAACAATTATTAATATACGATCAATTGGATTAACAATAGAACGT
ATACCCTTATTTGTTTGGTCTGTATTAATTACAGCAATCTTATTATTGCTCTCACTTCCT
GTGCTTGCTGGAGCAATTACTATATTATTAACAGATCGAAATTTCAA-------------
------------------------------------------------------------
------------------------------------------------------------
------------------------------------------------------------
---------------------

#Hyalomma_truncatum_AJ437088
------TTACCGCGATGATTATATTCAACAAATCATAAAGACATTGGAACAATATATTTA
ATTTTTGGGTCATGAGCTGGAATATTAGGCTTAAGTATAAGAATTTTAATTCGAATAGAA
TTAGCAAGTCCAGGGACATTAATTGGTAATGATCAAATTTATAATGTAATTGTAACAGCC
CATGCTTTTGTTATAATTTTTTTTATAGTTATACCTATTATAATTGGAGGATTTGGTAAT
TGATTAGTCCCAATCATATTAGGGTCTCCAGATATAGCATTTCCTCGAATAAATAATATA
AGCTTTTGATTATTACCCCCTTCTCTTTTTTTACTATTAAATTCATCTTTAATTGAATCG
GGAGCAGGAACTGGATGAACAGTTTACCCTCCACTTTCTTCAAATTTATCTCATTACGGA
CCTTCGGTTGACTTAGCTATTTTTTCTTTGCACCTTGCAGGTGCATCATCAATTCTTGGT
GCTATTAATTTTATTACAACTATTATTAATATACGATCAATTGGATTAACAATAGAACGT
ATACCTTTATTTGTTTGATCTGTTTTAATTACAGCAATTTTACTATTACTTTCACTTCCA
GTTCTTGCTGGGGCAATTACTATATTATTAACAGATCGAAATTTTAA-------------
------------------------------------------------------------
------------------------------------------------------------
------------------------------------------------------------
---------------------

#Hyalomma_truncatum_AJ437089
------TTACCGCGATGATTATATTCAACAAATCATAAAGACATTGGAACAATATATTTA
ATTTTTGGGTCATGAGCTGGAATATTAGGCTTAAGTATAAGAATTTTAATTCGAATAGAA
TTAGCAAGCCCAGGGACATTAATTGGTAATGATCAAATTTATAATGTAATTGTAACAGCC
CATGCTTTTGTTATAATTTTTTTTATAGTTATACCTATTATAATTGGAGGATTTGGTAAT
TGATTAGTCCCAATCATATTAGGGTCTCCAGATATAGCATTTCCTCGAATAAATAATATA
AGCTTTTGATTATTACCCCCTTCTCTTTTTTTACTATTAAATTCATCTTTAATTGAATCG
GGAGCAGGAACTGGATGAACAGTTTACCCTCCACTTTCTTCAAATTTATCTCATTACGGA
CCTTCGGTTGACTTAGCTATTTTTTCTTTGCACCTTGCAGGTGCATCATCAATTCTTGGT
GCTATTAATTTTATTACAACTATTATTAATATACGATCAATTGGATTAACAATAGAACGT
ATACCTTTATTTGTTTGATCTGTTTTAATTACAGCAATTTTACTATTACTTTCACTTCCA
GTTCTTGCTGGCGCAATTACTATATTATTAACAGATCGAAATTTTAA-------------
------------------------------------------------------------
------------------------------------------------------------
------------------------------------------------------------
---------------------

#Hyalomma_truncatum_AJ437090
------TTACCGCGATGATTATATTCAACAAATCATAAAGACATTGGAACAATATATTTA
ATTTTTGGGTCATGAGCTGGAATATTAGGCTTAAGTATAAGAATTTTAATTCGAATAGAA
TTAGCAAGCCCAGGGACATTAATTGGTAATGATCAAATTTATAATGTAATTGTAACAGCC
CATGCTTTTGTTATAATTTTTTTTATAGTTATACCTATTATAATTGGAGGATTTGGTAAT
TGATTAGTCCCAATCATATTAGGGTCTCCAGATATAGCATTTCCTCGAATAAATAATATA
AGCTTTTGATTATTACCCCCTTCTCTTTTTTTACTATTAAATTCATCTTTAATTGAATCG
GGAGCAGGAACTGGATGAACAGTTTACCCTCCACTTTCTTCAAATTTATCTCATTACGGA
CCTTCGGTTGACTTAGCTATTTTTTCTTTGCACCTTGCAGGTGCATCATCAATTCTTGGT
GCTATTAATTTTATTACAACTATTATTAATATACGATCAATTGGATTAACAATAGAACGT
ATACCTTTATTTGTTTGATCTGTTTTAATTACAGCAATTTTACTATTACTTTCACTTCCA
GTTCTTGCTGGCGCAATTACTATATTATTAACAGATCGAAATTTTAA-------------
------------------------------------------------------------
------------------------------------------------------------
------------------------------------------------------------
---------------------

#36_sample_Hyalomma_asiaticum_asiaticum
GCCATTTTACCGCGATGATTATATTCAACAAATCATAAAGACATTGGAACAATATATTTA
ATTTTTGGTGCCTGAGCTGGAATATTAGGTCTTAGAATGAGAATATTAATTCGTATAGAA
CTAGCACATCCTGGAACATTAATTGGCAATGATCAAATTTATAATGTAATTGTAACAGCT
CATGCTTTCGTTATAATTTTTTTTATAGTTATACCTATCATAATTGGCGGATTCGGAAAT
TGATTAGTTCCAATTATACTAGGATCCCCTGATATAGCATTCCCTCGAATAAATAATATA
AGATTTTGACTTTTACCCCCTTCTCTCTTTTTACTTTTAAATTCATCAATAATTGAATCG
GGAGCTGGAACTGGCTGAACAGTTTATCCTCCCCTTTCTTCAAATTTATCACATTATGGT
CCTTCAGTGGATATAGCTATTTTTTCACTTCATTTAGCAGGCGCCTCTTCTATTCTTGGG
GCTATTAATTTTATTACAACTATTATTAATATACGTTCAATTGGATTAACAATAGAACGA
ATACCTTTATTTGTCTGATCTGTTTTGATTACTGCAATCTTACTTTTACTTTCTCTCCCG
GTTCTTGCCGGTGCAATTACAATACTATTAACAGATCGAAATTTCAA-------------
------------------------------------------------------------
------------------------------------------------------------
------------------------------------------------------------
---------------------

#37_sample_Hyalomma_asiaticum_asiaticum
GCCATTTTACCGCGATGATTATATTCAACAAATCATAAAGACATTGGAACAATATATTTA
ATTTTTGGTGCCTGAGCTGGAATATTAGGTCTTAGAATGAGAATATTAATTCGTATAGAA
CTAGCACATCCTGGAACATTAATTGGCAATGATCAAATTTATAATGTAATTGTAACAGCC
CATGCTTTCGTTATAATTTTTTTTATAGTTATACCTATCATAATTGGCGGATTCGGAAAT
TGATTAGTTCCAATTATACTAGGATCCCCTGATATAGCATTCCCTCGAATAAATAATATA
AGATTTTGACTTTTACCCCCTTCTCTCTTTTTACTTTTAAATTCATCAATAATTGAATCG
GGAGCTGGAACTGGTTGAACAGTTTATCCTCCCCTTTCTTCAAATTTATCACATTATGGT
CCTTCAGTGGATATAGCTATTTTTTCACTTCATTTAGCAGGCGCCTCTTCTATTCTTGGG
GCTATTAATTTTATTACAACTATTATTAATATACGTTCAATTGGATTAACAATAGAACGA
ATACCTTTATTTGTCTGATCTGTTTTGATTACTGCAATCTTACTTTTACTTTCTCTCCCG
GTTCTTGCCGGTGCAATTACAATACTATTAACAGATCGAAATTTCAA-------------
------------------------------------------------------------
------------------------------------------------------------
------------------------------------------------------------
---------------------

#38_sample_Hyalomma_asiaticum_asiaticum
GCCATTTTACCGCGATGATTATATTCAACAAATCATAAAGACATTGGAACAATATATTTA
ATTTTTGGTGCCTGAGCTGGGATATTAGGTCTTAGAATGAGAATATTAATTCGTATAGAA
CTAGCACATCCTGGAACATTAATTGGCAATGATCAAATTTATAATGTAATTGTAACAGCT
CATGCTTTCGTTATAATTTTTTTTATAGTTATACCTATCATAATTGGCGGATTCGGAAAT
TGATTAGTTCCAATTATACTAGGATCCCCTGATATAGCATTCCCTCGAATAAATAATATA
AGATTTTGACTTTTACCCCCTTCTCTCTTTTTACTTTTAAATTCATCAATAATTGAATCG
GGAGCTGGAACTGGCTGAACAGTTTATCCTCCCCTTTCTTCAAATTTATCACATTATGGT
CCTTCAGTGGATATAGCTATTTTTTCACTTCATTTAGCAGGCGCCTCTTCTATTCTTGGG
GCTATTAATTTTATTACAACTATTATTAATATACGTTCAATTGGATTAACAATAGAACGA
ATACCTTTATTTGTCTGATCTGTTTTGATTACTGCAATCTTACTTTTACTTTCTCTCCCG
GTTCTTGCCGGTGCAATTACAATACTATTAACAGATCGAAATTTCAA-------------
------------------------------------------------------------
------------------------------------------------------------
------------------------------------------------------------
---------------------

#41_sample_Hyalomma_asiaticum_asiaticum
GCCATTTTACCGCGATGATTATATTCAACAAATCATAAAGACATTGGAACAATATATTTA
ATTTTTGGTGCCTGAGCTGGAATATTAGGTCTTAGAATGAGAATATTAATTCGTATAGAA
CTAGCACATCCTGGAACATTAATTGGCAATGATCAAATTTATAATGTAATTGTAACAGCT
CATGCTTTCGTTATAATTTTTTTTATAGTTATACCTATCATAATTGGCGGATTCGGAAAT
TGATTAGTTCCAATTATACTAGGATCCCCTGATATAGCATTCCCCCGAATAAATAATATA
AGATTTTGACTTTTACCCCCTTCTCTCTTTTTACTTTTAAATTCATCAATAATTGAATCG
GGAGCTGGAACTGGCTGAACAGTTTATCCTCCCCTTTCTTCAAATTTATCACATTATGGT
CCTTCAGTGGATATAGCTATTTTTTCACTTCATTTAGCAGGCGCCTCTTCTATTCTTGGG
GCTATTAATTTTATTACAACTATTATTAATATACGTTCAATTGGATTAACAATAGAACGA
ATACCTTTATTTGTCTGATCTGTTTTGATTACTGCAATCTTACTTTTACTTTCTCTCCCA
GTTCTTGCCGGTGCAATTACAATACTATTAACAGATCGAAATTTCAA-------------
------------------------------------------------------------
------------------------------------------------------------
------------------------------------------------------------
---------------------

#39_sample_Hyalomma_asiaticum_asiaticum
----------------------------------ATAAAGACATTGGAACAATATATTTA
ATTTTTGGTGCCTGAGCTGGAATATTAGGTCTTAGAATGAGAATATTAATTCGTATAGAA
CTAGCACATCCTGGAACATTAATTGGCAATGATCAAAATTATAATGTAATTGTAACAGCT
CATGCTTTCGTTATAATTTTTTTTATAGTTATACCTATCATAATTGGCGGATTCGGAAAT
TGATTAGTTCCAATTATACTAGGATCCCCTGATATAGCATTCCCTCGAATAAATAATATA
AGATTTTGACTTTTACCCCCTTCTCTCTTTTTACTTTTAAATTCATCAATAATTGAATCG
GGAGCTGGAACTGGCTGAACAGTTTATCCTCCCCTTTCTTCAAATTTATCACATTATGGT
CCTTCAGTGGATATAGCTATTTTTTCACTTCATTTAGCAGGCGCCTCTTCTATTCTTGGG
GCTATTAATTTTATTACAACTATTATTAATATACGTTCAATTGGATTAACAATAGAACGA
ATACCTTTATTTGTCTGATCTGTTTTGATTACTGCAATCTTACTTTTACTTTCTCTCCCG
GTTCTTGCTGGTGCAATTACAATATTATTAACAGATCGAAATTTCAATACTTCCTTTTTT
GACCCTTCTGGGGGTGGGGACCCTATTCTTTACCAACATTTATTTTGATT----------
------------------------------------------------------------
------------------------------------------------------------
---------------------

#42_sample_Hyalomma_asiaticum_asiaticum
------------------------------AATCATAAAGACATTGGAACAATATATTTA
ATTTTTGGTGCCTGAGCTGGGATATTAGGTCTTAGAATGAGAATATTAATTCGTATAGAA
CTAGCACATCCTGGAACATTAATTGGCAATGATCAAATTTATAATGTAATTGTAACAGCT
CATGCTTTCGTTATAATTTTTTTTATAGTTATACCTATCATAATTGGCGGATTCGGAAAT
TGATTAGTTCCAATTATACTAGGATCCCCTGATATAGCATTCCCTCGAATAAATAATATA
AGATTTTGACTTTTACCCCCTTCTCTCTTTTTACTTTTAAATTCATCAATAATTGAATCG
GGAGCTGGAACTGGCTGAACAGTTTATCCTCCCCTTTCTTCAAATTTATCACATTATGGT
CCTTCAGTGGATATAGCTATTTTTTCACTTCATTTAGCAGGCGCCTCTTCTATTCTTGGG
GCTATTAATTTTATTACAACTATTATTAATATACGTTCAATTGGATTAACAATAGAACGA
ATACCTTTATTTGTCTGATCTGTTTTGATTACTGCAATCTTACTTTTACTTTCTCTCCCG
GTTCTTGCCGGTGCGATTACAATACTATTAACAGATCGAAATTTCAATACTTCCTTTTTT
GACCCTTCTGGGGGTGGGGACCCTATTCTTTACCAACATTTATTTTGATT----------
------------------------------------------------------------
------------------------------------------------------------
---------------------

#48_sample_Hyalomma_asiaticum_asiaticum
--------------------------------------AGACATTGGAACAATATATTTA
ATTTTTGGTGCCTGAGCTGGAATATTAGGTCTTAGAATGAGAATATTAATTCGTATAGAA
CTAGCACATCCTGGAACATTAATTGGCAATGATCAAATTTATAATGTAATTGTAACAGCT
CATGCTTTCGTTATAATTTTTTTTATAGTTATACCTATCATAATTGGCGGATTCGGAAAT
TGATTAGTTCCAATTATACTAGGATCCCCTGATATAGCATTCCCTCGAATAAATAATATA
AGATTTTGACTTTTACCCCCTTCTCTCTTTTTACTTTTAAATTCATCAATAATTGAATCG
GGAGCTGGAACTGGCTGAACAGTTTATCCTCCCCTTTCTTCAAATTTATCACATTATGGT
CCTTCAGTGGATATAGCTATTTTTTCACTTCATTTAGCAGGCGCCTCTTCTATTCTTGGG
GCTATTAATTTTATTACAACTATTATTAATATACGTTCAATTGGATTAACAATAGAACGA
ATACCTTTATTTGTCTGATCTGTTTTGATTACTGCAATCTTACTTTTACTTTCTCTCCCG
GTTCTTGCCGGTGCAATTACAATACTATTAACAGATCGAAATTTCAATACTTCCTTTTTT
GACCCTTCTGGGGGTGGGGATCCTATTCTTTACCAACATTTATTTTGATT----------
------------------------------------------------------------
------------------------------------------------------------
---------------------

#43_sample_Hyalomma_asiaticum_asiaticum
GCCATTTTACCGCGATGATTATATTCAACAAATCATAAAGACATTGGAACAATATATTTA
ATTTTTGGTGCCTGAGCTGGGATATTAGGTCTTAGAATGAGAATATTAATTCGTATAGAA
CTAGCACATCCTGGAATATTAATTGGCAATGATCAAATTTATAATGTAATTGTAACAGCT
CATGCTTTCGTTATAATTTTTTTTATAGTTATACCTATCATAATTGGCGGATTCGGAAAT
TGATTAGTTCCAATTATACTAGGATCCCCTGATATAGCATTCCCTCGAATAAATAATATA
AGATTTTGACTTTTACCCCCTTCTCTCTTTTTACTTTTAAATTCATCAATAATTGAATCG
GGAGCTGGAACTGGCTGAACAGTTTATCCTCCCCTTTCTTCAAATTTATCACATTATGGT
CCTTCAGTGGATATAGCTATTTTTTCACTTCATTTAGCAGGCGCCTCTTCTATTCTTGGG
GCTATTAATTTTATTACAACTATTATTAATATACGTTCAATTGGATTAACAATAGAACGA
ATACCTTTATTTGTCTGATCTGTTTTGATTACTGCAATCTTACTTTTACTTTCTCTCCCG
GTTCTTGCCGGTGCAATTACAATACTATTAACAGATCGAAATTTCAA-------------
------------------------------------------------------------
------------------------------------------------------------
------------------------------------------------------------
---------------------

#44_sample_Hyalomma_asiaticum_asiaticum
GCCATTTTACCGCGATGATTATATTCAACAAATCATAAAGACATTGGAACAATATATTTA
ATTTTTGGTGCCTGAGCTGGAATATTAGGTCTTAGAATGAGAATATTAATTCGTATAGAA
CTAGCACATCCTGGAACATTAATTGGCAATGATCAAATTTATAATGTAATTGTAACAGCT
CATGCTTTCGTTATAATTTTTTTTATAGTTATACCTATCATAATTGGCGGATTCGGAAAT
TGATTAGTTCCAATTATACTAGGATCCCCTGATATAGCATTCCCTCGAATAAATAATATA
AGATTTTGACTTTTACCCCCTTCTCTCTTTTTACTTTTAAATTCATCAATAATTGAATCG
GGAGCTGGAACTGGCTGAACAGTTTATCCTCCCCTTTCTTCAAATTTATCACATTATGGT
CCTTCAGTGGATATAGCTATTTTTTCACTTCATTTAGCAGGCGCCTCTTCTATTCTTGGG
GCTATTAATTTTATTACAACTATTATTAATATACGTTCAATTGGATTAACAATAGAACGA
ATACCTTTATTTGTCTGATCTGTTTTGATTACTGCAATCTTACTTTTACTTTCTCTCCCG
GTTCTTGCCGGTGCAATTACAATACTATTAACAGATCGAAATTTCAA-------------
------------------------------------------------------------
------------------------------------------------------------
------------------------------------------------------------
---------------------

#45_sample_Hyalomma_asiaticum_asiaticum
GCCATTTTACCGCGATGATTATATTCAACAAATCATAAAGACATTGGAACAATATATTTA
ATTTTTGGTGCCTGAGCTGGAATATTAGGTCTTAGAATGAGAATATTAATTCGTATAGAA
CTAGCACATCCTGGAACATTAATTGGCAATGATCAAATTTATAATGTAATTGTAACAGCT
CATGCTTTCGTTATAATTTTTTTTATAGTTATACCTATCATAATTGGCGGATTCGGAAAT
TGATTAGTTCCAATTATACTAGGATCCCCTGATATAGCATTCCCTCGAATAAATAATATA
AGATTTTGACTTTTACCCCCTTCTCTCTTTTTACTTTTAAATTCATCAATAATTGAATCG
GGAGCTGGAACTGGCTGAACAGTTTATCCTCCCCTTTCTTCAAATTTATCACATTATGGT
CCTTCAGTGGATATAGCTATTTTTTCACTTCATTTAGCAGGTGCCTCTTCTATTCTTGGG
GCTATTAATTTTATTACAACTATTATTAATATACGTTCAATTGGATTAACAATAGAACGA
ATACCTTTATTTGTCTGATCTGTTTTGATTACTGCAATCTTACTTTTACTTTCTCTCCCG
GTTCTTGCCGGTGCAATTACAATACTATTAACAGATCGAAATTTCAA-------------
------------------------------------------------------------
------------------------------------------------------------
------------------------------------------------------------
---------------------

#46_sample_Hyalomma_asiaticum_asiaticum
GCCATTTTACCGCGATGATTATATTCAACAAATCATAAAGACATTGGAACAATATATTTA
ATTTTTGGTGCCTGAGCTGGGATATTAGGTCTTAGAATGAGAATATTAATTCGTATAGAA
CTAGCACATCCTGGAACATTAATTGGCAATGATCAAATTTATAATGTAATTGTAACAGCT
CATGCTTTCGTTATAATTTTTTTTATAGTTATACCTATCATAATTGGCGGATTCGGAAAT
TGATTAGTTCCAATTATACTAGGATCCCCTGATATAGCATTCCCTCGAATAAATAATATA
AGATTTTGACTTTTACCCCCTTCTCTTTTTTTACTTTTAAATTCATCAATAATTGAATCG
GGAGCTGGAACTGGCTGAACAGTTTATCCTCCCCTTTCTTCAAATTTATCACATTATGGT
CCTTCAGTGGATATAGCTATTTTTTCACTTCATTTAGCAGGCGCCTCTTCTATTCTTGGG
GCTATTAATTTTATTACAACTATTATTAATATACGTTCAATTGGATTAACAATAGAACGA
ATACCTTTATTTGTCTGATCTGTTTTGATTACTGCAATCTTACTTTTACTTTCTCTCCCG
GTTCTTGCCGGTGCAATTACAATACTATTAACAGATCGAAATTTCAA-------------
------------------------------------------------------------
------------------------------------------------------------
------------------------------------------------------------
---------------------

#47_sample_Hyalomma_asiaticum_asiaticum
GCCATTTTACCGCGATGATTATATTCAACAAATCATAAAGACATTGGAACAATATATTTA
ATTTTTGGTGCCTGAGCTGGAATATTAGGTCTTAGAATGAGAATATTAATTCGTATAGAA
CTAGCACATCCTGGAACATTAATTGGCAATGATCAAATTTATAATGTAATTGTAACAGCT
CATGCTTTCGTTATAATTTTTTTTATAGTTATACCTATCATAATTGGCGGATTCGGAAAT
TGATTAGTTCCAATTATACTAGGATCCCCTGATATAGCATTCCCTCGAATAAATAATATA
AGATTTTGACTTTTACCCCCTTCTCTCTTTTTACTTTTAAATTCATCAATAATTGAATCG
GGAGCTGGAACTGGCTGAACAGTTTATCCTCCCCTTTCTTCAAATTTATCACATTATGGT
CCTTCAGTGGATATAGCTATTTTTTCACTTCATTTAGCAGGCGCCTCTTCTATTCTTGGG
GCTATTAATTTTATTACAACTATTATTAATATACGTTCAATTGGATTAACAATAGAACGA
ATACCTTTATTTGTCTGATCTGTTTTGATTACTGCAATCTTACTTTTACTTTCTCTCCCG
GTTCTTGCCGGTGCAATTACAATACTATTAACAGATCGAAATTTCAA-------------
------------------------------------------------------------
------------------------------------------------------------
------------------------------------------------------------
---------------------

#49_sample_Hyalomma_asiaticum_asiaticum
GCCATTTTACCGCGATGATTATATTCAACAAATCATAAAGACATTGGAACAATATATTTA
ATTTTTGGTGCCTGAGCTGGGATATTAGGTCTTAGAATGAGAATATTAATTCGTATAGAA
CTAGCACATCCTGGAACATTAATTGGCAATGATCAAATTTATAATGTAATTGTAACAGCT
CATGCTTTCGTTATAATTTTTTTTATAGTTATACCTATCATAATTGGCGGATTCGGAAAT
TGATTAGTTCCAATTATACTAGGATCCCCTGATATAGCATTCCCTCGAATAAATAATATA
AGATTTTGACTTTTACCCCCTTCTCTCTTTTTACTTTTAAATTCATCAATAATTGAATCA
GGAGCTGGAACTGGCTGAACAGTTTATCCTCCCCTTTCTTCAAATTTATCACATTATGGT
CCTTCAGTGGATATAGCTATTTTTTCACTTCATTTAGCAGGCGCCTCTTCTATTCTTGGG
GCTATTAATTTTATTACAACTATTATTAATATACGTTCAATTGGATTAACAATAGAACGA
ATACCTTTATTTGTCTGATCTGTTTTGATTACTGCAATCTTACTTTTACTTTCTCTCCCG
GTTCTTGCCGGTGCAATTACAATACTATTAACAGATCGAAATTTCAA-------------
------------------------------------------------------------
------------------------------------------------------------
------------------------------------------------------------
---------------------

#50_sample_Hyalomma_asiaticum_asiaticum
GCCATTTTACCGCGATGATTATATTCAACAAATCATAAAGACATTGGAACAATATATTTA
ATTTTTGGTGCCTGAGCTGGGATATTAGGTCTTAGAATGAGAATATTAATTCGTATAGAA
CTAGCACATCCTGGAACATTAATTGGCAATGATCAAATTTATAATGTAATTGTAACAGCT
CATGCTTTCGTTATAATTTTTTTTATAGTTATACCTATCATAATTGGCGGATTCGGAAAT
TGATTAGTTCCAATTATACTAGGATCCCCTGATATAGCATTCCCTCGAATAAATAATATA
AGATTTTGACTTTTACCCCCTTCTCTCTTTTTACTTTTAAATTCATCAATAATTGAATCG
GGAGCTGGAACTGGCTGAACAGTTTATCCTCCCCTTTCTTCAAATTTATCACATTATGGT
CCTTCAGTGGATATAGCTATTTTTTCACTTCATTTAGCAGGCGCCTCTTCTATTCTTGGG
GCTATTAATTTTATTACAACTATTATTAATATACGTTCAATTGGATTAACAATAGAACGA
ATACCTTTATTTGTCTGATCTGTTTTGATTACTGCAATCTTACTTTTACTTTCTCTCCCG
GTTCTTGCCGGTGCAATTACAATACTATTAACAGATCGAAATTTCAA-------------
------------------------------------------------------------
------------------------------------------------------------
------------------------------------------------------------
---------------------

#51_sample_Hyalomma_asiaticum_asiaticum
GCCATTTTACCGCGATGATTATATTCAACAAATCATAAAGACATTGGAACAATATATTTA
ATTTTTGGTGCCTGAGCTGGGATATTAGGTCTTAGAATGAGAATATTAATTCGTATAGAA
CTAGCACATCCTGGAACATTAATTGGCAATGATCAAATTTATAATGTAATTGTAACAGCT
CATGCTTTCGTTATAATTTTTTTTATAGTTATACCTATCATAATTGGCGGATTCGGAAAT
TGATTAGTTCCAATTATACTAGGATCTCCTGATATAGCATTCCCTCGAATAAATAATATA
AGATTTTGACTTTTACCCCCTTCTCTCTTTTTACTTTTAAATTCATCAATAATTGAATCG
GGAGCTGGAACTGGCTGAACAGTTTATCCTCCCCTTTCTTCAAATTTATCACATTATGGT
CCTTCAGTGGATATAGCTATTTTTTCACTTCATTTAGCAGGCGCCTCTTCTATTCTTGGG
GCTATTAATTTTATTACAACTATTATTAATATACGTTCAATTGGATTAACAATAGAACGA
ATACCTTTATTTGTCTGATCTGTTTTGATTACTGCAATCTTACTTTTACTTTCTCTCCCG
GTTCTTGCCGGTGCAATTACAATACTATTAACAGATCGAAATTTCAA-------------
------------------------------------------------------------
------------------------------------------------------------
------------------------------------------------------------
---------------------

#53_sample_Hyalomma_asiaticum_asiaticum
GCCATTTTACCGCGATGATTATATTCAACAAATCATAAAGACATTGGAACAATATATTTA
ATTTTTGGTGCCTGAGCTGGAATATTAGGTCTTAGAATGAGAATATTAATTCGTATAGAA
CTAGCACATCCTGGAACATTAATTGGCAATGATCAAATTTATAATGTAATTGTAACAGCT
CATGCTTTCGTTATAATTTTTTTTATAGTTATACCTATCATAATTGGCGGATTCGGAAAT
TGATTAGTTCCAATTATACTAGGATCCCCTGATATAGCATTCCCTCGAATAAATAATATA
AGATTTTGACTTTTACCCCCTTCTCTCTTTTTACTTTTAAATTCATCAATAATTGAATCG
GGAGCTGGAACTGGCTGAACAGTTTATCCTCCCCTTTCTTCAAATTTATCACATTATGGT
CCTTCAGTGGATATAGCTATTTTTTCACTTCATTTAGCAGGCGCCTCTTCTATTCTTGGG
GCTATTAATTTTATTACAACTATTATTAATATACGTTCAATTGGATTAACAATAGAACGA
ATACCTTTATTTGTCTGATCTGTTTTGATTACTGCAATCTTACTTTTACTTTCTCTCCCG
GTTCTTGCCGGTGCAATTACAATACTATTAACAGATCGAAATTTCAA-------------
------------------------------------------------------------
------------------------------------------------------------
------------------------------------------------------------
---------------------

#54_sample_Hyalomma_asiaticum_asiaticum
GCCATTTTACCGCGATGATTATATTCAACAAATCATAAAGACATTGGAACAATATATTTA
ATTTTTGGTGCCTGAGCTGGAATATTAGGTCTTAGAATGAGAATATTAATTCGTATAGAA
CTAGCACATCCTGGAACATTAATTGGCAATGATCAAATTTATAATGTAATTGTAACAGCT
CATGCTTTCGTTATAATTTTTTTTATAGTTATACCTATCATAATTGGCGGATTCGGAAAT
TGATTAGTTCCAATTATACTAGGATCCCCTGATATAGCATTCCCTCGAATAAATAATATA
AGATTTTGACTTTTACCCCCTTCTCTCTTTTTACTTTTAAATTCATCAATAATTGAATCG
GGAGCTGGAACTGGCTGAACAATTTATCCTCCCCTTTCTTCAAATTTATCACATTATGGT
CCTTCAGTGGATATAGCTATTTTTTCACTTCATTTAGCAGGCGCCTCTTCTATTCTTGGG
GCTATTAATTTTATTACAACTATTATTAATATACGTTCAATTGGATTAACAATAGAACGA
ATACCTTTATTTGTCTGATCTGTTTTGATTACTGCAATCTTACTTTTACTTTCTCTCCCG
GTTCTTGCCGGTGCAATTACAATACTATTAACAGATCGAAATTTCAA-------------
------------------------------------------------------------
------------------------------------------------------------
------------------------------------------------------------
---------------------

#55_sample_Hyalomma_asiaticum_asiaticum
-----------------------------------TAAAGACATTGGAACAATATATTTA
ATTTTTGGTGCCTGAGCTGGAATATTAGGTCTTAGAATGAGAATATTAATTCGTATAGAA
CTAGCACATCCTGGAACATTAATTGGCAATGATCAAATTTATAATGTAATTGTAACAGCT
CATGCTTTCGTTATAATTTTTTTTATAGTTATACCTATCATAATTGGCGGATTCGGAAAT
TGATTAGTTCCAATTATACTAGGATCCCCTGATATAGCATTCCCTCGAATAAATAATATA
AGATTTTGACTTTTACCCCCTTCTCTCTTTTTACTTTTAAATTCATCAATAATTGAATCG
GGAGCTGGAACTGGCTGAACAATTTATCCTCCCCTTTCTTCAAATTTATCACATTATGGT
CCTTCAGTGGATATAGCTATTTTTTCACTTCATTTAGCAGGCGCCTCTTCTATTCTTGGG
GCTATTAATTTTATTACAACTATTATTAATATACGTTCAATTGGATTAACAATAGAACGA
ATACCTTTATTTGTCTGATCTGTTTTGATTACTGCAATCTTACTTTTACTTTCTCTCCCG
GTTCTTGCCGGTGCAATTACAATACTATTAACAGATCGAAATTTCAATACTTCCTTTTTT
GACCCTTCTGGGGGTGGGGATCCTATTCTTTACCAACATTTATTTTGATT----------
------------------------------------------------------------
------------------------------------------------------------
---------------------

#143_sample_Hyalomma_detritum
--------------------------------------------TGGAACAATATATTTA
ATTTTTGGTTCTTGATCTGGAATACTTGGTCTAAGAATAAGAATACTAATTCGCATAGAA
TTAGCTTATCCTGGTTCATTAATTGGAAATGATCAAATTTATAATGTAATTGTAACAGCT
CATGCTTTTGTAATAATTTTTTTTATAGTTATACCAATTATAATTGGAGGATTTGGGAAT
TGATTAGTTCCAATTATATTAGGATCCCCAGATATAGCATTTCCTCGAATAAATAATATA
AGATTTTGACTTTTACCACCATCTCTTTTTTTACTCTTAAATTCATCATTAATTGAATCC
GGAGCTGGAACTGGATGAACAGTTTACCCTCCCCTTTCCTCAAATTTATCTCATTACGGC
CCCTCAGTGGATATAGCTATTTTTTCACTTCATTTAGCAGGAGCCTCCTCTATTCTTGGG
GCTATTAATTTTATTACAACCATTATTAATATACGTTCAATTGGATTAACAATAGAACGA
ATACCTTTATTTGTTTGATCTGTTTTAATTACAGCAATTTTACTTTTACTTTCTCTCCCA
GTTCTTGCTGGAGCAATTACAATATTATTAACAGATCGAAATTTTAATACTTCTTTTTTT
GATCCTTCTGGAGGTGGGGATCCAATTCTTTATCAACATTTATTTTGATT----------
------------------------------------------------------------
------------------------------------------------------------
---------------------

#144_sample_Hyalomma_detritum
----------------------------------------------------TATATTTA
ATTTTTGGTTCTTGATCTGGAATACTTGGTCTAAGAATAAGAATACTAATTCGCATAGAA
TTAGCTTATCCTGGTTCATTAATTGGAAATGATCAAATTTATAATGTAATTGTAACAGCT
CATGCTTTTGTAATAATTTTTTTTATAGTTATACCAATTATAATTGGAGGATTTGGGAAT
TGATTAGTTCCAATTATATTAGGATCCCCAGATATAGCATTTCCTCGAATAAATAATATA
AGATTTTGACTTTTACCACCATCTCTTTTTTTACTCTTAAATTCATCATTAATTGAATCC
GGAGCTGGAACTGGATGAACAGTTTACCCTCCCCTTTCCTCAAATTTATCTCATTACGGC
CCCTCAGTGGATATAGCTATTTTTTCACTTCATTTAGCAGGAGCCTCCTCTATTCTTGGG
GCTATTAATTTTATTACAACCATTATTAATATACGTTCAATTGGATTAACAATAGAACGA
ATACCTTTATTTGTTTGATCTGTTTTAATTACAGCAATTTTACTTTTACTTTCTCTCCCA
GTTCTTGCTGGAGCAATTACAATATTATTAACAGATCGAAATTTTAATACTTCTTTTTTT
GATCCTTCTGGAGGTGGGGATCCAATTCTTTATCAACATTTATTTTGATT----------
------------------------------------------------------------
------------------------------------------------------------
---------------------

#145_sample_Hyalomma_detritum
--------------------------------------------TGGAACAATATATTTA
ATTTTTGGTTCTTGATCTGGAATACTTGGTCTAAGAATAAGAATACTAATTCGCATAGAA
TTAGCTTATCCTGGTTCATTAATTGGAAATGATCAAATTTATAATGTAATTGTAACAGCT
CATGCTTTTGTAATAATTTTTTTTATAGTTATACCAATTATAATTGGAGGATTTGGGAAT
TGATTAGTTCCAATTATATTAGGATCCCCAGATATAGCATTTCCTCGAATAAATAATATA
AGATTTTGACTTTTACCACCATCTCTTTTTTTACTCTTAAATTCATCATTAATTGAATCC
GGAGCTGGAACTGGATGAACAGTTTACCCTCCCCTTTCCTCAAATTTATCTCATTACGGC
CCCTCAGTGGATATAGCTATTTTTTCACTTCATTTAGCAGGAGCCTCCTCTATTCTTGGG
GCTATTAATTTTATTACAACCATTATTAATATACGTTCAATTGGATTAACAATAGAACGA
ATACCTTTATTTGTTTGATCTGTTTTAATTACAGCAATTTTACTTTTACTTTCTCTCCCA
GTTCTTGCTGGAGCAATTACAATATTATTAACAGATCGAAATTTTAATACTTCTTTTTTT
GATCCTTCTGGAGGTGGGGATCCAATTCTTTATCAACATTTATTTTGATT----------
------------------------------------------------------------
------------------------------------------------------------
---------------------

#190_sample_Hyalomma_anatolicum_anatolicum
------------------------------------------------------------
---------------------ATATTAGGATTAAGAATAAGAATTTTAATTCGAATAGAA
TTAGCAAGTCCAGGAACACTTATTGGTAATGATCAAATTTATAACGTAATTGTCACAGCG
CATGCTTTTGTTATAATTTTTTTTATAGTTATACCTATTATAATTGGAGGTTTTGGAAAT
TGATTAGTACCAATTATATTAGGCTCCCCAGATATAGCATTTCCTCGTATAAATAATATA
AGATTTTGATTATTACCCCCTTCTCTTTTTTTACTATTAAATTCATCCCTAATTGAATCA
GGGGCAGGAACCGGATGAACAGTTTATCCTCCACTTTCTTCAAATTTATCCCACTACGGA
CCTTCAGTTGATATAGCCATCTTTTCTTTACACCTTGCAGGCGCATCATCAATTCTTGGA
GCTATTAATTTTATCACAACTATTATTAATATACGGTCAATTGGATTAACAATAGAACGT
ATACCTTTATTTGTTTGATCTGTCTTAATTACAGCAATTCTTTTATTACTTTCACTTCCA
GTTCTTGCTGGAGCAATTACCATATTATTAACAGATCGAAATTTTAATACTTCATTTTTT
GACCCCTCAGGTGGTGGTGATCCTATTCTTTATCAACATTTATTTTGGTT----------
------------------------------------------------------------
------------------------------------------------------------
---------------------

#187_sample_Hyalomma_anatolicum_anatolicum
---------------------------------------AACCTTGGAACAATATATTTA
ATTTTTGGGTCCTGAGCCGGAATATTAGGATTAAGAATAAGAATTTTAATTCGAATAGAA
TTAGCAAGTCCAGGAACACTTATTGGTAATGATCAAATTTATAACGTAATTGTCACAGCG
CATGCTTTTGTTATAATTTTTTTTATAGTTATACCTATTATAATTGGAGGTTTTGGAAAT
TGATTAGTACCAATTATATTAGGCTCCCCAGATATAGCATTTCCTCGTATAAATAATATA
AGATTTTGATTATTACCCCCTTCTCTTTTTTTACTATTAAATTCATCCCTAATTGAATCA
GGGGCAGGAACCGGATGAACAGTTTATCCTCCACTTTCTTCAAATTTATCCCACTACGGA
CCTTCAGTTGATATAGCCATCTTTTCTTTACACCTTGCAGGCGCATCATCAATTCTTGGA
GCTATTAATTTTATCACAACTATTATTAATATACGGTCAATTGGATTAACAATAGAACGT
ATACCTTTATTTGTTTGATCTGTCTTAATTACAGCAATTCTTTTATTACTTTCACTTCCA
GTTCTTGCTGGAGCAATTACCATATTATTAACAGATCGAAATTTTAATACTTCATTTTTT
GACCCCTCAGGTGGTGGTGATCCTATTCTTTATCAACATTTATTTTGGTT----------
------------------------------------------------------------
------------------------------------------------------------
---------------------

#189_sample_Hyalomma_asiaticum_asiaticum
-----------------------------TTATCATAAAGACCTTGGAACAATATATTTA
ATTTTTGGTGCCTGAGCTGGAATATTAGGTCTTAGAATGAGAATATTAATTCGTATAGAA
CTAGCACATCCTGGAACATTAATTGGCAATGATCAAATTTATAATGTAATTGTAACAGCT
CATGCTTTCGTTATAATTTTTTTTATAGTTATACCTATCATAATTGGCGGATTCGGAAAT
TGATTAGTTCCAATTATACTAGGATCCCCTGATATAGCATTCCCTCGAATAAATAATATA
AGATTTTGACTTTTACCCCCTTCTCTCTTTTTACTTTTAAATTCATCAATAATTGAATCG
GGAGCTGGAACTGGTTGAACAGTTTATCCTCCCCTTTCTTCAAATTTATCACATTATGGT
CCTTCAGTGGATATAGCTATTTTTTCACTTCATTTAGCAGGCGCCTCTTCTATTCTTGGG
GCTATTAATTTTATTACAACTATTATTAATATACGTTCAATTGGATTAACAATAGAACGA
ATACCTTTATTTGTCTGATCTGTTTTGATTACTGCAATCTTACTTTTACTTTCTCTCCCG
GTTCTTGCCGGTGCAATTACAATACTATTAACAGATCGAAATTTCAATACTTCCTTTTTT
GACCCTTCTGGGGGTGGGGACCCTATTCTTTACCAACATTTATTTTGGTT----------
------------------------------------------------------------
------------------------------------------------------------
---------------------

#192_sample_Hyalomma_asiaticum_asiaticum
---------------------------------------GGCCTTGGAACAATATATTTA
ATTTTTGGTGCCTGAGCTGGAATATTAGGTCTTAGAATGAGAATATTAATTCGTATAGAA
CTAGCACATCCTGGAACATTAATTGGCAATGATCAAATTTATAATGTAATTGTAACAGCT
CATGCTTTCGTTATAATTTTTTTTATAGTTATACCTATCATAATTGGCGGATTCGGAAAT
TGATTAGTTCCAATTATACTAGGATCCCCTGATATAGCATTCCCTCGAATAAATAATATA
AGATTTTGACTTTTACCCCCTTCTCTCTTTTTACTTTTAAATTCATCAATAATTGAATCG
GGAGCTGGAACTGGCTGAACAGTTTATCCTCCCCTTTCTTCAAATTTATCACATTATGGT
CCTTCAGTGGATATAGCTATTTTTTCACTTCATTTAGCAGGCGCCTCTTCTATTCTTGGG
GCTATTAATTTTATTACAACTATTATTAATATACGTTCAATTGGATTAACAATAGAACGA
ATACCTTTATTTGTCTGATCTGTTTTGATTACTGCAATCTTACTTTTACTTTCTCTCCCG
GTTCTTGCCGGTGCAATTACAATACTATTAACAGATCGAAATTTCAATACTTCCTTTTTT
GACCCTTCTGGGGGTGGGGACCCTATTCTTTACCAACATTTATTTTGGTT----------
------------------------------------------------------------
------------------------------------------------------------
---------------------

#Hyalomma_aegyptium_JX394191
------------------------------------------------------------
----------------------------------GCATAAGAATACTAATTCGTATAGAA
TTAGCCCATCCAGGAACTTTAATTGGAAATGATCAAATTTATAATGTAATTGTAACAGCC
CATGCTTTTGTTATAATTTTTTTTATAGTTATACCCATCATAATTGGAGGATTTGGAAAT
TGACTAGTTCCAATCATATTAGGTTCACCAGATATAGCATTTCCTCGAATAAATAATATA
AGATTTTGACTTTTACCTCCTTCTCTTTTTTTATTATTAAATTCATCATTAATTGAATCA
GGAGCTGGCACTGGATGGACAGTTTATCCACCACTTTCCTCAAATTTATCTCATTATGGA
CCTTCAGTAGATATGGCCATTTTTTCATTACATTTAGCGGGCGCATCATCAATTCTTGGA
GCTATTAATTTCATTACAACTATTATTAATATACGATCAATTGGATTAACAATAGAACGT
ATACCTTTATTTGTTTGATCTGTTTTTATCACAGCAATTCTATTATTGCTTTCACTTCCA
GTACTTGCTGGTGCAATTACAATATTATTAACAGATCGAAATTTTAACACTTCTTTCTTC
GATCCTTCAGGAGGTGGGGATCCTATTCTTTATCAACACTTATTTTGATT----------
------------------------------------------------------------
------------------------------------------------------------
---------------------

#Hyalomma_aegyptium_JX394192
------------------------------------------------------------
------------------------------------------ATACTAATTCGTATAGAA
TTAGCCCATCCAGGAACTTTAATTGGAAATGATCAAATTTATAATGTAATTGTAACAGCC
CATGCTTTTGTTATAATTTTTTTTATAGTTATACCTATCATAATTGGAGGATTTGGAAAT
TGACTAGTTCCAATCATATTAGGTTCACCAGATATAGCATTTCCTCGAATAAATAATATA
AGATTTTGACTTTTACCTCCTTCTCTTTTTTTATTATTAAATTCATCATTAATTGAATCA
GGAGCTGGCACTGGATGGACAGTTTATCCACCACTTTCTTCAAATTTATCTCATTATGGA
CCTTCAGTAGACATGGCCATTTTTTCATTACATTTAGCAGGCGCATCATCAATTCTTGGA
GCTATTAATTTCATTACAACTATTATTAATATACGATCAATTGGATTAACAATAGAACGT
ATACCTTTATTTGTTTGATCTGTTTTTATCACAGCAATTCTATTATTGCTTTCACTTCCA
GTACTTGCTGGTGCAATTACAATATTATTAACAGATCGAAATTTTAACACTTCTTTCTTC
GATCCTTCAGGAGGTGGGGATCCTATTCTTTATCAACACTTATTTTGATT----------
------------------------------------------------------------
------------------------------------------------------------
---------------------

#Hyalomma_aegyptium_JX394193
------------------------------------------------------------
----------------------------------GCATAAGAATACTAATTCGTATAGAA
TTAGCCCATCCAGGAACTTTAATTGGAAATGATCAAATTTATAATGTAATTGTAACAGCC
CATGCTTTTGTTATAATTTTTTTTATAGTTATACCCATCATAATTGGAGGATTTGGAAAT
TGACTAGTTCCAATCATATTAGGTTCACCAGATATAGCATTTCCTCGAATAAATAATATA
AGATTTTGACTTTTACCTCCTTCTCTTTTTTTATTATTAAATTCATCATTAATTGAATCA
GGAGCTGGCACTGGATGGACAGTTTATCCACCACTTTCCTCAAATTTATCTCATTATGGA
CCTTCAGTAGATATGGCCATTTTTTCATTACATTTAGCGGGCGCATCATCAATTCTTGGA
GCTATTAATTTCATTACAACTATTATTAATATACGATCAATTGGATTAACAATAGAACGT
ATACCTTTATTTGTTTGATCTGTTTTTATCACAGCAATTCTATTATTGCTTTCACTTCCA
GTACTTGCTGGTGCAATTACAATATTATTAACAGATCGAAATTTTAACACTTCTTTCTTC
GATCCTTCAGGAGGTGGGGATCCTATTCTTTATCAACACTTATTTTGATT----------
------------------------------------------------------------
------------------------------------------------------------
---------------------

#Hyalomma_aegyptium_JX394190
------------------------------------------------------------
----------------------------------GCATAAGAATACTAATTCGTATAGAA
TTAGCCCATCCAGGAACTTTAATTGGAAATGATCAAATTTATAATGTAATTGTAACAGCC
CATGCTTTTGTTATAATTTTTTTTATAGTTATACCTATCATAATTGGAGGATTTGGAAAT
TGACTAGTTCCAATCATATTAGGTTCACCAGATATAGCATTTCCTCGAATAAATAATATA
AGATTTTGACTTTTACCTCCTTCTCTTTTTTTATTATTAAATTCATCATTAATTGAATCA
GGAGCTGGCACTGGATGGACAGTTTATCCACCACTTTCTTCAAATTTATCTCATTATGGA
CCTTCAGTAGACATGGCCATTTTTTCATTACATTTAGCAGGCGCATCATCAATTCTTGGA
GCTATTAATTTCATTACAACTATTATTAATATACGATCAATTGGATTAACAATAGAACGT
ATACCTTTATTTGTTTGATCTGTTTTTATCACAGCAATTCTATTATTGCTTTCACTTCCA
GTACTTGCTGGTGCAATTACAATATTATTAACAGATCGAAATTTTAACACTTCTTTCTTC
GATCCTTCAGGAGGTGGGGATCCTATTCTTTATCAACACTTATTTTGATT----------
------------------------------------------------------------
------------------------------------------------------------
---------------------
