# Supplementary material for: Assessment of four DNA fragments (COI, 16S rDNA, ITS2, 12S rDNA) for species identification of the Ixodida (Acari: Ixodida)
Source: Parasit Vectors. 2014 Mar 3;7:93. doi: 10.1186/1756-3305-7-93 (PMC3945964; doi:10.1186/1756-3305-7-93)
Supplement: Additional file 8 — Appendix S3. The unscreened data set. [file 1756-3305-7-93-S8.zip › Appendix.S3/unscreed sequences/unscreened COI/unscreened Ixodes COI.meg]

#mega
!Title Phylogenetic Analysis;
!Format DataType=DNA indel=- CodeTable=Standard;

!Domain=Data property=Coding CodonStart=1;
#Ixodes_granulatus_AB231673
-----------------------------------------------------TATTGTA
ACAGCCCATGCTTTTATTATAATTTTTTTCATAGTTATACCCGTAATAATTGGGGGATTT
GGAAACTGATTAATCCCTTTAATATTAGGAGCACCAGACATGGCTTTCCCTCGAATAAAT
AATTTAAGTTTTTGACTTCTTCCTCCCTCATTATTTTTATTAATAAATTCTTCATTAATT
GAGAGAGGAGCAGGAACAGGGTGGACAGTTTATCCCCCTCTATCATCAAATATTTCCCAC
TCAGGACCCTCAGTAGATTTGGCTATTTTTTCTTTACATTTAGCCGGTATCTCATCAATT
TTAGGAGCAATTAATTTCATTACAACAATCATTAACATACGCTCCCCAGGAATAACTTTA
GAACGAATACCTTTATTTGTATGATCAGTTTTTATCACAGCTATTCTTCTTCTTCTTTCC
TTACCTGTATTAGCTGGAGCTATTACTATATTATTAACAGATCGAAATTTTAATAC----
----------------------------------------------------

#Ixodes_holocyclus_HM545837
-----------------------------------------------------AATTGTT
ACAGCTCATGCTTTTATTATAATTTTTTTTATAGTCATACCAGTGATAATTGGAGGATTT
GGGAATTGATTAGTACCTTTAATGCTAGGAGCTCCCGATATAGCTTTTCCTCGAATAAAT
AATTTAAGATTTTGGTTATTACCACCATCTATTTTTCTTCTTCTTAACTCATCCTTAGTT
GAGAGAGGAGCAGGAACAGGATGAACAGTATATCCCCCTCTTTCTTCAAATATTGCTCAC
TCTGGTGCCTCAGTAGATATAGCTATTTTTTCTTTGCATTTAGCAGGAATTTCTTCTATT
TTAGGAGCTATCAATTTTATTACTACTATTATCAATATACGATCTAATGCTTTAACTTTA
GAGCGAATACCTTTATTCGTTTGATCAGTTCTAATTACTGCAATTCTACTTCTTCTTTCT
TTGCCTGTTCTAGCAGGGGCTATTACTATACTTTTAACAGATCGAAATTTTAATA-----
----------------------------------------------------

#Ixodes_holocyclus_HM545833
-----------------------------------------------------AATTGTT
ACATCTCATGCTTTTATTATAATTTTTTTTATAGTCATACCAGTGATAATTGGAGGATTT
GGGAATTGATTAGTACCTTTAATGCTAGGAGCTCCCGATATAGCTTTTCCTCGAATAAAT
AATTTAAGATTTTGGTTATTACCACCATCTATTTTTCTTCTTCTTAACTCATCCTTAGTT
GAGAGAGGAGCAGGAACAGGATGAACAGTGTATCCCCCTCTTTCTTCAAATATTGCTCAC
TCTGGTGCCTCAGTAGATATAGCTATTTTTTCTTTACATTTAGCAGGAATTTCTTCTATT
TTAGGAGCTATCAATTTTATTACTACTATTATCAATATACGATCTAATGCTTTAACTTTA
GAGCGAATACCTTTATTCGTTTGATCAGTTCTAATTACTGCAATTCTACTTCTTCTTTCT
TTGCCTGTTCTAGCAGGGGCTATTACTATACTTTTAACAGATCGAAATTTTAATA-----
----------------------------------------------------

#Ixodes_holocyclus_HM545835
-----------------------------------------------------AATTGTT
ACAGCTCATGCTTTTATTATAATTTTTTTTATAGTCATACCAGTGATAATTGGAGGATTT
GGGAATTGATTAGTACCTTTAATGCTAGGAGCTCCCGATATAGCTTTTCCTCGAATAAAT
AATTTAAGATTTTGGTTATTACCACCATCTATTTTTCTTCTTCTTAACTCATCCTTAGTT
GAGAGAGGAGCAGGAACAGGATGAACAGTATATCCCCCTCTTTCTTCAAATATTGCTCAC
TCTGGTGCCTCAGTAGATATAGCTATTTTTTCTTTACATTTAGCAGGAATTTCTTCTATT
TTAGGAGCTATCAATTTTATTACTACTATTATCAATATACGATCTAATGCTTTAACTTTA
GAGCGAATACCTTTATTCGTTTGATCAGTTCTAATTACTGCAATTCTACTTCTTCTTTCT
TTGCCTGTTCTAGCAGGAGCTATTACTATACTTTTAACAGATCGAAATTTTAATA-----
----------------------------------------------------

#Ixodes_holocyclus_HM545815
-----------------------------------------------------AATTGTT
ACAGCTCATGCTTTTATTATAATTTTTTTTATAGTCATACCAGTGATAATTGGAGGATTT
GGTAATTGATTAGTACCTTTAATGCTAGGAGCTCCCGATATAGCTTTTCCTCGAATAAAT
AATTTAAGATTTTGGTTATTACCACCATCTATTTTTCTTCTTCTTAACTCATCCTTAGTT
GAGAGAGGAGCAGGAACAGGATGAACAGTATATCCCCCTCTTTCTTCAAATATTGCTCAC
TCTGGTGCCTCAGTAGATATAGCTATTTTTTCTTTACATTTAGCAGGAATTTCTTCTATT
TTAGGAGCTATCAATTTTATTACTACTATTATCAATATACGATCTAATGCTTTAACTTTA
GAGCGAATACCTTTATTCGTTTGATCAGTTCTAATTACTGCAATTCTACTTCTTCTTTCT
TTGCCTGTTCTAGCAGGGGCTATTACTATACTTTTAACAGATCGAAATTTTAATA-----
----------------------------------------------------

#Ixodes_holocyclus_HM545817
-----------------------------------------------------AATTGTT
ACAGCTCATGCTTTTATTATAATTTTTTTTATAGTCATACCAGTGATAATTGGAGGATTT
GGTAATTGATTAGTACCTTTAATGCTAGGAGCTCCCGATATAGCTTTTCCTCGAATAAAT
AATTTAAGATTTTGGTTATTACCACCATCTATTTTTCTTCTTCTTAACTCATCCTTAGTT
GAGAGAGGAGCAGGAACAGGATGAACAGTATATCCCCCTCTTTCTTCAAATATTGCTCAC
TCTGGTGCCTCAGTAGATATAGCTATTTTTTCTTTACATTTAGCAGGAATTTCTTCTATT
TTAGGAGCTATCAATTTTATTACTACTATTATCAATATACGATCTAATGCTTTAACTTTA
GAGCGAATACCTTTATTCGTTTGATCAGTTCTAATTACTGCAATTCTACTTCTTCTTTCT
TTGCCTGTTCTAGCAGGGGCTATTACTATACTTTTAACAGATCGAAATTTTAATA-----
----------------------------------------------------

#Ixodes_holocyclus_HM545829
-----------------------------------------------------AATTGTT
ACAGCTCATGCTTTTATTATAATTTTTTTTATAGTCATACCAGTGATAATTGGAGGATTT
GGGAATTGATTAGTACCTTTAATGCTAGGAGCTCCCGATATAGCTTTTCCTCGAATAAAT
AATTTAAGATTTTGGTTATTACCACCATCTATTTTTCTTCTTCTTAACTCATCCTTAGTT
GAGAGAGGAGCAGGAACAGGATGAACAGTATATCCCCCTCTTTCTTCAAATATTGCTCAC
TCTGGTGCCTCAGTAGATATAGCTATTTTTTCTTTACATTTAGCAGGAATTTCTTCTATT
TTAGGAGCTATCAATTTTATTACTACTATTATCAATATACGATCTAATGCTTTAACTTTA
GAGCGAATACCTTTATTCGTTTGATCAGTTCTAATTACTGCAATTCTACTTCTTCTTTCT
TTACCTGTTCTAGCAGGGGCTATTACTATACTTTTAACAGATCGAAATTTTAATA-----
----------------------------------------------------

#Ixodes_holocyclus_HM545831
-----------------------------------------------------AATTGTT
ACAGCTCATGCTTTTATTATAATTTTTTTTATAGTCATACCAGTGATAATTGGAGGATTT
GGGAATTGATTAGTGCCTTTAATGCTAGGAGCTCCCGATATAGCTTTTCCTCGAATAAAT
AATTTAAGATTTTGGTTATTACCACCATCTATTTTTCTTCTTCTTAACTCATCCTTAGTT
GAGAGAGGAGCAGGAACAGGATGAACAGTATATCCCCCTCTTTCTTCAAATATTGCTCAC
TCTGGTGCCTCAGTAGATATAGCTATTTTTTCTTTACATTTAGCAGGAATTTCTTCTATT
TTAGGAGCTATCAATTTTATTACTACTATTATCAATATACGATCTAATGCTTTAACTTTA
GAGCGAATACCTTTATTCGTTTGATCAGTTCTAATTACTGCAATTCTACTTCTTCTTTCT
TTGCCTGTTCTAGCAGGGGCTATTACTATACTTTTAACAGATCGAAATTTTAATA-----
----------------------------------------------------

#Ixodes_holocyclus_HM545841
-----------------------------------------------------AATTGTT
ACAGCTCATGCTTTTATTATAATTTTTTTTATAGTCATACCAGTGATAATTGGAGGATTT
GGGAATTGATTAGTACCTTTAATGCTAGGAGCTCCCGATATAGCTTTTCCTCGAATAAAT
AATTTAAGATTTTGGTTATTACCCCCATCTATTTTTCTTCTTCTTAACTCATCCTTAGTT
GAGAGAGGAGCAGGAACAGGATGAACAGTATATCCCCCTCTTTCTTCAAATATTGCTCAC
TCTGGTGCCTCAGTAGATATAGCTATTTTTTCTTTACATTTAGCAGGAATTTCTTCTATT
TTAGGAGCTATCAATTTTATTACTACTATTATCAATATACGATCTAATGCTTTAACTTTA
GAGCGAATACCTTTATTCGTTTGATCAGTTCTAATTACTGCAATTCTACTTCTTCTTTCT
TTGCCTGTTTTAGCAGGGGCTATTACTATACTTTTAACAGATCGAAATTTTAATA-----
----------------------------------------------------

#Ixodes_holocyclus_HM545839
-----------------------------------------------------AATTGTT
ACAGCTCATGCTTTTATTATAATTTTTTTTATAGTCATACCAGTGATAATTGGAGGATTT
GGGAATTGATTAGTACCTTTAATGCTAGGAGCTCCCGATATAGCTTTTCCTCGAATAAAT
AATTTAAGATTTTGGTTATTACCACCATCTATTTTTCTTCTTCTTAACTCATCCTTAGTT
GAGAGAGGAGCAGGAACAGGATGAACAGTATATCCCCCTCTTTCTTCAAATATTGCTCAC
TCTGGTGCCTCAGTAGATATAGCTATTTTTTCTTTACATTTAGCAGGAATTTCTTCTATT
TTAGGAGCTATCAATTTTATTACTACTATTATCAATATACGATCTAATGCTTTAACTTTA
GAGCGAATACCTTTATTCGTTTGATCAGTTCTAATTACTGCAATTCTACTTCTTCTTTCT
TTGCCTGTTCTAGCAGGGGCTATTACTATACTTTTAACAGATCGAAATTTTAATA-----
----------------------------------------------------

#Ixodes_holocyclus_AB075955
-----------------------------------------------------AATTGTT
ACAGCTCATGCTTTTATTATAATTTTTTTTATAGTCATACCAGTGATAATTGGAGGATTT
GGGAATTGATTAGTACCTTTAATGCTAGGAGCTCCCGATATAGCTTTTCCTCGAATAAAT
AATTTAAGATTTTGGTTATTACCACCATCTATTTTTCTTCTTCTTAACTCATCCTTAGTT
GAGAGAGGAGCAGGAACAGGATGAACAGTATATCCCCCTCTTTCTTCAAATATTGCTCAC
TCTGGTGCCTCAGTAGATATAGCTATTTTTTCTTTACATTTAGCAGGAATTTCTTCTATT
TTAGGAGCTATCAATTTTATTACTACTATTATCAATATACGATCTAATGCTTTAACTTTA
GAGCGAATACCTTTATTCGTTTGATCAGTTCTAATTACTGCAATTCTACTTCTTCTTTCT
TTGCCTGTTCTAGCAGGGGCTATTACTATACTTTTAACAGATCGAAATTTTAATAC----
----------------------------------------------------

#Ixodes_persulcatus_AB073725
-----------------------------------------------------TATTGTA
ACAGCCCATGCTTTTATTATAATTTTTTTTATAGTTATACCTGTAATAATTGGGGGATTT
GGTAACTGATTGATTCCTTTAATATTAGGAGCACCTGATATAGCTTTCCCTCGAATAAAT
AATCTAAGTTTTTGACTATTACCCCCTTCTTTATTTTTATTAATCAATTCTTCCTTAGTA
GAAAGAGGAGCAGGGACAGGATGAACTGTTTATCCTCCTCTATCATCTAACATCTCCCAT
TCAGGTGCATCAGTCGATATAGCAATTTTTTCTCTTCATTTAGCAGGCATTTCTTCAATC
TTAGGAGCAATCAATTTTATTACAACAATTATTAACATACGTTCCCCTGGAATATCAATA
GAACGAATACCTTTATTTGTTTGATCAGTTTTTATTACAGCGATTTTACTTCTTCTTTCC
CTTCCTGTTCTTGCTGGAGCAATTACTATATTACTAACAGATCGAAATTTTAACAC----
----------------------------------------------------

#Ixodes_philipi_AB231664
-----------------------------------------------------TATTGTT
ACAGCTCACGCATTTATTATAATTTTTTTTATAGTTATACCGGTGATAATCGGGGGTTTT
GGAAACTGGTTAGTCCCTCTTATGTTGGGAGCTCCTGATATAGCATTTCCTCGAATAAAT
AACTTAAGATTTTGATTACTTCCCCCCTCTATCTTTCTTTTACTTAATTCATCTTTAGTG
GAAAGGGGAGCTGGAACCGGATGAACTGTATACCCTCCACTATCCTCTAACATTTCCCAC
TCTGGTGCCTCAGTTGATATAGCTATTTTTTCATTACACCTTGCTGGCATCTCATCAATT
TTAGGTGCAATCAATTTTATTACAACAATTATTAATATACGATCTTCGGGTATAACACTA
GAACGCATACCCCTTTTTGTATGATCTGTTCTAATCACCGCTATTTTACTTTTATTATCA
TTACCAGTCTTAGCCGGTGCTATTACAATACTTTTAACAGATCGAAATTTCAATAC----
----------------------------------------------------

#Ixodes_philipi_AB231663
-----------------------------------------------------TATTGTT
ACAGCTCACGCATTTATTATAATTTTTTTTATAGTTATACCGGTGATAATCGGGGGTTTT
GGAAACTGGTTAGTCCCTCTTATGTTGGGGGCTCCTGATATAGCATTTCCTCGAATAAAT
AACTTAAGATTTTGATTACTTCCCCCCTCTATCTTTCTTTTACTTAATTCATCTTTAGTG
GAAAGGGGAGCTGGAACCGGATGAACTGTATACCCTCCACTATCCTCTAACATTTCCCAC
TCTGGTGCCTCAGTTGATATAGCTATTTTTTCATTACACCTTGCTGGCATCTCATCAATT
TTAGGTGCAATCAATTTTATTACAACAATTATTAATATACGATCTTCGGGTATAACACTA
GAACGCATACCCCTTTTTGTATGATCTGTTCTAATCACCGCTATTTTACTTTTATTATCA
TTACCAGTCTTAGCCGGTGCTATTACAATACTTTTAACAGATCGAAATTTCAATAC----
----------------------------------------------------

#Ixodes_philipi_AB231665
-----------------------------------------------------TATTGTT
ACAGCTCACGCATTTATTATAATTTTTTTTATAGTTATACCGGTGATAATCGGGGGTTTT
GGAAACTGGTTAGTCCCTCTTATGTTGGGGGCTCCTGATATAGCATTTCCTCGAATAAAT
AACTTAAGATTTTGATTACTTCCCCCCTCTATCTTTCTTTTACTTAATTCATCTTTAGTG
GAAAGGGGAGCTGGAACCGGATGAACTGTATACCCTCCACTATCCTCTAACATTTCCCAC
TCTGGTGCCTCAGTTGATATAGCTATTTTTTCATTACACCTTGCTGGCATCTCATCAATT
TTAGGTGCAATCAATTTTATTACAACAATTATTAATATACGATCTTCGGGTATAACACTA
GAACGCATACCCCTTTTTGTATGATCTGTTCTAATCACCGCTATTTTACTTTTATTATCA
TTACCAGTCTTAGCCGGTGCTATTACAATACTTTTAACAGATCGAAATTTCAATAC----
----------------------------------------------------

#Ixodes_ricinus_FN394342
-----------------------------------------------------TATTGTT
ACAGCCCATGCTTTTATTATAATTTTTTTTATAGTTATACCAGTAATGATTGGTGGATTT
GGAAATTGATTAATTCCTTTAATATTAGGTGCACCAGATATAGCTTTTCCTCGAATAAAT
AATTTAAGTTTTTGATTATTACCCCCTTCTTTATTTTTATTAATTAATTCTTCTTTAGTT
GAAAGTGGGGCAGGAACTGGATGAACAGTATACCCCCCACTTTCAGCAAATATTTCTCAT
TCTGGAGCTTCCGTTGACATAGCAATTTTCTCCCTTCATTTAGCAGGAATTTCATCAATT
TTAGGGGCAATTAATTTTATTACAACAATTATTAATATACGTTCACCAAGACTATCTTTA
GAACGAATACCTTTATTTGTATGATCAGTTTTAATTACAGCAATTTTACTTCTTCTTTCT
CTTCCTGTTCTTGCTGGAGCAATTACTATATTATTAACAGATCGAAATTTTAACAC----
----------------------------------------------------

#Ixodes_ricinus_GU074929
-----------------------------------------------------TATTGTT
ACAGCCCATGCTTTTATTATAATTTTTTTTATAGTTATACCAGTAATGATTGGTGGATTT
GGAAATTGATTAATTCCTTTAATATTAGGTGCACCAGATATAGCTTTTCCTCGAATAAAT
AATTTAAGTTTTTGATTATTACCCCCTTCTTTATTTTTATTAATTAATTCTTCTTTAGTT
GAAAGTGGGGCAGGAACTGGATGAACAGTATACCCCCCACTTTCAGCAAATATTTCTCAT
TCTGGAGCTTCCGTTGACATAGCAATTTTCTCCCTTCATTTAGCAGGAATTTCATCAATT
TTAGGGGCAATTAATTTTATTACAACAATTATTAATATACGTTCACCAGGACTATCTTTA
GAACGAATACCTTTATTTGTATGATCAGTTTTAATTACAGCAATTTTACTTCTTCTTTCT
CTTCCTGTTCTTGCTGGAGCAATTACTATATTATTAACAGATCGAAATTTTAACAC----
----------------------------------------------------

#Ixodes_ricinus_GU074945
-----------------------------------------------------TATTGTT
ACAGCCCATGCTTTTATTATAATTTTTTTTATAGTTATACCAGTAATGATTGGTGGATTT
GGAAATTGATTAATTCCTTTAATATTAGGTGCACCAGATATAGCTTTTCCTCGAATAAAT
AATTTAAGTTTTTGATTATTACCCCCTTCTTTATTTTTATTAATTAATTCTTCTTTAGTT
GAAAGTGGGGCAGGAACTGGATGAACAGTATACCCCCCACTTTCAGCAAATATTTCTCAT
TCTGGAGCTTCCGTTGACATAGCAATTTTCTCCCTTCATTTAGCAGGAATTTCATCAATT
TTAGGGGCAATTAATTTTATTACAACAATTATTAATATACGTTCACCAGGACTATCTTTA
GAACGAATACCTTTATTTGTATGATCAGTTTTAATTACAGCAATTTTACTTCTTCTTTCT
CTTCCTGTTCTTGCTGGAGCAATTACTATATTATTAACAGATCGAAATTTTAACAC----
----------------------------------------------------

#Ixodes_ricinus_GU074921
-----------------------------------------------------TATTGTT
ACAGCCCATGCTTTTATTATAATTTTTTTTATAATTATACCAGTAATGATTGGTGGATTT
GGAAATTGATTAATTCCTTTAATATTAGGTGCACCAGATATAGCTTTTCCTCGAATAAAT
AATTTAAGTTTTTGATTATTACCCCCTTCTTTATTTTTATTAATTAATTCTTCTTTAGTT
GAAAGTGGGGCAGGAACTGGATGAACAGTGTACCCCCCACTTTCAGCAAATATTTCTCAT
TCTGGAGCTTCCGTTGACATAGCAATTTTCTCCCTTCATTTAGCAGGAATTTCATCAATT
TTAGGGGCAATTAATTTTATTACAACAATTATTAATATACGTTCACCAGGACTATCTTTA
GAACGAATACCTTTATTTGTATGATCAGTTTTAATTACAGCAATTTTACTTCTTCTTTCT
CTTCCTGTTCTTGCTGGAGCAATTACTATATTATTAACAGATCGAAATTTTAACAC----
----------------------------------------------------

#Ixodes_ricinus_GU074935
-----------------------------------------------------TATTGTT
ACAGCCCATGCTTTTATTATAATTTTTTTTATAGTTATACCAGTAATGATTGGTGGATTT
GGAAATTGATTAATTCCTTTAATATTAGGTGCACCAGATATAGCTTTTCCTCGAATAAAT
AATTTAAGTTTTTGATTATTACCCCCTTCTTTATTTTTATTAATTAATTCTTCTTTAGTT
GAAAGTGGGGCAGGAACTGGATGAACAGTATACCCCCCACTTTCAGCAAATATTTCTCAT
TCTGGAGCTTCCGTTGACATAGCAATTTTCTCCCTTCATTTAGCAGGAATTTCATCAATT
TTAGGGGCAATTAATTTTATTACAACAATTATTAATATACGTTCACCAGGACTATCTTTA
GAACGAATACCTTTATTTGTATGATCAGTTTTAATTACAGCAATTTTACTTCTTCTTTCT
CTTCCTGTTCTTGCTGGAGCAATTACTATATTATTAACAGATCGAAATTTTAACAC----
----------------------------------------------------

#Ixodes_ricinus_GU074933
-----------------------------------------------------TATTGTT
ACAGCCCATGCTTTTATTATAATTTTTTTTATAGTTATACCAGTAATGATTGGTGGATTT
GGAAATTGATTAATTCCTTTAATATTAGGTGCACCAGATATAGCTTTTCCTCGAATAAAT
AATTTAAGTTTTTGATTATTACCCCCTTCTTTATTTTTATTAATTAATTCTTCTTTAGTT
GAAAGTGGAGCAGGAACTGGATGAACAGTATACCCCCCACTTTCAGCAAATATTTCTCAT
TCTGGAGCTTCCGTTGACATAGCAATTTTCTCCCTTCATTTAGCAGGAATTTCATCAATT
TTAGGGGCAATTAATTTTATTACAACAATTATTAATATACGTTCACCAGGACTATCTTTA
GAACGAATACCTTTATTTGTATGATCAGTTTTAATTACAGCAATTTTACTTCTTCTTTCT
CTTCCTGTTCTTGCTGGAGCAATTACTATATTATTAACAGATCGAAATTTTAACAC----
----------------------------------------------------

#Ixodes_ricinus_GU074939
-----------------------------------------------------TATTGTT
ACAGCCCATGCTTTTATTATAATTTTTTTTATAGTTATACCAGTAATGATTGGTGGATTT
GGAAATTGATTAATTCCTTTAATATTAGGTGCACCAGATATAGCTTTTCCTCGAATAAAT
AATTTAAGTTTTTGATTATTACCCCCTTCTTTATTTTTATTAATTAATTCTTCTTTAGTT
GAAAGTGGGGCAGGAACTGGATGAACAGTATACCCCCCACTTTCAGCAAATATTTCTCAT
TCTGGAGCTTCCGTTGACATAGCAATTTTCTCCCTTCATTTAGCAGGAATTTCATCAATT
TTAGGGGCAATTAATTTTATTACAACAATTATTAATATACGTTCACCAGGACTATCTTTA
GAACGAATACCTTTATTTGTATGATCAGTTTTAATTACAGCAATTTTACTTCTTCTTTCT
CTTCCTGTTCTTGCTGGAGCAATTACTATATTATTAACAGATCGAAATTTTAACAC----
----------------------------------------------------

#Ixodes_ricinus_GU074931
-----------------------------------------------------TATTGTT
ACAGCCCATGCTTTTATTATAATTTTTTTTATAGTTATACCAGTAATGATTGGTGGATTT
GGAAATTGATTAATTCCTTTAATATTAGGTGCACCAGATATAGCTTTTCCTCGAATAAAT
AATTTAAGTTTTTGATTATTACCCCCTTCTTTATTTTTATTAATTAATTCTTCTTTAGTT
GAAAGTGGGGCAGGAACTGGATGAACAGTATACCCCCCACTTTCAGCAAATATTTCTCAT
TCTGGAGCTTCCGTTGACATAGCAATTTTCTCCCTTCATTTAGCAGGAATTTCATCAATT
TTAGGGGCAATTAATTTTATTACAACAATTATTAATATACGTTCACCAGGACTATCTTTA
GAACGAATACCTTTATTTGTATGATCAGTTTTAATTACAGCAATTTTACTTCTTCTTTCT
CTTCCTGTTCTTGCTGGAGCAATTACTATATTATTAACAGATCGAAATTTTAACAC----
----------------------------------------------------

#Ixodes_ricinus_GU074949
-----------------------------------------------------TATTGTT
ACAGCCCATGCTTTTATTATAATTTTTTTTATAGTTATACCAGTAATGATTGGTGGATTT
GGAAATTGATTAATTCCTTTAATATTAGGTGCACCAGATATAGCTTTTCCTCGAATAAAT
AATTTAAGTTTTTGATTATTACCCCCTTCTTTATTTTTATTAATTAATTCTTCTTTAGTT
GAAAGTGGGGCAGGAACTGGAAGAACAGTATACCCCCCACTTTCAGCAAATATTTCTCAT
TCTGGAGCTTCCGTTGACATAGCAATTTTCTCCCTTCATTTAGCAGGAATTTCATCAATT
TTAGGGGCAATTAATTTTATTACAACAATTATTAATATACGTTCACCAGGACTATCTTTA
GAACGAATACCTTTATTTGTATGATCAGTTTTAATTACAGCAATTTTACTTCTTCTTTCT
CTTCCTGTTCTTGCTGGAGCAATTACTATATTATTAACAGATCGAAATTTTAACAC----
----------------------------------------------------

#Ixodes_ricinus_GU074937
-----------------------------------------------------TATTGTT
ACAGCCCATGCTTTTATTATAATTTTTTTTATAGTTATACCAGTAATGATTGGTGGATTT
GGAAATTGATTAATTCCTTTAATATTAGGTGCACCAGATATAGCTTTTCCTCGAATAAAT
AATTTAAGTTTTTGATTATTACCCCCTTCTTTATTTTTATTAATTAATTCTTCTTTAGTT
GAAAGTGGGGCAGGAACTGGAAGAACAGTATACCCCCCACTTTCAGCAAATATTTCTCAT
TCTGGAGCTTCCGTTGACATAGCAATTTTCTCCCTTCATTTAGCAGGAATTTCATCAATT
TTAGGGGCAATTAATTTTATTACAACAATTATTAATATACGTTCACCAGGACTATCTTTA
GAACGAATACCTTTATTTGTATGATCAGTTTTAATTACAGCAATTTTACTTCTTCTTTCT
CTTCCTGTTCTTGCTGGAGCAATTACTATATTATTAACAGATCGAAATTTTAACAC----
----------------------------------------------------

#Ixodes_ricinus_GU074896
-----------------------------------------------------TATTGTT
ACAGCCCATGCTTTTATTATAATTTTTTTTATAGTTATACCAGTAATGATTGGTGGATTT
GGAAATTGATTAATTCCTTTAATATTAGGTGCACCAGATATAGCTTTTCCTCGAATAAAT
AATTTAAGTTTTTGATTATTACCCCCTTCTTTATTTTTATTAATTAATTCTTCTTTAGTT
GAAAGTGGGGCAGGAACTGGATGAACAGTATACCCCCCACTTTCAGCAAATATTTCTCAT
TCTGGAGCTTCCGTTGACATAGCAATTTTCTCCCTTCATTTAGCAGGAATTTCATCAATT
TTAGGGGCAATTAATTTTATTACAACAATTATTAATATACGTTCACCAGGACTATCTTTA
GAACGAATACCTTTATTTGTATGATCAGTTTTAATTACAGCAATTTTACTTCTTCTTTCT
CTTCCTGTTCTTGCTGGAGCAATTACTATATTATTAACAGATCGAAATTTTAACAC----
----------------------------------------------------

#Ixodes_ricinus_GU074913
-----------------------------------------------------TATTGTT
ACAGCCCATGCTTTTATTATAATTTTTTTTATAGTTATACCAGTAATGATTGGTGGATTT
GGAAATTGATTAATTCCTTTAATATTAGGTGCACCAGATATAGCTTTTCCTCGAATAAAT
AATTTAAGTTTTTGATTATTACCCCCTTCTTTATTTTTATTAATTAATTCTTCTTTAGTT
GAAAGTGGGGCAGGAACTGGATGAACAGTATACCCCCCACTTTCAGCAAATATTTCTCAT
TCTGGAGCTTCCGTTGACATAGCAATTTTCTCCCTTCATTTAGCAGGAATTTCATCAATT
TTAGGGGCAATTAATTTTATTACAACAATTATTAATATACGTTCACCAGGACTATCTTTA
GAACGAATACCTTTATTTGTATGATCAGTTTTAATTACAGCAATTTTACTTCTTCTTTCT
CTTCCTGTTCTTGCTGGAGCAATTACTATATTATTAACAGATCGAAATTTTAACAC----
----------------------------------------------------

#Ixodes_ricinus_GU074915
-----------------------------------------------------TATTGTT
ACAGCCCATGCTTTTATTATAATTTTTTTTATAGTTATACCAGTAATGATTGGTGGATTT
GGAAATTGATTAATTCCTTTAATATTAGGTGCACCAGATATAGCTTTTCCTCGAATAAAT
AATTTAAGTTTTTGATTATTACCCCCTTCTTTATTTTTATTAATTAATTCTTCTTTAGTT
GAAAGTGGGGCAGGAACTGGATGAACAGTATACCCCCCACTTTCAGCAAATATTTCTCAT
TCTGGAGCTTCCGTTGACATAGCAATTTTCTCCCTTCATTTAGCAGGAATTTCATCAATT
TTAGGGGCAATTAATTTTATTACAACAATTATTAATATACGTTCACCAGGACTATCTTTA
GAACGAATACCTTTATTTGTATGATCAGTTTTAATTACAGCAATTTTACTTCTTCTTTCT
CTTCCTGTTCTTGCTGGAGCAATTACTATATTATTAACAGATCGAAATTTTAACAC----
----------------------------------------------------

#Ixodes_ricinus_GU074943
-----------------------------------------------------TATTGTT
ACAGCCCATGCTTTTATTATAATTTTTTTTATAGTTATACCAGTAATGATTGGTGGATTT
GGAAATTGATTAATTCCTTTAATATTAGGTGCACCAGATATAGCTTTTCCTCGAATAAAT
AATTTAAGTTTTTGATTATTACCCCCTTCTTTATTTTTATTAATTAATTCTTCTTTAGTT
GAAAGTGGGGCAGGAACTGGATGAACAGTATACCCCCCACTTTCAGCAAATATTTCTCAT
TCTGGAGCTTCCGTTGACATAGCAATTTTCTCCCTTCATTTAGCAGGAATTTCATCAATT
TTAGGGGCAATTAATTTTATTACAACAATTATTAATATACGTTCACCAGGACTATCTTTA
GAACGAATACCTTTATTTGTATGATCAGTTTTAATTACAGCAATTTTACTTCTTCTTTCT
CTTCCTGTTCTTGCTGGAGCAATTACTATATTATTAACAGATCGAAATTTTAACAC----
----------------------------------------------------

#Ixodes_ricinus_GU074947
-----------------------------------------------------TATTGTT
ACAGCCCATGCTTTTATTATAATTTTTTTTATAGTTATACCAGTAATGATTGGTGGATTT
GGAAATTGATTAATTCCTTTAATATTAGGTGCACCAGATATAGCTTTTCCTCGAATAAAT
AATTTAAGTTTTTGATTATTACCCCCTTCTTTATTTTTATTAATTAATTCTTCTTTAGTT
GAAAGTGGGGCAGGAACTGGATGAACAGTATACCCCCCACTTTCAGCAAATATTTCTCAT
TCTGGAGCTTCCGTTGACATAGCAATTTTCTCCCTTCATTTAGCAGGAATTTCATCAATT
TTAGGGGCAATTAATTTTATTACAACAATTATTAATATACGTTCACCAGGACTATCTTTA
GAACGAATACCTTTATTTGTATGATCAGTTTTAATTACAGCAATTTTACTTCTTCTTTCT
CTTCCTGTTCTTGCTGGAGCAATTACTATATTATTAACAGATCGAAATTTTAACAC----
----------------------------------------------------

#Ixodes_ricinus_GU074917
-----------------------------------------------------TATTGTT
ACAGCCCATGCTTTTATTATAATTTTTTTTATAGTTATACCAGTAATGATTGGTGGATTT
GGAAATTGATTAATTCCTTTAATATTAGGTGCACCAGATATAGCTTTTCCTCGAATAAAT
AATTTAAGTTTTTGATTATTACCCCCTTCTTTATTTTATTTAATTAATTCTTCTTTAGTT
GAAAGTGGGGCAGGAACTGGATGAACAGTATACCCCCCACTTTCAGCAAATATTTCTCAT
TCTGGAGCTTCCGTTGACATAGCAATTTTCTCCCTTCATTTAACAGGAATTTCATCAATT
TTAGGGGCAATTAATTTTATTACAACAATTATTAATATACGTTCACCAGGACTATCTTTA
GAACGAATACCTTTATTTGTATGATCAGTTTTAATTACAGCAATTTTACTTCTTCTTTCT
CTTCCTGTTCTTGCTGGAGCAATTACTATATTATTAACAGATCGAAATTTTAACAC----
----------------------------------------------------

#Ixodes_ricinus_GU074925
-----------------------------------------------------TATTGTT
ACAGCCCATGCTTTTATTATAATTTTTTTTATAGTTATACCAGTAATGATTGGTGGATTT
GGAAATTGATTAATTCCTTTAATATTAGGTGCACCAGATATAGCTTTTCCTCGAATAAAT
AATTTAAGTTTTTGATTATTACCCCCTTCTTTATTTTTATTAATTAATTCTTCTTTAGTT
GAAAGTGGGGCAGGAACTGGATGAACAGTATACCCCCCACTTTCAGCAAATATTTCTCAT
TCTGGAGCTTCCGTTGACATAGCAATTTTCTCCCTTCATTTAGCAGGAATTTCATCAATT
TTAGGGGCAATTAATTTTATTACAACAATTATTAATATACGTTCACCAGGACTATCTTTA
GAACGAATACCTTTATTTGTATGATCAGTTTTAATTACAGCAATTTTACTTCTTCTTTCT
CTTCCTGTTCTTGCTGGAGCAATTACTATATTATTAACAGATCGAAATTTTAACAC----
----------------------------------------------------

#Ixodes_ricinus_GU074927
-----------------------------------------------------TATTGTT
ACAGCCCATGCTTTTATTATAATTTTTTTTATAATTATACCAGTAATGATTGGTGGATTT
GGAAATTGATTAATTCCTTTAATATTAGGTGCACCAGATATAGCTTTTCCTCGAATAAAT
AATTTAAGTTTTTGATTATTACCCCCTTCTTTATTTTTATTAATTAATTCTTCTTTAGTT
GAAAGTGGGGCAGGAACTGGATGAACAGTATACCCCCCACTTTCAGCAAATATTTCTCAT
TCTGGAGCTTCCGTTGACATAGCAATTTTCTCCCTTCATTTAGCAGGAATTTCATCAATT
TTAGGGGCAATTAATTTTATTACAACAATTATTAATATACGTTCACCAGGACTATCTTTA
GAACGAATACCTTTATTTGTATGATCAGTTTTAATTACAGCAATTTTACTTCTTCTTTCT
CTTCCTGTTCTTGCTGGAGCAATTACTATATTATTAACAGATCGAAATTTTAACAC----
----------------------------------------------------

#Ixodes_asanumai_AB231674
-----------------------------------------------------CATTGTT
ACAGCTCACGCTTTCATTATAATTTTCTTTATAGTTATACCTGTAATAATTGGAGGTTTT
GGAAATTGATTAATTCCTTTAATACTAGGGGCACCTGATATAGCTTTCCCTCGAATAAAT
AATTTAAGTTTTTGATTATTACCCCCCTCTTTATTCTTATTAATTAATTCTTCTTTAGTA
GAAAGAGGAGCAGGGACAGGATGAACAGTATATCCTCCTCTTTCCTCTAACATTTCCCAT
TCTGGCGCCTCTGTTGATATAGCAATTTTTTCTCTTCACTTAGCAGGAATTTCATCTATT
TTAGGCGCAATTAATTTTATTACAACAATTATTAATATACGTTCCCCTGGAATGCCAATA
GAGCGAATACCCTTATTTGTTTGATCAGTTTTTATTACAGCAATTTTACTTCTTCTCTCT
CTTCCTGTTCTTGCGGGAGCAATTACTATACTTCTAACAGATCGTAATTTTAATAC----
----------------------------------------------------

#Ixodes_lividus_GU124743
-----------------------------------------------------AATTGTA
ACAGCTCATGCATTTATTATAATTTTTTTTATAGTTATACCTGTAATAATTGGGGGTTTT
GGGAATTGGTTAATTCCATTAATACTAGGAGCACCAGATATAGCTTTTCCTCGAATAAAT
AATCTTAGATTTTGACTTTTACCTCCATCAATTTTCCTTTTATTAAACTCCTCGTTAGTA
GAAAGAGGAGCCGGTACAGGATGAACAGTTTACCCCCCATTATCAGCCAACATTTCTCAT
TCTGGAGCTTCAGTTGACATAGCAATTTTTTCTCTTCACTTAGCAGGAATTTCTTCTATT
TTAGGAGCTATTAATTTTATTACTACAATTATTAATATACGATCACCAGGAATAACTTTA
GAACGAATACCTTTGTTTGTATGATCAGTTTTAATTACAGCAATTCTTCTTCTTCTTTCT
TTACCAGTACTTGCAGGTGCAATTACTATATTATTAACAGATCGAAATTTTAATAC----
----------------------------------------------------

#Ixodes_monospinosus_AB231672
-----------------------------------------------------TATTGTG
ACAGCTCACGCCTTTATCATAATTTTCTTTATAGTAATGCCCGTAATAATCGGAGGTTTC
GGAAACTGGCTAATTCCTATCATACTGGGGGCGCCAGATATAGCCTTTCCCCGAATAAAT
AATCTAAGATTCTGACTTTTACCTCCTTCTCTATTTTTACTAATTAATTCCTCTTTAGTT
GAAAGGGGGGCTGGAACAGGATGGACAGTTTATCCCCCTCTTTCATCTAATATCTCCCAC
TCAGGGCCTTCTGTAGATATAGCAATTTTCTCCTTACATTTAGCTGGAATTTCATCAATT
TTAGGTGCAATCAATTTTATTACAACAATCATTAATATACGATCTCCAGGAATATCTATA
GAACGAATACCCTTATTTGTTTGATCAGTTTTCATCACAGCTATCTTACTTCTTCTCTCC
CTCCCTGTTCTAGCAGGAGCTATCACTATATTATTAACAGATCGAAATTTTAATAC----
----------------------------------------------------

#Ixodes_nipponensis_AB231671
-----------------------------------------------------CATTGTT
ACAGCTCACGCTTTCATTATAATTTTCTTTATAGTTATACCTGTAATAATTGGAGGTTTT
GGAAATTGATTAATTCCTTTAATACTAGGGGCACCTGATATAGCTTTCCCTCGAATAAAT
AATTTAAGTTTTTGATTATTACCCCCCTCTTTATTCTTATTAATTAATTCTTCTTTAGTA
GAAAGAGGAGCAGGGACAGGATGAACAGTATATCCTCCTCTTTCCTCTAACATTTCCCAT
TCTGGCGCCTCTGTTGATATAGCAATTTTTTCTCTTCACTTAGCAGGAATTTCATCTATT
TTAGGCGCAATTAATTTTATTACAACAATTATTAATATACGTTCCCCTGGAATGCCAATA
GAGCGAATACCCTTATTTGTTTGATCAGTTTTTATTACAGCAATTTTACTTCTTCTCTCT
CTTCCTGTTCTTGCGGGAGCAATTACTATACTTCTAACAGATCGTAATTTTAATAC----
----------------------------------------------------

#Ixodes_ovatus_AB231670
-----------------------------------------------------TATTGTT
ACAGCCCACGCATTTATCATAATTTTCTTTATAGTTATACCTGTAATAATTGGGGGATTT
GGAAATTGACTAATTCCCTTAATATTAGGTGCCCCAGATATAGCTTTCCCCCGAATAAAT
AACCTCAGATTTTGACTTTTGCCCCCTTCAATTTTTCTTCTTCTTAATTCCTCTCTCGTA
GAGAGAGGAGCTGGAACTGGATGAACAGTTTACCCTCCCCTATCCTCAAACATCTCCCAT
TCTGGCGCTTCAGTAGATATAGCAATTTTTTCCCTTCATTTAGCCGGAATTTCTTCCATT
CTTGGTGCAATTAACTTTATTACCACGATTATTAACATACGATCCCCAGGAATAACCCTA
GAACGAATACCCTTATTCGTTTGGTCTGTTTTTATCACAGCCATTCTCCTTCTTTTATCC
TTACCTGTCCTAGCAGGGGCTATCACTATACTGCTAACAGACCGAAATTTTAATAC----
----------------------------------------------------

#Ixodes_pavlovskyi_AB231669
-----------------------------------------------------TATTGTA
ACAGCCCACGCCTTTATTATAATTTTTTTTATAGTTATACCTGTAATAATTGGAGGGTTC
GGTAATTGATTAATTCCATTAATATTAGGAGCACCTGATATAGCTTTCCCTCGAATAAAT
AATTTAAGTTTTTGATTGTTACCCCCCTCCTTATTTTTATTAATCAACTCTTCCTTAGTA
GAGAGAGGAGCAGGAACAGGATGAACAGTCTATCCCCCACTTTCATCTAATATCTCCCAT
TCAGGTGCTTCTGTTGATATAGCAATTTTTTCCCTTCATTTAGCAGGTATTTCTTCTATT
TTAGGTGCAATTAATTTTATTACAACAATTATTAATATACGATCCCCTGGTATACTAATA
GAACGAATACCTTTATTTGTTTGATCAGTTTTTATTACAGCAATTTTATTGCTACTTTCT
CTTCCTGTTCTTGCTGGTGCAATTACTATATTATTAACAGATCGAAATTTTAATAC----
----------------------------------------------------

#Ixodes_turdus_AB231668
-----------------------------------------------------TATTGTT
ACAGCTCACGCTTTCATTATAATTTTTTTTATAGTAATACCTGTAATAATCGGAGGATTT
GGAAATTGATTAGTTCCTTTAATACTAGGGGCTCCAGATATAGCTTTTCCTCGAATAAAT
AATTTAAGATTTTGACTTTTACCCCCCTCTTTATTCCTTTTATTAAATTCATCTTTAATT
GAAAGAGGAGCTGGGACAGGGTGAACTGTTTACCCCCCTCTTTCAAGAAACATTTCACAC
TCAGGAGCTTCAGTGGATATAGCAATTTTTTCCCTTCATTTAGCTGGTATTTCCTCAATT
TTAGGCGCAATTAATTTTATTACTACTATTATTAATATACGTTCTCCTAGAATAACATTA
GAACGAATACCGCTTTTTATTTGGTCAGTATTAATTACAGCAATTTTATTGCTTCTTTCT
TTACCAGTTTTAGCGGGTGCTATTACAATATTATTAACTGATCGAAATTTTAACAC----
----------------------------------------------------

#Ixodes_uriae_AB087746
-----------------------------------------------------TATCGTT
ACTGCCCATGCCTTTATCATAATTTTTTTTATAGTAATACCTGTAATAATTGGGGGATTT
GGTAATTGATTAGTCCCATTAATACTCGGGGCCCCAGATATAGCATTTCCTCGAATAAAT
AATTTAAGATTTTGGTTACTTCCTCCCTCAATTTTTCTACTTCTTAACTCATCCTTAGTA
GAGAGGGGAGCAGGAACAGGTTGAACTGTTTATCCCCCTCTATCAGCAAATATTTCACAT
TCAGGAGCCTCAGTTGATATGGCTATTTTCTCTCTTCATTTGGCTGGAATCTCCTCAATT
TTAGGGGCTATTAATTTTATCACAACAATTATCAACATACGATCAGAAGCAATAACTCTC
GAACGAATACCTTTATTTGTATGATCAGTATTAATTACTGCAATCTTATTACTTCTTTCT
CTCCCTGTACTAGCAGGAGCTATCACAATACTCTTAACTGACCGTAATTTTAATAC----
----------------------------------------------------

#Ixodes_vespertilionis_AB231667
-----------------------------------------------------TATTGTA
ACAGCTCATGCATTTATTATAATTTTTTTCATAGTTATACCTATCATAATTGGGGGCTTT
GGCAATTGACTAATCCCATTAATATTAGGAGCACCAGATATAGCTTTCCCGCGAATAAAT
AACTTAAGATTTTGACTTTTACCCCCCTCTATTTTTCTATTATTAAATTCTTCCTTAATC
GATAGGGGGGCAGGGACCGGATGAACTGTATACCCCCCTCTATCGGCTAATATTTCTCAT
TCTGGAGCTTCAGTTGACATGGCAATTTTTTCTCTGCATTTAGCAGGAATCTCTTCTATT
TTAGGGGCTATCAATTTTATCACAACAATTATTAATATACGATCCCCCGGTATAAGATTA
GAACGAATACCTCTATTCGTGTGATCAGTCCTAATCACAGCAATTCTTCTTCTTCTCTCC
CTCCCTGTTCTTGCTGGAGCAATCACTATACTATTAACAGATCGAAATTTTAACAC----
----------------------------------------------------

#Ixodes_scapularis_JQ350479
ACTGAATTAGGTCAACCTGGATCATTAATTGGTAATGACCAAATTTATAATGTTATTGTA
ACAGCTCATGCATTTATTATAATTTTTTTTATAGTAATACCTGTAATAATTGGTGGTTTT
GGTAATTGGTTAATCCCATTAATGTTAGGGGCACCGGACATAGCTTTCCCTCGTATAAAC
AATTTAAGCTTCTGGTTATTACCACCCTCTTTATTTTTATTAATTAACTCTTCTTTAGTA
GAAAGGGGGGCAGGAACAGGCTGAACAGTATACCCCCCACTTTCATCTAACATTTCCCAC
TCTGGTGCTTCTGTTGATATAGCAATTTTTTCCCTTCATTTAGCAGGTATTTCTTCAATT
TTAGGGGCAATTAACTTTATTACAACAATTATTAATATACGATCTCCTGGAATATCTCTT
GAACGTATACCATTATTTGTATGATCAGTTTTTATCACAGCAATTTTACTTCTTCTATCT
CTTCCTGTTCTTGCTGGCGCAATTACAATGTTATTAACAGACCGTAATTTTAATACTTCG
TTCTTTGACCCTTCTGGAGGAGGTGACCCTATTTTGTATCAACATTTATTT-

#Ixodes_philipi_AB231666
ACAGAACTGGGACAACCTGGTTCTTTAATTGGAAATGATCAAATTTATAATGTTATTGTT
ACAGCTCACGCATTTATTATAATTTTTTTTATAGTTATACCGGTGATAATCGGGGGTTTT
GGAAACTGGTTAGTCCCTCTTATGTTGGGGGCTCCTGATATAGCATTTCCTCGAATAAAT
AACTTAAGATTTTGATTACTTCCCCCCTCTATCTTTCTTTTACTTAATTCATCTTTAGTG
GAAAGGGGAGCTGGAACCGGATGAACTGTATACCCTCCACTATCCTCTAACATTTCCCAC
TCTGGTGCCTCAGTTGATATAGCTATTTTTTCATTACACCTTGCTGGCATCTCATCAATT
TTAGGTGCAATCAATTTTATTACAACAATTATTAATATACGATCTTCGGGTATAACACTA
GAACGCATACCCCTTTTTGTATGATCTGTTCTAATCACCGCTATTTTACTTTTATTATCA
TTACCAGTCTTAGCCGGTGCTATTACAATACTTTTAACAGATCGAAATTTCAATACCTCC
TTCTTTGATCCTAGTGGGGGTGGAGACCCTATTTTATATCAACACTTATTTT

#Ixodes_hexagonus_NC_002010
ACTGAGTTAGGTCAGCCCGGATCCTTAATTGGAAACGACCAAATCTATAATGTTATTGTA
ACAGCTCACGCATTTATTATAATTTTTTTTATAGTTATACCTGTTATAATTGGGGGTTTT
GGAAATTGAATTGTTCCATTAATAATTGGAGCACCTGATATAGCCTTTCCTCGAATAAAT
AATCTCAGATTTTGACTATTACCCCCATCCATTTTTCTTCTCTTAAATTCCTCTCTAGTA
GAGGGGGGAGCTGGTACAGGATGAACCGTTTACCCCCCTTTATCAGCTAATATCTCCCAT
TCAGGGGCATCAGTAGATATAGCAATTTTCTCCCTTCACCTCGCGGGTATTTCCTCAATT
CTAGGCGCTATTAATTTCATCACCACAATTATCAACATACGTTCTCCCGGAATAACCTTA
GAACGAATACCTCTATTTGTATGATCTGTATTTATTACAGCAATTTTACTTCTTCTATCA
TTACCAGTTTTAGCAGGAGCAATCACTATACTCCTAACTGACCGAAATTTTAATACATCA
TTTTTTGACCCTTCAGGGGGAGGAGACCCCATTCTTTACCAACATTTATTTT

#Ixodes_persulcatus_NC_004370
ACTGAATTAGGCCAACCCGGATCTTTAATTGGGAATGACCAAATTTACAATGTTATTGTA
ACAGCCCATGCTTTTATTATAATTTTTTTTATAGTTATACCTGTAATAATTGGGGGATTT
GGTAACTGATTGATTCCTTTAATATTAGGAGCACCTGATATAGCTTTCCCTCGAATAAAT
AATCTAAGTTTTTGACTATTACCCCCTTCTTTATTTTTATTAATCAATTCTTCCTTAGTA
GAAAGAGGAGCAGGGACAGGATGAACTGTTTATCCTCCTCTATCATCTAACATCTCCCAT
TCAGGTGCATCAGTCGATATAGCAATTTTTTCTCTTCATTTAGCAGGCATTTCTTCAATC
TTAGGAGCAATCAATTTTATTACAACAATTATTAACATACGTTCCCCTGGAATATCAATA
GAACGAATACCTTTATTTGTTTGATCAGTTTTTATTACAGCGATTTTACTTCTTCTTTCC
CTTCCTGTTCTTGCTGGAGCAATTACTATATTACTAACAGATCGAAATTTTAACACTTCA
TTTTTCGACCCTTCAGGAGGAGGTGATCCTATTTTATATCAACATTTATTTT

#Ixodes_holocyclus_NC_005293
ACAGAATTAGGTCAACCTGGATCATTAATTGGAAACGATCAAATTTATAATGTAATTGTT
ACAGCTCATGCTTTTATTATAATTTTTTTTATAGTCATACCAGTGATAATTGGAGGATTT
GGGAATTGATTAGTACCTTTAATGCTAGGAGCTCCCGATATAGCTTTTCCTCGAATAAAT
AATTTAAGATTTTGGTTATTACCACCATCTATTTTTCTTCTTCTTAACTCATCCTTAGTT
GAGAGAGGAGCAGGAACAGGATGAACAGTATATCCCCCTCTTTCTTCAAATATTGCTCAC
TCTGGTGCCTCAGTAGATATAGCTATTTTTTCTTTACATTTAGCAGGAATTTCTTCTATT
TTAGGAGCTATCAATTTTATTACTACTATTATCAATATACGATCTAATGCTTTAACTTTA
GAGCGAATACCTTTATTCGTTTGATCAGTTCTAATTACTGCAATTCTACTTCTTCTTTCT
TTGCCTGTTCTAGCAGGGGCTATTACTATACTTTTAACAGATCGAAATTTTAATACTTCA
TTTTTTGACCCTAGAGGGGGAGGAGACCCCATTCTTTATCAACATCTATTTT

#Ixodes_uriae_NC_006078
ACTGAATTAGGTCAACCAGGCTCATTAATTGGTAATGACCAAATCTATAATGTTATCGTT
ACTGCCCATGCCTTTATCATAATTTTTTTTATAGTAATACCTGTAATAATTGGGGGATTT
GGTAATTGATTAGTCCCATTAATACTCGGGGCCCCAGATATAGCATTTCCTCGAATAAAT
AATTTAAGATTTTGGTTACTTCCTCCCTCAATTTTTCTACTTCTTAACTCATCCTTAGTA
GAGAGGGGAGCAGGAACAGGTTGAACTGTTTATCCCCCTCTATCAGCAAATATTTCACAT
TCAGGAGCCTCAGTTGATATGGCTATTTTCTCTCTTCATTTGGCTGGAATCTCCTCAATT
TTAGGGGCTATTAATTTTATCACAACAATTATCAACATACGATCAGAAGCAATAACTCTC
GAACGAATACCTTTATTTGTATGATCAGTATTAATTACTGCAATCTTATTACTTCTTTCT
CTCCCTGTACTAGCAGGAGCTATCACAATACTCTTAACTGACCGTAATTTTAATACATCT
TTCTTTGACCCTAGAGGTGGAGGAGACCCAATTCTCTACCAACACCTATTTT

#Ixodes_lemuris_JX470176
---GAATTAGGGCAACCGGGTTCTTTAATTGGAAATGACCAAATTTACAATGTTATTGTA
ACAGCTCATGCCTTTATTATAATTTTTTTTATGGTTATACCTGTAATGATTGGGGGATTC
GGTAATTGATTAGTACCTTTAATATTAGGAGCACCTGACATAGCCTTTCCCCGAATAAAT
AACTTAAGATTTTGATTACTTCCCCCCTCTTTATTCCTTTTATTAAATTCATCACTAATT
GAAAGAGGAGTGGGGACAGGGTGAACAGTTTACCCTCCTCTCTCTAGAAATATTGCTCAT
TCTGGGGCATCCGTAGATATGGCTATTTTCTCTCTACATTTAGCCGGTATTTCCTCTATT
TTAGGTGCTATTAATTTCATTACAACCATTATTAACATACGTCCTCTATCAATAACACTC
GAACGAATACCTCTTTTTGTATGATCAGTATTAATCACTGCTATTTTACTCCTTTTATCC
CTCCCAGTTCTTGCCGGGGCCATTACTATACTATTAACTGATCGTAATTTTAATA-----
----------------------------------------------------

#Ixodes_lemuris_JX470174
---GAATTAGGACAACCGGGTTCTTTAATTGGAAATGACCAAATTTACAATGTTATTGTA
ACAGCTCATGCCTTTATTATAATTTTTTTTATGGTTATACCTGTAATGATTGGGGGATTC
GGTAATTGATTAGTGCCTTTAATATTAGGAGCACCTGACATAGCCTTTCCCCGAATAAAT
AACTTAAGATTTTGATTACTTCCCCCCTCTTTATTCCTTTTATTAAATTCATCACTAATT
GAAAGAGGAGTGGGGACAGGGTGAACAGTTTACCCTCCTCTCTCTAGAAATATTGCTCAT
TCTGGGGCATCCGTAGATATGGCTATTTTCTCTCTACATTTAGCCGGTATTTCCTCTATT
TTAGGTGCTATTAATTTCATTACAACCATTATTAATATACGTCCTCTATCAATAACACTC
GAACGAATACCTCTTTTTGTATGATCAGTATTAATCACTGCTATTTTACTCCTTTTATCC
CTCCCAGTTCTTGCCGGGGCCATTACTATACTATTAACTGATCGTAATTTTAATA-----
----------------------------------------------------

#Ixodes_lemuris_JX470172
---GAATTAGGACAACCGGGTTCTTTAATTGGAAATGACCAAATTTACAATGTTATTGTA
ACAGCTCATGCCTTTATTATAATTTTTTTTATGGTTATACCTGTAATGATTGGGGGATTC
GGTAATTGATTAGTGCCTTTAATATTAGGAGCACCTGACATAGCCTTTCCCCGAATAAAT
AACTTAAGATTTTGATTACTTCCCCCCTCTTTATTCCTTTTATTAAATTCATCACTAATT
GAAAGAGGAGTGGGGACAGGGTGAACAGTTTACCCTCCTCTCTCTAGAAATATTGCTCAT
TCTGGGGCATCCGTAGATATGGCTATTTTCTCTCTACATTTAGCCGGTATTTCCTCTATT
TTAGGTGCTATTAATTTCATTACAACCATTATTAATATACGTCCTCTATCAATAACACTC
GAACGAATACCTCTTTTTGTATGATCAGTATTAATCACTGCTATTTTACTCCTTTTATCC
CTCCCAGTTCTTGCCGGGGCCATTACTATACTATTAACTGATCGTAATTTTAATA-----
----------------------------------------------------

#Ixodes_lemuris_JX470170
---GAATTAGGACAACCGGGTTCTTTAATTGGAAATGACCAAATTTACAATGTTATTGTA
ACAGCTCATGCCTTTATTATAATTTTTTTTATGGTTATACCTGTAATGATTGGGGGATTC
GGTAATTGATTAGTGCCTTTAATATTAGGAGCACCTGACATAGCCTTTCCCCGAATAAAT
AACTTAAGATTTTGATTACTTCCCCCCTCTTTATTCCTTTTATTAAATTCATCACTAATT
GAAAGAGGAGTGGGGACAGGGTGAACAGTTTACCCTCCTCTCTCTAGAAATATTGCTCAT
TCTGGGGCATCCGTAGATATGGCTATTTTCTCTCTACATTTAGCCGGTATTTCCTCTATT
TTAGGTGCTATTAATTTCATTACAACCATTATTAATATACGTCCTCTATCAATAACACTC
GAACGAATACCTCTTTTTGTATGATCAGTATTAATCACTGCTATTTTACTCCTTTTATCC
CTCCCAGTTCTTGCCGGGGCCATTACTATACTATTAACTGATCGTAATTTTAATA-----
----------------------------------------------------

#Ixodes_lemuris_JX470168
---GAATTAGGACAACCGGGTTCTTTAATTGGAAATGACCAAATTTACAATGTTATTGTA
ACAGCTCATGCCTTTATTATAATTTTTTTTATGGTTATACCTGTAATGATTGGGGGATTC
GGTAATTGATTAGTACCTTTAATATTAGGAGCACCTGACATAGCCTTTCCCCGAATAAAT
AACTTAAGATTTTGATTACTTCCCCCCTCTTTATTCCTTTTATTAAATTCATCACTAATT
GAAAGAGGAGTGGGGACAGGGTGAACAGTTTACCCTCCTCTCTCTAGAAATATTGCTCAT
TTTGGAGCATCCGTAGATATGGCTATTTTCTCTTTACATTTAGCCGGTATTTCCTCTATT
TTAGGTGCTATTAATTTCATTACAACCATTATTAACATACGTCCTCTATCAATAACACTC
GAACGAATACCTCTTTTTGTATGATCAGTATTAATCACTGCTATTTTACTCCTTTTATCC
CTCCCAGTTCTTGCCGGGGCCATTACTATACTATTAACTGATCGTAATTTTAATA-----
----------------------------------------------------

#Ixodes_lemuris_JX470166
---GAATTAGGGCAGCCGGGTTCTTTAATTGGAAATGACCAAATTTACAATGTTATTGTA
ACAGCTCATGCCTTTATTATAATTTTTTTTATGGTTATACCTGTAATGATTGGGGGATTC
GGTAATTGATTAGTACCTTTAATATTAGGAGCACCTGACATAGCCTTTCCCCGAATAAAT
AACTTAAGATTTTGATTACTTCCCCCCTCTTTATTCCTTTTATTAAATTCATCACTAATT
GAAAGAGGAGTGGGGACAGGGTGAACAGTTTACCCTCCTCTCTCTAGAAATATTGCTCAT
TCTGGAGCATCCGTAGATATGGCTATTTTCTCTTTACATTTAGCCGGTATTTCCTCTATT
TTAGGTGCTATTAATTTCATTACAACCATTATTAACATACGTCCTCTATCAATAACACTC
GAACGAATACCTCTTTTTGTATGATCAGTATTAATCACTGCTATTTTACTCCTTTTATCC
CTCCCAGTTCTTGCCGGGGCCATTACTATACTATTAACTGATCGTAATTTTAATA-----
----------------------------------------------------

#Ixodes_lemuris_JX470164
---GAATTAGGGCAGCCGGGTTCTTTAATTGGAAATGACCAAATTTACAATGTTATTGTA
ACAGCTCATGCCTTTATTATAATTTTTTTTATGGTTATACCTGTAATGATTGGGGGATTC
GGTAATTGATTAGTGCCTTTAATATTAGGAGCACCTGATATAGCCTTTCCCCGAATAAAT
AACTTAAGATTTTGATTACTTCCCCCCTCTTTATTCCTTTTATTAAATTCATCACTAATT
GAAAGAGGAGTGGGGACAGGGTGAACAGTTTACCCTCCTCTCTCTAGAAATATTGCTCAT
TCTGGGGCATCCGTAGATATGGCTATTTTCTCTCTACATTTAGCCGGTATTTCCTCTATT
TTAGGTGCTATTAATTTCATTACAACCATTATTAACATACGTCCTCTATCAATAACACTC
GAACGAATACCTCTTTTTGTATGATCAGTATTAATCACTGCTATTTTACTCCTTTTATCC
CTCCCAGTTCTTGCCGGGGCCATTACTATACTATTAACTGATCGTAATTTTAATA-----
----------------------------------------------------

#Ixodes_lemuris_JX470162
---GAATTAGGACAACCGGGTTCTTTAATTGGAAATGACCAAATTTACAATGTTATTGTA
ACAGCTCATGCCTTTATTATAATTTTTTTTATGGTTATACCTGTAATGATTGGGGGATTC
GGTAATTGATTAGTGCCTTTAATATTAGGAGCACCTGACATAGCCTTTCCCCGAATAAAT
AACTTAAGATTTTGATTACTTCCCCCCTCTTTATTCCTTTTATTAAATTCATCACTAATT
GAAAGAGGAGTGGGGACAGGGTGAACAGTTTACCCTCCTCTCTCTAGAAATATTGCTCAT
TCTGGGGCATCCGTAGATATGGCTATTTTCTCTCTACATTTAGCCGGTATTTCCTCTATT
TTAGGTGCTATTAATTTCATTACAACCATTATTAATATACGTCCTCTATCAATAACACTC
GAACGAATACCTCTTTTTGTATGATCAGTATTAATCACTGCTATTTTACTCCTTTTATCC
CTCCCAGTTCTTGCCGGGGCCATTACTATACTATTAACTGATCGTAATTTTAATA-----
----------------------------------------------------

#Ixodes_lemuris_JX470160
---GAATTAGGGCAGCCGGGTTCTTTAATTGGAAATGACCAAATTTACAATGTTATTGTA
ACAGCTCATGCCTTTATTATAATTTTTTTTATGGTTATACCTGTAATGATTGGGGGATTC
GGTAATTGATTAGTACCTTTAATATTAGGAGCACCTGACATAGCCTTTCCCCGAATAAAT
AACTTAAGATTTTGATTACTTCCCCCCTCTTTATTCCTTTTATTAAATTCATCACTAATT
GAAAGAGGAGTGGGGACAGGGTGAACAGTTTACCCTCCTCTCTCTAGAAATATTGCTCAT
TCTGGGGCATCCGTAGATATGGCTATTTTCTCTCTACATTTAGCCGGTATTTCCTCTATT
TTAGGTGCTATTAATTTCATTACAACCATTATTAACATACGTCCTCTATCAATAACACTC
GAACGAATACCTCTTTTTGTATGATCAGTATTAATCACTGCTATTTTACTCCTTTTATCC
CTCCCAGTTCTTGCCGGGGCCATTACTATACTATTAACTGATCGTAATTTTAATA-----
----------------------------------------------------

#Ixodes_lemuris_JX470158
---GAATTAGGGCAGCCGGGTTCTTTAATTGGAAATGACCAAATTTACAATGTTATTGTA
ACAGCTCATGCCTTTATTATAATTTTTTTTATGGTTATACCTGTAATGATTGGGGGATTC
GGTAATTGATTAGTACCTTTAATATTAGGAGCACCTGACATAGCCTTTCCCCGAATAAAT
AACTTAAGATTTTGATTACTTCCCCCCTCTTTATTCCTTTTATTAAATTCATCACTAATT
GAAAGAGGAGTGGGGACAGGGTGAACAGTTTACCCTCCTCTCTCTAGAAATATTGCTCAT
TCTGGGGCATCCGTAGATATGGCTATTTTCTCTCTACATTTAGCCGGTATTTCCTCTATT
TTAGGTGCTATTAATTTCATTACAACCATTATTAACATACGTCCTCTATCAATAACACTC
GAACGAATACCTCTTTTTGTATGATCAGTATTAATCACTGCTATTTTACTCCTTTTATCC
CTCCCAGTTCTTGCCGGGGCCATTACTATACTATTAACTGATCGTAATTTTAATA-----
----------------------------------------------------

#Ixodes_lemuris_JX470156
---GAATTAGGGCAGCCGGGTTCTTTAATTGGAAATGACCAAATTTACAATGTTATTGTA
ACAGCTCATGCCTTTATTATAATTTTTTTTATGGTTATACCTGTAATGATTGGGGGATTC
GGTAATTGATTAGTACCTTTAATATTAGGAACACCTGACATAGCCTTTCCCCGAATAAAT
AACTTAAGATTTTGATTACTTCCCCCCTCTTTATTCCTTTTATTAAATTCATCACTAATT
GAAAGAGGAGTGGGGACAGGGTGAACAGTTTACCCTCCTCTCTCTAGAAATATTGCTCAT
TCTGGGGCATCCGTAGATATGGCTATTTTCTCTCTACATTTAGCCGGTATTTCCTCTATT
TTAGGTGCTATTAATTTCATTACAACCATTATTAACATACGTCCTCTATCAATAACACTC
GAACGAATACCTCTTTTTGTATGATCAGTATTAATCACTGCTATTTTACTCCTTTTATCC
CTCCCAGTTCTTGCCGGGGCCATTACTATACTATTAACTGATCGTAATTTTAATA-----
----------------------------------------------------

#Ixodes_lemuris_JX470154
---GAATTAGGGCAGCCGGGTTCTTTAATTGGAAATGACCAAATTTACAATGTTATTGTA
ACAGCTCATGCCTTTATTATAATTTTTTTTATGGTTATACCTGTAATGATTGGGGGATTC
GGTAATTGATTAGTACCTTTAATATTAGGAGCACCTGACATAGCCTTTCCCCGAATAAAT
AACTTAAGATTTTGATTACTTCCCCCCTCTTTATTCCTTTTATTAAATTCATCACTAATT
GAAAGAGGAGTGGGGACAGGGTGAACAGTTTACCCTCCTCTCTCTAGAAATATTGCTCAT
TCTGGGGCATCCGTAGATATGGCTATTTTCTCTCTACATTTAGCCGGTATTTCCTCTATT
TTAGGTGCTATTAATTTCATTACAACCATTATTAACATACGTCCTCTATCAATAACACTC
GAACGAATACCTCTTTTTGTATGATCAGTATTAATCACTGCTATTTTACTCCTTTTATCC
CTCCCAGTTCTTGCCGGGGCCATTACTATACTATTAACTGATCGTAATTTTAATA-----
----------------------------------------------------

#Ixodes_lemuris_JX470152
---GAATTAGGGCAACCGGGTTCTTTAATTGGAAATGACCAAATTTACAATGTTATTGTA
ACAGCTCATGCCTTTATTATAATTTTTTTTATGGTTATACCTGTAATGATTGGGGGATTC
GGTAATTGATTAGTACCTTTAATATTAGGAGCACCTGACATAGCCTTTCCCCGAATAAAT
AACTTAAGATTTTGATTACTTCCCCCCTCTTTATTCCTTTTATTAAATTCATCACTAATT
GAAAGAGGAGTGGGGACAGGGTGAACAGTTTACCCTCCTCTCTCTAGAAATATTGCTCAT
TCTGGGGCATCCGTAGATATGGCTATTTTCTCTCTACATTTAGCCGGTATTTCCTCTATT
TTAGGTGCTATTAATTTCATTACAACCATTATTAACATACGTCCTCTATCAATAACACTC
GAACGAATACCTCTTTTTGTATGATCAGTATTAATCACTGCTATTTTACTCCTTTTATCC
CTCCCAGTTCTTGCCGGGGCCATTACTATACTATTAACTGATCGTAATTTTAATA-----
----------------------------------------------------

#Ixodes_lemuris_JX470150
---GAATTAGGACAACCGGGTTCTTTAATTGGAAATGACCAAATTTACAATGTTATTGTA
ACAGCTCATGCCTTTATTATAATTTTTTTTATGGTTATACCTGTAATGATTGGGGGATTC
GGTAATTGATTAGTGCCTTTAATATTAGGAGCACCTGACATAGCCTTTCCCCGAATAAAT
AACTTAAGATTTTGATTACTTCCCCCCTCTTTATTCCTTTTATTAAATTCATCACTAATT
GAAAGAGGAGTGGGGACAGGGTGAACAGTTTACCCTCCTCTCTCTAGAAATATTGCTCAT
TCTGGGGCATCCGTAGATATGGCTATTTTCTCTCTACATTTAGCCGGTATTTCCTCTATT
TTAGGTGCTATTAATTTCATTACAACCATTATTAACATACGTCCTCTATCAATAACACTC
GAACGAATACCTCTTTTTGTATGATCAGTATTAATCACTGCTATTTTACTCCTTTTATCC
CTCCCAGTTCTTGCCGGGGCCATTACTATACTATTAACTGATCGTAATTTTAATA-----
----------------------------------------------------

#Ixodes_lemuris_JX470148
---GAATTAGGGCAGCCGGGTTCTTTAATTGGAAATGACCAAATTTACAATGTTATTGTA
ACAGCTCATGCCTTTATTATAATTTTTTTTATGGTTATACCTGTAATGATTGGGGGATTC
GGTAATTGATTAGTACCTTTAATATTAGGAACACCTGACATAGCCTTTCCCCGAATAAAT
AACTTAAGATTTTGATTACTTCCCCCCTCTTTATTCCTTTTATTAAATTCATCACTAATT
GAAAGAGGAGTGGGGACAGGGTGAACAGTTTACCCTCCTCTCTCTAGAAATATTGCTCAT
TCTGGGGCATCCGTAGATATGGCTATTTTCTCTCTACATTTAGCCGGTATTTCCTCTATT
TTAGGTGCTATTAATTTCATTACAACCATTATTAACATACGTCCTCTATCAATAACACTC
GAACGAATACCTCTTTTTGTATGATCAGTATTAATCACTGCTATTTTACTCCTTTTATCC
CTCCCAGTTCTTGCCGGGGCCATTACTATACTATTAACTGATCGTAATTTTAATA-----
----------------------------------------------------

#Ixodes_lemuris_JX470146
---GAATTAGGACAACCGGGTTCTTTAATTGGAAATGACCAAATTTACAATGTTATTGTA
ACAGCTCATGCCTTTATTATAATTTTTTTTATGGTTATACCTGTAATGATTGGGGGATTC
GGTAATTGATTAGTGCCTTTAATATTAGGAGCACCTGACATAGCCTTTCCCCGAATAAAT
AACTTAAGATTTTGATTACTTCCCCCCTCTTTATTCCTTTTATTAAATTCATCACTAATT
GAAAGAGGAGTGGGGACAGGGTGAACAGTTTACCCTCCTCTCTCTAGAAATATTGCTCAT
TCTGGGGCATCCGTAGATATGGCTATTTTCTCTCTACATTTAGCCGGTATTTCCTCTATT
TTAGGTGCTATTAATTTCATTACAACCATTATTAATATACGTCCTCTATCAATAACACTC
GAACGAATACCTCTTTTTGTATGATCAGTATTAATCACTGCTATTTTACTCCTTTTATCC
CTCCCAGTTCTTGCCGGGGCCATTACTATACTATTAACTGATCGTAATTTTAATA-----
----------------------------------------------------

#Ixodes_lemuris_JX470144
---GAATTAGGGCAGCCGGGTTCTTTAATTGGAAATGACCAAATTTACAATGTTATTGTA
ACAGCTCATGCCTTTATTATAATTTTTTTTATGGTTATACCTGTAATGATTGGGGGATTC
GGTAATTGATTAGTACCTTTAATATTAGGAGCACCTGACATAGCCTTTCCCCGAATAAAT
AACTTAAGATTTTGATTACTTCCCCCCTCTTTATTCCTTTTATTAAATTCATCACTAATT
GAAAGAGGAGTGGGGACAGGGTGAACAGTTTACCCTCCTCTCTCTAGAAATATTGCTCAT
TCTGGGGCATCCGTAGATATGGCTATTTTCTCTCTACATTTAGCCGGTATTTCCTCTATT
TTAGGTGCTATTAATTTCATTACAACCATTATTAACATACGTCCTCTATCAATAACACTC
GAACGAATACCTCTTTTTGTATGATCAGTATTAATCACTGCTATTTTACTCCTTTTATCC
CTCCCAGTTCTTGCCGGGGCCATTACTATACTATTAACTGATCGTAATTTTAATA-----
----------------------------------------------------

#Ixodes_lemuris_JX470142
---GAATTAGGACAACCGGGTTCTTTAATTGGAAATGACCAAATTTACAATGTTATTGTA
ACAGCTCATGCCTTTATTATAATTTTTTTTATGGTTATACCTGTAATGATTGGGGGATTC
GGTAATTGATTAGTGCCTTTAATATTAGGAGCACCTGACATAGCCTTTCCCCGAATAAAT
AACTTAAGATTTTGATTACTTCCCCCCTCTTTATTCCTTTTATTAAATTCATCACTAATT
GAAAGAGGAGTGGGGACAGGGTGAACAGTTTACCCTCCTCTCTCTAGAAATATTGCTCAT
TCTGGGGCATCCGTAGATATGGCTATTTTCTCTCTACATTTAGCCGGTATTTCCTCTATT
TTAGGTGCTATTAATTTCATTACAACCATTATTAATATACGTCCTCTATCAATAACACTC
GAACGAATACCTCTTTTTGTATGATCAGTATTAATCACTGCTATTTTACTCCTTTTATCC
CTCCCAGTTCTTGCCGGGGCCATTACTATACTATTAACTGATCGTAATTTTAATA-----
----------------------------------------------------

#Ixodes_lemuris_JX470140
---GAATTAGGACAACCGGGTTCTTTAATTGGAAATGACCAAATTTACAATGTTATTGTA
ACAGCTCATGCCTTTATTATAATTTTTTTTATGGTTATACCTGTAATGATTGGGGGATTC
GGTAATTGATTAGTGCCTTTAATATTAGGAGCACCTGACATAGCCTTTCCCCGAATAAAT
AACTTAAGATTTTGATTACTTCCCCCCTCTTTATTCCTTTTATTAAATTCATCACTAATT
GAAAGAGGAGTGGGGACAGGGTGAACAGTTTACCCTCCTCTCTCTAGAAATATTGCTCAT
TCTGGGGCATCCGTAGATATGGCTATTTTCTCTCTACATTTAGCCGGTATTTCCTCTATT
TTAGGTGCTATTAATTTCATTACAACCATTATTAATATACGTCCTCTATCAATAACACTC
GAACGAATACCTCTTTTTGTATGATCAGTATTAATCACTGCTATTTTACTCCTTTTATCC
CTCCCAGTTCTTGCCGGGGCCATTACTATACTATTAACTGATCGTAATTTTAATA-----
----------------------------------------------------

#Ixodes_lemuris_JX470138
---GAATTAGGGCAGCCGGGTTCTTTAATTGGAAATGACCAAATTTACAATGTTATTGTA
ACAACTCATGCCTTTATTATAATTTTTTTTATGGTTATACCTGTAATGATTGGGGGATTC
GGTAATTGATTAGTACCTTTAATATTAGGAGCACCTGACATAGCCTTTCCCCGAATAAAT
AACTTAAGATTTTGATTACTTCCCCCCTCTTTATTCCTTTTATTAAATTCATCACTAATT
GAAAGAGGAGTGGGGACAGGGTGAACAGTTTACCCTCCTCTCTCTAGAAATATTGCTCAT
TCTGGGGCATCCGTAGATATGGCTATTTTCTCTCTACATTTAGCCGGTATTTCCTCTATT
TTAGGTGCTATTAATTTCATTACAACCATTATTAACATACGTCCTCTATCAATAACACTC
GAACGAATACCTCTTTTTGTATGATCAGTATTAATCACTGCTATTTTACTCCTTTTATCC
CTCCCAGTTCTTGCCGGGGCCATTACTATACTATTAACTGATCGTAATTTTAATA-----
----------------------------------------------------

#Ixodes_lemuris_JX470136
---GAATTAGGACAACCGGGTTCTTTAATTGGAAATGACCAAATTTACAATGTTATTGTA
ACAGCTCATGCCTTTATTATAATTTTTTTTATGGTTATACCTGTAATGATTGGGGGATTC
GGTAATTGATTAGTGCCTTTAATATTAGGAGCACCTGACATAGCCTTTCCCCGAATAAAT
AACTTAAGATTTTGATTACTTCCCCCCTCTTTATTCCTTTTATTAAATTCATCACTAATT
GAAAGAGGAGTGGGGACAGGGTGAACAGTTTACCCTCCTCTCTCTAGAAATATTGCTCAT
TCTGGGGCATCCGTAGATATGGCTATTTTCTCTCTACATTTAGCCGGTATTTCCTCTATT
TTAGGTGCTATTAATTTCATTACAACCATTATTAATATACGTCCTCTATCAATAACACTC
GAACGAATACCTCTTTTTGTATGATCAGTATTAATCACTGCTATTTTACTCCTTTTATCC
CTCCCAGTTCTTGCCGGGGCCATTACTATACTATTAACTGATCGTAATTTTAATA-----
----------------------------------------------------

#Ixodes_lemuris_JX470134
---GAATTAGGACAACCGGGTTCTTTAATTGGAAATGACCAAATTTACAATGTTATTGTA
ACAGCTCATGCCTTTATTATAATTTTTTTTATGGTTATACCTGTAATGATTGGGGGATTC
GGTAATTGATTAGTGCCTTTAATATTAGGAGCACCTGACATAGCCTTTCCCCGAATAAAT
AACTTAAGATTTTGATTACTTCCCCCCTCTTTATTCCTTTTATTAAATTCATCACTAATT
GAAAGAGGAGTGGGGACAGGGTGAACAGTTTACCCTCCTCTCTCTAGAAATATTGCTCAT
TCTGGGGCATCCGTAGATATGGCTATTTTCTCTCTACATTTAGCCGGTATTTCCTCTATT
TTAGGTGCTATTAATTTCATTACAACCATTATTAATATACGTCCTCTATCAATAACACTC
GAACGAATACCTCTTTTTGTATGATCAGTATTAATCACTGCTATTTTACTCCTTTTATCC
CTCCCAGTTCTTGCCGGGGCCATTACTATACTATTAACTGATCGTAATTTTAATA-----
----------------------------------------------------

#Ixodes_lemuris_JX470132
---GAATTAGGGCAGCCGGGTTCTTTAATTGGAAATGACCAAATTTACAATGTTATTGTA
ACAGCTCATGCCTTTATTATAATTTTTTTTATGGTTATACCTGTAATGATTGGGGGATTC
GGTAATTGATTAGTACCTTTAATATTAGGAGCACCTGACATAGCCTTTCCCCGAATAAAT
AACTTAAGATTTTGATTACTTCCCCCCTCTTTATTCCTTTTATTAAATTCATCACTAATT
GAAAGAGGAGTGGGGACAGGGTGAACAGTTTACCCTCCTCTCTCTAGAAATATTGCTCAT
TCTGGGGCATCCGTAGATATGGCTATTTTCTCTCTACATTTAGCCGGTATTTCCTCTATT
TTAGGTGCTATTAATTTCATTACAACCATTATTAACATACGTCCTCTATCAATAACACTC
GAACGAATACCTCTTTTTGTATGATCAGTATTAATCACTGCTATTTTACTCCTTTTATCC
CTCCCAGTTCTTGCCGGGGCCATTACTATACTATTAACTGATCGTAATTTTAATA-----
----------------------------------------------------

#Ixodes_lemuris_JX470130
---GAATTAGGGCAGCCGGGTTCTTTAATTGGAAATGACCAAATTTACAATGTTATTGTA
ACAGCTCATGCCTTTATTATAATTTTTTTTATGGTTATACCTGTAATGATTGGGGGATTC
GGTAATTGATTAGTACCTTTAATATTAGGAGCACCTGACATAGCCTTTCCCCGAATAAAT
AACTTAAGATTTTGATTACTTCCCCCCTCTTTATTCCTTTTATTAAATTCATCACTAATT
GAAAGAGGAGTGGGGACAGGGTGAACAGTTTACCCTCCTCTCTCTAGAAATATTGCTCAT
TCTGGGGCATCCGTAGATATGGCTATTTTCTCTCTACATTTAGCCGGTATTTCCTCTATT
TTAGGTGCTATTAATTTCATTACAACCATTATTAACATACGTCCTCTATCAATAACACTC
GAACGAATACCTCTTTTTGTATGATCAGTATTAATCACTGCTATTTTACTCCTTTTATCC
CTCCCAGTTCTTGCCGGGGCCATTACTATACTATTAACTGATCGTAATTTTAATA-----
----------------------------------------------------

#Ixodes_lemuris_JX470128
---GAATTAGGGCAGCCGGGTTCTTTAATTGGAAATGACCAAATTTACAATGTTATTGTA
ACAGCTCATGCCTTTATTATAATTTTTTTTATGGTTATACCTGTAATGATTGGGGGATTC
GGTAATTGATTAGTACCTTTAATATTAGGAGCACCTGACATAGCCTTTCCCCGAATAAAT
AACTTAAGATTTTGATTACTTCCCCCCTCTTTATTCCTTTTATTAAATTCATCACTAATT
GAAAGAGGAGTGGGGACAGGGTGAACAGTTTACCCTCCTCTCTCTAGAAATATTGCTCAT
TCTGGGGCATCCGTAGATATGGCTATTTTCTCTCTACATTTAGCCGGTATTTCCTCTATT
TTAGGTGCTATTAATTTCATTACAACCATTATTAACATACGTCCTCTATCAATAACACTC
GAACGAATACCTCTTTTTGTATGATCAGTATTAATCACTGCTATTTTACTCCTTTTATCC
CTCCCAGTTCTTGCCGGGGCCATTACTATACTATTAACTGATCGTAATTTTAATA-----
----------------------------------------------------

#Ixodes_lemuris_JX470126
---GAATTAGGACAACCGGGTTCTTTAATTGGAAATGACCAAATTTACAATGTTATTGTA
ACAGCTCATGCCTTTATTATAATTTTTTTTATGGTTATACCTGTAATGATTGGGGGATTC
GGTAATTGATTAGTGCCTTTAATATTAGGAGCACCTGACATAGCCTTTCCCCGAATAAAT
AACTTAAGATTTTGATTACTTCCCCCCTCTTTATTCCTTTTATTAAATTCATCACTAATT
GAAAGAGGAGTGGGGACAGGGTGAACAGTTTACCCTCCTCTCTCTAGAAATATTGCTCAT
TCTGGGGCATCCGTAGATATGGCTATTTTCTCTCTACATTTAGCCGGTATTTCCTCTATT
TTAGGTGCTATTAATTTCATTACAACCATTATTAATATACGTCCTCTATCAATAACACTC
GAACGAATACCTCTTTTTGTATGATCAGTATTAATCACTGCTATTTTACTCCTTTTATCC
CTCCCAGTTCTTGCCGGGGCCATTACTATACTATTAACTGATCGTAATTTTAATA-----
----------------------------------------------------

#Ixodes_lemuris_JX470124
---GAATTAGGACAACCGGGTTCTTTAATTGGAAATGACCAAATTTACAATGTTATTGTA
ACAGCTCATGCCTTTATTATAATTTTTTTTATGGTTATACCTGTAATGATTGGGGGATTC
GGTAATTGATTAGTGCCTTTAATATTAGGAGCACCTGACATAGCCTTTCCCCGAATAAAT
AACTTAAGATTTTGATTACTTCCCCCCTCTTTATTCCTTTTATTAAATTCATCACTAATT
GAAAGAGGAGTGGGGACAGGGTGAACAGTTTACCCTCCTCTCTCTAGAAATATTGCTCAT
TCTGGGGCATCCGTAGATATGGCTATTTTCTCTCTACATTTAGCCGGTATTTCCTCTATT
TTAGGTGCTATTAATTTCATTACAACCATTATTAATATACGTCCTCTATCAATAACACTC
GAACGAATACCTCTTTTTGTATGATCAGTATTAATCACTGCTATTTTACTCCTTTTATCC
CTCCCAGTTCTTGCCGGGGCCATTACTATACTATTAACTGATCGTAATTTTAATA-----
----------------------------------------------------

#Ixodes_lemuris_JX470122
---GAATTAGGGCAACCGGGTTCTTTAATTGGAAATGACCAAATTTACAATGTTATTGTA
ACAGCTCATGCCTTTATTATAATTTTTTTTATGGTTATACCTGTAATGATTGGGGGATTC
GGTAATTGATTAGTACCTTTAATATTAGGAGCACCTGACATAGCCTTTCCCCGAATAAAT
AACTTAAGATTTTGATTACTTCCCCCCTCTTTATTCCTTTTATTAAATTCATCACTAATT
GAAAGAGGAGTGGGGACAGGGTGAACAGTTTACCCTCCTCTCTCTAGAAATATTGCTCAT
TCTGGGGCATCCGTAGATATGGCTATTTTCTCTCTACATTTAGCCGGTATTTCCTCTATT
TTAGGTGCTATTAATTTCATTACAACCATTATTAACATACGTCCTCTATCAATAACACTC
GAACGAATACCTCTTTTTGTATGATCAGTATTAATCACTGCTATTTTACTCCTTTTATCC
CTCCCAGTTCTTGCCGGGGCCATTACTATACTATTAACTGATCGTAATTTTAATA-----
----------------------------------------------------

#Ixodes_lemuris_JX470120
---GAATTAGGGCAGCCGGGTTCTTTAATTGGAAATGACCAAATTTACAATGTTATTGTA
ACAGCTCATGCCTTTATTATAATTTTTTTTATGGTTATACCTGTAATGATTGGGGGATTC
GGTAATTGATTAGTACCTTTAATATTAGGAGCACCTGACATAGCCTTTCCCCGAATAAAT
AACTTAAGATTTTGATTACTTCCCCCCTCTTTATTCCTTTTATTAAATTCATCACTAATT
GAAAGAGGAGTGGGGACAGGGTGAACAGTTTACCCTCCTCTCTCTAGAAATATTGCTCAT
TCTGGGGCATCCGTAGATATGGCTATTTTCTCTCTACATTTAGCCGGTATTTCCTCTATT
TTAGGTGCTATTAATTTCATTACAACCATTATTAACATACGTCCTCTATCAATAACACTC
GAACGAATACCTCTTTTTGTATGATCAGTATTAATCACTGCTATTTTACTCCTTTTATCC
CTCCCAGTTCTTGCCGGGGCCATTACTATACTATTAACTGATCGTAATTTTAATA-----
----------------------------------------------------

#Ixodes_lemuris_JX470118
---GAATTAGGACAACCGGGTTCTTTAATTGGAAATGACCAAATTTACAATGTTATTGTA
ACAGCTCATGCCTTTATTATAATTTTTTTTATGGTTATACCTGTAATGATTGGGGGATTC
GGTAATTGATTAGTGCCTTTAATATTAGGAGCACCTGACATAGCCTTTCCCCGAATAAAT
AACTTAAGATTTTGATTACTTCCCCCCTCTTTATTCCTTTTATTAAATTCATCACTAATT
GAAAGAGGAGTGGGGACAGGGTGAACAGTTTACCCTCCTCTCTCTAGAAATATTGCTCAT
TCTGGGGCATCCGTAGATATGGCTATTTTCTCTCTACATTTAGCCGGTATTTCCTCTATT
TTAGGTGCTATTAATTTCATTACAACCATTATTAATATACGTCCTCTATCAATAACACTC
GAACGAATACCTCTTTTTGTATGATCAGTATTAATCACTGCTATTTTACTCCTTTTATCC
CTCCCAGTTCTTGCCGGGGCCATTACTATACTATTAACTGATCGTAATTTTAATA-----
----------------------------------------------------

#Ixodes_lemuris_JX470116
---GAATTAGGACAACCGGGTTCTTTAATTGGAAATGACCAAATTTACAATGTTATTGTA
ACAGCTCATGCCTTTATTATAATTTTTTTTATGGTTATACCTGTAATGATTGGGGGATTC
GGTAATTGATTAGTGCCTTTAATATTAGGAGCACCTGACATAGCCTTTCCCCGAATAAAT
AACTTAAGATTTTGATTACTTCCCCCCTCTTTATTCCTTTTATTAAATTCATCACTAATT
GAAAGAGGAGTGGGGACAGGGTGAACAGTTTACCCTCCTCTCTCTAGAAATATTGCTCAT
TCTGGGGCATCCGTAGATATGGCTATTTTCTCTCTACATTTAGCCGGTATTTCCTCTATT
TTAGGTGCTATTAATTTCATTACAACCATTATTAATATACGTCCTCTATCAATAACACTC
GAACGAATACCTCTTTTTGTATGATCAGTATTAATCACTGCTATTTTACTCCTTTTATCC
CTCCCAGTTCTTGCCGGGGCCATTACTATACTATTAACTGATCGTAATTTTAATA-----
----------------------------------------------------

#Ixodes_lemuris_JX470114
---GAATTAGGACAACCGGGTTCTTTAATTGGAAATGACCAAATTTACAATGTTATTGTA
ACAGCTCATGCCTTTATTATAATTTTTTTTATGGTTATACCTGTAATGATTGGGGGATTC
GGTAATTGATTAGTGCCTTTAATATTAGGAGCACCTGACATAGCCTTTCCCCGAATAAAT
AACTTAAGATTTTGATTACTTCCCCCCTCTTTATTCCTTTTATTAAATTCATCACTAATT
GAAAGAGGAGTGGGGACAGGGTGAACAGTTTACCCTCCTCTCTCTAGAAATATTGCTCAT
TCTGGGGCATCCGTAGATATGGCTATTTTCTCTCTACATTTAGCCGGTATTTCCTCTATT
TTAGGTGCTATTAATTTCATTACAACCATTATTAATATACGTCCTCTATCAATAACACTC
GAACGAATACCTCTTTTTGTATGATCAGTATTAATCACTGCTATTTTACTCCTTTTATCC
CTCCCAGTTCTTGCCGGGGCCATTACTATACTATTAACTGATCGTAATTTTAATA-----
----------------------------------------------------

#Ixodes_lemuris_JX470112
---GAATTGGGGCAACCTGGCTCTTTAATTGGAAATGATCAAATTTACAATGTTATTGTA
ACAGCCCATGCCTTTATTATAATTTTTTTTATAGTTATACCTGTAATAATCGGGGGGTTT
GGAAATTGACTAGTGCCTTTAATATTAGGGGCACCTGATATAGCCTTTCCCCGAATAAAT
AACTTAAGATTTTGATTACTTCCCCCCTCTCTATTCCTCTTATTAAATTCATCATTAATT
GAGAGAGGAGTGGGGACAGGATGAACAGTTTACCCTCCTCTTTCTAGAAATATTGCTCAT
TCTGGAGCATCCGTAGATATAGCTATTTTTTCCTTACATTTAGCTGGTATTTCCTCTATT
TTAGGTGCCATTAATTTCATTACAACCATTATTAACATACGACCTCCATCAATAACATTA
GAACGAATACCTCTTTTTGTGTGATCAGTATTAATTACTGCTATTTTACTCCTCTTATCC
TTACCAGTTCTTGCAGGAGCTATTACTATACTATTAACTGATCGTAATTTTAATA-----
----------------------------------------------------

#Ixodes_lemuris_JX470175
---GAATTGGGGCAACCTGGCTCTTTAATTGGAAATGATCAAATTTACAATGTTATTGTA
ACAGCCCATGCCTTTATTATAATTTTTTTTATAGTTATACCTGTAATAATCGGGGGATTT
GGAAATTGACTAGTGCCTTTAATATTAGGGGCACCTGATATGGCCTTTCCCCGAATAAAT
AACTTAAGATTTTGATTACTTCCCCCCTCTCTATTCCTCTTATTAAATTCATCATTAATT
GAGAGAGGAGTGGGGACAGGATGAACAGTTTACCCTCCTCTTTCTAGAAATATTGCTCAT
TCTGGAGCATCCGTAGATATAGCTATTTTTTCCTTACATTTAGCTGGTATTTCCTCTATT
TTAGGTGCCATTAATTTCATTACAACCATTATTAACATACGACCTCCATCAATAACATTA
GAACGAATACCTCTTTTTGTGTGATCAGTATTAATTACTGCTATTTTACTCCTCTTATCC
TTACCAGTTCTTGCAGGAGCTATTACTATACTATTAACTGATCGTAATTTTAATA-----
----------------------------------------------------

#Ixodes_lemuris_JX470173
---GAATTAGGGCAGCCGGGTTCTTTAATTGGAAATGACCAAATTTACAATGTTATTGTA
ACAGCTCATGCCTTTATTATAATTTTTTTTATGGTTATACCTGTAATGATTGGGGGATTC
GGTAATTGATTAGTACCTTTAATATTAGGAGCACCTGACATAGCCTTTCCCCGAATAAAT
AACTTAAGATTTTGATTACTTCCCCCCTCTTTATTCCTTTTATTAAATTCATCACTAATT
GAAAGAGGAGTGGGGACAGGGTGAACAGTTTACCCTCCTCTCTCTAGAAATATTGCTCAT
TCTGGGGCATCCGTAGATATGGCTATTTTCTCTCTACATTTAGCCGGTATTTCCTCTATT
TTAGGTGCTATTAATTTCATTACAACCATTATTAACATACGTCCTCTATCAATAACACTC
GAACGAATACCTCTTTTTGTATGATCAGTATTAATCACTGCTATTTTACTCCTTTTATCC
CTCCCAGTTCTTGCCGGGGCCATTACTATACTATTAACTGATCGTAATTTTAATA-----
----------------------------------------------------

#Ixodes_lemuris_JX470171
---GAATTAGGACAACCGGGTTCTTTAATTGGAAATGACCAAATTTACAATGTTATTGTA
ACAGCTCATGCCTTTATTATAATTTTTTTTATGGTTATACCTGTAATGATTGGGGGATTC
GGTAATTGATTAGTGCCTTTAATATTAGGAGCACCTGACATAGCCTTTCCCCGAATAAAT
AACTTAAGATTTTGATTACTTCCCCCCTCTTTATTCCTTTTATTAAATTCATCACTAATT
GAAAGAGGAGTGGGGACAGGGTGAACAGTTTACCCTCCTCTCTCTAGAAATATTGCTCAT
TCTGGGGCATCCGTAGATATGGCTATTTTCTCTCTACATTTAGCCGGTATTTCCTCTATT
TTAGGTGCTATTAATTTCATTACAACCATTATTAATATACGTCCTCTATCAATAACACTC
GAACGAATACCTCTTTTTGTATGATCAGTATTAATCACTGCTATTTTACTCCTTTTATCC
CTCCCAGTTCTTGCCGGGGCCATTACTATACTATTAACTGATCGTAATTTTAATA-----
----------------------------------------------------

#Ixodes_lemuris_JX470169
---GAATTAGGACAACCGGGTTCTTTAATTGGAAATGACCAAATTTACAATGTTATTGTA
ACAGCTCATGCCTTTATTATAATTTTTTTTATGGTTATACCTGTAATGATTGGGGGATTC
GGTAATTGATTAGTGCCTTTAATATTAGGAGCACCTGACATAGCCTTTCCCCGAATAAAT
AACTTAAGATTTTGATTACTTCCCCCCTCTTTATTCCTTTTATTAAATTCATCACTAATT
GAAAGAGGAGTGGGGACAGGGTGAACAGTTTACCCTCCTCTCTCTAGAAATATTGCTCAT
TCTGGGGCATCCGTAGATATGGCTATTTTCTCTCTACATTTAGCCGGTATTTCCTCTATT
TTAGGTGCTATTAATTTCATTACAACCATTATTAATATACGTCCTCTATCAATAACACTC
GAACGAATACCTCTTTTTGTATGATCAGTATTAATCACTGCTATTTTACTCCTTTTATCC
CTCCCAGTTCTTGCCGGGGCCATTACTATACTATTAACTGATCGTAATTTTAATA-----
----------------------------------------------------

#Ixodes_lemuris_JX470167
---GAATTAGGACAACCGGGTTCTTTAATTGGAAATGACCAAATTTACAATGTTATTGTA
ACAGCTCATGCCTTTATTATAATTTTTTTTATGGTTATACCTGTAATGATTGGGGGATTC
GGTAATTGATTAGTGCCTTTAATATTAGGAGCACCTGACATAGCCTTTCCCCGAATAAAT
AACTTAAGATTTTGATTACTTCCCCCCTCTTTATTCCTTTTATTAAATTCATCACTAATT
GAAAGAGGAGTGGGGACAGGGTGAACAGTTTACCCTCCTCTCTCTAGAAATATTGCTCAT
TCTGGGGCATCCGTAGATATGGCTATTTTCTCTCTACATTTAGCCGGTATTTCCTCTATT
TTAGGTGCTATTAATTTCATTACAACCATTATTAATATACGTCCTCTATCAATAACACTC
GAACGAATACCTCTTTTTGTATGATCAGTATTAATCACTGCTATTTTACTCCTTTTATCC
CTCCCAGTTCTTGCCGGGGCCATTACTATACTATTAACTGATCGTAATTTTAATA-----
----------------------------------------------------

#Ixodes_lemuris_JX470165
---GAATTAGGACAACCGGGTTCTTTAATTGGAAATGACCAAATTTACAATGTTATTGTA
ACAGCTCATGCCTTTATTATAATTTTTTTTATGGTTATACCTGTAATGATTGGGGGATTC
GGTAATTGATTAGTGCCTTTAATATTAGGAGCACCTGACATAGCCTTTCCCCGAATAAAT
AACTTAAGATTTTGATTACTTCCCCCCTCTTTATTCCTTTTATTAAATTCATCACTAATT
GAAAGAGGAGTGGGGACAGGGTGAACAGTTTACCCTCCTCTCTCTAGAAATATTGCTCAT
TCTGGGGCATCCGTAGATATGGCTATTTTCTCTCTACATTTAGCCGGTATTTCCTCTATT
TTAGGTGCTATTAATTTCATTACAACCATTATTAATATACGTCCTCTATCAATAACACTC
GAACGAATACCTCTTTTTGTATGATCAGTATTAATCACTGCTATTTTACTCCTTTTATCC
CTCCCAGTTCTTGCCGGGGCCATTACTATACTATTAACTGATCGTAATTTTAATA-----
----------------------------------------------------

#Ixodes_lemuris_JX470163
---GAATTAGGGCAGCCGGGTTCTTTAATTGGAAATGACCAAATTTACAATGTTATTGTA
ACAGCTCATGCCTTTATTATAATTTTTTTTATGGTTATACCTGTAATGATTGGGGGATTC
GGTAATTGATTAGTACCTTTAATATTAGGAGCACCTGACATAGCCTTTCCCCGAATAAAT
AACTTAAGATTTTGATTACTTCCCCCCTCTTTATTCCTTTTATTAAATTCATCACTAATT
GAAAGAGGAGTGGGGACAGGGTGAACAGTTTACCCTCCTCTCTCTAGAAATATTGCTCAT
TCTGGGGCATCCGTAGATATGGCTATTTTCTCTCTACATTTAGCCGGTATTTCCTCTATT
TTAGGTGCTATTAATTTCATTACAACCATTATTAACATACGTCCTCTATCAATAACACTC
GAACGAATACCTCTTTTTGTATGATCAGTATTAATCACTGCTATTTTACTCCTTTTATCC
CTCCCAGTTCTTGCCGGGGCCATTACTATACTATTAACTGATCGTAATTTTAATA-----
----------------------------------------------------

#Ixodes_lemuris_JX470161
---GAATTAGGACAACCGGGTTCTTTAATTGGAAATGACCAAATTTACAATGTTATTGTA
ACAGCTCATGCCTTTATTATAATTTTTTTTATGGTTATACCTGTAATGATTGGGGGATTC
GGTAATTGATTAGTACCTTTAATATTAGGAGCACCTGACATAGCCTTTCCCCGAATAAAT
AACTTAAGATTTTGATTACTTCCCCCCTCTTTATTCCTTTTATTAAATTCATCACTAATT
GAAAGAGGAGTGGGGACAGGGTGAACAGTTTACCCTCCTCTCTCTAGAAATATTGCTCAT
TCTGGGGCATCCGTAGATATGGCTATTTTCTCTCTACATTTAGCCGGTATTTCCTCTATT
TTAGGTGCTATTAATTTCATTACAACCATTATTAATATACGTCCTCTATCAATAACACTC
GAACGAATACCTCTTTTTGTATGATCAGTATTAATCACTGCTATTTTACTCCTTTTATCC
CTCCCAGTTCTTGCCGGGGCCATTACTATACTATTAACTGATCGTAATTTTAATA-----
----------------------------------------------------

#Ixodes_lemuris_JX470159
---GAATTAGGGCAGCCGGGTTCTTTAATTGGAAATGACCAAATTTACAATGTTATTGTA
ACAGCTCATGCCTTTATTATAATTTTTTTTATGGTTATACCTGTAATGATTGGGGGATTC
GGTAATTGATTAGTACCTTTAATATTAGGAGCACCTGACATAGCCTTTCCCCGAATAAAT
AACTTAAGATTTTGATTACTTCCCCCCTCTTTATTCCTTTTATTAAATTCATCACTAATT
GAAAGAGGAGTGGGGACAGGGTGAACAGTTTACCCTCCTCTCTCTAGAAATATTGCTCAT
TCTGGGGCATCCGTAGATATGGCTATTTTCTCTCTACATTTAGCCGGTATTTCCTCTATT
TTAGGTGCTATTAATTTCATTACAACCATTATTAACATACGTCCTCTATCAATAACACTC
GAACGAATACCTCTTTTTGTATGATCAGTATTAATCACTGCTATTTTACTCCTTTTATCC
CTCCCAGTTCTTGCCGGGGCCATTACTATACTATTAACTGATCGTAATTTTAATA-----
----------------------------------------------------

#Ixodes_lemuris_JX470157
---GAATTAGGGCAGCCGGGTTCTTTAATTGGAAATGACCAAATTTACAATGTTATTGTA
ACAGCTCATGCCTTTATTATAATTTTTTTTATGGTTATACCTGTAATGATTGGGGGATTC
GGTAATTGATTAGTGCCTTTAATATTAGGAGCACCTGATATAGCCTTTCCCCGAATAAAT
AACTTAAGATTTTGATTACTTCCCCCCTCTTTATTCCTTTTATTAAATTCATCACTAATT
GAAAGAGGAGTGGGGACAGGGTGAACAGTTTACCCTCCTCTCTCTAGAAATATTGCTCAT
TCTGGGGCATCCGTAGATATGGCTATTTTCTCTCTACATTTAGCCGGTATTTCCTCTATT
TTAGGTGCTATTAATTTCATTACAACCATTATTAACATACGTCCTCTATCAATAACACTC
GAACGAATACCTCTTTTTGTATGATCAGTATTAATCACTGCTATTTTACTCCTTTTATCC
CTCCCAGTTCTTGCCGGGGCCATTACTATACTATTAACTGATCGTAATTTTAATA-----
----------------------------------------------------

#Ixodes_lemuris_JX470155
---GAATTAGGACAACCGGGTTCTTTAATTGGAAATGACCAAATTTACAATGTTATTGTA
ACAGCTCATGCCTTTATTATAATTTTTTTTATGGTTATACCTGTAATGATTGGGGGATTC
GGTAATTGATTAGTGCCTTTAATATTAGGAGCACCTGACATAGCCTTTCCCCGAATAAAT
AACTTAAGATTTTGATTACTTCCCCCCTCTTTATTCCTTTTATTAAATTCATCACTAATT
GAAAGAGGAGTGGGGACAGGGTGAACAGTTTACCCTCCTCTCTCTAGAAATATTGCTCAT
TCTGGGGCATCCGTAGATATGGCTATTTTCTCTCTACATTTAGCCGGTATTTCCTCTATT
TTAGGTGCTATTAATTTCATTACAACCATTATTAATATACGTCCTCTATCAATAACACTC
GAACGAATACCTCTTTTTGTATGATCAGTATTAATCACTGCTATTTTACTCCTTTTATCC
CTCCCAGTTCTTGCCGGGGCCATTACTATACTATTAACTGATCGTAATTTTAATA-----
----------------------------------------------------

#Ixodes_lemuris_JX470153
---GAATTAGGGCAGCCGGGTTCTTTAATTGGAAATGACCAAATTTACAATGTTATTGTA
ACAGCTCATGCCTTTATTATAATTTTTTTTATGGTTATACCTGTAATGATTGGGGGATTC
GGTAATTGATTAGTACCTTTAATATTAGGAGCACCTGACATAGCCTTTCCCCGAATAAAT
AACTTAAGATTTTGATTACTTCCCCCCTCTTTATTCCTTTTATTAAATTCATCACTAATT
GAAAGAGGAGTGGGGACAGGGTGAACAGTTTACCCTCCTCTCTCTAGAAATATTGCTCAT
TCTGGGGCATCCGTAGATATGGCTATTTTCTCTCTACATTTAGCCGGTATTTCCTCTATT
TTAGGTGCTATTAATTTCATTACAACCATTATTAACATACGTCCTCTATCAATAACACTC
GAACGAATACCTCTTTTTGTATGATCAGTATTAATCACTGCTATTTTACTCCTTTTATCC
CTCCCAGTTCTTGCCGGGGCCATTACTATACTATTAACTGATCGTAATTTTAATA-----
----------------------------------------------------

#Ixodes_lemuris_JX470151
---GAATTAGGGCAGCCGGGTTCTTTAATTGGAAATGACCAAATTTACAATGTTATTGTA
ACAGCTCATGCCTTTATTATAATTTTTTTTATGGTTATACCTGTAATGATTGGGGGATTC
GGTAATTGATTAGTACCTTTAATATTAGGAGCACCTGACATAGCCTTTCCCCGAATAAAT
AACTTAAGATTTTGATTACTTCCCCCCTCTTTATTCCTTTTATTAAATTCATCACTAATT
GAAAGAGGAGTGGGGACAGGGTGAACAGTTTACCCTCCTCTCTCTAGAAATATTGCTCAT
TCTGGGGCATCCGTAGATATGGCTATTTTCTCTCTACATTTAGCCGGTATTTCCTCTATT
TTAGGTGCTATTAATTTCATTACAACCATTATTAACATACGTCCTCTATCAATAACACTC
GAACGAATACCTCTTTTTGTATGATCAGTATTAATCACTGCTATTTTACTCCTTTTATCC
CTCCCAGTTCTTGCCGGGGCCATTACTATACTATTAACTGATCGTAATTTTAATA-----
----------------------------------------------------

#Ixodes_lemuris_JX470149
---GAATTAGGACAACCGGGTTCTTTAATTGGAAATGACCAAATTTACAATGTTATTGTA
ACAGCTCATGCCTTTATTATAATTTTTTTTATGGTTATACCTGTAATGATTGGGGGATTC
GGTAATTGATTAGTGCCTTTAATATTAGGAGCACCTGACATAGCCTTTCCCCGAATAAAT
AACTTAAGATTTTGATTACTTCCCCCCTCTTTATTCCTTTTATTAAATTCATCACTAATT
GAAAGAGGAGTGGGGACAGGGTGAACAGTTTACCCTCCTCTCTCTAGAAATATTGCTCAT
TCTGGGGCATCCGTAGATATGGCTATTTTCTCTCTACATTTAGCCGGTATTTCCTCTATT
TTAGGTGCTATTAATTTCATTACAACCATTATTAATATACGTCCTCTATCAATAACACTC
GAACGAATACCTCTTTTTGTATGATCAGTATTAATCACTGCTATTTTACTCCTTTTATCC
CTCCCAGTTCTTGCCGGGGCCATTACTATACTATTAACTGATCGTAATTTTAATA-----
----------------------------------------------------

#Ixodes_lemuris_JX470147
---GAATTAGGACAACCGGGTTCTTTAATTGGAAATGACCAAATTTACAATGTTATTGTA
ACAGCTCATGCCTTTATTATAATTTTTTTTATGGTTATACCTGTAATGATTGGGGGATTC
GGTAATTGATTAGTGCCTTTAATATTAGGAGCACCTGACATAGCCTTTCCCCGAATAAAT
AACTTAAGATTTTGATTACTTCCCCCCTCTTTATTCCTTTTATTAAATTCATCACTAATT
GAAAGAGGAGTGGGGACAGGGTGAACAGTTTACCCTCCTCTCTCTAGAAATATTGCTCAT
TCTGGGGCATCCGTAGATATGGCTATTTTCTCTCTACATTTAGCCGGTATTTCCTCTATT
TTAGGTGCTATTAATTTCATTACAACCATTATTAATATACGTCCTCTATCAATAACACTC
GAACGAATACCTCTTTTTGTATGATCAGTATTAATCACTGCTATTTTACTCCTTTTATCC
CTCCCAGTTCTTGCCGGGGCCATTACTATACTATTAACTGATCGTAATTTTAATA-----
----------------------------------------------------

#Ixodes_lemuris_JX470145
---GAATTAGGACAACCGGGTTCTTTAATTGGAAATGACCAAATTTACAATGTTATTGTA
ACAGCTCATGCCTTTATTATAATTTTTTTTATGGTTATACCTGTAATGATTGGGGGATTC
GGTAATTGATTAGTGCCTTTAATATTAGGAGCACCTGACATAGCCTTTCCCCGAATAAAT
AACTTAAGATTTTGATTACTTCCCCCCTCTTTATTCCTTTTATTAAATTCATCACTAATT
GAAAGAGGAGTGGGGACAGGGTGAACAGTTTACCCTCCTCTCTCTAGAAATATTGCTCAT
TCTGGGGCATCCGTAGATATGGCTATTTTCTCTCTACATTTAGCCGGTATTTCCTCTATT
TTAGGTGCTATTAATTTCATTACAACCATTATTAATATACGTCCTCTATCAATAACACTC
GAACGAATACCTCTTTTTGTATGATCAGTATTAATCACTGCTATTTTACTCCTTTTATCC
CTCCCAGTTCTTGCCGGGGCCATTACTATACTATTAACTGATCGTAATTTTAATA-----
----------------------------------------------------

#Ixodes_lemuris_JX470143
---GAATTAGGACAACCGGGTTCTTTAATTGGAAATGACCAAATTTACAATGTTATTGTA
ACAGCTCATGCCTTTATTATAATTTTTTTTATGGTTATACCTGTAATGATTGGGGGATTC
GGTAATTGATTAGTGCCTTTAATATTAGGAGCACCTGACATAGCCTTTCCCCGAATAAAT
AACTTAAGATTTTGATTACTTCCCCCCTCTTTATTCCTTTTATTAAATTCATCACTAATT
GAAAGAGGAGTGGGGACAGGGTGAACAGTTTACCCTCCTCTCTCTAGAAATATTGCTCAT
TCTGGGGCATCCGTAGATATGGCTATTTTCTCTCTACATTTAGCCGGTATTTCCTCTATT
TTAGGTGCTATTAATTTCATTACAACCATTATTAACATACGTCCTCTATCAATAACACTC
GAACGAATACCTCTTTTTGTATGATCAGTATTAATCACTGCTATTTTACTCCTTTTATCC
CTCCCAGTTCTTGCCGGGGCCATTACTATACTATTAACTGATCGTAATTTTAATA-----
----------------------------------------------------

#Ixodes_lemuris_JX470141
---GAATTAGGACAACCGGGTTCTTTAATTGGAAATGACCAAATTTACAATGTTATTGTA
ACAGCTCATGCCTTTATTATAATTTTTTTTATGGTTATACCTGTAATGATTGGGGGATTC
GGTAATTGATTAGTGCCTTTAATATTAGGAGCACCTGACATAGCCTTTCCCCGAATAAAT
AACTTAAGATTTTGATTACTTCCCCCCTCTTTATTCCTTTTATTAAATTCATCACTAATT
GAAAGAGGAGTGGGGACAGGGTGAACAGTTTACCCTCCTCTCTCTAGAAATATTGCTCAT
TCTGGGGCATCCGTAGATATGGCTATTTTCTCTCTACATTTAGCCGGTATTTCCTCTATT
TTAGGTGCTATTAATTTCATTACAACCATTATTAATATACGTCCTCTATCAATAACACTC
GAACGAATACCTCTTTTTGTATGATCAGTATTAATCACTGCTATTTTACTCCTTTTATCC
CTCCCAGTTCTTGCCGGGGCCATTACTATACTATTAACTGATCGTAATTTTAATA-----
----------------------------------------------------

#Ixodes_lemuris_JX470139
---GAATTAGGGCAGCCGGGTTCTTTAATTGGAAATGACCAAATTTACAATGTTATTGTA
ACAGCTCATGCCTTTATTATAATTTTTTTTATGGTTATACCTGTAATGATTGGGGGATTC
GGTAATTGATTAGTACCTTTAATATTAGGAACACCTGACATAGCCTTTCCCCGAATAAAT
AACTTAAGATTTTGATTACTTCCCCCCTCTTTATTCCTTTTATTAAATTCATCACTAATT
GAAAGAGGAGTGGGGACAGGGTGAACAGTTTACCCTCCTCTCTCTAGAAATATTGCTCAT
TCTGGGGCATCCGTAGATATGGCTATTTTCTCTCTACATTTAGCCGGTATTTCCTCTATT
TTAGGTGCTATTAATTTCATTACAACCATTATTAACATACGTCCTCTATCAATAACACTC
GAACGAATACCTCTTTTTGTATGATCAGTATTAATCACTGCTATTTTACTCCTTTTATCC
CTCCCAGTTCTTGCCGGGGCCATTACTATACTATTAACTGATCGTAATTTTAATA-----
----------------------------------------------------

#Ixodes_lemuris_JX470137
---GAATTAGGACAACCGGGTTCTTTAATTGGAAATGACCAAATTTACAATGTTATTGTA
ACAGCTCATGCCTTTATTATAATTTTTTTTATGGTTATACCTGTAATGATTGGGGGATTC
GGTAATTGATTAGTGCCTTTAATATTAGGAGCACCTGACATAGCCTTTCCCCGAATAAAT
AACTTAAGATTTTGATTACTTCCCCCCTCTTTATTCCTTTTATTAAATTCATCACTAATT
GAAAGAGGAGTGGGGACAGGGTGAACAGTTTACCCTCCTCTCTCTAGAAATATTGCTCAT
TCTGGGGCATCCGTAGATATGGCTATTTTCTCTCTACATTTAGCCGGTATTTCCTCTATT
TTAGGTGCTATTAATTTCATTACAACCATTATTAATATACGTCCTCTATCAATAACACTC
GAACGAATACCTCTTTTTGTATGATCAGTATTAATCACTGCTATTTTACTCCTTTTATCC
CTCCCAGTTCTTGCCGGGGCCATTACTATACTATTAACTGATCGTAATTTTAATA-----
----------------------------------------------------

#Ixodes_lemuri_JX470135
---GAATTAGGACAACCGGGTTCTTTAATTGGAAATGACCAAATTTACAATGTTATTGTA
ACAGCTCATGCCTTTATTATAATTTTTTTTATGGTTATACCTGTAATGATTGGGGGATTC
GGTAATTGATTAGTGCCTTTAATATTAGGAGCACCTGACATAGCCTTTCCCCGAATAAAT
AACTTAAGATTTTGATTACTTCCCCCCTCTTTATTCCTTTTATTAAATTCATCACTAATT
GAAAGAGGAGTGGGGACAGGGTGAACAGTTTACCCTCCTCTCTCTAGAAATATTGCTCAT
TCTGGGGCATCCGTAGATATGGCTATTTTCTCTCTACATTTAGCCGGTATTTCCTCTATT
TTAGGTGCTATTAATTTCATTACAACCATTATTAATATACGTCCTCTATCAATAACACTC
GAACGAATACCTCTTTTTGTATGATCAGTATTAATCACTGCTATTTTACTCCTTTTATCC
CTCCCAGTTCTTGCCGGGGCCATTACTATACTATTAACTGATCGTAATTTTAATA-----
----------------------------------------------------

#Ixodes_lemuris_JX470133
---GAATTAGGACAACCGGGTTCTTTAATTGGAAATGACCAAATTTACAATGTTATTGTA
ACAGCTCATGCCTTTATTATAATTTTTTTTATGGTTATACCTGTAATGATTGGGGGATTC
GGTAATTGATTAGTGCCTTTAATATTAGGAGCACCTGACATAGCCTTTCCCCGAATAAAT
AACTTAAGATTTTGATTACTTCCCCCCTCTTTATTCCTTTTATTAAATTCATCACTAATT
GAAAGAGGAGTGGGGACAGGGTGAACAGTTTACCCTCCTCTCTCTAGAAATATTGCTCAT
TCTGGGGCATCCGTAGATATGGCTATTTTCTCTCTACATTTAGCCGGTATTTCCTCTATT
TTAGGTGCTATTAATTTCATTACAACCATTATTAATATACGTCCTCTATCAATAACACTC
GAACGAATACCTCTTTTTGTATGATCAGTATTAATCACTGCTATTTTACTCCTTTTATCC
CTCCCAGTTCTTGCCGGGGCCATTACTATACTATTAACTGATCGTAATTTTAATA-----
----------------------------------------------------

#Ixodes_lemuris_JX470131
---GAATTAGGACAACCGGGTTCTTTAATTGGAAATGACCAAATTTACAATGTTATTGTA
ACAGCTCATGCCTTTATTATAATTTTTTTTATGGTTATACCTGTAATGATTGGGGGATTC
GGTAATTGATTAGTGCCTTTAATATTAGGAGCACCTGACATAGCCTTTCCCCGAATAAAT
AACTTAAGATTTTGATTACTTCCCCCCTCTTTATTCCTTTTATTAAATTCATCACTAATT
GAAAGAGGAGTGGGGACAGGGTGAACAGTTTACCCTCCTCTCTCTAGAAATATTGCTCAT
TCTGGGGCATCCGTAGATATGGCTATTTTCTCTCTACATTTAGCCGGTATTTCCTCTATT
TTAGGTGCTATTAATTTCATTACAACCATTATTAATATACGTCCTCTATCAATAACACTC
GAACGAATACCTCTTTTTGTATGATCAGTATTAATCACTGCTATTTTACTCCTTTTATCC
CTCCCAGTTCTTGCCGGGGCCATTACTATACTATTAACTGATCGTAATTTTAATA-----
----------------------------------------------------

#Ixodes_lemuris_JX470129
---GAATTAGGACAACCGGGTTCTTTAATTGGAAATGACCAAATTTACAATGTTATTGTA
ACAGCTCATGCCTTTATTATAATTTTTTTTATGGTTATACCTGTAATGATTGGGGGATTC
GGTAATTGATTAGTGCCTTTAATATTAGGAGCACCTGACATAGCCTTTCCCCGAATAAAT
AACTTAAGATTTTGATTACTTCCCCCCTCTTTATTCCTTTTATTAAATTCATCACTAATT
GAAAGAGGAGTGGGGACAGGGTGAACAGTTTACCCTCCTCTCTCTAGAAATATTGCTCAT
TCTGGGGCATCCGTAGATATGGCTATTTTCTCTCTACATTTAGCCGGTATTTCCTCTATT
TTAGGTGCTATTAATTTCATTACAACCATTATTAATATACGTCCTCTATCAATAACACTC
GAACGAATACCTCTTTTTGTATGATCAGTATTAATCACTGCTATTTTACTCCTTTTATCC
CTCCCAGTTCTTGCCGGGGCCATTACTATACTATTAACTGATCGTAATTTTAATA-----
----------------------------------------------------

#Ixodes_lemuris_JX470127
---GAATTAGGGCAACCGGGTTCTTTAATTGGAAATGACCAAATTTACAATGTTATTGTA
ACAGCTCATGCCTTTATTATAATTTTTTTTATGGTTATACCTGTAATGATTGGGGGATTC
GGTAATTGATTAGTACCTTTAATATTAGGAGCACCTGACATAGCCTTTCCCCGAATAAAT
AACTTAAGATTTTGATTACTTCCCCCCTCTTTATTCCTTTTATTAAATTCATCACTAATT
GAAAGAGGAGTGGGGACAGGGTGAACAGTTTACCCTCCTCTCTCTAGAAATATTGCTCAT
TCTGGGGCATCCGTAGATATGGCTATTTTCTCTCTACATTTAGCCGGTATTTCCTCTATT
TTAGGTGCTATTAATTTCATTACAACCATTATTAACATACGTCCTCTATCAATAACACTC
GAACGAATACCTCTTTTTGTATGATCAGTATTAATCACTGCTATTTTACTCCTTTTATCC
CTCCCAGTTCTTGCCGGGGCCATTACTATACTATTAACTGATCGTAATTTTAATA-----
----------------------------------------------------

#Ixodes_lemuri_JX470125
---GAATTAGGGCAACCGGGTTCTTTAATTGGAAATGACCAAATTTACAATGTTATTGTA
ACAGCTCATGCCTTTATTATAATTTTTTTTATGGTTATACCTGTAATGATTGGGGGATTC
GGTAATTGATTAGTACCTTTAATATTAGGAGCACCTGACATAGCCTTTCCCCGAATAAAT
AACTTAAGATTTTGATTACTTCCCCCCTCTTTATTCCTTTTATTAAATTCATCACTAATT
GAAAGAGGAGTGGGGACAGGGTGAACAGTTTACCCTCCTCTCTCTAGAAATATTGCTCAT
TCTGGGGCATCCGTAGATATGGCTATTTTCTCTCTACATTTAGCCGGTATTTCCTCTATT
TTAGGTGCTATTAATTTCATTACAACCATTATTAACATACGTCCTCTATCAATAACACTC
GAACGAATACCTCTTTTTGTATGATCAGTATTAATCACTGCTATTTTACTCCTTTTATCC
CTCCCAGTTCTTGCCGGGGCCATTACTATACTATTAACTGATCGTAATTTTAATA-----
----------------------------------------------------

#Ixodes_lemuris_JX470125
---GAATTAGGACAACCGGGTTCTTTAATTGGAAATGACCAAATTTACAATGTTATTGTA
ACAGCTCATGCCTTTATTATAATTTTTTTTATGGTTATACCTGTAATGATTGGGGGATTC
GGTAATTGATTAGTGCCTTTAATATTAGGAGCACCTGACATAGCCTTTCCCCGAATAAAT
AACTTAAGATTTTGATTACTTCCCCCCTCTTTATTCCTTTTATTAAATTCATCACTAATT
GAAAGAGGAGTGGGGACAGGGTGAACAGTTTACCCTCCTCTCTCTAGAAATATTGCTCAT
TCTGGGGCATCCGTAGATATGGCTATTTTCTCTCTACATTTAGCCGGTATTTCCTCTATT
TTAGGTGCTATTAATTTCATTACAACCATTATTAATATACGTCCTCTATCAATAACACTC
GAACGAATACCTCTTTTTGTATGATCAGTATTAATCACTGCTATTTTACTCCTTTTATCC
CTCCCAGTTCTTGCCGGGGCCATTACTATACTATTAACTGATCGTAATTTTAATA-----
----------------------------------------------------

#Ixodes_lemuris_JX470121
---GAATTAGGACAACCGGGTTCTTTAATTGGAAATGACCAAATTTACAATGTTATTGTA
ACAGCTCATGCCTTTATTATAATTTTTTTTATGGTTATACCTGTAATGATTGGGGGATTC
GGTAATTGATTAGTGCCTTTAATATTAGGAGCACCTGACATAGCCTTTCCCCGAATAAAT
AACTTAAGATTTTGATTACTTCCCCCCTCTTTATTCCTTTTATTAAATTCATCACTAATT
GAAAGAGGAGTGGGGACAGGGTGAACAGTTTACCCTCCTCTCTCTAGAAATATTGCTCAT
TCTGGGGCATCCGTAGATATGGCTATTTTCTCTCTACATTTAGCCGGTATTTCCTCTATT
TTAGGTGCTATTAATTTCATTACAACCATTATTAATATACGTCCTCTATCAATAACACTC
GAACGAATACCTCTTTTTGTATGATCAGTATTAATCACTGCTATTTTACTCCTTTTATCC
CTCCCAGTTCTTGCCGGGGCCATTACTATACTATTAACTGATCGTAATTTTAATA-----
----------------------------------------------------

#Ixodes_lemuris_JX470117
---GAATTAGGACAACCGGGTTCTTTAATTGGAAATGACCAAATTTACAATGTTATTGTA
ACAGCTCATGCCTTTATTATAATTTTTTTTATGGTTATACCTGTAATGATTGGGGGATTC
GGTAATTGATTAGTGCCTTTAATATTAGGAGCACCTGACATAGCCTTTCCCCGAATAAAT
AACTTAAGATTTTGATTACTTCCCCCCTCTTTATTCCTTTTATTAAATTCATCACTAATT
GAAAGAGGAGTGGGGACAGGGTGAACAGTTTACCCTCCTCTCTCTAGAAATATTGCTCAT
TCTGGGGCATCCGTAGATATGGCTATTTTCTCTCTACATTTAGCCGGTATTTCCTCTATT
TTAGGTGCTATTAATTTCATTACAACCATTATTAATATACGTCCTCTATCAATAACACTC
GAACGAATACCTCTTTTTGTATGATCAGTATTAATCACTGCTATTTTACTCCTTTTATCC
CTCCCAGTTCTTGCCGGGGCCATTACTATACTATTAACTGATCGTAATTTTAATA-----
----------------------------------------------------

#Ixodes_lemuris_JX470119
---GAATTAGGGCAGCCGGGTTCTTTAATTGGAAATGACCAAATTTACAATGTTATTGTA
ACAGCTCATGCCTTTATTATAATTTTTTTTATGGTTATACCTGTAATGATTGGGGGATTC
GGTAATTGATTAGTACCTTTAATATTAGGAGCACCTGACATAGCCTTTCCCCGAATAAAT
AACTTAAGATTTTGATTACTTCCCCCCTCTTTATTCCTTTTATTAAATTCATCACTAATT
GAAAGAGGAGTGGGGACAGGGTGAACAGTTTACCCTCCTCTCTCTAGAAATATTGCTCAT
TCTGGAGCATCCGTAGATATGGCTATTTTCTCTCTACATTTAGCCGGTATTTCCTCTATT
TTAGGTGCTATTAATTTCATTACAACCATTATTAACATACGTCCTCTATCAATAACACTC
GAACGAATACCTCTTTTTGTATGATCAGTATTAATCACTGCTATTTTACTCCTTTTATCC
CTCCCAGTTCTTGCCGGGGCCATTACTATACTATTAACTGATCGTAATTTTAATA-----
----------------------------------------------------

#Ixodes_lemuris_JX470115
---GAATTAGGACAACCGGGTTCTTTAATTGGAAATGACCAAATTTACAATGTTATTGTA
ACAGCTCATGCCTTTATTATAATTTTTTTTATGGTTATACCTGTAATGATTGGGGGATTC
GGTAATTGATTAGTGCCTTTAATATTAGGAGCACCTGACATAGCCTTTCCCCGAATAAAT
AACTTAAGATTTTGATTACTTCCCCCCTCTTTATTCCTTTTATTAAATTCATCACTAATT
GAAAGAGGAGTGGGGACAGGGTGAACAGTTTACCCTCCTCTCTCTAGAAATATTGCTCAT
TCTGGGGCATCCGTAGATATGGCTATTTTCTCTCTACATTTAGCCGGTATTTCCTCTATT
TTAGGTGCTATTAATTTCATTACAACCATTATTAACATACGTCCTCTATCAATAACACTC
GAACGAATACCTCTTTTTGTATGATCAGTATTAATCACTGCTATTTTACTCCTTTTATCC
CTCCCAGTTCTTGCCGGGGCCATTACTATACTATTAACTGATCGTAATTTTAATA-----
----------------------------------------------------

#Ixodes_lemuris_JX470113
---GAATTGGGGCAACCTGGCTCTTTAATTGGAAATGATCAAATTTACAATGTTATTGTA
ACAGCCCATGCCTTTATTATAATTTTTTTTATAGTTATACCTGTAATAATCGGGGGATTT
GGAAATTGACTAGTGCCTTTAATATTAGGGGCACCTGATATGGCCTTTCCCCGAATAAAT
AACTTAAGATTTTGATTACTTCCCCCCTCTCTATTCCTCTTATTAAATTCATCATTAATT
GAGAGAGGAGTGGGGACAGGATGAACAGTTTACCCTCCTCTTTCTAGAAATATTGCTCAT
TCTGGAGCATCCGTAGATATAGCTATTTTTTCCTTACATTTAGCTGGTATTTCCTCTATT
TTAGGTGCCATTAATTTCATTACAACCATTATTAACATACGACCTCCATCAATAACATTA
GAACGAATACCTCTTTTTGTGTGATCAGTATTAATTACTGCTATTTTACTCCTCTTATCC
TTACCAGTTCTTGCAGGAGCTATTACTATACTATTAACTGATCGTAATTTTAATA-----
----------------------------------------------------

#Ixodes_lemuris_JX470111
---GAATTGGGGCAACCTGGCTCTTTAATTGGAAATGATCAAATTTACAATGTTATTGTA
ACAGCCCATGCCTTTATTATAATTTTTTTTATAGTTATACCTGTAATAATCGGGGGATTT
GGAAATTGACTAGTGCCTTTAATATTAGGGGCACCTGATATGGCCTTTCCCCGAATAAAT
AACTTAAGATTTTGATTACTTCCCCCCTCTCTATTCCTCTTATTAAATTCATCATTAATT
GAGAGAGGAGTGGGGACAGGATGAACAGTTTACCCTCCTCTTTCTAGAAATATTGCTCAT
TCTGGAGCATCCGTAGATATAGCTATTTTTTCCTTACATTTAGCTGGTATTTCCTCTATT
TTAGGTGCCATTAATTTCATTACAACCATTATTAACATACGACCTCCATCAATAACATTA
GAACGAATACCTCTTTTTGTGTGATCAGTATTAATTACTGCTATTTTACTCCTCTTATCC
TTACCAGTTCTTGCAGGAGCTATTACTATACTATTAACTGATCGTAATTTTAATA-----
----------------------------------------------------

#Ixodes_cornuatus_HM545823
-----------------------------------------------------AATTGTA
ACAGCTCATGCTTTTATTATAATTTTTTTTATAGTTATACCAGTTATAATTGGTGGATTT
GGAAATTGATTAGTTCCTTTAATATTAGGTGCTCCTGACATAGCTTTTCCTCGAATAAAT
AATTTAAGATTCTGATTACTTCCTCCATCTATTTTTCTTCTTTTAAATTCTTCATTAGTT
GAAAGAGGAGCAGGTACAGGGTGAACTGTTTATCCTCCTCTATCCTCAAATATTGCACAT
TCAGGAGCTTCTGTAGATATGGCTATTTTTTCCTTACATTTAGCAGGAATTTCCTCTATT
TTAGGGGCTATTAATTTTATTACTACTATTATTAATATACGATCTACTGCCTTAACTTTA
GAACGAATACCTTTATTTGTTTGGTCTGTATTAATCACTGCAATTTTACTTCTTCTTTCA
TTACCTGTATTAGCAGGAGCTATTACTATACTTTTAACAGATCGAAATTTTAATA-----
----------------------------------------------------

#Ixodes_cornuatus_HM545825
-----------------------------------------------------AATTGTA
ACAGCTCACGCTTTTATTATAATTTTTTTTATAGTTATACCAGTTATAATTGGTGGATTT
GGAAATTGATTAGTTCCTTTAATATTAGGTGCTCCTGACATAGCTTTTCCTCGAATAAAT
AATTTAAGATTCTGATTACTTCCTCCTTCTATTTTTCTTCTTTTAAATTCTTCATTAGTT
GAAAGAGGAGCAGGTACAGGGTGAACTGTTTATCCTCCTCTATCCTCAAATATTGCACAT
TCAGGAGCTTCTGTAGATATGGCTATTTTTTCCTTACATTTAGCAGGAATTTCCTCTATT
TTAGGGGCTATTAATTTTATTACTACTATTATTAATATACGATCTACTGCCTTAACTTTA
GAACGAATACCTTTATTTGTTTGGTCTGTATTAATCACTGCAATTTTACTTCTTCTTTCA
TTACCTGTATTAGCAGGAGCTATTACTATACTTTTAACAGATCGAAATTTTAATA-----
----------------------------------------------------

#Ixodes_cornuatus_HM545827
-----------------------------------------------------AATTGTA
ACAGCTCATGCTTTTATTATAATTTTTTTTATAGTTATACCAGTTATAATTGGTGGATTT
GGAAATTGATTAGTTCCTTTAATATTAGGTGCTCCTGACATAGCTTTTCCTCGAATAAAT
AATTTAAGATTCTGATTACTTCCTCCTTCTATTTTTCTTCTTTTAAATTCTTCATTAGTT
GAGAGAGGAGCAGGTACAGGGTGAACTGTTTATCCTCCTCTATCCTCAAATATTGCACAT
TCAGGAGCTTCTGTAGATATGGCTATTTTTTCCTTACATTTAGCAGGAATTTCCTCTATT
TTAGGGGCTATTAATTTTATTACTACTATTATTAATATACGATCTACTGCCTTAACTTTA
GAACGAATACCTTTATTTGTTTGGTCTGTATTAATCACTGCAATTTTACTTCTTCTTTCA
TTGCCTGTATTAGCAGGAGCTATTACTATACTTTTAACAGATCGAAATTTTAATA-----
----------------------------------------------------

#Ixodes_cornuatus_HM545843
-----------------------------------------------------AATTGTA
ACAGCTCATGCTTTTATTATAATTTTTTTTATAGTTATACCAGTTATAATTGGTGGATTT
GGAAATTGATTAGTTCCTTTAATATTAGGTGCTCCTGACATAGCTTTTCCTCGAATAAAT
AATTTAAGATTCTGATTACTTCCTCCTTCTATTTTTCTTCTTTTAAATTCTTCATTAGTT
GAAAGAGGAGCAGGTACAGGGTGAACTGTTTATCCTCCTTTATCCTCAAATATTGCACAT
TCAGGAGCTTCTGTAGATATGACTATTTTTTCCTTACATTTAGCAGGAATTTCCTCTATT
TTAGGGGCTATTAATTTTATTACTACTATTATTAATATACGATCCACTGCCTTAACTTTA
GAACGAATACCTTTATTTGTTTGGTCTGTATTAATCACTGCAATTTTACTTCTTCTTTCA
TTACCTGTATTAGCAGGGGCTATTACTATACTTTTAACAGATCGAAATTTTAATA-----
----------------------------------------------------

#Ixodes_cornuatus_HM545845
-----------------------------------------------------AATTGTA
ACAGCTCATGCTTTTATTATAATTTTTTTTATAGTTATACCAGTTATAATTGGTGGATTT
GGAAATTGATTAGTTCCTTTAATATTAGGTGCTCCTGACATAGCTTTTCCTCGAATAAAT
AATTTAAGATTCTGATTACTTCCTCCTTCTATTTTTCTTCTTTTAAATTCTTCATTAGTT
GAAAGAGGAGCAGGTACAGGGTGAACTGTTTATCCTCCTTTATCCTCAAATATTGCACAT
TCAGGAGCTTCTGTAGATATGGCTATTTTTTCCTTACATTTAGCAGGAATTTCCTCTATT
TTAGGGGCTATTAATTTTATTACTACTATTATTAATATACGATCTACTGCCTTAACTTTA
GAACGAATACCTTTATTTGTTTGGTCTGTATTAATCACTGCAATTTTACTTCTTCTTTCA
TTACCTGTATTAGCAGGAGCTATTACTATACTTTTAACAGATCGAAATTTTAATA-----
----------------------------------------------------

#Ixodes_acutitarsus_HM193862
-----------------------------------------------------AATTGTA
ACTGCCCATGCATTCATTATAATTTTTTTTATAGTTATGCCTGTAATAATTGGGGGATTT
GGAAACTGATTAGTTCCTTTAATATTAGGAGCCCCCGATATAGCATTCCCCCGAATAAAT
AATTTAAGATTTTGACTATTACCTCCCTCAATTTTTCTTCTTCTTAACTCTTCTTTAATT
GAAAGGGGAGCTGGGACAGGATGAACTGTTTATCCCCCTCTTTCATCCAATATCTCTCAC
TCTGGAGCTTCAGTGGATATAGCTATTTTCTCCCTTCACCTTGCAGGAATTTCATCAATT
TTAGGAGCTATCAATTTCATTACCACAATTATTAATATACGATCCCAAAGAATAACTTTG
GAGCGTATACCCCTTTTTGTTTGATCGGTATTCATTACTGCTATTTTACTTCTCCTCTCT
CTTCCTGTTTTAGCAGGTGCCATTACAATACTACTTACAGACCGTAATTTTAATAC----
----------------------------------------------------

#Ixodes_acutitarsus_HM193896
-----------------------------------------------------AATTGTA
ACTGCCCATGCATTCATTATAATTTTTTTTATAGTTATGCCTGTAATAATTGGGGGATTT
GGAAACTGATTAGTTCCTTTAATATTAGGAGCCCCCGATATAGCATTCCCCCGAATAAAT
AATTTAAGATTTTGGCTATTACCTCCCTCAATTTTTCTTCTTCTTAACTCTTCTTTAATT
GAAAGGGGAGCTGGGACAGGATGAACTGTTTATCCCCCTCTTTCATCCAATATCTCTCAC
TCTGGAGCTTCAGTGGATATAGCTATTTTCTCCCTTCACCTTGCAGGAATTTCATCAATT
TTAGGAGCTATCAATTTCATTACCACAATTATTAATATACGATCCCAAAGAATAACTTTG
GAGCGTATACCCCTTTTTGTTTGATCGGTATTCATTACTGCTATTTTACTTCTCCTCTCT
CTTCCTGTTTTAGCAGGTGCTATTACAATACTACTTACAGACCGTAATTTTAATAC----
----------------------------------------------------

#Ixodes_acutitarsus_AB105166
-----------------------------------------------------AATTGTT
ACTGCTCATGCATTCATTATAATTTTTTTTATAGTTATGCCTGTAATAATCGGGGGATTC
GGAAACTGATTAATTCCTTTAATACTAGGGGCCCCTGATATAGCATTCCCCCGGATAAAT
AATTTAAGATTTTGATTATTACCTCCCTCAATTTTTCTTCTTCTAAACTCCTCTTTAATT
GAAAGAGGGGCAGGAACGGGATGAACTGTTTATCCCCCTCTTTCATCTAATATTTCTCAC
TCCGGAGCTTCAGTTGATATAGCAATTTTTTCCCTTCATCTTGCTGGGATTTCATCAATT
TTAGGAGCTATTAATTTCATTACTACAATTATTAATATACGATCTTCTAGAATAACTTTA
GAACGAATGCCCCTTTTTGTTTGATCTGTATTTATCACTGCTATTCTACTTCTTCTCTCT
CTTCCTGTTTTAGCAGGTGCTATTACAATACTTCTTACAGATCGTAATTTTAACAC----
----------------------------------------------------

#Ixodes_cornuatus_FJ571511
-----------------------------------------------------AATTGTA
ACAGCTCATGCTTTTATTATAATTTTTTTTATAGTTATACCAGTTATAATTGGTGGATTT
GGAAATTGATTAGTTCCTTTAATATTAGGTGCTCCTGACATAGCTTTTCCTCGAATAAAT
AATTTAAGATTCTGATTACTTCCTCCTTCTATTTTTCTTCTTTTAAATTCTTCATTAGTT
GAAAGAGGAGCAGGTACAGGGTGAACTGTTTATCCCCCTTTATCCTCAAATATTGCACAT
TCAGGAGCTTCTGTAGATATGGCTATTTTTTCCTTACATTTAGCAGGAATTTCCTCTATT
TTAGGGGCTATTAATTTTATTACTACTATTATTAATATACGATCCACTGCCTTAACTTTA
GAACGAATACCTTTATTTGTTTGGTCTGTATTAATCACTGCAATTTTACTTCTTCTTTCA
TTACCTGTATTAGCAGGTGCTATTACTATACTTTTAACAGATCGAAATTTCAATAC----
----------------------------------------------------

#Ixodes_granulatus_JF758633
------------------------------------------------------------
------------------------------------------------------------
------------------TTAATATTAGGAGCACCAGACATAGCTTTTCCTCGAATAAAT
AATTTAAGTTTTTGACTTCTTCCTCCCTCATTATTTTTATTAATAAATTCTTCATTAATT
GAGAGAGGAGCAGGAACAGGGTGGACAGTTTATCCCCCTCTATCATCAAATATTTCCCAC
TCAGGACCCTCAGTAGATTTGGCTATTTTTTCTTTACATTTAGCCGGTATCTCATCAATT
TTAGGAGCAATTAATTTCATTACAACAATTATTAACATACGCTCCCCAGGAATAACTTTA
GAACGAATACCTTTATTTGTATGATCAGTTTTTATCACAGCTATTCTTCTTCTTCTTTCC
TTACCTGTATTAGCTGGAGCTATTACTATATTATTAACAGATCGAAATTTTAATAC----
----------------------------------------------------

#Ixodes_persulcatus_JF758629
------------------------------------------------------------
------------------------------------------------------------
------------------TTAATATTAGGAGCACCTGATATAGCTTTCCCTCGAATAAAT
AATCTAAGTTTTTGACTATTACCCCCTTCTTTATTTTTATTAATCAATTCTTCCTTAGTA
GAAAGAGGAGCAGGGACAGGATGAACTGTTTATCCTCCTCTATCATCTAACATCTCCCAT
TCAGGTGCATCAGTCGATATAGCAATTTTTTCTCTTCATTTAGCAGGCATTTCTTCAATC
TTAGGAGCAATCAATTTTATTACAACAATTATTAACATACGTTCCCCTGGAATATCAATA
GAACGAATACCTTTATTTGTTTGATCAGTTTTTATTACAGCGATTTTACTTCTTCTTTCC
CTTCCTGTTCTTGCTGGAGCAATTACTATATTACTAACAGATCGAAATTTTAACAC----
----------------------------------------------------

#Ixodes_persulcatus_HM193871
-----------------------------------------------------TATTGTA
ACAGCCCATGCTTTTATTATAATTTTTTTTATAGTTATGCCTGTAATAATTGGGGGATTT
GGTAACTGATTGATTCCTTTAATATTAGGAGCACCTGATATAGCTTTCCCTCGAATAAAT
AATCTAAGTTTTTGACTATTACCCCCTTCTTTATTTTTATTAATCAATTCTTCCTTAGTA
GAAAGAGGAGCAGGGACAGGATGAACTGTTTATCCTCCTCTATCATCTAACATCTCCCAT
TCAGGTGCATCAGTCGATATAGCAATTTTTTCTCTTCATTTAGCAGGCATTTCTTCAATC
TTAGGAGCAATCAATTTTATTACAACAATTATTAACATACGTTCCCCTGGAATATCAATA
GAACGAATACCTTTATTTGTTTGATCAGTTTTTATTACAGCGATTTTACTTCTTCTTTCC
CTTCCTGTTCTTGCTGGAGCAATTACTATATTACTAACAGATCGAAATTTTAACAC----
----------------------------------------------------

#Ixodes_persulcatus_HM193867
-----------------------------------------------------TATTGTA
ACAGCCCATGCTTTTATTATAATTTTTTTTATAGTTATGCCTGTAATAATTGGGGGATTT
GGTAACTGATTGATTCCTTTAATATTAGGAGCACCTGATATAGCTTTCCCTCGAATAAAT
AATCTAAGTTTTTGACTATTACCCCCTTCTTTATTTTTATTAATCAATTCTTCCTTAGTA
GAAAGAGGAGCAGGGACAGGATGAACTGTTTATCCTCCTCTATCATCTAACATCTCCCAT
TCAGGTGCATCAGTCGATATAGCAATTTTTTCTCTTCATTTAGCAGGCATTTCTTCAATC
TTAGGAGCAATCAATTTTATTACAACAATTATTAACATACGTTCCCCTGGAATATCAATA
GAACGAATACCTTTATTTGTTTGATCAGTTTTTATTACAGCGATTTTACTTCTTCTTTCC
CTTCCTGTTCTTGCTGGAGCAATTACTATATTACTAACAGATCGAAATTTTAACAC----
----------------------------------------------------

#Ixodes_persulcatus_HM193870
-----------------------------------------------------TATTGTA
ACAGCCCATGCTTTTATTATAATTTTTTTTATAGTTATGCCTGTAATAATTGGGGGATTT
GGTAACTGATTGATTCCTTTAATATTAGGAGCACCTGATATAGCTTTCCCTCGAATAAAT
AATCTAAGTTTTTGACTATTACCCCCTTCTTTATTTTTATTAATCAATTCTTCCTTAGTA
GAAAGAGGAGCAGGGACAGGATGAACTGTTTATCCTCCTCTATCATCTAACATCTCCCAT
TCAGGTGCATCAGTCGATATAGCAATTTTTTCTCTTCATTTAGCAGGCATTTCTTCAATC
TTAGGAGCAATCAATTTTATTACAACAATTATTAACATACGTTCCCCTGGAATATCAATA
GAACGAATACCTTTATTTGTTTGATCAGTTTTTATTACAGCGATTTTACTTCTTCTTTCC
CTTCCTGTTCTTGCTGGAGCAATTACTATATTACTAACAGATCGAAATTTTAACAC----
----------------------------------------------------

#Ixodes_persulcatus_HM193872
-----------------------------------------------------TATTGTA
ACAGCCCATGCTTTTATTATAATTTTTTTTATAGTTATGCCTGTAATAATTGGGGGATTT
GGTAACTGATTGATTCCTTTAATATTAGGAGCACCTGATATAGCTTTCCCTCGAATAAAT
AATCTAAGTTTTTGACTATTACCCCCTTCTTTATTTTTATTAATCAATTCTTCCTTAGTA
GAAAGAGGAGCAGGGACAGGATGAACTGTTTATCCTCCTCTATCATCTAACATCTCCCAT
TCAGGTGCATCAGTCGATATAGCAATTTTTTCTCTTCATTTAGCAGGCATTTCTTCAATC
TTAGGAGCAATCAATTTTATTACAACAATTATTAACATACGTTCCCCTGGAATATCAATA
GAACGAATACCTTTATTTGTTTGATCAGTTTTTATTACAGCGATTTTACTTCTTCTTTCC
CTTCCTGTTCTTGCTGGAGCAATTACTATATTACTAACAGATCGAAATTTTAACAC----
----------------------------------------------------

#Ixodes_persulcatus_HM193866
-----------------------------------------------------TATTGTA
ACAGCCCATGCTTTTATTATAATTTTTTTTATAGTTATACCTGTAATAATTGGGGGATTT
GGTAACTGATTGATTCCTTTAATATTAGGAGCACCTGATATAGCTTTCCCTCGAATAAAT
AATCTAAGTTTTTGACTATTACCCCCTTCTTTATTTTTATTAATCAATTCTTCCTTAGTA
GAAAGAGGAGCAGGGACAGGATGAACTGTTTATCCTCCTCTATCATCTAACATCTCCCAT
TCAGGTGCATCAGTCGATATAGCAATTTTTTCTCTTCATTTAGCAGGCATTTCTTCAATC
TTAGGAGCAATCAATTTTATTACAACAATTATTAACATACGTTCCCCTGGAATATCAATA
GAACGAATACCTTTATTTGTTTGATCAGTTTTTATTACAGCGATTTTACTTCTTCTTTCC
CTTCCTGTTCTTGCTGGAGCAATTACTATATTACTAACAGATCGAAATTTTAACAC----
----------------------------------------------------

#Ixodes_persulcatus_HM193868
-----------------------------------------------------TATTGTA
ACAGCCCATGCTTTTATTATAATTTTTTTTATAGTTATGCCTGTAATAATTGGGGGATTT
GGTAACTGATTGATTCCTTTAATATTAGGAGCACCTGATATAGCTTTCCCTCGAATAAAT
AATCTAAGTTTTTGACTATTACCCCCTTCTTTATTTTTATTAATCAATTCTTCCTTAGTA
GAAAGAGGAGCAGGGACAGGATGAACTGTTTATCCTCCTCTATCATCTAACATCTCCCAT
TCAGGTGCATCAGTCGATATAGCAATTTTTTCTCTTCATTTAGCAGGCATTTCTTCAATC
TTAGGAGCAATCAATTTTATTACAACAATTATTAACATACGTTCCCCTGGAATATCAATA
GAACGAATACCTTTATTTGTTTGATCAGTTTTTATTACAGCGATTTTACTTCTTCTTTCC
CTTCCTGTTCTTGCTGGAGCAATTACTATATTACTAACAGATCGAAATTTTAACAC----
----------------------------------------------------

#Ixodes_persulcatus_HM193869
-----------------------------------------------------TATTGTA
ACAGCCCATGCTTTTATTATAATTTTTTTTATAGTTATGCCTGTAATAATTGGGGGATTT
GGTAACTGATTGATTCCTTTAATATTAGGAGCACCTGATATAGCTTTCCCTCGAATAAAT
AATCTAAGTTTTTGACTATTACCCCCTTCTTTATTTTTATTAATCAATTCTTCCTTAGTA
GAAAGAGGAGCAGGGACAGGATGAACTGTTTATCCTCCTCTATCATCTAACATCTCCCAT
TCAGGTGCATCAGTCGATATAGCAATTTTTTCTCTTCATTTAGCAGGCATTTCTTCAATC
TTAGGAGCAATCAATTTTATTACAACAATTATTAACATACGTTCCCCTGGAATATCAATA
GAACGAATACCTTTATTTGTTTGATCAGTTTTTATTACAGCGATTTTACTTCTTCTTTCC
CTTCCTGTTCTTGCTGGAGCAATTACTATATTACTAACAGATCGAAATTTTAACAC----
----------------------------------------------------

#Ixodes_bakeri_GU437873
-----------------------------------------------------TATTGTT
ACAGCTCATGCTTTTATTATAATTTTCTTTATAGTTATACCTGTAATAATTGGGGGCTTT
GGAAACTGATTAATTCCTTTAATATTAGGAGCACCAGATATAGCATTTCCTCGAATAAAC
AATTTAAGATTTTGACTTCTACCCCCCTCTTTATTTTTACTTCTTAATTCTTCACTAGTT
GAAAGAGGTGCTGGTACTGGTTGAACAGTATATCCCCCTCTTTCAAGAAATATTTCTCAC
TCTGGGGCGTCTGTAGATATAGCAATTTTTTCCTTACATTTAGCTGGAATTTCTTCAATT
TTAGGAGCAATTAATTTTATTACAACTATTATTAATATACGTTCACCTAGAATAACTTTA
GAGCGAATACCTTTATTTGTTTGATCAGTTTTAATTACAGCTATTTTATTATTACTATCT
CTCCCAGTTTTAGCTGGTGCCATTACAATATTATTAACTGATCGAAATTTTAATAC----
----------------------------------------------------

#Ixodes_fecialis_FJ571509
-----------------------------------------------------AATTGTA
ACAGCCCACGCCTTCATTATAATTTTCTTTATAGTAATACCTGTGATAATTGGGGGCTTT
GGTAATTGATTAGTACCTCTAATACTAGGGGCACCCGATATAGCTTTTCCTCGTATAAAT
AATTTAAGATTTTGATTATTACCACCCTCTATTTTTCTTCTCTTAAACTCATCTTTAGTT
GAAAGAGGAGCTGGAACAGGATGAACAGTATATCCTCCTTTATCAGCTAATATTTCACAT
TCTGGTGCCTCAGTTGATATAGCAATTTTCTCCCTTCATTTAGCTGGAATTTCTTCAATT
TTAGGTGCAATTAATTTTATTACAACAATTATTAATATACGATCCAATGCCATAACTTTA
GAACGAATACCTTTATTTGTTTGATCTGTTCTAGTAACTGCAATTTTATTACTTCTTTCT
CTTCCTGTTTTAGCTGGAGCTATTACTATATTATTAACTGATCGTAATTTTAATAC----
----------------------------------------------------

#Ixodes_hirsti_FJ571510
-----------------------------------------------------TATTGTA
ACCGCCCATGCCTTTATTATAATTTTCTTTATAGTTATACCAATTATAATTGGGGGATTC
GGAAATTGATTAGTCCCTTTAATATTAGGTGCTCCTGATATAGCTTTCCCTCGAATAAAT
AACTTAAGATTTTGATTACTCCCTCCCTCTATTTTTCTCTTATTAAATTCATCTCTTGTA
GAAAGCGGAGCAGGAACAGGGTGAACTGTTTATCCTCCTTTATCTTCAAATATTGCTCAC
TCAGGAGCATCGGTTGACATAGCTATTTTTTCCCTTCATTTAGCTGGTATCTCATCTATT
TTAGGGGCTATTAATTTTATTACCACTATTATTAATATACGATCTAATGCCATAACTTTA
GAACGAATACCTTTATTTGTTTGATCAGTTTTAATTACTGCTATTCTTCTTCTTTTATCC
CTCCCTGTACTAGCAGGAGCTATTACTATACTTTTAACAGACCGAAATTTTAACAC----
----------------------------------------------------

#Ixodes_pilosus_GU437874
-----------------------------------------------------TTTAGTA
ACAGCTCATGCATTTATTATAATTTTTTTTATAGTAATACCTGTAATAATTGGAGGTTTT
GGAAATTGATTAGTTCCTCTTATATTAGGAGCTCCTGATATAGCTTTTCCTCGGATGAAC
AATTTAAGATTTTGACTTTTACCCCCTTCACTTTTTCTATTGCTAAATTCCTCTTTAGTT
GAAAGAGGAGCTGGAACGGGTTGAACTGTATATCCCCCTTTATCTAGTAATATTTCTCAC
TCAGGAGCATCTGTAGATATAGCAATTTTTTCTCTTCACTTAGCTGGTATTTCTTCAATT
TTAGGAGCAATTAATTTTATTACTACTATTATCAATATACGTTCACCTAGAATAACACTA
GAACGAATACCTCTTTTTGTTTGATCTGTATTAATTACAGCTATTTTACTTCTTTTATCT
TTACCCGTGTTAGCTGGAGCAATTACAATATTATTAACAGATCGAAATTTTAACAC----
----------------------------------------------------

#Ixodes_rubicundus_GU437875
-----------------------------------------------------TTTAGTA
ACAGCTCATGCATTTATTATAATTTTTTTTATAGTTATACCAGTAATAATTGGAGGTTTT
GGTAATTGATTAGTTCCTCTTATATTAGGTGCCCCAGATATAGCTTTTCCTCGAATAAAT
AATTTAAGATTTTGGCTTTTACCTCCCTCTTTATTTCTTTTATTAAATTCTTCTTTAGTT
GAAAGAGGAGTTGGAACAGGTTGAACTGTCTATCCCCCTTTGTCTAGAAATATTTCCCAT
TCAGGAGCATCTGTAGATATAGCAATTTTTTCATTACACTTAGCTGGTATTTCATCAATT
TTAGGTGCAATTAATTTTATTACTACTATTATTAATATACGTTCACCTAGAATAACATTA
GAACGAATACCTCTTTTTGTTTGATCTGTATTAATTACAGCCATTTTACTTCTTTTATCT
TTACCTGTATTAGCAGGAGCAATCACTATATTATTAACTGATCGAAATTTTAATAC----
----------------------------------------------------

#Ixodes_sp._CAM-2010_GU437876
-----------------------------------------------------TATTGTA
ACAGCACATGCTTTTATTATAATTTTTTTCATGGTAATACCTGTAATAATTGGGGGTTTT
GGGAATTGATTAATTCCTTTAATATTAGGGTCCCCAGACATAGCTTTTCCTCGAATAAAT
AATTTAAGATTTTGACTTTTACCTCCTTCTCTTTTTCTATTACTTAATTCATCTTTAATT
GAAAGAGGAGTTGGAACTGGATGAACGGTTTACCCCCCTTTATCAAGAAATATTTCTCAT
TCAGGCCCCTCTGTTGATATAGCAATTTTTTCTTTACATTTAGCAGGAATTTCTTCAATT
TTAGGAGCAATTAATTTCATTACCACTATTATTAATATACGATCCTCTAGAATAACACTA
GAACGAATACCTCTTTTTGTATGATCTGTTTTAATTACAGCAATTTTACTTTTACTTTCA
TTACCAGTATTAGCTGGTGCTATTACAATATTATTAACAGATCGAAATTTTAATAC----
----------------------------------------------------

#Ixodes_vespertilionis_JX394207
ACTGAATTAGGACAACCAGGATCACTAATTGGAAACGACCAAATTTATAATGTTATTGTT
ACAGCCCATGCATTTATCATAATTTTCTTTATAGTTATACCAATTATAATCGGAGGTTTC
GGAAATTGACTAGTCCCATTAATATTAGGGGCACCCGATATAGCTTTCCCTCGAATAAAT
AATCTTAGATTTTGACTTTTACCCCCATCTATTTTTCTTTTATTAAACTCTTCTTTAGTG
GGAAGAGGAGCTGGCACAGGGTGAACAATCTACCCACCTCTATCGGCTAATATTTCTCAT
TCTGGGGCTTCAGTTGACATGGCAATTTTTTCTCTCCACTTGGCTGGGATCTCTTCTATT
TTAGGAGCTATTAATTTCATCACAACAATTATAAATATACGATCCCCGGGTATAAGATTG
GAGCGAATACCCCTATTTGTGTGATCCGTGCTAATCACAGCAATCCTCCTTCTTCTTTCT
CTGCCTGTCCTGGCAGGGGCAATTACTATACTATTAACAGACCGAAATTTTAATACATCA
TTTTTTGACCCTTCAGGCGGGGGTGACCCCATTCTCTATCAACATTTATTT-

#Ixodes_vespertilionis_JX394205
ACTGAATTAGGACAACCAGGATCACTAATTGGAAACGACCAAATTTATAATGTTATTGTT
ACAGCCCATGCATTTATCATAATTTTCTTTATAGTTATACCAATTATAATCGGAGGTTTC
GGAAATTGACTAGTCCCATTAATATTAGGGGCACCCGATATAGCTTTCCCTCGAATAAAT
AATCTTAGATTTTGACTTTTACCCCCATCTATTTTTCTTTTGTTAAACTCTTCTTTAGTG
GGAAGAGGAGCTGGCACAGGATGAACAGTCTACCCACCTCTATCGGCTAATATTTCTCAT
TCTGGGGCTTCAGTTGACATGGCAATTTTTTCTCTCCACTTGGCTGGGATCTCTTCTATT
TTAGGAGCTATTAATTTCATCACAACAATTATAAATATACGATCCCCGGGTATAAGATTG
GAGCGAATACCCCTATTTGTATGGTCCGTGCTAATCACAGCAATCCTCCTTCTTCTTTCT
CTGCCTGTCCTGGCAGGGGCAATTACTATACTATTAACAGACCGAAATTTTAATACATCA
TTTTTTGACCCTTCAGGCGGGGGTGACCCCATTCTCTATCAACACTTATTT-

#Ixodes_redikorzevi_JX394203
ACTGAACTTGGTCAACCAGGATCTCTAATTGGAAATGATCAAATTTATAATGTAATTGTA
ACAGCCCATGCTTTTATCATAATTTTTTTTATAGTAATACCTGTAATAATCGGGGGATTC
GGAAATTGATTAATTCCTTTAATATTAGGTGCCCCAGATATAGCTTTCCCTCGAATAAAT
AATCTTAGTTTTTGATTATTACCTCCTTCTTTATTTATGCTAATTAATTCTTCTTTAGTA
GAAAGAGGAGCGGGAACAGGATGAACAGTCTACCCACCCCTTTCAGCTAATATTTCCCAT
TCTGGCGCTTCCGTTGATATAGCAATTTTTTCACTTCATTTAGCAGGAATTTCATCTATT
TTAGGAGCAATCAATTTCATTACAACAATTATTAATATACGTTCCCCTGGAATATCTATA
GAACGAATACCTTTATTTGTATGATCAGTGTTCATTACAGCAATTTTACTCCTTCTTTCT
CTTCCTGTTCTTGCTGGAGCAATTACTATATTATTAACAGATCGGAATTTTAATACTTCA
TTTTTTGACCCTTGTGGGGGAGGTGACCCAATTTTATATCAACATTTATTTT

#Ixodes_redikorzevi_JX394201
ACTGAACTTGGTCAACCAGGATCTCTAATTGGAAATGATCAAATTTATAATGTAATTGTA
ACAGCCCATGCTTTTATCATAATTTTTTTTATAGTAATACCTGTAATAATCGGGGGATTC
GGAAATTGATTAGTTCCTTTAATATTAGGTGCCCCAGATATAGCTTTCCCTCGAATAAAT
AATCTTAGTTTTTGATTATTACCTCCTTCTTTATTTATGCTAATTAATTCTTCTTTAGTA
GAAAGAGGAGCGGGAACAGGATGAACAGTCTACCCACCCCTTTCAGCTAATATTTCCCAT
TCTGGCGCTTCCGTTGATATAGCAATTTTTTCACTTCATTTAGCAGGAATTTCATCTATT
TTAGGAGCAATCAATTTCATTACAACAATTATTAATATACGTTCCCCTGGAATATCTATA
GAACGAATACCTTTATTTGTATGATCAGTGTTCATTACAGCAATTTTACTCCTTCTTTCT
CTTCCTGTTCTTGCTGGAGCAATTACTATATTATTAACAGATCGGAATTTTAATACTTCA
TTTTTTGACCCTTGTGGGGGAGGTGACCCAATTTTATATCAACATTTATTTT

#Ixodes_hexagonus_JX394199
ACCGAATTAGGACAACCAGGTTCCTTAATTGGCAATGATCAAATTTATAACGTCATTGTT
ACAGCCCACGCATTTATTATAATTTTTTTTATAGTTATACCTGTAATAATTGGGGGTTTT
GGAAATTGACTTATTCCATTAATACTAGGAGCACCCGACATAGCTTTTCCACGAATAAAT
AACCTTAGATTTTGATTATTACCCCCATCTATTTTTCTTTTATTAAATTCCTCTTTAGTA
GAAAGAGGAGCCGGTACAGGATGAACCGTCTATCCACCTCTATCAGCTAATATATCTCAC
TCAGGAGCATCAGTAGACATAGCAATCTTCTCCCTTCACTTAGCAGGAATTTCTTCAATT
CTAGGTGCTATTAATTTCATTACTACAATTATCAACATACGATCTCCTGGTATAACTATA
GAACGTATACCCTTATTTGTATGATCTGTTTTTATTACAGCAATTTTACTTCTTTTGTCA
TTACCAGTTTTAGCGGGAGCAATTACCATACTCCTAACTGACCGAAATTTCAATACATCA
TTTTTTGACCCCTCAGGAGGGGGAGACCCTATTCTTTATCAACATTTATTCT

#Ixodes_hexagonu_JX394197
ACCGAATTAGGACAACCAGGTTCCTTAATTGGCAATGATCAAATTTATAACGTCATTGTT
ACAGCCCACGCATTTATTATAATTTTTTTTATAGTTATACCTGTAATAATTGGGGGTTTT
GGAAATTGACTTATTCCATTAATACTAGGAGCACCCGACATAGCTTTTCCACGAATAAAT
AACCTTAGATTTTGATTATTACCCCCATCTATTTTTCTTTTATTAAATTCCTCTTTAGTA
GAAAGAGGAGCCGGTACAGGATGAACCGTCTATCCACCTCTATCAGCTAATATATCTCAC
TCAGGAGCATCAGTAGACATAGCAATCTTCTCCCTTCACTTAGCAGGAATTTCTTCAATT
CTAGGTGCTATTAATTTCATTACTACAATTATCAACATACGATCTCCTGGTATAACTATA
GAACGTATACCCTTATTTGTATGATCTGTTTTTATTACAGCAATTTTACTTCTTTTGTCA
TTACCAGTTTTAGCAGGAGCAATTACCATACTCCTAACTGACCGAAATTTCAATACATCA
TTTTTTGACCCCTCAGGGGGGGGAGACCCTATTCTTTATCAACATTTATTCT

#Ixodes_arboricola_JX394195
TCAGAGTTAGGTCAACCAGGTTCATTAATTGGTAATGATCAAATTTATAATGTCATTGTT
ACAGCTCACGCTTTTATTATAATTTTCTTTATAGTAATACCTGTAATAATTGGGGGTTTT
GGGAATTGATTAGTTCCTTTAATACTAGGAGCTCCAGATATGGCTTTTCCCCGAATAAAT
AATTTAAGATTTTGACTTTTACCCCCCTCTTTATTCCTATTACTAAATTCATCTTTAATT
GAAAGAGGGGTAGGTACAGGATGAACTGTTTATCCACCACTTTCAAGAAACATCTCACAC
TCAGGAGCTTCAGTAGATATAGCAATTTTTTCTCTTCATTTAGCTGGCATTTCCTCAATT
TTAGGAGCAATTAATTTTATTACTACTATTATTAATATACGTTCTCCCAGAATAACTTTA
GAACGAATACCACTTTTTATTTGATCAGTATTAATTACAGCAATTTTATTACTTCTTTCT
TTACCTGTACTAGCAGGAGCTATTACAATATTATTAACTGATCGAAATTTTAATACTTCA
TTTTTTGATCCAGCTGGTGGAGGGGACCCTGTTTTATACCAACATTTATTTT

#Ixodes_vespertilionis_JX394208
ACTGAATTAGGACAACCAGGATCACTAATTGGAAACGACCAAATTTATAATGTTATTGTT
ACAGCCCATGCATTTATCATAATTTTCTTTATAGTTATACCAATTATAATCGGAGGTTTC
GGAAATTGACTAGTCCCATTAATATTAGGGGCACCCGATATAGCTTTCCCTCGAATAAAT
AATCTTAGATTTTGACTTTTACCCCCATCTATTTTTCTTTTATTAAACTCTTCTTTAGTG
GGAAGAGGAGCTGGCACAGGGTGAACAGTCTACCCACCTCTATCGGCTAATATTTCTCAT
TCTGGGGCTTCAGTTGACATGGCAATTTTTTCTCTCCACTTGGCTGGGATCTCTTCTATT
TTAGGAGCTATTAATTTCATCACAACAATTATAAATATACGATCCCCGGGTATAAGATTG
GAGCGAATACCCCTATTTGTGTGATCCGTGCTAATCACAGCAATCCTCCTTCTTCTTTCT
CTGCCTGTCCTGGCAGGGGCAATTACTATACTATTAACAGACCGAAATTTTAATACATCA
TTTTTTGACCCTTCAGGCGGGGGTGACCCCATTCTCTATCAACATTTATTT-

#Ixodes_vespertilionis_JX394206
ACTGAATTAGGACAACCAGGATCACTAATTGGAAACGACCAAATTTATAATGTTATTGTT
ACAGCCCATGCATTTATCATAATTTTCTTTATAGTTATACCAATTATAATCGGAGGTTTC
GGAAATTGACTAGTCCCATTAATATTAGGGGCACCCGATATAGCTTTCCCTCGAATAAAT
AATCTTAGATTTTGACTTTTACCCCCATCTATTTTTCTTTTGTTAAACTCTTCTTTAGTG
GGAAGAGGAGCTGGCACAGGGTGAACAGTCTACCCACCTCTATCGGCTAATATTTCTCAT
TCTGGGGCTTCAGTTGACATGGCAATTTTTTCTCTCCACTTGGCTGGGATCTCTTCTATT
TTAGGAGCTATTAATTTCATCACAACAATTATAAATATACGATCCCCGGGTATAAGATTG
GAGCGAATACCCCTATTTGTATGGTCCGTGCTAATCACAGCAATCCTCCTTCTTCTTTCT
CTGCCTGTCCTGGCAGGGGCAATTACTATACTATTAACAGACCGAAATTTTAATACATCA
TTTTTTGACCCTTCAGGCGGGGGTGACCCCATTCTCTATCAACACTTATTT-

#Ixodes_redikorzevi_JX394204
ACTGAACTTGGTCAACCAGGATCTCTAATTGGAAATGATCAAATTTATAATGTAATTGTA
ACAGCCCATGCTTTTATCATAATTTTTTTTATAGTAATACCTGTAATAATCGGGGGATTC
GGAAATTGATTAATTCCTTTAATATTAGGTGCCCCAGATATAGCTTTCCCTCGAATAAAT
AATCTTAGTTTTTGATTATTACCTCCTTCTTTATTTATGCTAATTAATTCTTCTTTAGTA
GAAAGAGGAGCAGGAACAGGATGAACAGTCTACCCACCCCTTTCAGCTAATATTTCCCAT
TCTGGCGCTTCCGTTGATATAGCAATTTTTTCACTTCATTTAGCAGGAATTTCATCTATT
TTAGGAGCAATCAATTTCATTACAACAATTATTAATATACGTTCCCCTGGAATATCTATA
GAACGAATACCTTTATTTGTATGATCAGTGTTCATTACAGCAATTTTACTCCTTCTTTCT
CTTCCTGTTCTTGCTGGAGCAATTACTATATTATTAACAGATCGGAATTTTAATACTTCA
TTTTTTGACCCTTGTGGGGGAGGTGACCCAATTTTATATCAACATTTATTTT

#Ixodes_redikorzevi_JX394202
ACTGAACTTGGTCAACCAGGATCTCTAATTGGAAATGATCAAATTTATAATGTAATTGTA
ACAGCCCATGCTTTTATCATAATTTTTTTTATAGTAATACCTGTAATAATCGGGGGATTC
GGAAATTGATTAATTCCTTTAATATTAGGTGCCCCAGATATAGCTTTCCCTCGAATAAAT
AATCTTAGTTTTTGATTATTACCTCCTTCTTTATTTATGCTAATTAATTCTTCTTTAGTA
GAAAGAGGAGCAGGAACAGGATGAACAGTCTACCCACCCCTTTCAGCTAATATTTCCCAT
TCTGGCGCTTCCGTTGATATAGCAATTTTTTCACTTCATTTAGCAGGAATTTCATCTATT
TTAGGAGCAATCAATTTCATTACAACAATTATTAATATACGTTCCCCTGGAATATCTATA
GAACGAATACCTTTATTTGTATGATCAGTGTTCATTACAGCAATTTTACTCCTTCTTTCT
CTTCCTGTTCTTGCTGGAGCAATTACTATATTATTAACAGATCGGAATTTTAATACTTCA
TTTTTTGACCCTTGTGGGGGAGGTGACCCAATTTTATATCAACATTTATTTT

#Ixodes_redikorzevi_JX394200
ACTGAACTTGGTCAACCAGGATCTCTAATTGGAAATGATCAAATTTATAATGTAATTGTA
ACAGCCCATGCTTTTATCATAATTTTTTTTATAGTAATACCTGTAATAATCGGGGGATTC
GGAAATTGATTAATTCCTTTAATATTAGGTGCCCCAGATATAGCTTTCCCTCGAATAAAT
AATCTTAGTTTTTGATTATTACCTCCTTCTTTATTTATGCTAATTAATTCTTCTTTAGTA
GAAAGAGGAGCGGGAACAGGATGAACAGTCTACCCACCCCTTTCAGCTAATATTTCCCAT
TCTGGCGCTTCCGTTGATATAGCAATTTTTTCACTTCATTTAGCAGGAATTTCATCTATT
TTAGGAGCAATCAATTTCATTACAACAATTATTAATATACGTTCCCCTGGAATATCTATA
GAACGAATACCTTTATTTGTATGATCAGTGTTCATTACAGCAATTTTACTCCTTCTTTCT
CTTCCTGTTCTTGCTGGAGCAATTACTATATTATTAACAGATCGGAATTTTAATACTTCA
TTTTTTGACCCTTGTGGGGGAGGTGACCCAATTTTATATCAACATTTATTTT

#Ixodes_hexagonus_JX394198
ACCGAATTAGGACAACCAGGTTCCTTAATTGGCAATGATCAAATTTATAACGTCATTGTT
ACAGCCCACGCATTTATTATAATTTTTTTTATAGTTATACCTGTAATAATTGGGGGTTTT
GGAAATTGACTTATTCCATTAATACTAGGAGCACCCGACATAGCTTTTCCACGAATAAAT
AACCTTAGATTTTGATTATTACCCCCATCTATTTTTCTTTTATTAAATTCCTCTTTAGTA
GAAAGAGGAGCCGGTACAGGATGAACCGTCTATCCACCTCTATCAGCTAATATATCTCAC
TCAGGAGCATCAGTAGACATAGCAATCTTCTCCCTTCACTTAGCAGGAATTTCTTCAATT
CTAGGTGCTATTAATTTCATTACTACAATTATCAACATACGATCTCCTGGTATAACTATA
GAACGTATACCCTTATTTGTATGATCTGTTTTTATTACAGCAATTTTACTTCTTTTGTCA
TTACCAGTTTTAGCAGGAGCAATTACCATACTCCTAACTGATCGAAATTTCAATACATCA
TTTTTTGACCCCTCAGGGGGGGGAGACCCTATTCTTTATCAACATTTATTCT

#Ixodes_hexagonus_JX394196
ACCGAATTAGGACAACCAGGTTCCTTAATTGGCAATGATCAAATTTATAACGTCATTGTT
ACAGCCCACGCATTTATTATAATTTTTTTTATAGTTATACCTGTAATAATTGGGGGTTTT
GGAAATTGACTTATTCCATTAATACTAGGAGCACCCGACATAGCTTTTCCACGAATAAAT
AACCTTAGATTTTGATTATTACCCCCATCTATTTTTCTTTTATTAAATTCCTCTTTAGTA
GAAAGAGGAGCCGGTACAGGATGAACCGTCTATCCACCTCTATCAGCTAATATATCTCAC
TCAGGAGCATCAGTAGACATAGCAATCTTCTCCCTTCACTTAGCAGGAATTTCTTCAATT
CTAGGTGCTATTAATTTCATTACTACAATTATCAACATACGATCTCCTGGTATAACTATA
GAACGTATACCCTTATTTGTATGATCTGTTTTTATTACAGCAATTTTACTTCTTTTGTCA
TTACCAGTTTTAGCAGGAGCAATTACCATACTCCTAACTGACCGAAATTTCAATACATCA
TTTTTTGACCCCTCAGGGGGGGGAGACCCTATTCTTTATCAACATTTATTCT

#Ixodes_arboricola_JX394194
TCAGAGTTAGGTCAACCAGGTTCATTAATTGGTAATGATCAAATTTATAATGTCATTGTT
ACAGCTCACGCTTTTATTATAATTTTCTTTATAGTAATACCTGTAATAATTGGGGGTTTT
GGGAATTGATTAGTTCCTTTAATACTAGGAGCTCCAGATATGGCTTTTCCCCGAATAAAT
AATTTAAGATTTTGACTTTTACCCCCCTCTTTATTCCTATTACTAAATTCATCTTTAATT
GAAAGAGGGGCAGGTACAGGATGAACTGTTTATCCACCACTTTCAAGAAACATCTCACAC
TCAGGAGCTTCAGTAGATATAGCAATTTTTTCTCTTCATTTAGCTGGCATTTCCTCAATT
TTAGGAGCAATTAATTTTATTACTACTATTATTAATATACGTTCTCCCAGAATAACTTTA
GAACGAATACCACTCTTTATTTGATCAGTATTAATTACAGCAATTTTATTACTTCTTTCT
TTACCTGTACTAGCAGGAGCTATTACAATATTATTAACTGATCGAAATTTTAATACTTCA
TTTTTTGATCCAGCTGGTGGAGGGGACCCTGTTTTATACCAACATTTATTTT

#Ixodes_pavlovskyi_JX288763
ACTGAATTAGGACAACCTGGCTCCTTAATTGGAAATGATCAAATTTATAATGTTATTGTA
ACAGCCCACGCCTTTATTATAATTTTTTTTATAGTTATACCTGTAATAATTGGAGGGTTC
GGTAATTGATTAATTCCATTAATATTAGGAGCACCTGATATAGCTTTCCCTCGAATAAAT
AATTTAAGTTTTTGATTGTTACCCCCCTCCTTATTTTTATTAATCAACTCTTCCTTAGTG
GAGAGAGGAGCAGGAACAGGATGAACAGTCTATCCCCCACTTTCATCTAATATCTCCCAT
TCAGGTGCTTCTGTTGATATAGCAATTTTTTCCCTTCATTTAGCAGGTATTTCTTCTATT
TTAGGTGCAATTAATTTTATTACAACAATTATTAATATACGATCCCCTGGTATATTAATA
GAACGAATACCTTTATTTGTTTGATCAGTTTTTATTACAGCAATTTTATTGCTACTTTCT
CTTCCTGTTCTTGCTGGTGCAATTACTATATTATTAACAGATCGAAATTTTAATACTTCG
TTTTTTGACCCCTCTGGAGGAGGTGATCCTATTTTATATCAACATTTATTTT

#Ixodes_persulcatus_JX288764
ACTGAATTAGGCCAACCTGGATCTTTAATTGGGAATGACCAAATTTACAATGTTATTGTA
ACAGCCCATGCTTTTATTATAATTTTTTTTATAGTTATACCTGTAATAATTGGGGGATTT
GGTAACTGATTGATTCCTTTAATATTAGGAGCACCTGATATAGCTTTCCCTCGAATAAAT
AATCTAAGTTTTTGACTATTATCCCCCTCTTTATTTTTATTAATCAATTCTTCCTTAGTA
GAAAGAGGAGCAGGGACAGGATGAACTGTTTATCCTCCTCTATCATCTAACATCTCCCAT
TCAGGTGCATCAGTCGATATAGCAATTTTTTCTCTTCATTTAGCAGGCATTTCTTCAATC
TTAGGAGCAATCAATTTTATTACAACAATTATTAACATACGTTCCCCTGGAATATCAATA
GAACGAATACCTTTATTTGTTTGATCAGTTTTTATTACAGCGATTTTACTTCTTCTTTCC
CTTCCTGTTCTTGCTGGAGCAATTACTATATTACTAACAGATCGAAATTTTAACACTTCA
TTTTTCGACCCTTCAGGAGGAGGTGATCCTATTTTATATCAACATTTATTTT

#Ixodes_persulcatus_JQ625697
------------------------------------------------------------
------------------------------------------------------------
-----------------TTTAATATTAGGAGCACCTGATATAGCTTTCCCTCGAATAAAT
AATCTAAGTTTTTGACTATTACCCCCTTCTTTATTTTTATTAATCAATTCTTCCTTAGTA
GAAAGAGGAGCAGGGACAGGATGAACTGTTTATCCTCCTCTATCATCTAACATCTCCCAT
TCAGGTGCATCAGTCGATATAGCAATTTTTTCTCTTCATTTAGCAGGCATTTCTTCAATC
TTAGGAGCAATCAATTTTATTACAACAATTATTAACATACGTTCCCCTGGAATATCAATA
GAACGAATACCTTTATTTGTTTGATCAGTTTTTATTACAGCGATTTTACTTCTTCTTTCC
CTTCCTGTTCTTGCTGGAGCAATTACTATATTACTAACAGATCGAAATTTTAACACTTCA
TTTTTCGACCCTTCAGGAGGAGGTGATCCTATTTTATATCAACATTTATTTT

#Ixodes_persulcatus_JQ625687
------------------------------------------------------------
------------------------------------------------------------
-----------------TTTAATATTAGGAGCACCTGATATAGCTTTCCCTCGAATAAAT
AATCTAAGTTTTTGACTATTACCCCCTTCTTTATTTTTATTAATCAATTCTTCCTTAGTA
GAAAGAGGAGCAGGGACAGGATGAACTGTTTATCCTCCTCTATCATCTAACATCTCCCAT
TCAGGTGCATCAGTCGATATAGCAATTTTTTCTCTTCATTTAGCAGGCATTTCTTCAATC
TTAGGAGCAATCAATTTTATTACAACAATTATTAACATACGTTCCCCTGGAATATCAATA
GAACGAATACCTTTATTTGTTTGATCAGTTTTTATTACAGCGATTTTACTTCTTCTTTCC
CTTCCTGTTCTTGCTGGAGCAATTACTATATTACTAACAGATCGAAATTTTAACACTTCA
TTTTTCGACCCTTCAGGAGGAGGTGATCCTATTTTATATCAACATTTATTTT

#Ixodes_granulatus_JQ625690
------------------------------------------------------------
------------------------------------------------------------
-----------------TTTAATATTAGGAGCACCAGACATAGCTTTTCCTCGAATAAAT
AATTTAAGTTTTTGACTTCTTCCTCCCTCATTATTTTTATTAATAAATTCTTCATTAATT
GAGAGAGGAGTAGGAACAGGGTGGACAGTTTATCCCCCTCTATCATCAAATATTTCCCAC
TCAGGACCCTCAGTAGATTTGGCTATTTTTTCTTTACATTTAGCCGGTATCTCATCAATT
TTAGGAGCAATTAATTTCATTACAACAATTATTAACATACGCTCCCCAGGAATAACTTTA
GAACGAATACCTTTATTTGTATGATCAGTTTTTATCACAGCTATTCTTCTTCTTCTTTCC
TTACCTGTATTAGCTGGAGCTATTACTATATTATTAACAGATCGAAATTTTAATACTTCA
TTTTTTGACCCATCAGGAGGAGGAGATCCAATTTTATATCAACACTTATTTT

#Ixodes_granulatus_JQ625686
------------------------------------------------------------
------------------------------------------------------------
-----------------TTTAATATTAGGAGCACCAGACATAGCTTTTCCTCGAATAAAT
AATTTAAGTTTTTGACTTCTTCCTCCCTCATTATTTTTATTAATAAATTCTTCATTAATT
GAGAGAGGAGCAGGAACAGGGTGGACAGTTTATCCCCCTCTATCATCAAATATTTCCCAC
TCAGGACCCTCAGTAGATTTGGCTATTTTTTCTTTACATTTAGCCGGTATCTCATCAATT
TTAGGAGCAATTAATTTCATTACAACAATTATTAACATGCGCTCCCCAGGAATAACTTTA
GAACGAATACCTTTATTTGTATGATCAGTTTTTATCACAGCTATTCTTCTTCTTCTTTCC
TTACCTGTATTAGCTGGAGCTATTACTATATTATTAACAGATCGAAATTTTAATACTTCA
TTTTTTGACCCATCAGGAGGAGGAGATCCAATTTTATATCAACACTTATTTT
