# Supplementary material for: Assessment of four DNA fragments (COI, 16S rDNA, ITS2, 12S rDNA) for species identification of the Ixodida (Acari: Ixodida)
Source: Parasit Vectors. 2014 Mar 3;7:93. doi: 10.1186/1756-3305-7-93 (PMC3945964; doi:10.1186/1756-3305-7-93)
Supplement: Additional file 8 — Appendix S3. The unscreened data set. [file 1756-3305-7-93-S8.zip › Appendix.S3/unscreed sequences/unscreened COI/unscreened Rhipicephalus COI.meg]

#mega
!Title ;
!Format DataType=DNA indel=- CodeTable=Standard;

!Domain=Data property=Coding CodonStart=1;
#Rhipicephalus_annulatus_AF132825
CTAGGATTAAGTATAAGAATATTAATTCGACTTGAATTAGGTCAACCAGGAAGATTAATT
GGTAATGATCAAATTTATAATGTAATTGTAACTGCCCATGCATTTATTATAATTTTCTTT
ATAGTAATGCCTATTATAATTGGGGGATTTGGAAATTGACTTGTTCCTATTATATTAGGA
GCCCCTGATATAGCTTTTCCACGTATAAATAATATAAGATTTTGACTTTTACCCCCTTCA
TTATTTCTATTAATTAATTCATCTTTAGTTGAATCGGGAGTAGGAACTGGATGAACTGTT
TACCCACCTTTATCATCAAATTTATCTCATTATGGGCCCTCTGTTGATTTAGCCATTTTT
TCTCTTCATTTAGCTGGAGCATCATCAATTTTAGGAGCAATTAATTTTATTACAACTATT
TTAAATATACGCTCCGCTGGTATATCAATAGAACGTATGCCTTTGTTTGTATGATCTGTT
TTAATTACAGCTATTCTTTTGTTATTATCTTTACCTGTTTTAGCAGGTGCTATTACTATA
CTATTAACAGACCGAAATTTTAACACTTCATTTTTTGATCCTTCAGGTGGGGGAGATCCA
ATTTTATATCAACATTTATTTTGATTTTTTGG-

#Rhi_appendiculatus_AF132833
TTAGGGTTAAGAATAAGAATATTAATTCGAATAGAATTAGGTCAACCAGGAACTTTAATT
GGTAATGATCAAATTTATAATGTAATTGTAACTGCTCATGCATTTATTATAATTTTTTTT
ATAGTAATACCTATTATAATTGGAGGATTTGGAAACTGATTAGTTCCTATTATAATTGGG
GCTCCAGATATAGCATTTCCTCGAATAAATAATATAAGATTTTGACTTCTTCCTCCTTCT
TTATTTTTACTAATTAATTCTTCTTTAGTAGAATCTGGAGCTGGAACAGGATGAACAGTT
TATCCTCCTTTATCCTCAAATCTTTCTCATTATGGGCCTTCAGTAGATCTTGCAATTTTT
TCTTTACATCTTGCAGGAGCATCTTCAATTTTAGGGGCAATCAATTTTATTACAACTATT
ATCAACATACGTTCTATTGGAATAACTATAGAACGAATACCTTTATTTGTTTGATCAGTT
TTAATTACAGCTATTTTACTGTTATTATCATTACCAGTTTTAGCTGGTGCTATTACAATA
TTATTAACAGATCGAAACTTTAATACCTCATTCTTTGACCCTTCAGGGGGAGGAGATCCA
ATTTTATACCAACATTTATTCTGATTTTTTGG-

#Rhi_appendiculatus_DQ901358
------------------------------------------------------------
------------------------------------------------------------
------------------------------------TGATTAGTTCCTATTATAATTGGG
GCTCCAGATATAGCATTTCCTCGAATAAATAATATAAGATTTTGACTTCTTCCTCCTTCT
TTATTTTTACTAATTAATTCTTCTTTAGTAGAATCTGGAGCTGGAACAGGATGAACAGTT
TATCCTCCTTTATCCTCAAATCTTTCTCATTATGGGCCTTCAGTAGATCTTGCAATTTTT
TCTTTACATCTTGCAGGAGCATCTTCAATTTTAGGGGCAATCAATTTTATTACAACCATT
ATCAACATACGTTCTATTGGAATAACTATAGAACGAATACCTTTATTTGTTTGATCAGTT
TTAATTACAGCTATCTTACTGTTATTATCATTACCAGTTTTAGCTGGTGCTATTACAATA
TTATTAACAGATCGAAACTTTAATACCTCATTCTTTGACCCTTCAGGGGGAGGAGATCCA
ATTTTATACCAACATTTATTCTGATTTTTTGG-

#Rhi_appendiculatus_DQ901357
------------------------------------------------------------
------------------------------------------------------------
------------------------------------TGATTAGTTCCTATTATAATTGGG
GCTCCAGATATAGCATTTCCTCGAATAAATAACATAAGATTTTGACTTCTTCCTCCTTCT
TTATTTTTACTAATTAATTCTTCTTTAGTAGAATCTGGAGCTGGAACAGGATGAACAGTT
TATCCTCCTTTATCCTCAAATCTTTCTCATTATGGGCCTTCAGTAGATCTTGCAATTTTT
TCTTTACATCTTGCAGGAGCATCTTCAATTTTAGGGGCAATCAATTTTATTACAACTATT
ATCAACATACGTTCTATTGGAATAACTATAGAACGAATACCTTTATTTGTTTGATCAGTT
TTAATTACAGCTATTTTACTGTTATTATCATTACCAGTTTTAGCTGGTGCTATTACAATA
TTATTAACAGATCGAAACTTTAATACCTCATTCTTTGACCCTTCAGGGGGAGGAGATCCA
ATTTTATACCAACATTTATTCTGATTTTTTGG-

#Rhi_appendiculatus_DQ901359
------------------------------------------------------------
------------------------------------------------------------
------------------------------------TGATTAGTTCCTATTATAATTGGG
GCTCCAGATATAGCATTTCCTCGAATAAATAATATAAGATTTTGACTTCTTCCTCCTTCT
TTATTTTTACTAATTAATTCTTCTTTAGTAGAATCTGGAGCTGGAACAGGATGAACAGTT
TATCCTCCTTTATCCTCAAATCTTTCTCATTATGGGCCTTCAGTAGATCTTGCAATTTTT
TCTTTACATCTTGCAGGAGCATCTTCAATTTTAGGGGCAATCAATTTTATTACAACCATT
ATCAACATACGTTCTATTGGAATAACTATAGAACGAATACCTTTATTTGTTTGATCAGTT
TTAATTACAGCTATCTTACTGTTATTATCATTACCAGTTTTAGCTGGTGCTATTACAATA
TTATTAACAGATCGAAACTTTAATACCTCATTCTTTGACCCTTCAGGGGGAGGAGATCCA
ATTTTATACCAACATTTATTCTGATTTTTTGG-

#Rhi_appendiculatus_DQ901361
------------------------------------------------------------
------------------------------------------------------------
------------------------------------TGATTAGTTCCCATTATAATTGGG
GCTCCAGATATAGCATTTCCTCGAATAAATAATATAAGATTTTGACTTCTTCCTCCTTCT
TTATTTTTATTAATTAATTCTTCTTTAGTAGAATCTGGAGCTGGAACAGGATGAACAGTT
TACCCTCCTTTATCTTCAAATCTTTCTCATTATGGGCCTTCAGTAGATCTTGCAATTTTT
TCTTTACATCTTGCAGGAGCATCTTCAATTTTAGGGGCAATTAATTTTATTACAACTATT
ATCAACATACGTTCTATTGGAATAACTATAGAACGAATGCCTTTATTTGTCTGATCAGTT
TTAATTACAGCTATTTTACTATTATTATCATTACCAGTTTTAGCTGGGGCTATTACAATA
TTATTAACAGATCGAAACTTTAATACCTCATTCTTTGACCCTTCAGGAGGAGGAGATCCA
ATTTTATATCAACATTTATTTTGATTTTTTGG-

#Rhi_appendiculatus_DQ901363
------------------------------------------------------------
------------------------------------------------------------
------------------------------------TGATTAGTTCCCATTATAATTGGG
GCTCCAGATATAGCATTTCCTCGAATAAATAATATAAGATTTTGACTTCTTCCTCCTTCT
TTATTTTTATTAATTAATTCTTCTTTAGTAGAATCTGGAGCTGGAACAGGATGAACAGTT
TACCCTCCTTTATCTTCAAACCTTTCTCATTATGGGCCTTCAGTAGATCTTGCAATTTTT
TCTTTACATCTTGCAGGAGCATCTTCAATTTTAGGAGCAATTAATTTTATTACAACTATT
ATCAACATACGTTCTATTGGAATAACTATAGAACGAATGCCTTTATTTGTCTGATCAGTT
TTAATTACAGCTATTTTACTATTATTATCATTACCAGTTTTAGCTGGGGCTATTACAATA
TTATTAACAGATCGAAACTTTAATACCTCATTCTTTGACCCTTCAGGAGGAGGAGATCCA
ATTTTATATCAACATTTATTTTGATTTTTTGG-

#Rhi_appendiculatus_DQ901362
------------------------------------------------------------
------------------------------------------------------------
------------------------------------TGATTAGTTCCCATTATAATTGGA
GCTCCAGATATAGCATTTCCTCGAATAAATAATATAAGATTTTGACTTCTTCCTCCTTCT
TTATTTTTATTAATTAATTCTTCTTTAGTAGAATCTGGAGCTGGAACAGGATGAACAGTT
TACCCTCCTTTATCTTCAAATCTTTCTCATTATGGGCCTTCAGTAGATCTTGCAATTTTT
TCTTTACATCTTGCAGGAGCATCTTCAATTTTAGGGGCAATTAATTTTATTACAACTATT
ATCAACATACGTTCTATTGGAATAACTATAGAACGAATGCCTTTATTTGTCTGATCAGTT
TTAATTACAGCTATTTTACTATTATTATCATTACCAGTTTTAGCTGGGGCTATTACAATA
TTATTAACGGATCGAAACTTTAATACCTCATTCTTTGACCCTTCAGGAGGAGGAGATCCA
ATTTTATATCAACATTTATTTTGATTTTTTGG-

#Rhi_appendiculatus_DQ901356
------------------------------------------------------------
------------------------------------------------------------
------------------------------------TGATTAGTTCCTATTATAATTGGG
GCTCCAGATATAGCATTTCCTCGAATAAATAATATAAGATTTTGACTTCTTCCTCCTTCT
TTATTTTTACTAATTAATTCTTCTTTAGTAGAATCTGGAGCTGGAACAGGATGAACAGTT
TATCCTCCTTTATCCTCAAATCTTTCTCATTATGGGCCTTCAGTAGATCTTGCAATTTTT
TCTTTACATCTTGCAGGAGCATCTTCAATTTTAGGGGCAATCAATTTTATTACAACTATT
ATCAACATACGTTCTATTGGAATAACTATAGAACGAATACCTTTATTTGTTTGATCAGTT
TTAATTACAGCTATTTTACTGTTATTATCATTACCAGTTTTAGCTGGTGCTATTACAATA
TTATTAACAGATCGAAACTTTAATACCTCATTCTTTGACCCTTCAGGGGGAGGAGATCCA
ATTTTATACCAACATTTATTCTGATTTTTTGG-

#Rhi_appendiculatus_DQ901360
------------------------------------------------------------
------------------------------------------------------------
------------------------------------TGATTAGTTCCCATTATAATTGGG
GCTCCAGATATAGCATTTCCTCGAATAAATAATATAAGATTTTGACTTCTTCCTCCTTCT
TTATTTTTATTAATTAATTCTTCTTTAGTAGAATCTGGAGCTGGAACAGGATGAACAGTT
TACCCTCCTTTATCTTCAAATCTTTCTCATTATGGGCCTTCAGTAGATCTTGCAATTTTT
TCTTTACATCTTGCAGGAGCATCTTCAATTTTAGGGGCAATTAATTTTATTACAACTATT
ATCAACATACGTTCTATTGGAATAACTATAGAACGAATGCCTTTATTTGTCTGATCAGTT
TTAATTACAGCTATTTTACTATTATTATCATTACCAGTTTTAGCTGGGGCTATTACAATA
TTATTAACAGATCGAAACTTTAATACCTCATTCTTTGACCCTTCAGGAGGAGGAGATCCA
ATTTTATATCAACATTTATTTTGATTTTTTGG-

#Rhi_evertsi_everts_AF132835
TTAGGGTTAAGTATAAGAATATTAATTCGACTTGAATTAGGCCAACCTGGAAGATTAATT
GGTAATGACCAAATTTACAACGTAATTGTAACAGCCCATGCATTTATTATAATTTTCTTT
ATGGTTATACCAATTATAATTGGGGGGTTTGGTAATTGACTTGTACCCATTATATTAGGT
GCTCCTGATATAGCCTTCCCACGAATTAATAATATAAGATTCTGACTTTTACCCCCCTCC
TTATTTTTACTAATTAATTCTTCTTTAGTTGAGTCAGGAGCAGGGACTGGATGAACTGTT
TATCCCCCTTTATCATCGAATTTATCTCATTATGGTCCTTCTGTAGATTTAGCTATTTTC
TCTTTACATCTTGCTGGGGCATCTTCAATTTTAGGTGCAATTAATTTTATTACAACCATT
TTAAATATGCGGTCCATTGGCATAAGAATAGAACGTATACCTTTATTTGTATGATCTGTA
TTAATTACTGCTATTCTTTTACTTTTGTCTCTACCTGTCTTAGCAGGTGCCATTACAATA
TTATTAACAGATCGAAATTTCAACACTTCATTTTTTGACCCTTCAGGAGGTGGTGACCCT
ATTTTATATCAACATTTATTTTGATTTTTTGG-

#Rhi_evertsi_mimeticus_AF132836
TTAGGATTAAGAATACGAATATTAATTCGGCTTGAATTAGGCCAGCCTGGAAGATTAATT
GGTAATGATCAAATTTACAACGTAATTGTAACAGCTCATGCATTTATTATAATTTTCTTT
ATGGTAATACCAATTATAATTGGGGGGTTCGGTAACTGACTTGTGCCTATTATATTAGGT
GCCCCTGATATAGCCTTCCCACGAATAAATAATATAAGGTTCTGACTTTTACCTCCTTCC
TTATTTTTACTAATTAATTCTTCTTTAGTTGAATCAGGAGCAGGGACTGGGTGAACCGTG
TACCCTCCTTTATCATCAAATTTATCTCATTATGGCCCTTCTGTAGATTTGGCTATTTTC
TCTCTACATCTTGCTGGAGCATCTTCAATTTTAGGGGCAATTAATTTTATTACAACCATT
TTAAATATACGATCAATTGGAATAAGAATAGAGCGTATACCTTTATTTGTGTGATCTGTG
TTAATTACTGCTATTCTTTTACTTTTATCTCTACCTGTTTTAGCAGGAGCTATTACAATA
CTATTAACGGACCGAAATTTCAACACTTCATTTTTTGACCCTTCAGGAGGGGGGGATCCA
ATTTTATACCAACATTTATTTTGATTTTTTGG-

#Rhipicephalus_microplus_JF758636
------------------------------------------------------------
------------------------------------------------------------
------------------------------------------------ATTATACTAGGG
GCCCCTGATATAGCTTTTCCACGTATAAATAATATAAGATTTTGACTTCTACCTCCTTCT
TTATTTTTGTTAATTAATTCATCTTTGGTTGAATCAGGGGCAGGGACTGGGTGAACTGTT
TACCCACCCTTATCATCAAATTTATCCCATTACGGACCCTCTGTTGACTTAGCCATTTTT
TCTCTTCATTTAGCCGGAGCATCATCAATTTTAGGAGCAATTAATTTTATTACAACTATT
TTAAATATACGCTCCATTGGTATACCAATAGAACGTATACCTTTATTTGTGTGATCTGTT
TTAATTACAGCTATTCTTTTGTTGTTATCTTTACCTGTTTTAGCAGGGGCTATTACTATG
TTATTAACAGATCGAAATTTTAATACTTCATTTTTTGACCCTTCAGGTGGAGGAGACCCA
ATTTTATATCAACATTTATTTTGATTTTTTGG-

#Rhipicephalus_microplus_JF758630
------------------------------------------------------------
------------------------------------------------------------
------------------------------------------------ATTATACTAGGG
GCCCCTGATATAGCTTTTCCACGTATAAATAATATAAGATTTTGACTTCTACCTCCTTCT
TTATTTTTGTTAATTAATTCATCTTTGGTTGAATCAGGGGCAGGGACTGGGTGAACTGTT
TACCCACCCTTATCATCAAATTTATCCCATTACGGACCCTCTGTTGACTTAGCCATTTTT
TCTCTTCATTTAGCCGGAGCATCATCAATTTTAGGAGCAATTAATTTTATTACAACTATT
TTAAATATACGCTCCATTGGTATATCAATAGAACGTATACCTTTATTTGTGTGATCTGTT
TTAATTACAGCTATTCTTTTGTTGTTATCTTTACCTGTTTTAGCAGGGGCTATTACTATG
TTATTAACAGATCGAAATTTTAATACTTCATTTTTTGACCCTTCAGGTGGAGGAGACCCA
ATTTTATATCAACATTTATTTTGATTTTTTGG-

#Rhipicephalus_microplus_AF132827
TTGGGATTAAGTATAAGAATACTAATTCGACTTGAGCTAGGTCAACCAGGAAGATTAATT
GGTAATGATCAAATTTATAATGTAATCGTAACTGCCCATGCATTTATCATGATTTTCTTT
ATAGTAATACCTATCATAATTGGGGGATTCGGAAATTGACTTGTCCCCATCATATTAGGC
GCTCCTGATATAGCTTTCCCACGTATAAATAATATAAGATTTTGACTTTTACCCCCTTCA
TTATTTTTACTAATTAATTCATCTTTAGTTGAATCAGGAGCAGGAACTGGCTGAACTGTA
TATCCCCCATTATCATCAAATTTATCTCACTACGGCCCTTCTGTTGACTTAGCCATTTTT
TCTCTACATTTAGCTGGAGCATCATCAATTTTAGGTGCAATTAATTTTATTACAACTATC
TTAAATATACGTTCTATTGGTATATCCATAGAACGTATACCTTTATTTGTCTGATCTGTT
TTAATTACAGCCATTCTTCTATTATTATCTTTACCTGTTTTAGCAGGTGCCATTACTATA
TTATTAACAGATCGAAATTTTAATACTTCATTTTTTGACCCTTCAGGTGGAGGGGATCCT
ATTTTATATCAACATTTATTTTGATTTTTTGG-

#Rhipicephalus_microplus_HM193863
----------------------------------------------CAGGAAGATTAATT
GGTAATGATCAAATTTATAATGTAATCGTAACTGCCCATGCATTTATTATGATTTTCTTT
ATAGTAATACCTATTATAATTGGGGGATTTGGAAATTGGCTTGTCCCTATTATATTAGGG
GCCCCTGATATAGCTTTTCCACGTATAAATAATATAAGATTTTGGCTTTTACCCCCTTCA
TTATTTTTATTAATTAATTCATCTTTAGTTGAATCAGGAGCAGGAACTGGATGAACTGTG
TATCCCCCATTATCATCAAATTTATCTCATTACGGCCCTTCAGTTGATTTAGCCATTTTT
TCTCTTCACTTAGCTGGGGCATCATCAATTTTAGGGGCAATTAATTTTATTACAACTATT
TTAAATATACGTTCTATTGGCATATCTATAGAACGTATACCTTTATTTGTCTGATCTGTT
TTAATTACAGCCATTCTTTTATTATTATCTTTACCTGTTTTAGCAGGGGCTATTACTATA
TTGTTAACAGACCGAAATTTTAATACTTCATTTTTTGACCCTTCAGGCGGAGGAGATCCT
ATTTTATATCAACATTTATTTTGATTTTTTGG-

#Rhipicephalus_pumilio_HM193878
TTAGGATTAAGAATAAGAATATTAATTCGGTTAGAATTAGGTCAACCTGGAACTCTAATT
GGAAATGACCAAATTTACAATGTAATCGTAACAGCTCATGCATTTATTATAATTTTTTTT
ATAGTAATACCCATTATAATCGGAGGATTTGGAAACTGATTAGTCCCTATTATACTAGGT
GCTCCGGATATAGCATTTCCACGAATAAATAATATAAGATTTTGATTACTTCCACCCTCA
TTATTTTTGTTAATTAATTCTTCACTAATTGAATCAGGAGCTGGGACAGGATGAACAGTT
TATCCTCCTCTTTCTTCGAATTTATCACACTATGGCCCATCAGTGGACCTAGCTATTTTT
TCTCTTCATCTTGCTGGCGCATCTTCAATTTTAGGTGCAATTAATTTTATTACAACTATT
CTAAATATACGATCTATTGGAATAACAATAGAACGAATACCATTATTTGTTTGATCTGTT
TTAATTACTGCTATTTTATTACTTTTATCATTACCCGTTTTAGCAGGTGCCATTACAATA
TTATTAACAGATCGAAATTTTAATACTTCATTCTTTGACCCTTCAGGGGGAGGAGACCCA
ATTTTATATCAACACCTATTTTGATTTTTTGG-

#Rhipicephalus_pumilio_HM193877
TTAGGATTAAGAATAAGAATATTAATTCGGTTAGAATTAGGTCAACCTGGAACTCTAATT
GGAAATGACCAAATTTACAATGTAATCGTAACAGCTCATGCATTTATTATAATTTTTTTT
ATAGTAATACCCATTATAATCGGAGGATTTGGAAACTGATTAGTCCCTATTATACTAGGT
GCTCCGGATATAGCATTTCCACGAATAAATAATATAAGATTTTGATTACTTCCACCCTCA
TTATTTTTGTTAATTAATTCTTCACTAATTGAATCAGGAGCTGGGACAGGATGAACAGTT
TATCCTCCTCTTTCTTCGAATTTATCACACTATGGCCCATCAGTGGACCTAGCTATTTTT
TCTCTTCATCTTGCTGGCGCATCTTCAATTTTAGGTGCAATTAATTTTATTACAACTATT
CTAAATATACGATCTATTGGAATAACAATAGAACGAATACCATTATTTGTTTGATCTGTT
TTAATTACTGCTATTTTATTACTTTTATCATTACCCGTTTTAGCAGGTGCCATTACAATA
TTATTAACAGATCGAAATTTTAATACTTCATTCTTTGACCCTTCAGGGGGAGGAGACCCA
ATTTTATATCAACACCTATTTTGATTTTTTGG-

#Rhipicephalus_pumilio_AY008684
TTAGGACTAAGAATAAGAATATTAATTCGGTTAGAATTAGGTCAACCTGGAACTCTAATT
GGGAATGACCAAATTTACAACGTAATTGTAACAGCTCATGCATTTATTATAATTTTTTTC
ATAGTAATACCTATTATAATCGGAGGATTTGGAAACTGACTAGTTCCTATTATACTAGGG
GCTCCGGATATAGCATTTCCTCGAATAAATAATATAAGATTTTGATTACTTCCACCTTCA
TTATTTTTATTAATTAATTCTTCATTAATTGAATCAGGGGCTGGAACAGGATGGACAGTT
TATCCTCCTCTTTCCTCAAATTTATCACACTATGGCCCATCAGTAGACCTAGCTATTTTC
TCCCTTCATCTTGCTGGTGCATCCTCAATTTTGGGAGCAATCAATTTTATTACAACTATT
CTAAATATACGATCTATTGGAATAACAATAGAACGAATACCATTATTTGTTTGATCTGTT
TTAATTACTGCTATCTTATTACTTTTATCATTACCTGTTTTAGCAGGAGCTATTACAATA
TTATTAACAGATCGAAATTTTAATACTTCATTCTTTGATCCTTCAGGGGGAGGAGACCCA
ATTTTATATCAACATTTATTTTGATTTTTTGG-

#Rhi_sanguineus_JF758634
------------------------------------------------------------
------------------------------------------------------------
------------------------------------------------ATTATACTAGGA
GCTCCAGATATAGCATTTCCACGAATAAATAATATAAGATTTTGGTTACTTCCTCCTTCT
CTATTTCTACTAATTAATTCTTCATTAATCGAATCAGGAGCAGGTACAGGGTGAACAGTT
TACCCCCCCTTATCATCAAATTTATCACACTACGGACCATCAGTAGATTTAGCTATTTTT
TCTCTGCATCTTGCAGGTGCTTCTTCAATTTTAGGTGCAATCAATTTCATTACAACTATT
GTAAATATACGATCCATTGGAATAACAATAGAACGAATACCATTATTTGTATGATCTGTT
TTAATTACTGCAATTTTATTATTATTATCTTTACCAGTCTTAGCTGGCGCAATTACAATA
TTATTAACTGATCGAAACTTTAATACATCATTCTTTGACCCTTCAGGAGGAGGTGACCCA
ATTCTATATCAACATTTATTTTGATTTTTTGG-

#Rhi_sanguineus_HM193874
CTAGGATTAAGAATAAGAATATTAATCCGCATAGAATTAGGTCAACCAGGAACTTTAATT
GGAAACGATCAAATTTATAATGTAATTGTAACAGCACATGCATTTATTATAATTTTTTTT
ATAGTTATACCAATTATAATCGGAGGATTTGGAAATTGATTAGTTCCTATTATACTAGGA
GCTCCAGATATAGCATTTCCACGAATAAATAATATAAGATTTTGGTTACTTCCTCCTTCT
CTATTTCTACTAATTAATTCTTCATTAATCGAATCAGGAGCAGGTACAGGGTGAACAGTT
TACCCCCCCTTATCATCAAATTTATCACACTACGGACCATCAGTAGATTTAGCTATTTTT
TCTCTGCATCTTGCAGGTGCTTCTTCAATTTTAGGTGCAATCAATTTCATTACAACTATT
GTAAATATACGATCCATTGGAATAACAATAGAACGAATCCCATTATTTGTATGATCTGTT
TTAATTACTGCAATTTTATTATTATTATCTTTACCAGTCTTAGCTGGCGCAATTACAATA
ATATTAACTGATCGAAACTTTAATACATCATTCTTTGACCCAGCAGGAGGAGG-------
---------------------------------

#Rhi_sanguineus_HM193873
CTAGGATTAAGAATAAGAATATTAATCCGCATAGAATTAGGTCAACCAGGAACTTTAATT
GGAAACGATCAAATTTATAATGTAATTGTAACAGCACATGCATTTATTATAATTTTTTTT
ATAGTTATACCAATTATAATCGGAGGATTTGGAAATTGATTAGTTCCTATTATACTAGGA
GCTCCAGATATAGCATTTCCACGAATAAATAATATAAGATTTTGGTTACTTCCTCCTTCT
CTATTTCTACTAATTAATTCTTCATTAATCGAATCAGGAGCAGGTACAGGGTGAACAGTT
TACCCCCCCTTATCATCAAATTTATCACACTACGGACCATCAGTAGATTTAGCTATTTTT
TCTCTGCATCTTGCAGGTGCTTCTTCAATTTTAGGTGCAATCAATTTCATTACAACTATT
GTAAATATACGATCCATTGGAATAACAATAGAACGAATACCATTATTTGTATGATCTGTT
TTAATTACTGCAATTTTATTATTATTATCTTTACCAGTCTTAGCTGGCGCAATTACAATA
TTATTAACTGATCGAAACTTTAATACATCATTCTTTGACCCTTCAGGAGGAGGTGACCCA
ATTCTATATCAACATTTATTTTGATTTTTTGG-

#Rhi_sanguineus_AF132839
TTAGGACTTAGTATAAGAATATTAATTCGTATAGAATTAGGACAACCTGGAACTTTAATT
GGAAATGATCAGATTTATAATGTAATCGTAACAGCACATGCATTTATTATAATTTTTTTT
ATAGTTATACCAATCATAATCGGAGGATTTGGAAATTGATTAGTCCCTATCATATTGGGT
GCCCCAGATATAGCATTTCCACGAATAAATAATATAAGATTTTGACTTTTACCTCCTTCA
CTATTTTTATTAATTAACTCTTCATTAATTGAATCTGGAGCTGGTACAGGATGAACAGTT
TACCCTCCTCTATCTTCAAATTTATCACATTATGGCCCTTCAGTAGATTTAGCTATTTTT
TCTCTTCATCTTGCTGGTGCTTCTTCAATTTTAGGTGCAATTAACTTTATTACAACTATT
GTAAACATACGATCAATTGGAATAACAATAGAACGTATACCATTATTTGTTTGATCTGTT
TTAATTACAGCTATTTTATTACTTTTATCTTTACCTGTATTAGCAGGTGCCATTACAATA
TTGTTAACTGATCGAAACTTTAATACATCATTTTTTGATCCTTCAGGGGGAGGAGATCCA
ATTTTATATCAACATTTATTTTGATTCTTTGG-

#Rhi_sanguineus_NC_002074
TTAGGACTTAGTATAAGAATATTAATTCGTATAGAATTAGGACAACCTGGAACTTTAATT
GGAAATGATCAGATTTATAATGTAATCGTAACAGCACATGCATTTATTATAATTTTCTTT
ATAGTTATACCAATCATAATCGGAGGGTTCGGAAATTGATTAGTTCCTATTATATTAGGT
GCCCCAGATATAGCATTTCCACGAATAAATAATATAAGATTTTGACTTTTACCCCCCTCA
TTATTTTTATTGATTAACTCTTCATTAATTGAATCCGGAGCTGGAACAGGATGAACAGTT
TATCCCCCTCTATCTTCAAATTTATCACATTATGGTCCATCAGTAGATTTAGCTATTTTT
TCTCTTCACCTTGCTGGTGCTTCTTCAATTTTAGGTGCAATTAACTTCATCACAACTATT
GTAAATATACGATCAATTGGAATAACAATAGAACGAATACCATTATTTGTTTGATCTGTT
TTAATTACAGCTATTTTACTACTTCTATCTTTACCTGTATTAGCAGGTGCCATTACAATA
TTATTAACTGATCGAAACTTTAACACATCATTTTTTGATCCTTCAGGAGGAGGAGATCCC
ATTTTATATCAACACTTATTTTGATTCTTTGG-

#Rhi_decoloratus_AF132826
TTAGGATTAAGAATAAGAATACTAATTCGACTTGAATTAGGTCAACCCGGAAGATTAATT
GGAAATGATCAAATTTATAATGTTATTGTAACAGCTCACGCATTTATTATAATTTTTTTT
ATAGTAATACCTATTATAATTGGGGGATTCGGAAATTGACTAATTCCTATTATATTGGGG
GCACCTGATATAGCCTTTCCACGAATAAACAATATAAGATTTTGGCTTTTACCCCCTTCT
TTATTTTTACTTATTAATTCTTCTTTAATTGAAACAGGTGCAGGAACTGGCTGAACTGTT
TATCCTCCCTTATCATCAAATCTATCTCATTATGGTCCATCTGTAGACTTAGCTATTTTT
TCACTTCATTTGGCCGGAGCATCATCAATCCTAGGGGCAATTAATTTCATTACAACTATT
TTAAATATACGATCAATCGGAATAAGATTAGAACGAATACCATTATTTGTTTGATCTGTA
TTAATTACTGCTATTCTTTTGTTGTTATCTTTACCTGTTTTAGCAGGTGCTATTACAATA
TTATTAACAGATCGTAACTTTAATACTTCATTTTTTGATCCTTCCGGAGGAGGTGACCCA
ATTTTATATCAACATTTATTTTGGTTTTTTGG-

#Rhipicephalus_geigyi_AY008680
TTAGGATTAAGAATAAGAATATTAATTCGACTTGAATTAGGACAACCTGGAAGAATAATT
GGAAATGATCAAATTTATAATGTTATTGTTACAGCACATGCATTTATTATAATTTTTTTT
ATAGTAATACCTATTATAATTGGCGGATTTGGTAATTGACTTATTCCTATTATATTAGGC
GCTCCCGATATAGCATTTCCACGAATAAATAATATAAGATTTTGACTTTTACCTCCTTCA
TTATTTTTATTAATTAATTCCTCTTTAGTTGAAACAGGAGCAGGAACTGGATGAACCGTT
TATCCTCCTTTATCATCAAACTTATCTCATTATGGCCCTTCAGTAGATTTAGCTATTTTT
TCACTTCACTTAGCCGGAGCATCATCAATTTTAGGAGCAATTAATTTTATTACAACTATT
TTAAATATACGATCAATTGGAATAACCATAGAACGAATTCCATTATTTGTATGATCTGTA
TTAATTACTGCTATTCTTTTATTATTATCATTACCTGTATTAGCAGGTGCTATTACAATA
TTATTAACAGATCGTAATTTTAATACCTCATTCTTTGATCCTTCAGGAGGAGGAGACCCA
ATTTTATATCAACACTTATTTTGATTTTTTGG-

#Rhipicephalus_compositus_AF132834
TTAGGATTAAGAATAAGAATACTAATTCGTATAGAATTAGGTCAACCTGGAACACTAATT
GGAAATGATCAAATTTACAATGTAATTGTAACAGCTCATGCATTTATCATAATTTTTTTT
ATAGTTATACCTATTATAATTGGAGGTTTCGGAAATTGGCTAGTTCCTATCATATTAGGT
GCACCAGACATAGCTTTTCCACGAATAAATAATATAAGATTTTGATTACTTCCCCCTTCA
TTATTTTTATTAATTAATTCTTCTTTAGTTGAATCTGGCGCTGGAACAGGATGAACAGTT
TACCCTCCTTTATCCTCAAATTTATCACACTATGGACCTTCAGTAGATCTAGCAATTTTT
TCTCTTCATCTTGCTGGTGCATCATCCATTTTAGGAGCTATTAATTTTATTACTACTATT
ATCAATATACGATCTATTGGTATAACAATGGAACGAATACCCTTATTTGTTTGATCAGTT
TTAATTACTGCTATTTTACTACTTTTATCCTTACCTGTTTTAGCAGGCGCCATTATAATA
TTATTAACAGATCGAAATTTTAATACCTCGTTCTTTGATCCTTCAGGAGGAGGAGATCCT
ATTTTATATCAACACTTATTTTGATTTTTTGG-

#Rhipicephalus_maculatus_AY008681
TTAGGATTAAGAATAAGAATATTAATTCGATTAGAATTAGGGCAACCAGGCACCCTTATT
GGAAATGACCAAATCTACAATGTCATTGTAACCGCTCATGCATTTATTATAATTTTTTTC
ATAGTAATACCAATCATAATTGGGGGATTCGGAAATTGGCTTGTACCAATCATATTAGGT
GCTCCTGATATGGCGTTTCCGCGAATAAATAACATAAGATTTTGACTCCTTCCACCATCT
TTATTTCTATTAATCAACTCTTCCTTAGTAGAGTCTGGAGCAGGGACAGGTTGAACAGTT
TACCCTCCACTATCCTCAAACCTATCTCACTATGGCCCTTCTGTAGATTTAGCTATTTTT
TCTCTACATCTTGCTGGTGCATCTTCAATTTTAGGCGCAATTAATTTCATTACAACTATC
ATAAACATACGATCAATCGGTATAACTATAGAACGAATACCTCTATTTGTTTGATCTGTA
TTAATTACTGCAATTCTTCTTCTTTTGTCATTACCTGTACTAGCAGGTGCAATTACAATA
TTATTAACAGATCGAAACTTTAACACATCATTTTTTGATCCTTCA---------------
---------------------------------

#Rhipicephalus_pravus_AF132837
TTAGGGTTAAGCATAAGCATATTAATTCGACTTGAATTAGGTCAACCTGGAAGATTAATT
GGGAACGATCAAATTTATAATGTTATTGTTACAGCGCATGCATTTATTATAATCTTTTTC
ATAGTAATACCAATTATAATTGGAGGATTTGGTAATTGACTTGTCCCTATCATATTAGGG
GCGCCTGACATAGCATTTCCTCGAATAAATAATATAAGATTTTGACTTTTACCCCCATCA
TTATTTTTATTAATTAATTCTTCACTGGTAGAATCCGGTGCAGGGACTGGATGAACTGTA
TACCCTCCTTTATCATCAAACCTATCTCATTACGGGCCTTCTGTAGATTTAGCTATTTTC
TCCCTACATCTTGCAGGGGCTTCTTCAATTTTAGGTGCAATCAATTTTATTACAACTATT
TTAAATATACGGTCTATTGGAATAACAATAGAACGAATACCTTTATTTGTATGATCTGTC
TTAATCACTGCCATTCTTCTACTTTTATCTTTACCTGTTCTAGCAGGGGCCATTACAATG
TTGTTGACAGATCGAAATTTTAATACTTCATTTTTTGACCCTTCAGGAGGGGGGGATCCA
ATTTTATATCAACATTTATTTTGATTCTTTGG-

#Rhipicephalus_pulchellus_AY008682
CTTGGATTAAGAATAAGAATACTGATTCGATTAGAATTAGGCCAACCAGGTACTCTCATT
GGTAATGACCAAATTTATAATGTAATTGTCACTGCTCATGCATTTATTATGATTTTTTTC
ATAGTAATACCAATTATAATTGGAGGATTTGGAAATTGGTTAGTGCCAATTATGCTAGGG
GCTCCCGAAATAGCTTTCCCTCGAATAAACAATATAAGATTTTGACTTCTTCCCCCATCT
TTATTTCTATTAATTAATTCTTCCTTAGTAGAATCCGGAGCAGGGACGGGATGAACTGTG
TACCCGCCATTATCTTCAAATTTGTCTCATTATGGTCCTTCTGTAGATTTAGCTATTTTT
TCTTTACATCTTGCTGGGGCATCTTCAATTTTAGGCGCAATCAATTTTATTACAACCATT
ATAAATATACGTTCTATTGGTATAACAATGGAACGAATACCGTTATTTGTTTGATCTGTG
TTAATTACTGCAATTCTTCTTCTTTTATCTCTACCTGTACTAGCAGGAGCAATTACAATA
TTATTAACAGACCGAAATTTTAACACATCATTCTTTGACCCTTCAGGGGGAGGAGATCCA
ATTTTATATCAACACTTATT-------------

#Rhipicephalus_punctatus_AF132838
TTAGGGTTAAGCATAAGCATATTAATTCGACTTGAATTAGGTCAACCTGGAAGATTAATT
GGGAACGATCAAATTTATAATGTTATTGTTACAGCTCATGCATTTATTATAATTTTTTTC
ATAGTAATACCAATCATAATTGGGGGATTTGGAAATTGACTTGTCCCTATTATATTAGGA
GCACCTGACATAGCATTTCCTCGAATAAATAATATAAGATTTTGACTTTTACCACCATCA
TTATTTTTATTAATTAATTCTTCATTAGTAGAGTCCGGTGCAGGGACTGGATGAACTGTA
TACCCTCCCTTATCATCAAACCTATCTCATTACGGGCCTTCTGTAGATTTAGCTATTTTC
TCATTACATCTGGCAGGGGCTTCTTCAATTTTAGGTGCAATCAATTTCATTACAACTATT
TTAAATATACGGTCTATCGGAATAACAATAGAACGAATACCCTTATTTGTATGATCTGTC
TTAATTACTGCTATTCTTCTACTTTTATCTTTACCTGTTCTGGCAGGTGCCATTACAATA
TTGTTGACAGACCGAAATTTTAATACTTCATTTTTTGACCCTTCAGGCGGAGGGGACCCA
ATTTTATACCAACATTTATTTTGATTCTTTGG-

#Rhipicephalus_simus_AF132840
TTAGGGTTAAGAATAAGAATATTGATTCGCATAGAATTAGGTCAACCCGGAACATTAATT
GGAAATGATCAAATTTATAATGTAATTGTAACAGCTCATGCATTTATTATAATTTTTTTT
ATAGTTATGCCTATTATAATTGGAGGGTTTGGAAATTGATTAGTTCCTATTATATTAGGT
GCACCAGATATAGCCTTCCCACGTATAAATAATATAAGATTTTGACTTCTTCCTCCTTCA
TTATTCTTATTAATTAATTCCTCTCTAGTTGAATCTGGTGCCGGGACAGGATGAACAGTT
TATCCCCCTTTATCCTCAAACTTATCACATTATGGACCTTCTGTAGATTTAGCAATTTTT
TCCCTTCATCTTGCCGGTGCATCTTCTATTTTAGGAGCTATCAATTTCATTACTACTATT
ATCAATATACGATCCATTGGTATAACAATAGAGCGCATACCCTTATTTGTTTGGTCAGTT
TTAATTACTGCTATTTTACTACTCCTATCCTTACCTGTTTTAGCAGGTGCTATTACAATA
TTATTAACAGATCGAAATTTTAATACCTCATTCTTTGACCCTTCAGGAGGGGGAGATCCT
ATTTTATATCAACACTTATTTTGATTTTTCGG-

#Rhipicephalus_turanicus_AF132841
TTAGGATTAAGAATAAGAATATTAATTCGAATAGAGTTAGGACAACCTGGAACTTTAATT
GGAAATGATCAAATCTATAATGTAATTGTAACAGCTCATGCATTTATAATAATTTTTTTT
ATAGTAATACCAATCATAATTGGAGGATTTGGAAACTGACTGGTGCCCATTATATTAGGA
GCTCCGGACATAACATTTCCACGAATAAATAATATAAGATTTTGATTACTTCCTCCCTCA
TTATTCTTATTAATTAATTCTTCACTGATTGAATCTGGGGCAGGGACAGGATGAACTGTC
TATCCTCCTTTATCCTCAAATTTATCGCATTATGGACCATCAGTAGATTTAGCTATCTTC
TCTCTTCATCTCGCTGGTGCTTCTTCAATTTGAGGTGCAATTAATTTCATAACAACTATG
GTAAACATACGATCCATGGGAATAACAATAGAACGAATACCATTATTCGTGGGATCTGTT
TTAATCACCGCTATTTTATGGCTTCTATCTTTACCTGTTTTAGCAGGTGCCATTACGATA
TTATTAACTGATCGAAATTTCAACACTTCATTTTTTGACCCTTCAGGAGGAGGTGACCCA
ATTTTATATCAACATTTATTTTGATTTTTTGG-

#Rhipicephalus_zambeziensis_AY008683
------------------------------------------------------------
------------------------------------------------------------
-----------------------------------------------TATCATAATCGGG
GCGCCTGATATACCATTTCCTCGAATAAATAACATAAGATTTTGACTTCTTCCTCCCTCG
CTATTTTTATTAATCAATTCTTCCCTAGTAGAATCAGGAGCTGGGACAGGATGAACAGTT
TACCCCCCATTATCCTCAAATCTCTCTCATTATGGCCCCTCAGTAGATCTAGCAATTTTT
TCTTTACATCTTGCTGGAGCATCATCAATTTTAGGGGCAATTAATTTCATTACAACTATT
GTAAATATACGTTCTATTGGAATAACTATAGAGCGTATACCTTTATTTGTTTGATCAGTT
TTAATTACAGCTATTTTATTATTATTATCATTACCTGTTTTAGCTGGTGCCATTACAATA
TTATTAACTGATCGAAATTTTAATACTTCATTTTTCGACCCATCAGGGGGAGGGGATCCA
ATTTTATATCAACATTTATTTTGATTTTTTGG-

#Rhi_sanguineus_JX394215
TTAGGACTAAGAATAAGAATATTAATTCGGTTAGAATTAGGTCAACCTGGAACTCTAATT
GGGAATGACCAAATTTACAACGTAATTGTAACAGCTCATGCATTTATTATAATTTTTTTC
ATAGTAATACCTATTATAATCGGAGGATTTGGAAACTGATTAGTTCCTATTATACTAGGT
GCTCCGGATATAGCATTTCCTCGAATAAATAATATAAGATTTTGATTACTTCCACCTTCA
TTATTTTTATTAATTAATTCTTCATTAATTGAATCAGGGGCTGGAACAGGATGAACAGTT
TATCCTCCTCTTTCCTCAAATTTATCACACTATGGTCCATCAGTAGACCTAGCTATTTTC
TCTCTTCATCTTGCTGGTGCATCCTCAATTTTGGGAGCAATCAATTTTATTACAACTATT
CTAAATATACGATCTATTGGAATAACAATAGAACGAATACCATTATTTGTTTGATCTGTT
TTAATTACTGCTATCTTATTACTTTTATCATTACCTGTTTTAGCAGGTGCTATTACAATA
TTATTAACAGATCGAAATTTTAATACTTCATTCTTTGATCCTTCAGGGGGAGGAGACCCA
ATTTTATATCAACATTTATTTTGATTTTTTGG-

#Rhi_sanguineus_JX394216
---------------AGAATATTAATTCGGTTAGAATTAGGTCAACCTGGAACTCTAATT
GGGAATGACCAAATTTACAACGTAATTGTAACAGCTCATGCATTTATTATAATTTTTTTC
ATAGTAATACCTATTATAATCGGAGGATTTGGAAACTGATTAGTTCCTATTATACTAGGT
GCTCCGGATATAGCATTTCCTCGAATAAATAACATAAGATTTTGATTACTTCCACCTTCA
TTATTTTTATTAATTAATTCTTCATTAATTGAATCAGGGGCTGGAACAGGATGAACAGTT
TATCCTCCTCTTTCCTCAAATTTATCACACTATGGTCCATCAGTAGACCTAGCTATTTTC
TCCCTTCATCTTGCTGGTGCATCCTCAATTTTGGGAGCAATCAATTTTATTACAACTATT
CTAAATATACGATCTATTGGAATAACAATAGAACGAATACCATTATTTGTTTGATCTGTT
TTAATTACTGCTATCTTATTACTTTTATCATTACCTGTTTTAGCAGGTGCTATTACAATA
TTATTAACAGATCGAAATTTTAATACTTCATTCTTTGATCCTTCAGGGGGAGGAGACCCA
ATTTTATATCAACATTTATTTTGATTTTTTGG-

#Rhi_sanguineus_JX394213
---------------AGAATATTAATTCGGTTAGAATTAGGTCAACCTGGAACTCTAATT
GGGAATGACCAAATTTACAACGTAATTGTAACAGCTCATGCATTTATTATAATTTTTTTC
ATAGTAATACCTATTATAATCGGAGGATTTGGAAACTGATTAGTTCCTATTATACTAGGT
GCTCCGGATATAGCATTTCCTCGAATAAATAACATAAGATTTTGATTACTTCCACCTTCA
TTATTTTTATTAATTAATTCTTCATTAATTGAATCAGGGGCTGGAACAGGATGAACAGTT
TATCCTCCTCTTTCCTCAAATTTATCACACTATGGTCCATCAGTAGACCTAGCTATTTTC
TCCCTTCATCTTGCTGGTGCATCCTCAATTTTGGGAGCAATCAATTTTATTACAACTATT
CTAAATATACGATCTATTGGAATAACAATAGAACGAATACCATTATTTGTTTGATCTGTT
TTAATTACTGCTATCTTATTACTTTTATCATTACCTGTTTTAGCAGGTGCTATTACAATA
TTATTAACAGATCGAAATTTTAATACTTCATTCTTTGATCCTTCAGGGGGAGGAGACCCA
ATTTTATATCAACATTTATTTTGATTTTTTGG-

#Rhi_sanguineus_JX394214
----------------------------------------------------CTCTAATT
GGGAATGACCAAATTTACAACGTAATTGTAACAGCTCATGCATTTATTATAATTTTTTTC
ATAGTAATACCTATTATAATCGGAGGATTTGGAAACTGATTAGTTCCTATTATACTAGGT
GCTCCGGATATAGCATTTCCTCGAATAAATAACATAAGATTTTGATTACTTCCACCTTCA
TTATTTTTATTAATTAATTCTTCATTAATTGAATCAGGGGCTGGAACAGGATGAACAGTT
TATCCTCCTCTTTCCTCAAATTTATCACACTATGGTCCATCAGTAGACCTAGCTATTTTC
TCCCTTCATCTTGCTGGTGCATCCTCAATTTTGGGAGCAATCAATTTTATTACAACTATT
CTAAATATACGATCTATTGGAATAACAATAGAACGAATACCATTATTTGTTTGATCTGTT
TTAATTACTGCTATCTTATTACTTTTATCATTACCTGTTTTAGCAGGTGCTATTACAATA
TTATTAACAGATCGAAATTTTAATACTTCATTCTTTGATCCTTCAGGGGGAGGAGACCCA
ATTTTATATCAACATTTATTTTGATTTTTTGG-

#Rhi_sanguineus_JQ625681
------------------------------------------------------------
------------------------------------------------------------
------------------------------------------------ATTATACTAGGA
GCTCCAGATATAGCATTTCCACGAATAAATAATATAAGATTTTGGTTACTTCCTCCTTCT
CTATTTCTACTAATTAATTCTTCATTAATCGAATCAGGAGCAGGTACAGGGTGAACAGTT
TACCCCCCCTTATCATCAAATTTATCACACTACGGACCATCAGTAGATTTAGCTATTTTT
TCTCTGCATCTTGCAGGTGCTTCTTCAATTTTAGGTGCAATCAATTTCATTACAACTATT
GTAAATATACGATCCATTGGAATAACAATAGAACGAATACCATTATTTGTATGATCTGTT
TTAATTACTGCAATTTTATTATTATTATCTTTACCAGTCTTAGCTGGCGCAATTACAATA
TTATTAACTGATCGAAACTTTAATACATCATTCTTTGACCCTTCAGGAGGAGGTGACCCA
ATTCTATATCAACATTTATTTTGATTTTTTGG-

#Rhi_sanguineus_JQ625682
------------------------------------------------------------
------------------------------------------------------------
------------------------------------------------ATTATACTAGGA
GCTCCAGATATAGCATTTCCACGAATAAATAATATAAGATTTTGGTTACTTCCTCCTTCT
CTATTTCTACTAATTAATTCTTCATTAATCGAATCAGGAGCAGGTACAGGGTGAACAGTT
TACCCCCCCTTATCATCAAATTTATCACACTACGGACCATCAGTAGATTTAGCTATTTTT
TCTCTGCATCTTGCAGGTGCTTCTTCAATTTTAGGTGCAATCAATTTCATTACAACTATT
GTAAATATACGATCCATTGGAATAACAATAGAACGAATACCATTATTTGTATGATCTGTT
TTAATTACTGCAATTTTATTATTATTATCTTTACCAGTCTTAGCTGGCGCAATTACAATA
TTATTAACTGATCGAAACTTTAATACATCATTCTTTGACCCTTCAGGAGGAGGTGACCCA
ATTCTATATCAACATTTATTTTGATTTTTTGG-

#Rhipicephalus_annulatus_JX422019
CTAGGATTAAGTATAAGAATATTAATTCGACTTGAATTAGGTCAACCAGGAAGATTAATT
GGTAATGATCAAATTTATAATGTAATTGTAACTGCCCATGCATTTATTATAATTTTCTTT
ATAGTAATGCCTATTATAATTGGAGGATTTGGAAATTGACTTGTTCCTATTATATTAGGA
GCCCCTGATATAGCTTTTCCACGTATAAATAATATAAGATTTTGACTTTTACCCCCTTCA
TTATTTCTATTAATTAATTCATCTTTAGTTGAATCGGGAACAGGAACTGGATGAACTGTT
TACCCACCTTTATCATCAAATTTATCTCATTATGGACCCTCTGTTGATTTAGCCATTTTT
TCTCTTCATTTAGCTGGGGCATCATCAATTTTAGGAGCAATTAATTTTATTACAACTATT
TTAAATATACGCTCCACTGGTATATCAATAGAACGTATACCTTTGTTTGTATGATCTGTT
TTAATTACAGCTATTCTTTTGTTATTATCTTTACCTGTTTTAGCAGGTGCTATTACTATA
CTATTAACAGACCGAAATTTTAATACTTCATTTTTTGATCCTTCAGGTGGGGGAGATCCA
ATTTTATATCAACATTTATTTTGATTTTTTGG-

#Rhipicephalus_rossicus_JX394211
------------------ATACTAATTCGTATAGAATTAGGTCAACCTGGAACTCTAATT
GGTAATGATCAAATTTATAATGTAATTGTTACAGCTCATGCATTTATTATAATTTTTTTT
ATAGTAATACCAATTATAATTGGTGGATTTGGAAACTGATTAGTACCTATTATACTAGGA
GCTCCAGATATAGCATTCCCACGAATAAATAATATAAGATTTTGACTTCTTCCTCCCTCA
TTATTTATATTAATTAATTCTTCATTAATTGAGTCAGGAGCAGGTACAGGATGAACAGTT
TATCCTCCCCTATCCTCAAATTTATCACATTATGGGCCATCAGTAGATTTAGCTATTTTT
TCTCTTCATCTTGCTGGTGCTTCTTCAATTTTAGGTGCAATTAATTTTATTACAACTATT
GTGAATATACGATCTATTGGAATAACAATAGAACGAATACCATTATTTGTATGATCTGTT
TTAATTACTGCAATTTTATTACTATTATCTTTACCTGTTTTAGCAGGTGCTATTACAATA
CTATTAACCGATCGAAATTTTAACACTTCATTTTTTGACCCTTCAGGGGGAGGGGATCCA
ATTTTATATCAACATTTATTTTGATTTTTCGG-

#Rhipicephalus_rossicus_JX394209
------------------ATACTAATTCGTATAGAATTAGGTCAACCTGGAACTCTAATT
GGTAATGATCAAATTTATAATGTAATTGTTACAGCTCATGCATTTATTATAATTTTTTTT
ATAGTAATACCAATTATAATTGGTGGATTTGGAAACTGATTAGTACCTATTATACTAGGA
GCTCCAGATATAGCATTCCCACGAATAAATAATATAAGATTTTGACTTCTTCCTCCCTCA
TTATTTATATTAATTAATTCTTCATTAATTGAGTCAGGAGCAGGTACAGGATGAACAGTT
TATCCTCCCCTATCCTCAAATTTATCACATTATGGGCCATCAGTAGATTTAGCTATTTTT
TCTCTTCATCTTGCTGGTGCTTCTTCAATTTTAGGTGCAATTAATTTTATTACAACTATT
GTGAATATACGATCTATTGGAATAACAATAGAACGAATACCATTATTTGTATGATCTGTT
TTAATTACTGCAATTTTATTACTATTATCTTTACCTGTTTTAGCAGGTGCTATTACAATA
CTATTAACCGATCGAAATTTTAACACTTCATTTTTTGACCCTTCAGGGGGAGGGGATCCA
ATTTTATATCAACATTTATTTTGATTTTTCGG-

#Rhipicephalus_rossicus_JX394212
------------------ATACTAATTCGTATAGAATTAGGTCAACCTGGAACTCTAATT
GGTAATGATCAAATTTATAATGTAATTGTTACAGCTCATGCATTTATTATAATTTTTTTT
ATAGTAATACCAATTATAATTGGTGGATTTGGAAACTGATTAGTACCTATTATACTAGGA
GCTCCAGATATAGCATTCCCACGAATAAATAATATAAGATTTTGACTTCTTCCTCCCTCA
TTATTTATATTAATTAATTCTTCATTAATTGAGTCAGGAGCAGGTACAGGATGAACAGTT
TATCCTCCCCTATCCTCAAATTTATCACATTATGGGCCATCAGTAGATTTAGCTATTTTT
TCTCTTCATCTTGCTGGTGCTTCTTCAATTTTAGGTGCAATTAATTTTATTACAACTATT
GTGAATATACGATCTATTGGAATAACAATAGAACGAATACCATTATTTGTATGATCTGTT
TTAATTACTGCAATTTTATTACTATTATCTTTACCTGTTTTAGCAGGTGCTATTACAATA
CTATTAACCGATCGAAATTTTAACACTTCATTTTTTGACCCTTCAGGGGGAGGGGATCCA
ATTTTATATCAACATTTATTTTGATTTTTCGG-

#Rhipicephalus_rossicus_JX394210
------------------ATACTAATTCGTATAGAATTAGGTCAACCTGGAACTCTAATT
GGTAATGATCAAATTTATAATGTAATTGTTACAGCTCATGCATTTATTATAATTTTTTTT
ATAGTAATACCAATTATAATTGGTGGATTTGGAAACTGATTAGTACCTATTATACTAGGA
GCTCCAGATATAGCATTCCCACGAATAAATAATATAAGATTTTGACTTCTTCCTCCCTCA
TTATTTATATTAATTAATTCTTCATTAATTGAGTCAGGAGCAGGTACAGGATGAACAGTT
TATCCTCCCCTATCCTCAAATTTATCACATTATGGGCCATCAGTAGATTTAGCTATTTTT
TCTCTTCATCTTGCTGGTGCTTCTTCAATTTTAGGTGCAATTAATTTTATTACAACTATT
GTGAATATACGATCTATTGGAATAACAATAGAACGAATACCATTATTTGTATGATCTGTT
TTAATTACTGCAATTTTATTACTATTATCTTTACCTGTTTTAGCAGGTGCTATTACAATA
CTATTAACCGATCGAAATTTTAACACTTCATTTTTTGACCCTTCAGGGGGAGGGGATCCA
ATTTTATATCAACATTTATTTTGATTTTTCGG-

#Rhipicephalus_microplus_JQ625685
------------------------------------------------------------
------------------------------------------------------------
-----------------------------------------------ATTAATATTAGGC
GCTCCTGACATAGCATTTCCTCGAATAAATAATATAAGATTCTGACTATTACCTCCCTCT
TTATTCTTATTAATTAATTCATCTTTAGTTGAAAGAGGGGCGGGTACAGGGTGAACTGTA
TATCCTCCATTATCATCTAATTTGTCCCATTATGGACCCTCAGTAGACATAGCAATTTTT
TCACTCCACTTAGCAGGAGCCTCATCAATTTTAGGGGCTATTAATTTCATTACAACTATC
ATTAATATACGATCTTTAGGAATAACTTTAGAACGAATACCGCTATTTGTTTGATCAGTT
CTAATTACCGCAATTCTCCTTCTGCTATCCTTACCTGTTCTTGCAGGTGCAATTACCATA
CTCTTGACAGATCGAAATTTTAACACCTCATTCTTTGACCCCTCAGGAGGAGGAGACCCA
ATTTTATATCAACACTTATTTTGATTTTTTGG-

#Rhipicephalus_microplus_JQ625683
------------------------------------------------------------
------------------------------------------------------------
------------------------------------------------ATTATACTAGGG
GCCCCTGATATAGCTTTTCCACGTATAAATAATATAAGATTTTGACTTCTACCTCCTTCT
TTATTTTTGTTAATTAATTCATCTTTGGTTGAATCAGGGGCAGGGACTGGGTGAACTGTT
TACCCACCCTTATCATCAAATTTATCCCATTACGGACCCTCTGTTGACTTAGCCATTTTT
TCTCTTCATTTAGCCGGAGCATCATCAATTTTAGGAGCAATTAATTTTATTACAACTATT
TTAAATATACGCTCCATTGGTATATCAATAGAACGTATACCTTTATTTGTGTGATCTGTT
TTAATTACAGCTATTCTTTTGTTGTTATCTTTACCTGTTTTAGCAGGGGCTATTACTATG
TTATTAACAGATCGAAATTTTAATACTTCATTTTTTGACCCTTCAGGTGGAGGAGACCCA
ATTTTATATCAACATTTATTTTGATTTTTTGG-

#Rhipicephalus_microplus_JQ625684
------------------------------------------------------------
------------------------------------------------------------
------------------------------------------------ATTATACTAGGG
GCCCCTGATATAGCTTTTCCACGTATAAATAATATAAGATTTTGACTTCTACCTCCTTCT
TTATTTTTGTTAATTAATTCATCTTTGGTTGAATCAGGGGCAGGGACTGGGTGAACTGTT
TACCCACCCTTATCATCAAATTTATCCCATTACGGACCCTCTGTTGACTTAGCCATTTTT
TCTCTTCATTTAGCCGGAGCATCATCAATTTTAGGAGCAATTAATTTTATTACAACTATT
TTAAATATACGCTCCATTGGTATATCAATAGAACGTATACCTTTATTTGTGTGATCTGTT
TTAATTACAGCTATTCTTTTGTTGTTATCTTTACCTGTTTTAGCAGGTGCTATTACTATG
TTATTAACAGATCGAAATTTTAATACTTCATTTTTTGACCCTTCAGGTGGAGGAGACCCA
ATTTTATATCAACATTTATTTTGATTTTTTGG-

#1_sample_Rhipicephalus_microplus
CTAGGATTAAGTATGAGAATATTAATTCGACTTGAATTAGGTCAACCAGGAAGATTAATT
GGCAATGATCAAATTTATAATGTAATTGTAACTGCCCATGCATTTATTATAATTTTTTTT
ATAGTAATGCCTATTATAATTGGGGGATTTGGGAATTGACTTGTTCCTATTATACTAGGG
GCCCCTGATATAGCTTTTCCACGTATAAATAATATAAGATTTTGACTTCTACCTCCTTCT
TTATTTTTGTTAATTAATTCATCTTTGGTTGAATCAGGAGCAGGGACTGGGTGAACTGTT
TACCCACCCTTATCATCAAATTTATCCCATTACGGACCCTCTGTTGACTTAGCCATTTTT
TCTCTTCATTTAGCCGGAGCATCATCAATTTTAGGAGCAATTAATTTTATTACAACTATT
TTAAATATACGCTCCATTGGTATATCAATAGAACGTATACCTTTATTTGTGTGATCTGTT
TTAATTACAGCTATTCTTTTGTTGTTATCTTTACCTGTTTTAGCAGGGGCTATTACTATG
TTATTAACAGATCGAAATTTTAATACTTCATTTTTTGACCCTTCAGGTGGAGGAGACCCA
ATTTTATATCAACATTTATTTTGATTTTTTGG-

#2_sample_Rhipicephalus_microplus
CTAGGATTAAGTATGAGAATATTAATTCGACTTGAATTAGGTCAACCAGGAAGATTAATT
GGCAATGATCAAATTTATAATGTAATTGTAACTGCCCATGCATTTATTATAATTTTTTTT
ATAGTAATGCCTATTATAATTGGGGGATTTGGGAATTGACTTGTTCCTATTATACTAGGG
GCCCCTGATATAGCTTTTCCACGTATAAATAATATAAGATTTTGACTTCTACCTCCTTCT
TTATTTTTGTTAATTAATTCATCTTTGGTTGAATCAGGAGCAGGGACTGGGTGAACTGTT
TACCCACCCTTATCATCAAATTTATCCCATTACGGACCCTCTGTTGACTTAGCCATTTTT
TCTCTTCATTTAGCCGGAGCATCATCAATTTTAGGAGCAATTAATTTTATTACAACTATT
TTAAATATACGCTCCATTGGTATATCAATAGAACGTATACCTTTATTTGTGTGATCTGTT
TTAATTACAGCTATTCTTTTGTTGTTATCTTTACCTGTTTTAGCAGGGGCTATTACTATG
TTATTAACAGATCGAAATTTTAATACTTCTTTTTTTGACCCTTCAGGTGGAGGAGACCCA
ATTTTATATCAACATTTATTTTGATTTTTTGG-

#12_sample_Rhipicephalus_microplus
CTAGGATTAAGTATGAGAATATTAATTCGACTTGAATTAGGTCAACCAGGAAGATTAATT
GGCAATGATCAAATTTATAATGTAATTGTAACTGCCCATGCATTTATTATAATTTTTTTT
ATAGTAATGCCTATTATAATTGGGGGATTTGGGAATTGACTTGTTCCTATTATACTAGGG
GCCCCTGATATAGCTTTTCCACGTATAAATAATATAAGATTTTGACTTCTACCTCCTTCT
TTATTTTTGTTAATTAATTCATCTTTGGTTGAATCAGGAGCAGGGACTGGGTGAACTGTT
TACCCACCCTTATCATCAAATTTATCCCATTACGGACCCTCTGTTGACTTAGCCATTTTT
TCTCTTCATTTAGCCGGAGCATCATCAATTTTAGGAGCAATTAATTTTATTACAACTATT
TTAAATATACGCTCCATTGGTATATCAATAGAACGTATACCTTTATTTGTGTGATCTGTT
TTAATTACAGCTATTCTTTTGTTGTTATCTTTACCTGTTTTAGCAGGGGCTATTACTATG
TTATTAACAGATCGAAATTTTAATACTTCTTTTTTTGACCCTTCAGGTGGAGGAGACCCA
ATTTTATATCAACATTTATTTTGATTTTTTGG-

#16_sample_Rhipicephalus_microplus
CTAGGATTAAGTATGAGAATATTAATTCGACTTGAATTAGGTCAACCAGGAAGATTAATT
GGCAATGATCAAATTTATAATGTAATTGTAACTGCCCATGCATTTATTATAATTTTTTTT
ATAGTAATGCCTATTATAATTGGGGGATTTGGGAATTGACTTGTTCCTATTATACTAGGG
GCCCCTGATATAGCTTTTCCACGTATAAATAATATAAGATTTTGACTTCTACCTCCTTCT
TTATTTTTGTTAATTAATTCATCTTTGGTTGAATCAGGAGCAGGGACTGGGTGAACTGTT
TACCCACCCTTATCATCAAATTTATCCCATTACGGACCCTCTGTTGACTTAGCCATTTTT
TCTCTTCATTTAGCCGGAGCATCATCAATTTTAGGAGCAATTAATTTTATTACAACTATT
TTAAATATACGCTCCATTGGTATATCAATAGAACGTATACCTTTATTTGTGTGATCTGTT
TTAATTACAGCTATTCTTTTGTTGTTATCTTTACCTGTTTTAGCAGGGGCTATTACTATG
TTATTAACAGATCGAAATTTTAATACTTCATTTTTTGACCCTTCAGGTGGAGGAGACCCA
ATTTTATATCAACATTTATTTTGATTTTTTGG-
