# Supplementary material for: Assessment of four DNA fragments (COI, 16S rDNA, ITS2, 12S rDNA) for species identification of the Ixodida (Acari: Ixodida)
Source: Parasit Vectors. 2014 Mar 3;7:93. doi: 10.1186/1756-3305-7-93 (PMC3945964; doi:10.1186/1756-3305-7-93)
Supplement: Additional file 8 — Appendix S3. The unscreened data set. [file 1756-3305-7-93-S8.zip › Appendix.S3/unscreed sequences/unscreened ITS2/unscreened Dermacentor ITS2.meg]

#mega
!Title ;
!Format DataType=DNA indel=-;

#Dermacentor_occidentalis_DQ248056
------------------------------------------------------------
------------------------------------------------------------
---------------------------GAGGGAGAC-GGTGGCAAACCG------TTGTG
CCAATTCTTCGAAATGACGGAAACGA----GGCATTC----CTACTGCAGCGTGACGAG-
TGCGCGCCTCTAGCAAGA-CCGCCGCAG-GATGGAGTCGGATAC--CTGCAGGG-AAAGA
GCGGTCCAAG-CACGAGGCGCG---AACGTCTGTTGCCAT----GTAGCGCGCACGTTTG
CGAGAGAGTCGGAAGCGCACGCTTGCGTGCACGGAAAA-CGTGGGAATGAAACGCCGGCC
TATTCCCGCGCCGTGCGC----AAAGCCAGCGCGATCGCA-ATTTGCGTTGTTTGCCTTC
GAAGTACGTCGAGCTC-----CAGAGCTGGTCGCTCGTTC-----ACGTCACCGCAGCTG
TGT-GGGCGCCCT--TCCGGGCTTCGTCGCAGGAATGGGAATCGGCA--GATTCTTGCGA
GGAGCGGGGAGGTGAAGGGTGGCCCCCGAAA-GCGGTT-CGACGCGACA--------GCG
CCG-----TCTGCGAGCGAGAAGAGTCACGGCAC-GGCGG--AGAA-TTGCC-GCGAAAC
GG-AAAATGTCTCCTT-CGAGAG-----------CCCCGTTGGCGGAGCTGAAGCGTTCC
GTCGTAGTCCGCCGTCGGTCCAA-GTGCTTCGCAGTCTCTGTCCCCTAAA--GACTGGGC
CACTCCAGTTGGGG-CAGGGG-CGACGCTACACGAGACGATGCCT-CCCGCCAGGTTT-T
AGTGGCCCCTGCGGTGCCCGCTGAAGCGG-CGCGCTGCTAAGGCGATCTTTGCCTCGGTG
GTGTTT-GGGCTTCAGACACGGTCGCTTACCGCGCAACTGCTCTTCCGCCGCGCGGGCGC
--AGG-------------------------------------------------------
------------------------------------------------------------
------------------------------------------------------------
------------------------------------------------------------
--------------------------------------

#Dermacentor_rhinocerinus_AF271280
----------------------ATCACATATCAAGAGAGCCTTCTGCGCACA-GGGAACG
TGCGTCCGTCGGCTCGTTTTGACCGCGTTGGCATCACGGACAGTAC-GTTGAGC-GCTGA
AGCCGCGCGCCGAC-GGCCTCACACGAGAAGGAGAC-GGTGGCGAACTG---CTGCCGAG
CCGGAACTTCGCAGAGACGGAAACGATGATGGCATTTACTACTGCAGCAGCGCGAAGAAA
CGCGCGACTCCGCGCAGA-CCGCCGCAG-GACGGAAGCGGAAACTCCTGCAGGG-AAAGA
GCGGTCTGAGAGCGGGGGCGCAACGCGTCTCTGTTGCTGC-GAAGTAGCGCGCACGTTTG
CGAGAGAATCGGAAGCGC---ATGGCATGCTCGCGTG--CACGGAATG------------
------------GCGCGA----GAAGCAAGCGCGATCGCAACGTGGCGTCGTTTGCCTTC
GGAGTACGTCGAACTCGAGAGCAGGACTGGCCGCTCGTCCTGCCTGCGTCGCCGCAACGG
TGTTAGGCGCCCC--TCCGGGCTCTGCCGCATGAAACCGAATCGGAAA-GGTTCTTGCGC
GGAGCGGGGAGGTGAGGGGCGCGCACCGAAAAGCGGTC-CGACGCGGGCCCGAGCGCGTG
CCGGTCCGTCTGAGAGCGTCGAAGAACACGGCAC-GGCGGCGACGCGTCGCC-GCGAAGC
GG-AAAATGTCTCCCT-CGAAAGCGTGAGTGCCCGTCAGGCGTCGGAGCCGAAGCGTTCC
GTCGTAGTCCGCCGTCGGTCCAA-GTGCTTCGCAGTCTCTGTCCCGAAAA--GACTGGGC
CACTCCAGTTGGGG-CAGGGG-CGACGCTACACTAGACGATGCCT-CGCGCCAGGCGA-G
AGTC-----------GCCCAC---------CTCTCGAGGAGGGCGGCGC--GCCTCGGCG
ATGCTTTGGGCTTCAGACACGGTCGTTTATCACGCAACTGCTCGTGCGGCGCACGCGCGC
--AGGCGGCCCAAGAGACCGCCTGCCAGCC-CGTCTGGAAGTAGCCCCGTGTTGGGCGAA
TGACGTTGGTAGGGCGCC-GCACTC-GGTTCGC-GCTGGGTTT-TCGAAC-GTGTCGAGT
CTGCCTTCTCCGGCGGCGGTAACGGCGGCGGCGGCGGTTTGTAAACTGCTGCTGCTGCTT
C-CGGCGCGCTGGGGAGGGCGGGCGAAAAGCGATGTATCCGCTG----------------
--------------------------------------

#Dermacentor_nitens_AF271274
----------------------ATCACATATCAAGAGAGACTTCGGCGCACA-GGGAACG
TGCGTCCGTCGACTCGTTTTGACCGCGTCGGCATCATGGACAGTAC-GTTGAGC-GCTAA
AGCCACGCGCCAGC-AACCTCACG-A-GAAGGAGAC-GGTGGCGAGCCG------TCGTG
CCAAATCTTCGAAGAGACGGAAACGA----GGCATTA----CTACTGCAGCGTGACGAT-
TGCGCGCCTCTGGCAAGA-CCGCCGCAG-GATGGAGTCGGATAC--CTGCAGGG-AAAGA
GCGGTCCAAG-CTCGAGGCGCG---AACGTCTGTTGCCTT----GTAGCGCGCACCTTTG
CGAGAGAGTCGGAAGCG-------------------------------------------
----------------------------------ATCGCA-ATTTGCGTTGTTTGCCTTC
GGAGTACGTCGAGCTC-----CAGAGCTGGTCGCTCGCTC-----ACGTCACCGCAGCTG
TGT-GGGCGCCCT--TCCGGGCTTCGTCGCACGAATGGGAATCGGCA--GATTCGTGCGA
GGAGCGGGGAGGAGAAGGGTGGCCCCCGAAA-GCGGTT-CGACGCGAGA--------GCG
CCG-----TCTGCGAGCGAGAAGAG-CACGGCAC-GGCGG--AGAA-TTGCC-GCGAGAC
GG-AAAATGTCTCCTT-CGAGGG--------------CGTTGGCCGAGCTGAAGCGTTCC
GTCGTAGTCCGCCGTCGGTCCAA-GTGCTTCGCAGTCTCTGTCCCCTTAA--GACTGGGC
CACTCCAGTTGGGG-CAGGGG-CGACGCTACACGAGACGATGCCT-CCCGCCAGGTTT-T
AGTCGCCCCTGCGGTGCCCGCTGAAGCGG-CGCGCTGCTAAGGCGATCTTTGCCTCGGTG
GTGTTTTGGGCTTCAGACACGGTCGCTTACCACGCAACTGCTCGTGCGCCGCACGCGTGC
--AGGCGGTTCA-----CCGCCTGCCAGCCTCGTCTATAAGTAGCTCCGTGTTGGGCGAA
GGACGTGGTA-GGGCGTC-GCACTC-GGTTGGC-GCTGGGTTT-TCGAAC-GTGTCGAGT
CCTT--T--TCGGCATGTACCGCTCGTATGACGCACGCGCGCAGGC-GTTGTGCCGCCTG
C-CAGCCTCGTCCTTAAGGACGTGGCAGGGCGTCGTACTCGGTCGTGCTGGAATGGGCGA
AAGCGATGTATCCGTTG---------------------

#Dermacentor_niveus_GQ144706
----------------------ATCACATATCAAGAGAGCCTTCGGCGCACA-GGGAACG
TGCGTCCGTCGACTCGTTTTGACCGCGTCGGCATCACGGACAGTAC-GTTGAGT-GCTGA
AGCCACGCGCCAGC-GGCCTCAC--GTGAGGAAGAC-GGTGGCGAACTGA-ACTGTTGTG
CCAAAACTTCGCAGAGACTGAAACGA----GGCATT--GTACTACTGCAGCACGACGAG-
CGCGCGCCTCCGAAGAGAACCGCCGCAG-GATGGAGTCGGACAC--CTGCAGGG-AAAGT
GCGGTCTGAG-CGCGAGGCGCGA---ACGTCTGTTGCAACAGCAGTAGCGCGCACGTTTG
CGAGAGAGTCGGAAGTGCCCGCTTGCGTGCACGGACAA-CGCGGGAAGCAAACGCCGGCC
GATTCCCGCGCCGTGCGCGAAGCAAGCGAGCGCGATCGCA-CGTTGCGTTGTTTGCCTTC
GGAGTACGTCGAGCTCTAG--CAGAA--GGTCGCTCGTCC-----GCGTCACCGCACGGG
TGC-AGGCGCCCTAGTCCGGGTTTCGTCGCAGGAATAAGAGTCGGAAAAGATTCTTGCGC
GGAGCGGGGAGGACAAGGGTGCGCCCCGGA--GCGGTAGTGACGCGGTTACGCGAGTGCG
CCG-----TCTGCGAGAAGCGAAGAAAACGGCAC-GACTG--AATAGTCGCC-GCGAAGC
GG-AAAATGTCTCCCT-CGAAAGCGTGAGT-TT-GCCCGTTGGCGGAGCTGAAGCGTTCC
GTCGTAGTCCGCCGTCGGTCCAA-GTGCTTCGCAGTCTCTGCCCTTAAAAAAGACTGGGC
CACTCCAGTTGGGGGCAGGGG-CGACGCTACACTAGACGATGCCC-TGTGCCAGGCTA-G
AGTC-GTCCTGTGGCGCCCGCTGAAGCGG-TGCGCTGCGAGGGTGGCAT--GCCTCGGCG
GTGTTT-GGGCTTCAGACACGGTCGTTTGCCACGCAACTGCTCGTGCGACGCACGCGCGC
TAAGGCGGTTCAAGAAACCACCTGCCAGCCTCGTCTATAAGTAGCTCCGTGTTGGGCGAA
GGACGTGGTA-GGGCGTC-GTACTC-GGTTTGC-GCTGGGCTT-TCGAAC-GTGTCGAGT
CCTTTCCAGCACGCTGGAAGGGGCGAAAGCGATGTATCCGTTGTCGA-------------
------------------------------------------------------------
--------------------------------------

#Dermacentor_marginatus_FJ416316
------------------------------------------------------------
------------------------------------------------------------
---------------------------GAGGAAGAC-GGTGGCGAACTGA-ACTGTTGTG
CCAAAACTTCGCAGAGACTGAAACGA----GGCATT--GTACTACTGCAGCACGACGAG-
CGCGCGCCTCCGAAGAGAACCGCCGCAG-GATGGAGTCGGACAC--CTGCAGGG-AAAGT
GCGGTCTGAG-CGCGAGGCGCGA---ACGTCTGTTGCAACAGCAGTAGCGCGCACGTTTG
CGAGAGAGTCGGAAGCGCCCGCTTGCGTGCACGGACAA-CGCGGGAAGCAAACGCCGGCC
GATTCCCGCGCCGTGCGCGAAGCAAGCGAGCGCGATCGCA-CGTTGCGTTGTTTGCCTTC
GGAGTACGTCGAGCTCTAG--CAGAA--GGTCGCTCGTCC-----GCGTCACCGCACGGG
TGC-AGGCGCCCTAGTCCGGGTTTCGTCGCAGGAATAAGAGTCGGAAAAGATTCTTGCGC
GGAGCGGGGAGGACAAGGGTGCGCCCCGGA--GCGGTAGTGACGCGGTTACGCGAGTGCG
CCG-----TCTGCGAGAAGCGAAGAAAACGGCAC-GACTG--AATAGTCGCC-GCGAAGC
GG-AAAATGTCTCCCT-CGAAAGCGTGAGT-TT-GCCCGTTGGCGGAGCTGAAGCGTTCC
GTCGTAGTCCGCCGTCGGTCCAA-GTGCTTCGCAGTCTCTGCCCTTAAAAA-GACTGGGC
CACTCCAGTTGGGGGCAGGGGGCGACGCTACACTAGACGATGCCC-TGTGCCAGGCTA-G
AGTC-GTCCTGTGGCGCCCGCTGAAGCGG-TGCGCTGCGAGGGTGGCAT--GCCTCGGCG
GTGTTT-GGGCT------------------------------------------------
------------------------------------------------------------
------------------------------------------------------------
------------------------------------------------------------
------------------------------------------------------------
--------------------------------------

#Dermacentor_marginatus_GQ144707
----------------------ATCACATATCAAGAGAGCCTTCGGCGCACA-GGGAACG
TGCGTCCGTCGACTCGTTTTGACCGCGTCGGCATCACGGACAGTAC-GTTGAGT-GCTGA
AGCCACGCGCCAGC-GGCCTCAC--GTGAGGAAGAC-GGTGGCGAACTGA-ACGGTTGTG
CCAAAACTTCGCACAGACGGAAACGA----GGCATT--GTACTACTGCAGCACGACGAG-
CGCGCGCCTCCGAAGAGAACCGCCGCAG-GATGGAGTCGGACAC--CTGCAGGG-AAAGT
GCGGTCTGAG-CGCGAGGCGCGA---ACGTCTGTTGCAACAGCAGTAGCGCGCACGTTTG
CGAGAGAGTCGGAAGCGCCCGCTTGCGTGCACGGACAA-CGCGGGAAGCAAACGCCGGCC
GATTCCCGCGCCGTGCGCGAAGCAAGCGAGCGCGATCGCA-CGTTGCGTTGTTTGCCTTC
GGAGTACGTCGAGCTCTAG--CAGAA--GGTCGCTCGTCC-----GCGTCACCGCACGGG
TGC-AGGCGCCCTAGTCTGGGTTTCGTCGCAGGAATAAGAGTCGGAAAAGATTCTTGCGC
GGAGCGGGGAGGACAAGGGTGCGCCCCGGA--GCGGTAGTGACGCGGTTATGCGAGTGCG
CCG-----TCTGCGAGAAGCGAAGAAAACCGCAC-GACTG--AATAGTCGCC-GCGAAGC
GG-AAAATGTCTCCCT-CGAAAGCGTGAGT-TT-GCCCGTTGGCGGAGCTGAAGCGTTCC
GTCGTAGTCCGCCGTCGGTCCAA-GTGCTTCGCAGTCTCTGCCCTTAAAAA-GACTGGGC
CACTCCAGTTGGGGGCAGGGG-CGACGCTACACTAGACGATGCCC-TGTGCCAGGCTA-G
AGTC-GTCCTGTGGCGCCCGCTGAAGCGG-TGCGCTGCGAGGGTGGCAT--GCCTCGGCG
GTGTTT-GGGCTTCAGACACGGTCGTTTGCCACGCAACTGCTCGTGCGACGCACGCGCGC
TAAGGCGGTTCAAGAAACCACCTGCCAGCCTCGTCTATAAGTAGCTCCGTGTTGGGCGAA
GGACGTGGTA-GGGCGTC-GTACTC-GGTTTGC-GCTGGGCTT-TCGAAC-GTGTCGAGT
CCTTTCCAGCACGCTGGAAGGGGCGAAAGCGATGTATCCGTTGTCGA-------------
------------------------------------------------------------
--------------------------------------

#Dermacentor_andersoni_AY365362
-----------------------------------------TTCGGCGCACA-GGGAACG
TGCGTCCGTCGACTCGTTTTGACCGCGTCGGCATCATGGACAGTAC-GTTGAGC-GCTAA
AGCCACGCGCCAGC-GGCCTCAC--GAGAGGGAGACAGGTGGCAAACCG------TTGTG
CCAATTCTTCGAAAAGACGGAAACGA----GGCATTA----CTACTGCAGCGTGACGAG-
TGCGCGCCTCTAGCAAGA-CCGCCGCAG-GATGGAGTCGGATAC--CTGCAGGG-AAAGA
GCGGTCCAAG-CACGAGGCGCG---AACGTCTGTTGCCAT----GTAGCGCGCACGTTTG
CGAGAGAGTCGGAAGCGCACGCTTGCGTGCACGGAAAA-CGTGGGAATGAAACGCCGGCC
GATTCCCGCGCCGTGCGC----AAAGCCAGCGCGATCGCA-ATTTGCGCTGTTTGCCTTC
GAAGTACGTCGAGCTC-----CAGAGCTGGTCGCTCGTTC-----ACGTCACCGCAGCTG
TGT-GGGCGCCCT--TCCGGGCTTCGTCGCAGGAATGGGAATCGGCA--GATTCTTGCGA
GGAGCGGGGAGGAGAAGGGTGGCCCCCGAAA-GCGGTT-CGACGCGACA--------GCG
CCG-----TCTGCGAGCGAGAAGAGTCACGGCAC-GGCGG--AGAA-TTGCC-GCGAAAC
GG-AAAATGTCTCCTTTCGAGAGCGTGGGT---GCCCCGTTGGCCGAGCTGAAGCGTTCC
GTCGTAGTCCGCCGTCGGTCCAAAGTGCTTCGCAGTCTCTGTCCCCTAAA--GACTGGGC
CACTCCAGTTGGGG-CAGGGG-CGACGCTACACGAGACGATGCCT-CCCGCCAGGTTT-T
AGTCGCCCCTGCGGTGCCCGCTGAAGCGG-CGCGCTGCTAAGGCGATCTTTGCCTCGGTG
GTGTTTGGGCTTCA-GACACGGTCGCTTACCACGCAACTGCTCGTGCGCCGCACGCGCGC
--AGGCGGTTCA-----CCGCCTGCCAGCCTCGTCTATAAGTAGCTCCGTGTTGGGCGAA
GGACGTGGTA-GGGCGTC-GCACTC-GGTTGGC-GCTGGGTTT-TCGAAC-GTGTCGAGT
CCTT--T--TCGGCA--TACCGCTCGTATGACGCACGCGCGCAGGC-GTTGTGCCGCCTG
C-CAGCCTCGTCCGTAAGGACGTGGCAGGGCGTCGTACTCGGTCGTGCTGGAATGGGC--
--------------------------------------

#Dermacentor_andersoni_AY365360
-----------------------------------------TTCGGCGCACA-GGGAACG
TGCGTCCGTCGACTCGTTTTGACCGCGTCGGCATCATGGACAGTAC-GTTGAGCAGCTAA
AGCCACGCGCCAGC-GGCCTCAC--GAGAGGGAGACAGGTGGCAAACCG------TTGTG
CCAATTCTTCGAAAAGACGGAAACGA----GGCAAAA----GTACTGCAGCGTGACGAG-
TGCGCGCCTCTAGCAAGA-CCGCCGCAG-GATGGAGTCGGATAC--CTGCAGGG-AAAGA
GCGGTCCAAG-CACGAGGCGCC---AACGTCTGTTGCCAT----GTAGCGCGCACGTTTG
CGAGAGAGTCGGAAGCGCACGCTTGCGTGCACGGAAAA-CGTGGGAATGAAACGCCGGCC
GATTCCCGCGCCGTGCGC----AAAGCCAGCGCGATCGCA-ATTTGCGCTGTTTGCCTTC
GAAGTACGTCGAGCTC-----CAGAGCTGGTCGCTCGTTC-----ACGTCACCGCAGCTG
TGT-GGGCGCCCT--TCCGGGCTTCGTCGCAGGAATGGGAATCGGCA--GATTCTTGCGA
GGAGCGGGGAGGAGAAGGGTGGCCCCCGAAA-GCGGTT-CGACGCGACA--------GCG
CCG-----TCTGCGAGCGAGAAGAGTCACGGCAC-GGCGG--AGAA-TTGCC-GCGAAAC
GG-AAAATGTCTCCTT-CGAGAGCGTGGGT---GCCCCGTTGGCCGAGCTGAAGCGTTCC
GTCGTAGTCCGCCGTCGGTCCAAAGTGCTTCGCAGTCTCTGTCCCCTAAA--GACTGGGC
CACTCCAGTTGGGG-CAGGGG-CGACGCTACACGAGACGATGCCT-CCCGCCAGGTTT-T
AGTCGCCCCTGCGGTGCCCGCTGAAGCGG-CGCGCTGCTAAGGCGATCTTTGCCTCGGTG
GTGTTTGGGCTTTC-AACACGGTCGCTTACCACGCAACTGCTCGTGCGCCGCACGCGCGC
--AGGCGGTTCA-----CCGCCTGCCAGCCTCGTCTATAAGTAGCTCCGTGTTGGGCGAA
GGACGTGGTA-GGGCGTC-GCACTC-GGTTGGC-GCTGGGTTT-TCGAAC-GTGTCGAGT
CCTT--T--TCGGCA--TACCGCTCGTATGACGCACGCGCGCAGGC-GTTGTGCCGCCTG
C-CAGCCTCGTCCGTAAGGACGTGGCAGGGCGTCGTACTCGGTCGTGCTGGAATGGGC--
--------------------------------------

#Dermacentor_andersoni_AY365358
-----------------------------------------TTCGGCGCACA-GGGAACG
TGCGTCCGTCGACTCGTTTTGACCGCGTCGGCATCATGGACAGTACAGTTGAGCAGCTAA
AGCCACGCGCCAGC-GGCCTCAC--GAGAGGGAGACAGGTGGCAAACCG------TTGTG
CCAATTCTTCGAAAAGACGGAAACGA----GGCATTA----CTACTGCAGCGTGACGAG-
TGCGCGCCTCTAGCAAGA-CCGCCGCAG-GATGGAGTCGGATAC--CTGCAGGG-AAAGA
GCGGTCCAAG-CACGAGGCGCG---AACGTCTGTTGCCAT----GTAGCGCGCACGTTTG
CGAGAGAGTCGGAAGCGCACGCTTGCGTGCACGGAAAA-CGTGGGAATGAAACGCCGGCC
GATTCCCGCGCCGTGCGC----AAAGCCAGCGCGATCGCA-ATTTGCGCTGTTTGCCTTC
GAAGTACGTCGAGCTC-----CAGAGCTGGTCGCTCGTTC-----ACGTCACCGCAGTTG
TGT-GGGCGCCCT--TCCGGGCTTCGTCGCAGGAATGGGAATCGGCA--GATTCTTGCGA
GGAGCGGGGAGGAGAAGGGTGGCCCCCGAAA-GCGGTT-CGACGCGACA--------GCG
CCG-----TCTGCGAGCGAGAAGAGTCACGGCAC-GGCGG--AGAA-TTGCC-GCGAAAC
GG-AAAATGTCTCCTT-CGAGAGCGTGGGT---GCCCCGTTGGCCGAGCTGAAGCGTTCC
GTCGTAGTCCGCCGTCGGTCCAAAGTGCTTCGCAGTCTCTGTCCCCTAAA--GACTGGGC
CACTCCAGTTGGGG-CAGGGG-CGACGCTACACGAGACGATGCCT-CCCGCCAGGTTT-T
AGTAGCCCCTGCGGTGCCCGCTGAAGCGG-CGCGCTGCTAAGGCGATCTTTGCCTCGGTG
GTGTTTGGGCTTTC-AACACGGTCGCTTACCACGCAACTGCTCGTGCGCCGCACGCGCGC
--AGGCGGTTCA-----CCGCCTGCCAGCCTCGTCTATAAGTAGCTCCGTGTTGGGCGAA
GGACGTGGTA-GGGCGTC-GCACTC-GGTTGGC-GCTGGGTTTGTCGAAC-GTGTCGAGT
CCTT--T--TCGGCA--TACCGCTCGTATGACGCACGCGCGCAGGC-GTTGTGCCGCCTG
C-CAGCCTCGTCCGTAAGGACGTGGCAGGGCGTCGTACTCGGTCGTGCTGGAATGGGC--
--------------------------------------

#Dermacentor_andersoni_AY365356
-----------------------------------------TTCGGCGCACA-GGGAACG
TGCGTCCGTCGACTCGTTTTGACCGCGTCGGCATCATGGACAGTAC-GTTGAGC-GCTAA
AGCCACGCGCCAGCAGGCCTCACA-GAGAGGGAGACAGGTGGCAAACCG------TTGTG
CCAATTCTTCGAAAAGACGGAAACGA----GGCAAAA----GTACTGCAGCGTGACGAG-
TGCGCGCCTCTAGCAAGA-CCGCCGCAG-GATGGAGTCGGATAC--CTGCAGGG-AAAGA
GCGGTCCAAG-CACGAGGCGCC---AACGTCTGTTGCCAT----GTAGCGCGCACGTTTG
CGAGAGAGTCGGAAGCGCACGCTTGCGTGCACGGAAAA-CGTGGGAATGAAACGCCGGCC
GATTCCCGCGCCGTGCGC----AAAGCCAGCGCGATCGCA-ATTTGCGCTGTTTGCCTTC
GAAGTACGTCGAGCTC-----CAGAGCTGGTCGCTCGTTC-----ACGTCACCGCAGCTG
TGT-GGGCGCCCT--TCCGGGCTTCGTCGCAGGAATGGGAATCGGCA--GATTCTTGCGA
GGAGCGGGGAGGAGAAGGGTGGCCCCCGAAA-GCGGTT-CGACGCGACA--------GCG
CCG-----TCTGCGAGCGAGAAGAGTCACGGCACCGGCGG--AGAA-TTGCCCGCGAAAC
GGGAAAATGTCTCCTT-CGAGAGCGTGGGT--TGCCCCGTTGGCCGAGCTGAAGCGTTCC
GTCGTAGTCCGCCGTCGGTCCAAAGTGCTTCGCAGTCTCTGTCCCCTAAA--GACTGGGC
CACTCCAGTTGGGG-CAGGGG-CGACGCTACACGAGACGATGCCT-CCCGCCAGGTTT-T
AGTCGCCCCTGCGGTGCCCGCTGAAGCGG-CGCGCTGCTAAGGCGATCTTTGCCTCGGTG
GTGTTTGGGCTTCAGAACACGGTCGCTTACCACGCAACTGCTCGTGCGCCGCACGCGCGC
--AGGCGGTTCA-----CCGCCTGCCAGCCTCGTCTATAAGTAGCTCCGTGTTGGGCGAA
GGACGTGGTA-GGGCGTCCGCACTCTGGTTGGCAGCTGGGTTT-TCGAAC-GTGTCGAGT
CCTT--T--TCGGCA--TACCGCTCGTATGACGCACGCGCGCAGGCTGTTGTGCCGCCTG
C-CAGCCTCGTCCGTAAGGACGTGGCAGGGCGTCGTACTCGGTCGTGCTGGAATGGGC--
--------------------------------------

#Dermacentor_andersoni_AY365363
-----------------------------------------TTCGGCGCACA-GGGAACG
TGCGTCCGTCGACTCGTTTTGACCGCGTCGGCATCATGGACAGTAC-GTTGAGC-GCTAA
AGCCACGCGCCAGC-GGCCTCAC--GAGAGGGAGAC-GGTGGCAAACCG------TTGTG
CCAATTCTTCGAAATGACGGAAACGA----GGCATTA----CTACTGCAGCGTGACGAG-
TGCGCGCCTCTAGCAAGA-CCGCCGCAG-GATGGAGTCGGATAC--CTGCAGGG-AAAGA
GCGGTCCAAG-CACGAGGCGCG---AACGTCTGTTGCCAT----GTAGCGCGCACGTTTG
CGAGAGAGTCGGAAGCGCACGCTTGCGTGCACGGAAAA-CGTGGGAATGAAACGCCGGCC
TATTCCCGCGCCGTGCGC----AAAGCCAGCGCGATCGCA-ATTTGCGCTGTTTGCCTTC
GAAGTACGTCGAGCTC-----CAGAGCTGGTCGCTCGTTC-----ACGTCACCGCAGCTG
TGT-GGGCGCCCT--TCCGGGCTTCGTCGCAGGAATGGGAATCGGCA--GATTCTTGCGA
GGAGCGGGGAGGAGAAGGGTGGCCCCCGAAA-GCGGTT-CGACGCGACA--------GCG
CCG-----TCTGCGAGCGAGAAGAGTCACGGCAC-GGCGG--AGAA-TTGCC-GCGAAAC
GG-AAAATGTCTCCTT-CGAGAG----------GCCCCGTTGGCCGAGCTGAAGCGTTCC
GTCGTAGTCCGCCGTCGGTCCAAAGTGCTTCGCAGTCTCTGTCCCCTAAA--GACTGGGC
CACTCCAGTTGGGG-CAGGGG-CGACGCTACACGAGACGATGCCT-CCCGCCAGGTTT-T
AGTCGCCCCTGCGGTGCCCGCTGAAGCGG-CGCGCTGCTAAGGCGATCTTTGCCTCGGTG
GTGTTTGGGCTTCA-GACACGGTCGCTTACCACGCAACTGCTCGTGCGCCGCACGCGCGC
--AGGCGGTTCA-----CCGCCTGCCAGCCTCGTCTATAAGTAGCTCCGTGTTGGGCGAA
GGACGTGGTA-GGGCGTC-GCACTC-GGTTGGC-GCTGGGTTT-TCGAAC-GTGTCGAGT
CCTT--T--TCGGCA--TACCGCTCGTATGACGCACGCGCGCAGGC-GTTGTGCCGCCTG
C-CAGCCTCGTCCGTAAGGACGTGGCAGGGCGTCGTACTCGGTCGTGCTGGAATGGGC--
--------------------------------------

#Dermacentor_andersoni_AY365361
-----------------------------------------TTCGGCGCACA-GGGAACG
TGCGTCCGTCGACTCGTTTTGACCGCGTCGGCATCATGGACAGTACAGTTGAGCAGCTAA
AGCCACGCGCCAGC-GGCCTCAC--GAGAGGGAGAC-GGTGGCAAACCG------TTGTG
CCAATTCTTCGAAATGACGGAAACGA----GGCATTA----CTACTGCAGCGTGACGAG-
TGCGCGCCTCTAGCAAGA-CCGCCGCAG-GATGGAGTCGGATAC--CTGCAGGG-AAAGA
GCGGTCCAAG-CACGAGGCGCG---AACGTCTGTTGCCAT----GTAGCGCGCACGTTTG
CGAGAGAGTCGGAAGCGCACGCTTGCGTGCACGGAAAA-CGTGGGAATGAAACGCCGGCC
TATTCCCGCGCCGTGCGC----AAAGCCAGCGCGATCGCA-ATTTGCGTTGTTTGCCTTC
GAAGTACGTCGAGCTC-----CAGAGCTGGTCGCTCGTTC-----ACGTCACCGCAGTTG
TGT-GGGCGCCCT--TCCGGGCTTCGTCGCAGGAATGGGAATCGGCA--GATTCTTGCGA
GGAGCGGGGAGGAGAAGGGTGGCCCCCGAAA-GCGGTT-CGACGCGACA--------GCG
CCG-----TCTGCGAGCGAGAAGAGTCACGGCAC-GGCGG--AGAA-TTGCC-GCGAAAC
GG-AAAATGTCTTCTT-CGAGAG----------GCCCCGTTGGCCGAGCTGAAGCGTTCC
GTCGTAGTCCGCCGTCGGTCCAAAGTGCTTCGCAGTCTCTGTCCCCTAAA--GACTGGGC
CACTCCAGTTGGGG-CAGGGG-CGACGCTACACGAGACGATGCCT-CCCGCCAGGTTT-T
AGTAGCCCCTGCGGTGCCCGCTGAAGCGG-CGCGCTGCTAAGGCGATCTTTGCCTCGGTG
GTGTTTGGGCTTTC-AACACGGTCGCTTACCACGCAACTGCTCGTGCGCCGCACGCGCGC
--AGGCGGTTCA-----CCGCCTGCCAGCCTCGTCTATAAGTAGCTCCGTGTTGGGCGAA
GGACGTGGTA-GGGCGTC-GCACTC-GGTTGGC-GCTGGGTTTGTCGAACTGTGTCGAGT
CCTT--T--TCGGCA--TACCGCTCGTATGACGCACGCGCGCAGGC-GTTGTGCCGCCTG
C-CAGCCTCGTCCGTAAGGACGTGGCAGGGCGTCGTACTCGGTCGTGCTGGAATGGGC--
--------------------------------------

#Dermacentor_andersoni_AY365357
-----------------------------------------TTCGGCGCACA-GGGAACG
TGCGTCCGTCGACTCGTTTTGACCGCGTCGGCATCATGGACAGTAC-GTTGAGCAGCTAA
AGCCACGCGCCAGC-GGCCTCAC--GAGAGGGAGACAGGTGGCAAACCG------TTGTG
CCAATTCTTCGAAAAGACGGAAACGA----GGCATTA----CTACTGCAGCGTGACGAG-
TGCGCGCCTCTAGCAAGA-CCGCCGCAG-GATGGAGTCGGATAC--CTGCAGGG-AAAGA
GCGGTCCAAG-CACGAGGCGCG---AACGTCTGTTGCCAT----GTAGCGCGCACGTTTG
CGAGAGAGTCGGAAGCGCACGCTTGCGTGCACGGAAAA-CGTGGGAATGAAACGCCGGCC
GATTCCCGCGCCGTGCGC----AAAGCCAGCGCGATCGCA-ATTTGCGCTGTTTGCCTTC
GAAGTACGTCGAGCTC-----CAGAGCTGGTCGCTCGTTC-----ACGTCACCGCAGCTG
TGT-GGGCGCCCT--TCCGGGCTTCGTCGCAGGAATGGGAATCGGCA--GATTCTTGCGA
GGAGCGGGGAGGAGAAGGGTGGCCCCCGAAA-GCGGTT-CGACGCGACA--------GCG
CCG-----TCTGCGAGCGAGAAGAGTCACGGCAC-GGCGG--AGAA-TTGCC-GCGAAAC
GG-AAAATGTCTCCTT-CGAGAGCGTGGGT---GCCCCGTTGGCCGAGCTGAAGCGTTCC
GTCGTAGTCCGCCGTCGGTCCAAAGTGCTTCGCAGTCTCTGTCCCCTAAA--GACTGGGC
CACTCCAGTTGGGG-CAGGGG-CGACGCTACACGAGACGATGCCT-CCCGCCAGGTTT-T
AGTAGCCCCTGCGGTGCCCGCTGAAGCGG-CGCGCTGCTAAGGCGATCTTTGCCTCGGTG
GTGTTTGGGCTTTC-AACACGGTCGCTTACCACGCAACTGCTCGTGCGCCGCACGCGCGC
--AGGCGGTTCA-----CCGCCTGCCAGCCTCGTCTATAAGTAGCTCCGTGTTGGGCGAA
GGACGTGGTA-GGGCGTC-GCACTC-GGTTGGC-GCTGGGTTTGTCGAAC-GTGTCGAGT
CCTT--T--TCGGCA--TACCGCTCGTATGACGCACGCGCGCAGGC-GTTGTGCCGCCTG
C-CAGCCTCGTCCGTAAGGACGTGGCAGGGCGTCGTACTCGGTCGTGCTGGAATGGGC--
--------------------------------------

#Dermacentor_andersoni_AY365355
-----------------------------------------TTCGGCGCACA-GGGAACG
TGCGTCCGTCGACTCGTTTTGACCGCGTCGGCATCATGGACAGTACAGTTGAGCAGCTAA
AGCCACGC-CCAGC-GGCCTCAC--GAGAGGGAGAC-GGTGGCAAACCG------TTGTG
CCAATTCTTCGAAATGACGGAAACGA----GGCATTA----CTACTGCAGCGTGACGAG-
TGCGCGCCTCTAGCAAGA-CCGCCGCAG-GATGGAGTCGGATAC--CTGCAGGG-AAAGA
GCGGTCCAAG-CACGAGGCGCG---AACGTCTGTTGCCAT----GTAGCGCGCACGTTTG
CGAGAGAGTCGGAAGCGCACGCTTGCGTGCACGGAAAA-CGTGGGAATGAAACGCCGGCC
TATTCCCGCGCCGTGCGC----AAAGCCAGCGCGATCGCA-ATTTGCGTTGTTTGCCTTC
GAAGTACGTCGAGCTC-----CAGAGCTGGTCGCTCGTTC-----ACGTCACCGCAGTTG
TGT-GGGCGCCCT--TCCGGGCTTCGTCGCAGGAATGGGAATCGGCA--GATTCTTGCGA
GGAGCGGGGAGGAGAAGGGTGGCCCCCGAAA-GCGGTT-CGACGCGACA--------GCG
CCG-----TCTGCGAGCGAGAAGAGTCACGGCAC-GGCGG--AGAA-TTGCC-GCGAAAC
GG-AAAATGTCTTCTT--GAGAG----------GCCCCGTTGGCCGAGCTGAAGCGTTCC
GTCGTAGTCCGCCGTCGGTCCAAAGTGCTTCGCAGTCTCTGTCCCCTAAA--GACTGGGC
CACTCCAGTTGGGG-CAGGGG-CGACGCTACACGAGACGATGCCT-CCCGCCAGGTTT-T
AGTAGCCCCTGCGGTGCCCGCTGAAGCGG-CGCGCTGCTAAGGCGATCTTTGCCTCGGTG
GTGTTTGGGCTTTC-AACACGGTCGCTTACCACGCAACTGCTCGTGCGCCGCACGCGCGC
--AGGCGGTTCA-----CCGCCTGCCAGCCTCGTCTATAAGTAGCTCCGTGTTGGGCGAA
GGACGTGGTA-GGGCGTC-GCACTC-GGTTGGC-GCTGGGTTTGTCGAAC-GTGTCGAGT
CCTT--T--TCGGCA--TACCGCTCGTATGACGCACGCGCGCAGGC-GTTGTGCCGCCTG
C-CAGCCTCGTCCGTAAGGACGTGGCAGGGCGTCGTACTCGGTCGTGCTGGAATGGGC--
--------------------------------------

#Dermacentor_marginatus_FN296269
----------------------ATCACATATCAAGAGAGCCTTCGGCGCACA-GGGAACG
TGCGTCCGTCGACTCGTTTTGACCGCGTCGGCATCACGGACAGTAC-GTTGAGT-GCTGA
AGCCACGCGCCAGC-GGCCTCAC--GTGAGGAAGAC-GGTGGCGAACTGA-ACTGTTGTG
CCAAAACTTCGCAGAGACTGAAACGA----GGCATT--GTACTACTGCAGCACGACGAG-
CGCGCGCCTCCGAAGAGAACCGCCGCAG-GATGGAGTCGGACAC--CTGCAGGG-AAAGT
GCGGTCTGAG-CGCGAGGCGCGA---ACGTCTGTTGCAACAGCAGTAGCGCGCACGTTTG
CGAGAGAGTCGGAAGTGCCCGCTTGCGTGCACGGACAA-CGCGGGAAGCAAACGCCGGCC
GATTCCCGCGCCGTGCGCGAAGCAAGCGAGCGCGATCGCA-CGTTGCGTTGTTTGCCTTC
GGAGTACGTCGAGCTCTAG--CAGAA--GGTCGCTCGTCC-----GCGTCACCGCACGGG
TGC-AGGCGCCCTAGTCCGGGTTTCGTTGCAGGAATAAGAGTCGGAAAAGATTCTTGCGC
GGAGCGGGGAGGGCAAGGGTGCGCCCCGGA--GCGGTAGTGACGCGGTTACGCGAGTGCG
CCG-----TCTGCGAGAAGCGAAGAAAACGGCAC-GACTG--AATAGTCGCC-GCGAAGC
GG-AAAATGTCTCCCT-CGAAAGCGTGAGT-TT-GCCCGTTGGCGGAGCTGAAGCGTTCC
GTCGTAGTCCGCCGTCGGTCCAA-GTGCTTCGCAGTCTCTGCCCTTAAAAA-GACTGGGC
CACTCCAGTTGGGGGCAGGGG-CGACGCTACACTAGACGATGCCC-TGTGCCAGGCTA-G
AGTC-GTCCTGTGGCGCCCGCTGAAGCGG-TGCGCTGCGAGGGTGGCAT--GCCTCGGCG
GTGTTT-GGGCTTCAGACACGGTCGTTTGCCACGCAACTGCTCGTGCGACGCACGCGCGC
TAAGGCGGTTCAAGAAACCACCTGCCAGCCTCGTCTATAAGTAGCTCCGTGTTGGGCGAA
GGACGTGGTA-GGGCGTC-GTACTC-GGTTTGC-GCTGGGCTT-TCGAAC-GTGTCGAGT
CCTTTCCAGCACGCTGGAAGGGGCGAAAGCGATGTATCCGTTG-----------------
------------------------------------------------------------
--------------------------------------

#Dermacentor_marginatus_FN296278
----------------------ATCACATATCAAGAGAGCCTTCGGCGCACA-GGGAACG
TGCGTCCGTCGACTCGTTTTGACCGCGTCGGCATCACGGACAGTAC-GTTGAGT-GCTGA
AGCCACGCGCCAGC-GGCCTCAC--GTGAGGAAGAC-GGTGGCGAACTGA-ACGGTTGTG
CCAAAACTTCGCACAGACGGAAACGA----GGCATT--GTACTACTGCAGCACGACGAG-
CGCGCGCCTCCGAAGAGAACCGCCGCAG-GATGGAGTCGGACAC--CTGCAGGG-AAAGT
GCGGTCAGAG-CGCGAGGCGCGA---ACGTCTGTTGCAACAGCAGTAGCGCGCACGTTTG
CGAGAGAGTCGGAAGCGCCCGCTTGCGTGCACGGACAA-CGCGGGAAGCAAACGCCGGCC
GATTCCCGCGCCGTGCGCGAAGCGAGCGAGCGCGATCGCA-CGTTGCGTTGTTTGCCTTC
GGAGTACGTCGAGCTCTAG--CAGAA--GGTCGCTCGTCC-----GCGTCACCGCACGGG
TGC-AGGCGCCCTAGTCCGGGTTTCGTCGCAGGAATAAGAGTCGGAAAAGATTCTTGCGC
GGAGCGGGGAGGACAAGGGTGCGCCCCGGA--GCGGTAGTGACGCGGTTACGCGAGTGCG
CCG-----TCTGCGAGAAGCGAAGAAAACGGCAC-GACTG--AATAGTCGCC-GCGAAGC
GG-AAAATGTCTCCCT-CGAAAGCGTGAGT-TT-GCCCGTTGGCGGAGCTGAAGCGTTCC
GTCGTAGTCCGCCGTCGGTCCAA-GTGCTTCGCAGTCTCTGCCCTTAAAAA-GACTGGGC
CACTCCAGTTGGGGGCAGGGG-CGACGCTACACTAGACGATGCCC-TCTGCCAGGCTA-G
AGTC-GTCCTGTGGCGCCCGCTGAAGCGG-CGCGCTGCGAGGGTGGCAT--GCCTCGGCG
GTGTTT-GGGCTTCAGACACGGTCGTTTGCCACGCAACTGCTCGTGCGACGCACGCGCGC
TAAGGCGGTTCAAGAAACCACCTGCCAGCCTCGTCTATAAGTAGCTCCGTGTTGGGCGAA
GGACGTGGTA-GGGCGTC-GTACTC-GGTTTGC-GCTGGGCTT-TCGAAC-GTGTCGAGT
CCTTTCCAGCACGCTGGAAGGGGCGAAAGCGATGTATCCGTTG-----------------
------------------------------------------------------------
--------------------------------------

#Dermacentor_marginatus_FN296275
----------------------ATCACATATCAAGAGAGCCTTCGGCGCACA-GGGAACG
TGCGTCCGTCGACTCGTTTTGACCGCGTCGGCATCACGGACAGTAC-GTTGAGT-GCTGA
AGCCACGCGCCAGC-GGCCTCAC--GTGAGGAAGAC-GGTGGCGAACTGA-ACTGTTGTG
CCAAAACTTCGCAGAGACGGAAACGA----GGCATT--GTACTACTGCAGCACGACGAG-
CGCGCGCCTCCGAAGAGAACCGCCGCAG-AATGGAGTCGGATAC--CTGCAGGG-AAAGT
GCGGTCTGAG-CGCGAGGCGCGA---ACGTCTGTTGCAACAGCAGTAGCGCGCACGTTTG
CGAGAGAGTCGGAAGTGCCCGCTTGCGTGCACGGACAA-CGCGGGAAGCAAACGCCGGCC
GATTCCCGCGCCGTGCGCGAAGCAAGCGAGCGCGATCGCA-CGTTGCGTTGTTTGCCCTC
GGAGTACGTCGAGCTCTAG--CAGAA--GGTCGCTCGTCC-----GCGTCACCGCACGGG
TGC-AGGCGCCCTAGTCCGGGTTTCGTCGCAGGAATAAGAGTCGGAAAAGATTCTTGCGC
GGAGCGGGGAGGACAAGGGTGCGCCCCGGA--GCGGTAGTGACGCGGTTACGCGAGTGCG
CCG-----TCCGCGAGAAGCGAAGAAAACGGCAC-GACTG--AATAGTCGCC-GCGAAGC
GG-AAAATGTCTCCCT-CGAAAGCGTGAGT-TT-GCCCGTTGGCGGAGCTGAAGCGTTCC
GTCGTAGTCCGCCGTCGGTTCAA-GTGCTTCGCAGTCTCTGCCCTTAAAAA-GACTGGGC
CACTCCAGTTGGGGGCAGGGG-CGACGCTACACTAGACGATGCCC-TCTGCCAGGCTA-G
AGTC-GTCCTGTGGCGCCCGCTGAAGCGG-CGCGCTGCGAGGGTGGCAT--GCCTCGGCG
GTGTTG-GGGCTTCAGACACGGTCGTTTGCCACGCAACTGCTCGTGCGACGCACGCGCGC
TAAGGCGGTTCAAGAAACCACCTGCCAGCCTCGTCTATAAGTAGCTCCGTGTTGGGCGAA
GGACGTGGTA-GGGCGTC-GTACTC-GGTTTGC-GCTGGGCTT-TCGAAC-GTGTCGAGT
CCTTTCCAGCACGCTGGAAGGGGCGAAAGCGATGTATCCGTTG-----------------
------------------------------------------------------------
--------------------------------------

#Dermacentor_marginatus_FN296273
----------------------ATCACATATCAAGAGAGCCTTCGGCGCACA-GGGAACG
TGCGTCCGTCGACTCGTTTTGACCGCGTCGGCATCACGGACAGTAC-GTTGAGT-GCTGA
AGCCACGCGCCAGC-GGCCTCAC--GTGAGGAAGAC-GGTGGCGAACTGA-ACTGTTGTG
CCGAAACTTCGCAGAGACTGAAACGA----GGCATT--GTACTACTGCAGCACGACGAG-
CGCGCGCCTCCGAGGAGAACCGCCGCAG-GATGGAGTCGGACAC--CTGCAGGG-AAAGT
GCGGTCTGAG-CGCGAGGCGCGA---ACGTCTGTTGCAACAGCAGTAGCGCGCACGTTTG
CGAGAGAGTCGGAAGCGCCCGCTTGCGTGCACGGACAA-CGCGGGAAGCAAACGCCGGCC
GATTCCCGCGCCGCGCGCGAAGCAAGCGAGCGCGATCGCA-CGTTGCGTTGTTTGCCTTC
GGAGTACGTCGAGCTCTAG--CAGAA--GGTCGCTCGTCC-----GCGTCACCGCACGGG
TGC-AGGCGCCCTAGTCCGGGTTTCGTCGCAGGAATAAGAGTCGGAAAAGATTCTTGCGC
GGAGCGGGGAGGACAAGGGTGCGCCCCGGA--GCGGTAGTGACGCGGTTACGCGAGTGCG
CCG-----TCTGCGAGAAGCGAAGAAAACGGCAC-GACTG--AATAGTCGCC-GCGAAGC
GG-AAAATGTCTCCCT-CGAAAGCGTGAGT-TT-GCCCGTTGGCGGAGCTGAAGCGTTCC
GTCGTAGTCCGCCGTCGGTCCAA-GTGCTTCGCAGTCTCTGCCCTTAAAAA-GACTGGGC
CACTCCAGTTGGGGGCAGGGG-CGACGCTACACTAGACGATGCCC-TCTGCCAGGCTA-G
AGTC-GTCCTGTGGCGCCCGCTGAAGTGG-CGCGCTGCGAGGGTGGCAT--GCCTCGGCG
GTGTTT-TGGCTTCAGACACGGTCGTTTGCCACGCAACTGCTCGTGCGACGCACGCGCGC
TAAGGCGGTTCAAGAAACCACCTGCCAGCCTCGTCTATAAGTAGCTCCGTGTTGGGCGAA
GGACGTGGTA-GGGCGTC-GTACTC-GGTTTGC-GCTGGGCTT-TCGAAC-GTGTCGAGT
CCTTTCCAGCACGCTGGAAGGGGCGAAAGCGATGTATCCGTTG-----------------
------------------------------------------------------------
--------------------------------------

#Dermacentor_sp._OH-2000_AF199114
----------------------ATCACATATCAAGAGAGCCTTCGGCGCACA-GGGAAGG
TGCGTCCGTCGACTCGTTTTGACCGCGTCGGCATCATGGACAGTAC-GTTGAGC-GCTAA
TGCCACGCGCCAGC-GACCTCACA-AAGAAGGAGAC-GGTGGCGAGCCG------TTGTG
CCAAATCTTCGAAGAGACGGAAACGA----GGCATTATATTCTACTGCAGCGCGACGTG-
TGCGCGCCTCTAGCAAGA-CCGCCGCAGCGATGGTGTCGGATAC--CTGCAGGGTAAAGA
GCGGTCCAAG-CGCGAGGTGCCT--AACGTCCGTTGCCAT----GTAGCGCGCACGTTTG
CGAGAGAGTCGGAAGCG-------------------------------------------
----------------------------------ATCGCA-ATCTGCGTTGTTTGCCTTC
GGAGTTCGTCGAGCTC-----CAGAGCTGGTCGCTCGTTC-----GTGTCACCGCAGCTG
TGT-GGGCACCCC--TTCGGGCTTCGTCGCA------GGAATCTGAA--GATTCTTTGCA
GGAGCGTGAGGAAAAGGCGTGCCCCC--GAA-GCGGTT-CTACGCGACA--------GCG
C-G-----TCTGCGAGCGAGAAGAG-CACGGCAC-GGCGC--AGAAATTGCC-GCGAAAC
GG-AAAATGTCTCCTT-CGAGAG--------------CGTTGGCCGAGCTGACGCGTTCC
GTCGTAGTCCGCCGTCGGTCCAA-GTGCTTCGCAGTCTCTGTCCCCTAAA--GACTGGGC
CACTCCAGTTGGGG-CAGGGG-CGACGCTACACGAGACGATGCCC-CCCGCCAGGTTT-T
AGTCGTCCCTGCGGCGCCCGCTGAAGCGGTCGCGCTGCTAAGGCGATCTTTGCCTCGGTG
GTGTTT-GGGCTTCAGACACGGTCGCTTACCACGCAACTGCTCGTGCGCCGCACGCGTGC
--AGGCGGTTCA-----CCGCCTGCCAGCCTCGTCTATAAGTAGCTCCGTGTTGGGCGAA
GGACGTGGTA-GGGCGTC-GTACTC-GGTTGGC-GCTGGGTTT-TCGAAC-GTGTCGAGT
CCTA--TGTTCTGCACATACCGCTCGTATGACGCACGCGCGCAGGC-GTTGTGCCGCCTG
CACAGCCTCGTCCGCAAGTACGTGGCAGGGCGTCGTACTCGGTCGTGCCGGAATGGGCGA
AAGCGATGTATCCGTTGTCG------------------

#Dermacentor_reticulatus_FM212280
-----------------------------------------------------------G
TGCGTCCGTCGACTCGTTTTGACCGCGTCGGCATCACGGACAGTAC-GTTGAGT-GCAGA
AGCCACGTGCCAAC-GGCCTCAC--GAGAAGGAGAC-GGTGGCGAGCTGACACTGTTGTG
CCTAAACTTCGAAGAGACGGAAACGA----GGCA----ACACTACTGCAGCACGACGAA-
TGCGTGCCTCCGAAGAGA-CCGCCGCAG-GATGGAGTCGGACAC--CTGCAGGG-AAAGA
GCGGTCCAAG-TGTGAGGCGCGA---ACGTCTGTTGCGAC----GTAGCGCGCACGTTTG
CGAGAGAGTCGGAAGCGCACGCTTGCGTGCACGGAAAAACGCGGAAAAC----------C
CTTTTCCGCTCCGTGCGC----AAAGCCAGCGCGATCGCA-GTTTGCGTTGTTTGCCTTC
GTAGTACGTCGAGCTCTAG--CAAAA--GGTCGCTCGTCC-----GCGTCAGCGCACGGG
TGT-CGGCGCTCT--TCCGGGCTTCGTCGCAGGAATAGGAGTCGGAAAAGATTCCTGCGC
GGA-------GGGAAAGGGTGCGCCCCGAA--GCGGTAGTGACGCGGCAACACGAGTGTG
CCG-----TCCGCGAGC-GCGAAGAAAACGGCAC-GGCGG--AGCAGTCGCC-GCGACTC
GG-AAAATGTCTCCCT-CGAGAGAG--------------TTGGCYGAGCTGAAGCATTCC
GTCGTAGTCCGCCGT---------------------------------------------
------------------------------------------------------------
------------------------------------------------------------
------------------------------------------------------------
------------------------------------------------------------
------------------------------------------------------------
------------------------------------------------------------
------------------------------------------------------------
--------------------------------------

#179_sample_Dermacentor_nuttalli
----------CTCGAGGGTCGGATC-CATATCAAGAGAGCCTTCGGCGCACAAGGGAACG
TGCGTCCGTCGACTCGTTTTGACCGCGTCGGCATCACGGACAGTAC-GTTGAGT-GCTGA
AGCCACGCGCCAGC-GGCCTCAC--GTGAGGGAGAC-GGTGGCGAACTGA-ACTGTTGTG
CCGAAACTTCGCAGAGACGGAAACGA----GGCATT--GTACTACTGCAGCGCGACTAG-
TGCGCGCCTCCGAAGAGA-CCGCCGCAG-GATGGAGTCGGACAC--CTGCAGGG-AAAGT
GCGGTCTGAATCGCGAGGCGCAA---ACGTCTGTTGCGACAGCAGTAGCGCGCACGTTTG
CGAGAGAGTCGGAAG------CTTGCGTGCACGCACAAATGCGGGAAGCAAATGCCGGCC
GATTCCCGCGCCGTGCGC----TAAGCGAGCGTGATCGCA-CGTTGCGTTGTTTGCCTTC
GGAGTACGTCGAGCTCTTG--CAGAAAAGTTTGCTCGTCC-----GCATCACCGCACGGG
TGC-AGGCGCCCTAGTCTGGGTTTCGTCGCAGGAATAGGAATCGGAAAAGATTCTTGCGC
GGAACGGGGAGGACAAGGGTGCGCCCCGAA--GCGGTAGTGATGCGGTTACGCGAGTGCG
CCG-----TCTGCGAGC-GCGAAGAAAACTGCAC-GACGG--AATAGTCGCC-GCGAAGC
GG-AAAATGTCTCCTT-CGAAAGCGTGGGT-TTTGCCCGTTGGCGGAGCTGAAGCGTTCC
GTCGTAGTCCGCCGTCGGTCCAA-GTGCTTCGCAGTCTCTGCCCCGAAAA--GACTGGGC
CACTCCAGTTGGGG-CAGGGG-CGACGCCACACGAGACGATGCCC-TCTGCCAGGCTACG
AGTCCGTCCTGCGGCGCCCGCTGAAGCGG-CGCGCTGCGTGGGCGGCAT--GCCTCGGCG
GTGTTTTGGGCTTCAGACACGGTCGTTTGCCACGCAACTGCTCGTGCGCCGCACGCGCGC
--AGGCGGTTTGT-AAACCGCCTGCCAGCCTCGTCTATAAGTAGCTCCGTGTTGGGCGAA
GGACGTGGTA-GGGCGTC-GCACTC-GGTTCGC-GCTGGGCTT-TCGAAC-GTGTCGAGT
CCTT-CCAGCACGCTG--------------------------------------------
------------------------------------------------------------
--------------------------------------

#185_sample_Dermacentor_nuttalli
GGAAAGCGTCTCGTTGAGTCGGATC-CATATCA-GAGAGCCTTCGGCGCACAAGGGAACG
TGCGTCCGTCGACTCGTTTTGACCGCGTCGGCATCACGGACAGTAC-GTTGAGT-GCTGA
AGCCACGCGCCAGC-GGCCTCAC--GTGAGGGAGAC-GGTGGCGAACTGA-ACTGTTGTG
CCGAAACTTCGCAGAGACGGAAACGA----GGCATT--GTACTACTGCAGCGCGACTAG-
TGCGCGCCTCCGAAGAGA-CCGCCGCAG-GATGGAGTCGGACAC--CTGCAGGG-AAAGT
GCGGTCTGAATCGCGAGGCGCAA---ACGTCTGTTGCGACAGCAGTAGCGCGCACGTTTG
CGAGAGAGTCGGAAG------CTTGCGTGCACGCACAAATGCGGGAAGCAAATGCCGGCC
GATTCCCGCGCCGTGCGC----TAAGCGAGCGTGATCGCA-CGTTGCGTTGTTTGCCTTC
GGAGTACGTCGAGCTCTTG--CAGAAAAGTTTGCTCGTCC-----GCATCACCGCACGGG
TGC-AGGCGCCCTAGTCTGGGTTTCGTCGCAGGAATAGGAATCGGAAAAGATTCTTGCGC
GGAACGGGGAGGACAAGGGTGCGCCCCGAA--GCGGTAGTGATGCGGTTACGCGAGTGCG
CCG-----TCTGCGAGC-GCGAAGAAAACTGCAC-GACGG--AATAGTCGCC-GCGAAGC
GG-AAAATGTCTCCTT-CGAAAGCGTGGGT-TTTGCCCGTTGGCGGAGCTGAGGCGTTCC
GTCGTAGTCCGCCGTCGGTCCAA-GTGCTTCGCAGTCTCTGCCCCGAAAAA-GACTGGGC
CACTCCAGTTGGGG-CAGGGG-CGACGCCACACGAGACGATGCCCCTCTGCCAGGCTACG
ATTCCTTCTTGCGGCGCC-GCTGAACCGG-CGCGCTGCGTGG-CGGCAT--GCCTCGGCG
GTGTTTTGG-CTTCAGACACGGTCGTTGGCCACGCA-CTGCTCGTGCGC-GCACGCGCGC
--AGGCG-TTTGT-AA-CGGCTTGCAG--CTCGTCTATA-GTAGCTCCATGTTGG-CGA-
-GAC-TGGTA-GGCCGTC-CCACTC-G-TCCGC-GCTGG-CTT-TCGA-C-GTGTC----
------------------------------------------------------------
------------------------------------------------------------
--------------------------------------

#56_sample_Dermacentor_marginatus
-----------------------ATCCATATCAAGAGAGCCTTCGGCGCACA-GGGAACG
TGCGTCCGTCGACTCGTTTTGACCGCGTCGGCATCACGGACAGTAC-GTTGAGT-GCTGA
AGCCACGCGCCAGC-GGCCTCAC--GTGAGGAAGAC-GGTGGCGAACTGA-ACGGTTGTG
CCAAAACTTCGCACAGACTGAAACGA----GGCATT--GTACTACTGCAGCACGACGAG-
CGCGCGCCTCCGAAGAGAACCGCCGCAG-GATGGAGTCGGACAC--CTGCAGGG-AAAGT
GCGGTCTGAG-CGCGAGGCGCGA---ACGTCTGTTGCAACAGCAGTAGCGCGCACGTTTG
CGAGAGAGTCGGAAGTGCCCGCTTGCGTGCACGGACAA-CGCGGGAAGCAAACGCCGGCC
GATTCCCGCGCCGTGCGCGAAGCAAGCGAGCGCGATCGCA-CGTTGCGTTGTTTGCCTTC
GGAGTACGTCGAGCTCTAG--CAGAA--GGTCGCTCGTCC-----GCGTCACCGCACGGG
TGC-AGGCGCCCTAGTCYGGGTTTCGTCGCAGGAATAAGAGTCGGAAAAGATTCTTGCGC
GGAGCGGGGAGGACAAGGGTGCGCCCCGGA--GCGGTAGTGACGCGGTTACGCGAGTGCG
CCG-----TCTGCGAGAAGCGAAGAAAACGGCAC-GACTG--AATAGTCGCC-GCGAAGC
GG-AAAATGTCTCCCT-CGAAAGCGTGAGT-TT-GCCCGTTGGCGGAGCTGAAGCGTTCC
GTCGTAGTCCGCCGTCGGTCCAA-GTGCTTCGCAGTCTCTGCCCTTAAAAA-GACTGGGC
CACTCCAGTTGGGGGCAGGGG-CGACGCTACACTAGACGATGCCC-TGTGCCAGGCTA-G
AGTC-GTCCTGTGGCGCCCGCTGAAGCGG-TGCGCTGCGAGGGTGGCAT--GCCTCGGCG
GTGTTT-GGGCTTCAGACACGGTCGTTTGCCACGCAACTGCTCGTGCGACGCACGCGCGC
TAAGGCGGTTCAAGAAACCACCTGCCAGCCTCGTCTATAAGTAGCTCCGTGTTGGGCGAA
GGACGTGGTA-GGGCGTC-GTACTC-GGTTTGC-GCTGGGCTT-TCGAAC-GTGTCGAGT
CCTT-CCAGCACG-----------------------------------------------
------------------------------------------------------------
--------------------------------------

#59_sample_Dermacentor_marginatus
--------------------------CATATCAAGAGAGCCTTCGGCGCACA-GGGAACG
TGCGTCCGTCGACTCGTTTTGACCGCGTCGGCATCACGGACAGTAC-GTTGAGT-GCTGA
AGCCACGCGCCAGC-GGCCTCAC--GTGAGGAAGAC-GGTGGCGAACTGA-ACTGTTGTG
CCAAAACTTCGCACAGACGGAAACGA----GGCATT--GTACTACTGCAGCACGACGAG-
CGCGCGCCTCCGAAGAGAACCGCCGCAG-GATGGAGTCGGACAC--CTGCAGGG-AAAGT
GCGGTCTGAG-CGCGAGGCGCGA---ACGTCTGTTGCAACAGCAGTAGCGCGCACGTTTG
CGAGAGAGTCGGAAGTGCCCGCTTGCGTGCACGGACAA-CGCGGGAAGCAAACGCCGGCC
GATTCCCGCGCCGTGCGCGAAGCAAGCGAGCGCGATCGCA-CGTTGCGTTGTTTGCCTTC
GGAGTACGTCGAGCTCTAG--CAGAA--GGTCGCTCGTCC-----GCGTCACCGCACGGG
TGC-AGGCGCCCTAGTCCGGGTTTCGTCGCAGGAATAAGAGTCGGAAAAGATTCTTGCGC
GGAGCGGGGAGGACAAGGGTGCGCCCCGGA--GCGGTAGTGACGCGGTTACGCGAGTGCG
CCG-----TCTGCGAGAAGCGAAGAAAACGGCAC-GACTG--AATAGTCGCC-GCGAAGC
GG-AAAATGTCTCCCT-CGAAAGCGTGAGT-TT-GCCCGTTGGCGGAGCTGAAGCGTTCC
GTCGTAGTCCGCCGTCGGTCCAA-GTGCTTCGCAGTCTCTGCCCTTAAAAA-GACTGGGC
CACTCCAGTTGGGGGCAGGGG-CGACGCTACACTAGACGATGCCC-TCTGCCAGGCTA-G
AGTC-GTCCTGTGGCGCCCGCTGAAGCGG-CGCGCTGCGAGGGTGGCAT--GCCTCGGCG
GTGTTT-GGGCTTCAGACACGGTCGTTTGCCACGCAACTGCTCGTGCGACGCACGCGCGC
TAAGGCGGTTCAAGAAACCACCTGCCAGCCTCGTCTATAAGTAGCTCCGTGTTGGGCGAA
GGACGTGGTA-GGGCGTC-GTACTC-GGTTTGC-GCTGGGCTT-TCG-------------
------------------------------------------------------------
------------------------------------------------------------
--------------------------------------

#58_sample_Dermacentor_marginatus
-----------------------ATCCATATCAAGAGAGCCTTCGGCGCACA-GGGAACG
TGCGTCCGTCGACTCGTTTTGACCGCGTCGGCATCACGGACAGTAC-GTTGAGT-GCTGA
AGCCACGCGCCAGC-GGCCTCAC--GTGAGGAAGAC-GGTGGCGAACTGA-ACTGTTGTG
CCAAAACTTCGCACAGACGGAAACGA----GGCATT--GTACTACTGCAGCACGACGAG-
CGCGCGCCTCCGAAGAGAACCGCCGCAG-GATGGAGTCGGACAC--CTGCAGGG-AAAGT
GCGGTCTGAG-CGCGAGGCGCGA---ACGTCTGTTGCAACAGCAGTAGCGTGCACGTTTG
CGAAAGAGTCGGAAGCGCCCGCTTGCGTGCACGGACAA-CGCGGGAAGCAAACGCCGGCC
GATTCCCGCGCCGTGCGCGAAGCAAGCGAGCGCGATCGCA-CGTTGCGTTGTTTGCCTTC
GGAGTACGTCGAGCTCTAA--CAGAA--GGTCGCTCGTCC-----GCGTCACCGCACGGG
TGC-AGGCGCCCTAATTTGG-TTTCGTCGCAGAAATTAGAATCTGAAAAGAATCGTGCGC
GGAGCGGGGAGGACAAGGATGCGCCCCGGA--GCGGTAGAGACGCGGTTAAGAGATTGCG
CTG-----TTTGCGAGAAGGGAAGAAAACGGCAC-GA-TG--AATAGTCGCC-GCGAAGC
GG-AAAATGTCTCCCT-CGAAAGCG-GAGT-TT-GACCGTTGGCGGAGCTGAAGCGTTCA
GTTGTAGTCCGCAGTAGGTCCAA-GTGCTTTGCAGTCTCTGCCCTTAAAAA-GACTGGGC
CACTCCAGTTGGGGGCAGGGG-CGACGCTACACTAGACGATGCCC-TTTGCCAGGCTA-G
AGTC-GTCCTGTGACGCCCGCTGAAGCGG-CGCGCTGCGAGGGTGGCAT--GCCTCGGCG
GTGTTT-GGGCTTCAGACACGGTCGTTTGCCACGCAAATGCTCGTGCGACGCACGCGCGC
TAAGGCGGTTCAAGAAACCACCTGCCAGCCTCGTCTATAAGTAGCTCCGT-TTGGGCGAA
GGACGTGGTAAGGGGGTC-GTACTC-GGTTTGC-GCTGGGCTA-TCGAAC-GTGTCGAGT
------------------------------------------------------------
------------------------------------------------------------
--------------------------------------

#61_sample_Dermacentor_nuttalli
-----------------GTCGGATC-CATATCAAGAGAGCCTTCGGCGCACAAGGGAACG
TGCGTCCGTCGACTCGTTTTGACCGCGTCGGCATCACGGACAGTAC-GTTGAGT-GCTGA
AGCCACGCGCCAGC-GGCCTCAC--GTGAGGGAGAC-GGTGGCGAACTGA-ACTGTTGTG
CCGAAACTTCGCAGAGACGGAAACGA----GGCATT--GTACTACTGCAGCGCGACTAG-
TGCGCGCCTCCGAAGAGA-CCGCCGCAG-GATGGAGTCGGACAC--CTGCAGGG-AAAGT
GCGGTCTGAATCGCGAGGCGCAA---ACGTCTGTTGCGACAGCAGTAGCGCGCACGTTTG
CGAGAGAGTCGGAAG------CTTGCGTGCACGCACAAATGCGGGAAGCAAATGCCGGCC
GATTCCCGCGCCGTGCGC----TAAGCGAGCGTGATCGCA-CGTTGCGTTGTTTGCCTTC
GGAGTACGTCGAGCTCTTG--CAGAAAAGTTTGCTCGTCC-----GCATCACCGCACGGG
TGC-AGGCGCCCTAGTCTGGGTTTCGTCGCAGGAATAGGAATCGGAAAAGATTCTTGCGC
GGAACGGGGAGGACAAGGGTGCGCCCCGAA--GCGGTAGTGATGCGGTTACGCGAGTGCG
CCG-----TCTGCGAGC-GCGAAGAAAACTGCAC-GACGG--AATAGTCGCC-GCGAAGC
GG-AAAATGTCTCCTT-CGAAAGCGTGGGT-TTTGCCCGTTGGCGGAGCTGAAGCGTTCC
GTCGTAGTCCGCCGTCGGTCCAA-GTGCTTCGCAGTCTCTGCCCCGAAAA--GACTGGGC
CACTCCAGTTGGGG-CAGGGG-CGACGCCACACGAGACGATGCCC-TCTGCCAGGCTACG
AGTCCGTCCTGCGGCGCCCGCTGAAGCGG-CGCGCTGCGTGGGCGGCAT--GCCTCGGCG
GTGTTTTGGGCTTCAGACACGGTCGTTTGCCACGCAACTGCTCGTGCGCCGCACGCGCGC
--AGGCGGTTTGT-AAACCGCCTGCCAGCCTCGTCTATAAGTAGCTCCGTGTTGGGCGAA
GGACGTGGTA-GGGCGTC-GCACTC-GGTTCGC-GCTGGGCTT-TCGAAC-GTGTCGAGT
CCTT-CCAGCACGCTGA-------------------------------------------
------------------------------------------------------------
--------------------------------------

#62_sample_Dermacentor_nuttalli
------GGTTCTCGAGGGTCGGATC-CATATCAAGAGAGCCTTCGGCGCACAAGGGAACG
TGCGTCCGTCGACTCGTTTTGACCGCGTCGGCATCACGGACAGTAC-GTTGAGT-GCTGA
AGCCACGCGCCAGC-GGCCTCAC--GTGAGGGAGAC-GGTGGCGAACTGA-ACTGTTGTG
CCGAAACTTCGCAGAGACGGAAACGA----GGCATT--GTACTACTGCAGCGCGACTAG-
TGCGCGCCTCCGAAGAGA-CCGCCGCAG-GATGGAGTCGGACAC--CTGCAGGG-AAAGT
GCGGTCTGAATCGCGAGGCGCAA---ACGTCTGTTGCGACAGCAGTAGCGCGCACGTTTG
CGAGAGAGTCGGAAG------CTTGCGTGCACGCACAAATGCGGGAAGCAAATGCCGGCC
GATTCCCGCGCCGTGCGC----TAAGCGAGCGTGATCGCA-CGTTGCGTTGTTTGCCTTC
GGAGTACGTCGAGCTCTTG--CAGAAAAGTTTGCTCGTCC-----GCATCACCGCACGGG
TGC-AGGCGCCCTAGTCTGGGTTTCGTCGCAGGAATAGGAATCGGAAAAGATTCTTGCGC
GGAACGGGGAGGACAAGGGTGCGCCCCGAA--GCGGTAGTGATGCGGTTACGCGAGTGCG
CCG-----TCTGCGAGC-GCGAAGAAAACTGCAC-GACGG--AATAGTCGCC-GCGAAGC
GG-AAAATGTCTCCTT-CGAAAGCGTGGGT-TTTGCCCGTTGGCGGAGCTGAAGCGTTCC
GTCGTAGTCCGCCGTCGGTCCAA-GTGCTTCGCAGTCTCTGCCCCGAAAA--GACTGGGC
CACTCCAGTTGGGG-CAGGGG-CGACGCCACACGAGACGATGCCC-TCTGCCAGGCTACG
AGTCCGTCCTGCGGCGCCCGCTGAAGCGG-CGCGCTGCGTGGGCGGCAT--GCCTCGGCG
GTGTTTTGGGCTTCAGACACGGTCGTTTGCCACGCAACTGCTCGTGCGCCGCACGCGCGC
--AGGCGGTTTGT-AAACCGCCTGCCAGCCTCGTCTATAAGTAGCTCCGTGTTGGGCGAA
GGACGTGGTA-GGGCGTC-GCACTC-GGTTCGC-GCTGGGCTT-TCGAAC-GTGTCGAGT
CCTT-CCAGCACGCTG--------------------------------------------
------------------------------------------------------------
--------------------------------------

#65_sample_Dermacentor_nuttalli
----------------------ATC-CATATCA-GAGAGCCTTCGGCGCACAAGGGAACG
TGCGTCCGTCGACTCGTTTTGACCGCGTCGGCATCACGGACAGTAC-GTTGAGT-GCTGA
AGCCACGCGCCAGC-GGCCTCAC--GTGAGGGAGAC-GGTGGCGAACTGA-ACTGTTGTG
CCGAAACTTCGCAGAGACGGAAACGA----GGCATT--GTACTACTGCAGCGCGACTAG-
TGCGCGCCTCCGAAGAGA-CCGCCGCAG-GATGGAGTCGGACAC--CTGCAGGG-AAAGT
GCGGTCTGAATCGCGAGGCGCAA---ACGTCTGTTGCGACAGCAGTAGCGCGCACGTTTG
CGAGAGAGTCGGAAG------CTTGCGTGCACGCACAAATGCGGGAAGCAAATGCCGGCC
GATTCCCGCGCCGTGCGC----TAAGCGAGCGTGATCGCA-CGTTGCGTTGTTTGCCTTC
GGAGTACGTCGAGCTCTTG--CAGAAAAGTTTGCTCGTCC-----GCATCACCGCACGGG
TGC-AGGCGCCCTAGTCTGGGTTTCGTCGCAGGAATAGGAATCGGAAAAGATTCTTGCGC
GGAACGGGGAGGACAAGGGTGCGCCCCGAA--GCGGTAGTGATGCGGTTACGCGAGTGCG
CCG-----TCTGCGAGC-GCGAAGAAAACTGCAC-GACGG--AATAGTCGCC-GCGAAGC
GG-AAAATGTCTCCTT-CGAAAGCGTGGGT-TTTGCCCGTTGGCGGAGCTGAAGCGTTCC
GTCGTAGTCCGCCGTCGGTCCAA-GTGCTTCGCAGTCTCTGCCCCGAAAA--GACTGGGC
CACTCCAGTTGGGG-CAGGGG-CGACGCCACACGAGACGATGCCC-TCTGCCAGGCTACG
AGTCCGTCCTGCGGCGCCCGCTGAAGCGG-CGCGCTGCGTGGGCGGCAT--GCCTCGGCG
GTGTTTTGGGCTTCAGACACGGTCGTTTGCCACGCAACTGCTCGTGCGCCGCACGCGCGC
--AGGCGGTTTGT-AAACCGCCTGCCAGCCTCGTCTATAAGTAGCTCCGTGTTGGGCGAA
GGACGTGGTA-GGGCGTC-GCACTC-GGTTCGC-GCTGGGCTT-TCGAAC-GTGTCGAGT
CCTT-CCAGCACGCTGAATGCGA-------------------------------------
------------------------------------------------------------
--------------------------------------

#66_sample_Dermacentor_nuttalli
-------------GAGGGTCGGATC-CATATCAAGAGAGCCTTCGGCGCACAAGGGAACG
TGCGTCCGTCGACTCGTTTTGACCGCGTCGGCATCACGGACAGTAC-GTTGAGT-GCTGA
AGCCACGCGCCAGC-GGCCTCAC--GTGAGGGAGAC-GGTGGCGAACTGA-ACTGTTGTG
CCGAAACTTCGCAGAGACGGAAACGA----GGCATT--GTACTACTGCAGCGCGACTAG-
TGCGCGCCTCCGAAGAGA-CCGCCGCAG-GATGGAGTCGGACAC--CTGCAGGG-AAAGT
GCGGTCTGAATCGCGAGGCGCAA---ACGTCTGTTGCGACAGCAGTAGCGCGCACGTTTG
CGAGAGAGTCGGAAG------CTTGCGTGCACGCACAAATGCGGGAAGCAAATGCCGGCC
GATTCCCGCGCCGTGCGC----TAAGCGAGCGTGATCGCA-CGTTGCGTTGTTTGCCTTC
GGAGTACGTCGAGCTCTTG--CAGAAAAGTTTGCTCGTCC-----GCATCACCGCACGGG
TGC-AGGCGCCCTAGTCTGGGTTTCGTCGCAGGAATAGGAATCGGAAAAGATTCTTGCGC
GGAACGGGGAGGACAAGGGTGCGCCCCGAA--GCGGTAGTGATGCGGTTACGCGAGTGCG
CCG-----TCTGCGAGC-GCGAAGAAAACTGCAC-GACGG--AATAGTCGCC-GCGAAGC
GG-AAAATGTCTCCTT-CGAAAGCGTGGGT-TTTGCCCGTTGGCGGAGCTGAAGCGTTCC
GTCGTAGTCCGCCGTCGGTCCAA-GTGCTTCGCAGTCTCTGCCCCGAAAA--GACTGGGC
CACTCCAGTTGGGG-CAGGGG-CGACGCCACACGAGACGATGCCC-TCTGCCAGGCTACG
AGTCCGTCCTGCGGCGCCCGCTGAAGCGG-CGCGCTGCGTGGGCGGCAT--GCCTCGGCG
GTGTTTTGGGCTTCAGACACGGTCGTTTGCCACGCAACTGCTCGTGCGCCGCACGCGCGC
--AGGCGGTTTGT-AAACCGCCTGCCAGCCTCGTCTATAAGTAGCTCCGTGTTGGGCGAA
GGACGTGGTA-GGGCGTC-GCACTC-GGTTCGC-GCTGGGCTT-TCGAAC-GTGTCGAGT
CCTT-CCAGCACGCTG--------------------------------------------
------------------------------------------------------------
--------------------------------------

#67_sample_Dermacentor_nuttalli
----------------GGTCGGATC-CATATCAAGAGAGCCTTCGGCGCACAAGGGAACG
TGCGTCCGTCGACTCGTTTTGACCGCGTCGGCATCACGGACAGTAC-GTTGAGT-GCTGA
AGCCACGCGCCAGC-GGCCTCAC--GTGAGGGAGAC-GGTGGCGAACTGA-ACTGTTGTG
CCAAAACTTCGCAGAGACGGAAACGA----GGCATT--GTACTACTGCAGCGCGACTAG-
TGCGCGCCTCCGAAGAGA-CCGCCGCAG-GATGGAGTCGGACAC--CTGCAGGG-AAAGT
GCGGTCTGAATCGCGAGGCGCAA---ACGTCTGTTGCGACAGCAGTAGCGCGCACGTTTG
CGAGAGAGTCGGAAG------CTTGCGTGCACGCACAAATGCGGGAAGCAAATGCCGGCC
GATTCCCGCGCCGTGCGC----TAAGCGAGCGTGATCGCA-CGTTGCGTTGTTTGCCTTC
GGAGTACGTCGAGCTCTTG--CAGAAAAGGTTGCTCGTCC-----GCGTCACCGCACGGG
TGC-AGGCGCCCTAGTCTGGGTTTCGTCGCAGGAATAGGAATCGGAAAAGATTCTTGCGC
GGAACGGGGAGGACAAGGGTGCGCCCCGAA--GCGGTAGTGATGCGGTTACGCGAGTGCG
CCG-----TCTGCGAGC-GCGAAGAAAACTGCAC-GACGG--AATAGTCGCC-GCGAAGC
GG-AAAATGTCTCCTT-CGAAAGCGTGGGT-TTTGCCCGTTGGCGGAGCTGAAGCGTTCC
GTCGTAGTCCGCCGTCGGTCCAA-GTGCTTCGCAGTCTCTGCCCCGAAAA--GACTGGGC
CACTCCAGTTGGGG-CAGGGG-CGACGCCACACGAGACGATGCCC-TCTGCCAGGCTACG
AGTCCGTCCTGCGGCGCCCGCTGAAGCGG-CGCGCTGCGTGGGCGGCAT--GCCTCGGCG
GTGTTTTGGGCTTCAGACACGGTCGTTTGCCACGCAACTGCTCGTGCGCCGCACGCGCGC
--AGGCGGTTTGT-AAACCGCCTGCCAGCCTCGTCTATAAGTAGCTCCGTGTTGGGCGAA
GGACGTGGTA-GGGCGTC-GCACTC-GGTTCGC-GCTGGGCTT-TCGAAC-GTGTCGAGT
CCTT-CCAGCACGCTGAAT-----------------------------------------
------------------------------------------------------------
--------------------------------------

#68_sample_Dermacentor_nuttalli
--------------------------CATATCAAGAGAGCCTTCGGCGCACAAGGGAACG
TGCGTCCGTCGACTCGTTTTGACCGCGTCGGCATCACGGACAGTAC-GTTGAGT-GCTGA
AGCCACGCGCCAGC-GGCCTCAC--GTGAGGGAGAC-GGTGGCGAACTGA-ACTGTTGTG
CCGAAACTTCGCAGAGACGGAAACGA----GGCATT--GTACTACTGCAGCGCGACTAG-
TGCGCGCCTCCGAAGAGA-CCGCCGCAG-GATGGAGTCGGACAC--CTGCAGGG-AAAGT
GCGGTCTGAATCGCGAGGCGCAA---ACGTCTGTTGCGACAGCAGTAGCGCGCACGTTTG
CGAGAGAGTCGGAAG------CTTGCGTGCACGCACAAATGCGGGAAGCAAATGCCGGCC
GATTCCCGCGCCGTGCGC----TAAGCGAGCGTGATCGCA-CGTTGCGTTGTTTGCCTTC
GGAGTACGTCGAGCTCTTG--CAGAAAAGTTTGCTCGTCC-----GCATCACCGCACGGG
TGC-AGGCGCCCTAGTCTGGGTTTCGTCGCAGGAATAGGAATCGGAAAAGATTCTTGCGC
GGAACGGGGAGGACAAGGGTGCGCCCCGAA--GCGGTAGTGATGCGGTTACGCGAGTGCG
CCG-----TCTGCGAGC-GCGAAGAAAACTGCAC-GACGG--AATAGTCGCC-GCGAAGC
GG-AAAATGTCTCCTT-CGAAAGCGTGGGT-TTTGCCCGTTGGCGGAGCTGAAGCGTTCC
GTCGTAGTCCGCCGTCGGTCCAA-GTGCTTCGCAGTCTCTGCCCCGAAAA--GACTGGGC
CACTCCAGTTGGGG-CAGGGG-CGACGCCACACGAGACGATGCCC-TCTGCCAGGCTACG
AGTCCGTCCTGCGGCGCCCGCTGAAGCGG-CGCGCTGCGTGGGCGGCAT--GCCTCGGCG
GTGTTTTGGGCTTCAGACACGGTCGTTTGCCACGCAACTGCTCGTGCGCCGCACGCGCGC
--AGGCGGTTTGT-AAACCGCCTGCCAGCCTCGTCTATAAGTAGCTCCGTGTTGGGCGAA
GGACGTGGTA-GGGCGTC-GCACTC-GGTTCGC-GCTGGGCTT-TCGAAC-GTGTCGAGT
CCTT-CCAGCACGCTG--------------------------------------------
------------------------------------------------------------
--------------------------------------

#71_sample_Dermacentor_nuttalli
-----------------GTCGGATC-CATATCAAGAGAGCCTTCGGCGCACAAGGGAACG
TGCGTCCGTCGACTCGTTTTGACCGCGTCGGCATCACGGACAGTAC-GTTGAGT-GCTGA
AGCCACGCGCCAGC-GGCCTCAC--GTGAGGGAGAC-GGTGGCGAACTGA-ACTGTTGTG
CCGAAACTTCGCAGAGACGGAAACGA----GGCATT--GTACTACTGCAGCGCGACTAG-
TGCGCGCCTCCGAAGAGA-CCGCCGCAG-GATGGAGTCGGACAC--CTGCAGGG-AAAGT
GCGGTCTGAATCGCGAGGCGCAA---ACGTCTGTTGCGACAGCAGTAGCGCGCACGTTTG
CGAGAGAGTCGGAAG------CTTGCGTGCACGCACAAATGCGGGAAGCAAATGCCGGCC
GATTCCCGCGCCGTGCGC----TAAGCGAGCGTGATCGCA-CGTTGCGTTGTTTGCCTTC
GGAGTACGTCGAGCTCTTG--CAGAAAAGTTTGCTCGTCC-----GCATCACCGCACGGG
TGC-AGGCGCCCTAGTCTGGGTTTCGTCGCAGGAATAGGAATCGGAAAAGATTCTTGCGC
GGAACGGGGAGGACAAGGGTGCGCCCCGAA--GCGGTAGTGATGCGGTTACGCGAGTGCG
CCG-----TCTGCGAGC-GCGAAGAAAACTGCAC-GACGG--AATAGTCGCC-GCGAAGC
GG-AAAATGTCTCCTT-CGAAAGCGTGGGT-TTTGCCCGTTGGCGGAGCTGAAGCGTTCC
GTCGTAGTCCGCCGTCGGTCCAA-GTGCTTCGCAGTCTCTGCCCCGAAAA--GACTGGGC
CACTCCAGTTGGGG-CAGGGG-CGACGCCACACGAGACGATGCCC-TCTGCCAGGCTACG
AGTCCGTCCTGCGGCGCCCGCTGAAGCGG-CGCGCTGCGTGGGCGGCAT--GCCTCGGCG
GTGTTTTGGGCTTCAGACACGGTCGTTTGCCACGCAACTGCTCGTGCGCCGCACGCGCGC
--AGGCGGTTTGT-AAACCGCCTGCCAGCCTCGTCTATAAGTAGCTCCGTGTTGGGCGAA
GGACGTGGTA-GGGCGTC-GCACTC-GGTTCGC-GCTGGGCTT-TCGAAC-GTGTCGAGT
CCTT-CCAGCACGCTG--------------------------------------------
------------------------------------------------------------
--------------------------------------

#72_sample_Dermacentor_nuttalli
--------------------------CATATCAAGAGAGCCTTCGGCGCACAAGGGAACG
TGCGTCCGTCGACTCGTTTTGACCGCGTCGGCATCACGGACAGTAC-GTTGAGT-GCTGA
AGCCACGCGCCAGC-GGCCTCAC--GTGAGGGAGAC-GGTGGCGAACTGA-ACTGTTGTG
CCGAAACTTCGCAGAGACGGAAACGA----GGCATT--GTACTACTGCAGCGCGACTAG-
TGCGCGCCTCCGAAGAGA-CCGCCGCAG-GATGGAGTCGGACAC--CTGCAGGG-AAAGT
GCGGTCTGAATCGCGAGGCGCAA---ACGTCTGTTGCGACAGCAGTAGCGCGCACGTTTG
CGAGAGAGTCGGAAG------CTTGCGTGCACGCACAAATGCGGGAAGCAAATGCCGGCC
GATTCCCGCGCCGTGCGC----TAAGCGAGCGTGATCGCA-CGTTGCGTTGTTTGCCTTC
GGAGTACGTCGAGCTCTTG--CAGAAAAGTTTGCTCGTCC-----GCATCACCGCACGGG
TGC-AGGCGCCCTAGTCTGGGTTTCGTCGCAGGAATAGGAATCGGAAAAGATTCTTGCGC
GGAACGGGGAGGACAAGGGTGCGCCCCGAA--GCGGTAGTGATGCGGTTACGCGAGTGCG
CCG-----TCTGCGAGC-GCGAAGAAAACTGCAC-GACGG--AATAGTCGCC-GCGAAGC
GG-AAAATGTCTCCTT-CGAAAGCGTGGGT-TTTGCCCGTTGGCGGAGCTGAAGCGTTCC
GTCGTAGTCCGCCGTCGGTCCAA-GTGCTTCGCAGTCTCTGCCCCGAAAA--GACTGGGC
CACTCCAGTTGGGG-CAGGGG-CGACGCCACACGAGACGATGCCC-TCTGCCAGGCTACG
AGTCCGTCCTGCGGCGCCCGCTGAAGCGG-CGCGCTGCGTGGGCGGCAT--GCCTCGGCG
GTGTTTTGGGCTTCAGACACGGTCGTTTGCCACGCAACTGCTCGTGCGCCGCACGCGCGC
--AGGCGGTTTGT-AAACCGCCTGCCAGCCTCGTCTATAAGTAGCTCCGTGTTGGGCGAA
GGACGTGGTA-GGGCGTC-GCACTC-GGTTCGC-GCTGGGCTT-TCGAAC-GTGTCGAGT
CCTT-CCAGCACGCTG--------------------------------------------
------------------------------------------------------------
--------------------------------------

#83_sample_Dermacentor_nuttalli
-------------GAGGGTCGGATC-CATATCAAGAGAGCCTTCGGCGCACAAGGGAACG
TGCGTCCGTCGACTCGTTTTGACCGCGTCGGCATCACGGACAGTAC-GTTGAGT-GCTGA
AGCCACGCGCCAGC-GGCCTCAC--GTGAGGGAGAC-GGTGGCGAACTGA-ACTGTTGTG
CCGAAACTTCGCAGAGACGGAAACGA----GGCATT--GTACTACTGCAGCGCGACTAG-
TGCGCGCCTCCGAAGAGA-CCGCCGCAG-GATGGAGTCGGACAC--CTGCAGGG-AAAGT
GCGGTCTGAATCGCGAGGCGCAA---ACGTCTGTTGCGACAGCAGTAGCGCGCACGTTTG
CGAGAGAGTCGGAAG------CTTGCGTGCACGCACAAATGCGGGAAGCAAATGCCGGCC
GATTCCCGCGCCGTGCGC----TAAGCGAGCGTGATCGCA-CGTTGCGTTGTTTGCCTTC
GGAGTACGTCGAGCTCTTG--CAGAAAAGTTTGCTCGTCC-----GCATCACCGCACGGG
TGC-AGGCGCCCTAGTCTGGGTTTCGTCGCAGGAATAGGAATCGGAAAAGATTCTTGCGC
GGAACGGGGAGGACAAGGGTGCGCCCCGAA--GCGGTAGTGATGCGGTTACGCGAGTGCG
CCG-----TCTGCGAGC-GCGAAGAAAACTGCAC-GACGG--AATAGTCGCC-GCGAAGC
GG-AAAATGTCTCCTT-CGAAAGCGTGGGT-TTTGCCCGTTGGCGGAGCTGAAGCGTTCC
GTCGTAGTCCGCCGTCGGTCCAA-GTGCTTCGCAGTCTCTGCCCCGAAAA--GACTGGGC
CACTCCAGTTGGGG-CAGGGG-CGACGCCACACGAGACGATGCCC-TCTGCCAGGCTACG
AGTCCGTCCTGCGGCGCCCGCTGAAGCGG-CGCGCTGCGTGGGCGGCAT--GCCTCGGCG
GTGTTTTGGGCTTCAGACACGGTCGTTTGCCACGCAACTGCTCGTGCGCCGCACGCGCGC
--AGGCGGTTTGT-AAACCGCCTGCCAGCCTCGTCTATAAGTAGCTCCGTGTTGGGCGAA
GGACGTGGTA-GGGCGTC-GCACTC-GGTTCGC-GCTGGGCTT-TCGAAC-GTGTCGAGT
CCTT-CCAGCACGCTG--------------------------------------------
------------------------------------------------------------
--------------------------------------

#84_sample_Dermacentor_nuttalli
---------TCTGAGGATCGGATCA-CATATCAAGAGAGCCTTCGGCGCACAAGGGAACG
TGCGTCCGTCGACTCGTTTTGACCGCGTCGGCATCACGGACAGTAC-GTTGAGT-GCTGA
AGCCACGCGCCAGC-GGCCTCAC--GTGAGGGAGAC-GGTGGCGAACTGA-ACTGTTGTG
CCGAAACTTCGCAGAGACGGAAACGA----GGCATT--GTACTACTGCAGCGCGACTAG-
TGCGCGCCTCCGAAGAGA-CCGCCGCAG-GATGGAGTCGGACAC--CTGCAGGG-AAAGT
GCGGTCTGAATCGCGAGGCGCAA---ACGTCTGTTGCGACAGCAGTAGCGCGCACGTTTG
CGAGAGAGTCGGAAG------CTTGCGTGCACGCACAAATGCGGGAAGCAAATGCCGGCC
GATTCCCGCGCCGTGCGC----TAAGCGAGCGTGATCGCA-CGTTGCGTTGTTTGCCTTC
GGAGTACGTCGAGCTCTTG--CAGAAAAGTTTGCTCGTCC-----GCATCACCGCACGGG
TGC-AGGCGCCCTAGTCTGGGTTTCGTCGCAGGAATAGGAATCGGAAAAGATTCTTGCGC
GGAACGGGGAGGACAAGGGTGCGCCCCGAA--GCGGTAGTGATGCGGTTACGCGAGTGCG
CCG-----TCTGCGAGC-GCGAAGAAAACTGCAC-GACGG--AATAGTCGCC-GCGAAGC
GG-AAAATGTCTCCTT-CGAAAGCGTGGGT-TTTGCCCGTTGGCGGAGCTGAAGCGTTCC
GTCGTAGTCCGCCGTCGGTCCAA-GTGCTTCGCAGTCTCTGCCCCGAAAA--GACTGGGC
CACTCCAGTTGGGG-CAGGGG-CGACGCCACACGAGACGATGCCC-TCTGCCAGGCTACG
AGTCCGTCCTGCGGCGCCCGCTGAAGCGG-CGCGCTGCGTGGGCGGCAT--GCCTCGGCG
GTGTTTTGGGCTTCAGACACGGTCGTTTGCCACGCAACTGCTCGTGCGCCGCACGCGCGC
--AGGCGGTTTGT-AAACCGCCTGCCAGCCTCGTCTATAAGTAGCTCCGTGTTGGGCGAA
GGACGTGGTA-GGGCGTC-GCACTC-GGTTCGC-GCTGGGCTT-TCGAAC-GTGTCGAGT
CCTT-CCAGCACGCTG--------------------------------------------
------------------------------------------------------------
--------------------------------------

#87_sample_Dermacentor_nuttalli
-----------------GTCGGATC-CATATCAAGAGAGCCTTCGGCGCACAAGGGAACG
TGCGTCCGTCGACTCGTTTTGACCGCGTCGGCATCACGGACAGTAC-GTTGAGT-GCTGA
AGCCACGCGCCAGC-GGCCTCAC--GTGAGGGAGAC-GGTGGCGAACTGA-ACTGTTGTG
CCGAAACTTCGCAGAGACGGAAACGA----GGCATT--GTACTACTGCAGCGCGACTAG-
TGCGCGCCTCCGAAGAGA-CCGCCGCAG-GATGGAGTCGGACAC--CTGCAGGG-AAAGT
GCGGTCTGAATCGCGAGGCGCAA---ACGTCTGTTGCGACAGCAGTAGCGCGCACGTTTG
CGAGAGAGTCGGAAG------CTTGCGTGCACGCACAAATGCGGGAAGCAAATGCCGGCC
GATTCCCGCGCCGTGCGC----TAAGCGAGCGTGATCGCA-CGTTGCGTTGTTTGCCTTC
GGAGTACGTCGAGCTCTTG--CAGAAAAGTTTGCTCGTCC-----GCATCACCGCACGGG
TGC-AGGCGCCCTAGTCTGGGTTTCGTCGCAGGAATAGGAATCGGAAAAGATTCTTGCGC
GGAACGGGGAGGACAAGGGTGCGCCCCGAA--GCGGTAGTGATGCGGTTACGCGAGTGCG
CCG-----TCTGCGAGC-GCGAAGAAAACTGCAC-GACGG--AATAGTCGCC-GCGAAGC
GG-AAAATGTCTCCTT-CGAAAGCGTGGGT-TTTGCCCGTTGGCGGAGCTGAAGCGTTCC
GTCGTAGTCCGCCGTCGGTCCAA-GTGCTTCGCAGTCTCTGCCCCGAAAA--GACTGGGC
CACTCCAGTTGGGG-CAGGGG-CGACGCCACACGAGACGATGCCC-TCTGCCAGGCTACG
AGTCCGTCCTGCGGCGCCCGCTGAAGCGG-CGCGCTGCGTGGGCGGCAT--GCCTCGGCG
GTGTTTTGGGCTTCAGACACGGTCGTTTGCCACGCAACTGCTCGTGCGCCGCACGCGCGC
--AGGCGGTTTGT-AAACCGCCTGCCAGCCTCGTCTATAAGTAGCTCCGTGTTGGGCGAA
GGACGTGGTA-GGGCGTC-GCACTC-GGTTCGC-GCTGGGCTT-TCGAAC-GTGTCGAGT
CCTT-CCAGCACGCTG--------------------------------------------
------------------------------------------------------------
--------------------------------------

#88_sample_Dermacentor_nuttalli
--------------------------CATATCAAGAGAGCCTTCGGCGCACAAGGGAACG
TGCGTCCGTCGACTCGTTTTGACCGCGTCGGCATCACGGACAGTAC-GTTGAGT-GCTGA
AGCCACGCGCCAGC-GGCCTCAC--GTGAGGGAGAC-GGTGGCGAACTGA-ACTGTTGTG
CCGAAACTTCGCAGAGACGGAAACGA----GGCATT--GTACTACTGCAGCGCGACTAG-
TGCGCGCCTCCGAAGAGA-CCGCCGCAG-GATGGAGTCGGACAC--CTGCAGGG-AAAGT
GCGGTCTGAATCGCGAGGCGCAA---ACGTCTGTTGCGACAGCAGTAGCGCGCACGTTTG
CGAGAGAGTCGGAAG------CTTGCGTGCACGCACAAATGCGGGAAGCAAATGCCGGCC
GATTCCCGCGCCGTGCGC----TAAGCGAGCGTGATCGCA-CGTTGCGTTGTTTGCCTTC
GGAGTACGTCGAGCTCTTG--CAGAAAAGTTTGCTCGTCC-----GCATCACCGCACGGG
TGC-AGGCGCCCTAGTCTGGGTTTCGTCGCAGGAATAGGAATCGGAAAAGATTCTTGCGC
GGAACGGGGAGGACAAGGGTGCGCCCCGAA--GCGGTAGTGATGCGGTTACGCGAGTGCG
CCG-----TCTGCGAGC-GCGAAGAAAACTGCAC-GACGG--AATAGTCGCC-GCGAAGC
GG-AAAATGTCTCCTT-CGAAAGCGTGGGT-TTTGCCCGTTGGCGGAGCTGAAGCGTTCC
GTCGTAGTCCGCCGTCGGTCCAA-GTGCTTCGCAGTCTCTGCCCCGAAAA--GACTGGGC
CACTCCAGTTGGGG-CAGGGG-CGACGCCACACGAGACGATGCCC-TCTGCCAGGCTACG
AGTCCGTCCTGCGGCGCCCGCTGAAGCGG-CGCGCTGCGTGGGCGGCAT--GCCTCGGCG
GTGTTTTGGGCTTCAGACACGGTCGTTTGCCACGCAACTGCTCGTGCGCCGCACGCGCGC
--AGGCGGTTTGT-AAACCGCCTGCCAGCCTCGTCTATAAGTAGCTCCGTGTTGGGCGAA
GGACGTGGTA-GGGCGTC-GCACTC-GGTTCGC-GCTGGGCTT-TCGAAC-GTGTCGAGT
CCTT-CCAGCACGCTG--------------------------------------------
------------------------------------------------------------
--------------------------------------

#89_sample_Dermacentor_nuttalli
-----------TCGAGGGTCGGATC-CATATCAAGAGAGCCTTCGGCGCACAAGGGAACG
TGCGTCCGTCGACTCGTTTTGACCGCGTCGGCATCACGGACAGTAC-GTTGAGT-GCTGA
AGCCACGCGCCAGC-GGCCTCAC--GTGAGGGAGAC-GGTGGCGAACTGA-ACTGTTGTG
CCGAAACTTCGCAGAGACGGAAACGA----GGCATT--GTACTACTGCAGCGCGACTAG-
TGCGCGCCTCCGAAGAGA-CCGCCGCAG-GATGGAGTCGGACAC--CTGCAGGG-AAAGT
GCGGTCTGAATCGCGAGGCGCAA---ACGTCTGTTGCGACAGCAGTAGCGCGCACGTTTG
CGAGAGAGTCGGAAG------CTTGCGTGCACGCACAAATGCGGGAAGCAAATGCCGGCC
GATTCCCGCGCCGTGCGC----TAAGCGAGCGTGATCGCA-CGTTGCGTTGTTTGCCTTC
GGAGTACGTCGAGCTCTTG--CAGAAAAGTTTGCTCGTCC-----GCATCACCGCACGGG
TGC-AGGCGCCCTAGTCTGGGTTTCGTCGCAGGAATAGGAATCGGAAAAGATTCTTGCGC
GGAACGGGGAGGACAAGGGTGCGCCCCGAA--GCGGTAGTGATGCGGTTACGCGAGTGCG
CCG-----TCTGCGAGC-GCGAAGAAAACTGCAC-GACGG--AATAGTCGCC-GCGAAGC
GG-AAAATGTCTCCTT-CGAAAGCGTGGGT-TTTGCCCGTTGGCGGAGCTGAAGCGTTCC
GTCGTAGTCCGCCGTCGGTCCAA-GTGCTTCGCAGTCTCTGCCCCGAAAA--GACTGGGC
CACTCCAGTTGGGG-CAGGGG-CGACGCCACACGAGACGATGCCC-TCTGCCAGGCTACG
AGTCCGTCCTGCGGCGCCCGCTGAAGCGG-CGCGCTGCGTGGGCGGCAT--GCCTCGGCG
GTGTTTTGGGCTTCAGACACGGTCGTTTGCCACGCAACTGCTCGTGCGCCGCACGCGCGC
--AGGCGGTTTGT-AAACCGCCTGCCAGCCTCGTCTATAAGTAGCTCCGTGTTGGGCGAA
GGACGTGGTA-GGGCGTC-GCACTC-GGTTCGC-GCTGGGCTT-TCGAAC-GTGTCGAGT
CCTT-CCAGCACGCTG--------------------------------------------
------------------------------------------------------------
--------------------------------------

#90_sample_Dermacentor_nuttalli
----------------GGTCGGATCACATATCAAGAGAGCCTTCGGCGCACAAGGGAACG
TGCGTCCGTCGACTCGTTTTGACCGCGTCGGCATCACGGACAGTAC-GTTGAGT-GCTGA
AGCCACGCGCCAGC-GGCCTCAC--GTGAGGGAGAC-GGTGGCGAACTGA-ACTGTTGTG
CCGAAACTTCGCAGAGACGGAAACGA----GGCATT--GTACTACTGCAGCGCGACTAG-
TGCGCGCCTCCGAAGAGA-CCGCCGCAG-GATGGAGTCGGACAC--CTGCAGGG-AAAGT
GCGGTCTGAATCGCGAGGCGCAA---ACGTCTGTTGCGACAGCAGTAGCGCGCACGTTTG
CGAGAGAGTCGGAAG------CTTGCGTGCACGCACAAATGCGGGAAGCAAATGCCGGCC
GATTCCCGCGCCGTGCGC----TAAGCGAGCGTGATCGCA-CGTTGCGTTGTTTGCCTTC
GGAGTACGTCGAGCTCTTG--CAGAAAAGTTTGCTCGTCC-----GCATCACCGCACGGG
TGC-AGGCGCCCTAGTCTGGGTTTCGTCGCAGGAATAGGAATCGGAAAAGATTCTTGCGC
GGAACGGGGAGGACAAGGGTGCGCCCCGAA--GCGGTAGTGATGCGGTTACGCGAGTGCG
CCG-----TCTGCGAGC-GCGAAGAAAACTGCAC-GACGG--AATAGTCGCC-GCGAAGC
GG-AAAATGTCTCCTT-CGAAAGCGTGGGT-TTTGCCCGTTGGCGGAGCTGAAGCGTTCC
GTCGTAGTCCGCCGTCGGTCCAA-GTGCTTCGCAGTCTCTGCCCCGAAAA--GACTGGGC
CACTCCAGTTGGGG-CAGGGG-CGACGCCACACGAGACGATGCCC-TCTGCCAGGCTACG
AGTCCGTCCTGCGGCGCCCGCTGAAGCGG-CGCGCTGCGTGGGCGGCAT--GCCTCGGCG
GTGTTTTGGGCTTCAGACACGGTCGTTTGCCACGCAACTGCTCGTGCGCCGCACGCGCGC
--AGGCGGTTTGT-AAACCGCCTGCCAGCCTCGTCTATAAGTAGCTCCGTGTTGGGCGAA
GGACGTGGTA-GGGCGTC-GCACTC-GGTTCGC-GCTGGGCTT-TCGAAC-GTGTCGAGT
CCTT-CCAGCACGCTG--------------------------------------------
------------------------------------------------------------
--------------------------------------

#91_sample_Dermacentor_nuttalli
-------------GAGGGTCGGATC-CATATCAAGAGAGCCTTCGGCGCACAAGGGAACG
TGCGTCCGTCGACTCGTTTTGACCGCGTCGGCATCACGGACAGTAC-GTTGAGT-GCTGA
AGCCACGCGCCAGC-GGCCTCAC--GTGAGGGAGAC-GGTGGCGAACTGA-ACTGTTGTG
CCGAAACTTCGCAGAGACGGAAACGA----GGCATT--GTACTACTGCAGCGCGACTAG-
TGCGCGCCTCCGAAGAGA-CCGCCGCAG-GATGGAGTCGGACAC--CTGCAGGG-AAAGT
GCGGTCTGAATCGCGAGGCGCAA---ACGTCTGTTGCGACAGCAGTAGCGCGCACGTTTG
CGAGAGAGTCGGAAG------CTTGCGTGCACGCACAAATGCGGGAAGCAAATGCCGGCC
GATTCCCGCGCCGTGCGC----TAAGCGAGCGTGATCGCA-CGTTGCGTTGTTTGCCTTC
GGAGTACGTCGAGCTCTTG--CAGAAAAGTTTGCTCGTCC-----GCATCACCGCACGGG
TGC-AGGCGCCCTAGTCTGGGTTTCGTCGCAGGAATAGGAATCGGAAAAGATTCTTGCGC
GGAACGGGGAGGACAAGGGTGCGCCCCGAA--GCGGTAGTGATGCGGTTACGCGAGTGCG
CCG-----TCTGCGAGC-GCGAAGAAAACTGCAC-GACGG--AATAGTCGCC-GCGAAGC
GG-AAAATGTCTCCTT-CGAAAGCGTGGGT-TTTGCCCGTTGGCGGAGCTGAAGCGTTCC
GTCGTAGTCCGCCGTCGGTCCAA-GTGCTTCGCAGTCTCTGCCCCGAAAA--GACTGGGC
CACTCCAGTTGGGG-CAGGGG-CGACGCCACACGAGACGATGCCC-TCTGCCAGGCTACG
AGTCCGTCCTGCGGCGCCCGCTGAAGCGG-CGCGCTGCGTGGGCGGCAT--GCCTCGGCG
GTGTTTTGGGCTTCAGACACGGTCGTTTGCCACGCAACTGCTCGTGCGCCGCACGCGCGC
--AGGCGGTTTGT-AAACCGCCTGCCAGCCTCGTCTATAAGTAGCTCCGTGTTGGGCGAA
GGACGTGGTA-GGGCGTC-GCACTC-GGTTCGC-GCTGGGCTT-TCGAAC-GTGTCGAGT
CCTT-CCAGCACGCTG--------------------------------------------
------------------------------------------------------------
--------------------------------------

#92_sample_Dermacentor_nuttalli
---------------GGGTCGGATCACATATCAAGAGAGCCTTCGGCGCACAAGGGAACG
TGCGTCCGTCGACTCGTTTTGACCGCGTCGGCATCACGGACAGTAC-GTTGAGT-GCTGA
AGCCACGCGCCAGC-GGCCTCAC--GTGAGGGAGAC-GGTGGCGAACTGA-ACTGTTGTG
CCGAAACTTCGCAGAGACGGAAACGA----GGCATT--GTACTACTGCAGCGCGACTAG-
TGCGCGCCTCCGAAGAGA-CCGCCGCAG-GATGGAGTCGGACAC--CTGCAGGG-AAAGT
GCGGTCTGAATCGCGAGGCGCAA---ACGTCTGTTGCGACAGCAGTAGCGCGCACGTTTG
CGAGAGAGTCGGAAG------CTTGCGTGCACGCACAAATGCGGGAAGCAAATGCCGGCC
GATTCCCGCGCCGTGCGC----TAAGCGAGCGTGATCGCA-CGTTGCGTTGTTTGCCTTC
GGAGTACGTCGAGCTCTTG--CAGAAAAGTTTGCTCGTCC-----GCATCACCGCACGGG
TGC-AGGCGCCCTAGTCTGGGTTTCGTCGCAGGAATAGGAATCGGAAAAGATTCTTGCGC
GGAACGGGGAGGACAAGGGTGCGCCCCGAA--GCGGTAGTGATGCGGTTACGCGAGTGCG
CCG-----TCTGCGAGC-GCGAAGAAAACTGCAC-GACGG--AATAGTCGCC-GCGAAGC
GG-AAAATGTCTCCTT-CGAAAGCGTGGGT-TTTGCCCGTTGGCGGAGCTGAAGCGTTCC
GTCGTAGTCCGCCGTCGGTCCAA-GTGCTTCGCAGTCTCTGCCCCGAAAA--GACTGGGC
CACTCCAGTTGGGG-CAGGGG-CGACGCCACACGAGACGATGCCC-TCTGCCAGGCTACG
AGTCCGTCCTGCGGCGCCCGCTGAAGCGG-CGCGCTGCGTGGGCGGCAT--GCCTCGGCG
GTGTTTTGGGCTTCAGACACGGTCGTTTGCCACGCAACTGCTCGTGCGCCGCACGCGCGC
--AGGCGGTTTGT-AAACCGCCTGCCAGCCTCGTCTATAAGTAGCTCCGTGTTGGGCGAA
GGACGTGGTA-GGGCGTC-GCACTC-GGTTCGC-GCTGGGCTT-TCGAAC-GTGTCGAGT
CCTT-CCAGCACGCTG--------------------------------------------
------------------------------------------------------------
--------------------------------------
