# Supplementary material for: Assessment of four DNA fragments (COI, 16S rDNA, ITS2, 12S rDNA) for species identification of the Ixodida (Acari: Ixodida)
Source: Parasit Vectors. 2014 Mar 3;7:93. doi: 10.1186/1756-3305-7-93 (PMC3945964; doi:10.1186/1756-3305-7-93)
Supplement: Additional file 8 — Appendix S3. The unscreened data set. [file 1756-3305-7-93-S8.zip › Appendix.S3/unscreed sequences/unscreened ITS2/unscreened Haemaphysalis ITS2.meg]

#mega
!Title Phylogenetic Analysis;
!Format DataType=DNA indel=-;

#Hae_longicornis_HQ005301
ATCATATATCAAGAGAGTGTCGTGCGCCCGTTGGGTGCGGTGCTCGAGACTCGTTTTGAC
CGCGTCGGCGTTATGGTCAGCACGTTGAACGTGAAAAG-----CTTGTGCAGAGGACGTC
GTTG---GACGAGGAGATGTCAGAGATTGGAGTGCACGCGCAAAGGGGAGGGTCCC--GG
GGGATGCGTTCCCCGGCCCTC-------CAGCGCTGGCGTGTTGGGAAGTCTGA-ATCGC
GCGCGAAGCGGG-A-TCGCC----CTTCGAAAAGCG-------------TCTGGAGTCGG
AATCGGGACGCCGAA---TCGGATTCGAAG-GTTGCGTGAGCGCGTGTGAAAGACGACGC
CGGATGAGCGCTTGGCGGGGAACGGATGCATCCCCTGCGCTCGTGCCTCTTACGACACTT
TCTCTCGGAAACCG-CGAATCGGCTGCGAAACCTCCCGAAGGGTGCGGAGGCGAGCAGAA
GCGGTGAGCCGCGAATCGGCTGCGAAACCTCCCGAAGGGTGCGGAG-GCGAG-CAGAAGC
GGACGCCGAGAGTCCTGGCACACCGTCGGAAGAAG--GGCTAAGTGCAGCCGAGCGCGCC
TGAAGGTGCGCACGGCGTGCGGATCCTTTTTTTTCCCCTCGGCTTGTGCAGTCGTCTCTG
AG-ATTCGGAATTCTCCGAGTTAGAGTCCACGACGAGGAGAGTTGAAACGCGAATCGGCC
GCGGCAGTCCTTTCGATGGGTGAAAAGGGCGCGTG-GAGGCGTTTCCTCTCCGTTTCGA-
-----ACGCGCGCGCGTTGGCCCCCCCG-GGAATAA-------GGGCGCG-CGCCGG---
CTCGACCAAAC--TTCGCTGCAGG-AAAGCCCTCGACC-TGGAGGAGGTT-GCCTGTG-T
G-TTGGGAAGGA-GTTTC--TTGCGTCGG-CCGGTGCCCCCGG----TTTCTCCGTGG-T
GGG-AAAACAA---CGTG--TTCGTGC----GGTCCCGGG--TGGAAAGTGG--------
-----TGG--CCTCGTAG------------CAGAGGAAAG--------------------
-------------CGGCGC-----------------------------------------
-----GTGATTGCCTT---CTCGCCTG---TACGA--ACGCACGT-ACGAAAAAGGGCGA
GTGTGCAG-TTGCGGTCGTGGCTTTGCAGTAGACGGTTCTC-------------------
TTTTGGGATGGATGCTGTGATGGCTTTCCCGCTGAGCCCGCACTTGTAAGTGTGGGGCTC
GCGGTACAACGAGAGTTGT-CGCATCCGGAGGCCGTTTTGCCTGTAAGCTTCCGCGCTTG
ACCGGGAACTT---TTCCAGGTCGCGTTGGATGAAGCCACTCTGACTTTGGCCATCCGCC
GGTACTCCG-------GTTTCAGACCGTGCGATATC------------------------
----------------GCACCCACCTTTGCAACACGAGCTGGACGCGCTCCGTCGTAGTC
CGCCGTCGGTCCAAGTGCTTCGCAGTCTCTGCCCCGT-GCAATCTGGGTCACTCCAGTGG
GGGCGGGGGCGCACGTTTCTTTGACGATGCTCGGCTCCCGGTTGAGGTCGCCCACGTGAC
GAACGCACGTCTGCGAGGGCGGCAGGGAATTATTCGACCGCGGCTGCCTAGAGCTACCTT
TCTCGTT---TCTTGCCGCGCAACAGATTGCTGCGCCGTCCGGGCGCCGTGGTTGTAGCT
TCCGGGGATGGAATGCGAAGCCCGGCGTTTCATTGAGATGGACGATGACGCGCTCGACCG
CGCCGGAAACGAAAACGTATATCCGTGTC-

#Hae_longicornis_FN296271
ATCATATATCAAGAGAGTGTCGTGCGCCCGTTGGGTGCGGTGCTCGAGACTCGTTTTGAC
CGCGTCGGCGTTATGGACAGCACGTTGAACGTGAAAAG-----CTTGTGCAGAGGACGTC
GTTG---GACGAGGAGATGTCAGAGATTGGAGTGCACGCGCAAAGGGGAGGGTCCC--GG
GGGATGCGTTCCCCGGCCCTC-------CAGCGCTGGCGTGTTGGGAAGTCTGA-ATCGC
GCGCGAAGCGGG-A-TCGCC----CTTCGAAAAGCG-------------TCTGGAGTCGG
AATCGGGACGCCGAA---TCGGATTCGAAG-GTTGCGTGAGCGCGTGTGAAAGACGACGC
CGGATGAGCGCTTGGCGGGGAACGGATGCATCCCCTGCGCTCGTGCCTCTTACGACACTT
TCTCTCGGAAACCG-CGAATCGGCTGCGAAACCTCCCGAAGGGTGCGGAGGCGAGCAGAA
GCGGTGAGCCGCGAATCGGCTGCGAAACCTCCCGAAGGGTGCGGAG-GCGAG-CAGAAGC
GGACGCCGAGAGTCCTGGCACACCGTCGGAAGAAG--GGCTAAGTGCAGCCGAGCGCGCC
TGAAGGTGCGCACGGCGTGCGGATCCTTTTTTTTCCCCTCGGCTTGTGCAGTCGTCTCTG
AG-ATTCGGAATTCTCCGAGTTAGAGTCCACGACGAGGAGAGTTGAAACGCGAATCGGCC
GCGGCAGTCCTTTCGATGGGTGAAAAGGGCGCGTG-GAGGCGTTTCCTCTCCGTTTCGA-
-----ACGCGCGCGCGTTGGCCCCCC-G-GGAATAA-------GGGCGCG-CGCCGG---
CTCGACCAAAC--TTCGCTGCAGG-AAAGCCCTCGACC-TGGAGGAGATT-GCCTGTG-T
G-TTGGGAAGGA-GTTTC--TTGCGTCGG-CCGGTGCCCCCGG----TTTCTCCGTGG-T
GGG-AAAACAA---CGTG--TTCGTGC----GGTCCCGGG--TGGAAAGTGG--------
-----TGG--CCTCGTAG------------CAGAGGAAAG--------------------
-------------CGGCGC-----------------------------------------
-----GTGATTGCCTT---TTTGCCTG---TACGA--ACGCACGT-ACGAAAAAGGGCGA
GTGTGCAG-TTGCGGTCGTGGCTTTGCAGTAGACGGTTCTC-------------------
TTTTGGGATGGATGCTGTGATGGCTTTCCCGCTGAGCCCGCACTTGTAAGTGTGGGGCTC
GCGGTACAACGAGAGTTGT-CGCATCCGGAGGCCGTTTTGCCTGTAAGCTTCCGCGCTTG
ACCGGGAACTT---TTCCAGGTCGCGTTGGATGAAGCCACTCTGACTTTGGCCGTCCGCC
GGTACTCCG-------GTTTCAGACCGTGCGATATC------------------------
----------------GCACCCACCTTTGCAAAACGAGCTGGACGCGCTCCGTCGTAGTC
CGCCGTCGGTCCAAGTGCTTCGCAGTCTCTGCCCCGT-GCAATCTGGGTCACTCCAGTGG
GGGCGGGGGCGCACGTTTCTTTGACGATGCTCGGCTCCCGGTTGAGGTCGCCCACGTGAC
GAACGCACGTCTGCGAGGGCGGCAGGGAATTATTCGGCCGCGGCTGCCTAGAGCTACCTT
TCTCGTT---TCTTGCCGCGCAACAGATTGCTGCGCCGTCCGGGCGCCGTGGTTGTAGCT
TCCGGGGATGGAATGCGAAGCCTGGCGTTTCATTGAGATGGACGATGACGCGCTCGACCG
CGCCGGAAACGAAAACGTATATCCGTG---

#Hae_longicornis_FN296270
ATCATATATCAAGAGAGTGTCGTGCGCCCGTTGGGTGCGGTGCTCGAGACTCGTTTTGAC
CGCGTCGGCGTTATGGACAGCACGTTGAACGTGAAAAG-----CTTGTGCAGAGGACGTC
GTTG---GACGAGGAGATGTCAGAGATTGGAGTGCACGCGCAAAGGGGAGGGTCCC--GG
GGGATGCGTTCCCCGGCCCTC-------CAGCGCTGGCGTGTTGGGAAGTCTGA-ATCGC
GCGCGAAGCGGG-A-TCGCC----CTTCGAAAAGCG-------------TCTGGAGTCGG
AATCGGGACGCCGAA---TCGGATTCGAAG-GTTGCGTGAGCGCGTGTGAAAGACGACGC
CGGATGAGCGCTTGGCGGGGAACGGATGCATCCCCTGCGCTCGTGCCTCTTACGACACTT
TCTCTCGGAAACCG-CGAATCGGCTGCGAAACCTCCCGAAGGGTGCGGAGGCGAGCAGAA
GCGGTGAGCCGCGAATCGGCTGCGAAACCTCCCGAAGGGTGCGGAG-GCGAG-CAGAAGC
GGACGCCGAGAGTCCTGGCACACCGTCGGAAGAAG--GGCTAAGTGCAGCCGAGCGCGCC
TGAAGGTGCGCACGGCGTGCGGATCCTTTTTTTTCCCCTCGGCTTGTGCAGTCGTCTCTG
AG-ATTCGGAATTCTCCGAGTTAGAGTCCACGACGAGGAGAGTTGAAACGCGAATCGGCC
GCGGCAGTCCTTTCGATGGGTGAAAAGGGCGCGTG-GAGGCGTTTCCTCTCCGTTTCGA-
-----ACGCGCGCGCGTTGGCCCCCC-G-GGAATAA-------GGGCGCG-CGCCGG---
CTCGACCAAAC--TTCGCTGCAGG-AAAGCCCTCGACC-TGGAGGAGATT-GCCTGTG-T
G-TTGGGAAGGA-GTTTC--TTGCGTCGG-CCGGTGCCCCCGG----TTTCTCCGTGG-T
GGG-AAAACAA---CGTG--TTCGTGC----GGTCCCGGG--TGGAAAGTGG--------
-----TGG--CCTCGTAG------------CAGAGGAAAG--------------------
-------------CGGCGC-----------------------------------------
-----GTGATTGCCTT---TTTGCCTG---TACGA--ACGCACGT-ACGAAAAAGGGCGA
GTGTGCAG-TTGCGGTCGTGGCTTTGCAGTAGACGGTTCTC-------------------
TTTTGGGATGGATGCTGTGATGGCTTTCCCGCTGAGCCCGCACTTGTAAGTGTGGGGCTC
GCGGTACAACGAGAGTTGT-CGCATCCGGAGGCCGTTTTGCCTGTAAGCTTCCGCGCTTG
ACCGGGAACTT---TTCCAGGTCGCGTTGGATGAAGCCACTCTGACTTTGGCCGTCCGCC
GGTACTCCG-------GTTTCAGACCGTGCGATATC------------------------
----------------GCACCCACCTTTGCAAAACGAGCTGGACGCGCTCCGTCGTAGTC
CGCCGTCGGTCCAAGTGCTTCGCAGTCTCTGCCCCGT-GCAATCTGGGTCACTCCAGTGG
GGGCGGGGGCGCACGTTTCTTTGACGATGCTCGGCTCCCGGTTGAGGTCGCCCACGTGAC
GAACGCACGTCTGCGAGGGCGGCAGGGAATTATTCGGCCGCGGCTGCCTAGAGCTACCTT
TCTCGTT---TCTTGCCGCGCAACAGATTGCTGCGCCGTCCGGGCGCCGTGGTTGTAGCT
TCCGGGGATGGAATGCGAAGCCTGGCGTTTCATTGAGATGGACGATGACGCGCTCGACCG
CGCCGGAAACGAAAACGTATATCCGTG---

#Hae_longicornis_JQ625700
ATCATATATCAAGAGAGTGTCGTGCGCCCGTTGGGTGCGGTGCTCGAGACTCGTTTTGAC
CGCGTCGGCGTTATGGACAGCACGTTGAACGTGAAAAG-----CTTGTGCAGAGGACGTC
GTTG---GACGAGGAGATGTCAGAGATTGGAGTGCACGCGCAAAGGGGAGGGTCCC--GG
GGGATGTGTTCCCCGGCCCTC-------CAGCGCTGGCGGGTTGGGAAGTCTGA-ATCGC
GCGCGAAGCGGG-A-TCGCC----CTTCGAAAAGCG-------------TCTGGAGTCGG
AATCGGGACGCCGAA---TCGGATTCGAAG-GTTGCGTGAGCGCGTGTGAAAGACGACGC
CGGATGAGCGCTTGGCGGGGAACGGATGCATCCCCTGCGCTCGTGCCTCTTGCGACACTT
TCTCTCGGAAACCG-CGAATCGGCTGCGAAACCTCCCGAAGGGTGCGGAGGCGAGCAGAA
GCGGTGAGCCGCGAATCGGCTGCGAAACCTCCCGAAGGGTGCGGAG-GCGAG-CAGAAGC
GGACGCCGAGAGTCCTGGCACACCGTCGGAAGAAG--GGCTAAGTGCAGCCGAGCGCGCC
TGAAGGTGCGCATGGCGTGCGGATCCTTTTTTTTCCCCTCGGCTTGTGCAGTCGTCTCTG
AG-ATTCGGAATTCTCCGAGTTAGAGTCCACGACGAGGAGAGTTGAAACGCGAATCGGCC
GCGGCAGTCCTTTCGATGGGTGAAAAGGGCGCGTG-GAGGCGTTTCCTCTCCGTTTCGA-
-----ACGCGCGCGCGTTGGCCCCCC-G-GGAATAA-------GGGCGCG-CGCCGG---
CTCGACCAAAC--TTCGCTGCAGG-AAAGCCCTCGACC-TGGAGGAGATT-GCCTGTG-T
G-TTGGGAAGGA-GTTTC--TTGCGTCGG-CCGGTGCCCCCGG----TTTCTCCGTGG-T
GGG-AAAACAA---CGTG--TTCGTGC----GGTCCCGGG--TGGAAAGTGG--------
-----TGG--CCTCGTAG------------CAGAGGAAAG--------------------
-------------CGGCGC-----------------------------------------
-----GTGATTGCCTT---CTCGCCTG---TACGA--ACGCACGT-ACGAAAAAGGGCGA
GTGTGCAG-TTGCGGTCGTGGCTTTGCAGTAGACGGTTCTC-------------------
TTTTGGGATGGATGCTGTGATGGCTTTCCCGCTGAGCCCGCACTTGTAAGTGTGGGGCTC
GCGGTACAACGAGAGTTGT-CGCATCCGGAGGCCGTTTTGCCTGTAAGCTTCCGCGCTTG
ACCGGGAACTT---TTCCAGGTCGCGTTGGATGAAGCCACTCTGACTTTGGCCGTCCGCC
GGTACTCCG-------GTTTCAGACCGTGCGATATC------------------------
----------------GCACCCACCTTTGCAACACGAGCTGGACGCGCTCCGTCGTAGTC
CGCCGTCGGTCCAAGTGCTTCGCAGTCTCTGCCCCGT-GCAATCTGGGTCACTCCAGTGG
GGGCGGGGGCGCACGTTTCTTTGACGATGCTCGGCTCCCGGTTGAGGTCGCCCACGTGAC
GAACGCACGTCTGCGAGGGCGGCAGGGAATTATTCGACCGCGGCTGCCTAGAGCTACCTT
TCTCGTT---TCTTGCCGCGCAACAGATTGCTGCGCCGTCCGGGCGCCGTGGTTGTAGCT
TCCGGGGATGGAATGCGAAGCCCGGCGTTTCATTGAGATGGACGATGACGCGCTCGACCG
CGCCGGAAACGAAAACGTATATCCGTGTC-

#Hae_longicornis_JQ625703
ATCATATATCAAGAGAGTGTCGTGCGCCCGTTGGGTGCGGTGCTCGAGACTCGTTTTGAC
CGCGTCGGCGTTATGGACAGCACGTTGAACGTGAAAAG-----CTTGTGCAGAGGACGTC
GTTG---GACGAGGAGATGTCAGAGATTGGAGTGCACGCGCAAAGGGGAGGGTCCC--GG
GGGATGCGTTCCCCGGCCCTC-------CAGCGCTGGCGTGTTGGGAAGTCTGA-ATCGC
GCGCGAAGCGGG-A-TCGCC----CTTCGAAAAGCG-------------TCTGGAGTCGG
AATCGGGACGCCGAA---TCGGATTCGAAG-GTTGCGTGAGCGCGTGTGAAAGACGACGC
CGGATGAGCGCTTGGCGGGGAACGGATGCATCCCCTGCGCTCGTGCCTCTTACGACACTT
TCTCTCGGAAACCG-CGAATCGGCTGCGAAACCTCCCGAAGGGTGCGGAGGCGAGCAGAA
GCGGTGAGCCGCGAATCGGCTGCGAAACCTCCCGAAGGGTGCGGAG-GCGAG-CAGAAGC
GGACGCCGAGAGTCCTGGCACACCGTCGGAAGAAG--GGCTAAGTGCAGCCGAGCGCGCC
TGAAGGTGCGCACGGCGTGCGGATCCTTTTTTTTCCCCTCGGCTTGTGCAGTCGTCTCTG
AG-ATTCGGAATTCTCCGAGTTAGAGTCCACGACGAGGAGAGTTGAAACGCGAATCGGCC
GCGGCAGTCCTTTCGATGGGTGAAAAGGGCGCGTG-GAGGCGTTCTTTC---GTTC--G-
-----ACGCGCG-GCGT--GCCCC-----GGGATAA-------AGGCGCG-CGC--G---
CTCGAC-AAAC--TTCGCTGCAGGGAAAGACCTCGACT----GAGAGATA--GCCGTG-T
G-TTGGGAAGGA-GTTCT----GCGTCGGGCCGGTGCGCCCCG---CGGTCTCCGTGG-T
GGGGAAAACAA---CGTG--TTCGTGC----GGTCCCGGG--TGGAAAGTGG--------
-----TG---CCTCGTAG------------CAAAGGAAAG--------------------
-------------CGGGGGC----------------------------------------
-----GTGATTGCCTT---TTTGCCTG---TACGA--CCGCACGT-ACGAAAAAGGGCGA
GTGTGCAG-TTGCGGTCGTGGCTTTGCAGTAGACGGTTCTC-------------------
TTTTGGGATGGATGCTGTGATGGCTTTCCCGCTGAGCCCGCACTTGTAAGTGTGGGGCTC
GCGGTACAACGAGAGTTGT-CGCATCCGGAGGCCGTTTTGCCTGTAAGCTTCCGCGCTTG
ACCGGGAACTT---TTCCAGGTCGCGTTGGATGAAGCCACTCTGACTTTGGCCATCCGCC
GGTACTCCG-------GTTTCAGACCGTGCGATATC------------------------
----------------GCACCCACCTTTGCAACACGAGCTGGACGCGCTCCGTCGTAGTC
CGCCGTCGGTCCAAGTGCTTCGCAGTCTCTGCCCCGT-GCAATCTGGGTCACTCCAGTGG
GGGCGGGGGCGCACGTTTCTTTGACGATGCTCGGCTCCCGGTTGAGGTCGCCCACGTGAC
GAACGCACGTCTGCGAGGGCGGCAGGGAATTATTCGACCGCGGCTGCCTAGAGCTACCTT
TCTCGTT---TCTTGCCGCGCAACAGATTGCTGCGCCGTCCGGGCGCCGTGGTTGTAGCT
TCCGGGGATGGAATGCGAAGCCCGGCGTTTCATTGAGATGGACGATGACGCGCTCGACCG
CGCCGGAAACGAAAACGTATATCCGTGTC-

#Hae_longicornis_JQ625701
ATCATATATCAAGAGAGTGTCGTGCGCCCGTTGGGTGCGGTGCTCGAGACTCGTTTTGAC
CGCGTCGGCGTTATGGACAGCACGTTGAACGTGAAAAG-----CTTGTGCAGAGGACGTC
GTTG---GACGAGGAGATGTCAGAGATTGGAGTGCACGCGCAAAGGGGAGGGTCCC--GG
GGGATGTGTTCCCCGACCCTC-------CAGCGCTGGCGTGTTGGGAAGTCTGA-ATCGC
GCGCGAAGCGGG-A-TCGCC----CTTCGAAAAGCG-------------TCTGGAGTCGG
AATCGGGACGCCGAA---TCGGATTCGAAG-GTTGCGTGAGCGCGTGTGAAAGACGACGC
CGGATGAGCGCTTGGCGGGGAACGGATGCATCCCCTGCGCTCGTGCCTCTTGCGACACTT
TCTCTCGGAAACCG-CGAATCGGCTGCGAAACCTCCCGAAGGGTGCGGAGGCGAGCAGAA
GCGGTGAGCCGCGAATCGGCTGCGAAACCTCCCGAAGGGTGCGGAG-GCGAG-CAGAAGC
GGACGCCGAGAGTCCTGGCACACCGTCGGAAGAAG--GGCTAAGTGCAGCCGAGCGCGCC
TGAAGGTGCGCATGGCGTGCGGATCCTTTTTTTTCCCCTCGGCTTGTGCAGTCGTCTCTG
AG-ATTCGGAATTCTCCGAGTTAGAGTCCACGACGAGGAGAGTTGAAACGCGAATCGGCC
GCGGCAGTCCTTTCGATGGGTGAAAAGGGCGCGTG-GAGGCGTTTCCTCTCCGTTTCGA-
-----ACGCGCGCGCGTTGGCCCCCC-G-GGAATAA-------AGGCGCG-CGCCGG---
CTCGACCAAAC--TTCGCTGCAGG-AAAGCCCTCGACC-TGGAGGAGATT-GCCTGTG-T
G-TTGGGAAGGA-GTTTC--TTGCGTCGG-CCGGTGCCCCCGG----TTTCTCCGTGG-T
GGG-AAAACAA---CGTG--TTCGTGC----GGTCCCGGG--TGGAAAGTGG--------
-----TGG--CCTCGTAG------------CAGAGGAAAG--------------------
-------------CGGCGC-----------------------------------------
-----GTGATTGCCTT---CTCGCCTG---TACGA--ACGCACGT-ACGAAAAAGGGCGA
GTGTGCAG-TTGCGGTCGTGGCTTTGCAGTAGACGGTTCTC-------------------
TTTTGGGATGGATGCTGTGATGGCTTTCCCGCTGAGCCCGCACTTGTAAGTGTGGGGCTC
GCGGTACAACGAGAGTTGT-CGCATCCGGAGGCCGTTTTGCCTGTAAGCTTCCGCGCTTG
ACCGGGAACTT---TTCCAGGTCGCGTTGGATGAAGCCACTCTGACTTTGGCCATCCGCC
GGTACTCCG-------GTTTCAGACCGTGCGATATC------------------------
----------------GCACCCACCTTTGCAAAACGAGCTGGACGCGCTCCGTCGTAGTC
CGCCGTCGGTCCAAGTGCTTCGCAGTCTCTGCCCCGT-GCAATCTGGGTCACTCCAGTGG
GGGCGGGGGCGCACGTTTCTTTGACGATGCTCGGCTCCCGGTTGAGGTCGCCCACGTGAC
GAACGCACGTCTGCGAGGGCGGCAGGGAATTATTCGACCGCGGCTGCCTAGAGCTACCTT
TCTCGTT---TCTTGCCGCGCAACAGATTGCTGCGCCGTCCGGGCGCCGTGGTTGTAGCT
TCCGGGGATGGAATGCGAAGCCTGGCGTTTCATTGAGATGGACGATGACGCGCTCGACCG
CGCCGGAAACGAAAACGTATATCCGTGTC-

#Hae_longicornis_JQ625704
ATCATATATCAAGAGAGTGTCGTGCGCCCGTTGGGTGCGGTGCTCGAGACTCGTTTTGAC
CGCGTCGGCGTTATGGACAGCACGTTGAACGTGAAAAG-----CTTGTGCAGAGGACGTC
GTTG---GACGAGGAGATGTCAGAGATTGGAGTGCACGCGCAAAGGGGAGGGTCCC--GG
GGGATGCGTTCCCCGGCCCTC-------CAGCGCTGGCGTGTTGGGAAGTCTGA-ATCGC
GCGCGAAGCGGG-A-TCGCC----CTTCGAAAAGCG-------------TCTGGAGTCGG
AATCGGGACGCCGAA---TCGGATTCGAAG-GTTGCGTGAGCGCGTGTGAAAGACGACGC
CGGATGAGCGCTTGGCGGGGAACGGATGCATCCCCTGCGCTCGTGCCTCTTACGACACTT
TCTCTCGGAAACCG-CGAATCGGCTGCGAAACCTCCCGAAGGGTGCGGAGGCGAGCAGAA
GCGGTGAGCCGCGAATCGGCTGCGAAACCTCCCGAAGGGTGCGGAG-GCGAG-CAGAAGC
GGACGCCGAGAGTCCTGGCACACCGTCGGAAGAAG--GGCTAAGTGCAGCCGAGCGCGCC
TGAAGGTGCGCACGGCGTGCGGATCCTTTTTTTTCCCCTCGGCTTGTGCAGTCGTCTCTG
AG-ATTCGGAATTCTCCGAGTTAGAGTCCACGACGAGGAGAGTTGAAACGCGAATCGGCC
GCGGCAGTCCTTTCGATGGGTGAAAAGGGCGCGTG-GAGGCGTTTCCTCTCCGTTTTGA-
-----ACGCGCGTGCGTTGGCCCCCG-G-GATATAG--------GGC----CGCCGG---
CTGCAC-AATC--TGCGCT--AGG-AGAAACCTCTACACGTAGAGATATC-GCTTGTG-T
--GTGAGAAGGATGTCTT----GTGTTCTCGCGCTGTGCCCCGC--GTTTCTCTGTGG-T
GGTGGGAAACA--ACGTGG-TTCGGGGC---GGTCCCGGT--TG-AAAGTTGG-------
-----TTG-CCT-CGTAG------------CAGAAG--AAG-------------------
------------CCGGGCGG----------------------------------------
-----GGAATGCCCT----CTTGCCTGG--TACGA---CGCCCCTTCGGAAAAGGGGCGA
GTGTGCAG-TTGCGGTCGTGGCTTTGCAGTAGACGGTTCTC-------------------
TTTTGGGATGGATGCTGTGATGGCTTTCCCGCTGAGCCCGCACTTGTAAGTGTGGGGCTC
GCGGTACAACGAGAGTTGT-CGCATCCGGAGGCCGTTTTGCCTGTAAGCTTCCGCGCTTG
ACCGGGAACTT---TTCCAGGTCGCGTTGGATGAAGCCACTCTGACTTTGGCCATCCGCC
GGTACTCCG-------GTTTCAGACCGTGCGATATC------------------------
----------------GCACCCACCTTTGCAAAACGAGCTGGACGCGCTCCGTCGTAGTC
CGCCGTCGGTCCAAGTGCTTCGCAGTCTCTGCCCCGT-GCAATCTGGGTCACTCCAGTGG
GGGCGGGGGCGCACGTTTCTTTGACGATGCTCGGCTCCCGGTTGAGGTCGCCCACGTGAC
GAACGCACGTCTGCGAGGGCGGCAGGGAATTATTCGACCGCGGCTGCCTAGAGCTACCTT
TCTCGTT---TCTTGCCGCGCAACAGATTGCTGCGCCGTCCGGGCGCCGTGGTTGTAGCT
TCCGGGGATGGAATGCGAAGCCCGGCGTTTCATTGAGATGGACGATGACGCGCTCGACCG
CGCCGGAAACGAAAACGTATATCCGTGTC-

#Hae_longicornis_JQ625702
ATCATATATCAAGAGAGTGTCGTGCGCCCGTTGGGTGCGGTGCTCGAGACTCGTTTTGAC
CGCGTCGGCGTTATGGACAGCACGTTGAACGTGAAAAG-----CTTGTGCAGAGGACGTC
GTTG---GACGAGGAGATGTCAGAGATTGGAGTGCACGCGCAAAGGGGAGGGTCCC--GG
GGGATGCGTTCCCCGGCCCTC-------CAGCGCTGGCGTGTTGGGAAGTCTGA-ATCGC
GCGCGAAGCGGG-A-TCGCC----CTTCGAAAAGCG-------------TCTGGAGTCGG
AATCGGGACGCCGAA---TCGGATTCGAAG-GTTGCGTGAGCGCGTGTGAAAGACGACGC
CGGATGAGCGCTTGGCGGGGAACGGATGCATCCCCTGCGCTCGTGCCTCTTACGACACTT
TCTCTCGGAAACCG-CGAATCGGCTGCGAAACCTCCCGAAGGGTGCGGAGGCGAGCAGAA
GCGGTGAGCCGCGAATCGGCTGCGAAACCTCCCGAAGGGTGCGGAG-GCGAG-CAGAAGC
GGACGCCGAGAGTCCTGGCACACCGTCGGAAGAAG--GGCTAAGTGCAGCCGAGCGCGCC
TGAAGGTGCGCATGGCGTGCGGATCCTTTTTTTTCCCCTCGGCTTGTGCAGTCGTCTCTG
AG-ATTCGGAATTCTCCGAGTTAGAGTCCACGACGAGGCGAGTTGAAACGCGAATCGGCC
GCGGCAGTCCTTTCGATGGGTGAAAAGGGCGCGTG-GAGGCGTTTCCTCTCCGTTTCGA-
-----ACGCGCGCGCGTTGGCCCCCC-G-GGAATAA-------GGGCGCG-CGCCGG---
CTCGACCAAAC--TTCGCTGCAGG-AAAGCCCTCGAC--TGGAGGAGATT-GCCTGTG-T
G-TTGGGAAGGA-GTTTC--TTGCGTCGG-CCGGTGCCCCCGG----TTTCTCCGTGG-T
GGG-AAAACAA---CGTG--TTCGTGC----GGTCCCGGG--TGGAAAGTGG--------
-----TGG--CCTCGTAG------------CAGAGGAAAG--------------------
-------------CGGCGC-----------------------------------------
-----GTGATTGCCTT---CTCGCCTG---TACGA--ACGCACGT-ACGAAAAAGGGCGA
GTGTGCAG-TTGCGGTCGTGGCTTTGCAGTAGACGGTTCTC-------------------
TTTTGGGATGGATGCTGTGATGGCTTTCCCGCTGAGCCCGCACTTGTAAGTGTGGGGCTC
GCGGTACAACGAGAGTTGT-CGCATCCGGAGGCCGTTTTGCCTGTAAGCTTCCGCGCTTG
ACCGGGAACTT---TTCCAGGTCGCGTTGGATGAAGCCACTCTGACTTTGGCCATCCGCC
GGTACTCCG-------GTTTCAGACCGTGCGATATC------------------------
----------------GCACCCACCTTTGCAACACGAGCTGGACGCGCTCCGTCGTAGTC
CGCCGTCGGTCCAAGTGCTTCGCAGTCTCTGCCCCGT-GCAATCTGGGTCACTCCAGTGG
GGGCGGGGGCGCACGTTTCTTTGACGATGCTCGGCTCCCGGTTGAGGTCGCCCACGTGAC
GAACGCACGTCTGCGAGGGCGGCAGGGAATTATTCGACCGCGGCTGCCTAGAGCTACCTT
TCTCGTT---TCTTGCCGCGCAACAGATTGCTGCGCCGTCCGGGCGCCGTGGTTGTAGCT
TCCGGGGATGGAATGCGAAGCCCGGCGTTTCATTGAGATGGACGATGACGCGCTCGACCG
CGCCGGAAACGAAAACGTATATCCGTGTC-

#Hae_longicornis_JQ625699
ATCATATATCAAGAGAGTGTCGTGCGCCCGTTGGGTGCGGTGCTCGAGACTCGTTTTGAC
CGCGTCGGCGTTATGGACAGCACGTTGAACGTGAAAAG-----CTTGTGCAGAGGACGTC
GTTG---GACGAGGAGATGTCAGAGATTGGAGTGCACGCGCAAAGGGGAGGGTCCC--GG
GGGATGTGTTCCCCGGCCCTC-------CAGCGCTGGCGTGTTGGGAAGTCTGA-ATCGC
GCGCGAAGCGGG-A-TCGCC----CTTCGAAAAGCG-------------TCTGGAGTCGG
AATCGGGACGCCGAA---TCGGATTCGAAG-GTTGCGTGAGCGCGTGTGAAAGACGACGC
CGGATGAGCGCTTGGCGGGGAACGGATGCATCCCCTGCGCTCGTGCCTCTTGCGACACTT
TCTCTCGGAAACCG-CGAATCGGCTGCGAAACCTCCCGAAGGGTGCGGAGGCGAGCAGAA
GCGGTGAGCCGCGAATCGGCTGCGAAACCTCCCGAAGGGTGCGGAG-GCGAG-CAGAAGC
GGACGCCGAGAGTCCTGGCACACCGTCGGAAGAAA--GGCTAAGTGCAGCCGAGCGCGCC
TGAAGGTGCGCATGGCGTGCGGATCCTCTTTTTTCCCCTCGGCTTGTGCAGTCGTCTCTG
AG-ATTCGGAATTCTCCGAGTTAGAGTCCACGACGAGGAGAGTTGAAACGCGAATCGGCC
GCGGCAGTCCTTTCGATGGGTGAAAAGGGCGCGTG-GAGGCGTTTCCTCTCCGTTTCGA-
-----ACGCGCGCGCGTTGGCCCCCC-G-GGAATAAA------GGGCGCG-CGCCGG---
CTCGACCAAAC--TTCGCTGCAGG-AAAGCCCTCGACC-TGGAGGAGATT-GCCTGTG-T
G-TTGGGAAGGA-GTTTC--TTGCGTCGG-CCGGTGCCCCCGG----TTTCTCCGTGG-T
GGG-AAAACAA---CGTG--TTCGTGC----GGTCCCGGG--TGGAAAGTGG--------
-----TGG--CCTCGTAG------------CAGAGGAAAG--------------------
-------------CGGCGC-----------------------------------------
-----GTGATTGCCTT---CTCGCCTG---TACGA--ACGCACGT-ACGAAAAAGGGCGA
GTGTGCAG-TTGCGGTCGTGGCTTTGCAGTAGACGGTTCTC-------------------
TTTTGGGATGGATGCTGTGATGGCTTTCCCGCTGAGCCCGCACTTGTAAGTGTGGGGCTC
GCGGTACAACGAGAGTTGT-CGCATCCGGAGGCCGTTTTGCCTGTAAGCTTCCGCGCTTG
ACCGGGAACTT---TTCCAGGTCGCGTTGGATGAAGCCACTCTGACTTTGGCCATCCGCC
GGTACTCCG-------GTTTCAGACCGTGCGATATC------------------------
----------------GCACCCACCTTTGCAACACGAGCTGGACGCGCTCCGTCGTAGTC
CGCCGTCGGTCCAAGTGCTTCGCAGTCTCTGCCCCGT-GCAATCTGGGTCACTCCAGTGG
GGGCGGGGGCGCACGTTTCTTTGACGATGCTCGGCTCCCGGTTGAGGTCGCCCACGTGAC
GAACGCACGTCTGCGAGGGCGGCAGGGAATTATTCGACCGCGGCTGCCTAGAGCTACCTT
TCTCGTT---TCTTGCCGCGCAACAGATTGCTGCGCCGTCCGGGCGCCGTGGTTGTAGCT
TCCGGGGATGGAATGCGAAGCCCGGCGTTTCATTGAGATGGACGATGACGCGCTCGACCG
CGCCGGAAACGAAAACGTATATCCGTGTC-

#7_sample_Haemaphysalis_longicornis
-----------AGAGAGTGTCGTGCGCCCGTTGGGTGCGGTGCTCGAGACTCGTTTTGAC
CGCGTCGGCGTTATGGACAGCACGTTGAACGTGAAAAG-----CTTGTGCAGAGGACGTC
GTTG---GACGAGGAGATGTCAGAGATTGGAGTGCACGCGCAAAGGGGAGGGTCCC--GG
GGGATGTGTTCCCCGGCCCTC-------CAGCGCTGGCGTGTTGGGAAGTCTGA-ATCGC
GCGCGAAGCGGG-A-TCGCC----CTTCGAAAAGCG-------------TCTGGAGTCGG
AATCGGGACGCCGAA---TCGGATTCGAAG-GTTGCGTGAGCGCGTGTGAAAGACGACGC
CGGATGAGCGCTTGGCGGGGAACGGATGCATCCCCTGCGCTCGTGCCTCTTGCGACACTT
TCTCTCGGAAACCG-CGAATCGGCTGCGAAACCTCCCGAAGGGTGCGGAGGCGAGCAGAA
GCGGTGAGCCGCGAATCGGCTGCGAAACCTCCCGAAGGGTGCGGAG-GCGAG-CAGAAGC
GGACGCCGAGAGTCCTGGCACACCGTCGGAAGAAG--GGCTAAGTGCAGCCGAGCGCGCC
TGAAGGTGCGCATGGCGTGCGGATCCTTTTTTTTCCCCTCGGCTTGTGCAGTCGTCTCTG
AG-ATTCGGAATTCTCCGAGTTAGAGTCCACGACGAGGAGAGTTGAAACGCGAATCGGCC
GCGGCAGTCCTTTCGATGGGTGAAAAGGGCGCGTG-GAGGCGTTTCCTCTCCGTTTCGA-
-----ACGCGCGCGCGTTGGCCCCCCCG-GGAATAA-------GGGCGCG-CGCCGG---
CTCGACCAAAC--TTCGCTGCAGG-AAAGCCCTCGACC-TGGAGGAGATT-GCCTGTG-T
G-TTGGGAAGGA-GTTTC--TTGCGTCGG-CCGGTGCCCCCGG----TTTCTCCGTGG-T
GGG-AAAACAA---CGTG--TTCGTGC----GGTCCCGGG--TGGAAAGTGG--------
-----TGG--CCTCGTAG------------CAGAGGAAAG--------------------
-------------CGGCGC-----------------------------------------
-----GTGATTGCCTT---CTCGCCTG---TACGA--ACGCACGT-ACGAAAAAGGGCGA
GTGTGCAG-TTGCGGTCGTGGCTTTGCAGTAGACGGTTCTC-------------------
TTTTGGGATGGATGCTGTGATGGCTTTCCCGCTGAGCCCGCACTTGTAAGTGTGGGGCTC
GCGGTACAACGAGAGTTGT-CGCATCCGGAGGCCGTTTTGCCTGTAAGCTTCCGCGCTTG
ACCGGGAACTT---TTCCAGGTCGCGTTGGATGAAGCCACTCTGACTTTGGCCATCCGCC
GGTACTCCG-------GTTTCAGACCGTGCGATATC------------------------
----------------GCACCCACCTTTGCAAAACGAGCTGGACGCGCTCCGTCGTAGTC
CGCCGTCGGTCCAAGTGCTTCGCAGTCTCTGCCCCGT-GCAATCTGGGTCACTCCAGTGG
GGGCGGGGGCGCACGTTTCTTTGACGATGCTCGGCTCCCGGTTGAGGTCGCCCACGTGAC
GAACGCACGTCTGCGAGGGCGGCAGGGAATTATTCGACCGCGGCTGCCTAGAGCTACCTT
TCTCGTT---TCTTGCCGCGCAACAGATTGCTGCGCCGTCCGGGCGCCGTGGTTGTAGCT
TCCGGGGATGGAATGCGAAGCCTGGCGTTTCATTGAGATGGACGATGACGCGCTCGACCG
CGCCGGAAACGAAAACGTATATCCGTG---

#8_sample_Haemaphysalis_longicornis
-----------AGAGAGTGTCGTGCGCCCGTTGGGTGCGGTGCTCGAGACTCGTTTTGAC
CGCGTCGGCGTTATGGACAGCACGTTGAACGTGAAAAG-----CTTGTGCAGAGGACGTC
GTTG---GACGAGGAGATGTCAGAGATTGGAGTGCACGCGCAAAGGGGAGGGTCCC--GG
GGGATGTGTTCCCCGGCCCTC-------CAGCGCTGGCGTGTTGGGAAGTCTGA-ATCGC
GCGCGAAGCGGG-A-TCGCC----CTTCGAAAAGCG-------------TCTGGAGTCGG
AATCGGGACGCCGAA---TCGGATTCGAAG-GTTGCGTGAGCGCGTGTGAAAGACGACGC
CGGATGAGCGCTTGGCGGGGAACGGATGCATCCCCTGCGCTCGTGCCTCTTGCGACACTT
TCTCTCGGAAACCG-CGAATCGGCTGCGAAACCTCCCGAAGGGTGCGGAGGCGAGCAGAA
GCGGTGAGCCGCGAATCGGCTGCGAAACCTCCCGAAGGGTGCGGAG-GCGAG-CAGAAGC
GGACGCCGAGAGTCCTGGCACACCGTCGGAAGAAG--GGCTAAGTGCAGCCGAGCGCGCC
TGAAGGTGCGCATGGCGTGCGGATCCTTTTTTTTCCCCTCGGCTTGTGCAGTCGTCTCTG
AG-ATTCGGAATTCTCCGAGTTAGAGTCCACGACGAGGAGAGTTGAAACGCGAATCGGCC
GCGGCAGTCCTTTCGATGGGTGAAAAGGGCGCGTG-GAGGCGTTTCCTCTCCGTTTCGA-
-----ACGCGCGCGCGTTGGCCCCCCCG-GGAATAA-------GGGCGCG-CGCCGG---
CTCGACCAAAC--TTCGCTGCAGG-AAAGCCCTCGACC-TGGAGGAGATT-GCCTGTG-T
G-TTGGGAAGGA-GTTTC--TTGCGTCGG-CCGGTGCCCCCGG----TTTCTCCGTGG-T
GGG-AAAACAA---CGTG--TTCGTGC----GGTCCCGGG--TGGAAAGTGG--------
-----TGG--CCTCGTAG------------CAGAGGAAAG--------------------
-------------CGGCGC-----------------------------------------
-----GTGATTGCCTT---CTCGCCTG---TACGA--ACGCACGT-ACGAAAAAGGGCGA
GTGTGCAG-TTGCGGTCGTGGCTTTGCAGTAGACGGTTCTC-------------------
TTTTGGGATGGATGCTGTGATGGCTTTCCCGCTGAGCCCGCACTTGTAAGTGTGGGGCTC
GCGGTACAACGAGAGTTGT-CGCATCCGGAGGCCGTTTTGCCTGTAAGCTTCCGCGCTTG
ACCGGGAACTT---TTCCAGGTCGCGTTGGATGAAGCCACTCTGACTTTGGCCATCCGCC
GGTACTCCG-------GTTTCAGACCGTGCGATATC------------------------
----------------GCACCCACCTTTGCAAAACGAGCTGGACGCGCTCCGTCGTAGTC
CGCCGTCGGTCCAAGTGCTTCGCAGTCTCTGCCCCGT-GCAATCTGGGTCACTCCAGTGG
GGGCGGGGGCGCACGTTTCTTTGACGATGCTCGGCTCCCGGTTGAGGTCGCCCACGTGAC
GAACGCACGTCTGCGAGGGCGGCAGGGAATTATTCGACCGCGGCTGCCTAGAGCTACCTT
TCTCGTT---TCTTGCCGCGCAACAGATTGCTGCGCCGTCCGGGCGCCGTGGTTGTAGCT
TCCGGGGATGGAATGCGAAGCCTGGCGTTTCATTGAGATGGACGATGACGCGCTCGACCG
CGCCGGAAACGAAAACGTATATCCGTG---

#11_sample_Haemaphysalis_longicornis
-----------AGAGAGTGTCGTGCGCCCGTTGGGTGCGGTGCTCGAGACTCGTTTTGAC
CGCGTCGGCGTTATGGACAGCACGTTGAACGTGAAAAG-----CTTGTGCAGAGGACGTC
GTTG---GACGAGGAGATGTCAGAGATTGGAGTGCACGCGCAAAGGGGAGGGTCCC--GG
GGGATGTGTTCCCCGGCCCTC-------CAGCGCTGGCGTGTTGGGAAGTCTGA-ATCGC
GCGCGAAGCGGG-A-TCGCC----CTTCGAAAAGCG-------------TCTGGAGTCGG
AATCGGGACGCCGAA---TCGGATTCGAAG-GTTGCGTGAGCGCGTGTGAAAGACGACGC
CGGATGAGCGCTTGGCGGGGAACGGATGCATCCCCTGCGCTCGTGCCTCTTGCGACACTT
TCTCTCGGAAACCG-CGAATCGGCTGCGAAACCTCCCGAAGGGTGCGGAGGCGAGCAGAA
GCGGTGAGCCGCGAATCGGCTGCGAAACCTCCCGAAGGGTGCGGAG-GCGAG-CAGAAGC
GGACGCCGAGAGTCCTGGCACACCGTCGGAAGAAG--GGCTAAGTGCAGCCGAGCGCGCC
TGAAGGTGCGCATGGCGTGCGGATCCTTTTTTTTCCCCTCGGCTTGTGCAGTCGTCTCTG
AG-ATTCGGAATTCTCCGAGTTAGAGTCCACGACGAGGAGAGTTGAAACGCGAATCGGCC
GCGGCAGTCCTTTCGATGGGTGAAAAGGGCGCGTG-GAGGCGTTTCCTCTCCGTTTCGA-
-----ACGCGCGCGCGTTGGCCCCCCCG-GGAATAA-------GGGCGCG-CGCCGG---
CTCGACCAAAC--TTCGCTGCAGG-AAAGCCCTCGACC-TGGAGGAGATT-GCCTGTG-T
G-TTGGGAAGGA-GTTTC--TTGCGTCGG-CCGGTGCCCCCGG----TTTCTCCGTGG-T
GGG-AAAACAA---CGTG--TTCGTGC----GGTCCCGGG--TGGAAAGTGG--------
-----TGG--CCTCGTAG------------CAGAGGAAAG--------------------
-------------CGGCGC-----------------------------------------
-----GTGATTGCCTT---TTCGCCTG---TACGA--ACGCACGT-ACGAAAAAGGGCGA
GTGTGCAG-TTGCGGTCGTGGCTTTGCAGTAGACGGTTCTC-------------------
TTTTGGGATGGATGCTGTGATGGCTTTCCCGCTGAGCCCGCACTTGTAAGTGTGGGGCTC
GCGGTACAACGAGAGTTGT-CGCATCCGGAGGCCGTTTTGCCTGTAAGCTTCCGCGCTTG
ACCGGGAACTT---TTCCAGGTCGCGTTGGATGAAGCCACTCTGACTTTGGCCATCCGCC
GGTACTCCG-------GTTTCAGACCGTGCGATATC------------------------
----------------GCACCCACCTTTGCAAAACGAGCTGGACGCGCTCCGTCGTAGTC
CGCCGTCGGTCCAAGTGCTTCGCAGTCTCTGCCCCGT-GCAATCTGGGTCACTCCAGTGG
GGGCGGGGGCGCACGTTTCTTTGACGATGCTCGGCTCCCGGTTGAGGTCGCCCACGTGAC
GAACGCACGTCTGCGAGGGCGGCAGGGAATTATTCGACCGCGGCTGCCTAGAGCTACCTT
TCTCGTT---TCTTGCCGCGCAACAGATTGCTGCGCCGTCCGGGCGCCGTGGTTGTAGCT
TCCGGGGATGGAATGCGAAGCCTGGCGTTTCATTGAGATGGACGATGACGCGCTCGACCG
CGCCGGAAACGAAAACGTATATCCGTG---

#13_sample_Haemaphysalis_longicornis
-----------AGAGAGTGTCGTGCGCCCGTTGGGTGCGGTGCTCGAGACTCGTTTTGAC
CGCGTCGGCGTTATGGACAGCACGTTGAACGTGAAAAG-----CTTGTGCAGAGGACGTC
GTTG---GACGAGGAGATGTCAGAGATTGGAGTGCACGCGCAAAGGGGAGGGTCCC--GG
GGGATGTGTTCCCCGGCCCTC-------CAGCGCTGGCGTGTTGGGAAGTCTGA-ATCGC
GCGCGAAGCGGG-A-TCGCC----CTTCGAAAAGCG-------------TCTGGAGTCGG
AATCGGGACGCCGAA---TCGGATTCGAAG-GTTGCGTGAGCGCGTGTGAAAGACGACGC
CGGATGAGCGCTTGGCGGGGAACGGATGCATCCCCTGCGCTCGTGCCTCTTGCGACACTT
TCTCTCGGAAACCG-CGAATCGGCTGCGAAACCTCCCGAAGGGTGCGGAGGCGAGCAGAA
GCGGTGAGCCGCGAATCGGCTGCGAAACCTCCCGAAGGGTGCGGAG-GCGAG-CAGAAGC
GGACGCCGAGAGTCCTGGCACACCGTCGGAAGAAG--GGCTAAGTGCAGCCGAGCGCGCC
TGAAGGTGCGCATGGCGTGCGGATCCTTTTTTTTCCCCTCGGCTTGTGCAGTCGTCTCTG
AG-ATTCGGAATTCTCCGAGTTAGAGTCCACGACGAGGAGAGTTGAAACGCGAATCGGCC
GCGGCAGTCCTTTCGATGGGTGAAAAGGGCGCGTG-GAGGCGTTTCCTCTCCGTTTCGA-
-----ACGCGCGCGCGTTGGCCCCCCCG-GGAATAA-------GGGCGCG-CGCCGG---
CTCGACCAAAC--TTCGCTGCAGG-AAAGCCCTCGACC-TGGAGGAGATT-GCCTGTG-T
G-TTGGGAAGGA-GTTTC--TTGCGTCGG-CCGGTGCCCCCGG----TTTCTCCGTGG-T
GGG-AAAACAA---CGTG--TTCGTGC----GGTCCCGGG--TGGAAAGTGG--------
-----TGG--CCTCGTAG------------CAGAGGAAAG--------------------
-------------CGGCGC-----------------------------------------
-----GTGATTGCCTT---CTCGCCTG---TACGA--ACGCACGT-ACGAAAAAGGGCGA
GTGTGCAG-TTGCGGTCGTGGCTTTGCAGTAGACGGTTCTC-------------------
TTTTGGGATGGATGCTGTGATGGCTTTCCCGCTGAGCCCGCACTTGTAAGTGTGGGGCTC
GCGGTACAACGAGAGTTGT-CGCATCCGGAGGCCGTTTTGCCTGTAAGCTTCCGCGCTTG
ACCGGGAACTT---TTCCAGGTCGCGTTGGATGAAGCCACTCTGACTTTGGCCATCCGCC
GGTACTCCG-------GTTTCAGACCGTGCGATATC------------------------
----------------GCACCCACCTTTGCAAAACGAGCTGGACGCGCTCCGTCGTAGTC
CGCCGTCGGTCCAAGTGCTTCGCAGTCTCTGCCCCGT-GCAATCTGGGTCACTCCAGTGG
GGGCGGGGGCGCACGTTTCTTTGACGATGCTCGGCTCCCGGTTGAGGTCGCCCACGTGAC
GAACGCACGTCTGCGAGGGCGGCAGGGAATTATTCGACCGCGGCTGCCTAGAGCTACCTT
TCTCGTT---TCTTGCCGCGCAACAGATTGCTGCGCCGTCCGGGCGCCGTGGTTGTAGCT
TCCGGGGATGGAATGCGAAGCCTGGCGTTTCATTGAGATGGACGATGACGCGCTCGACCG
CGCCGGAAACGAAAACGTATATCCGTG---

#14_sample_Haemaphysalis_longicornis
-----------AGAGAGTGTCGTGCGCCCGTTGGGTGCGGTGCTCGAGACTCGTTTTGAC
CGCGTCGGCGTTATGGACAGCACGTTGAACGTGAAAAG-----CTTGTGCAGAGGACGTC
GTTG---GACGAGGAGATGTCAGAGATTGGAGTGCACGCGCAAAGGGGAGGGTCCC--GG
GGGATGTGTTCCCCGGCCCTC-------CAGCGCTGGCGTGTTGGGAAGTCTGA-ATCGC
GCGCGAAGCGGG-A-TCGCC----CTTCGAAAAGCG-------------TCTGGAGTCGG
AATCGGGACGCCGAA---TCGGATTCGAAG-GTTGCGTGAGCGCGTGTGAAAGACGACGC
CGGATGAGCGCTTGGCGGGGAACGGATGCATCCCCTGCGCTCGTGCCTCTTGCGACACTT
TCTCTCGGAAACCG-CGAATCGGCTGCGAAACCTCCCGAAGGGTGCGGAGGCGAGCAGAA
GCGGTGAGCCGCGAATCGGCTGCGAAACCTCCCGAAGGGTGCGGAG-GCGAG-CAGAAGC
GGACGCCGAGAGTCCTGGCACACCGTCGGAAGAAG--GGCTAAGTGCAGCCGAGCGCGCC
TGAAGGTGCGCATGGCGTGCGGATCCTTTTTTTTCCCCTCGGCTTGTGCAGTCGTCTCTG
AG-ATTCGGAATTCTCCGAGTTAGAGTCCACGACGAGGAGAGTTGAAACGCGAATCGGCC
GCGGCAGTCCTTTCGATGGGTGAAAAGGGCGCGTG-GAGGCGTTTCCTCTCCGTTTCGA-
-----ACGCGCGCGCGTTGGCCCCCCCG-GGAATAA-------GGGCGCG-CGCCGG---
CTCGACCAAAC--TTCGCTGCAGG-AAAGCCCTCGACC-TGGAGGAGATT-GCCTGTG-T
G-TTGGGAAGGA-GTTTC--TTGCGTCGG-CCGGTGCCCCCGG----TTTCTCCGTGG-T
GGG-AAAACAA---CGTG--TTCGTGC----GGTCCCGGG--TGGAAAGTGG--------
-----TGG--CCTCGTAG------------CAGAGGAAAG--------------------
-------------CGGCGC-----------------------------------------
-----GTGATTGCCTT---CTCGCCTG---TACGA--ACGCACGT-ACGAAAAAGGGCGA
GTGTGCAG-TTGCGGTCGTGGCTTTGCAGTAGACGGTTCTC-------------------
TTTTGGGATGGATGCTGTGATGGCTTTCCCGCTGAGCCCGCACTTGTAAGTGTGGGGCTC
GCGGTACAACGAGAGTTGT-CGCATCCGGAGGCCGTTTTGCCTGTAAGCTTCCGCGCTTG
ACCGGGAACTT---TTCCAGGTCGCGTTGGATGAAGCCACTCTGACTTTGGCCATCCGCC
GGTACTCCG-------GTTTCAGACCGTGCGATATC------------------------
----------------GCACCCACCTTTGCAAAACGAGCTGGACGCGCTCCGTCGTAGTC
CGCCGTCGGTCCAAGTGCTTCGCAGTCTCTGCCCCGT-GCAATCTGGGTCACTCCAGTGG
GGGCGGGGGCGCACGTTTCTTTGACGATGCTCGGCTCCCGGTTGAGGTCGCCCACGTGAC
GAACGCACGTCTGCGAGGGCGGCAGGGAATTATTCGACCGCGGCTGCCTAGAGCTACCTT
TCTCGTT---TCTTGCCGCGCAACAGATTGCTGCGCCGTCCGGGCGCCGTGGTTGTAGCT
TCCGGGGATGGAATGCGAAGCCTGGCGTTTCATTGAGATGGACGATGACGCGCTCGACCG
CGCCGGAAACGAAAACGTATATCCGTG---

#15_sample_Haemaphysalis_longicornis
-----------AGAGAGTGTCGTGCGCCCGTTGGGTGCGGTGCTCGAGACTCGTTTTGAC
CGCGTCGGCGTTATGGACAGCACGTTGAACGTGAAAAG-----CTTGTGCAGAGGACGTC
GTTG---GACGAGGAGATGTCAGAGATTGGAGTGCACGCGCAAAGGGGAGGGTCCC--GG
GGGATGTGTTCCCCGGCCCTC-------CAGCGCTGGCGTGTTGGGAAGTCTGA-ATCGC
GCGCGAAGCGGG-A-TCGCC----CTTCGAAAAGCG-------------TCTGGAGTCGG
AATCGGGACGCCGAA---TCGGATTCGAAG-GTTGCGTGAGCGCGTGTGAAAGACGACGC
CGGATGAGCGCTTGGCGGGGAACGGATGCATCCCCTGCGCTCGTGCCTCTTGCGACACTT
TCTCTCGGAAACCG-CGAATCGGCTGCGAAACCTCCCGAAGGGTGCGGAGGCGAGCAGAA
GCGGTGAGCCGCGAATCGGCTGCGAAACCTCCCGAAGGGTGCGGAG-GCGAG-CAGAAGC
GGACGCCGAGAGTCCTGGCACACCGTCGGAAGAAG--GGCTAAGTGCAGCCGAGCGCGCC
TGAAGGTGCGCATGGCGTGCGGATCCTTTTTTTTCCCCTCGGCTTGTGCAGTCGTCTCTG
AG-ATTCGGAATTCTCCGAGTTAGAGTCCACGACGAGGAGAGTTGAAACGCGAATCGGCC
GCGGCAGTCCTTTCGATGGGTGAAAAGGGCGCGTG-GAGGCGTTTCCTCTCCGTTTCGA-
-----ACGCGCGCGCGTTGGCCCCCCCG-GGAATAA-------GGGCGCG-CGCCGG---
CTCGACCAAAC--TTCGCTGCAGG-AAAGCCCTCGACC-TGGAGGAGATT-GCCTGTG-T
G-TTGGGAAGGA-GTTTC--TTGCGTCGG-CCGGTGCCCCCGG----TTTCTCCGTGG-T
GGG-AAAACAA---CGTG--TTCGTGC----GGTCCCGGG--TGGAAAGTGG--------
-----TGG--CCTCGTAG------------CAGAGGAAAG--------------------
-------------CGGCGC-----------------------------------------
-----GTGATTGCCTT---CTCGCCTG---TACGA--ACGCACGT-ACGAAAAAGGGCGA
GTGTGCAG-TTGCGGTCGTGGCTTTGCAGTAGACGGTTCTC-------------------
TTTTGGGATGGATGCTGTGATGGCTTTCCCGCTGAGCCCGCACTTGTAAGTGTGGGGCTC
GCGGTACAACGAGAGTTGT-CGCATCCGGAGGCCGTTTTGCCTGTAAGCTTCCGCGCTTG
ACCGGGAACTT---TTCCAGGTCGCGTTGGATGAAGCCACTCTGACTTTGGCCATCCGCC
GGTACTCCG-------GTTTCAGACCGTGCGATATC------------------------
----------------GCACCCACCTTTGCAAAACGAGCTGGACGCGCTCCGTCGTAGTC
CGCCGTCGGTCCAAGTGCTTCGCAGTCTCTGCCCCGT-GCAATCTGGGTCACTCCAGTGG
GGGCGGGGGCGCACGTTTCTTTGACGATGCTCGGCTCCCGGTTGAGGTCGCCCACGTGAC
GAACGCACGTCTGCGAGGGCGGCAGGGAATTATTCGACCGCGGCTGCCTAGAGCTACCTT
TCTCGTT---TCTTGCCGCGCAACAGATTGCTGCGCCGTCCGGGCGCCGTGGTTGTAGCT
TCCGGGGATGGAATGCGAAGCCTGGCGTTTCATTGAGATGGACGATGACGCGCTCGACCG
CGCCGGAAACGAAAACGTATATCCGTG---

#17_sample_Haemaphysalis_longicornis
-----------AGAGAGTGTCGTGCGCCCGTTGGGTGCGGTGCTCGAGACTCGTTTTGAC
CGCGTCGGCGTTATGGACAGCACGTTGAACGTGAAAAG-----CTTGTGCAGAGGACGTC
GTTG---GACGAGGAGATGTCAGAGATTGGAGTGCACGCGCAAAGGGGAGGGTCCC--GG
GGGATGTGTTCCCCGGCCCTC-------CAGCGCTGGCGTGTTGGGAAGTCTGA-ATCGC
GCGCGAAGCGGG-A-TCGCC----CTTCGAAAAGCG-------------TCTGGAGTCGG
AATCGGGACGCCGAA---TCGGATTCGAAG-GTTGCGTGAGCGCGTGTGAAAGACGACGC
CGGATGAGCGCTTGGCGGGGAACGGATGCATCCCCTGCGCTCGTGCCTCTTGCGACACTT
TCTCTCGGAAACCG-CGAATCGGCTGCGAAACCTCCCGAAGGGTGCGGAGGCGAGCAGAA
GCGGTGAGCCGCGAATCGGCTGCGAAACCTCCCGAAGGGTGCGGAG-GCGAG-CAGAAGC
GGACGCCGAGAGTCCTGGCACACCGTCGGAAGAAG--GGCTAAGTGCAGCCGAGCGCGCC
TGAAGGTGCGCATGGCGTGCGGATCCTTTTTTTTCCCCTCGGCTTGTGCAGTCGTCTCTG
AG-ATTCGGAATTCTCCGAGTTAGAGTCCACGACGAGGAGAGTTGAAACGCGAATCGGCC
GCGGCAGTCCTTTCGATGGGTGAAAAGGGCGCGTG-GAGGCGTTTCCTCTCCGTTTCGA-
-----ACGCGCGCGCGTTGGCCCCCCCG-GGAATAA-------GGGCGCG-CGCCGG---
CTCGACCAAAC--TTCGCTGCAGG-AAAGCCCTCGACC-TGGAGGAGATT-GCCTGTG-T
G-TTGGGAAGGA-GTTTC--TTGCGTCGG-CCGGTGCCCCCGG----TTTCTCCGTGG-T
GGG-AAAACAA---CGTG--TTCGTGC----GGTCCCGGG--TGGAAAGTGG--------
-----TGG--CCTCGTAG------------CAGAGGAAAG--------------------
-------------CGGCGC-----------------------------------------
-----GTGATTGCCTT---CTCGCCTG---TACGA--ACGCACGT-ACGAAAAAGGGCGA
GTGTGCAG-TTGCGGTCGTGGCTTTGCAGTAGACGGTTCTC-------------------
TTTTGGGATGGATGCTGTGATGGCTTTCCCGCTGAGCCCGCACTTGTAAGTGTGGGGCTC
GCGGTACAACGAGAGTTGT-CGCATCCGGAGGCCGTTTTGCCTGTAAGCTTCCGCGCTTG
ACCGGGAACTT---TTCCAGGTCGCGTTGGATGAAGCCACTCTGACTTTGGCCATCCGCC
GGTACTCCG-------GTTTCAGACCGTGCGATATC------------------------
----------------GCACCCACCTTTGCAAAACGAGCTGGACGCGCTCCGTCGTAGTC
CGCCGTCGGTCCAAGTGCTTCGCAGTCTCTGCCCCGT-GCAATCTGGGTCACTCCAGTGG
GGGCGGGGGCGCACGTTTCTTTGACGATGCTCGGCTCCCGGTTGAGGTCGCCCACGTGAC
GAACGCACGTCTGCGAGGGCGGCAGGGAATTATTCGACCGCGGCTGCCTAGAGCTACCTT
TCTCGTT---TCTTGCCGCGCAACAGATTGCTGCGCCGTCCGGGCGCCGTGGTTGTAGCT
TCCGGGGATGGAATGCGAAGCCTGGCGTTTCATTGAGATGGACGATGACGCGCTCGACCG
CGCCGGAAACGAAAACGTATATCCGTG---

#95_sample_Haemaphysalis_longicornis
ATCATATATCA-GAGAGTGTCGTGCGCCCGTTGGGTGCGGTGCTCGAGACTCGTTTTGAC
CGCGTCGGCGTTATGGACAGCACGTTGAACGTGAAAAG-----CTTGTGCAGAGGACGTC
GTTG---GACGAGGAGATGTCAGAGATTGGAGTGCACGCGCAAAGGGGAGGGTCCC--GG
GGGATGCGTTCCCCGGCCCTC-------CAGCGCTGGCGTGTTGGGAAGTCTGA-ATCGC
GCGCGAAGCGGG-A-TCGCC----CTTCGAAAAGCG-------------TCTGGAGTCGG
AATCGGGACGCCGAA---TCGGATTCGAAG-GTTGCGTGAGCGCGTGTGAAAGACGACGC
CGGATGAGCGCTTGGCGGGGAACGGATGCATCCCCTGCGCTCGTGCCTCTTACGACACTT
TCTCTCGGAAACCG-CGAATCGGCTGCGAAACCTCCCGAAGGGTGCGGAGGCGAGCAGAA
GCGGTGAGCCGCGAATCGGCTGCGAAACCTCCCGAAGGGTGCGGAG-GCGAG-CAGAAGC
GGACGCCGAGAGTCCTGGCACACCGTCGGAAGAAG--GGCTAAGTGCAGCCGAGCGCGCC
TGAAGGTGCGCACGGCGTGCGGATCCTTTTTTTTCCCCTCGGCTTGTGCAGTCGTCTCTG
AG-ATTCGGAATTCTCCGAGTTAGAGTCCACGACGAGGAGAGTTGATACGCGAATCGGCC
GCGGCAGTCCTTTCGATGGGTGAAAAGGGCGCGTG-GAGGCGTTTCCTCTCCGTTTCGA-
-----ACGCGCGCGCGTTGGCCCCCC-G-GGAATAA-------GGGCGCG-CGCCGG---
CTCGACCAAAC--TTCGCTGCAGG-AAAGCCCTCGACC-TGGAGGAGATT-GCCTGTG-T
G-TTGGGAAGGA-GTTTC--TTGCGTCGG-CCGGTGCCCCCGG----TTTCTCCGTGG-T
GGG-AAAACAA---CGTG--TTCGTGC----GGTCCCGGG--TGGAAAGTGG--------
-----TGG--CCTCGTAG------------CAGAGGAAAG--------------------
-------------CGGCGC-----------------------------------------
-----GTGATTGCCTT---CTCGCCTG---TACGA--ACGCACGT-ACGAAAAAGGGCGA
GTGTGCAG-TTGCGGTCGTGGCTTTGCAGTAGACGGTTCTC-------------------
TTTTGGGATGGATGCTGTGATGGCTTTCCCGCTGAGCCCGCACTTGTAAGTGTGGGGCTC
GCGGTACAACGAGAGTTGT-CGCATCCGGAGGCCGTTTTGCCTGTAAGCTTCCGCGCTTG
ACCGGGAACTT---TTCCAGGTCGCGTTGGATGAAGCCACTCTGACTTTGGCCATCCGCC
GGTACTCCG-------GTTTCAGACCGTGCGATATC------------------------
----------------GCACCCACCTTTGCAACACGAGCTGGACGCGCTCCGTCGTAGTC
CGCCGTCGGTCCAAGTGCTTCGCAGTCTCTGCCCCGT-GCAATCTGGGTCACTCCAGTGG
GGGCGGGGGCGCACGTTTCTTTGACGATGCTCGGCTCCCGGTTGAGGTCGCCCACGTGAC
GAACGCACGTCTGCGAGGGCGGCAGGGAATTATTCGACCGCGGCTGCCTAGAGCTACCTT
TCTCGTT---TCTTGCCGCGCAACAGATTGCTGCGCCGTCCGGGCGCCGTGGTTGTAGCT
TCCGGGGATGGAATGCGAAGCCCGGCGTTTCATTGAGATGGACGATGACGCGCTCGACCG
CGC---------------------------

#101_sample_Haemaphysalis_longicornis
-----------------------GCGCCCGTTGGGTGCGGTGCTCGAGACTCGTTTTGAC
CGCGTCGGCGTTATGGACAGCACGTTGAACGTGAAAAG-----CTTGTGCAGAGGACGTC
GTTG---GACGAGGAGATGTCAGAGATTGGAGTGCACGCGCAAAGGGGAGGGTCCC--GG
GGGATGCGTTCCCCGGCCCTC-------CAGCGCTGGCGTGTTGGGAAGTCTGA-ATCGC
GCGCGAAGCGGG-A-TCGCC----CTTCGAAAAGCG-------------TCTGGAGTCGG
AATCGGGACGCCGAA---TCGGATTCGAAG-GTTGCGTGAGCGCGTGTGAAAGACGACGC
CGGATGAGCGCTTGGCGGGGAACGGATGCATCCCCTGCGCTCGTGCCTCTTACGACACTT
TCTCTCGGAAACCG-CGAATCGGCTGCGAAACCTCCCGAAGGGTGCGGAGGCGAGCAGAA
GCGGTGAGCCGCGAATCGGCTGCGAAACCTCCCGAAGGGTGCGGAG-GCGAG-CAGAAGC
GGACGCCGAGAGTCCTGGCACACCGTCGGAAGAAG--GGCTAAGTGCAGCCGAGCGCGCC
TGAAGGTGCGCACGGCGTGCGGATCCTTTTTTTTCCCCTCGGCTTGTGCAGTCGTCTCTG
AG-ATTCGGAATTCTCCGAGTTAGAGTCCACGACGAGGAGAGTTGAAACGCGAATCGGCC
GCGGCAGTCCTTTCGATGGGTGAAAAGGGCGCGTG-GAGGCGTTTCCTCTCCGTTTCGA-
-----ACGCGCGCGCGTTGGCCCCCC-G-GGAATAA-------AGGCGCG-CGCCGG---
CTCGACCAAAC--TTCGCTGCAGG-AAAGCCCTCGACC-TGGAAGGAGATTGCCTGTG-T
G-GTGGGAAGGA-GTTTC--TTGCGTCGG-CCGGTGCCCCCGG----TTTCTCCGTGG-T
GGG-AAAACAT---CGTG--TTCGTGC----GCTCCCGGG--TGGAAAGTGG--------
-----TGG--CCTCGTAG------------CAGAGGAAAG--------------------
-------------CGGCGC-----------------------------------------
-----GTGATTGCCTT---CTCGCCGG---TACGA--CCGCAGGT-ACGAAAAAGGGCGA
GTGTGCAG-TTGCGGTCGTGGCTTTGCAGTAGACGGTTCTC-------------------
TTTTGGGATGGATGCTGTGATGGCTTTCCCGCTGAGCCCGCACTTGTAAGTGTGGGGCTC
GCGGTACAACGAGAGTTGT-CGCATCCGGAGGCCGTTTTGCCTGTAAGCTTCCGCGCTTG
ACCGGGAACTT---TTCCAGGTCGCGTTGGATGAAGCCACTCTGACTTTGGCCATCCGCC
GGTACTCCG-------GTTTCAGACCGTGCGATATC------------------------
----------------GCACCCACCTTTGCAAAACGAGCTGGACGCGCTCCGTCGTAGTC
CGCCGTCGGTCCAAGTGCTTCGCAGTCTCTGCCCCGT-GCAATCTGGGTCACTCCAGTGG
GGGCGGGGGCGCACGTTTCTTTGACGATGCTCGGCTCCCGGTTGAGGTCGCCCACGTGAC
GAACGCACGTCTGCGAGGGCGGCAGGGAATTATTCGACCGCGGCTGCCTAGAGCTACCTT
TCTCGTT---TCTTGCCGCGCAACAGATTGCTGCGCCGTCCGGGCGCCGTGGTTGTAGCT
TCCGGGGATGGAATGCGAAGCCCGGCGTTTCATTGAGATGGACGATGACGCGCTCGACCG
CGC---------------------------

#104_sample_Haemaphysalis_longicornis
-----------AGAGAGTGTCGTGCGCCCGTTGGGTGCGGTGCTCGAGACTCGTTTTGAC
CGCGTCGGCGTTATGGACAGCACGTTGAACGTGAAAAG-----CTTGTGCAGAGGACGTC
GTTG---GACGAGGAGATGTCAAAGATTGGAGTGCACGCGCAAAGGGGAGGGTCCC--GG
GGGATGCGTTCCCCGGCCCTC-------CAGCGCTGGCGGGTTGGGAAGTCTGA-ATCGC
GCGCGAAGCGGG-A-TCGCC----CTTCGAAAAGCG-------------TCTGGAGTCGG
AATCGGGACGCCGAA---TCGGATTCGAAG-GTTGCGTGAGCGCGTGTGAAAGACGACGC
CGGATGAGCGCTTGGCGGGGAACGGATGCATCCCCTGCGCTCGTGCCTCTTACGACACTT
TCTCTCGGAAACCG-CGAATCGGCTGCGAAACCTCCCGAAGGGTGCGGAGGCGAGCAAAA
GCGGTGAGCCGCGAATCGGCTGCGAAACCTCCCGAAGGGTGCGGAG-GCGAG-CAGAAGC
GGACGCCGAGAGTCCTGGCACACCGTCGGAAGAAG--GGCTAAGTGCAGCCGAGCGCGCC
TGAAGGTGCGCACGGCGTGCGGATCCTTTTTTTTCCCCTCGGCTTGTGCAGTCGTCTCTG
AG-ATTCGGAATTCTCCGAGTTAGAGTCCACGACGAGGAGAGTTGAAACGCGAATCGGCC
GCGGCAGTCCTTTCGATGGGTGAAAAGGGCGCGTG-GAGGCGTTTCCTCTCCGTTTCGA-
-----ACGCGCGCGCGTTGGCCCCCCCG-GGAATAA-------GGGCGCG-CGCCGG---
CTCGACCAAAC--TTCGCTGCAGG-AAAGCCCTCGACC-TGGAGGAGATT-GCCTGTG-T
G-TTGGGAAGGA-GTTTC--TTGCGTCGG-CCGGTGCCCCCGG----TTTCTCCGTGG-T
GGG-AAAACAA---CGTG--TTCGTGC----GGTCCCGGG--TGGAAAGTGG--------
-----TGG--CCTCGTAG------------CAGAGGAAAG--------------------
-------------CGGCGC-----------------------------------------
-----GTGATTGCCTT---CTCGCCTG---TACGA--ACGCACGT-ACGAAAAAGGGCGA
GTGTGCAG-TTGCGGTCGTGGCTTTGCAGTAGACGGTTCTC-------------------
TTTTGGGATGGATGCTGTGATGGCTTTCCCGCTGAGCCCGCACTTGTAAGTGTGGGGCTC
GCGGTACAACGAGAGTTGT-CGCATCCGGAGGCCGTTTTGCCTGTAAGCTTCCGCGCTTG
ACCGGGAACTT---TTCCAGGTCGCGTTGGATGAAGCCACTCTGACTTTGGCCGTCCGCC
GGTACTCCG-------GTTTCAGACCGTGCGATATC------------------------
----------------GCACCCACCTTTGCAAAACGAGCTGGACGCGCTCCGTCGTAGTC
CGCCGTCGGTCCAAGTGCTTCGCAGTCTTTGCCCCGT-GCAATCTGGGTCACTCCAGTGG
GGGCGGGGGCGCACGTTTCTTTGACGATGCTCGGCTCCCGGTTGAGGTCGCCCACGTGAC
GAACGCACGTTTGCGAGGGCGGCAGGGAATTATTCGACCGCGGCTGCCTAGAGCTACCTT
TCTCGTT---TCTTGCCGCGCAACAGATTGCTGCGCCGTCCGGGCGCCGTGGTTGTAGCT
TCCGGGGATGGAATGCGAAGCCTGGCGTTTCATTGAGATGGACGATGACGCGCTCGACCG
CGC---------------------------

#109_sample_Haemaphysalis_longicornis
ATCATATATCAAGAGAGTGTCGTGCGCCCGTTGGGTGCGGTGCTCGAGACTCGTTTTGAC
CGCGTCGGCGTTATGGACAGCACGTTGAACGTGAAAAG-----CTTGTGCAGAGGACGTC
GTTG---GACGAGGAGATGTCAGAGATTGGAGTGCACGCGCAAAGGGGAGGGTCCC--GG
GGGATGTGTTCCCCGGCCCTC-------CAGCGCTGGCGGGTTGGGAAGTCTGA-ATCGC
GCGCGAAGCGGG-A-TCGCC----CTTCGAAAAGCG-------------TCTGGAGTCGG
AATCGGGACGCCGAA---TCGGATTCGAAG-GTTGCGTGAGCGCGTGTGAAAGACGACGC
CGGATGAGCGCTTGGCGGGGAACGGATGCATCCCCTGCGCTCGTGCCTCTTGCGACACTT
TCTCTCGGAAACCG-CGAATCGGCTGCGAAACCTCCCGAAGGGTGCGGAGGCGAGCAGAA
GCGGTGAGCCGCGAATCGGCTGCGAAACCTCCCGAAGGGTGCGGAG-GCGAG-CAGAAGC
GGACGCCGAGAGTCCTGGCACACCGTCGGAAGAAG--GGCTAAGTGCAGCCGAGCGCGCC
TGAAGGTGCGCATGGCGTGCGGATCCTTTTTTTTCCCCTCGGCTTGTGCAGTCGTCTCTG
AG-ATTCGGAATTCTCCGAGTTAGAGTCCACGACGAGGAGAGTTGAAACGCGAATCGGCC
GCGGCAGTCCTTTCGATGGGTGAAAAGGGCGCGTG-GAGGCGTTTCCTCTCCGTTTCGA-
-----ACGCGCGCGCGTTGGCCCCCC-G-GGAATAA-------GGGCGCG-CGCCGG---
CTCGACCAAAC--TTCGCTGCAGG-AAAGCCCTCGACC-TGGAGGAGATT-GCCTGTG-T
G-TTGGGAAGGA-GTGTC--TTGCGTCGG-CCGGTGCCCCCGG----TTTCTCCGTGG-T
GGG-AAAACAA---CGTG--TTCGTGC----GGTCCCGGG--TGGAAAGTGG--------
-----TGG--CCTCGTAG------------CAGAGGAAAG--------------------
-------------CGGCGC-----------------------------------------
-----GTGATTGCCTT---CTCGCCTG---TACGA--ACGCACGT-ACGAAAAAGGGCGA
GTGTGCAG-TTGCGGTCGTGGCTTTGCAGTAGACGGTTCTC-------------------
TTTTGGGATGGATGCTGTGATGGCTTTCCCGCTGAGCCCGCACTTGTAAGTGTGGGGCTC
GCGGTACAACGAGAGTTGT-CGCATCCGGAGGCCGTTTTGCCTGTAAGCTTCCGCGCTTG
ACCGGGAACTT---TTCCAGGTCGCGTTGGATGAAGCCACTCTGACTTTGGCCGTCCGCC
GGTACTCCG-------GTTTCAGACCGTGCGATATC------------------------
----------------GCACCCACCTTTGCAAAACGAGCTGGACGCGCTCCGTCGTAGTC
CGCCGTCGGTCCAAGTGCTTCGCAGTCTCTGCCCCGT-GCAATCTGGGTCACTCCAGTGG
GGGCGGGGGCGCACGTTTCTTTGACGATGCTCGGCTCCCGGTTGAGGTCGCCCACGTGAC
GAACGCACGTCTGCGAGGGCGGCAGGGAATTATTCGACCGCGGCTGCCTAGAGCTACCTT
TCTCGTT---TCTTGCCGCGCAACAGATTGCTGCGCCGTCCGGGCGCCGTGGTTGTAGCT
TCCGGGGATGGAATGCGAAGCCCGGCGTTTCATTGAGATGGACGATGACGCGCTCGACCG
CGC---------------------------

#111_sample_Haemaphysalis_longicornis
-----------AGAGAGTGTCGTGCGCCCGTTGGGTGCGGTGCTCGAGACTCGTTTTGAC
CGCGTCGGCGTTATGGACAGCACGTTGAACGTGAAAAG-----CTTGTGCAGAGGACGTC
GTTG---GACGAGGAGATGTCAGAGATTGGAGTGCACGCGCAAAGGGGAGGGTCCC--GG
GGGATGCGTTCCCCGGCCCTC-------CAGCGCTGGCGTGTTGGGAAGTCTGA-ATCGC
GCGCGAAGCGGG-A-TCGCC----CTTCGAAAAGCG-------------TCTGGAGTCGG
AATCGGGACGCCGAA---TCGGATTCGAAG-GTTGCGTGAGCGCGTGTGAAAGACGACGC
CGGATGAGCGCTTGGCGGGGAACGGATGCATCCCCTGCGCTCGTGCCTCTTACGACACTT
TCTCTCGGAAACCG-CGAATCGGCTGCGAAACCTCCCGAAGGGTGCGGAGGCGAGCAGAA
GCGGTGAGCCGCGAATCGGCTGCGAAACCTCCCGAAGGGTGCGGAG-GCGAG-CAGAAGC
GGACGCCGAGAGTCCTGGCACACCGTCGGAAGAAG--GGCTAAGTGCAGCCGAGCGCGCC
TGAAGGTGCGCACGGCGTGCGGATCCTTTTTTTTCCCCTCGGCTTGTGCAGTCGTCTCTG
AG-ATTCGGAATTCTCCGAGTTAGAGTCCACGACGAGGAGAGTTGAAACGCGAATCGGCC
GCGGCAGTCCTTTCGATGGGTGAAAAGGGCGCGTG-GAGGCGTTTCCTCTCCGTTTTGA-
-----ACGCGCGTGCGTTGGCCCCCACG-GGAATAA-------GGGCGCG-CGCCGG---
CTCGACCAAAC--TTCGCTGCAGG-AAAGCCCTCGACC-TGGAGGAGATT-GCCTGTG-T
G-TTGGGAAGGA-GTTTC--TTGCGTCGG-CCGGTGCCCCCGG----TTTCTCCGTGG-T
GGG-AAAA------CGTG--TTCGTGC----GGTCCCGGG--TGGAAAGTGG--------
-----TGG--CCTCGTAG------------CAGAGGAAAG--------------------
-------------CGGCGC-----------------------------------------
-----GTGATTGCCTT---CTCGCCTG---TACGA--ACGCACGT-ACGAAAAAGGGCGA
GTGTGCAG-TTGCGGTCGTGGCTTTGCAGTAGACGGTTCTC-------------------
TTTTGGGATGGATGCTGTGATGGCTTTCCCGCTGAGCCCGCACTTGTAAGTGTGGGGCTC
GCGGTACAACGAGAGTTGT-CGCATCCGGAGGCCGTTTTGCCTGTAAGCTTCCGCGCTTG
ACCGGGAACTT---TTCCAGGTCGCGTTGGATGAAGCCACTCTGACTTTGGCCATCCGCC
GGTACTCCG-------GTTTCAGACCGTGCGATATC------------------------
----------------GCACCCACCTTTGCAAAACGAGCTGGACGCGCTCCGTCGTAGTC
CGCCGTCGGTCCAAGTGCTTCGCAGTCTCTGCCCCGT-GCAATCTGGGTCACTCCAGTGG
GGGCGGGGGCGCACGTTTCTTTGACGATGCTCGGCTCCCGGTTGAGGTCGCCCACGTGAC
GAACGCACGTCTGCGAGGGCGGCAGGGAATTATTCGACCGCGGCTGCCTAGAGCTACCTT
TCTCGTT---TCTTGCCGCGCAACAGATTGCTGCGCCGTCCGGGCGCCGTGGTTGTAGCT
TCCGGGGATGGAATGCGAAGCCCGGCGTTTCATTGAGATGGACGATGACGCGCTCGACCG
CGC---------------------------

#114_sample_Haemaphysalis_longicornis
ATCATATATCA-GAGAGTGTCGTGCGCCCGTTGGGTGCGGTGCTCGAGACTCGTTTTGAC
CGCGTCGGCGTTATGGACAGCACGTTGAACGTGAAAAG-----CTTGTGCAGAGGACGTC
GTTG---GACGAGGAGATGTCAGAGATTGGAGTGCACGCGCAAAGGGGAGGGTCCC--GG
GGGATGCGTTCCCCGGCCCTC-------CAGCGCTGGCGTGTTGGGAAGTCTGA-ATCGC
GCGCGAAGCGGG-A-TCGCC----CTTCGAAAAGCG-------------TCTGGAGTCGG
AATCGGGACGCCGAA---TCGGATTCGAAG-GTTGCGTGAGCGCGTGTGAAAGGCGACGC
CGGATGAGCGCTTGGCGGGGAACGGATGCATCCCCTGCGCTCGTGCCTCTTGCGACACTT
TCTCTCGGAAACCG-CGAATCGGCTGCGAAACCTCCCGAAGGGTGCGGAGGCGAGCAGAA
GCGGTGAGCCGCGAATCGGCTGCGAAACCTCCCGAAGGGTGCGGAG-GCGAG-CAGAAGC
GGACGCCGAGAGTCCTGGCACACCGTCGGAAGAAG--GGCTAAGTGCAGCCGAGCGCGCC
TGAAGGTGCGCACGGCGTGCGGATCCTTTTTTTTCCCCTCGGCTTGTGCAGTCGTCTCTG
AG-ATTCGGAATTCTCCGAGTTAGAGTCCACGACGAGGAGAGTTGAAACGCGAATCGGCC
GCGGCAGTCCTTTCGATGGGTGAAAAGGGCGCGTG-GAGGCGTTTCCTCTCCGTTTCGA-
-----ACGCGCGCGCGTTGGCCCCCCCG-GGAAATA-------AGGCGCG-CGCCCG---
CTTGACCAACT--TTCGTTGCAGG-AAAGCCTTCAACC-TGGAGGAGATTGGCTGGTG-T
G-TTGGGAAGGA-ATTTCC-TTGCGTCCG-CCGGTGCCCCCGGG--TTTTCTCCGTGG-T
GGG-GAAAAACAAACGTGG-TTCGTGCC---GGTCCCGGGGTTGGAAAGTGGG-------
-----TGGGCCTTCGTAG------------CAGAAGGAAAG-------------------
------------CCGGCGCC----------------------------------------
-----GTGATTGCTTC---CTCGCCTG---TACGAA-CCGCACGTTACGAAAAAGGGCGA
GTGTGCAG-TTGCGGTCGTGGCTTTGCAGTAGACGGTTTTC-------------------
TTTTGGGATGGATGCTGTGATGGCTTTTCCGCTGAGCCCGCACTTGTAAGTGTGGGGCTC
GCGGTACAACGAGAGTTGT-CGCATCCGGAGGCCGTTTTGCCTGTAAGCTTCCGCGCTTG
ACCGGGAACTT---TTCCAGGTCGCGCAGGATGAAGCCACTCTGACTTTGGCCATCCGCC
GGTACTCCG-------GTTTCAGACCGTGCGATATC------------------------
----------------GCACCCACCTTTGCAAAACGAGCTGGACGCGCTCCGTCGTAGTC
CGCCGTCGGTCCAAGTGCTTCGCAGTCTCTGCCCCGT-GCAATCTGGGTCACTCCAGTGG
GGGCGGGGGCGCACGTTTCTTTGACGATGCTCGGCTCCCGGTTGAGGTCGCCCACGTGAC
GAACGCACGTCTGCGAGGGCGGCAGGGAATTATTCGACCGCGGCTGCCTAGAGCTACCTT
TCTCGTT---TCTTGCCGCGCAACAGATTGCTGCGCCGTCCGGGCGCCGTGGTTGTAGCT
TCCGGGGATGGAATGCGAAGCCCGGCGTTTCATTGAGATGGACGATGACGCGCTCGAC-G
CGC---------------------------

#116_sample_Haemaphysalis_longicornis
-----------AGAGAGTGTCGTGCGCCCGTTGGGTGCGGTGCTCGAGACTCGTTTTGAC
CGCGTCGGCGTTATGGACAGCACGTTGAACGTGAAAAG-----CTTGTGCAGAGGACGTC
GTTG---GACGAGGAGATGTCAGAGATTGGAGTGCACGCGCAAAGGGGAGGGTCCC--GG
GGGATGCGTTCCCCGGCCCTC-------CAGCGCTGGCGTGTTGGGAAGTCTGA-ATCGC
GCGCGAAGCGGG-A-TCGCC----CTTCGAAAAGCG-------------TCTGGAGTCGG
AATCGGGACGCCGAA---TCGGATTCGAAG-GTTGCGTGAGCGCGTGTGAAAGACGACGC
CGGATGAGCGCTTGGCGGGGAACGGATGCATCCCCTGCGCTCGTGCCTCTTACGACACTT
TCTCTCGGAAACCG-CGAATCGGCTGCGAAACCTCCCGAAGGGTGCGGAGGCGAGCAGAA
GCGGTGAGCCGCGAATCGGCTGCGAAACCTCCCGAAGGGTGCGGAG-GCGAG-CAGAAGC
GGACGCCGAGAGTCCTGGCACACCGTCGGAAGAAG--GGCTAAGTGCAGCCGAGCGCGCC
TGAAGGTGCGCATGGCGTGCGGATCCTTTTTTTTCCCCTCGGCTTGTGCAGTCGTCTCTG
AG-ATTCGGAATTCTCCGAGTTAGAGTCCACGACGAGGAGAGTTGAAACGCGAATCGGCC
GCGGCAGTCCTTTCGATGGGTGAAAAGGGCGCGTG-GAGGCGTTTCCTCTCCGTTTCGA-
-----ACGCGCGCGCGTTGGCCCCCCCG-GGAATAA-------GGGCGCG-CGCCGG---
CTCGACCAAAC--TTCGCTGCAGG-AAAGCCCTCGACC-TGGAGGAGATT-GCCTGTG-T
G-TTGGGAAGGA-GTTTC--TTGCGTCGG-CCGGTGCCCCCGG----TTTCTCCGTGG-T
GGG-AAAACAA---CGTG--TTCGTGC----GGTCCCGGG--TGGAAAGTGG--------
-----TGG--CCTCGTAG------------CAGAGGAAAG--------------------
-------------CGGCGC-----------------------------------------
-----GTGATTGCCTT---CTCGCCTG---TACGA--ACGCACGT-ACGAAAAAGGGCGA
GTGTGCAG-TTGCGGTCGTGGCTTTGCAGTAGACGGTTCTC-------------------
TTTTGGGATGGATGCTGTGATGGCTTTCCCGCTGAGCCCGCACTTGTAAGTGTGGGGCTC
GCGGTACAACGAGAGTTGT-CGCATCCGGAGGCCGTTTTGCCTGTAAGCTTCCGCGCTTG
ACCGGGAACTT---TTCCAGGTCGCGTTGGATGAAGCCACTCTGACTTTGGCCATCCGCC
GGTACTCCG-------GTTTCAGACCGTGCGATATC------------------------
----------------GCACCCACCTTTGCAACACGAGCTGGACGCGCTCCGTCGTAGTC
CGCCGTCGGTCCAAGTGCTTCGCAGTCTCTGCCCCGT-GCAATCTGGGTCACTCCAGTGG
GGGCGGGGGCGCACGTTTCTTTGACGATGCTCGGCTCCCGGTTGAGGTCGCCCACGTGAC
GAACGCACGTCTGCGAGGGCGGCAGGGAATTATTCGACCGCGGCTGCCTAGAGCTACCTT
TCTCGTT---TCTTGCCGCGCAACAGATTGCTGCGCCGTCCGGGCGCCGTGGTTGTAGCT
TCCGGGGATGGAATGCGAAGCCCGGCGTTTCATTGAGATGGACGATGACGCGCTCGACCG
CGC---------------------------

#120_sample_Haemaphysalis_longicornis
ATCATATATCAAGAGAGTGTCGTGCGCCCGTTGGGTGCGGTGCTCGAGACTCGTTTTGAC
CGCGTCGGCGTTATGGACAGCACGTTGAACGTGAAAAG-----CTTGTGCAGAGGACGTC
GTTG---GACGAGGAGATGTCAGAGATTGGAGTGCACGCGCAAAGGGGAGGGTCCC--GG
GGGATGCGTTCCCCGGCCCTC-------CAGCGCTGGCGTGTTGGGAAGTCTGA-ATCGC
GCGCGAAGCGGG-A-TCGCC----CTTCGAAAAGCG-------------TCTGGAGTCGG
AATCGGGACGCCGAA---TCGGATTCGAAG-GTTGCGTGAGCGCGTGTGAAAGACGACGC
CGGATGAGCGCTTGGCGGGGAACGGATGCATCCCCTGCGCTCGTGCCTCTTACGACACTT
TCTCTCGGAAACCG-CGAATCGGCTGCGAAACCTCCCGAAGGGTGCGGAGGCGAGCAGAA
GCGGTGAGCCGCGAATCGGCTGCGAAACCTCCCGAAGGGTGCGGAG-GCGAG-CAGAAGC
GGACGCCGAGAGTCCTGGCACACCGTCGGAAGAAG--GGCTAAGTGCAGCCGAGCGCGCC
TGAAGGTGCGCACGGCGTGCGGATCCTTTTTTTTCCCCTCGGCTTGTGCAGTCGTCTCTG
AG-ATTCGGAATTCTCCGAGTTAGAGTCCACGACGAGGAGAGTTGAAACGCGAATCGGCC
GCGGCAGTCCTTTCGATGGGTGAAAAGGGCGCGTG-GAGGCGTTTCCTCTCCGTTTCGA-
-----ACGCGCGCGCGTTGGCCCCCC-G-GGAATAA-------GGGCGCG-CGCCGG---
CTCGACCAAAC--TTCGCTGCAGG-AAAGCCCTCGACC-TGGAGGAGATT-GCCTGTG-T
G-TTGGGAAGGA-GTTTC--TTGCGTCGG-CCGGTGCCCCCGG----TTTCTCCGTGG-T
GGG-AAAACAA---CGTG--TTCGTGC----GGTCCCGGG--TGGAAAGTGG--------
-----TGG--CCTCGTAG------------CAGAGGAAAG--------------------
-------------CGGCGC-----------------------------------------
-----GTGATTGCCTT---TTTGCCTG---TACGA--ACGCACGT-ACGAAAAAGGGCGA
GTGTGCAG-TTGCGGTCGTGGCTTTGCAGTAGACGGTTCTC-------------------
TTTTGGGATGGATGCTGTGATGGCTTTCCCGCTGAGCCCGCACTTGTAAGTGTGGGGCTC
GCGGTACAACGAGAGTTGT-CGCATCCGGAGGCCGTTTTGCCTGTAAGCTTCCGCGCTTG
ACCGGGAACTT---TTCCAGGTCGCGTTGGATGAAGCCACTCTGACTTTGGCCATCCGCC
GGTACTCCG-------GTTTCAGACCGTGCGATATC------------------------
----------------GCACCCACCTTTGCAACACGAGCTGGACGCGCTCCGTCGTAGTC
CGCCGTCGGTCCAAGTGCTTCGCAGTCTCTGCCCCGT-GCAATCTGGGTCACTCCAGTGG
GGGCGGGGGCGCACGTTTCTTTGACGATGCTCGGCTCCCGGTTGAGGTCGCCCACGTGAC
GAACGCACGTCTGCGAGGGCGGCAGGGAATTATTCGACCGCGGCTGCCTAGAGCTACCTT
TCTCGTT---TCTTGCCGCGCAACAGATTGCTGCGCCGTCCGGGCGCCGTGGTTGTAGCT
TCCGGGGATGGAATGCGAAGCCCGGCGTTTCATTGAGATGGACGATGACGCGCTCGACCG
CGC---------------------------

#153_sample_Haemaphysalis_longicornis
GATATATATCAAGAGAGTGTCGTGCGCCCGTTGGGTGCGGTGCTCGAGACTCGTTTTGAC
CGCGTCGGCGTTATGGACAGCACGTTGAACGTGAAAAG-----CTTGTGCAGAGGACGTC
GTTG---GACGAGGAGATGTCAGAGATTGGAGTGCACGCGCAAAGGGGAGGGTCCC--GG
GGGATGTGTTCCCCGGCCCTC-------CAGCGCTGGCGTGTTGGGAAGTCTGA-ATCGC
GCGCGAAGCGGG-A-TCGCC----CTTCGAAAAGCG-------------TCTGGAGTCGG
AATCGGGACGCCGAA---TCGGATTCGAAG-GTTGCGTGAGCGCGTGTGAAAGACGACGC
CGGATGAGCGCTTGGCGGGGAACGGATGCATCCCCTGCGCTCGTGCCTCTTGCGACACTT
TCTCTCGGAAACCG-CGAATCGGCTGCGAAACCTCCCGAAGGGTGCGGAGGCGAGCAGAA
GCGGTGAGCCGCGAATCGGCTGCGAAACCTCCCGAAGGGTGCGGAG-GCGAG-CAGAAGC
GGACGCCGAGAGTCCTGGCACACCGTCGGAAGAAG--GGCTAAGTGCAGCCGAGCGCGCC
TGAAGGTGCGCACGGCGTGCGGATCCTTTTTTTTCCCCTCGGCTTGTGCAGTCGTCTCTG
AG-ATTCGGAATTCTCCGAGTTAGAGTCCACGACGAGGAGAGTTGAAACGCGAATCGGCC
GCGGCAGTCCTTTCGATGGGTGAAAAGGGCGCGTG-GAGGCGTTTCCTCTCCGTTTCGA-
-----ACGCGCGCGCGTTGGCCCCCC-G-GGAATAA-------GGGCGCG-CGCCGG---
CTCGACCAAAC--TTCGCTGCAGG-AAAGCCCTCGACC-TGGAGGAGATT-GCCTGTG-T
G-TTGGGAAGGA-GTTTC--TTGCGTCGG-CCGGTGCCCCCGG----TTTCTCCGTGG-T
GGG-AAAACAA---CGTG--TTCGTGC----GGTCCCGGG--TGGAAAGTGG--------
-----TGG--CCTCGTAG------------CAGAGGAAAG--------------------
-------------CGGCGC-----------------------------------------
-----GTGATTGCCTT---CTCGCCTG---TACGA--ACGCACGT-ACGAAAAAGGGCGA
GTGTGCAG-TTGCGGTCGTGGCTTTGCAGTAGACGGTTCTC-------------------
TTTTGGGATGGATGCTGTGATGGCTTTCCCGCTGAGCCCGCACTTGTAAGTGTGGGGCTC
GCGGTACAACGAGAGTTGT-CGCATCCGGAGGCCGTTTTGCCTGTAAGCTTCCGCGCTTG
ACCGGGAACTT---TTCCAGGTCGCGTTGGATGAAGCCACTCTGACTTTGGCCGTCCGCC
GGTACTCCG-------GTTTCAGACCGTGCGATATC------------------------
----------------GCACCCACCTTTGCAACACGAGCTGGACGCGCTCCGTCGTAGTC
CGCCGTCGGTCCAAGTGCTTCGCAGTCTCTGCCCCGT-GCAATCTGGGTCACTCCAGTGG
GGGCGGGGGCGCACGTTTCTTTGACGATGCTCGGCTCCCGGTTGAGGTCGCCCACGTGAC
GAACGCACGTCTGCGAGGGCGGCAGGGAATTATTCGACCGCGGCTGCCTAGAGCTACCTT
TCTCGTT---TCTTGCCGCGCAACAGATTGCTGCGCCGTCCGGGCGCCGTGGTTGTAGCT
TCCGGGGATGGAATGCGAAGCCCGGCGTTTC-----------------------------
------------------------------

#154_sample_Haemaphysalis_longicornis
-----------AGAGAGTGTCGTGCGCCCGTTGGGTGCGGTGCTCGAGACTCGTTTTGAC
CGCGTCGGCGTTATGGACAGCACGTTGAACGTGAAAAG-----CTTGTGCAGAGGACGTC
GTTG---GACGAGGAGATGTCAGAGATTGGAGTGCACGCGCAAAGGGGAGGGTCCC--GG
GGGATGCGTTCCCCGGCCCTC-------CAGCGCTGGCGTGTTGGGAAGTCTGA-ATCGC
GCGCGAAGCGGG-A-TCGCC----CTTCGAAAAGCG-------------TCTGGAGTCGG
AATCGGGACGCCGAA---TCGGATTCGAAG-GTTGCGTGAGCGCGTGTGAAAGACGACGC
CGGATGAGCGCTTGGCGGGGAACGGATGCATCCCCTGCGCTCGTGCCTCTTACGACACTT
TCTCTCGGAAACCG-CGAATCGGCTGCGAAACCTCCCGAAGGGTGCGGAGGCGTGCAGAA
GCGGTGAGCCGCGAATCGGCTGCGAAACCTCCCGAAGGGTGCGGAG-GCGAG-CAGAAGC
GGACGCCGAGAGTCCTGGCACACCGTCGGAAGAAG--GGCTAAGTGCAGCCGAGCGCGCC
TGAAGGTGCGCACGGCGTGCGGATCCTTTTTTTTCCCCTCGGCTTGTGCAGTCGTCTCTG
AG-ATTCGGAATTCTCCGAGTTAGAGTCCACGACGAGGAGAGTTGAAACGCGAATCGGCC
GCGGCAGTCCTTTCGATGGGTGAAAAGGGCGCGTG-GAGGCGTTTCCTCTCCGTTTCGA-
-----ACGCGCGCGCGTTGGCCCCCCCG-GGAATAA-------GGGCGCG-CGCCGG---
CTCGACCAAAC--TTCGCTGCAGG-AAAGCCCTCGACC-TGGAGGAGATT-GCCTGTG-T
G-TTGGGAAGGA-GTTTC--TTGCGTCGG-CCGGTGCCCCCGG----TTTCTCCGTGG-T
GGG-AAAACAA---CGTG--TTCGTGC----GGTCCCGGG--TGGAAAGTGG--------
-----TGG--CCTCGTAG------------CAGAGGAAAG--------------------
-------------CGGCGC-----------------------------------------
-----GTGATTGCCTT---CTCGCCTG---TACGA--ACGCACGT-ACGAAAAAGGGCGA
GTGTGCAG-TTGCGGTCGTGGCTTTGCAGTAGACGGTTCTC-------------------
TTTTGGGATGGATGCTGTGATGGCTTTCCCGCTGAGCCCGCACTTGTAAGTGTGGGGCTC
GCGGTACAACGAGAGTTGT-CGCATCCGGAGGCCGTTTTGCCTGTAAGCTTCCGCGCTTG
ACCGGGAACTT---TTCCAGGTCGCGTTGGATGAAGCCACTCTGACTTTGGCCGTCCGCC
GGTACTCCG-------GTTTCAGACCGTGCGATATC------------------------
----------------GCACCCACCTTTGCAACACGAGCTGGACGCGCTCCGTCGTAGTC
CGCCGTCGGTCCAAGTGCTTCGCAGTCTCTGCCCCGT-GCAATCTGGGTCACTCCAGTGG
GGGCGGGGGCGCACGTTTCTTTGACGATGCTCGGCTCCCGGTTGAGGTCGCCCACGTGAC
GAACGCACGTCTGCGAGGGCGGCAGGGAATTATTCGACCGCGGCTGCCTAGAGCTACCTT
TCTCGTT---TCTTGCCGCGCAACAGATTGCTGCGCCGTCCGGGCGCCGTGGTTGTAGCT
TCCGGGGATGGAATGCGAAGCCTGGCGTTTCATTGAGATGGACGATGACGCGCTCGACCG
CGC---------------------------

#160_sample_Haemaphysalis_longicornis
---ATATATCAAGAGAGTGTCGTGCGCCCGTTGGGTGCGGTGCTCGAGACTCGTTTTGAC
CGCGTCGGCGTTATGGACAGCACGTTGAACGTGAAAAG-----CTTGTGCAGAGGACGTC
GTTG---GACGAGGAGATGTCAGAGATTGGAGTGCACGCGCAAAGGGGAGGGTCCC--GG
GGGATGCGTTCCCCGGCCCTC-------CAGCGCTGGCGTGTTGGGAAGTCTGA-ATCGC
GCGCGAAGCGGG-A-TCGCC----CTTCGAAAAGCG-------------TCTGGAGTCGG
AATCGGGACGCCGAA---TCGGATTCGAAG-GTTGCGTGAGCGCGTGTGAAAGACGACGC
CGGATGAGCGCTTGGCGGGGAACGGATGCATCCCCTGCGCTCGTGCCTCTTACGACACTT
TCTCTCGGAAACCG-CGAATCGGCTGCGAAACCTCCCGAAGGGTGCGGAGGCGAGCAGAA
GCGGTGAGCCGCGAATCGGCTGCGAAACCTCCCGAAGGGTGCGGAG-GCGAG-CAGAAGC
GGACGCCGAGAGTCCTGGCACACCGTCGGAAGAAG--GGCTAAGTGCAGCCGAGCGCGCC
TGAAGGTGCGCACGGCGTGCGGATCCTTTTTTTTCCCCTCGGCTTGTGCAGTCGTCTCTG
AG-ATTCGGAATTCTCCGAGTTAGAGTCCACGACGAGGAGAGTTGAAACGCGAATCGGCC
GCGGCAGTCCTTTCGATGGGTGAAAAGGGCGCGTG-GAGGCGTTTCCTCTCCGTTTCGA-
-----ACGCGCGCGCGTTGGCCCCCC-G-GGAATAA-------GGGCGCG-CGCCGG---
CTCGACCAAAC--TTCGCTGCAGG-AAAGCCCTCGACC-TGGAGGAGATT-GCCTGTG-T
G-TTGGGAAGGA-GTTTC--TTGCGTCGG-CCGGTGCCCCCGG----TTTCTCCGTGG-T
GGG-AAAACAA---CGTG--TTCGTGC----GGTCCCGGG--TGGAAAGTGG--------
-----TGG--CCTCGTAG------------CAGAGGAAAG--------------------
-------------CGGCGC-----------------------------------------
-----GTGATTGCCTT---TTTGCCTG---TACGA--ACGCACGT-ACGAAAAAGGGCGA
GTGTGCAG-TTGCGGTCGTGGCTTTGCAGTAGACGGTTCTC-------------------
TTTTGGGATGGATGCTGTGATGGCTTTCCCGCTGAGCCCGCACTTGTAAGTGTGGGGCTC
GCGGTACAACGAGAGTTGT-CGCATCCGGAGGCCGTTTTGCCTGTAAGCTTCCGCGCTTG
ACCGGGAACTT---TTCCAGGTCGCGTTGGATGAAGCCACTCTGACTTTGGCCGTCCGCC
GGTACTCCG-------GTTTCAGACCGTGCGATATC------------------------
----------------GCACCCACCTTTGCAAAACGAGCTGGACGCGCTCCGTCGTAGTC
CGCCGTCGGTCCAAGTGCTTCGCAGTCTCTGCCCCGT-GCAATCTGGGTCACTCCAGTGG
GGGCGGGGGCGCACGTTTCTTTGACGATGCTCGGCTCCCGGTTGAGGTCGCCCACGTGAC
GAACGCACGTCTGCGAGGGCGGCAGGGAATTATTCGACCGCGGCTGCCTAGAGCTACCTT
TCTCGTT---TCTTGCCGCGCAACAGATTGCTGCGCCGTCCGGGCGCCGTGGTTGTAGCT
TCCGGGGATGGAATGCGAAGCCCGGCGTTTCATTGAGATGGACGATGACGCGCTCGACCG
CGC---------------------------

#165_sample_Haemaphysalis_longicornis
ATCATATATCAAGAGAGTGTCGTGCGCCCGTTGGGTGCGGTGCTCGAGACTCGTTTTGAC
CGCGTCGGCGTTATGGACAGCACGTTGAACGTGAAAAG-----CTTGTGCAGAGGACGTC
GTTG---GACGAGGAGATGTCAGAGATTGGAGTGCACGCGCAAAGGGGAGGGTCCC--GG
GGGATGCGTTCCCCGGCCCTC-------CAGCGCTGGCGTGTTGGGAAGTCTGA-ATCGC
GCGCGAAGCGGG-A-TCGCC----CTTCGAAAAGCG-------------TCTGGAGTCGG
AATCGGGACGCCGAA---TCGGATTCGAAG-GTTGCGTGAGCGCGTGTGAAAGACGACGC
CGGATGAGCGCTTGGCGGGGAACGGATGCATCCCCTGCGCTCGTGCCTCTTACGACACTT
TCTCTCGGAAACCG-CGAATCGGCTGCGAAACCTCCCGAAGGGTGCGGAGGCGAGCAGAA
GCGGTGGGCCGCGAATCGGCTGCGAAACCTCCCGAAGGGTGCGGAG-GCGAG-CAGAAGC
GGACGCCGAGAGTCCTGGCACACCGTCGGAAGAAG--GGCTAAGTGCAGCCGAGCGCGCC
TGAAGGTGCGCACGGCGTGCGGATCCTTTTTTTTCCCCTCGGCTTGTGCAGTCGTCTCTG
AG-ATTCGGAATTCTCCGAGTTAGAGTCCACGACGAGGAGAGTTGAAACGCGAATCGGCC
GCGGCAGTCCTTTCGATGGGTGAAAAGGGCGCGTG-GAGGCGTTTCCTCTCCGTTTCGA-
-----ACGCGCGCGCGTTGGCCCCCCCG-GGAATAA-------GGGCGCG-CGCCGG---
CTCGACCAAAC--TTCGCTGCAGG-AAAGCCCTCGACC-TGGAGGAGATT-GCCTGTG-T
G-TTGGGAAGGA-GTTTC--TTGCGTCGG-CCGGTGCCCCCGG----TTTCTCCGTGG-T
GGG-AAAACAA---CGTG--TTCGTGC----GGTCCCGGG--TGGAAAGTGG--------
-----TGG--CCTCGTAG------------CAGAGGAAAG--------------------
-------------CGGCGC-----------------------------------------
-----GTGATTGCCTT---CTCGCCTG---TACGA--ACGCACGT-ACGAAAAAGGGCGA
GTGTGCAG-TTGCGGTCGTGGCTTTGCAGTAGACGGTTCTC-------------------
TTTTGGGATGGATGCTGTGATGGCTTTCCCGCTGAGCCCGCACTTGTAAGTGTGGGGCTC
GCGGTACAACGAGAGTTGT-CGCATCCGGAGGCCGTTTTGCCTGTAAGCTTCCGCGCTTG
ACCGGGAACTT---TTCCAGGTCGCGTTGGATGAAGCCACTCTGACTTTGGCCATCCGCC
GGTACTCCG-------GTTTCAGACCGTGCGATATC------------------------
----------------GCACCCACCTTTGCAAAACGAGCTGGACGCGCTCCGTCGTAGTC
CGCCGTCGGTCCAAGTGCTTCGCAGTCTCTGCCCCGT-GCAATCTGGGTCACTCCAGTGG
GGGCGGGGGCGCACGTTTCTTTGACGATGCTCGGCTCCCGGTTGAGGTCGCCCACGTGAC
GAACGCACGTCTGCGAGGGCGGCAGGGAATTATTCGACCGCGGCTGCCTAGAGCTACCTT
TCTCGTT---TCTTGCCGCGCAACAGATTGCTGCGCCGTCCGGGCGCCGTGGTTGTAGCT
TCCGGGGATGGAATGCGAAGCCCGGCGTTTCATTGAGATGGACGATGACGCGCTCGACCG
CGCCG-------------------------

#Hae_longicornis_JF758639
ATCATATATCAAGAGAGTGTCGTGCGCCCGTTGGGTGCGGTGCTCGAGACTCGTTTTGAC
CGCGTCGGCGTTATGGACAGCACGTTGAACGTGAAAAG-----CTTGTGCAGAGGACGTC
GTTG---GACGAGGAGATGTCAGAGATTGGAGTGCACGCGCAAAGGGGAGGGTCCC--GG
GGGATGCGTTCCCCGGCCCTC-------CAGCGCTGGCGTGTTGGGAAGTCTGA-ATCGC
GCGCGAAGCGGG-A-TCGCC----CTTCGAAAAGCG-------------TCTGGAGTCGG
AATCGGGACGCCGAA---TCGGATTCGAAG-GTTGCGTGAGCGCGTGTGAAAGACGACGC
CGGATGAGCGCTTGGCGGGGAACGGATGCATCCCCTGCGCTCGTGCCTCTTACGACACTT
TCTCTCGGAAACCG-CGAATCGGCTGCGAAACCTCCCGAAGGGTGCGGAGGCGAGCAGAA
GCGGTGAGCCGCGAATCGGCTGCGAAACCTCCCGAAGGGTGCGGAG-GCGAG-CAGAAGC
GGACGCCGAGAGTCCTGGCACACCGTCGGAAGAAG--GGCTAAGTGCAGCCGAGCGCGCC
TGAAGGTGCGCACGGCGTGCGGATCCTTTTTTTTCCCCTCGGCTTGTGCAGTCGTCTCTG
AG-ATTCGGAATTCTCCGAGTTAGAGTCCACGACGAGGAGAGTTGATACGCGAATCGGCC
GCGGCAGTCCTTTCGATGGGTGAAAAGGGCGCGTG-GAGGCGTTTCCTCTCCGTTTCGA-
-----ACGCGCGTGCGTTGGCCCCCCCG-GGAATAA--------GGCGCGGCGCCGG---
CTCGACCAAAC--TTCGCTGCAGG-AGAGACCTCTACACGTAGAGAGATC-GCGTGTG-T
T-GTGAGAGAGA-GTCTT----GTGTCGTCCCG-TGCGCCCCGC--GTTTCTCTGCG--T
GGTGAGAAC----ACGTGG-TTCGTGCG---GTTCCCGGG--TGGAAAGTTGG-------
-----TGG-CCTTCGTAGG-----------CAGGAGGAAAG-------------------
------------GCGGGGGC----------------------------------------
-----GTGATGCCCTTT--CTCGCCTGG--TCCGA---CGCCACTTCGAAAAAAGGGCGA
GTGTGCAG-TTGCGGTCGTGGCTTTGCAGTAGACGGTTCTC-------------------
TTTTGGGATGGATGCTGTGATGGCTTTCCCGCTGAGCCCGCACTTGTAAGTGTGGGGCTC
GCGGTACAACGAGAGTTGT-CGCATCCGGAGGCCGTTTTGCCTGTAAGCTTCCGCGCTTG
ACCGGGAACTT---TTCCAGGTCGCGTTGGATGAAGCCACTCTGACTTTGGCCATCCGCC
GGTACTCCG-------GTTTCAGACCGTGCGATATC------------------------
----------------GCACCCACCTTTGCAACACGAGCTGGACGCGCTCCGTCGTAGTC
CGCCGTCGGTCCAAGTGCTTCGCAGTCTCTGCCCCGT-GCAATCTGGGTCACTCCAGTGG
GGGCGGGGGCGCACGTTTCTTTGACGATGCTCGGCTCCCGGTTGAGGTCGCCCACGTGAC
GAACGCACGTCTGCGAGGGCGGCAGGGAATTATTCGACCGCGGCTGCCTAGAGCTACCTT
TCTCGTT---TCTTGCCGCGCAACAGATTGCTGCGCCGTCCGGGCGCCGTGGTTGTAGCT
TCCGGGGATGGAATGCGAAGCCCGGCGTTTCATTGAGATGGACGATGACGCGCTCGACCG
CGCCGGAAACGAAAACGTATATCCGTGTC-

#Hae_longicornis_JF758638
ATCATATATCAAGAGAGTGTCGTGCGCCCGTTGGGTGCGGTGCTCGAGACTCGTTTTGAC
CGCGTCGGCGTTATGGACAGCACGTTGAACGTGAAAAG-----CTTGTGCAGAGGACGTC
GTTG---GACGAGGAGATGTCAGAGATTGGAGTGCACGCGCAAAGGGGAGGGTCCC--GG
GGGATGCGTTCCCCGGCCCTC-------CAGCGCTGGCGTGTTGGGAAGTCTGA-ATCGC
GCGCGAAGCGGG-A-TCGCC----CTTCGAAAAGCG-------------TCTGGAGTCGG
AATCGGGACGCCGAA---TCGGATTCGAAG-GTTGCGTGAGCGCGTGTGAAAGACGACGC
CGGATGAGCGCTTGGCGGGGAACGGATGCATCCCCTGCGCTCGTGCCTCTTACGACACTT
TCTCTCGGAAACCG-CGAATCGGCTGCGAAACCTCCCGAAGGGTGCGGAGGCGAGCAGAA
GCGGTGAGCCGCGAATCGGCTGCGAAACCTCCCGAAGGGTGCGGAG-GCGAG-CAGAAGC
GGACGCCGAGAGTCCTGGCACACCGTCGGAAGAAG--GGCTAAGTGCAGCCGAGCGCGCC
TGAAGGTGCGCACGGCGTGCGGATCCTTTTTTTTCCCCTCGGCTTGTGCAGTCGTCTCTG
AG-ATTCGGAATTCTCCGAGTTAGAGTCCACGACGAGGAGAGTTGAAACGCGAATCGGCC
GCGGCAGTCCTTTCGATGGGTGAAAAGGGCGCGTG-GAGGCGTTTCCTCTCCGTTTCGA-
-----ACGCGCGCGCGTTGGCCCCCCCG-GGAATAAG------GGCGGGG-CGCCGG---
CTCGACCAAAC--TTCGCTGCAGG-AAAGCCCTCGACCTTGGAGGAGATT-GCCTGTG-T
GGTTGGGAAGGAAGTTTTC-TTGCGTCGG-CCGGTGCCCCCGG----TTTTTCCGTGG-T
GGGGAAAACAA---CGTG--TTCGTGC----GGTCCCGGG--TGGAAAGTGG--------
-----TGG--CCTCGTAG------------CAGAGGAAAG--------------------
-------------CGGCGC-----------------------------------------
-----GTGATTGCCTT---TTCGCCTG---TACGA--ACGCACGT-ACGAAAAAGGGCGA
GTGTGCAG-TTGCGGTCGTGGCTTTGCAGTAGACGGTTCTC-------------------
TTTTGGGATGGATGCTGTGATGGCTTTCCCGCTGAGCCCGCACTTGTAAGTGTGGGGCTC
GCGGTACAACGAGAGTTGT-CGCATCCGGAGGCCGTTTTGCCTGTAAGCTTCCGCGCTTG
ACCGGGAACTT---TTCCAGGTCGCGTTGGATGAAGCCACTCTGACTTTGGCCATCCGCC
GGTACTCCG-------GTTTCAGACCGTGCGATATC------------------------
----------------GCACCCACCTTTGCAACACGAGCTGGACGCGCTCCGTCGTAGTC
CGCCGTCGGTCCAAGTGCTTCGCAGTCTCTGCCCCGT-GCAATCTGGGTCACTCCAGTGG
GGGCGGGGGCGCACGTTTCTTTGACGATGCTCGGCTCCCGGTTGAGGTCGCCCACGTGAC
GAACGCACGTCTGCGAGGGCGGCAGGGAATTATTCGACCGCGGCTGCCTAGAGCTACCTT
TCTCGTT---TCTTGCCGCGCAACAGATTGCTGCGCCGTCCGGGCGCCGTGGTTGTAGCT
TCCGGGGATGGAATGCGAAGCCCGGCGTTTCATTGAGATGGACGATGACGCGCTCGACCG
CGCCGGAAACGAAAACGTATATCCGTGTC-

#Hae_longicornis_JQ346684
ATCATATATCAAGAGAGTGTCGTGCGCCCGTTGGGTGCGGTGCTCGAGACTCGTTTTGAC
CGCGTCGGCGTTATGGACAGCACGTTGAACGTGAAAAG-----CTTGTGCAGAGGACGTC
GTTG---GACGAGGAGATGTCAGAGATTGGAGTGCACGCGCAAAGGGGAGGGTCCC--GG
GGGATGTGTTCCCCGGCCCTC-------CAGCGCTGGCGTGTTGGGAAGTCTGA-ATCGC
GCGCGAAGCGGG-A-TCGCC----CTTCGAAAAGCG-------------TCTGGAGTCGG
AATCGGGACGCCGAA---TCGGATTCGAAG-GTTGCGTGAGCGCGTGTGAAAGACGACGC
CGGATGAGCGCTTGGCGGGGAACGGATGCATCCCCTGCGCTCGTGCCTCTTGCGACACTT
TCTCTCGGAAACCG-CGAATCGGCTGCGAAACCTCCCGAAGGGTGCGGAGGCGAGCAGAA
GCGGTGAGCCGCGAATCGGCTGCGAAACCTCCCGAAGGGTGCGGAG-GCGAG-CAGAAGC
GGACGCCGAGAGTCCTGGCACACCGTCGGAAGAAG--GGCTAAGTGCAGCCGAGCGCGCC
TGAAGGTGCGCATGGCGTGCGGATCCTTTTTTTTCCCCTCGGCTTGTGCAGTCGTCTCTG
AG-ATTCGGAATTCTCCGAGTTAGAGTCCACGACGAGGAGAGTTGAAACGCGAATCGGCC
GCGGCAGTCCTTTCGATGGGTGAAAAGGGCGCGTG-GAGGCGTTTCCTCTCCGTTTCGA-
-----ACGCGCGCGCGTTGGCCCCCCCG-GGAATAA-------GGGCGCG-CGCCGG---
CTCGACCAAAC--TTCGCTGCAGG-AAAGCCCTCGACC-TGGAGGAGATT-GCCTGTG-T
G-TTGGGAAGGA-GTTTC--TTGCGTCGG-CCGGTGCCCCCGG----TTTCTCCGTGG-T
GGG-AAAACAA---CGTG--TTCGTGC----GGTCCCGGG--TGGAAAGTGG--------
-----TGG--CCTCGTAG------------CAGAGGAAAG--------------------
-------------CGGCGC-----------------------------------------
-----GTGATTGCCTT---CTCGCCTG---TACGA--ACGCACGT-ACGAAAAAGGGCGA
GTGTGCAG-TTGCGGTCGTGGCTTTGCAGTAGACGGTTCTC-------------------
TTTTGGGATGGATGCTGTGATGGCTTTCCCGCTGAGCCCGCACTTGTAAGTGTGGGGCTC
GCGGTACAACGAGAGTTGT-CGCATCCGGAGGCCGTTTTGCCTGTAAGCTTCCGCGCTTG
ACCGGGAACTT---TTCCAGGTCGCGTTGGATGAAGCCACTCTGACTTTGGCCGTCCGCC
GGTACTCCG-------GTTTCAGACCGTGCGATATC------------------------
----------------GCACCCACCTTTGCAAAACGAGCTGGACGCGCTCCGTCGTAGTC
CGCCGTCGGTCCAAGTGCTTCGCAGTCTCTGCCCCGT-GCAATCTGGGTCACTCCAGTGG
GGGCGGGGGCGCACGTTTCTTTGACGATGCTCGGCTCCCGGTTGAGGTCGCCCACGTGAC
GAACGCACGTCTGCGAGGGCGGCAGGGAATTATTCGACCGCGGCTGCCTAGAGCTACCTT
TCTCGTT---TCTTGCCGCGCAACAGATTGCTGCGCCGTCCGGGCGCCGTGGTTGTAGCT
TCCGGGGATGGAATGCGAAGCCCGGCGTTTCATTGAGATGGACGATGACGCGCTCGACCG
CGCCGGAAACGAAAACGTATATCCGTGTC-

#Hae_longicornis_JQ346683
ATCATATATCAAGAGAGTGTCGTGCGCCCGTTGGGTGCGGTGCTCGAGACTCGTTTTGAC
CGCGTCGGCGTTATGGACAGCACGTTGAACGTGAAAAG-----CTTGTGCAGAGGACGTC
GTTG---GACGAGGAGATGTCAGAGATTGGAGTGCACGCGCAAAGGGGAGGGTCCC--GG
GGGATGCGTTCCCCGGCCCTC-------CAGCGCTGGCGTGTTGGGAAGTCTGA-ATCGC
GCGCGAAGCGGG-A-TCGCC----CTTCGAAAAGCG-------------TCTGGAGTCGG
AATCGGGACGCCGAA---TCGGATTCGAAG-GTTGCGTGAGCGCGTGTGAAAGACGACGC
CGGATGAGCGCTTGGCGGGGAACGGATGCATCCCCTGCGCTCGTGCCTCTTACGACACTT
TCTCTCGGAAACCG-CGAATCGGCTGCGAAACCTCCCGAAGGGTGCGGAGGCGAGCAGAA
GCGGTGAGCCGCGAATCGGCTGCGAAACCTCCCGAAGGGTGCGGAG-GCGAG-CAGAAGC
GGACGCCGAGAGTCCTGGCACACCGTCGGAAGAAG--GGCTAAGTGCAGCCGAGCGCGCC
TGAAGGTGCGCACGGCGTGCGGATCCTTTTTTTTCCCCTCGGCTTGTGCAGTCGTCTCTG
AG-ATTCGGAATTCTCCGAGTTAGAGTCCACGACGAGGAGAGTTGAAACGCGAATCGGCC
GCGGCAGTCCTTTCGATGGGTGAAAAGGGCGCGTG-GAGGCGTTTCCTCTCCGTTTCGA-
-----ACGCGCGCGCGTTGGCCCCCC-G-GGAATAA-------GGGCGCG-CGCCGG---
CTCGACCAAAC--TTCGCTGCAGG-AAAGCCCTCGACC-TGGAGGAGATT-GCCTGTG-T
G-TTGGGAAGGA-GTTTC--TTGCGTCGG-CCGGTGCCCCCGG----TTTCTCCGTGG-T
GGG-AAAACAA---CGTG--TTCGTGC----GGTCCCGGG--TGGAAAGTGG--------
-----TGG--CCTCGTAG------------CAGAGGAAAG--------------------
-------------CGGCGC-----------------------------------------
-----GTGATTGCCTT---CTCGCCTG---TACGA--ACGCACGT-ACGAAAAAGGGCGA
GTGTGCAG-TTGCGGTCGTGGCTTTGCAGTAGACGGTTCTC-------------------
TTTTGGGATGGATGCTGTGATGGCTTTCCCGCTGAGCCCGCACTTGTAAGTGTGGGGCTC
GCGGTACAACGAGAGTTGT-CGCATCCGGAGGCCGTTTTGCCTGTAAGCTTCCGCGCTTG
ACCGGGAACTT---TTCCAGGTCGCGTTGGATGAAGCCACTCTGACTTTGGCCATCCGCC
GGTACTCCG-------GTTTCAGACCGTGCGATATC------------------------
----------------GCACCCACCTTTGCAACACGAGCTGGACGCGCTCCGTCGTAGTC
CGCCGTCGGTCCAAGTGCTTCGCAGTCTCTGCCCCGT-GCAATCTGGGTCACTCCAGTGG
GGGCGGGGGCGCACGTTTCTTTGACGATGCTCGGCTCCCGGTTGAGGTCGCCCACGTGAC
GAACGCACGTCTGCGAGGGCGGCAGGGAATTATTCGACCGCGGCTGCCTAGAGCTACCTT
TCTCGTT---TCTTGCCGCGCAACAGATTGCTGCGCCGTCCGGGCGCCGTGGTTGTAGCT
TCCGGGGATGGAATGCGAAGCCCGGCGTTTCATTGAGATGGACGATGACGCGCTCGACCG
CGCCGGAAACGAAAACGTATATCCGTGTC-

#Hae_humerosa_AF199115
ATCATATATCAAGAGAGTGTCGTGCGCCCGTTGGGTGCGGTGCTCGAGACTCGTTTTGAC
CGCGTCGGCGTTATGGACAGCACGTTGAACGCAGAAAG-----CTTGTGCAGAGGAAAAA
GCCGTGCGACGAAGAGATGCCAGAGATTTGAGTGCACGATCAAAGGGGAGGGTCTCCGGG
GGGATGTGTTCCCCGGCCCTC-------TAGCGCTGGCGGTTTGGGAAGTCTTTCATTGC
GTG-GGCGCGTG-A-TAGACGC--CGCCGGAGAGCGCGCCTTGGTGCGGTCCCGGGTGGA
AAGTGGAACGTGCAGAGCCCGCGGCCGCTTCGTTGTACGAACGCACG--TACGGCGAGCG
---------GTTTTGCGGGTCCTTCAGCCGTCC---GCCGGTACTCCGGTTTCAGACCGT
GCCGTGGGGAACGGATGCATCCCCTGCG-------CTCGTGCCTCTAGCGACAGTTGCTT
TCGG-AAACCGCGAATCGGCTGCGAAACCTCCCGTAGGGTGCGGAG-GCGAG-CAGAAGC
GGACACCGAGAGCCCTGGCACACCGTCGGAAG-----GGCCAAGTGCAGCCGAGCGCGCC
AAGAGGTGCAATTGGCGCGCGGACCCT-----ATCCCAGCGGCTTGTGCAGTCGTCTCTG
AT-GTTGGGAAATCTCTGA------GTGTATGGTGAAGAGGGTCGAAACGCGAGTCGGCC
GCGC--GGCCTTTCGAAGGGTGAAAAGG-CGCGTG-GAAGCGTTTCCCCTCCATGTGGAG
CATGCACGCGAGCGCGTTTTGTC--GCA-GAATAAACGTCCCAGGACGAG-CACCGGATG
CTAAACCGATG-GCCCGCCGCAGG-AAAGCCCTCCACG-CAGAGGAGATT-GCCTGTGAT
GACTGGGAAGGA-AAATC----GGTTCGG-CTGGTGCCCCTGGG--GGTCGTCTGCGAAT
GGG--AAACGC---CTTGG-TGCGGTC--------CCGGG--TGGAAAGTGG--------
------------------------------CACGTGCAGA--------------------
------------------------------------------------------------
-------GCCCGCTGCCGCTCCGTT----GTACGA--ACGCACGT-ACG---GCGGACGG
-TTT--------------------------------------------------------
------------------------------------------------------------
------------------TGCTGGTCCTTCAGCCGTGC-GCCGGTA--CTCCGGTTTCAG
ACC---------------------------------------------------------
----------------GTGCCAACGCGCGCGTTGCTC-----------------------
--------------------CCACCTTTTGCACGCAAGCTGGACGCGATCCGTCGTAGTC
CGCCGTCGGTCTAAGTGCTTCGCAGTCTCTGCCCCC--ATAATCTGGGTGACTCCAGTAG
GGGCGGGGGCGCACGT---TTTGACGATGCTCGGCTCCCGGTTGAGGCCGTCCTCGCGAG
G-------GTTCACGAGG-CGGCAGGGAATTATTCGACCGCGGCTGCCTTGAGCTGCCTT
TCTCGTT----TCTTTCGCGCAACAGATTGCTGCGCCGTCCGGGCGCC-TGGTTGTAGCT
TCCGGGGATGGAATGCGAAGCCTGGCGTTTCAGAGGGATGGACGATGACGCGCTCGACCG
TGCGAGAAACGAAAAGTTGTATCCGTGTCG

#Haemaphysalis_doenitzi_JQ346685
ATCATATATCAAGAGAGTCTCGTGCGCCCGTTGGGTGCGGTGCCCGAGACTCGTTTTGAC
CGCGTCGGCGTTATGGACAGCACGTTGAACGCAGAAAG-----CTTGTGCAGAGGACATC
ACTGTGCGACGAGGAGATGCCAGAGATTTGAGTGCACGAACAAAGGGGAGGGTCCC--GG
GGGATGTGTTCCCCGGCCCTC-------TAGCGCTGGCGATTTGGGAAGTCTG--ATCGC
GCG-AAT-CGGG-A-TCGCC----CTTCGAGAAGCG-------------TCTGGAATCGG
AATGGGGACGCCGAA---TCGGGATCGAAG-GTTGCGTGAGCGCGTG--AAGGACGA---
-------------CGCCGG-----------------ATGAGCGCTTCGGTT---------
------GGGAACGGACGCATCCCCTGCG-------CTCGTGCCTCTAACGACAATCGTTC
TCGG-AAACCGCGAATCGGCTGCGAAACCTCCCGAAGGGTGCGGAG-GCGAG-CAGAAGC
GGACACCGAGAGCCCTGGCACACCGTCGGAAG-----GGCCGAAGGCCGCC-AGCGCGCA
CGTAGGCGTGTTTGGCGGGAGGACCCT-----TTCCCAGCGGCTTGTGCAGTCGTCTCTG
AA-GTTGGGAAATCTCCGA------GTGTACGGTGAAGAGGGCTGAAACGCGAGTCGGCC
GC----GGCCTTTCGATGGGTGAAAAGG-CACGCG-GAAGCGTTTTCCCTCGATTTGGA-
-----ACGCGAGCTCGTTTGTCCCAGCA-GAATGAGAGCGCCATGGCGTG-CACCGC---
CTTGATCGACGAGGACGCCACAGG-AAAGCCCTCGACA-TGGAGGAGATT-GCCTGTGAA
GTGTGG-AAGGC-AAGTC----GGT-CGG-CTGGTGCTACATGGACGTTTGTCTGTGGAT
GGGGGAAACGG---CTTGG-TGCGGTCGT--CGTCCCGGG--TGGAAAGCGGTGGCAAAG
GCAGCTGTCGCCTCGTCAGTAGTACGAACGCACGTACGAACGCGGGCGATTTGCAGGTCG
TTTCGCCGTCCGCCGGTACTCCGGTTTCAGACCGCGCCACGGTCCCGGGTGGAAAGTGGT
GGCAAACGGTCGCTGTCGCCTCGTCAGTAGTACGA--ACGCACGT-ACGAACGCGGGCGA
-TTTGCAG-ATCCGTTCGCCGTCCGCCGGTACTCCGGTTTCAGACCGCGCTATACGACGG
TCCCGGGTGGAAAGTGGGGGGCAAATGGTCGCCGTCGCCTCGTCAGTAGTACGAACGCAC
GTACGAACGCGGGCGCTGTGCAGATCGTTTCGCCGTCC-GCCGGTA--CTCCGGTTTCAG
ACCTCGCTCATGG-TCCCGGGTGGAAAGTGGTGGCAAAAAATGGTCGCTGTCGCCTCGCC
AGTAGTACGAACGCACGTACGAACGCGGGCGCTGTGCAGATCGTTTCGCCGTCCGCCGGT
ACTCCGGTCTTAGACCGTGCCAACCTTTTGCACGCAAGCTGGACGCGATCCGTCGTAGTC
CGCCGTCGGTCCAAGTGCTTCGCAGTCTCTGCCCCCCAGAAATCTGGGTGACTCCAGTTG
GGGCGGGGGCGCACGT---TTTGATGATGCTCGGCTCCCGGTTGAGGCCGTCCTCGCGAG
G-------GTTCACGAGG-CGGCAGGGAATTATTCGACCGCGGCTGCCTTGAGCTTCCTT
TCTCGTTCGTTTCTGTCGCACAACAGATTGCCGCGCCGTCCGGGCGCC-TGGTTGTAGCT
TCCGGGGATGGAATGCGAAGCCTGGCGTTTCAGAGAGATGGACGATGACGCGCTCGACCG
TGCGGGAAACGAATATCCGTGTC-------

#Haemaphysalis_parva_FN296282
------------------------------------------------------------
--------CGTCAAGGACAGCACGTTGAACACGAAAGT------TTGTGCAGAGCCTC--
--TA--CGAGGAGAAAA-AACAGAGAA-AGAGTGCACGTGT---CGGGGGGTTAC-----
GGGATTTGTTTCCGAAACTCC------TCCGCGCTGGTG----CCGACTCTTGC--CCTC
GCATGCATCGGA-ACTTGTCGGTACGTCCGGGGTTTAGATCTGCTTGGGTACGGGTCTCT
GGCCGTGTTTTTGCTGAATCGGGATCGCTG--TCTTCTGGGCACTCTCGCGGAATGATGG
GAAATGAAC-----GCAGAGTGTGAGCTCGTGATGAAGGCGCGTGAAAGCAACA------
-----CGGTTTCAGATGCGCTCGGCGTGAGAA--ACGGAATCGTCCTTCTGCAGGGATTA
CAGGAGGTGCGTGAACGCGTCGAGTGCCGCACTGTGTAGTGCGGGC-G---G-AGGAAGG
AAACATCCTCAGCGCTCGTGCCTCTGACTTTTCTTTCGGCAGTCTGGAAACGGGAGCGC-
TGCTTTTGGGCACTGCGGTGGAA------------------ACGAAGGGATATGTCTCCT
AG-CGGTGCAAGCGT--GATGAAGACTCCGAAAAGAA---ACCTGACACACAAGGTTGGA
ATTGCGAGTGTT---GTCGTCGCAGAAG---CGGG-AACGCCCTTCCGTCCCGAGAACA-
-------AGATGGGAATTTGTTCTTGGGTGGGGTAAGTGAAAGGTGCGCG-AATTGCGAC
GTTAGCCTCAT--TCGACCAAGTGCGCCGTCTCTG----TGATACGGGCT---CTCCGAT
GAGTGCGTAGGGCAGGTG--CTTTGCCAAACTGACGTGGACCGT--CGTAGTCCGCCGTC
GGTCCAAGTACT-TCGCAG-TTCCTGC-------CCCGTT---AAAATCTGG--------
-------GTCACTCCAGT--------------GGGGCGGG--------------------
--------------GGCGCA----------------------------------------
-------AGTTTCTGTGACGATGCTCGGCTCCCGG---TTGAGGT--CGATTTTGCAACG
CCTAATGGTTGGCGAGTGCGGAACGGCAGGGAATTATTCGA-------------------
-----CCGCGGTTGCCATGGGCTTCTCTTGTCGGTTTCCGTGCGCAA---TGTAAGCTGC
GGCGTCCAAGCGCCGGTTTGTGTTTGTTGCATTTCTCGTAATAATGGTCTCCAACGGTGT
TTGGAGAGATTTGGCGGCTCACAACTTTTCTTTTTGCTTTCCAGGGAAGGATTGCGAGAG
GAAAAAAGCCGGAGATGGGGAAGGACGCACGCGC--------------------------
------------------------------------------------------------
------------------------------------------------------------
------------------------------------------------------------
------------------------------------------------------------
------------------------------------------------------------
------------------------------------------------------------
------------------------------

#Haemaphysalis_parva_FN296283
------------------------------------------------------------
--------CGTCAAGGACAGCACGTTGAACACGAAAGT------TTGTGCAGAGCCTC--
--TA--CGAGGAGAAAA-AACAGAGAA-AGAGTGCACGTGT---CGGGGGGTTAC-----
GGGATTTGTTTCCGAAACTCC------TCCGCGCTGGTG----CCGACTCTTGC--CCTC
GCATGCATCGGA-ACTTGTCGGTACGTCCGGGGTTTAGATCTGCTTGGGTACGGGTCTCT
GGCCGTGTTTTTGCTGAATCGGGATCGCTG--TCTTCTGGGCACTCTCGCGGAATGATGG
GAAATGAAC-----GCAGAGTGTGAGCTCGTGATGAAGGCGCGTGAAAGCAACA------
-----CGGTTTCAGATGCGCTCGGCGTGAGAA--ACGGAATCGTCCTTCTGCAGGGATTA
CAGGAGGTGCGTGAACGCGTCGAGTGCCGCACTGTGTAGTGCGGGC-G---G-AGGAAGG
AAACATCCTCAGCGCTCGTGCCTCTGACTTTTCTTTCGGCAGTCTGGAAACGGGAGCGC-
TGCTTTTGGGCACTGCGGTGGAA------------------ACGAAGGGATATGTCTCCT
AG-CGGTGCAAGCGT--GATGAAGACTCCGAAAAGAA---ACCTGACACACAAGGTTGGA
ATTGCGAGTGTT---GTCGTCGCAGAAG---CGGG-AACGCCCTTCCGTCCCGAGAACA-
-------AGATGGGAATTTGTTCTTGGGTGGGGTAAGTGAAAGGTGCGCG-AATTGCGAC
GTTAGCCTCAT--TCGACCAAGTGCGCCGTCTCTG----TGATACGGGCT---CTCCGAT
GAGTGCGTAGGGCAGGTG--CTTTGCCAAACTGACGTGGACCGT--CGTAGTCCGCCGTC
GGTCCAAGTACT-TCGCAG-TTCCTGC-------CCCGTT---AAAATCTGG--------
-------GTCACTCCAGT--------------GGGGCGGG--------------------
--------------GGCGCA----------------------------------------
-------AGTTTCTGTGACGATGCTCGGCTCCCGG---TTGAGGT--CGATTTTGCAACG
CCTAATGGTTGGCGAGTGCGGAACGGCAGGGAATTATTCGA-------------------
-----CCGCGGTTGCCATGGGCTTCTCTTGTCGGTTTCCGTGCGCAA---TGTAAGCTGC
GGCGTCCAAGCGCCGGTTTGTGTTTGTTGCATTTCTCGTAATAATGGTCTCCAACGGTGT
TTGGAGAGATTTGGCGGCTCACAACTTTTCTTTTTGCTTTCCAGGGAAGGATTGCGAGAG
GAAAAAAGCCGGAGATGGGGAAGGACGCACGCGC--------------------------
------------------------------------------------------------
------------------------------------------------------------
------------------------------------------------------------
------------------------------------------------------------
------------------------------------------------------------
------------------------------------------------------------
------------------------------

#Haemaphysalis_punctata_FN296272
------------------------------------------------------------
--------CGTTAAGGACAGCACGTTGAACGCAACAAAATAAGCTTGTGCAAAGGACA--
--TG--CGATTTGGAGACGGCAGAGAT--GAGTGCCCATGCTAACGTTGCATACC---AG
GAAATGGGTTCCTGTGCCCCCCCC-AATCCGCACTGGCG--TTTGGAAGTCTGA----TC
GCGCGAAGCGGA-A-TCGCC----CTTCAAAGCACACCGGAGCGCGGGCTCTCGTAGCCT
G-CCCGGGTGCGGAA---TCGGATTTGAAG--GTGCGTGAGCGCGTGC--AAGACGCTGC
CGGATGA-----------------------------GTGCGAGTG---------------
------GGGAGCAGATGCATCTTTGGCG-------ATGGTGCCTCTGAATG---ACATTC
TTTGTTATCCGCGACTCGGCTGC-AAACCTCTCGAAGGGTGTAGAG-GCGAG-CAGAAGC
GGACAGAGA---------------------------------------------------
-------------------------------------------------ATTCGTCTCTG
TG-AAGCGGGGTTCTCCGA------CTCCATG-TGGG------AAAAACGCGACTCGGCC
GTGG----CCTTCCGATGGGTGTGAAGG-TTCGCG-GAAGCGGCTTTTCCTTTCGTT---
---------GTGCGCGTTTCTCA----A-AGATTAG----------CGCG-CGCCAG---
-CCATACGCAC--TTCGCCACGGG-AAAGCCCCGGAAA-CGATTCGGAAT-GTTTCCA-C
GAGGTGATTGCCCGTGT----TGGGAAGG--AGATGCGTGCGCTGGTGCCCTTTTCTTTT
GCGAAGAACGC---------TGCGCCC----GGTCCCGTT---GGAACGTG---------
-----CGG---CTAG----------------AGAAAGAAA--------------------
--------------AGCGTCT---------------------------------------
-----GCGAGAATCTC----GCGTCGGACGTGCTCTTCCGGAGGGTGAGAAGACGCACGG
TCGCGAGGCTTGCGGGCGTGGGT-GGCAGTAGAAGGTTCTCGG-----------------
----GTAAGCGATCCCGCGTGCGCCGTGGCGCGACCGTCGGCTCCGAA---TTCGGGTTT
ACGTTT---------TCGT-TGCAGCCGGTGTGTCGTGTGTTCGAAGGCGCGCAAAAGCG
GTGG-AGAGTTTC-T-TTCCCCAGACCTTTTTGCTGTAACCCTCTGTCTCGCCGTCC-CA
AGTA---------CGCGGTTTTGACTGCGCGTGGCA------------------------
-------------------CTTCG----GGGAAACGCTTCGCACGGGAGCGCCCGTTGGA
ACGTGGTGGCTAGAGGA----AGAAATACGAGTCTGT---AGTAGAAGGTTCTCGGGTGA
GCAATCCCGCGTGCACCG-TGGCACGATCGTCGGCTCCGAATTCGGGT------------
------------------------------------------------------------
------------------------------------------------------------
------------------------------------------------------------
------------------------------

#Haemaphysalis_punctata_FN296274
------------------------------------------------------------
--------CGTTAAGGACAGCACGTTGAACGCAACAAAATAAGCTTGTGCAAAGGACA--
--TG--CGATTTGGAGACGGCAGAGAT--GAGTGCCCATGCTAACGTTGCATACC---AG
GAAATGGGTTCCTGTGCCCCCCCCCAATCCGCACTGGCG--TTTGGAAGTCTGA----TC
GCGCGAAGCGGA-A-TCGCC----CTTCAAAGCACACCGGAGCGCGGGCTCTCGTAGCCT
G-CCAGGGTGCGGAA---TCGGATTTGAAG--GTGCGTGAGCGCGTGC--AAGACGCTGC
CGGATGA-----------------------------GTGCGAGTG---------------
------GGGAGCAGATGCATCTTTGGCG-------TTGGTGCCTCTGAATG---ACATTC
TTTGTTATCCGCGACTCGGCTGC-AAACCTCTCGAAGGGTGTAGAG-GCGAG-CAGAAGC
GGACAGAGA---------------------------------------------------
-------------------------------------------------ATTCGTCTCTG
TG-AAGCGGGGTTCTCCGA------CTCCATG-TGGG------AAAAACGCGACTCGGCC
GTGG----CCTTCCGATGGGTGTGAAGG-TTCGCG-GAAGCGGCTTTTCCTTTCATT---
---------GTGCGCGTTTCTCA----A-AGATTAG----------CGCG-CGCCAG---
-CCATACGCAC--TTCGCCACGGG-AAAGCCCCGGAAA-CGATTCGGAAT-GTTTCCA-C
GAGGTGATTGCCCGTGT----TGGGAAGG--AGATGCGTGCGCTGGTGCCCTTTTCTTTT
GCGAAGAACGC---------TGCGCCC----GGTCCCGTT---GGAACGTGG--------
-----CGG---CTAG----------------AGAAAGAAA--------------------
--------------AGCGTCT---------------------------------------
-----GCGAGAATCTC----GCGTCGGACGTGCTCTTCCGGAGGGTGAGAAGACGCACGG
TCGCGAGGCTTGCGGGCGTGGGT-GGCAGTAGAAGGTTCTCGG-----------------
----GTAAGCGATCCCGCGTGCGCCGTGGCGCGACCGTCGGCTCCGAA---TTCGGGTTT
ACGTTT---------TCGT-TGCAGCCGGTGTGTCGTGTGTTCGAAGGCGCGCAAAAGCG
GTGG-AGAGTTTC-T-TTCCCCAGACCTTTTTGCTGTAACCCTCTGTCTCGCCGTCC-CA
AGTA---------CGCGGTTTTGACTGCGCGTGGCA------------------------
-------------------CTTCG----GGGAAACGCTTCGCACGGGAGCGCCCGTTGGA
ACGTGGTGGCTAGAGGA----AGAGATACGAGTCTGT---AGTAGAAGGTTCTCGGGTGA
GCAATCCCGCGTGCACCG-TGGCACGATCGTCGGCTCCGAATTCGGGT------------
------------------------------------------------------------
------------------------------------------------------------
------------------------------------------------------------
------------------------------

#Hae_qinghaiensis_HQ005302
ATCATATATCAAGAGAGCCGCA-GCGCCCGAAGGGTGCGGTGCTCGCGACTCGTTTTGAC
CGCGTCGGCGTTATGGACAGCACGTTGAACGCGAAAAA-----CTTGCGCAAAGGACA--
--TG--CGAGGAGGAGATGCCAGAGATTTGAGCGCACGTGCAAAGGGGAGGGTCCC-GGG
GGGATGCGTTCCCCGACCCCC-------TCGCGCTGGCG--TTGGGAAGTCTGA----TC
GTGCGAAGCGGG-A-TCGCC----CTTCGAAGCGT-CCGGAAT-CGGGC-----------
------GGCGCTGAA---TCGGATTCGAAG--GTGCGTGAGCACGTGC--AAGACGACGC
CGGACGA-----------------------------GCGCGTGGAAT-------------
------GGGAGCGGATGCATTCCCTGCG-------CTCGTGCCTCTG-------ACTTAT
CTCGGAGACCGCGAATCGGCTGC-GAACCTCTCGCAGGGTGTGGAG-GTGAG-CAGGAGC
GGATACCGAG-GTGCTGGCGCACTGTCGGAAGGGCTCGGAGCGGCTGAGCCGAGCGTGCT
TGAAGGCGCGCTTGACCGCCGGCGGCCC----CCTTTCCAGGCTTGTGCAGTCGTCTCTG
GG-AATCTGAATTCTCCGA------CTCCGTG-TTGGCGGTGGAAATACGCGACTCGGCC
GCGG----CCTTCCGATGGGTGAGAAGG-CACGCG-GAAGCGGATTCCCCCCACTTTTG-
----AACGCGCGCGCGTTGCCCGGTAGA-AGATTAGG---------CGCG-CGCCGG---
-CCAGACGCAC--TTCGCTGCAGG-AAAGCCTCGGAAA-CGATTCGGAAT-GTTTCTA-C
GAGTCGATTGCCTGCATG---TGGGAAGG--AGATGCGTTAGCCGGTGCCCTTTTCTCCC
GCGGAGAACGC----------ACCCTT----TGCCAAGTT---GGA-CGCG---------
------------------------------------------------------------
-----------------ATCC---------------------------------------
-----GTCGTAGTCCG----CCGTCGGTCTAAGTGCTTCGCAGTCTCTGCCC-CAAGTAA
TC-TGGGTCACTCCAGTGGGAGC-GGGGGCGAACGTTTCTTGA-----------------
----G---ATGATGCTCGGCAACCGGTTGAG-----GTCGTCCTCG------TGAGG---
--GTTT---------GCGA-GGCGGCAGG-GAATTATTCGACCGCGGGTGCACACGAGCT
GCCTTATCGTTTC-TGCTGCGCCGTCGTTGGTGCGCTTACCCCGTCCTTGGCGACTG-GC
GGTAGCGTT----CCGGGGAGTGAGAACGCGAAACC------------------------
-------------------CTTCGCTTTGAGAGACGGTGCGGTGTGACGCGCCCGACAGC
GC-CGGAAACGAAAGAC----ATATATCCGTGTCG-------------------------
------------------------------------------------------------
------------------------------------------------------------
------------------------------------------------------------
------------------------------------------------------------
------------------------------
