# Supplementary material for: Assessment of four DNA fragments (COI, 16S rDNA, ITS2, 12S rDNA) for species identification of the Ixodida (Acari: Ixodida)
Source: Parasit Vectors. 2014 Mar 3;7:93. doi: 10.1186/1756-3305-7-93 (PMC3945964; doi:10.1186/1756-3305-7-93)
Supplement: Additional file 8 — Appendix S3. The unscreened data set. [file 1756-3305-7-93-S8.zip › Appendix.S3/unscreed sequences/unscreened ITS2/unscreened Hyalomma ITS2.meg]

#mega
!Title ;
!Format DataType=DNA indel=-;

#Hyalomma_anatolicum_HQ005303
----------------------------------------------ATCACATATCAAGA
GAGACTTCGGCGCTCAAGGGAAACGTGCGCCGTCGACTCGTTTTGACCGTGTCGGCATCC
GTGGACAG---TACGTTGAATGCCCGG-CCCCGCGAAACCGCGGGTGCGTGCTCGATGGG
AGATGGCGGCGA--ACACTCGCACGCCGTGCCGAA-AGAAA-------ATCCGGACAGGA
AACGAGGCAACTCGCTGCCGTTGCGAGGCGAAAGCCTGCCTACCGAGGACTGCGCGCCGG
GGAAAAAGCGCCGCGGTCCGAGAGGGAGGATAAGCAGCGGTCTAGGGCGCATTCTGCGCG
A-TTCCCGTCAGCGTGAATCGCTCGCACGGGGGAAAAAGTGCGACAAGCGAGATAAACGC
CGGCCAAAGCTTCTGCGCACCTCCGCGTGTGTTTCGGAAGC--GGCCGCGGGATCGCGTG
TTTGCGCATGTTGCCATATCGGAGTACAGTCTC---GGTGCGCAAGTCTCCGGATCGGAC
GC-CGTGCGACCGTCTCGGT-GTCGCGCCCCTC----TGCGCGCCCTGCTGCG-CGAGCT
TGT-ACGCTCGCGCGCGGCGGCTAGGGGAGACACACTCTATGAGACGGTTCGAGGCGCTC
GCGGTCCGCGCGAAGACCTGTGGATTGAGGCACGCGCGA-GAGAGAGGATC---GCCGCC
GCGGGG-AAGCGGCAGTGCCGTCT-CCCGTATTCGAGCGAGCGCACTCTGTTGGGTTTTG
CCGGAGC-TCCGGCGCAACGTCGTAGTCCGCCGTCGGTCTAAGTGCTT-CGCAGTCGCCG
TCCCGAAGAAAA-CTGGGCCACTCCAGTTTGGGGCGGGGG-CGATGCTAC-T---GAGAC
GATGCCTC-GCGCCAAGCCA-ATTA--------GTCGCTTCTTC---CTTTGGCGATCCG
GCTTCGGCGCAATGGGGCAAACTCGGGA--GGTGC--ACGGTCGCTTATCACGCAACTGC
TCGTACGGCGCACGCGCGC-AGGCGGTTACGCCAGCCAGCCTTGTCTATAAGTAGCCCCG
TGTTTGGGCGAAGGACTTGGTAGGGCGTCGTACTCGGTTGGTCGGTGGGTTTGCCGAACG
TGC-CACTTCCCCGCACACGAAAAAGAAAAAGAAGAAAGGACGGTCGCTTATCACGCAAC
TGCTCGTACGGCGCACGCGCGCAGGCGGTTACGCCAGCCAGCCTTGTCTATAAGTAGCCC
CGTGCTTGGGCGAAGGACCTGGTAGGGCGTCGTACTCGGTTGGTCGGTGGGTTTGCCGAA
CGTGCCTCTTTCTTCTTCTCCGCACAAA--ACGAAACACGGTCGCTTATCACGCAACTGC
TCGTACGGCGCACGCGCGCAGGCGGTTACGCCAGCCAGCCTTGTCTATAAGTAGCCCCGT
GCTTGGGCGAAGGACTTGGTAGGGCGCCGTACTCGGTTGGTCGGTGGGTTTGCCGAACGT
GTCTCGCAAAAAG-----------------------------------------------
------------------------------------------------------------
------------------------------------------------------------
---------------------------------

#187_sample_Hyalomma_anatolicum_anatolicum
--------------------------------------------------CATATCAAGA
GAGACTTCGGCGCTCAAGGGAAACGTGCGCCGTCGACTCGTTTTGACCGTGTCGGCATCC
GTGGACAG---TACGTTGAATGCCCGG-CCCCGCGAAACCGCGGGTGCGTGCTCGATGGG
AGATGGCGGCGA--ACACTCGCACGCCGTGCCGAA-AGAAA-------ATCCGGACAGGA
AACGAGGCAACTCGCTGCCGTTGCGAGGCGAAAGCCTGCCTACCGAGGACTGCGCGCCGG
GGAAAAAGCGCCGCGGTCCGAGAGGGAGGATAAGCAGCGGTCTAGGGCGCATTCTGCGCG
A-TTCCCGTCAGCGTGAATCGCTCGCACGGGGAAAAAAGTGCGACAAGCGAGATAAACGC
CGGCCAAAGCTTCTGCGCACCTCCGCGTGTGTTTCGGAAGC--GGCCGCGGGATCGCGTG
TTTGCGCATGTTGCCATATCGGAGTACAGTCTC---GGTGCGCAAGTCTCCGGATCGGAC
GC-CGTGCGACCGTCTCGGT-GTCGCGCCCCTC----TGCGCGCCCTGCTGCG-CGAGCT
TGT-ACGCTCGCGCGCGGCGGCTAGGGGAGACACACTCTATGAGACGGTTCGAGGCGCTC
GCGGTCCGCGCGAAGACCTGTGGATTGAGGCACGCGCGA-GAGAGAGGATC---GCCGCC
GCGGGG-AAGCGGCAGTGCCGTCT-CCCGTATTCGAGCGAGCGCACTCTGTTGGGTTTTG
CCGGAGC-TCCGGCGCAACGTCGTAGTCCGCCGTCGGTCTAAGTGCTT-CGCAGTCGCCG
TCCCGAAGAAAA-CTGGGCCACTCCAGTTTGGGGCGGGG--CGATGCTAC-T---GAGAC
GATGCCTC-GCGCCAAGCCA-ATTA--------GTCGCTTCTTC---CTTTGGCGATCCG
GCTTCGGCGCAATGGGGCAAACTCGGGA--GGTGC--ACGGTCGCTTATCACGCAACTGC
TCGTACGGCGCACGCGCGC-AGGCGGTTACGCCAGCCAGCCTTGTCTATAAGTAGCCCCG
TGTTTGGGCGAAGGACTTGGTAGGGCGTCGTACTCGGTTGGTCGGTGGGTTTGCCGAACG
TGC-CACTTCCCCGCACACGAAAAAGAAAAAGAAGAGAGGACGGTCGCTTATCACGCAAC
TGCTCGTACGGCGCACGCGCGCAGGCGGTTACGCCAGCCAGCCTTGTCTATAAGTAGCCC
CGTGCTTGGGCGAAGGACCTGGTAGGGCGTCGTACTCGGTTGGTCGGTGGGTTTGCCGAA
CGTGCCTCTTTCTTCTTCTCCGCACAAA--ACGAAACACGGTCGCTTATCACGCAACTGC
TCGTACGGCGCACGCGCGCAGGCGGTTACGCCAGCCAGCCTTGTCTATAAGTAGCCCCGT
GCTTGGGCGAAGGACTTGGTAGGGCGCCGTACTCGGTTGGTCGGTGGGTTTGCCGAACGT
GTCTCGCAAAAAGCGAAAAGCGCGGTCTCTTATCACGCAACTGCTCGTACGGCGCACGCG
CGCAGGCGGTTACGCCAGCCAGCCTTGTCTATAAGTAGCCCCGTGCTTGGGCGAAGGACC
TGGTAGGGCGTCGTACTCGGTTGGCCAGTGGGTTTGACGATTGTGCCGCTCGCTT-----
---------------------------------

#190_sample_Hyalomma_anatolicum_anatolicum
--------------------------------------------------CATATCAAGA
GAGACTTCGGCGCTCAAGGGAAACGTGCGCCGTCGACTCGTTTTGACCGTGTCGGCATCC
GTGGACAG---TACGTTGAATGCCCGG-CCCCGCGAAACCGCGGGTGCGTGCTCGATGGG
AGATGGCGGCGA--ACACTCGCACGCCGTGCCGAA-AGAAA-------ATCCGGACAGGA
AACGAGGCAACTCGCTGCCGTTGCGAGGCGAAAGCCTGCCTACCGAGGACTGCGCGCCGG
GGAAAAAGCGCCGCGGTCCGAGAGGGAGGATAAGCAGCGGTCTAGGGCGCATTCTGCGCG
A-TTCCCGTCAGCGTGAATCGCTCGCACGGGGGAAAAAGTGCGACAAGCGAGATAAACGC
CGGCCAAAGCTTCTGCGCACCTCCGCGTGTGTTTCGGAAGC--GGCCGCGGGATCGCGTG
TTTGCGCATGTTGCCATATCGGAGTACAGTCTC---GGTGCGCAAGTCTCCGGATCGGAC
GC-CGTGCGACCGTCTCGGT-GTCGCGCCCCTC----TGCGCGCCCTGCTGCG-CGAGCT
TGT-ACGCTCGCGCGCGGCGGCTAGGGGAGACACACTCTATGAGACGGTTCGAGGCGCTC
GCGGTCCGCGCGAAGACCTGTGGATTGAGGCACGCGCGA-GAGAGAGGATC---GCCGCC
GCGGGG-AAGCGGCAGTGCCGTCT-CCCGTATTCGAGCGAGCGCACTCTGTTGGGTTTTG
CCGGAGC-TCCGGCGCAACGTCGTAGTCCGCCGTCGGTCTAAGTGCTT-CGCAGTCGCCG
TCCCGAAGAAAA-CTGGGCCACTCCAGTTTGGGGCGGGGG-CGATGCTAC-T---GAGAC
GATGCCTC-GCGCCAAGCCA-ATTA--------GTCGCTTCTTC---CTTTGGCGATCCG
GCTTCGGCGCAATGGGGCAAACTCGGGA--GGTGC--ACGGTCGCTTATCACGCAACTGC
TCGTACGGCGCACGCGCGC-AGGCGGTTACGCCAGCCAGCCTTGTCTATAAGTAGCCCCG
TGTTTGGGCGAAGGACTTGGTAGGGCGTCGTACTCGGTTGGTCGGTGGGTTTGCCGAACG
TGC-CACTTCCCCGCACACGAAAAAGAAAAAGAAGAAAGGACGGTCGCTTATCACGCAAC
TGCTCGTACGGCGCACGCGCGCAGGCGGTTACGCCAGCCAGCCTTGTCTATAAGTAGCCC
CGTGCTTGGGCGAAGGACCTGGTAGGGCGTCGTACTCGGTTGGTCGGTGGGTTTGCCGAA
CGTGCCTCTTTCTTCTTCTCCGCACAAA--ACGAAACACGGTCGCTTATCACGCAACTGC
TCGTACGGCGCACGCGCGCAGGCGGTTACGCCAGCCAGCCTTGTCTATAAGTAGCCCCGT
GCTTGGGCGAAGGACTTGGTAGGGCGCCGTACTCGGTTGGTCGGTGGGTTTGCCGAACGT
GTCTCGCAAAAAGCGAAAAGCGCGGTCTCTTATCACGCAACTGCTCGTACGGCGCACGCG
CGCAGGCGGTTACGCCAGCCAGCCTTGTCTATAAGTAGCCCCGTGCTTGGGCGAAGGACC
TGGTAGGGCGTCGTACTCGGTTGGCCAGTGGGTTTGACGATTGTGCCGCTCGCTT-----
---------------------------------

#34_sample_Hyalomma_asiaticum_asiaticum
------------------------------GTGTCGTTGAG-TCGGATC-CATATCAAGA
GAGACTTCGGCGCTCAAGGGAAACGTGCGCCGTCGACTCGTTTTGACCGCGTCGGCATC-
ACGGACAG---TACGTTGAACGCCTATACTCCACGCA-CCGCGG-TGCGTGCTCGATGGG
AGATGGCGGCGAAAAAACGCTCACGCCGTGCCAAAAAAAAAAGGACACATCCGGACCGGA
AACGAGGCAACTCGCTGCCGTTGCGAGGCGAAAGCCTGCCTACCGAAAACTGC-CGCTGG
GGAAGAAAGCTGGCGGTCCGAG--GAAGGATAAGCAGCGGTCTAGGGCGCATTCTGCGCG
ATTTCCCGGAAGCGGGAATCGCTCGCACGGGG--AAAAGTGCGGCAAGCGAGAAAAACCC
CGGCCAG-GCTTTTGGCCACCTTCGCGTGTGTTTCGGAAGCGCGGCCGCGGGATCGCGTG
GTTGCGCATGTTGCTAT-TCGGAATACAGTCTTCGGAGTGCCCGGGTCTCCGGATCGGAC
GC-TGTGCGACCGCGTGTGTCGTCGTGCCCCCT-GTCTGCGCGCCCTGCTGTG-CGAGCT
TGT-ACGCTCGCGCGCGGCGCCGATGGGGGCGACACAC-ACGAGGCGGTTCGAAGCGCTC
GCGGTCCGCGCGA-GACCTTTTT--GGAGGCACGTGCGA-GAGAGGGGATCTCGCCCGCC
GCGGGGGAAGCGGCACAACCGTCT-CCCGC--TCGAG--AGCGCGCTCTGC--GGGTTTG
CCAGAGC-TCGGGCGTTCCGTCGTAGTCCGCCGTCGGTCTAAGTGCTT-CGCAGTCGCCG
TCCCGAAGAAAAACTGGGCCACTCCAGTTTTGGGGCGGGGGCGATGCTACAC---GAGAC
GATGCCTC-GCACCAAGCCA-TTAGTC-GCCCCGCTAATTTATT--GCCTTGGCGATCCG
GCTTCGGTGCTTTGGGGCAAACTTGGGG-GTGAGC--ACGGTCGCTTATCACGCAACTGC
TCGTACGGCGCACGCGCGC-AGGCGGTTACGCCAGCCAGCCTTGTCTATAAGTAGCCCCG
TGTTTGGGCGAAG-ACTTG-TAGG-CGTCGTACTCGGTTGG-CAGTGGGTTTGCCGAACG
TGC-CATCCCCGCACACCGCAAAAAAAAAAAGAAGAAAGGACGGTCGCTTATCACGCAAC
TGCTCGTACGGCGCACGCGCGCAGGCGGTTACGCCAGCCAGCCTTGTCTATAAGTAGCCC
CGTGCTTGGGCGAAGGACCTGGTAGGGCGTCGTACTCGGTTGG-CAGTGGGTTTGCCGAA
CGTGCCTTTTTCTTCTTCTCCGCACAAACCATGAAACACGGTCGCTTATCACGCAACTGC
TCGTACGGCGCACGCGCGCAGGCGGTTACGCCAGCCAGCCTTGTCTATAAGTAGCCCCGT
GCTTGGGCGAAGGACCTGGTAGGGCGTCGTACTCGGTTGG-CAGTGGGTTTGCAGATTGT
GCTTGCTTTGTTTG----------------------------------------------
------------------------------------------------------------
------------------------------------------------------------
---------------------------------

#35_sample_Hyalomma_asiaticum_asiaticum
---------------------------------TCGTTGAG-TCGGATCACATATCA-GA
GAGACTTCGGCGCTCAAGGGAAACGTGCGCCGTCGACTCGTTTTGACCGCGTCGGCATC-
ACGGACAG---TACGTTGAACGCCTATACTCCACGCA-CCGCGG-TGCGTGCTCGATGGG
AGATGGCGGCGAAAAAACGCTCACGCCGTGCCAAAAAAAAAAGGACACATCCGGACCGGA
AACGAGGCAACTCGCTGCCGTTGCGAGGCGAAAGCCTGCCTACCGAAAACTGC-CGCTGG
GGAAGAAAGCTGGCGGTCCGAG--GAAGGATAAGCAGCGGTCTAGGGCGCATTCTGCGCG
ATTTCCCGGAAGCGGGAATCGCTCGCACGGGG--AAAAGTGCGGCAAGCGAGAAAAACGC
CGGCCAG-GCTTCTGCGCACCTTCGCGTGTGTTTCGGAAGCGCGGCCGCGGGATCGCGTG
TTTGCGCATGTTGCTAT-TCGGAGTACAGTCTTCGGAGTGCCCGGGTCTCCGGATCGGAC
GC-TGTGCGACCGCGTGTGTCGTCGTGCCCCCT-GTCTGCGCGCCCTGCTGTG-CGAGCT
TGT-ACGCTCGCGCGCGGCGCCGATGGGGGCGACACAC-ACGAGGCGGTTCGAAGCGCTC
GCGGTCCGCGCGA-GACCTTTTT--GGAGGCACGTGCGA-GAGAGGGGATCTCGCCCGCC
GCGGGGGAAGCGGCACAACCGTCT-CCCGC--TCGAG--AGCGCGCTCTGC--GGGTTTG
CCAGAGC-TCGGGCGTTCCGTCGTAGTCCGCCGTCGGTCTAAGTGCTT-CGCAGTCGCCG
TCCCGAAGAAAAACTGGGCCACTCCAGTTTTGGGGCGGGGGCGATGCTACAC---GAGAC
GATGCCTC-GCACCAAGCCA-TTAGTC-GCCCCGCTAATTTATT--GCCTTGGCGATCCG
GCTTCGGTGCTTTGGGGCAAACTTGGGG-GTGAGC--ACGGTCGCTTATCACGCAACTGC
TCGTACGGCGCACGCGCGC-AGGCGGTTACGCCAGCCAGCCTTGTCTATAAGTAGCCCCG
TGTTTGGGCGAAGGACTTGGTAGGGCGTCGTACTCGGTTGG-CAGTGGGTTTGCCGAACG
TGC-CATCCCCGCACAC-GCAAAAAAAAAAAGAAGAAAGGACGGTCGCTTATCACGCAAC
TGCTCGTACGGCGCACGCGCGCAGGCGGTTACGCCAGCCAGCCTTGTCTATAAGTAGCCC
CGTGCTTGGGCGAAGGACCTGGTAGGGCGTCGTACTCGGTTGG-CAGTGGGTTTGCCGAA
CGTGCCTTTTTCTTCTTCTCCGCACAAACCATGAAACACGGTCGCTTATCACGCAACTGC
TCGTACGGCGCACGCGCGCAGGCGGTTACGCCAGCCAGCCTTGTCTATAAGTAGCCCCGT
GCTTGGGCGAAGGACCTGGTAGGGCGTCGTACTCGGTTGG-CAGTGGGTTTGCAGATTGT
GCTTGCTTTGTTT-----------------------------------------------
------------------------------------------------------------
------------------------------------------------------------
---------------------------------

#36_sample_Hyalomma_asiaticum_asiaticum
------------------------------------------------T-TCTATCAGGA
GAGACTTCGGCGCTCA-GGGAAACGTGCGCCGTCGACTCGTTTTGACCGCGTCGGCATC-
ACGGACAG---TACGTTGAACGCCTATACTCCACGCA-CCGCGG-TGCGTGCTCGATGGG
AGATGGCGGCGAAAAAACGCTCACGCCGTGCCAAAAAAAAAAGGACACATCCGGACCGGA
AACGAGGCAACTCGCTGCCGTTGCGAGGCGAAAGCCTGCCTACCGAAAACTGC-CGCTGG
GGAAGAAAGCTGGCGGTCCGAG--GAAGGATAAGCAGCGGTCTAGGGCGCATTCTGCGCG
ATTTCCCGGAAGCGGGAATCGCTCGCACGGGG--AAAAGTGCGGCAAGCGAGAAAAACGC
CGGCCAG-GCTTCTGCGCACCTTCGCGTGTGTTTCGGAAGCGCGGCCGCGGGATCGCGTG
TTTGCGCATGTTGCTAT-TCGGAGTACAGTCTTCGGAGTGCCCGGGTCTCCGGATCGGAC
GC-TGTGCGACCGCGTGTGTCGTCGTGCCCCCT-GTCTGCGCGCCCTGCTGTG-CGAGCT
TGT-ACGCTCGCGCGCGGCGCCGATGGGGGCGACACAC-ACGAGGCGGTTCGAAGCGCTC
GCGGTCCGCGCGA-GACCTTTTT--GGAGGCACGTGCGA-GAGAGGGGATCTCGCCCGCC
GCGGGGGAAGCGGCACAACCGTCT-CCCGC--TCGAG--AGCGCGCTCTGC--GGGTTTG
CCAGAGC-TCGGGCGTTCCGTCGTAGTCCGCCGTCGGTCTAAGTGCTT-CGCAGTCGCCG
TCCCGAAGAAAAACTGGGCCACTCCAGTTTTGGGGCGGGGGCGATGCTACAC---GAGAC
GATGCCTC-GCACCAAGCCA-TTAGTC-GCCCCGCTAATTTATT--GCCTTGGCGATCCG
GCTTCGGTGCTTTGGGGCAAACTTGGGG-GTGAGC--ACGGTCGCTTATCACGCAACTGC
TTGTACGGCGCACGCGCGC-AGGCGGTTTCGCCCACCAACCTTGTTTATAAGTAGCCCCG
TGTTTGGGCGAAGGACTTGGTAGGGGGTTGTACTCGGTTGG-CAGTGGGTTTGCCGAACG
TGC-CATCCCCGC-CCCCGCAAAAAAAAAAAGAAGAAAGGACGGTCGCTTATCACGCAAC
TGCTCGTACGGCGCACGCGCGCAGGCGGTTACGCCAGCCAGCCTTGTCTATAAGTAGCCC
CGTGCTTGGGCGAAGGACCTGGTAGGGCGTCGTACTCGGTTGG-CAGTGGGTTTGCCGAA
CGTGCCTTTTTCTTCTTCTCCGCACAAACCATGAAACACGGTCGCTTATCACGCAACTGC
TCGTACGGCGCACGCGCGCAGGCGGTTACGCCAGCCAGCCTTGTCTATAAGTAGCCCCGT
GCTTGGGCGAAGGACCTGGTAGGGCGTCGTACTCGGTTGG-CAGTGGGTTTGCAGATTGT
GCTTGC------------------------------------------------------
------------------------------------------------------------
------------------------------------------------------------
---------------------------------

#38_sample_Hyalomma_asiaticum_asiaticum
---------------------------------CGTTGAGG-TCGGATC-CATATCAAGA
GAGACTTCGGCGCTCAAGGGAAACGTGCGCCGTCGACTCGTTTTGACCGCGTCGGCATC-
ACGGACAG---TACGTTGAACGCCTATACTCCACGCA-CCGCGG-TGCGTGCTCGATGGG
AGATGGCGGCGAAAAAACGCTCACGCCGTGCCAAAAAAAAAAGGACACATCCGGACCGGA
AACGAGGCAACTCGCTGCCGTTGCGAGGCGAAAGCCTGCCTACCGAAAACTGC-CGCTGG
GGAAGAAAGCTGGCGGTCCGAG--GAAGGATAAGCAGCGGTCTAGGGCGCATTCTGCGCG
ATTTCCCGGAAGCGGGAATCGCTCGCACGGGG--AAAAGTGCGGCAAGCGAGAAAAACGC
CGGCCAG-GCTTCTGCGCACCTTCGCGTGTGTTTCGGAAGCGCGGCCGCGGGATCGCGTG
TTTGCGCATGTTGCTAT-TCGGAGTACAGTCTTCGGAGTGCCCGGGTCTCCGGATCGGAC
GC-TGTGCGACCGCGTGTGTCGTCGTGCCCCCT-GTCTGCGCGCCCTGCTGTG-CGAGCT
TGT-ACGCTCGCGCGCGGCGCCGATGGGGGCGACACAC-ACGAGGCGGTTCGAAGCGCTC
GCGGTCCGCGCGA-GACCTTTTT--GGAGGCACGTGCGA-GAGAGGGGATCTCGCCCGCC
GCGGGGGAAGCGGCACAACCGTCT-CCCGC--TCGAG--AGCGCGCTCTGC--GGGTTTG
CCAGAGC-TCGGGCGTTCCGTCGTAGTCCGCCGTCGGTCTAAGTGCTT-CGCAGTCGCCG
TCCCGAAGAAAAACTGGGCCACTCCAGTTTTGGGGCGGGGGCGATGCTACAC---GAGAC
GATGCCTC-GCACCAAGCCA-TTAGTC-GCCCCGCTAATTTATT--GCCTTGGCGATCCG
GCTTCGGTGCTTTGGGGCAAACTTGGGG-GTGAGC--ACGGTCGCTTATCACGCAACTGC
TCGTACGGCGCACGCGCGC-AGGCGGTTACGCCAGCCAGCCTTGTCTATAAGTAGCCCCG
TGTTTGGGCGAAGGACTTGGTAGG-CGTCGTACTCGGTTGG-CAGTGGGTTTGCCGAACG
TGC-CATCCCCGC-CCCCGCAAAAAAAAAAAGAAGAAAGGACGGTCGCTTATCACGCAAC
TGCTCGTACGGCGCACGCGCGCAGGCGGTTACGCCAGCCAGCCTTGTCTATAAGTAGCCC
CGTGCTTGGGCGAAGGACCTGGTAGGGCGTCGTACTCGGTTGG-CAGTGGGTTTGCCGAA
CGTGCCTTTTTCTTCTTCTCCGCACAAACCATGAAACACGGTCGCTTATCACGCAACTGC
TCGTACGGCGCACGCGCGCAGGCGGTTACGCCAGCCAGCCTTGTCTATAAGTAGCCCCGT
GCTTGGGCGAAGGACCTGGTAGGGCGTCGTACTCGGTTGG-CAGTGGGTTTGCAGATTGT
GCTTGCTTTGTTTGTGCCCGGAGTGTGC--------------------------------
------------------------------------------------------------
------------------------------------------------------------
---------------------------------

#39_sample_Hyalomma_asiaticum_asiaticum
-----------------------------------------------------------A
GAGACTTCGGCGCTCAAGGGAAACGTGCGCCGTCGACTCGTTTTGACCGCGTCGGCATC-
ACGGACAG---TACGTTGAACGCCTATACTCCACGCA-CCGCGG-TGCGTGCTCGATGGG
AGATGGCGGCGAAAAAACGCTCACGCCGTGCCAAAAAAAAAAGGACACATCCGGACCGGA
AACGAGGCAACTCGCTGCCGTTGCGAGGCGAAAGCCTGCCTACCGAAAACTGC-CGCTGG
GGAAGAAAGCTGGCGGTCCGAG--GAAGGATAAGCAGCGGTCTAGGGCGCATTCTGCGCG
ATTTCCCGGAAGCGGGAATCGCTCGCACGGGG--AAAAGTGCGGCAAGCGAGAAAAACGC
CGGCCAG-GCTTCTGCGCACCTTCGCGTGTGTTTCGGAAGCGCGGCCGCGGGATCGCGTG
TTTGCGCATGTTGCTAT-TCGGAGTACAGTCTTCGGAGTGCCCGGGTCTCCGGATCGGAC
GC-TGTGCGACCGCGTGTGTCGTCGTGCCCCCT-GTCTGCGCGCCCTGCTGTG-CGAGCT
TGT-ACGCTCGCGCGCGGCGCCGATGGGGGCGACACAC-ACGAGGCGGTTCGAAGCGCTC
GCGGTCCGCGCGA-GACCTTTTT--GGAGGCACGTGCGA-GAGAGGGGATCTCGCCCGCC
GCGGGGGAAGCGGCACAACCGTCT-CCCGC--TCGAG--AGCGCGCTCTGC--GGGTTTG
CCAGAGC-TCGGGCGTTCCGTCGTAGTCCGCCGTCGGTCTAAGTGCTT-CGCAGTCGCCG
TCCCGAAGAAAAACTGGGCCACTCCAGTTTTGGGGCGGGGGCGATGCTACAC---GAGAC
GATGCCTC-GCACCAAGCCA-TTAGTC-GCCCCGCTAATTTATT--GCCTTGGCGATCCG
GCTTCGGTGCTTTGGGGCAAACTTGGGG-GTGAGC--ACGGTCGCTTATCACGCAACTGC
TTGTACGGCGCACGCGCGC-AGGCGGTTACGCCAGCCAGCCTTGTCTATAAGTAGCCCCG
TGTTTGGGCGAAGGACTTGGTAGGGGGTCGTACTCGGTTGG-CAGTGGGTTTGCCGAACG
TGC-CATCCCCGC-CCCCGCAAAAAAAAAAAGAAGAAAGGACGGTCGCTTATCACGCAAC
TGCTCGTACGGCGCACGCGCGCAGGCGGTTACGCCAGCCAGCCTTGTCTATAAGTAGCCC
CGTGCTTGGGCGAAGGACCTGGTAGGGCGTCGTACTCGGTTGG-CAGTGGGTTTGCCGAA
CGTGCCTTTTTCTTCTTCTCCGCACAAACCATGAAACACGGTCGCTTATCACGCAACTGC
TCGTACGGCGCACGCGCGCAGGCGGTTACGCCAGCCAGCCTTGTCTATAAGTAGCCCCGT
GCTTGGGCGAAGGACCTGGTAGGGCGTCGTACTCGGTTGG-CAGTGGGTTTGCAGATTGT
GCTTGC------------------------------------------------------
------------------------------------------------------------
------------------------------------------------------------
---------------------------------

#41_sample_Hyalomma_asiaticum_asiaticum
------------------------------------------------------TCAAGA
GAGACTTCGGCGCTCAAGGGAAACGTGCGCCGTCGACTCGTTTTGACCGCGTCGGCATC-
ACGGACAG---TACGTTGAACGCCTATACTCCACGCA-CCGCGG-TGCGTGCTCGATGGG
AGATGGCGGCGAAAAAACGCTCACGCCGTGCCAAAAAAAAAAGGACACATCCGGACCGGA
AACGAGGCAACTCGCTGCCGTTGCGAGGCGAAAGCCTGCCTACCGAAAACTGC-CGCTGG
GGAAGAAAGCTGGCGGTCCGAG--GAAGGATAAGCAGCGGTCTAGGGCGCATTCTGCGCG
ATTTCCCGGAAGCGGGAATCGCTCGCACGGGG--AAAAGTGCGGCAAGCGAGAAAAACGC
CGGCCAG-GCTTCTGCGCACCTTCGCGTGTGTTTCGGAAGCGCGGCCGCGGGATCGCGTG
TTTGCGCATGTTGCTAT-TCGGAGTACAGTCTTCGGAGTGCCCGGGTCTCCGGATCGGAC
GC-TGTGCGACCGCGTGTGTCGTCGTGCCCCCT-GTCTGCGCGCCCTGCTGTG-CGAGCT
TGT-ACGCTCGCGCGCGGCGCCGATGGGGGCGACACAC-ACGAGGCGGTTCGAAGCGCTC
GCGGTCCGCGCGA-GACCTTTTT--GGAGGCACGTGCGA-GAGAGGGGATCTCGCCCGCC
GCGGGGGAAGCGGCACAACCGTCT-CCCGC--TCGAG--AGCGCGCTCTGC--GGGTTTG
CCAGAGC-TCGGGCGTTCCGTCGTAGTCCGCCGTCGGTCTAAGTGCTT-CGCAGTCGCCG
TCCCGAAGAAAAACTGGGCCACTCCAGTTTTGGGGCGGGGGCGATGCTACAC---GAGAC
GATGCCTC-GCACCAAGCCA-TTAGTC-GCCCCGCTAATTTATT--GCCTTGGCGATCCG
GCTTCGGTGCTTTGGGGCAAACTTGGGG-GTGAGC--ACGGTCGCTTATCACGCAACTGC
TTGTACGGCGCACGCGCGC-AGGCGGTTACGCCAGCCAGCCTTGTCTATAAGTAGCCCCG
TGTTTGGGCGAAGGACTTGGTAGGGGGTCGTACTCGGTTGG-CAGTGGGTTTGCCGAACG
TGC-CATCCCCGC-CCCCGCAAAAAAAAAAAGAAGAAAGGACGGTCGCTTATCACGCAAC
TGCTCGTACGGCGCACGCGCGCAGGCGGTTACGCCAGCCAGCCTTGTCTATAAGTAGCCC
CGTGCTTGGGCGAAGGACCTGGTAGGGCGTCGTACTCGGTTGG-CAGTGGGTTTGCCGAA
CGTGCCTTTTTCTTCTTCTCCGCACAAACCATGAAACACGGTCGCTTATCACGCAACTGC
TCGTACGGCGCACGCGCGCAGGCGGTTACGCCAGCCAGCCTTGTCTATAAGTAGCCCCGT
GCTTGGGCGAAGGACCTGGTAGGGCGTCGTACTCGGTTGG-CAGTGGGTTTGCAGATTGT
GCTTGCTTTGTTTGTGCCCGGAGTGTGCGAG-----------------------------
------------------------------------------------------------
------------------------------------------------------------
---------------------------------

#44_sample_Hyalomma_asiaticum_asiaticum
--------------------------AACCTTCTCGTTGAGGTCGGATA-CATATCAAGA
GAGACTTCGGCGCTCAAGGGAAACGTGCGCCGTCGACTCGTTTTGACCGCGTCGGCATC-
ACGGACAG---TACGTTGAACGCCTATACTCCACGCA-CCGCGG-TGCGTGCTCGATGGG
AGATGGCGGCGAAAAAACGCTCACGCCGTGCCAAAAAAAAAAGGACACATCCGGACCGGA
AACGAGGCAACTCGCTGCCGTTGCGAGGCGAAAGCCTGCCTACCGAAAACTGC-CGCTGG
GGAAGAAAGCTGGCGGTCCGAG--GAAGGATAAGCAGCGGTCTAGGGCGCATTCTGCGCG
ATTTCCCGGAAGCGGGAATCGCTCGCACGGGG--AAAAGTGCGGCAAGCGAGAAAAACGC
CGGCCAG-GCTTCTGCGCACCTTCGCGTGTGTTTCGGAAGCGCGGCCGCGGGATCGCGTG
TTTGCGCATGTTGCTAT-TCGGAGTACAGTCTTCGGAGTGCCCGGGTCTCCGGATCGGAC
GC-TGTGCGACCGCGTGTGTCGTCGTGCCCCCT-GTCTGCGCGCCCTGCTGTG-CGAGCT
TGT-ACGCTCGCGCGCGGCGCCGATGGGGGCGACACAC-ACGAGGCGGTTCGAAGCGCTC
GCGGTCCGCGCGA-GACCTTTTT--GGAGGCACGTGCGA-GAGAGGGGATCTCGCCCGCC
GCGGGGGAAGCGGCACAACCGTCT-CCCGC--TCGAG--AGCGCGCTCTGC--GGGTTTG
CCAGAGC-TCGGGCGTTCCGTCGTAGTCCGCCGTCGGTCTAAGTGCTT-CGCAGTCGCCG
TCCCGAAGAAAAACTGGGCCACTCCAGTTTTGGGGCGGGGGCGATGCTACAC---GAGAC
GATGCCTC-GCACCAAGCCA-TTAGTC-GCCCCGCTAATTTATT--GCCTTGGCGATCCG
GCTTCGGTGCTTTGGGGCAAACTTGGGG-GTGAGC--ACGGTCGCTTATCACGCAACTGC
TTGTACGGCGCACGCGCGC-AGGCGGTTACGCCAGCCAGCCTTGTCTATAAGTAGCCCCG
TGTTTGGGCGAAGGACTTGGTAGGGGGTCGTACTCGGTTGG-CAGTGGGTTTGCCGAACG
TGC-CATCCCCGC-CCCCGCAAAAAAAAAAAGAAGAAAGGACGGTCGCTTATCACGCAAC
TGCTCGTACGGCGCACGCGCGCAGGCGGTTACGCCAGCCAGCCTTGTCTATAAGTAGCCC
CGTGCTTGGGCGAAGGACCTGGTAGGGCGTCGTACTCGGTTGG-CAGTGGGTTTGCCGAA
CGTGCCTTTTTCTTCTTCTCCGCACAAACCATGAAACACGGTCGCTTATCACGCAACTGC
TCGTACGGCGCACGCGCGCAGGCGGTTACGCCAGCCAGCCTTGTCTATAAGTAGCCCCGT
GCTTGGGCGAAGGACCTGGTAGGGCGTCGTACTCGGTTGG-CAGTGGGTTTGCAGATTGT
GCTTGCTTTGTTTGTGCCCGGAGTGGG---------------------------------
------------------------------------------------------------
------------------------------------------------------------
---------------------------------

#45_sample_Hyalomma_asiaticum_asiaticum
---------------------------------TCGTTGAGGTCGGATC-CATATCAAGA
GAGACTTCGGCGCTCAAGGGAAACGTGCGCCGTCGACTCGTTTTGACCGCGTCGGCATC-
ACGGACAG---TACGTTGAACGCCTATACTCCACGCA-CCGCGG-TGCGTGCTCGATGGG
AGATGGCGGCGAAAAAACGCTCACGCCGTGCCAAAAAAAAAAGGACACATCCGGACCGGA
AACGAGGCAACTCGCTGCCGTTGCGAGGCGAAAGCCTGCCTACCGAAAACTGC-CGCTGG
GGAAGAAAGCTGGCGGTCCGAG--GAAGGATAAGCAGCGGTCTAGGGCGCATTCTGCGCG
ATTTCCCGGAAGCGGGAATCGCTCGCACGGGG--AAAAGTGCGGCAAGCGAGAAAAACGC
CGGCCAG-GCTTCTGCGCACCTTCGCGTGTGTTTCGGAAGCGCGGCCGCGGGATCGCGTG
TTTGCGCATGTTGCTAT-TCGGAGTACAGTCTTCGGAGTGCCCGGGTCTCCGGATCGGAC
GC-TGTGCGACCGCGTGTGTCGTCGTGCCCCCT-GTCTGCGCGCCCTGCTGTG-CGAGCT
TGT-ACGCTCGCGCGCGGCGCCGATGGGGGCGACACAC-ACGAGGCGGTTCGAAGCGCTC
GCGGTCCGCGCGA-GACCTTTTT--GGAGGCACGTGCGA-GAGAGGGGATCTCGCCCGCC
GCGGGGGAAGCGGCACAACCGTCT-CCCGC--TCGAG--AGCGCGCTCTGC--GGGTTTG
CCAGAGC-TCGGGCGTTCCGTCGTAGTCCGCCGTCGGTCTAAGTGCTT-CGCAGTCGCCG
TCCCGAAGAAAAACTGGGCCACTCCAGTTTTGGGGCGGGGGCGATGCTACAC---GAGAC
GATGCCTC-GCACCAAGCCA-TTAGTC-GCCCCGCTAATTTATT--GCCTTGGCGATCCG
GCTTCGGTGCTTTGGGGCAAACTTGGGG-GTGAGC--ACGGTCGCTTATCACGCAACTGC
TCGTACGGCGCACGCGCGC-AGGCGGTTACGCCAGCCAGCCTTGTCTATAAGTAGCCCCG
TGTTTGGGCGAAG-ACTTG-TAGG-CGTCGTACTCGGTTGG-CAGTGGGTTTGCCGAACG
TGC-CATCCCCGCACACCGCAAAAAAAAAAAGAAGAAAGGACGGTCGCTTATCACGCAAC
TGCTCGTACGGCGCACGCGCGCAGGCGGTTACGCCAGCCAGCCTTGTCTATAAGTAGCCC
CGTGCTTGGGCGAAGGACCTGGTAGGGCGTCGTACTCGGTTGG-CAGTGGGTTTGCCGAA
CGTGCCTTTTTCTTCTTCTCCGCACAAACCATGAAACACGGTCGCTTATCACGCAACTGC
TCGTACGGCGCACGCGCGCAGGCGGTTACGCCAGCCAGCCTTGTCTATAAGTAGCCCCGT
GCTTGGGCGAAGGACCTGGTAGGGCGTCGTACTCGGTTGG-CAGTGGGTTTGCAGATTGT
GCTTGCTTTGTTTG----------------------------------------------
------------------------------------------------------------
------------------------------------------------------------
---------------------------------

#47_sample_Hyalomma_asiaticum_asiaticum
-----------------------------------GTTGAG-TCGGATC-CATATCAAGA
GAGACTTCGGCGCTCAAGGGAAACGTGCGCCGTCGACTCGTTTTGACCGCGTCGGCATC-
ACGGACAG---TACGTTGAACGCCTATTCTCCACGCA-CCGCGG-TGCGTGCTCGATGGG
AGATGGCGGCGAAAAAACGCTCACGCCGTGCCAAAAAAAAAAGGACACATCCGGACCGGA
AACGAGGCAACTCGCTGCCGTTGCGAGGCGAAAGCCTGCCTACCGAAAACTGC-CGCTGG
GGAAGAAAGCTGGCGGTCCGAG--GAAGGATAAGCAGCGGTCTAGGGCGCATTCTGCGCG
ATTTCCCGGAAGCGGGAATCGCTCGCACGGGG--AAAAGTGCGGCAAGCGAGAAAAACGC
CGGCCAG-GCTTCTGCGCACCTTCGCGTGTGTTTCGGAAGCGCGGCCGCGGGATCGCGTG
TTTGCGCATGTTGCTAT-TCGGAGTACAGTCTTCGGAGTGCCCGGGTCTCCGGATCGGAC
GC-TGTGCGACCGCGTGTGTCGTCGTGCCCCCT-GTCTGCGCGCCCTGCTGTG-CGAGCT
TGT-ACGCTCGCGCGCGGCGCCGATGGGGGCGACACAC-ACGAGGCGGTTCGAAGCGCTC
GCGGTCCGCGCGA-GACCTTTTT--GGAGGCACGTGCGA-GAGAGGGGATCTCGCCCGCC
GCGGGGGAAGCGGCACAACCGTCT-CCCGC--TCGAG--AGCGCGCTCTGC--GGGTTTG
CCAGAGC-TCGGGCGTTCCGTCGTAGTCCGCCGTCGGTCTAAGTGCTT-CGCAGTCGCCG
TCCCGAAGAAAAACTGGGCCACTCCAGTTTTGGGGCGGGGGCGATGCTACAC---GAGAC
GATGCCTC-GCACCAAGCCA-TTAGTC-GCCCCGCTAATTTATT--GCCTTGGCGATCCG
GCTTCGGTGCTTTGGGGCAAACTTGGGG-GTGAGC--ACGGTCGCTTATCACGCAACTGC
TCGTACGGCGCACGCGCGC-AGGCGGTTACGCCAGCCAGCCTTGTCTATAAGTAGCCCCG
TGTTTGGGCGAAG-ACTTG-TAGG-CGTCGTACTCGGTTGG-CAGTGGGTTTGCCGAACG
TGC-CATCCCCGCACACCGCAAAAAAAAAAAGAAGAAAGGACGGTCGCTTATCACGCAAC
TGCTCGTACGGCGCACGCGCGCAGGCGGTTACGCCAGCCAGCCTTGTCTATAAGTAGCCC
CGTGCTTGGGCGAAGGACCTGGTAGGGTGTTGTACTCGGTTGG-CAGTGGGTTTGCCGAA
CGTGCCTTTTTCTTCTTCTCCGCACAAACCATGAAACACGGTCGCTTATCACGCAACTGT
TCGTACGGCGCACGCGCGCAGGCGGTTACGCCAGCCAGCCTTGTCTATAAGTAGCCCCGT
GCTTGGGCGAAGGCCCTGGTAGGGCGTCGTACTCGGTTGG-CAGTGGGTTTGCAGATTGT
GCTTGCTTT---------------------------------------------------
------------------------------------------------------------
------------------------------------------------------------
---------------------------------

#48_sample_Hyalomma_asiaticum_asiaticum
------------------------------------------TCGGATC-CATATCAAGA
GAGACTTCGGCGCTCAAGGGAAACGTGCGCCGTCGACTCGTTTTGACCGCGTCGGCATC-
ACGGACAG---TACGTTGAACGCCTATACTCCACGCA-CCGCGG-TGCGTGCTCGATGGG
AGATGGCGGCGAAAAAACGCTCACGCCGTGCCAAAAAAAAAAGGACACATCCGGACCGGA
AACGAGGCAACTCGCTGCCGTTGCGAGGCGAAAGCCTGCCTACCGAAAACTGC-CGCTGG
GGAAGAAAGCTGGCGGTCCGAG--GAAGGATAAGCAGCGGTCTAGGGCGCATTCTGCGCG
ATTTCCCGGAAGCGGGAATCGCTCGCACGGGG--AAAAGTGCGGCAAGCGAGAAAAACGC
CGGCCAG-GCTTCTGCGCACCTTCGCGTGTGTTTCGGAAGCGCGGCCGCGGGATCGCGTG
TTTGCGCATGTTGCTAT-TCGGAGTACAGTCTTCGGAGTGCCCGGGTCTCCGGATCGGAC
GC-TGTGCGACCGCGTGTGTCGTCGTGCCCCCT-GTCTGCGCGCCCTGCTGTG-CGAGCT
TGT-ACGCTCGCGCGCGGCGCCGATGGGGGCGACACAC-ACGAGGCGGTTCGAAGCGCTC
GCGGTCCGCGCGA-GACCTTTTT--GGAGGCACGTGCGA-GAGAGGGGATCTCGCCCGCC
GCGGGGGAAGCGGCACAACCGTCT-CCCGC--TCGAG--AGCGCGCTCTGC--GGGTTTG
CCAGAGC-TCGGGCGTTCCGTCGTAGTCCGCCGTCGGTCTAAGTGCTT-CGCAGTCGCCG
TCCCGAAGAAAAACTGGGCCACTCCAGTTTTGGGGCGGGGGCGATGCTACAC---GAGAC
GATGCCTC-GCACCAAGCCA-TTAGTC-GCCCCGCTAATTTATT--GCCTTGGCGATCCG
GCTTCGGTGCTTTGGGGCAAACTTGGGG-GTGAGC--ACGGTCGCTTATCACGCAACTGC
TCGTACGGCGCACGCGCGC-AGGCGGTTACGCCAGCCAGCCTTGTCTATAAGTAGCCCCG
TGTTTGGGCGAAG-ACTTG-TAGG-CGTCGTACTCGGTTGG-CAGTGGGTTTGCCGAACG
TGC-CATCCCCGC-CCCCGCAAAAAAAAAAAGAAGAAAGGACGGTCGCTTATCACGCAAC
TGCTCGTACGGCGCACGCGCGCAGGCGGTTACGCCAGCCAGCCTTGTCTATAAGTAGCCC
CGTGCTTGGGCGAAGGACCTGGTAGGGCGTCGTACTCGGTTGG-CAGTGGGTTTGCCGAA
CGTGCCTTTTTTTTTTTCTCCGCACAAACCATGAAACACGGTCGCTTATCACGCAACTGC
TCGTACGGCGCACGCGCGCAGGCGGTTACGCCAGCCAGCCTTGTCTATAAGTAGCCCCGT
GCTTGGGCGAAGGACCTGGTAGGGCGTCGTACTCGGTTGG-CAGTGGGTTTGCAGATTGT
GCTTGCTTTGTTTGTGCCCG----------------------------------------
------------------------------------------------------------
------------------------------------------------------------
---------------------------------

#49_sample_Hyalomma_asiaticum_asiaticum
----------------------------------------G-TCGGATC-CATATCAAGA
GAGACTTCGGCGCTCAAGGGAAACGTGCGCCGTCGACTCGTTTTGACCGCGTCGGCATC-
ACGGACAG---TACGTTGAACGCCTATACTCCACGCA-CCGCGG-TGCGTGCTCGATGGG
AGATGGCGGCAAAAAAACGCTCACGCCGTGCCAAAAAAAAAAGGACACATCCGGACCGGA
AACGAGGCAACTCGCTGCCGTTGCGAGGCGAAAGCCTGCCTACCGAAAACTGC-CGCTGG
GGAAGAAAGCTGGCGGTCCGAG--GAAGGATAAGCAGCGGTCTAGGGCGCATTCTGCGCG
ATTTCCCGGAAGCGGGAATCGCTCGCACGGGG--AAAAGGGCGGCAAGCGAGAAAAACGC
CGGCCAG-GCTTCTGCGCACCTTCGCGTGGGTTTCGGAAGCGCGGCCGCGGGATCGCGTG
TTTGCGCATGTTGCTAT-TCGGAGTACAGTCTTCGGAGTGCCCGGGTCTCCGGATCGGAC
GC-TGTGCGACCGCGTGTGTCGTCGTGCCCCCT-GTCTGCGCGCCCTGCTGTG-CGAGCT
TGT-ACGCTCGCGCGCGGCGCCGATGGGGGCGACACAC-ACGAGGCGGTTCGAAGCGCTC
GCGGTCCGCGCGA-GACCTTTTT--GGAGGCACGTGCGA-GAGAGGGGATCTCGCCCGCC
GCGGGGGAAGCGGCACAACCGTCT-CCCGC--TCGAG--AGCGCGCTCTGC--GGGTTTG
CCAGAGC-TCGGGCGTTCCGTCGTAGTCCGCCGTCGGTCTAAGTGCTT-CGCAGTCGCCG
TCCCGAAGAAAAACTGGGCCACTCCAGTTTTGGGGCGGGGGCGATGCTACAC---GAGAC
GATGCCTC-GCACCAAGCCA-TTAGTC-GCCCCGCTAATTTATT--GCCTTGGCGATCCG
GCTTCGGTGCTTTGGGGCAAACTTGGGG-GTGAGC--ACGGTCGCTTATCACGCAACTGC
TCGTACGGCGCACGCGCGC-AGGCGGTTACGCCAGCCAGCCTTGTCTATAAGTAGCCCCG
TGTTTGGGCGAAG-ACTTG-TAGG-CGTCGTACTCGGTTGG-CAGTGGGTTTGCCGAACG
TGC-CATCCCCGCACACCGCAAAAAAAAAAAGAAGAAAGGACGGTCGCTTATCACGCAAC
TGCTCGTACGGCGCACGCGCGCAGGCGGTTACGCCAGCCAGCCTTGTCTATAAGTAGCCC
CGTGCTTGGGCGAAGGACCTGGTAGGGCGTCGTACTCGGTTGG-CAGTGGGTTTGCCGAA
CGTGCCTTTTTTTTTTTCTCCGCACAAACCATGAAACACGGTCGCTTATCACGCAACTGC
TCGTACGGCGCACGCGCGCAGGCGGTTACGCCAGCCAGCCTTGTCTATAAGTAGCCCCGT
GCTTGGGCGAAGGACCTGGTAGGGCGTCGTACTCGGTTGG-CAGTGGGTTTGCAGATTGT
GCTTGCTT-GTTTGTGCCCG----------------------------------------
------------------------------------------------------------
------------------------------------------------------------
---------------------------------

#50_sample_Hyalomma_asiaticum_asiaticum
----------------------------------------G-TCGGATC-CATATCAAGA
GAGACTTCGGCGCTCAAGGGAAACGTGCGCCGTCGACTCGTTTTGACCGCGTCGGCATC-
ACGGACAG---TACGTTGAACGCCTATACTCCACGCA-CCGCGG-TGCGTGCTCGATGGG
AGATGGCGGCAAAAAAACGCTCACGCCGTGCCAAAAAAAAAAGGACACATCCGGACCGGA
AACGAGGCAACTCGCTGCCGTTGCGAGGCGAAAGCCTGCCTACCGAAAACTGC-CGCTGG
GGAAGAAAGCTGGCGGTCCGAG--GAAGGATAAGCAGCGGTCTAGGGCGCATTCTGCGCG
ATTTCCCGGAAGCGGGAATCGCTCGCACGGGG--AAAAGTGCGGCAAGCGAGAAAAACGC
CGGCCAG-GCTTCTGCGCACCTTCGCGTGTGTTTCGAAAGCGCGGCCGCGGGATCGCGGG
TTTGCGCATGTTGCTAT-TCGGAGTACAGTCTTCGGAGTGCCCGGGTCTCCGGATCGGAC
GC-TGTGCGACCGCGGGTGTCGTCGTGCCCCCT-GTCTGCGCGCCCTGCTGTG-CGAGCT
TGT-ACCCTCGCGCGCGGCGCCAATGGGGGCGACACAC-ACGAGGCGGTTCGAAGCGCTC
GCGGTCCGCGCGA-GACCTTTTT--GGAGGCACGTGCGA-GAGAGGGGATCTCGCCCGCC
GCGGGGGAAGCGGCACAACCGTCT-CCCGC--TCGAG--AGCGCGCTCTGC--GGGTTTG
CCAGAGC-TCGGGCGTTCCGTCGTAGTCCGCCGTCGGTCTAAGTGCTT-CGCAGTCGCCG
TCCCGAAGAAAAACTGGGCCACTCCAGTTTTGGGGCGGGGGCGATGCTACAC---GAGAC
GATGCCTC-GCACCAAGCCA-TTAGTC-GCCCCGCTAATTTATT--GCCTTGGCGATCCG
GCTTCGGTGCTTTGGGGCAAACTTGGGG-GTGAGC--ACGGTCGCTTATCACGCAATTGC
TCGTACGGCGCACGCGCGC-AGGCGGTTACGCCAGCCAGCCTTGTCTATAAGTAGCCCCG
TGTTTGGGCGAAGGACTTG-TAGG-CGTCGTACTCGGTTGC-CAGTGGGTTTGCCGAACG
TGC-CATCCCCGCACACCGCAAAAAAAAAAAGAAGAAAGGACGGTCGCTTATCACGCAAC
TGCTCGTACGGCGCACGCGCGCAGGCGGTTACGCCAGCCAGCCTTGTCTATAAGTAGCCC
CGTGCTTGGGCGAAGGACCTGGTAGGGCGTCGTACTCGGTTGG-CAGTGGGTTTGCCGAA
CGTGCCTTTTTTTTTTTCTCCGCACAAACCATGAAACACGGTCGCTTATCACGCAACTGC
TCGTACGGCGCACGCGCGCAGGCGGTTACGCCAGCCAGCCTTGTCTATAAGTAGCCCCGT
GCTTGGGCGAAGGACCTGGTAGGGCGTCGTACTCGGTTGG-CAGTGGGTTTGCAGATTGT
GCT---------------------------------------------------------
------------------------------------------------------------
------------------------------------------------------------
---------------------------------

#51_sample_Hyalomma_asiaticum_asiaticum
----------------------------------------G-TCGGATC-CATATCAAGA
GAGACTTCGGCGCTCAAGGGAAACGTGCGCCGTCGACTCGTTTTGACCGCGTCGGCATC-
ACGGACAG---TACGTTGAACGCCTATACTCCACGCA-CCGCGG-TGCGTGCTCGATGGG
AGATGGCGGCGAAAAAACGCTCACGCCGTGCCAAAAAAAAAAGGACACATCCGGACCGGA
AACGAGGCAACTCGCTGCCGTTGCGAGGCGAAAGCCTGCCTACCGAAAACTGC-CGCTGG
GGAAGAAAGCTGGCGGTCCGAG--GAAGGATAAGCAGCGGTCTAGGGCGCATTCTGCGCG
ATTTCCCGGAAGCGGGAATCGCTCGCACGGGG--AAAAGTGCGGCAAGCGAGAAAAACGC
CGGCCAG-GCTTCTGCGCACCTTCGCGTGTGTTTCGGAAGCGCGGCCGCGGGATCGCGTG
TTTGCGCATGTTGTTAT-TCGGAGTACAGTCTTCGGAGTGCCCGGGTCTCCGGATCGGAC
GC-TGTGCGACCGCGTGTGTCGTCGTGCCCCCT-GTCTGCGCGCCCTGCTGTG-CGAGCT
TGT-ACGCTCGCGCGCGGCGCCGATGGGGGCGACACAC-ACGAGGCGGTTCGAAGCGCTC
GCGGTCCGCGCGA-GACCTTTTT--GGAGGCACGTGCGA-GAGAGGGGATCTCGCCCGCC
GCGGGGGAAGCGGCACAACCGTCT-CCCGC--TCGAG--AGCGCGCTCTGC--GGGTTTG
CCAGAGC-TCGGGCGTTCCGTCGTAGTCCGCCGTCGGTCTAAGTGCTT-CGCAGTCGCCG
TCCCGAAGAAAAACTGGGCCACTCCAGTTTTGGGGCGGGGGCGATGCTACAC---GAGAC
GATGCCTC-GCACCAAGCCA-TTAGTC-GCCCCGCTAATTTATT--GCCTTGGCGATCCG
GCTTCGGTGCTTTGGGGCAAACTTGGGG-GTGAGC--ACGGTCGCTTATCACGCAACTGC
TCGTACGGCGCACGCGCGC-AGGCGGTTACGCCAGCCAGCCTTGTTTATAAGTAGCCCCG
TGTTTGGGGGAAGGACTTGGTAGGGCGTCGTACTCGGTTGG-CAGTGGGTTTGCCGAACG
TGC-CCTCCCCGC-ACCCGCAAAAAAAAAAAGAAGAAAGGACGGTCGCTTATCACGCAAC
TGCTCGTACGGCGCACGCGCGCAGGCGGTTACGCCAGCCAGCCTTGTCTATAAGTAGCCC
CGTGCTTGGGCGAAGGACCTGGTAGGGCGTCGTACTCGGTTGG-CAGTGGGTTTGCCGAA
CGTGCCTTTTTCTTCTTCTCCGCACAAACCATGAAACACGGTCGCTTATCACGCAACTGC
TCGTACGGCGCACGCGCGCAGGCGGTTACGCCAGCCAGCCTTGTCTATAAGTAGCCCCGT
GCTTGGGCGAAGGACCTGGTAGGGCGTCGTACTCGGTTGG-CAGTGGGTTTGCAGATTGT
GCTTGCTTTGTTTGTGCCCGGAG-------------------------------------
------------------------------------------------------------
------------------------------------------------------------
---------------------------------

#53_sample_Hyalomma_asiaticum_asiaticum
--------------------------------------------------CATATCAAGA
GAGACTTCGGCGCTCAAGGGAAACGTGCGCCGTCGACTCGTTTTGACCGCGTCGGCATC-
ACGGACAG---TACGTTGAACGCCTATACTCCACGCA-CCGCGG-TGCGTGCTCGATGGG
AGATGGCGGCGAAAAAACGCTCACGCCGTGCCAAAAAAAAAAGGACACATCCGGACCGGA
AACGAGGCAACTCGCTGCCGTTGCGAGGCGAAAGCCTGCCTACCGAAAACTGC-CGCTGG
GGAAGAAAGCTGGCGGTCCGAG--GAAGGATAAGCAGCGGTCTAGGGCGCATTCTGCGCG
ATTTCCCGGAAGCGGGAATCGCTCGCACGGGG--AAAAGTGCGGCAAGCGAGAAAAACGC
CGGCCAG-GCTTCTGCGCACCTTCGCGTGTGTTTCGGAAGCGCGGCCGCGGGATCGCGTG
TTTGCGCATGTTGCTAT-TCGGAGTACAGTCTTCGGAGTGCCCGGGTCTCCGGATCGGAC
GC-TGTGCGACCGCGTGTGTCGTCGTGCCCCCT-GTCTGCGCGCCCTGCTGTG-CGAGCT
TGT-ACGCTCGCGCGCGGCGCCGATGGGGGCGACACAC-ACGAGGCGGTTCGAAGCGCTC
GCGGTCCGCGCGA-GACCTTTTT--GGAGGCACGTGCGA-GAGAGGGGATCTCGCCCGCC
GCGGGGGAAGCGGCACAACCGTCT-CCCGC--TCGAG--AGCGCGCTCTGC--GGGTTTG
CCAGAGC-TCGGGCGTTCCGTCGTAGTCCGCCGTCGGTCTAAGTGCTT-CGCAGTCGCCG
TCCCGAAGAAAAACTGGGCCACTCCAGTTTTGGGGCGGGGGCGATGCTACAC---GAGAC
GATGCCTC-GCACCAAGCCA-TTAGTC-GCCCCGCTAATTTATT--GCCTTGGCGATCCG
GCTTCGGTGCTTTGGGGCAAACTTGGGG-GTGAGC--ACGGTCGCTTATCACGCAACTGC
TCGTACGGCGCACGCGCGC-AGGCGGTTACGCCAGCCAGCCTTGTCTATAAGTAGCCCCG
TGTTTGGGCGAAG-ACTTG-TAGG-CGTCGTACTCGGTTGG-CAGTGGGTTTGCCGAACG
TGC-CATCCCCGCACACCGCAAAAAAAAAAAGAAGAAAGGACGGTCGCTTATCACGCAAC
TGCTCGTACGGCGCACGCGCGCAGGCGGTTACGCCAGCCAGCCTTGTCTATAAGTAGCCC
CGTGCTTGGGCGAAGGACCTGGTAGGGCGTCGTACTCGGTTGG-CAGTGGGTTTGCCGAA
CGTGCCTTTTTCTTCTTCTCCGCACAAACCATGAAACACGGTCGCTTATCACGCAACTGC
TCGTACGGCGCACGCGCGCAGGCGGTTACGCCAGCCAGCCTTGTCTATAAGTAGCCCCGT
GCTTGGGCGAAGGACCTGGTAGGGCGTCGTACTCGGTTGG-CAGTGGGTTTGCAGATTGT
GCTTGCTTTGTTTGTGCCCGGAGTGTGCA-------------------------------
------------------------------------------------------------
------------------------------------------------------------
---------------------------------

#54_sample_Hyalomma_asiaticum_asiaticum
------------------------------GTGTCGTTGAG-TCGGATC-CATATCAAGA
GAGACTTCGGCGCTCAAGGGAAACGTGCGCCGTCGACTCGTTTTGACCGCGTCGGCATC-
ACGGACAG---TACGTTGAACGCCTATACTCCACGCA-CCGCGG-TGCGTGCTCGATGGG
AGATGGCGGCGAAAAAACGCTCACGCCGTGCCAAAAAAAAAAGGACACATCCGGACCGGA
AACGAGGCAACTCGCTGCCGTTGCGAGGCGAAAGCCTGCCTACCGAAAACTGC-CGCTGG
GGAAGAAAGCTGGGGGTCCGAG--GAAGGATAAGCAGCGGTCTAGGGCGCATTCTGCGCG
ATTTCCCGGAAGCGGGAATCGCTCGCACGGGG--AAAAGTGCGGCAAGCGAGAAAAACGC
CGGCCAG-GCTTCTGCGCACCTTCCCGTGGGTTTCGGAAGCGCGGCCGCGGGATCGCGTG
TTTGCGCATGTTGCTAT-TCGGAGTACAGTCTTCGGAGTGCCCGGGTCTCCGGATCGGAC
GC-TGTGCGACCGCGTGTGTCGTCGTGCCCCCT-GTCTGCGCGCCCTGCTGTG-CGAGCT
TGT-ACGCTCGCGCGCGGCGCCGATGGGGGCGACACAC-ACGAGGCGGTTCGAAGCGCTC
GCGGTCCGCGCGA-GACCTTTTT--GGAGGCACGTGCGA-GAGAGGGGATCTCGCCCGCC
GCGGGGGAAGCGGCACAACCGTCT-CCCGC--TCGAG--AGCGCGCTCTGC--GGGTTTG
CCAGAGC-TCGGGCGTTCCGTCGTAGTCCGCCGTCGGTCTAAGTGCTT-CGCAGTCGCCG
TCCCGAAGAAAAACTGGGCCACTCCAGTTTTGGGGCGGGGGCGATGCTACAC---GAGAC
GATGCCTC-GCACCAAGCCA-TTAGTC-GCCCCGCTAATTTATT--GCCTTGGCGATCCG
GCTTCGGTGCTTTGGGGCAAACTTGGGG-GTGAGC--ACGGTCGCTTATCACGCAACTGC
TCGTACGGCGCACGCGCGC-AGGCGGTTACGCCAGCCAGCCTTGTCTATAAGTAGCCCCG
TGTTTGGGCGAAGGACTTGGTAGGGCGTCGTACTCGGTTGG-CAGTGGGTTTGCCGAACG
TGC-CATCCCCGCACAC-GCAAAAAAAAAAAGAAGAAAGGACGGTCGCTTATCACGCAAC
TGCTCGTACGGCGCACGCGCGCAGGCGGTTACGCCAGCCAGCCTTGTCTATAAGTAGCCC
CGTGCTTGGGCGAAGGACCTGGTAGGGCGTCGTACTCGGTTGG-CAGTGGGTTTGCCGAA
CGTGCCTTTTTCTTCTTCTCCGCACAAACCATGAAACACGGTCGCTTATCACGCAACTGC
TCGTACGGCGCACGCGCGCAGGCGGTTACGCCAGCCAGCCTTGTCTATAAGTAGCCCCGT
GCTTGGGCGAAGGACCTGGTAGGGCGTCGTACTCGGTTGG-CAGTGGGTTTGCAGATTGT
GCTTGCTTTGTTTGTGCCCGGAGTGTGC--------------------------------
------------------------------------------------------------
------------------------------------------------------------
---------------------------------

#55_sample_Hyalomma_asiaticum_asiaticum
---------------------------------TCGTTGAG-TCGGATC-CATATCAAGA
GAGACTTCGGCGCTCAAGGGAAACGTGCGCCGTCGACTCGTTTTGACCGCGTCGGCATC-
ACGGACAG---TACGTTGAACGCCTATACTCCACGCA-CCGCGG-TGCGTGCTCGATGGG
AGATGGCGGCGAAAAAACGCTCACGCCGTGCCAAAAAAAAAAGGACACATCCGGACCGGA
AACGAGGCAACTCGCTGCCGTTGCGAGGCGAAAGCCTGCCTACCGAAAACTGC-CGCTGG
GGAAAAAAGCTGGCGGTCCGAG--GAAGGATAAGCAGCGGTCTAGGGCGCATTCTGCGCG
ATTTCCCGGAAGCGGGAATCGCTCGCACGGGG--AAAAGTGCGGCAAGCGAGAAAAACGC
CGGCCAG-GCTTCTGCGCACCTTCGCGTGTGTTTCGGAAGCGCGGCCGCGGGATCGCGTG
TTTGCGCATGTTGCTAT-TCGGAGTACAGTCTTCGGAGTGCCCGGGTCTCCGGATCGGAC
GC-TGTGCGACCGCGTGTGTCGTCGTGCCCCCT-GTCTGCGCGCCCTGCTGTG-CGAGCT
TGT-ACGCTCGCGCGCGGCGCCGATGGGGGCGACACAC-ACGAGGCGGTTCGAAGCGCTC
GCGGTCCGCGCGA-GACCTTTTT--GGAGGCACGTGCGA-GAGAGGGGATCTCGCCCGCC
GCGGGGGAAGCGGCACAACCGTCT-CCCGC--TCGAG--AGCGCGCTCTGC--GGGTTTG
CCAGAGC-TCGGGCGTTCCGTCGTAGTCCGCCGTCGGTCTAAGTGCTT-CGCAGTCGCCG
TCCCGAAGAAAAACTGGGCCACTCCAGTTTTGGGGCGGGGGCGATGCTACAC---GAGAC
GATGCCTC-GCACCAAGCCA-TTAGTC-GCCCCGCTAATTTATT--GCCTTGGCGATCCG
GCTTCGGTGCTTTGGGGCAAACTTGGGG-GTGAGC--ACGGTCGCTTATCACGCAACTGC
TCGTACGGCGCACGCGCGC-AGGCGGTTACGCCAGCCAGCCTTGTCTATAAGTAGCCCCG
TGTTTGGGCGAACGACTTGGTAGG-CGTCGTACTCGGTTGG-CAGTGGGTTTGCCGAACG
TGC-CATCCCCGCACACCGCAAAAAAAAAAAGAAGAAAGGACGGTCGCTTATCACGCAAC
TGCTCGTACGGCGCACGCGCGCAGGCGGTTACGCCAGCCAGCCTTGTCTATAAGTAGCCC
CGTGCTTGGGCGAAGGACCTGGTAGGGCGTCGTACTCGGTTGG-CAGTGGGTTTGCCGAA
CGTGCCTTTTTCTTCTTCTCCGCACAAACCATGAAACACGGTCGCTTATCACGCAACTGC
TCGTACGGCGCACGCGCGCAGGCGGTTACGCCAGCCAGCCTTGTCTATAAGTAGCCCCGT
GCTTGGGCGAAGGACCTGGTAGGGCGTCGTACTCGGTTGG-CAGTGGGTTTGCAGATTGT
GCTTGCTTTGTTTGTGCCCGGAG-------------------------------------
------------------------------------------------------------
------------------------------------------------------------
---------------------------------

#189_sample_Hyalomma_asiaticum_asiaticum
----------------------------------------G-TCGGATC-CATATCA-GA
GAGACTTCGGCGCTCAAGGGAAACGTGCGCCGTCGACTCGTTTTGACCGCGTCGGCATC-
ACGGACAG---TACGTTGAACGCCTATACTCCACGCA-CCGCGG-TGCGTGCTCGATGGG
AGATGGCGGCGAAAAAACGCTCACGCCGTGCCAAAAAAAAAAGGACACATCCGGACCGGA
AACGAGGCAACTCGCTGCCGTTGCGAGGCGAAAGCCTGCCTACCGAAAACTGC-CGCTGG
GGAAGAAAGCTGGCGGTCCGAG--GAAGGATAAGCAGCGGTCTAGGGCGCATTCTGCGCG
ATTTCCCGGAAGCGGGAATCGCTCGCACGGGG--AAAAGTGCGGCAAGCGAGAAAAACGC
CGGCCAG-GCTTCTGCGCACCTTCGCGTGTGTTTCGGAAGCGCGGCCGCGGGATCGCGTG
TTTGCGCATGTTGCTAT-TCGGAGTACAGTCTTCGGAGTGCCCGGGTCTCCGGATCGGAC
GC-TGTGCGACCGCGTGTGTCGTCGTGCCCCCT-GTCTGCGCGCCCTGCTGTG-CGAGCT
TGT-ACGCTCGCGCGCGGCGCCGATGGGGGCGACACAC-ACGAGGCGGTTCGAAGCGCTC
GCGGTCCGCGCGA-GACCTTTTT--GGAGGCACGTGCGA-GAGAGGGGATCTCGCCCGCC
GCGGGGGAAGCGGCACAACCGTCT-CCCGC--TCGAG--AGCGCGCTCTGC--GGGTTTG
CCAGAGC-TCGGGCGTTCCGTCGTAGTCCGCCGTCGGTCTAAGTGCTT-CGCAGTCGCCG
TCCCGAAGAAAAACTGGGCCACTCCAGTTTTGGGGCGGGGGCGATGCTACAC---GAGAC
GATGCCTC-GCACCAAGCCA-TTAGTC-GCCCCGCTAATTTATT--GCCTTGGCGATCCG
GCTTCGGTGCTTTGGGGCAAACTTGGGG-GTGAGC--ACGGTCGCTTATCACGCAACTGC
TCGTACGGCGCACGCGCGC-AGGCGGTTACGCCAGCCAGCCTTGTCTATAAGTAGCCCCG
TGTTTGGGCGAAGGACTTGT--AGGCGTC-TACTCGGTTGG-CAGTGGGTTTGCCGAACG
TGC-CATCCCCGCACACCGCAAAAAAAAAAAGAAGAAAGGACGGTCGCTTATCACGCAAC
TGCTCGTACGGCGCACGCGCGCAGGCGGTTACGCCAGCCAGCCTTGTCTATAAGTAGCCC
CGTGCTTGGGCGAAGGACCTGGTAGGGCGTCGTACTCGGTTGG-CAGTGGGTTTGCCGAA
CGTGCCTTTTTCTTCTTCTCCGCACAAACCATGAAACACGGTCGCTTATCACGCAACTGC
TCGTACGGCGCACGCGCGCAGGCGGTTACGCCAGCCAGCCTTGTCTATAAGTAGCCCCGT
GCTTGGGCGAAGGACCTGGTAGGGCGTCGTACTCGGTTGG-CAGTGGGTTTGCAGATTGT
GCTTGCT-----------------------------------------------------
------------------------------------------------------------
------------------------------------------------------------
---------------------------------

#191_sample_Hyalomma_asiaticum_asiaticum
---------------------------CCGGTGTCGTTGAG-TCGGATC-CATATCA-GA
GAGACTTCGGCGCTCAAGGGAAACGTGCGCCGTCGACTCGTTTTGACCGCGTCGGCATC-
ACGGACAG---TACGTTGAACGCCTATACTCCACGCA-CCGCGG-TGCGTGCTCGATGGG
AGATGGCGGCGAAAAAACGCTCACGCCGTGCCAAAAAAAAAAGGACACATCCGGACCGGA
AACGAGGCAACTCGCTGCCGTTGCGAGGCGAAAGCCTGCCTACCGAAGACTGC-CGCTGG
GGAAGAAAGCTGGCGGTCCGAG--GAAGGATAAGCAGCGGTCTAGGGCGCATTCTGCGCG
ATTTCCCGGAAGCGGGAATCGCTCGCACGGGG--AAAAGTGCGGCAAGCGAGAAAAACGC
CGGCCAG-GCTTCTGCGCACCTTCGCGTGTGTTTCGGAAGCGCGGCCGCGGGATCGCGTG
TTTGCGCATGTTGCTAT-TCGGAGTACAGTCTTCGGAGTGCCCGGGTCTCCGGATCGGAC
GC-TGTGCGACCGCGTGTGTCGTCGTGCCCCCT-GTCTGCGCGCCCTGCTGTG-CGAGCT
TGT-ACGCTCGCGCGCGGCGCCGATGGGGGCGACACAC-ACGAGGCGGTTCGAAGCGCTC
GCGGTCCGCGCGA-GACCTTTTT--GGAGGCACGTGCGA-GAGAGGGGATCTCGCCCGCC
GCGGGGGAAGCGGCACAACCGTCT-CCCGC--TCGAG--AGCGCGCTCTGC--GGGTTTG
CCAGAGC-TCGGGCGTTCCGTCGTAGTCCGCCGTCGGTCTAAGTGCTT-CGCAGTCGCCG
TCCCGAAGAAAAACTGGGCCACTCCAGTTTTGGGGCGGGGGCGATGCTACAC---GAGAC
GATGCCTC-GCACCAAGCCA-TTAGTC-GCCCCGCTAATTTATT--GCCTTGGCGATCCG
GCTTCGGTGCTTTGGGGCAAACTTGGGG-GTGAGC--ACGGTCGCTTATCACGCAACTGC
TCGTACGGCGCACGCGCGC-AG-CGGTTACGCCAGCCAGCCTTGTCTATAAGTAGCCCCG
TGTTTGGGCGAAG-ACTTG-TAGG-CGTCGTACTCGGTTGG-CAGTGGGTTTGCCGAACG
TGC-CATCCCCGCACACCGCAAAAAAAAAAAGAAGAAAGGACGGTCGCTTATCACGCAAC
TGCTCGTACGGCGCACGCGCGCAGGCGGTTACGCCAGCCAGCCTTGTCTATAAGTAGCCC
CGTGCTTGGGCGAAGGACCTGGTAGGGCGTCGTACTCGGTTGG-CAGTGGGTTTGCCGAA
CGTGCCTTTTTCTTCTTCTCCGCACAAACCATGAAACACGGTCGCTTATCACGCAACTGC
TCGTACGGCGCACGCGCGCAGGCGGTTACGCCAGCCAGCCTTGTCTATAAGTAGCCCCGT
GCTTGGGCGAAGGACCTGGTAGGGCGTCGTACTCGGTTGG-CAGTGGGTTTGCAGATTGT
GCTTGCTTTGTTTGTGCCCGGAGTGTGCAAGAA---------------------------
------------------------------------------------------------
------------------------------------------------------------
---------------------------------

#192_sample_Hyalomma_asiaticum_asiaticum
---------------------------CCCGTGTCGTTGAG-TCGGATC-CATATCA-GA
GAGACTTCGGCGCTCAAGGGAAACGTGCGCCGTCGACTCGTTTTGACCGCGTCGGCATC-
ACGGACAG---TACGTTGAACGCCTATACTCCACGCA-CCGCGG-TGCGTGCTCGATGGG
AGATGGCGGCGAAAAAACGCTCACGCCGTGCCAAAAAAAAAAGGACACATCCGGACCGGA
AACGAGGCAACTCGCTGCCGTTGCGAGGCGAAAGCCTGCCTACCGAAAACTGC-CGCTGG
GGAAGAAAGCTGGCGGTCCGAG--GAAGGATAAGCAGCGGTCTAGGGCGCATTCTGCGCG
ATTTCCCGGAAGCGGGAATCGCTCGCACGGGG--AAAAGTGCGGCAAGCGAGAAAAACGC
CGGCCAG-GCTTCTGCGCACCTTCGCGTGTGTTTCGGAAGCGCGGCCGCGGGATCGCGTG
TTTGCGCATGTTGCTAT-TCGGAGTACAGTCTTCGGAGTGCCCGGGTCTCCGGATCGGAC
GC-TGTGCGACCGCGTGTGTCGTCGTGCCCCCT-GTCTGCGCGCCCTGCTGTG-CGAGCT
TGT-ACGCTCGCGCGCGGCGCCGATGGGGGCGACACAC-ACGAGGCGGTTCGAAGCGCTC
GCGGTCCGCGCGA-GACCTTTTT--GGAGGCACGTGCGA-GAGAGGGGATCTCGCCCGCC
GCGGGGGAAGCGGCACAACCGTCT-CCCGC--TCGAG--AGCGCGCTCTGC--GGGTTTG
CCAGAGC-TCGGGCGTTCCGTCGTAGTCCGCCGTCGGTCTAAGTGCTT-CGCAGTCGCCG
TCCCGAAGAAAAACTGGGCCACTCCAGTTTTGGGGCGGGGGCGATGCTACAC---GAGAC
GATGCCTC-GCACCAAGCCA-TTAGTC-GCCCCGCTAATTTATT--GCCTTGGCGATCCG
GCTTCGGTGCTTTGGGGCAAACTTGGGG-GTGAGC--ACGGTCGCTTATCACGCAACTGC
TCGTACGGCGCACGCGCGC-AGGCGGTTACGCCAGCCAGCCTTGTCTATAAGTAGCCCCG
TGTTTGGGCGAAG-ACTTG-TAGG-CGTCGTACTCGGT-GG-CAGTGGGTTTGCCGA-CG
TGC-CATCCTCGCACACCGCAAAAAAAAAAAGAAGAAAGGACGGTCGCTTATCACGCAAC
TGCTCGTACGGCGCACGCGCGCAGGCGGTTACGCCAGCCAGCCTTGTCTATAAGTAGCCC
CGTGCTTGGGCGAAGGACCTGGTAGGGCGTCGTACTCGGTTGG-CAGTGGGTTTGCCGAA
CGTGCCTTTTTCTTCTTCTCCGCACAAACCATGAAACACGGTCGCTTATCACGCAACTGC
TCGTACGGCGCACGCGCGCAGGCGGTTACGCCAGCCAGCCTTGTCTATAAGTAGCCCCGT
GCTTGGGCGAAGGACCTGGTAGGGCGTCGTACTCGGTTGG-CAGTGGGTTTGCAGATTGT
GCTTGCTTTGTTTGTGCCCGGAGTGTGCAAGAAAAG------------------------
------------------------------------------------------------
------------------------------------------------------------
---------------------------------

#142_sample_Hyalomma_detritum
-------------------------GCGGGGTCCTCGATGAGTCGGATCACATATCAAGA
GAGACTTCGGCGCTCAAGGGAAACGTGCGCCGTCGACTCGTTTTGACCGCGTCGGCATC-
ACGGACAG---TACGTTGAACGCCTA--CGCCACGCA-CCGCGA-TGCGTGCTCGATGGG
AGATGGCGGCGA--ACGCTC--ACGCCGTGCCGAACAAAAA-------ATCCGGACCGGA
AACGAGGCAACTCGCTGCCGTTGCGAGGCGAAAGCCTGCCTACCGGAGACTGC-CGC--G
GGGTAAAGC-TGGCGGTCCGAG---GAGGATAAGCAGCGGTCTAGGGCGCATTCTGCGCG
ACTTCCCGGCAGCGGGAATCGCTCGCACGGGG---AAAGTGCGGCAAGCGAG--AAACGC
CGGCCAG-GCTTCTGCGCACCTTTGCGTGTGTTTCGGAAGT--GGCCGCGGGATCGCGTG
TTTGCGCATGTTGCTAT-TCGGAGTACAGTCTC---GGTGC-CAGATCTCCGGATCGGAC
GC-TGTGCGACCCGC---GT-GTCGTGCCCCTT-G--TGTGCGCCCTGCTGTG-CGAGCT
TGT-ACGCTCGCGCGCGGCGCCGAGGGGCGACACTC-----GAAGCGGTTCGAAGCGCTC
GCGGTCCGCGCGA-GACCTG------GAGGCACGTGCGA-GAG-----GTC---GCCGCC
GCGGGG-AAGCGGCAGAACCGTCT-CCCGC--TCGAG--AGCGCGCTCTGT-GGGTTTTG
CCAGAGC-TCGGGCGTTCCGTCGTAGTCCGCCGTCGGTCTAAGTGCTT-CGCAGTCGCCG
TCCCGAAGAAAA-CTGGGCCACTCCAGTTTGGGGCGGGGGGCGATGCTACAC---GAGAC
GATGCCTC-GCGCCAAGCCA-TTAGTC-GCCCCGCAACTTTATG---CATTGGCGATCCG
GCTTCGGCGTGTTGGGGCAAACTGGGGGGCGGTGC--ACGGTCGCTTATCACGCAACTGC
TCGTACGGCGCACGCGCGC-AGGCGGTTACGCCAGCCAGCCTTGTCTATAAGTAGCCCCT
TGCTCGGGCGAAGGACTTGGTAGGGCGTCGTACTCGGTTGG-CAGTGGGTTTGCCGAACG
TGC-C-TTTCCCCACGCACACGACAGAAAGA---AAGAGGACGGTCGCTTATCACGCAAC
TGCTCGTACGGCGCACGCGCGCAGGCGGTTACGCCAGCCAGCCTTGTCTATAAGTAGCCC
CTTGCTCGGGCGAAGGACTTGGTAGGGCGTCGTACTCGGTTGG-CAGTGGGTTTGCCGAA
CGTCCGTTCTTTTTCTCCGC----ACAA--ACGAAACACGGTCGCTTATCACGCAACTGC
TCGTACGGCGCACGCGCGCAGGCGGTTACGCCAGCCAGCCTTGTCTATAAGTAGCCCCTT
GCTTGGGCGAAGGACTTGGTAGGGCGTCGTACTCGGTTGG-CAGTGGGTTTGCCGAACGT
GTCTCTCGCAA---GCGAAGCGCGGTCTCTTATCACGCAACTGCTCGTACGGCGCACGCG
CGCAGGCGGTTACGCCAGCCAGCCTTGTCTATAAGTAGCCCCGTGTTTGGGCGAAGGACC
TGGTAGGGCGTCGTACTCGGTTGGC-AGTGGGTTTGCTGATTGCGCTGCTTGCTCTGTGC
CTGAGACTGCAAAATATCAAA------------

#144_sample_Hyalomma_detritum
---------------------------------------------------------AGA
GAGACTTCGGCGCTCAAGGGAAACGTGCGCCGTCGACTCGTTTTGACCGCGTCGGCATC-
ACGGACAG---TACGTTGAACGCCTA--CGCCACGCA-CCGCGA-TGCGTGCTCGATGGG
AGATGGCGGCGA--ACGCTC--ACGCCGTGCCGAACAAAAA-------ATCCGGACCGGA
AACGAGGCAACTCGCTGCCGTTGCGAGGCGAAAGCCTGCCTACCGGAGACTGC-CGC--G
GGGTAAAGC-TGGCGGTCCGAG---GAGGATAAGCAGCGGTCTAGGGCGCATTCTGCGCG
ACTTCCCGGCAGCGGGAATCGCTCGCACGGGG---AAAGTGCGGCAAGCGAG--AAACGC
CGGCCAG-GCTTCTGCGCACCTTTGCGTGTGTTTCGGAAGT--GGCCGCGGGATCGCGTG
TTTGCGCATGTTGCTAT-TCGGAGTACAGTCTC---GGTGC-CAGATCTCCGGATCGGAC
GC-TGTGCGACCCGC---GT-GTCGTGCCCCTT-G--TGTGCGCCCTGCTGTG-CGAGCT
TGT-ACGCTCGCGCGCGGCGCCGAGGGGCGACACTC-----GAAGCGGTTCGAAGCGCTC
GCGGTCCGCGCGA-GACCTG------GAGGCACGTGCGA-GAG-----GTC---GCCGCC
GCGGGG-AAGCGGCAGAACCGTCT-CCCGC--TCGAG--AGCGCGCTCTGT-GGGTTTTG
CCAGAGC-TCGGGCGTTCCGTCGTAGTCCGCCGTCGGTCTAAGTGCTT-CGCAGTCGCCG
TCCCGAAGAAAA-CTGGGCCACTCCAGTTTGGGGCGGGGG-CGATGCTACAC---GAGAC
GATGCCTC-GCGCCAAGCCA-TTAGTC-GCCCCGCAACTTTATG---CATTGGCGATCCG
GCTTCGGCGTGTTGGGGCAAACTGGGGG-CGGTGC--ACGGTCGCTTATCACGCAACTGC
TCGTACGGCGCACGCGCGC-AGGCGGTTACGCCAGCCAGCCTTGTCTATAAGTAGCCCCT
TGCTCGGGCGAAGGACTTGGTAGGGCGTCGTACTCGGTTGG-CAGTGGGTTTGCCGAACG
TGC-C-TTTCCCCACGCACACGACAGAAAGA---AAGCGGACGGTCGCTTATCACGCAAC
TGCTCGTACGGCGCACGCGCGCAGGCGGTTACGCCAGCCAGCCTTGTCTATAAGTAGCCC
CTTGCTCGGGCGAAGGACTTGGTAGGGCGTCGTACTCGGTTGG-CAGTGGGTTTGCCGAA
CGTCCGTTCTTTTTCTCCGC----ACAA--ACGAAACACGGTCGCTTATCACGCAACTGC
TCGTACGGCGCACGCGCGCAGGCGGTTACGCCAGCCAGCCTTGTCTATAAGTAGCCCCTT
GCTTGGGCGAAGGACTTGGTAGGGCGTCGTACTCGGTTGG-CAGTGGGTTTGCCGAACGT
GTCTCTCGCAA---GCGAAGCGCGGTCTCTTATCACGCAACTGCTCGTACGGCGCACGCG
CGCAGGCGGTTACGCCAGCCAGCCTTGTCTATAAGTAGCCCCGTGTTTGGGCGAAGGACC
TGGTAGGGCGTCGTACTCGGTTGGC-AGTGGGTTTGCTGA--------------------
---------------------------------

#145_sample_Hyalomma_detritum
---------------------------------------------------------AGA
GAGACTTCGGCGCTCAAGGGAAACGTGCGCCGTCGACTCGTTTTGACCGCGTCGGCATC-
ACGGACAG---TACGTTGAACGCCTA--CGCCACGCA-CCGCGA-TGCGTGCTCGATGGG
AGATGGCGGCGA--ACGCTC--ACGCCGTGCCGAACAAAAA-------ATCCGGACCGGA
AACGAGGCAACTCGCTGCCGTTGCGAGGCGAAAGCCTGCCTACCGGAGACTGC-CGC--G
GGGTAAAGC-TGGCGGTCCGAG---GAGGATAAGCAGCGGTCTAGGGCGCATTCTGCGCG
ACTTCCCGGCAGCGGGAATCGCTCGCACGGGG---AAAGTGCGGCAAGCGAG--AAACGC
CGGCCAG-GCTTCTGCGCACCTTTGCGTGTGTTTCGGAAGT--GGCCGCGGGATCGCGTG
TTTGCGCATGTTGCTAT-TCGGAGTACAGTCTC---GGTGC-CAGATCTCCGGATCGGAC
GC-TGTGCGACCCGC---GT-GTCGTGCCCCTT-G--TGTGCGCCCTGCTGTG-CGAGCT
TGT-ACGCTCGCGCGCGGCGCCGAGGGGCGACACTC-----GAAGCGGTTCGAAGCGCTC
GCGGTCCGCGCGA-GACCTG------GAGGCACGTGCGA-GAG-----GTC---GCCGCC
GCGGGG-AAGCGGCAGAACCGTCT-CCCGC--TCGAG--AGCGCGCTCTGT-GGGTTTTG
CCAGAGC-TCGGGCGTTCCGTCGTAGTCCGCCGTCGGTCTAAGTGCTT-CGCAGTCGCCG
TCCCGAAGAAAA-CTGGGCCACTCCAGTTTGGGGCGGGGG-CGATGCTACAC---GAGAC
GATGCCTC-GCGCCAAGCCA-TTAGTC-GCCCCGCAACTTTATG---CATTGGCGATCCG
GCTTCGGCGTGTTGGGGCAAACTGGGGG-CGGTGC--ACGGTCGCTTATCACGCAACTGC
TCGTACGGCGCACGCGCGC-AGGCGGTTACGCCAGCCAGCCTTGTCTATAAGTAGCCCCT
TGCTCGGGCGAAGGACTTGGTAGGGCGTCGTACTCGGTTGG-CAGTGGGTTTGCCGAACG
TGC-C-TTTCCCCACGCACACGACAGAAAGA---AAGCGGACGGTCGCTTATCACGCAAC
TGCTCGTACGGCGCACGCGCGCAGGCGGTTACGCCAGCCAGCCTTGTCTATAAGTAGCCC
CTTGCTCGGGCGAAGGACTTGGTAGGGCGTCGTACTCGGTTGG-CAGTGGGTTTGCCGAA
CGTCCGTTCTTTTTCTCCGC----ACAA--ACGAAACACGGTCGCTTATCACGCAACTGC
TCGTACGGCGCACGCGCGCAGGCGGTTACGCCAGCCAGCCTTGTCTATAAGTAGCCCCTT
GCTTGGGCGAAGGACTTGGTAGGGCGTCGTACTCGGTTGG-CAGTGGGTTTGCCGAACGT
GTCTCTCGCAA---GCGAAGCGCGGTCTCTTATCACGCAACTGCTCGTACGGCGCACGCG
CGCAGGCGGTTACGCCAGCCAGCCTTGTCTATAAGTAGCCCCGTGTTTGGGCGAAGGACC
TGGTAGGGCGTCGTACTCGGTTGGC-AGTGGGTTTGCTGA--------------------
---------------------------------

#143_sample_Hyalomma_detritum
--------------------------------------TGAGTCGGATCACATATCAAGA
GAGACTTCGGCGCTCAAGGGAAACGTGCGCCGTCGACTCGTTTTGACCGCGTCGGCATC-
ACGGACAG---TACGTTGAACGCCTA--CGCCACGCA-CCGCGA-TGCGTGCTCGATGGG
AGATGGCGGCGA--ACGCTC--ACGCCGTGCCGAACAAAAA-------ATCCGGACCGGA
AACGAGGCAACTCGCTGCCGTTGCGAGGCGAAAGCCTGCCTACCGGAGACTGC-CGC--G
GGGTAAAGC-TGGCGGTCCGAG---GAGGATAAGCAGCGGTCTAGGGCGCATTCTGCGCG
ACTTCCCGGCAGCGGGAATCGCTCGCACGGGG---AAAGTGCGGCAAGCGAG--AAACGC
CGGCCAG-GCTTCTGCGCACCTTTGCGTGTGTTTCGGAAGT--GGCCGCGGGATCGCGTG
TTTGCGCATGTTGCTAT-TCGGAGTACAGTCTC---GGTGC-CAGATCTCCGGATCGGAC
GC-TGTGCGACCCGC---GT-GTCGTGCCCCTT-G--TGTGCGCCCTGCTGTG-CGAGCT
TGT-ACGCTCGCGCGCGGCGCCGAGGGGCGACACTC-----GAAGCGGTTCGAAGCGCTC
GCGGTCCGCGCGA-GACCTG------GAGGCACGTGCGA-GAG-----GTC---GCCGCC
GCGGGG-AAGCGGCAGAACCGTCT-CCCGC--TCGAG--AGCGCGCTCTGT-GGGTTTTG
CCAGAGC-TCGGGCGTTCCGTCGTAGTCCGCCGTCGGTCTAAGTGCTT-CGCAGTCGCCG
TCCCGAAGAAAA-CTGGGCCACTCCAGTTTGGGGCGGGGGGCGATGCTACAC---GAGAC
GATGCCTC-GCGCCAAGCCA-TTAGTC-GCCCCGCAACTTTATG---CATTGGCGATCCG
GCTTCGGCGTGTTGGGGCAAACTGGGGGGCGGTGC--ACGGTCGCTTATCACGCAACTGC
TCGTACGGCGCACGCGCGC-AGGCGGTTACGCCAGCCAGCCTTGTCTATAAGTAGCCCCT
TGCTCGGGCGAAGGACTTGGTAGGGCGTCGTACTCGGTTGG-CAGTGGGTTTGCCGAACG
TGC-C-TTTCCCCACGCACACGACAGAAAGA---AAGAGGACGGTCGCTTATCACGCAAC
TGCTCGTACGGCGCACGCGCGCAGGCGGTTACGCCAGCCAGCCTTGTCTATAAGTAGCCC
CTTGCTCGGGCGAAGGACTTGGTAGGGCGTCGTACTCGGTTGG-CAGTGGGTTTGCCGAA
CGTCCGTTCTTTTTCTCCGC----ACAA--ACGAAACACGGTCGCTTATCACGCAACTGC
TCGTACGGCGCACGCGCGCAGGCGGTTACGCCAGCCAGCCTTGTCTATAAGTAGCCCCTT
GCTTGGGCGAAGGACTTGGTAGGGCGTCGTACTCGGTTGG-CAGTGGGTTTGCCGAACGT
GTCTCTCGCAA---GCGAAGCGCGGTCTCTTATCACGCAACTGCTCGTACGGCGCACGCG
CGCAGGCGGTTACGCCAGCCAGCCTTGTCTATAAGTAGCCCCGTGTTTGGGCGAAGGACC
TGGTAGGGCGTCGTACTCGGTTGGC-AGTGGGTTTGCTGATTGCGCTGCTTGCT------
---------------------------------

#150_sample_Hyalomma_detritum
-------------------------GGGGTTACTACGTTGAGTCGGATC-CATATCAAGA
GAGACTTCGGCGCTCAAGGGAAACGTGCGCCGTCGACTCGTTTTGACCGCGTCGGCATC-
ACGGACAG---TACGTTGAACGCCTA--CGCCACGCA-CCGCGA-TGCGTGCTCGATGGG
AGATGGCGGCGA--ACGCTC--ACGCCGTGCCGAACAAAAA-------ATCCGGACCGGA
AACGAGGCAACTCGCTGCCGTTGCGAGGCGAAAGCCTGCCTACCGGAGACTGC-CGC--G
GGGTAAAGC-TGGCGGTCCGAG---GAGGATAAGCAGCGGTCTAGGGCGCATTCTGCGCG
ACTTCCCGGCAGCGGGAATCGCTCGCACGGGG---AAAGTGCGGCAAGCGAG--AAACGC
CGGCCAG-GCTTCTGCGCACCTTTGCGTGTGTTTCGGAAGT--GGCCGCGGGATCGCGTG
TTTGCGCATGTTGCTAT-TCGGAGTACAGTCTC---GGTGC-CAGATCTCCGGATCGGAC
GC-TGTGCGACCCGC---GT-GTCGTGCCCCTT-G--TGTGCGCCCTGCTGTG-CGAGCT
TGT-ACGCTCGCGCGCGGCGCCGAGGGGCGACACTC-----GAAGCGGTTCGAAGCGCTC
GCGGTCCGCGCGA-GACCTG------GAGGCACGTGCGA-GAG-----GTC---GCCGCC
GCGGGG-AAGCGGCAGAACCGTCT-CCCGC--TCGAG--AGCGCGCTCTGC-GGGTTTTG
CCAGAGC-TCGGGCGTTCCGTCGTAGTCCGCCGTCGGTCTAAGTGCTT-CGCAGTCGCCG
TCCCGAAGAAAA-CTGGGCCACTCCAGTTTGGGGCGGGGG-CGATGCTACAC---GAGAC
GATGCCTC-GCGCCAAGCCA-TTAGTC-GCCCCGCAACTTTATG---CATTGGCGATCCG
GCTTCGGCGTCTTGGGGCAAACTGGGGG-CGGTGC--ACGGTCGCTTATCACGCAACTGC
TCGTACGGCGCACGCGCGC-AGGCGGTTACGCCAGCCAGCCTTGTCTATAAGTAGCCCCG
TGCTCGGGCGAAGGACTTGGTAGGGCGTCGTACTCGGTTGG-CAGTGGGTTTGCCGAACG
TGC-C-TTTCCCCACGCACACGACAGAAAGA---AAGAGGACGGTCGCTTATCACGCAAC
TGCTCGTACGGCGCACGCGCGCAGGCGGTTACGCCAGCCAGCCTTGTCTATAAGTAGCCC
CTTGCTCGGGCGAAGGACTTGGTAGGGCGTCGTACTCGGTTGG-CAGTGGGTTTGCCGAA
CGTCCCTTCTTTTTCTCCGC----ACAA--ACGAAACACGGTCGCTTATCACGCAACTGC
TCGTACGGCGCACGCGCGCAGGCGGTTACGCCAGCCAGCCTTGTCTATAAGTAGCCCCTT
GCTTGGGCGAAGGACTTGGTAGGGCGTCGTACTCGGTTGG-CAGTGGGTTTGCCGAACGT
GTCTCTCGCAA---GCGAAGCGCGGTCTCTTATCACGCAACTGCTCGTACGGCGCACGCG
CGCAGGCGGTTACGCCAGCCAGCCTTGTCTATAAGTAGCCCCGTGTTTGGGCGAAGGACC
TGGTAGGGCGTCGTACTCGGTTGGC-AGTGGGTTTGCTGATTGCGCTGCTTGCTTCTTGT
GCCTGAGACTGCAGCCAGAATACGTGCGACACT

#Hyalomma_anatolicum_HQ123320
-----------GGTCTTCCCTTGGCTTTCGTCTGTCTGAGGGTCGGATCACATATCAAGA
GAGACTTCGGCGCTCAAGGAAAACGTGCGCCGTCGACTCGTTTTGACCGCGTCGGCATC-
ACGGACAG---TACGTTGAACGCCTA--CTCCACGCA-CCGCGG-TGCGTGCTCGATGGG
AGATGGCGGCGAGAAAACGCTCACGCCGTGCCAAAAAAAAA-GGACACATCCGGACCGGA
AACGAGGCAACTCGCTGCCGTTGCGAGGCGAAAGCCCGCCTACCGGAGACTGC-CGCTGG
GGAAGAAAGCTGGCGGTCCGAG--GAAGGATAAGCAGCGGTCTAGGGCGCATTCGGCGCG
ACTTCCCGGAAGCGGGAATCGCTCGCACGGGG--AAAAGTGCGGCAAGCGAGAAAAACGC
CGGCCAG-GCTTCTGCGCACCTTCGCGTGTGTTTCGGAAGCGCGGCCGCGGGATCGCGTG
TTTGCGCATGTTGCTAT-TCGGAGTACAGTCTTCGGAGTGCCCGGGTCTCCGGATCGGAC
GC-TGTGCGACCGCGTGT--CGTCGTGCCCCCT-GTCTGCGCGCCCTGCTGTG-CGAGCT
TGT-ACGCTCGCGCGCGGCGCCGATGGGGGCGACACAC-ACTAGACGGTTCGAAGCGCTC
GCGGTCCGCGCGA-GACCTTTTTT-GGAGGCACGTGCGATGAAAGGGGATCTCGCCCGCC
GCGGGGGAAGCGGCACAACCGTCT-CTCGC--TCGAG--AGCGCGCTCTGC--GGGTTTG
CCAAAGC-TCGGGCGTTCCGTCGTAATCCGCCGTCGGTCTAAGTGCTT-CGCAGTCGCCG
TCCCGAAAAAAAACTGGGCCACTCCAGTTTTGGGGCGGGGGCGATGCTACAC---GAGAC
GATGCCTC-GCACCAAGCCA-TTAGTC-GCCCCGCTAATTTATT--GCCTTGGCGATCCG
GCTTCGGTGCTTTGGGGCAAACCTGGGG-GTGAGC--ACGGTCGCTTATCACGCAACTG-
------------------------------------------------------------
------------------------------------------------------------
------------------------------------------------------------
------------------------------------------------------------
------------------------------------------------------------
------------------------------------------------------------
------------------------------------------------------------
------------------------------------------------------------
------------------------------------------------------------
------------------------------------------------------------
------------------------------------------------------------
---------------------------------

#Hyalomma_anatolicum_FJ593700
--GCGGCCTTGGGTCTTCCCTTGGCTT-CGTCTGTCTGAGGGTCGGATCACATATCAAGA
GAGACTTCGGCGCTCAAGGGAAACGTGCGCCGTCGACTCGTTTTGACCGCGTCGGCATC-
ACGGACAG---TACGTTGAACGCCTA--CTCCACGCA-CCGCGG-TGCGTGCTCGATGGG
AGATGGCGGCGAGAAAACGCTCACGCCGTGCCAAAAAAAAAAGGACACATCCGGACCGGA
AACGAGGCAACTCGCTGCCGTTGCGAGGCGAAAGCCTGCCTACCGGAAACTGC-CGCTGG
GGAAAAAAGCTGGCGGTCCGAG--GAAGGATAAGCAGCGGTCTAGGGCGCATTCGGCGCG
ATTTCCCGGAAGCGGGAATCGCTCGCACGGGG--AAAAGTGCGGCAAGCGAGAAAAACGC
CGGCCAG-GCTTCTGCGCACCTTCGCGTGTGTTTCGGAAGCGCGGCCGCGGGATCGCGTG
TTTGCGCATGTTGCTAT-TCGGAGTACAGTCTTCGGAGTGCCCGGGTCTCCGGATCGGAC
GC-TGTGCGACCGCGTGTGTCGTCGTGCCCCCT-GTCTGCGCGCCCTGCTGTG-CGAGCT
TGT-ACGCTCGCGCGCGGCGCCGATGGGGGCGACACAC-ACGAGGCGGTTCGAAGCGCTC
GCGGTCCGCGCGA-GACCTTTTTT-TGAAGCACCTGCCAAAAAAGGGGACTCCCCCCCCC
GCGGGGGAAGCGGCACCACCCTCTTCCCCC--TCCAG--AACCGGGTTTGC--GGGTTTG
GCAAAACCTCGGGCGGTCCGTCCTAATCCGCCCTCCGTCTAAGTGCTTTCCCAGTCCCCG
TCCCGAAGAAAACCTGGGCCCTCCAGTTTTTGGGGCGGGGGCGATGCTTCCCC--AAAAC
AATGCCTC-CCACCAAGCCAATTAGTCCGCCCCGCTTAATTATTTGGCTTTGGCGATCCG
GCTTCGGTGCCTTGGGCAAACCTGGGGG-GGGAGC-------------------------
------------------------------------------------------------
------------------------------------------------------------
------------------------------------------------------------
------------------------------------------------------------
------------------------------------------------------------
------------------------------------------------------------
------------------------------------------------------------
------------------------------------------------------------
------------------------------------------------------------
------------------------------------------------------------
------------------------------------------------------------
---------------------------------

#Hyalomma_anatolicum_FJ593703
--TGCGGCCTTGGGTCTTCCCTTGGCTTCGTCTGTCTGAGGGTCGGATCACATATCAAGA
GAGACTTCGGCGCTCAAGGGAAACGTGCGCCGTCGACTCGTTTTGACCGTGTCGGCATCC
GTGGACAG---TACGTTGAATGCCCGG-CCCCGCGAAACCGCGGGTGCGTGCTCGATGGG
AGATGGCGGCGA--ACACTCGCACGCCGTGCCGAA-AGAAA-------ATCCGGACAGGA
AACGAGGCAACTCGCTGCCGTTGCGAGGCGAAAGCCTGCCTACCGAGGACTGCGCGCCGG
GGAAAAAGCGCCGCGGTCCGAGAGGGAGGATAAGCAGCGGTCTAGGGCGCATTCTGCGCG
A-TTCCCGTCAGCGTGAATCGCTCGCACGGGG-AAAAAGTGCGACAAGCGAGATAAACGC
CGGCCAAAGCTTCTGCGCACCTCCGCGTGTGTTTCGGAAGC--GGCCGCGGGATCGCGTG
TTTGCGCATGTTGCCATATCGGAGTACAGTCTC---GGTGCGCAAGTCTCCGGATCGGAC
GC-CGTGCGACCGTCTCGGT-GTCGCGCCCCTC----TGCGCGCCCTGCTGCG-CGAGCT
TGT-ACGCTCGCGCGCGGCGGCTAGGGGAGACACACTCTATGAGACGGTTCGAGGCGCTC
GCGGTCCGCGCGAAGACCTGTGGATTGAGGCACGCGCGA-GAGAGAGGATC---GCCGCC
GCGGGG-AAGCGGCAGTGCCGTCT-CCCGTATTCGAGCGAGCGCACTCTGTTGGGTTTTG
CCGGAGC-TCCGGCGCAACGTCGTAGTCCGCCGTCGGTCTAAGTGCTT-CGCAGTCGCCG
TCCCGAAAAAAA-CTGGGCCACTCCAGTTTGGGGCGGGGG-CGATGCTAC-T---GAAAC
GATGCCTC-GCGCCAAGCCA-ATTA--------GTCGCTTCTTC---CTTTGGCGATCCG
GCTTCGGCGCAATGGGGCAAACTCTGGA--GGTGC--ACGGTCGCTTATCACGCAACTGC
TC----------------------------------------------------------
------------------------------------------------------------
------------------------------------------------------------
------------------------------------------------------------
------------------------------------------------------------
------------------------------------------------------------
------------------------------------------------------------
------------------------------------------------------------
------------------------------------------------------------
------------------------------------------------------------
------------------------------------------------------------
---------------------------------

#Hyalomma_margina_FJ416322
ATTGCGGCCTTGGGTCTTCCCTTGGCTTCGTCTGTCTGAGGCTCGGATCACATATCAAGA
GAGACTTCGGCGCTCAAGGGAAACGTGCGCCGTCGACTCGTTTTGACCGTGTCGGCATCC
GTGGACAG---TACGTTGAATGCCCGG-CCCCGCGAAACCGCGGGTGCGTGCTCGATGGG
AGATGGCGGCGA--ACACTCGCACGCCGTGCCGAA-AGAAA-------ATCCGGACAGGA
AACGAGGCAACTCGCTGCCGTTGCGAGGCGAAAGCCTGCCTACCGAGGACTGCGCGCCGG
GGAAAAAGCGCCGCGGTCCGAGAGGGAGGATAAGCAGCGGTCTAGGGCGCATTCTGCGCG
A-TTCCCGTCAGCGTGAATCGCTCGCACGGGG-AAAAAGTGCGACAAGCGAGATAAACGC
CGGCCAAAGCTTCTGCGCACCTCCGCGTGTGTTTCGGAAGC--GGCCGCGGGATCGCGTG
TTTGCGCATGTTGCCATATCGGAGTACAGTCTC---GGTGCGCAAGTCTCCGGATCGGAC
GC-CGTGCGACCGTCTCGGT-GTCGCGCCCCTC----TGCGCGCCCTGCTGCG-CGAGCT
TGTTACGCTCGCGCGCGGCGGCTAGGGGAGACACACTCTATGAGACGGTTCGAGGCGCTC
GCGGTCCGCGCGAAGACCTGTGGATTGAGGCACGCGCGA-GAGAGAGGATC---GCCGCC
GCGGGG-AAGCGGCAGTGCCGTCT-CCCGTATTCGAGCGAGCGCACTCTGTTTG------
------------------------------------------------------------
------------------------------------------------------------
------------------------------------------------------------
------------------------------------------------------------
------------------------------------------------------------
------------------------------------------------------------
------------------------------------------------------------
------------------------------------------------------------
------------------------------------------------------------
------------------------------------------------------------
------------------------------------------------------------
------------------------------------------------------------
------------------------------------------------------------
------------------------------------------------------------
------------------------------------------------------------
---------------------------------

#Hyalomma_anatolicum_FJ593701
---GCGGCCTTGGGTCTTCCCTTGGCTTCGTCTGTCTGAGGGTCGGATCACATATCAAGA
GAGACTTCGGCGCTCAAGGGAAACGTGCGCCGTCGACTCGTTTTGACCGCGTCGGCATC-
ACGGACAG---TACGTTGAACGCCTA--CTCCACGCA-CCGCGG-TGCGTGCTCGATGGG
AGATGGCGGCGAGAAAACGCTCACGCCGTGCCAAAAAAAAAGGGACCCTTCCGGCCGGAA
AACAAGG-AACTTCCTGGCCTTGGCAGGGGAAAGCCTGGCTACCGGAAAACGGCCGTGGG
GAAAAAAACTGGGGGGCCCAAG---AAAGGAAAACCGCGGTCTTAGGGGCCTTTCGGGCC
ATTTCCCGGAAGCGGGAATTCCTTCCCCGGGG-AAAAATGGCGGCAGGCAAAAAAAACCC
CGGCAGG-GTTTTGGCCACCTTTCGGGGGGGTTTCGAAGCCCGGCCCCCGGAATCGCTGT
TTTGGGCTGGTGGTTAT-CCGGATAC-AGGCTTCCGAGTTGCCGGGTCCTCGGATCGGAA
---GGTGGGGACCCCTGGGGTCTCCTGCCCCT--GTTTTCCCCCCCCTGTTGG-CAATTT
----GCCCCTCCCCCCGCC-CCAAGGGGGGCAACCCC---CAAGG-GTTTCGA-GCCCCC
G-GGTC-G-GGGG-AACTTTTTT--GG-GGCACGGCT--AGAGAGGGGATCTCGCCCGCG
CG-GGGGAAGCGGC--CAACGTTT-TC-GC--TCGAA---GCGCGCTCTGC---GGTTTG
CCAAAGT--CGGGGCGTCCGTCGTATCC-GCCGTCGGTCTAAGTGCT--CGCAGTCGCCG
TCC----GAAAAAACTGGCCACTCCAGTTT--GGGCGGGG-CGAGCTACC------GAAC
GATGCCTC-GCAC-AG--CA-T-AGTC---GCCGGTA--TTATG--GCTGCATCGGCTCG
GCT----GGCAACTGGGTGACGTGCTTAACCGCAC--GCTACGGCACGCAGCGTAGCAGC
AGCTGCTAGTGCTGTGCAG-CTGTAGCTATCATGC-------------------------
------------------------------------------------------------
------------------------------------------------------------
------------------------------------------------------------
------------------------------------------------------------
------------------------------------------------------------
------------------------------------------------------------
------------------------------------------------------------
------------------------------------------------------------
------------------------------------------------------------
------------------------------------------------------------
---------------------------------

#Hyalomma_anatolicum_FJ593699
-TTGCGGCCTTGGGTCTTCCCTTGGCTTCGTCTGTCTGAGGGTCGGATCACATATCAAGA
GAGACTTCGGCGCTCAAGGGAAACGTGCGCCGTCGACTCGTTTTGACCGCGTCGGCATC-
ACGGACAG---TACGTTGAACGCCTA--CTCCACGCA-CCGCGG-TGCGTGCTCGATGGG
AGATGGCGGCGAGAAAACGCTCACGCCGTGCCAAAAAAAAAAGGACCCTTCCGACCCGAA
AACAAGG-AACCTCCTTCCCTTTGCAGGGCAAAGCCTGGCCTCCCGAAAACGGCCCTGGG
GAAAAAAACTGGGGGGCCCAAG---AAAGGAAAACCACGGTCTTAGGGGCCTTTCGGGCG
ATTTCCCCGAAGGGGGAATTCCTTCCCCGGGG-AAAAATGGGGGAAGGGAAAAAAAACCC
CGGCCGG-GTTTTGGCCCCCTTTCCGGGGGGTTTCGAAACCCGGCCCCCGGAACCCGGGG
TTGCCCCTGGTGGTTTT-CCGAGTTCCAGTCTTCGGGATGGCCGGGTCTTCGGATCGGAA
CCTGGTGCGACCGCGTGGTGTCGTGTGCCCCCTGGTCTGCGCGCCTTTGTGGG-CAAGCT
TGA-ACTCTCCCGCGCGGC-CCCATTGGGGCCACCACACACAAGGCGGTTAAA-GCGTTC
GCGGTC-GCGAGA-AACTTTTTT--GGAGGCACGTGCGAAGAGAGGGGATCTC-CCCGCC
CGCGGGGGAGCGGCA-CACCGTCT-CCTGC--TCAAA---GCGCGCTCTGG---GGTT-G
CCGAGAC--TCGGGCTTCCGTCGAATCCCGCCGTCG-TCTAAGTGTTT-CGCAGTCGC-G
TCC----GAAAAA-CTGGCCACTC-ATTTG--GGGCGGGG-CGATCTCAC------GAAC
GATGCCTC-CAACCAG--CA-TTAGCC---CCCGCTAA-TTATG--GCC---TGCGATCG
GCT----CGGGCTTGGGCAACTTGGTGAGACGTCC--TATACAGCAC--TGCTTACCGGC
AAGCGC------------------------------------------------------
------------------------------------------------------------
------------------------------------------------------------
------------------------------------------------------------
------------------------------------------------------------
------------------------------------------------------------
------------------------------------------------------------
------------------------------------------------------------
------------------------------------------------------------
------------------------------------------------------------
------------------------------------------------------------
---------------------------------
