# Supplementary material for: Assessment of four DNA fragments (COI, 16S rDNA, ITS2, 12S rDNA) for species identification of the Ixodida (Acari: Ixodida)
Source: Parasit Vectors. 2014 Mar 3;7:93. doi: 10.1186/1756-3305-7-93 (PMC3945964; doi:10.1186/1756-3305-7-93)
Supplement: Additional file 8 — Appendix S3. The unscreened data set. [file 1756-3305-7-93-S8.zip › Appendix.S3/unscreed sequences/unscreened ITS2/unscreened Ixodes ITS2.meg]

#mega
!Title Phylogenetic Analysis;
!Format DataType=DNA indel=-;

#Ixodes_asanumai_D88836
ATCA-TATATCAAG-AGA-GGAGAATTTGTTT------T-CTACCTCGTTTTGACTGTGT
CGGATCGTGGGCA-GCACGCATGCTT-----ATAACTTC--CTTGCGTTG-CGTTTTT--
---TTT-GTA-CACGTTTTCGGAGCAAGTACA-----GAGAGTGCAAA-TGCACGAGTG-
---GTGCGAT-G----CACGCGT-GCGCAGAC-TTCCTATGTGGAGTCCTCCTTTTTTTG
TTTTCGAAC---ACTGCATGGAAAAA---GAATCTCGA-G-GAGACC--TGTTT----GT
GGAAA--TCCCG--------AAATCTTTTCGCACGTTGAAC----GGCGCT-----GTGA
CGTCGGTGCGTTTGGAAT----CGGAGATCA--TGAAAC----------GGAA-------
----GATTGATTCT--TTTGCT-----------------G-TGGATGTTGTTCGAAACAC
GT---GGATGGACTATA-AAA---TAGGGTTT-CGTTGGGCGCGTT--GAAACGCGGCGG
CCGCTA-TG--AAA-TCTCG-TG-------GCGTAGATTT----GCAC--------ACTT
TTTCTTTGCGACGAGGTGAA----------GGAGA-AAAACGTTTCTGGGTGGAAAGTT-
---TTTTT--------------------GCGTCGTAGCCTTCCGTCAGTCTAAGACCTTC
GA-GT--CCCCGATGAATA-CTGGAGCCATCCAGTAGGGGAA-TGCCGTTGGATT--GCG
C-GCTTTCTTTTTCTTGTCGAATCGA-AAGCGATGCAAA-GCGTGTGTACAACAA-----
---ACACCTTTTTCGCCATCCTTTTT-----TTGA------TAGGGTAAGGAGGC-----
------GAAGTTTGT-------TTGGAAAGCGCAAAAGATATTTACATTG----------
------------------------

#Ixodes_asanumai_D88838
ATCA-TATATCAAG-AGA-GGAGAATTTGTTT------T-CTACCTCGTTTTGACTGTGT
CGGATCGTGGGCA-GCACGCATGCTT-----ATAACTTC--CTTGCGTTG-CGTTTTT--
---TTT-GTA-CACGTTTTCGGAGCAAGTACA-----GAGAGTGCAAA-TGCACGAGTG-
---GTGCGAT-G----CACGCGT-GCGCAGAC-TTCCTATGTGGAGTCCTCCTTTTTTTG
TTTTCGAAC---ACTGCATGGAAAAA---GAATCTCGA-G-GAGACC--TGTTT----GT
GGAAA--TCCCG--------AAATCTTTTCGCACGTTGAAC----GGCGCT-----GTGA
CGTCGGTGCGTTTGGAAT----CGGAGATCA--TGAAAC----------GGAA-------
----GATTGATTCT--TTTGCT-----------------G-TGGATGTTGTTCGAAACAC
GT---GGATGGACTATA-AAA---TAGGGTTT-CGTTGGGCGCGTT--GAAACGCGGCGG
CCGCTA-TG--AAA-TCTCG-TG-------GCGTAGATTT----GCAC--------ACTT
TTTCTTTGCGACGAGGTGAA----------GGAGA-AAAACGTTTCTGGGTGGAAAGTT-
---TTTTT--------------------GCGTCGTAGCCTTCCGTCAGTCTAAGACCTTC
GA-GT--CCCCGATGAATA-CTGGAGCCATCCAGTAGGGGAA-TGCCGTTGGATT--GCG
C-GCTTTCTTTTTCTTGTCGAATCGA-AAGCGATGCAAA-GCGTGTGTACAACAA-----
---ACACCTTTTTCGCCATCCTTTTT-----TTGA------TAGGGTAAGGAGGC-----
------GAAGTTTGT-------TTGGAAAGCGCAAAAGATATTTACATTG----------
------------------------

#Ixodes_asanumai_D88839
ATCA-TATATCAAG-AGA-GGAGAATTTGTTT------T-CTACCTCGTTTTGACTGTGT
CGGATCGTGGGCA-GCACGCATGCTT-----ATAACTTC--CTTGCGTTG-CGTTTTT--
---TTT-GTA-CACGTTTTCGGAGCAAGTACA-----GAGAGTGCAAA-TGCACGAGTG-
---GTGCGAT-G----CACGCGT-GCGCAGAC-TTCCTATGTGGAGTCCTCCTTTTTTTG
TTTTCGAAC---ACTGCATGGAAAAA---GAATCTCGA-G-GAGACC--TGTTT----GT
GGAAA--TCCCG--------AAATCTTTTCGCACGTTGAAC----GGCGCT-----GTGA
CGTCGGTGCGTTTGGAAT----CGGAGATCA--TGAAAC----------GGAA-------
----GATTGATTCT--TTTGCT-----------------G-TGGATGTTGTTCGAAACAC
GT---GGATGGACTATA-AAA---TAGGGTTT-CGTTGGGCGCGTT--GAAACGCGGCGG
CCGCTA-TG--AAA-TCTCG-TG-------GCGTAGATTT----GCAC--------ACTT
TTTCTTTGCGACGAGGTGAA----------GGAGA-AAAACGTTTCTGGGTGGAAAGTT-
---TTTTT--------------------GCGTCGTAGCCTTCCGTCAGTCTAAGACCTTC
GA-GT--CCCCGATGAATA-CTGGAGCCATCCAGTAGGGGAA-TGCCGTTGGATT--GCG
C-GCTTTCTTTTTCTTGTCGAATCGA-AAGCGATGCAAA-GCGTGTGTACAACAA-----
---ACACCTTTTTCGCCATCCTTTTT-----TTGA------TAGGGTAAGGAGGC-----
------GAAGTTTGT-------TTGGAAAGCGCAAAAGATATTTACATTG----------
------------------------

#Ixodes_asanumai_D88835
ATCA-TATATCAAG-AGA-GGAGAATTTGTTT------T-CTACCTCGTTTTGACTGTGT
CGGATCGTGGGCA-GCACGCATGCTT-----ATAACTCC--CTTGCGTTG-CGTTTTT--
---TTT-GTA-CACGTTTTCGGAGCAAGTACA-----GAGAGTGCAAA-TGCACGAGTG-
---GTGCGAT-G----CACGCGT-GCGCAGAC-TTCCTATGTGGAGTCCTCCTTTTTTTG
TTTTCGAAC---ACTGCATGGAAAAA---GAATCTCGA-G-GAGACC--TGTTT----GT
GGAAA--TCCCG--------AAATCTTTTCGCACGTTGAAC----GGCGCT-----GTGA
CGTCGGTGCGTTTGGAAT----CGGAGATCA--TGAAAC----------GGAA-------
----GATTGATTCT--TTTGCT-----------------G-TGGATGTTGTTCGAAACAC
GT---GGATGGACTATA-AAA---TAGGGTTT-CGTTGGGCGCGTT--GAAACGCGGCGG
CCGCTA-TG--AAA-TCTCG-TG-------GCGTAGATTT----GCAC--------ACTT
TTTCTTTGCGACGAGGTGAA----------GGAGA-AAAACGTTTCTGGGTGGAAAGTT-
---TTTTT--------------------GCGTCGTAGCCTTCCGTCAGTCTAAGACCTTC
GA-GT--CCCCGATGAATA-CTGGAGCCATCCAGTAGGGGAA-TGCCGTTGGATT--GCG
C-GCTTTCTTTTTCTTGTCGAATCGA-AAGCGATGCAAA-GCGTGTGTACAACAA-----
---ACACCTTTTTCGCCATCCTTTTT-----TTGA------TAGGGTAAGGAGGC-----
------GAAGTTTGT-------TTGGAAAGCGCAAAAGATATTTACATTG----------
------------------------

#Ixodes_asanumai_D88837
ATCA-TATATCAAG-AGA-GGAGAATTTGTTT------T-CTACCTCGTTTTGACTGTGT
CGGATCGTTGGCA-GCACGCATGCTT-----ATAACTTC--CTTGCGTTG-CGTTTTT--
---TTTTGTA-CACGTTTTCGGAGCAAGTACA-----GAGAGTGCAAA-TGCACGAGTG-
---GTGCGAT-G----CACGCGT-GCGCAGAC-TTCCTATGTGGAGTCCTCCTTTTTTTG
TTTTCGAAC---ACTGCATGGAAAAA---GAATCTCGA-G-GAGACC--TGTTT----GT
GGAAA--TCCCG--------AAATCTTTTCGCACGTTGAAC----GGCGCT-----GTGA
CGTCGGTGCGTTTGGAAT----CGGAGATCA--TGAAAC----------GGAA-------
----GATTGATTCT--TTTGCT-----------------G-TGGATGTTGTTCGAAACAC
GT---GGATGGACTATA-AAA---TAGGGTTT-CGTTGGGCGCGTT--GAAACGCGGCGG
CCGCTA-TG--AAA-TCTCGCTG-------GCGTAGATTT----GCAC--------ACTT
TTTCTTTGCGACGAGGTGAA----------GGAGA-AAAACGTTTCTGGGTGGAAAGTT-
---TTTTT--------------------GCGTCGTAGCCTTCCGTCAGTCTAAGACCTTC
GA-GT--CCCCGATGAATA-CTGGAGCCATCCAGTAGGGGAA-TGCCGTTGGATT--GCG
C-GCTTTCTTTTTCTTGTCGAATCGA-AAGCGATGCAAA-GCGTGTGTACAACAA-----
---ACACCTTTTTCGCCATCCTTTTT-----TTGA------TAGGGTAAGGAGGC-----
------GAAGTTTGT-------TTGGAAAGCGCAAAAGATATTTACATTG----------
------------------------

#Ixodes_cornuatus_HM581926
------------------------------------------------------------
------------------------------------------------------------
------------------------------------------------------------
----------------GTGAAGTTG---TT-------GGCATTGCAGAATGCTTTATCAC
GCGACGAAAGCAACGGCAACTTGAAGC---TCTCCCGGAGAGGACG--------------
--TGCGCTTTCGCACG-----ACAGTAATGGAGCAAAGGAG----ATTGAGAGCTCGAGA
CGTGGGGATCGCGTAAAACATGCTCTCTCTC--CGATGCTT--------GGTCGAACTGT
CGACGAAG-GCGTTGGC--------------------GTTCTGGGAGGCGCACGGCGAGT
GATTCGCGTTTCTGTGTTGCCGA-GGAAGTTG--TATCGTCGAGGT--GTAAAGCAGCCT
CTGCCTTC-ACGAACTCGTAGCCTGCA--GAAACTGACCT----GCGGAAATATTGGGTC
GATTTTGCA-AGGGGCGAAGCGAAA-AATGCAGTGTGGTGTGCTTGTC-CGAGTTGGAAG
TT-TGTTTCGGCGTG-----TTCCAAAGGCGTCG-TGGTCTCCGTCAGTCTAAGTGCTTC
AC-AGTACCCCG-ATGAAAGCTGGAGCAATCCAGTTGGGGGA-AACCGTTGGAAGT-GCG
TTACCTGCCTGTGG-CGCTTGCAAGG-GCGTGGGGAAAG-G-------------------
------------------------------------------------------------
------------------------------------------------------------
------------------------

#Ixodes_cornuatus_AF364810
------------------------------------------------------------
------------------------------------------------------------
-------------GCTTCGCATAAA--AGCGAGA---TCGACAGTACGTCGGACCGTTC-
-----GTAGCTC----GTGGAGTCG---TT-------GGCATCGTAGAATGCCCTTTCAC
GCGATGGAAACAACGGCAACTTGGAAC---TCTCCCGGATAGGACGGCTGA--------A
AGTGCGCTTTCGCACG-----ACAGTTGC--ATCGAAAGAG----ATTGAGAGCTCGAGA
CGCGGGGATCGCGTATAACATGCTTTCTCTC--CGATGCTT--------GGTCAAACTGT
CGATGAAGTGCGTTAGCAGGCCTTTCTTTCTTTT-ACGTCCTGGGAGGCGCGCGGCGAGT
GAATCGCGTTCCTGCGTTGCCGA-GGAAGTTG--TTTCGTCGTGGT--GTAGGGCGGCCT
CTGCCTTC-CCGAACTCCTGGCTCA-----TAACGGACCC----GCGGAAATATGGGGTC
GATTTCGCA-AGGGGCGAAGCAAAA-AGTGCGGTGTGGTGCGCTTGACACGAGGTGGACG
----TTTTCAGCACG-----TTCCGAAGGCGTCG-TGGTCTCCGTCAGTCTAAGTGCTTC
GC-AGTAACCCCGATGAAAGCTGGAGCAATCCAGTTGGGGGA-AACCGTTGGAAGT-GCG
TTACCTGCCTGTGG-CGCTCGCAAGA-GCGTGGGGTATG-GCACGGA-------------
------------------------------------------------------------
------------------------------------------------------------
------------------------

#Ixodes_dammini_L22271
ATCA-TATATCAAG-AGA-GGAGAATTTGTTT------T-CTACCCCGTTTTGACTGTGT
CGGATCGTGGGCA-GCACGCAGTTT------GATGCTTT--CTTGCGTTG-CGTTT----
---TCT-----T----------------------------TGAGCAAA-TGCACGAGTG-
---GTGCGATTG----CACGCGT-GCGCTTAA-CCA-GTCCTCCTCCTCCTACGAGTTT-
TTATCGAAC---ACTGCATGGGAAAA--CGAAACTCGATG-GATACC--G-TTT----GT
GGAAAA-TCCCGTACCAAAAAAA-TCTTTCGCACGTTGAAC----GGCGCT-----GTGA
CGTCGGTGCGTTAGAAA-----CGGAGATT---TGAAAC----------GGTTTCTTT--
--TCGATCGATTCT-GTTTTCTTT------GG------CG-TGGATGTTGTTCGAGT---
----GGAAAAA-CCGTG-GGA---CGGAGTTGGCGTTGG-GCCGTT--GAAACGCGGCGT
CGGCAAATG--TAAATCTCG-TG-------GCGTTGATTT----------------GCAC
------------AAAAAAAG----------AAAAA-----CGCTTCTGGGAGGAAAGTT-
----TTTT--------------------GCGTCGTAGCCTTCCGTCAGTCTAAGACCTTC
GC-GT--CCCCGATGAATA-CTGGAGCCATCCAGTAGGGGAA-TGCCGTTGGATT--GCG
C-GCTTTCTTTTT--TGTCGAATCGA-AAGCGATGCAAA-GCGTGTGTACAACAA-----
---C-TGTTAGTTCGCCATCCTTTTGTGTTTTTGA----CATGTGGTAAGGAGGC-----
------GAAGTTTTT------GTTGGAAAGCGCACA----AAATAAATTG----------
------------------------

#Ixodes_dammini_L22266
ATCA-TATATCAAG-AGA-GGAGAATTTGTTT------T-CTACCTCGTTTTGACTGTGT
CGGATCGTGGGCA-GCACGCAGTTT------TATGCTTT--CTTGCGTTG-CGTTT----
---TCT-----T----------------------------TGAGCAAA-TGCACGAGTG-
---GTGCGATTG----CACGCGT-GCGCTTAA-CCA-GTCCTCCTCCTCCTACGAGTTT-
TTATCGAAC---ACTGCATGGGAAAA--CGAAACTCGATG-GATACC--G-TTT----GT
GGAAAA-TCCCGTACCAAAAAAA-TCTTTCGCACGTTGAAC----GGCGCT-----GTGA
CGTCGGTGCGTTAGAAA-----CGGAGATT---TGAAAC----------GGTTTCTTT--
--TCGATCGATTCT-GTTTTCTTT------GG------CG-TGGATGTTGTTCGAGT---
----GGAAAAA-CCGTG-GGA---CGGAGTTGGCGTTGG-GCCGTT--GAAACGCGGCGT
CGGCAAATG--TAAATCTCG-TG-------GCGTTGATTT----------------GCAC
-----------AAAAAAA-G----------AAAAA-----CGCTTCTGGGAGGAAAGTT-
----TTTT--------------------GCGTCGTAGCCTTCCGTCAGTCTAAGACCTTC
GC-GT--CCCCGATGAATA-CTGGAGCCATCCAGTAGGGGAA-TGCCGTTGGATT--GCG
C-GCTTTCTTTTT--TGTCGAATCGA-AAGCGATGCAAA-GCGTGTGTACAACAA-----
---C-TGTTAGTTTGCCATCCTTTTGTGTTTTTGA----CATGTGGTAAGGAGGC-----
------GAAGTTTTT------GTTGGAAAGCGCACA----AAATGAATTG----------
------------------------

#Ixodes_dammini_L22272
ATCA-TATATCAAG-AGA-GGAGAATTTGTTT------T-CTACCTCGTTTTGACTGTGT
CGGATCGTGGGCA-GCACGCAGTTT------GATGCTTT--CTTGCGTTG-CGTTT----
---TCT-----T----------------------------TGAGCAAA-TGCACGAGTG-
---GTGCGATTG----CACGTGT-GCGCTTAA-CCA-GTCCTCCTCCTCCTACGAGTTT-
T-ATCGAAC---ACTGCATGGGAAAA--CGAAACTCGATG-GATACC--G-TTT----GT
GGAAAAATCCCGTACCAAAAAAAATCTTTCGCACGTTGAAC----GGCGCT-----GTGA
CGTCGGTGCGTTAGAAA-----CGGAGATT---TGAAAC----------GGTTTCTTT--
--TCGATCGATTCT-GTTTTCTTT------GG------CG-TGGATGTTGTTCGAGT---
----GGAAAAA-CCTTG-GGA---CGGAGTTGGCGTTGG-GCCGTT--GAAACGCGGCGT
CGGCAAATG--TAAATCTCG-TG-------GCGTTGATTT----------------GCAC
-----------AAAAAAAAG----------AAAAA-----CGCTTCTGGGAGGAAAGTT-
----TTTT--------------------GCGTCGTAGCCTTCCGTCAGTCTAAGACCTTC
GC-GT--CCCCGATGAATA-CTGGAGCCATCCAGTAGGGGAA-TGCCGTTGGATT--GCG
C-GCTTTCTTTTT--TGTCGAATCGA-AAGCGATGCAAA-GCGTGTGTACAACAA-----
---C-TGTTAGTTCGCCATCCTTTTGTGTTTTTGA----CATGTGGTAAGGAGGC-----
------GAAGTTTTT------GTTGGAAAGCGCACA----AAATGAATTG----------
------------------------

#Ixodes_dammini_L22270
ATCA-TATATCAAG-AGA-GGAGAATTTGTTT------T-CTACCTCGTTTTGACTGTGT
CGGATCGTGGGCA-GCACGCAGTTT------GATGCTTT--CTTGCGTTG-CGTTT----
---TCT-----T----------------------------TGAGCAAA-TGCACGAGTG-
---GTGCGATTG----CACGTGC-GCGCTTAA-CCA-GTCCTCCTCCTCCTACGAGTTT-
TTATCGAAC---ACTGCATGGGAAAA--CGAAACTCGATG-GATACC--GGTTT----GT
GGAAAA-TCCCGTACCAAAAAAA-TCTTTCGCACGTTGAAC----GGCGCT-----GTGA
CGTCGGTGCGTTAGAAA-----CGGAGATT---TGAAAC----------GGTTTCTTT--
--TCGATCGATTCT-GTTTTCTTT------GG------CG-TGGATGTTGTTCGAGT---
----GGAAAAA-CCGTG-GGA---CGGAGTTGGCGTTGG--CCGTT--GAAACGCGGCGT
CGGCAAATG--TAAATCTCG-TG-------GCGTTGATTT----------------GCAC
A----------AAAAAAAAG----------AAAAA-----CGCTTCTGGGAGGAAAGTT-
----TTTT--------------------GCGTCGTAGCCTTCCGTCAGTCTAAGACCTTC
GC-GT--CCCCGATGAATA-CTGGAGCCATCCAGTAGGGGAA-TGCCGTTGGATT--GCG
C-GCTTTCTTTTT--TGTCGAATCGA-AAGCGACGCAAA-GCGTGTGTACAACAC-----
---C-TGTTAGTTCGCCATCCTTTTGTGTTTTTGA----CATGTGGTAAGGAGGC-----
------GAAGTTTTT------GTTGGAAAGCGCACA----AAATGAATTG----------
------------------------

#Ixodes_dammini_L22268
ATCA-TATATCAAG-AGA-GGAGAATTTGTTT------T-CTACCTCGTTTTGACTGTGT
CGGATCGTGGGCA-GCACGCAGTTT------TATGCTTT--CTTGCGTTG-CGTTT----
---TCT-----T----------------------------TGAGCAAA-TGCACGAGTG-
---GTGCGATTG----CACGCGT-GCGCTTAA-CCA-GTCCTCCTCCTCCTACGAGTTT-
TTATCGAAC---ACTGCATGGGAAAA--CGAAACTCGATG-GATGCC--GGTTT----GT
GGAAAATCCCGGTACCAAAAAAA-TCTTTCGCACGTTGAAC----GGCGCT-----GTGA
CGTCGGTGCGTTAGAAA-----CGGAGATT---TGAAAC----------GGTTTCTTT--
--TCGATCGATTCT-GTTTTCTTT------GG------CG-TGGATGTTGTTCGAGT---
----GGAAAAA-CCGTG-GGA---CGGAGTTGGCGTTGG--CCGTT--GAAACGCGGCGT
CGGCAAATG--TAAATCTCG-TG-------GCGTTGATTT----------------GCAC
A----------AAAAAAAAG----------AAAAA-----CGCTTCTGGGAGGAAAGTT-
----CTTT--------------------GCGTCGTAGCCTTCCGTCAGTCTAAGACCCTC
GC-GT--CCCCGATGAATA-CTGGAGCCATCCAGTAGGGGAA-TGCCGTTGGATT--GCG
C-GCTTTCTTTTT--TGTCGAATCGA-AAGCGATGCAAA-GCGTGTGTACAACAA-----
---C-TGTTAGTTCGCCATCCTTTTGTGTTTTTGA----CATGTGGTAAGGAGGC-----
------GAAGTTTTT------GTTGGAAAGCGCACA----AAATAAATTG----------
------------------------

#Ixodes_dammini_L22267
ATCA-TATATCAAG-AGA-GGAGAATTTGTTT------T-CTACCTCGTTTTGACTGTGC
CGGATCGTGGGCA-GCACGCAGTTT------GATGCTTT--CTTGCGTTG-CGTTT----
---TCT-----T----------------------------TGAGCAAA-TGCACGAGTG-
---GTGCGATTG----CACGTGT-GCGCTTAA-CCA-GTCCTCCTCCTCCTACGAGTTT-
T-ATCGAAC---ACTGCATGGGAAAA--CGAAACTCGATG-GATACC--G-TTT----GT
GGAAAAATCCCGTACCAAAAAAAATCTTTCGCACGTTGAAC----GGCGCT-----GTGA
CGTCGGTGCGTTAGAAA-----CGGAGATT---TGAAAC----------GGTTTCTTT--
--TCGATCGATTCT-GTTTTCTTT------GG------CG-TGGATGTTGTTCGAGT---
----GGAAAAA-CCGTG-GGA---CGGAGTTGGCGTTGG-GCCGTT--GAAACGCGGCGT
CGTCAAATG--CAAATCTCG-TG-------GCGTTGATTT----------------GCAC
-----------AAAAAAA-G----------AAAAA-----CGCTTCTGGGAGGAAAGTT-
----TTTT--------------------GCGTCGTAGCCTTCCGTCAGTCTAAGACCTTC
GC-GT--CCCCGATGAATA-CTGGAGCCATCCAGTAGGGGAA-TGCCGTTGGATT--GCG
C-GCTTTCTTTTT--TGTCGGATCGA-AAGCGATGCAAA-GCGTGTGTACAACAA-----
---C-TGTTAGTTCGCCATCCTTTTGTGTTTTTGTAT-CTATGTGGTAAGGAGGC-----
------GAAGTTTTT------GTTGGAAAGCGCACA----AAATGAATTG----------
------------------------

#Ixodes_dammini_L22269
ATCA-TATATCAAG-AGA-GGAGAATTTGTTT------T-CTACCTCGTTTTGACTGTGC
CGGATCGTGGGCA-GCACGCAGTTT------GATGCTTT--CTTGCGTTG-CGTTT----
---TCT-----T----------------------------TGAGCAAA-TGCACGAGTG-
---GTGCGATTG----CACGTGT-GCGCTTAA-CCA-GTCCTCCTCCTCCTACGAGTTT-
T-ATCGAAC---ACTGCATGGGAAAA--CGAAACTCGATG-GATACC--G-TTT----GT
GGAAAAATCCCGTACCAAAAAAAATCTTTCGCACGTTGAAC----GGCGCT-----GTGA
CGTCGGTGCGTTAGAAA-----CGGAGATT---TGAAAC----------GGTTTCTTT--
--TCGATCGATTCT-GTTTTCTTT------GG------CG-TGGATGTTGTTCGAGT---
----GGAAAAA-CCGTG-GGA---CGGAGTTGGCGTTGG-GCCGTT--GAAACGCGGCGT
CGTCAAATG--CAAATCTCG-TG-------GCGTTGATTT----------------GCAC
-----------AAAAAAA-G----------AAAAA-----CGCTTCTGGGAGGAAAGTT-
----TTTT--------------------GCGTCGTAGCCTTCCGTCAGTCTAAGACCTTC
GC-GT--CCCCGATGAATA-CTGGAGCCATCCAGTAGGGGAA-TGCCGTTGGATT--GCG
C-GCTTTCTTTTT--TGTCGGATCGA-AAGCGATGCAAA-GCGTGTGTACAACAA-----
---C-TGTTAGTTCGCCATCCTTTTGTGTTTTTGTAT-CTATGTGGTAAGGAGGC-----
------GAAGTTTTT------GTTGGAAAGCGCACA----AAATGAATTG----------
------------------------

#Ixodes_dammini_L22265
ATCA-TATATCAAG-AGA-GGAGAATTTGTTT------T-CTACCTCGTTTTGACTGTGT
CGGATCGTGGGCA-GCACGCAGTTT------TATGCTTT--CTTGCGTTG-CGTTT----
---TCT-----T----------------------------TGAGCAAA-TGCACGAGTG-
---GTGCGATTG----CACGTGT-GCGCTTAA-CCA-GTCCTCCTCCTCCTACGAGTTT-
T-ATCGAAC---ACTGCATGGGAAAA--CGAAACTCGATG-GATACC--G-TTT----GT
GGAAAAATCCCGTACCAAAAAAAATCTTTCGCACGTTGAAC----GGCGCT-----GTGA
CGTCGGTGCGTTAGAAA-----CGGAGATT---TGAAAC----------GGTTTCTTT--
--TCGATCGATTCT-GTTTTCTTT------GG------CG-TGGATGTTGTTCGAGT---
----GGAAAAA-CCGTG-GGA---CGGAGTTGGCGTTGG-GCCGTT--GAAACGCGGCGT
CGGCAAATG--TAAATCTCG-TG-------GCGTTGATTT----------------GCAC
-----------AAAAAAAAG----------AAAAA-----CGCTTCTGGGAGGAAAGTT-
----TTTT--------------------GCGTCGTAGCCTTCCGTCAGTCTAAGACCTTC
GC-GT--CCCCGATGAATA-CTGGAGCCATCCAGTAGGGGAA-TGCCGTTGGATT--GCG
C-GCTTTCTTTTT--TGTCGAATCGA-AAGCGATGCAAA-GCGTGTGTACAACAA-----
---C-TGTTAGTTCGCCATCCTTTTGTGTTTTTGA----CATGTGGTAAGGAGGC-----
------GAAGTTTTT------GTTAGAAAGCGCGCA----AAATAAAAAAAAGAATTG--
------------------------

#Ixodes_granulatus_HQ015706
ATCA-TTTATCAAG-AGAGG-AGAATTTTAT-------T-CTACCTCGTTTTGACCGTGT
CGGATCGTGGACA-GCACGCAGGTT------TATGCTTT--CTTGCGTTG-CGTTTTC--
--ATACATT--TTTCCGAGCGAGAAACGGAGA-----GAGCGAGCAAA-TGCACGAGTG-
---G-GTGAA-G----TGTGCGA-ATGCACG---CGTGTGTTCGAACTACTCG------T
CTGGATGAC---GCTGCCCTAGAAAACTAAAAAGAGAAT--CTGGAC--CGTTT----GT
GGATAA-TGTTGGGAT---------CCTTCGCACGATGGAC----GGCGCTCGAAAGAGA
CGTCGGTGCTTTGGAAA-----CCG-CATC----GAGAC----------GGTTTCTTT--
-TTTCTCGGATTTTTGCTTTCTTTT----GGG------CG-TGGAAAGTGTCC-------
------------CGGACTGAG---TTTCG---------AGCGCGAC--GAAACGCGGCGT
CCGCATAAT--TTCTTTTCG-TG-------GCGTTGATTT----GCACGC--ACTCGGAT
GC-GTTCTTGCATGGGAG--------------AATGGAAACGCTTCTGGGAGGAAAAGC-
----ATT---------------------GCGTCGTAGTCTTCCGTCGGTCTAAGACCTTC
GC-GT--CCCCGATGAATA-CTGGAGCCATCCAGTAGGGGAT-TGCCGTTGGATT--GCG
C-GCTTTCTTTAT--------ATCGG-AAGCGATGCAT-TGG-CGCATACC-CGTT--GT
CTT--CTATTATACGCCATCCTC------------------GCAGGCGAGGAGACGAAAA
AAAATTGAGCGACGTG-----GATGGGTAGCGCCTAAAAAATAAAAAGATTTGTCG----
------------------------

#Ixodes_granulatus_D88841
ATCA-TATATCAAG-AGAGG-AGAATTTTTA-------TTCTACCTCGTTTTGACCGTGT
CGGATCGTGGACA-GCACGCAGGTT------TATGCTTT--CTTGCGTTG-CGTTTTC--
--ATACATT--TTTCCGAGCGAGAAACGGAGA-----GAGCGAGCAAA-TGCACGAGTG-
---G-GTGAA-G----TGTGCGA-ATGCACG---CGTGTGTTCGAACTACTCG------T
CTGGATGAC---GCTGCCCTAGAAAACTAAAAAGAGAAT--CTGGAC--CGTTT----GT
GGATAA-TGTTGGGAT---------CCTTCGCACGATGAAC----GGCGCTCGAAAGAGA
CGTCGGTGCTTTGGAAA-----CCG-CATC----GAGAC----------GGTTCCTTT--
-TTTCTCGGATTTTTGCTTTCTTTT----GGG------CG-TGGAAAGTGTCC-------
------------CGGACTGAG---TTTCG---------AGCGCGAC--GAAACGCGGCGT
CCGCACAAT--TTCTTTTCG-TG-------GCGTTGATTT----GCACGC--ACTCGGAT
GC-GTTCTTGCATGGGAG--------------AATGGAAACGCTTCTGGGAGGAAAAGC-
----ATT---------------------GCGTCGTAGTCTTCCGTCGGTCTAAGACCTTC
GC-GT--CCCCGATGAATA-CTGGAGCCATCCAGTAGGGGAT-TGCCGTTGGATT--GCG
C-GCTTTCTTTAT--------ATCGG-AAGCGATGCAT-TGG-CGCATACC-CGTC--GT
CTT--CTTTTATACGTCATCCTC------------------GCAGGTGAGGAGACGAAAA
AAAAGGGAGCGACGTG-----GATGGGTAGCGCCTAAA--ATGAAAAG-TTTG-------
------------------------

#Ixodes_granulatus_D88840
ATCA-TTTATCAAG-AGAGG-AGAATTTTAT-------T-CTACCTCGTTTTGACCGTGT
CGGATCGTGGACA-GCACGCAGTTG------TATGCTTT--CTTGCGTTG-CGTTTTC--
--ATACATT--TTTCCGAGCGAGAAACGGAGA-----GAGCGAGCAAA-TGCACGAGTG-
---G-GTGAA-G----TGTGCGA-ATGCACG---CGTGTGTTCGAACTACTCG------T
CTGGATGAC---GCTGCCCTAGAAAACTAAAAAGAGAAT--CTGGAC--CGTTT----GT
GGATAA-TGTTGGGAT---------CCTTCGCACGATGAAC----GGCGCTCGAAAGAGA
CGTCGGTGCTTTGGAAA-----CCG-CATC----GAGAC----------GGTTCTTTT--
-TTTCTCGGATTTTTGCTTTCTTTT----GGG------CG-TGGAAAGTGTCC-------
------------CGGACTGAG---TTTCG---------AGCGCGAC--GAAACGCGGCGT
CCGCACAAT--TTCTTTTCG-TG-------GCGTTGATTT----GCACGC--ACTCGGAT
GC-GTTCTTGCATGGGAG--------------AATGGAAATGCTTCTGGGAGGAAAAGC-
----ATT---------------------GCGTCGTAGTCTTCCGTCGGTCTAAGACCTTC
GC-GT--CCCCGATGAATA-CTGGAGCCATCCAGTAGGGGAT-TGCCGTTGGATT--GCG
C-GCTTTCTTTAC--------GTCGG-AAGCGATGCAT-TGG-CGCATACC-CGTT--GT
CTT--CTGTTGTACGCTATCCTC------------------GCAGGCGAGGAGACGGAAA
CGAATTGAGCGACGTG-----GATGGGTAGCGCCTAAAACATAAACAGATTTG-------
------------------------

#Ixodes_granulatus_D88842
ATCA-TATATCAAG-AGAGG-AGAATTTTAT-------T-CTACCTCGTTTTGACCGTGT
CGGATCGTGGACA-GCACGCAGTTG------TATGCTTT--CTTGCGTTG-CGTTTTC--
--ATACATT--TTTCCGAGCGAGAAACGGAGA-----GAGCGAGCAAA-TGCACGAGTG-
---G-GTGAA-G----TGTGCGA-ATGCACG---CGTGTGTTCGAACTACTCG------T
CTGGATGAC---GCTGCCCTAGAAAACTAAAAAGAGAAT--CTGGAC--CGTTT----GT
GGATAA-TGTTGGGAT---------CCTTCGCACGATGAAC----GGCGCTCGAAAGAGA
CGTCGGTGCTTTGGAAA-----CCG-CATC----GAGAC----------GGTTCTTTT--
-TTTCTCGGATTTTTGCTTTCTTTT----GGG------CG-TGGAAAGTGTCC-------
------------CGGACTGAG---TTTCG---------AGCGCGAC--GAAACGCGGCGT
CCGCACAAT--TTCTTTTCG-TG-------GCGTTGATTT----GCACGC--ACTCGGAT
GC-GTTCTTGCATGGGAG--------------AATGGAAACGCTTCTGGGAGGAAAAGC-
----ATT---------------------GCGTCGTAGTCTTCCGTCGGTCTAAGACCTTC
GC-GT--CCCCGATGAATA-CTGGAGCCATCCAGTAGGGGAT-TGCCGTTGGATT--GCG
C-GCTTTCTTTAT--------ATCGG-AAGCGATGCAT-TGGGCGCATACC-CGTT--GT
CTT--CTATTATACGCCATCCTC------------------GCAGGCGAGGAGACGAAAA
AAAATTGAGCGACGTG-----GATGGGTAGCGCCTAAAAAATAAAAAGATTTG-------
------------------------

#Ixodes_granulatus_HQ015702
ATCA-TATATCAAG-AGAGG-AGAATTTTAT-------T-CTACCTCGTTTTGACCGTGT
CGGATCGTGGACA-GCACGCAGGTT------TATGCTTT--CTTGCGTTG-CGTTTTC--
--ATACATT--TTTCCGAGCGAGAAACGGAGA-----GAGTGAGCAAA-TGCACGAGTG-
---G-GTGAA-G----TGTGCGA-ATGCACG---CGTGTGTTCGAACTACTCG------T
CTGGATGAC---GCTGCCCTAGAAAACTAAAAAGAGAAT--CTGGAC--CGTTT----GT
GGATAA-TGTTGGGAT---------CCTTCGCACGATGGAC----GGCGCTCGAAAGAGA
CGTCGGTGCTTTGGAAA-----CCG-CATC----GAGAC----------GGTTTCTTT--
-TTTCTCGGATTTTTGCTTTCTTTT----GGG------CG-TGGAAAGTGTCC-------
------------CGGACTGAG---TTTCG---------AGCGCGAC--GAAACGCGGCGT
CCGCAAAAT--TTCTTTTCG-TG-------GCGTTGATTT----GCACGC--ACTCGGAT
GC-GTTCTTGCATGGGAG--------------AATGGAAACGCTTCTGGGAGGAAAAGC-
----ATT---------------------GCGTCGTAATCTTCCGTCGGTCTAAGACCTTC
GC-GT--CCCCGATGAATA-CTGGAGCCATCCAGTAGGGGAT-TGCCGTTGGATT--GCG
C-GCTTTCTTTAT--------ATCGG-AAGCGATGCAT-TGG-CGCATACC-CGTT--GT
CTT--CTATTATACGCCATCCTC------------------GCAGGCGAGGAGACGGAAA
AGAATTGAGCGACGTG-----GATGGGTAGCGCCTAAAAAATAAAAAGATTTGTCGACCT
CACATCAGGCGAGACAACCCCCTG

#Ixodes_granulatus_HQ015707
ATCA-TTTATCAAG-AGAGG-AGAATTTTAT-------T-CTACCTCGTTTTGACCGTGT
CGGATCGTGGACA-GCACGCAGGTT------TATGCTTT--CTTGCGTTG-CGTTTTC--
--ATACATT--TTTCCGAGCGAGAAACGGAGA-----GAGTGAGCAAA-TGCACGAGTG-
---G-GTGAA-G----TGTGCGA-ATGCACG---CGTGTGTTCGAACTACTCG------T
CTGGATGAC---GCTGCCCTAGAAAACTAAAAAGAGAAT--CTGGAC--CGTTT----GT
GGATAA-TGTTGGGAT---------CCTTCGCACGATGGAC----GGCGCTCGAAAGAGA
CGTCGGTGCTTTGGAAA-----CCG-CATC----GAGAC----------GGTTCTTTT--
-TTTCTCGGATTTTTGCTTTCTTTT----GGG------CG-TGGAAAGTGTCC-------
------------CGGACTGAG---TTTCG---------AGCGCGAC--GAAACGCGGCGT
CCGCATAAT--TTCTTTTCG-TG-------GCGTTGATTT----GCACGC--ACTCGGAT
GC-GTTCTTGCATGGGAG--------------AATGGAAACGCTTCTGGGAGGAAAAGC-
----ATT---------------------GCGTCGTAGTCTTCCGTCGGTCTAAGACCTTC
GC-GT--CCCCGATGAATA-CTGGAGCCATCCAGTAGGGGAT-TGCCGTTGGATT--GCG
C-GCTTTCTTTAT--------ATCGG-AAGCGATGCAT-TGG-CGCATACC-CGTT--GT
CTT--CTTTTATACGTCATCCTC------------------GCAGGCGAGGAGACGGAAA
AAAAGTGAGCGACGTG-----GATGGGTAGCGCCTAAAAAATAAAAAGATTTGTCGACCT
CACATCAGGCGAGACAACCCCCTG

#Ixodes_granulatus_HQ015708
ATCA-TTTATCAAG-AGAGG-AGAATTTTAT-------T-CTACCTCGTTTTGACCGTGT
CGGATCGTGGACA-GCACGCAGGTG------TATGCTTT--CTTGCGTTG-CGTTTTC--
--ATACATT--TTTCCGAGCGAGAAACGGAGA-----GAGTGAGCAAA-TGCACGAGTG-
---G-GTGAA-G----TGTGCGA-ATGCACG---CGTGTGTTCGAACTACTCG------T
CTGGATGAC---GCTGCCCTAGAAAACTAAAAAGAGAAT--CTGGAC--CGTTT----GT
GGATAA-TGTTGGGAT---------CCTTCGCACGATGGAC----GGCGCTCGAAAGAGA
CGTCGGTGCTTTGGAAA-----CCG-CATC----GAGAC----------GGTTCTTTT--
-TTTCTCGGATTTTTGCTTTCTTTT----GGG------CG-TGGAAAGTGTCC-------
------------CGGACTGAG---TTTCG---------AGCGCGAC--GAAACGCGGCGT
CCGCAAAAT--TTCTTTTCG-TG-------GCGTTGATTT----GCACGC--ACTCGGAT
GC-GTTCTTGCATGGGAG--------------AATGGAAATGCTTCTGGGAGGAAAAGC-
----ATT---------------------GCGTCGTAATCTTCCGTCGGTCTAAGACCTTC
GC-GT--CCCCGATGAATA-CTGGAGCCATCCAGTAGGGGAT-TGCCGTTGGATT--GCG
C-GCTTTCTTTAT--------ATCGG-AAGCGATGCAT-TGG-CGCATACC-CGTT--GT
CTT--CTATTATACGCCATCCTC------------------GCAGGCGAGGAGACGAAAA
AAAATTGAGCGACGTG-----GATGGGTAGCGCCTAAAAAATAAAAAGATTTGTCGACCT
CACATCAGGCGAGACAACCCCCTG

#Ixodes_granulatus_HQ015700
ATCA-TTTATCAAG-AGAGG-AGAATTTTAT-------TCCTACCTCGTTTTGACCGTGT
CGGATCGTGGACA-GCACGCAGGTT------TATGCTTT--CTTGCGTTG-CGTTTTC--
--ATACATT--TTTCCGAGCGAGAAACGGAGA-----GAGTGAGCAAA-TGCACGAGTG-
---G-GTGAA-G----TGTGCGA-ATGCACG---CGTGTGTTCGAACTACTCG------T
CTGGATGAC---GCTGCCCTAGAAAACTAAAAAGAGAAT--CTGGAC--CGTTT----GT
GGATAA-TGTTGGGAT---------CCTTCGCACGATGGAC----GGCGCTCGAAAGAGA
CGTCGGTGCTTTGGAAA-----CCG-CATC----GAGAC----------GGTTCTTTT--
-TTTCTCGGATTTTTGCTTTCTTTT----GGG------CG-TGGAAAGTGTCC-------
------------CGGACTGAG---TTTCG---------AGCGCGAC--GAAACGCGGCGT
CCGCAGAAT--TTCTTTTCG-TG-------GCGTTGATTT----GCACGC--ACTCGGAT
GC-GTTCTTGCATGGGAG--------------AATGGAAACGCTTCTGGGAGGAAAAGC-
----ATT---------------------GCGTCGTAGTCTTCCGTCGGTCTAAGACCTTC
GC-GT--CCCCGATGAATA-CTGGAGCCATCCAGTAGGGGAT-TGCCGTTGGATT--GCG
C-GCTTTCTTTAT--------ATCGG-AAGCGATGCAT-TGG-CGCATACC-CGTT--GT
CTT--CTTTTATACGTCATCCTC------------------GCAGGTGAGGAGACGAAAA
AAAATTGAGCGACGTG-----GATGGGTAGCGCCTAAAAAATAAAAAGATTTGTCGACCT
CACATCAGGCGAGACAACCCCCTG

#Ixodes_granulatus_HQ015704
ATCA-TTTATCAAG-AGAGG-AGAATTTTAT-------TCCTACCTCGTTTTGACCGTGT
CGGATCGTGGACA-GCACGCAGGTT------TATGCTTT--CTTGCGTTG-CGTTTTC--
--ATACATT--TTTCCGAGCGAGAAACGGAGA-----GAGTGAGCAAA-TGCACGAGTG-
---G-GTGAA-G----TGTGCGA-ATGCACG---CGTGTGTTCGAACTACTCG------T
CTGGATGAC---GCTGCCCTAGAAAACTAAAAAGAGAAT--CTGGAC--CGTTT----GT
GGATAA-TGTTGGGAT---------CCTTCGCACGATGGAC----GGCGCTCGAAAGAGA
CGTCGGTGCTTTGGAAA-----CCG-CATC----GAGAC----------GGTTCTTTT--
-TTTCCCGGAATTTTGCTTTCCTTT----GGG------CG-TGGAAAGGGTCC-------
------------CGGAATGAA---TTTCC---------AGGCCGAC--CAAACCCGGCGT
CCGCAAAAT--TTCTTTTCC-TG-------GCGTTGATTT----GCACGC--ACTCCGAT
GC-CTTCTTGCCTGGGAG--------------AATGGAAACGCTTCTGGGAGGAAAAGC-
----ATT---------------------GCCTCCTAATCCTCCGTCGGTCTAAGAACTTC
CC-GT--CCCCAATGAATA-CTGGAGCCATCCAGTAGGGGAT-TGCCGTTGGATT--GCG
C-GCTTTCTTTAT--------ATCGG-AAGCGATGCAT-TGG-CGCATACC-CGTT--GT
CTT--CTATTATACGTTATCCTC------------------GCAGGCGAGGAGACGAAAA
AAAAGTGAGCGACGTG-----GATGGGTAGCGCCTAAAAAATAAAAAGATTTGTCGACCT
CACATCAGGCGAGACAACCCCCTG

#Ixodes_granulatus_HQ015705
ATCA-TTTATCAAG-AGAGG-AGAATTTAAT-------TTCTACCTCGTTTTGACCGTGT
CGGATCGTGGACA-GCACGCAGGTT------TATGCTTT--CTTGCGTTG-CGTTTTC--
--ATACATT--TTTCCGAGCGAGAAACGGAGA-----GAGCGAGCAAA-TGCACGAGTG-
---G-GTGAA-G----TGTGCGA-ATGCACG---CGTGTGTTCGAACTACTCG------T
CTGGATGAC---GCTGCCCTAGAAAACTAAAAAGAGAAT--CTGGAC--CGTTT----GT
GGATAA-TGTTGGGAT---------CCTTCGCACGATGGAC----GGCGCTCGAAAGAGA
CGTCGGTGCTTTGGAAA-----CCG-CATC----GAGAC----------GGTTTTTTT--
-TTTCTCGGATTTTTGCTTTCTTTT----GGG------CG-GGGAAAGGGTCC-------
------------CGGACTGAG---TTTCG---------AGCGCGAC--AAAACGCGGCGT
CCGCAAAAT--TTCTTTTCG-GG-------GCGTTGATTT----GCACGC--CCTCGGAT
GC-GTTCTTGCAGGGGAA--------------AAGGGAAATGCTTCTGGGAGGAAAAGC-
----ATT---------------------GCGTCGTATTCTTCCGTCGGTCTAAAACCTTC
GC-GT--CCCCGATGAATA-CTGGAGCCATCCAGTAGGGGAT-TGCCGTTGGATT--GCG
C-GCTTTCTTTAT--------ATCGG-AAGCGATGCAT-TGG-CGCATACC-CGTT--GT
CTT--CTGTTATACGCTATCCTC------------------GCAGGCGAGGAGACGAAAA
AAAATGGAGCGACGTG-----GATGGGTAGCGCCTAAAAAATAAAAAGATTTGTCGACCT
CACATCAGGCGAGACAACCCCCTG

#Ixodes_granulatus_HQ015710
ATCA-TATATCAAG-AGAGG-AGAATTTTTA-------TTCTACCTCGTTTTGACCGTGT
CGGATCGGGGACA-GCACGCAGTTT------TATGCTTT--CTTGCGTTG-CGTTTTC--
--ATACATT--TTTCCAAGCGAGAAACGGAGA-----GAGCGAGCAAA-TGCACGAGTG-
---G-GTGAA-G----TGTGCGA-ATGCCCG---CGTGTGTTCAAACTACTCG------T
CGGGATGAC---GCTGCCCTAAAAAACTAAAAAGAGAAT--CTGGAC--CGTTT----GT
GGATAA-TGTTGGGAT---------CCTTCGCACGATGAAC----GGCGCTCGAAAGAGA
CGTCGGGGCTTTGGAAA-----CCG-CATC----GAGAC----------GGTTCCTTT--
-TTTCTCGGATTTTTGCTTTCTTGT----GGG------CG-TGGAAAGTGTCC-------
------------CGGACTGAG---TTTCG---------AGCGCGAC--AAAACGCGGCGT
CCGCACAAT--TTCTTCTCG-TG-------GCGTAGATTT----GCACGC--ACTCGGAT
GC-GTTCTTGCGTGAGAG--------------AGTGGAAATGCTTCTGGGAGAAAAAGC-
----ATT---------------------GCGTCATACTCTCCCGTCGGTCTAAGACCTTC
GC-GT--CCCAGATGAATA-CTGGAGCCATCCAGTAGGGGAT-TGCCGTTGGATT--GCG
C-GCTTTCTTTAT--------ATCGG-AAGCGATGCAT-TGG-CGCATACC-CGTT--GT
CTT--CTATTATACGCTATCCTC------------------GCAGGCGAGGAGACGAAAA
CAAATTGAGCGACGTG-----GATGGGTAGCGCCTAAAAAATAAAAAGATTTGTCGACCT
CACATCAGGCGAGACAACCCCCTG

#Ixodes_hexagonus_GU001679
ATCA-TATATCAAG-AGA-GGTAGACTTGTTT--------CTACTTCGTTTTGACTGTGT
CGGGTCGTGGGCA-GCACGCGATGG--------GTTTTC--CTTACGAAA-CCGACGAG-
-ATCGGAGCAATGCCTATAAAAGCGATGCACG--------TGTGCGCATTATCCGGGGTT
TCTTTGAGACCA----CTGCCAT-ATCGAAAC-GGATGAAAACCTCTCTC----------
TCTTTTGAT---AATCCAGATGGA-----GTACTTCTCTG-GTGGCCTGCGAGG----GC
GGAGAAATCGTT--------------CGGAGGATTGTGAAC----GGTTTACTTC-GCGC
CGGCCGC-CGTTGGGATTT---ACGAAATC----GAAAG----------GGTTTGATTGA
AGTAAAGAGGTTGCCGATTCTTTTA----AGG------CGCTGAAAGTGGGTCGGAG---
-------------GAACCGGA---GCGATTTT------TGCGCGAC--GAAACACGGCGT
CTGTTTGTT--GGGGCGATGTTG-------TTGCGCGTTC----TCGC------------
------------TGTCGG----------------------TGTGTTTGGGA--ATTGTT-
----------------------------GCGCCGTAGCCTTCCGTCAGTCTAAGATCTTC
GC-GT--CCCCGATGAATA-CTGGAGCTATCCAGTAGGGGAAATGCCGTTGGATT--GGG
C-GCGCGCTCCCT--TGGTGTTAGGC-GAGCAATGCGCAATAGCGT-CACTCTTT-----
-----CTCGTCTCTGC-ATCCTTTATTTAAACGTG---------GGTAAGGAGC------
-------GGAGTCGTTACGAAGTTGTGACGCATACATACAATCTTG--------------
------------------------

#Ixodes_hexagonus_GQ924083
ATCA-TATATCAAG-AGA-GGTAGACTTGTTT--------CTACTTCGTTTTGACTGTGT
CGGGTCGTGGGCA-GCACGCGATGG--------GTTTTC--CTTACGAAA-CCGACGAG-
-ATCGGAGCAATGCCTATAAAAGCGATGCACG--------TGTGCGCATTATCCGGGGTT
TCTTTGAGACCA----CTGCCAT-ATCGAAAC-GGATGAAAACCTCTCTC----------
TCTTTTGAT---AATCCAGATGGA-----GTACTTCTCTG-GTGGCCTGCGAGG----GC
GGAGAAATCGTT--------------CGGAGGATTGTGAAC----GGTTTACTTC-GCGC
CGGCCGC-CGTTGGGATTT---ACGAAATC----GAAAG----------GGTTTGATTGA
AGTAAAGAGGTTGCCGATTCTTTTA----AGG------CGCTGAAAGTGGGTCGGAG---
-------------GAACCGGA---GCGATTTT------TGCGCGAC--GAAACACGGCGT
CTGTTTGTT--GGGGCGATGTTG-------TTGCGCGTTC----TCGC------------
------------TGTCGG----------------------TGTGTTTGGGA--ATTGTT-
----------------------------GCGTCGTAGCCTTCCGTCAGTCTAAGATCTTC
GC-GT--CCCCGATGAATA-CTGGAGCTATCCAGTAGGGGAAATGCCGTTGGATT--GGG
C-GCGCGCTCCCT--TGGTGTTAGGC-GAGCAATGCGCAATAGCGT-CACTCTTT-----
-----CTCGTCTCTGC-ATCCTTTATTTAAACGTG---------GGTAAGGAGC------
-------GGAGTCGTTACGAAATTGTGACGCATACATACAATCTTG--------------
------------------------

#Ixodes_holocyclus_HM581931
------------------------------------------------------------
------------------------------------------------------------
----------------------------------------------CGTTGGTCTGTTT-
-----GTGGCTG----AGGAAGTCG---TT-------GGCATCGTAGAATGCTTTTTCAC
GCGACGGAAACAACGGCAACTTGGAAC---TCTCCCGGAGAGGACGGCAGA--------A
AGTTCGCTTTCGCACG-----ACGGTTATGGAGCGAAGGAG----ATTGAGAGCTCGAGA
CGCGGGGATCGCGTATAATGCGCTCTCTCTC--CAATGCTT--------GGTCGAACTGT
CGATGAAGTGCGTTTGCGGACGTTCCTGTA-----GCGTCCTGGGAGGCACGCGGCGAGT
GATTCGCGTTCCTGTGTTGCCGA-GGAAGTTG--TTTCGTCGTCGT--GAAAGGCGGCCT
CTGCCTTC-ACGAACTCTTGGCGCG-----GAATGGACCA----GCAGAAATATTGGGTC
GATTTTGCA-AGGGGCGAAGCGAGAGAGTGCGTTGTGGTGCGCTTGAC-CGAGTTTGAAG
----GTTTCGGCACG-----TTCCGAAGGCGGGACTAGTCTCCGTCAGTCTAAGTGCTTC
AC-AGTACCCCGTTTAAAAGCTGGAGCAATCCAGCTGGGGGA-AACTGTTGGAAGT-GCG
TTACCTGCCTGTGG-CGCTCGCAAGG-GCGTGGGGTAAG-G-------------------
------------------------------------------------------------
------------------------------------------------------------
------------------------

#Ixodes_holocyclus_HM581927
------------------------------------------------------------
------------------------------------------------------------
----------------------------------------------CGTTGGTCTGTTT-
-----GTGGCTG----AGGAAGTCG---TT-------GGCATCGTAGAATGCTTTTTCAC
GCGACGGAAACAACGGCAACTTGGAAC---TCTCCCGGAGAGGACGGCAGA--------A
AGTTCGCTTTCGCACG-----ACGGTTATGGAGCGAAGGAG----ATTGAGAGCTCGAGA
CGCGGGGATCGCGTATAATGCGCTCTCTCTC--CAATGCTT--------GGTCGAACTGT
CGATGAAGTGCGTTTGCGGACGTTCCTGTA-----GCGTCCTGGGAGGCACGCGGCGAGT
GATTCGCGTTCCTGTGTTGCCGA-GGAAGTTG--TTTCGTCGTCGT--GAAAGGCGGCCT
CTGCCTTC-ACGAACTCTTGGCGCG-----GAATGGACCA----GCGGAAATATTGGGTC
GATTTTGCA-AGGGGCGAAGCGAGAGAGTGCGTTGTGGTGCGCTTGAC-CGAGTTGGAAG
----GTTTCGGCACG-----TTCCGAAGGCGGGACTAGTCTCCGTCAGTCTAAGTGCTTC
AC-AGTACCCCGTTTAAAAGCTGGAGCAATCCAGCTGGGGGA-AACTGTTGGAAGT-GCG
TTACCTGCCTGTGG-CGCTCGCAAGG-GCGTGGGGTAAG-G-------------------
------------------------------------------------------------
------------------------------------------------------------
------------------------

#Ixodes_holocyclus_HM581929
------------------------------------------------------------
------------------------------------------------------------
----------------------------------------------CGTTGGTCTGTTT-
-----GTGGCTG----AGAAAGTCG---TT-------GGCATCGTAGAATGCTTTTTCAC
GCGACGGAAACAACGGCAACTTGGAAC---TCTCCCGGAGAGGACGGCAGA--------A
AGTTCGCTTTCGCACG-----ACGGTTATGGAGCGAAGGAG----ATTGAGAGCTCGAGA
CGCGGGGATCGCGTATAATGCGCTCTCTCTC--CAATGCTT--------GGTCGAACTGT
CGATGAAGTGCGTTTGCGGACGTTCCTGTA-----GCGTCCTGGGAGGCACGCGGCGAGT
GATTCGCGTTCCTGTGTTGCCGA-GGAAGTTG--TTTCGTCGTCGT--GAAAGGCGGCCT
CTGCCTTC-ACGAACTCTTGGCGCG-----GAATGGACCA----GCGGAAATATTGGGTC
GATTTTGCA-AGGGGCGAAGCGAGAGAGTGCGTTGTGGTGCGCTTGTC-CGAGTTGGAAG
----GTTTCGGCACG-----TTCCGAAGGCGGGACTAGTCTCCGTCAGTCTAAGTGCTTC
AC-AGTACCCCGTTTAAAAGCTGGAGCAATCCAGCTGGGGGA-AACTGTTGGAAGT-GCG
TTACCTGCCTGTGG-CGCTCGCAAGG-GCGTGGGGTAAG-G-------------------
------------------------------------------------------------
------------------------------------------------------------
------------------------

#Ixodes_holocyclus_AB025592
ATCA-TATATCAAG-AGAGGAGTAGGCGCCGCC----TATCTGCCTCGTTTTGACTGTGT
CGGGTAAAGACAA--CACGTCGGAGGTACGGGTCGAATTGCCCTCCTCGG-CTTGCGCAG
TT-GTCTGCACT-GCTTCGCATAAAAAAGCAAGA---TCGAAAGTACGTTGGTCTGTTT-
-----GTGGCTG----AGGAAGTCG---TT-------GGCATCGTAGAATGCTTTTTCAC
GCGACGGAAACAACGGCAACTTGGAAC---TCTCCCGGAGAGGACGGCAGA--------A
AGTTCGCTTTCGCACG-----ACGGTTATGGAGCGAAGGAG----ATTGAGAGCTCGAGA
CGCGGGGATCGCGTATAATGCGCTCTCTCTC--CAATGCTT--------GGTCGAACTGT
CGATGAAGTGCGTTTGCGGACGTTCCTGTA-----GCGTCCTGGGAGGCACGCGGCGAGT
GATTCGCGTTCCTGTGTTGCCGA-GGAAGTTG--TTTCGTCGTCGT--GAAAGGCGGCCT
CTGCCTTC-ACGAACTCTTGGCGCG-----GAATGGACCA----GCGGAAATATTGGGTC
GATTTTGCA-AGGGGCGAAGCGAGAGAGTGCGTTGTGGTGCGCTTGAC-CGAGTTTGAAG
----GTTTCGGCACG-----TTCCGAAGGCGGGACTAGTCTCCGTCAGTCTAAGTGCTTC
AC-AGTACCCCGTTTAAAAGCTGGAGCAATCCAGCTGGGGGA-AACTGTTGGAAGT-GCG
TTACCTGCCTGTGG-CGCTCGCAAGG-GCGTGGGGTAAG-GCACGGGCTACGCACAGAGA
GAAGCGGGAGCG-AGGAGAAGGGTTCTCTTCCCGCGA-CTCCATCATACAAAATTG----
------------------------------------------------------------
------------------------

#Ixodes_holocyclus_AB025591
ATCA-TATATCAAG-AGAGGAGTAGGCGCCGCC----TATCTGCCTCGTTTTGACTGTGT
CGGGTAAAGACAA--CACGTCGGAGGTACGGGTCGAATTGCCCTCCTCGG-CTTGCGCAG
TT-GTCTGCACT-GCTTCGCATAAAAAAGCAAGA---TCGAAAGTACGTTGGTCTGTTT-
-----GTGGCTG----AGGAAGTCG---TT-------GGCATCGTAGAATGCTTTTTCAC
GCGACGGAAACAACGGCAACTTGGAAC---TCTCCCGGAGAGGACGGCAGA--------A
AGTTCGCTTTCGCACG-----ACGGTTATGGAGCGAAGGAG----ATTGAGAGCTCGAGA
CGCGGGGATCGCGTATAATGCGCTCTCTCTC--CAATGCTT--------GGTCGAACTGT
CGATGAAGTGCGTTTGCGGACGTTCCTGTA-----GCGTCCTGGGAGGCACGCGGCGAGT
GATTCGCGTTCCTGTGTTGCCGA-GGAAGTTG--TTTCGTCGTCGT--GAAAGGCGGCCT
CTGCCTTC-ACGAACTCTTGGCGCG-----GAATGGACCA----GCGGAAATATTGGGTC
GATTTTGCA-AGGGGCGAAGCGAGAGAGTGCGTTGTGGTGCGCTTGAC-CGAGTTGGAAG
----GTTTCGGCACG-----TTCCGAAGGCGGGACTAGTCTCCGTCAGTCTAAGTGCTTC
AC-AGTACCCCGTTTAAAAGCTGGAGCAATCCAGCTGGGGGA-AACTGTTGGAAGT-GCG
TTACCTGCCTGTGG-CGCTCGCAAGG-GCGTGGGGTAAG-GCACGGGCTACGCACAGAGA
GAAGCGGGAGCG-AGGAGAAGGGTTCTCTTCCCGCGA-CTCCATCATACAAAATTG----
------------------------------------------------------------
------------------------

#Ixodes_holocyclus_AB025594
ATCA-TATATCAAG-AGAGGAGTAGGCGCCGCC----TATCTGCCTCGTTTTGACTGTGT
CGGGTAAAGACAA--CACGTCGGAGGTACGGGTCGAATTGCCCTCCTCGG-CTTGCGCAG
TT-GTCTGCACT-GCTTCGCATAAAAAAGCAAGA---TCGAAAGTACGTTGGTCTGTTT-
-----GTGGCTG----AGGAAGTCG---TT-------GGCATCGTAGAATGCTTTTTCAC
GCGACGGAAACAACGGCAACTTGGAAC---TCTCCCGGAGAGGACGGCAGA--------A
AGTTCGCTTTCGCACG-----ACGGTTATGGAGCGAAGGAG----ATTGAGAGCTCGAGA
CGCGGGGATCGCGTATAATGCGCTCTCTCTC--CAATGCTT--------GGTCGAACTGT
CGATGAAGTGCGTTTGCGGACGTTCCTGTA-----GCGTCCTGGGAGGCACGCGGCGAGT
GATTCGCGTTCCTGTGTTGCCGA-GGAAGTTG--TTTCGTCGTCGT--GAAAGGCGGCCT
CTGCCTTC-ACGAACTCTTGGCGCG-----GAATGGACCA----GCGGAAATATTGGGTC
GATTTTGCA-AGGGGCGAAGCGAGAGAGTGCGTTGTGGTGCGCTTGAC-CGAGTTGGAAG
----GTTTCGGCACG-----TTCCGAAGGCGGGACTAGTCTCCGTCAGTCTAAGTGCTTC
AC-AGTACCCCGTTTAAAAGCTGGAGCAATCCAGCTGGGGGA-AACTGTTGGAAGT-GCG
TTACCTGCCTGTGG-CGCTCGCAAGG-GCGTGGGGTAAG-GCACGGGCTACGCACAGAGA
GAAGCGGGAGCG-AGGAGAAGGGTTCTCTTCCCGCGA-CTCCATCATACAAAATTG----
------------------------------------------------------------
------------------------

#Ixodes_holocyclus_AB025595
ATCA-TATATCAAG-AGAGGAGTAGGCGCCGCC----TATCTGCCTCGTTTTGACTGTGT
CGGGTAAAGACAA--CACGTCGGAGGTACGGGTCGAATTGCCCTCCTCGG-CTTGCGCAG
TT-GTCTGCTCT-GCTTCGCATAAAAAAGCAAGA---TCGAAAGTACGTTGGTCTGTTT-
-----GTGGCTG----AGGAAGTCG---TT-------GGCATCGTAGAATGCTTTTTCAC
GCGACGGAAACAACGGCAACTTGGAAC---TCTCCCGGAGAGGACGGCAGA--------A
AGTTCGCTTTCGCACG-----ACGGTTATGGAGCGAAGGAG----ATTGAGAGCTCGAGA
CGCGGGGATCGCGTATAATGCGCTCTCTCTC--CAATGCTT--------GGTCGAACTGT
CGATGAAGTGCGTTTGCGGACGTTCCTGTA-----GCGTCCTGGGAGGCACGCGGCGAGT
GATTCGCGTTCCTGTGTTGCCGG-GGAAGTTG--TTTCGTCGTCGT--GAAAGGCGGCCT
CTGCCTTC-ACGAACTCTTGGCGCG-----GAATGGACCA----GCGGAAATATTGGGTC
GATTTTGCA-AGGGGCGAAGCGAGAGAGTGCGTTGTGGTGCGCTTGAC-CGAGTTTGAAG
----GTTTCGGCACG-----TTCCGAAGGCGGGACTAGTCTCCGTCAGTCTAAGTGCTTC
AC-AGTACCCCGTTTAAAAGCTGGAGCAATCCAGCTGGGGGA-AACTGTTGGAAGT-GCG
TTACCTGCCTGTGG-CGCTCGCAAGG-GCGTGGGGTAAG-GCACGGGCTACGCACAGAGA
GAAGCGGGAGCG-AGGAGAAGGGTTCTCTTCCCGCGA-CTCCATCATACAAAATTG----
------------------------------------------------------------
------------------------

#Ixodes_holocyclus_AF208344
ATCA-TATATCAAA-GGAGTAGGAGGCGCCGCC----TATCTGCCTCGTTTTGACTGTGT
CGGGTAAAGACAA--CACGTCGGAGGTACGGGTCGAATTGCCCTCCTCGG-CTTGCGCAG
TT-GTCTGCACT-GCTTCGCATAAAAAAGCAAGA---TCGAAAGTACGTTGGTCTGTTT-
-----GTGGCTG----AGGAAGTCG---TT-------GGCATCGTAGAATGCTTTTTCAC
GCGACGGAAACAACGGCAACTTGGAAC---TCTCCCGGAGAGGACGGCAGA--------A
AGTTCGCTTTCGCACG-----ACGGTTATGGAGCGAAGGAG----ATTGAGAGCTCGAGA
CGCGGGGATCGCGTATAATGCGCTCTCTCTC--CAATGCTT--------GGTCGAACTGT
CGATGAAGTGCGTTTGCGGACGTTCCTGTA-----GCGTCCTGGGAGGCACGCGGCGAGT
GATTCGCGTTCCTGTGTTGCCGA-GGAAGTTG--TTTCGTCGTCGT--GAAAGGCGGCCT
CTGCCTTC-ACGAACTCTTGGCGCG-----GAATGGACCA----GCGGAAATATTGGGTC
GATTTTGCA-AGGGGCGAAGCGAGAGAGTGCGTTGTGGTGCGCTTGAC-CGAGTTGGAAG
----GTTTCGGCACG-----TTCCGAAGGCGGGACTAGTCTCCGTCAGTCTAAGTGCTTC
AC-AGTACCCCGTTTAAAAGCTGGAGCAATCCAGCTGGGGGA-AACTGTTGGAAGT-GCG
TTACCTGCCTGTGG-CGCTCGCAAGG-GCGTGGGGTAAG-GCACGGGCTACGCACAGAGA
GAAGCGGGAGCGGAGGAGAAGGGTTCTCTTCCCGCGA-CTCCATCATACAAAATTGTCG-
------------------------------------------------------------
------------------------

#Ixodes_loricatus_AF327342
ATCA-TATATCAAG-AGAGGAGGATCTTGTCA------TCCTACCTCGTTTTGACTGTGT
CGGGTCGCGGGCA-GAACGTAACTCGT----TTGCCTCG--GAGGAGAAA-CGAATGAGA
GAGAGA-----TGCAAATGCCGACGTGCTTTA--------CGAAAAAAGCGCGCGAGCGC
CGGAAAAAA-TG----TCTGTATCGAGCGAAA-AA-CCACTTGGCCCTAAGGGTCGCCTG
TTGGTGGAA-AGTCCGGAAGACAACACACGTCCTTTCGTATATTTTCTTGCTTTT-CTCT
GGCAA--GCCGGTGGCGGAAAAAGAAAAATACAAGGCTTGC-----GCGCGGACAGGGGA
ATTCGGGTCCTGAGGAACGG-ACCGAATGAC--CTCTAG----------CGTGCCCCCGA
ATTTTTCATTTTGT-GCCGGCCCGTGCGTGGA-----TTGAGAAAATGTTTTGGGAGAAA
AGACGAAAGCGGTGGACGGTG---TGCATCTGGATTTTGGACGG-CG-GCTCCGCGGTGC
TCGCGGAAG-TGGTATGCCGAAG-CAACAGATGTTTTTTT----TTCTGTT-GGAGGCGC
CGCAAGCGTGTGTAATGCGCTCGTG--ACGTGGGTTTGACTCTTTCTCTCTCGTATCTCG
GATCTCTGGGCGTGG-----AAAACGGCGCGTCGTAGCCTTCCGTCAGTCTAAGAAGTTC
GC-GT--CCCCGATGAATA-CTGGAGCTATCCAGTAGGGGAA-CGCTGTTGGATCGTGCG
CTTCCTTTCTTACGACACCGCGAGGA-ATACGGTGGAAAGTAATGTG-AAGCTAGG--CA
CGTTCAGTACCTTCTTCATCCTTTTCTAAAGTGGC---------GGTAAGGGGCTGAAGG
TATCCGATAACATTG---------------------------------------------
------------------------

#Ixodes_loricatus_AF327339
ATCA-TATATCAAG-AGAGGAGGATCTTGTCA------TCCTACCTCGTTTTGACTGTGT
CGGGTCGCGGGCA-GAACGTAACTCGT----TTGCCTCG--GAGGAGAAA-CGAATGAGA
GAGAGA-----TGCAAATGCCGACGTGCTTTA--------CGAAAAAAGCGCGCGAGCGC
CGGAAAAAA-TG----TCTGTATCGAGCGAAA-AA-CCACTTGGCCCTAAGGGTCGCCTG
TTGGTGGAA-AGTCCGGAAGACAACACACGTCCTTTCGTATATTTTCTTGCTTTT-CTCT
GGCAA--GCCGGTGGCGGAAAAAGGAAAATACAAGGCT-GC-----GCGCGGACAGGGGA
ATTCGGGTCCTGAGGAACGGGACCGAATGAC--CTCTAG----------CGTTGCCCCGA
ATTTTTCATTTTGT-GCCG-CCGTTGCGTGGA-----TTGAGAAAATGTTTTGGGAGAAA
AGACGAAAGCGGTGGACGGTGGTGTGCATCTGGATTTTGGACGGGCG-GCTCCGCGGTGG
TCGCGGAAG-TGGTATGCCGAAG-CAACAGATGTTTTTTT----T-CTGTT-GGAGGCGC
CGCA-GCGTGTGTAATGCGCTCGTG--ACGTGGGTTTGACTCTTTCTCTCTCGTATCTCG
GATCTCTGGGCGTGG-----AAAACGGCGCGTCGTAGCCTTCCGTCAGTCTAAGACGTTC
GC-GT--CCCCGATGAATA-CTGGAGCTATCCAGTAGGGGAA-CGCTGTTGGATCGTGCG
CTTCCTTTCTTACGACACCGCGAGGA-ATACGGTGGAAAGTAATGTGGAAGCTAGG--CA
CGTTC-GTACCTTCTTCATCCTTTTCTAAAGTGGT---------GGTAAGGGGTTGAAGG
TATCCGATAACATTG---------------------------------------------
------------------------

#Ixodes_loricatus_AF327341
ATCA-TATATCAAG-AGAGGAGGATCTTGTCA------TCCTACCTCGTTTTGACTGTGT
CGGGTCGCGGGCA-GAACGTAACTCGT----TTGCCTCG--GAGGAGAAA-CGAATGAGA
AAGA-------TGCAAATGCCGACGTGCTTTA--------CGAAAAAAGCGCGCGAGCGC
CGGAAAAAAATG----TCTGTATCGAGCGAAA-AA-CCACTTGGCCCTAAGGGTCGCCTG
TTGGTGGAA-AGTCCGGAAGACAACACACGTCCTTTCGTATATTTTCTTGCTTTT-CTCT
GGCAA--GCCGGTGGCGGAAAAAGGAAAATACAAGGCT-GC-----GCGCGGACAGGGGA
ATTCGGGTCCTGAGGAACGGGACCGAATGAC--CTCTAG----------CGTTGCCCCGA
ATTTTTCATTTTGT-GCCG-CCGTTGCGTGGAA----CTGAGAAAATGTTTTGGGAGAAA
AGACGAAAGCGGTGGACGGTGGTGTGCATCTGGATTTTGGACGGGCG-GCTCCGCGGTGG
TCGCGGAAG-TGGTATGCCGAAG-CAACAGATGTTTTTTT----T-CTGTT-GGAGGCGC
CGCA-GCGTGTGTAATGCGCTCGTG--ACGTGGGTTTGGCTCTTTCTCTCTCGTATCTCG
GATCTCTGGGCGTGG-----AAAACGGCGCGTCGTAGCCTTCCGTCAGTCTAAGAAGTTC
GC-GT--CCCCGATGAATA-CTGGAGCTATCCAGTAGGGGAA-CGCTGTTGGATCGTGCG
CTTCCTTTCTTACGACACCGCGAGGA-ATACGGTGGAAAGTAATGTGGAAGCTAGG--CA
CGTTC-GTACCTTCTTCATCCTTTTCTAAAGTGGT---------GGTAAGGGGCTGAAGG
TATCCGATAACATTG---------------------------------------------
------------------------

#Ixodes_loricatus_AF327340
ATCA-TATATCAAG-AGAGGAGGATCTTGTCA------TCCTACCTCGTTTTGACTGTGT
CGGGTCGCGGGCA-GAACGTAACTCGT----TTGCCTCG--GAGGAGAAA-CGAATGAGA
GAGA-------TGCAAATGCCGACGTGCTTTA--------CGAAAAAAGCGCGCGAGCGC
CGGAAAAAA-TG----TCTGTATCGAGCGAAA-AAACCACTTGGCCCTAAGGGTCGCCTG
TTGGTGGAA-AGTCCGGAAGACAACACACGTCCTTTCGTATATTTTCTTGGTTTT-CTCT
GGCAAAAGCCGGTGGCGAAAAAAGGAAAATACAAGGCT-AC-----GCGCGGACAGGGGA
ATTCGGGTCCTGAGGAATGGGACCGAATGAC--CTCGAG----------CGTTGCCCCGA
ATTTTTCATTTTTTTGCCTGCCGTTGCGTTGCGTGGATTGAGAAAATGTTTTGGGAGAAA
AGACGAAAGCGGTGGACGGTG---TGCATCTGGATTTTGGACGGGCG-GCTCCGCGTTGG
TCGCGGAAG-TGGTATGCCGAAG-CAATAGACGTTTTTTT----T-CTGTT-GGAGGCGC
CGCA-GCGTGTGTAATGCGCTCGCG--ACGTGGATTTG---CTCTTTCTCTCGTATCTCG
GATCTCTGGGCGTGG-----AAAACGGCGCGTCGTAGCCTTCCGTCAGTCTAAGACGTTC
GC-GT--CCCCGATGAATA-CTGGAGCTATCCAGTAGGGGAA-CGCTGTTGGATCGTGCG
CTTCCTTTCTTACGACACCGCGAGGA-ATACGGTGGAAAGTAATGTGGAAGCTAGG--CA
CGTTC-GTACCTTCTTCATCCTTTTCTAA-GTGGC---------GGTAAGGGGCTGAAGG
TATCCGATAACATTG---------------------------------------------
------------------------

#Ixodes_loricatus_AF327344
ATCA-TATATCAAG-AGAGGAGGATCTTGTCA------TCCTACCTCGTTTTGACTGTGT
CGGGTCGCGGGCA-GAACGTAACTCGT----TTGCCTCG--GAGGAGAAA-CGAATGAGA
GAGAGA-----TGCAAATGCCGACGTGCTTTA--------CGAAAAAAGCGCGCGAGCGC
CGGAAAAAA-TG----TCTGTATCGAGCGAAA-AA-CCACTTGGCCCTAAGGGTCGCCTG
TTGGTGGAA-AGTCCGGAAGACAACACACGTCCTTTCGTATATTTTCTTGCTTTTTCTCT
GGCAA--GCCGGTGGCGGAAAAAGGAAAATACAAGGCT-GC-----GCGCGGACAGGGGA
ATTCGGGTCCTGAGGAACGGGACCGAATGAC--CTCTAG----------CGTTGCCCCGA
ATTTTTCATTTTGT-GCCGGCCGTTGCGTGGA-----TTGAGAAAATGTTTTGGGAGAAA
AGACGAAAGCGGTGGACGGTG---TGCATCTGGATTTTGGACGGGCG-GCTCCGCGGTGG
TCGCGGAAGGTGGTATGCCGAAGGCAACAGATGTTTTTTT----T-CTGTT-GGAGGCGC
CGCA-GCGTGTGTAATGCGCTCGCG--ACGTGGGTTTGGCTCTTTCTCTCTCGTATCTCG
GATCTCTGGGCGTGG-----AAAACGGCGCGTCGTAGCCTTCCGTCAGTCTAAGAAGTTC
GC-GT--CCCCGATGAATA-CTGGAGCTATCCAGTAGGGGAA-CGCTGTTGGATCGTGCG
CTTCCTTCCTTACGACACCGCGAGGA-ATACGGTGGAAAGTAATGTGGAAGCTAGG--CA
CGTTC-GTACCTTCTTCATCCTTTTCTAAAGTGGC---------GGTAAGGGGCTGAAGG
TATCCGATAACATTG---------------------------------------------
------------------------

#Ixodes_loricatus_AF327343
ATCA-TATATCAAG-AGAGGAGGATCTTGTCA------TCCTACCTCGTTTTGACTGTGT
CGGGTCGCGGGCA-GAACGTAACTCGT----TTGCCTCG--GAGGAGAAA-CGAATGAGA
GAGAGAG---ATGCAAATGCCGACGTGCTTTA--------CGAAAAAAGCGCGCGAGCGC
CGGAAAAAA-TG----TCTGTATCGAGCGAAA-AA-CCACTTGGCCCTAAGGGTCGCCTG
TTGGTGGAA-AGTCCGGAAGACAACACACGTCCTTTCGTATATTTTCTTGCTTTT-CTCT
GGCAA--GCCGGTGGCGGAAAAAGGAAAATACAAGGCT-GC-----GCGCGGACAGGGGA
ATTCGGGTCCTGAGGAACGGGACCGAATGAC--CTCTAG----------CGTTGCCCCGA
ATTTTTCATTTTGT-GCCGGCCGTTGCGTGGA-----TTGAGAAAATGTTTTGGGAGAAA
AGACGAAAGCGGTGGACGGTG---TGCATCTGGATTTTGGACGGGCG-GCTCCGCGGTGG
TCGCGGAAGGTGGTATGCCGAAGGCAACAGATGTTTTTTT----TTCTGTT-GGAGGCGC
CGCA-GCGTGTGTAATGCGCTCGCGG-ACGTGGGTTTGACTCTTTCTCTCTCGTATCTCG
GATCTCTGGGCGTGG-----AAAACGGCGCGTCGTAGCCTTCCGTCAGTCTAAGAAGTTC
GC-GT--CCCCGATGAATA-CTGGAGCTATCCAGTAGGGGAA-CGCTGTTGGATCGTGCG
CTTCCTTTCTTACGACACCGCGAGGA-ATACGGTGGAAAGTAATGTGGAAGCTAGG--CA
CGTTC-GTACCTTCTTCATCCTTTTCTAAAGTGGC---------GGTAAGGGGCTGAAGG
TATCCGATAACATTG---------------------------------------------
------------------------

#Ixodes_monospinosus_D88845
ATCA-TATATCAAG-AGAGG-AGAATTTTTTGCCCAAATTCTACCTCGTTTTGACTGTGT
CGGATCGTGGACA-GCACGCATTTT------TATGCTTT--CTTGCGTTG-CGTTTTCC-
--ATGTTTT--CTTCCGAGCGAGATACGGAGA-----GTTGGAGCAAA-TGCACGAGTG-
---G--TGAA-G----TGTGCGA-ATGCACG---CGTGTGCTTGATCGAGACGATGATGT
CTGGATAAC---ACTGCCCTAGAGAACTGAAAAGAGAATGTTTGTAC--CGTTT----GT
GGATAA-TCTTGTTATT---AGT--CTTTCGCACGTTGAAC----GGCGCT-GAAAAAGA
CGTAGGTGCGTTGGACA-----CGG-GATC----GAAAC----------GGTTTTCTCGG
ATTTTTCGGTTTTCT----TTTTTG----GGG------CG-TGGAAGTGTTCC-------
------------AAGACAGAG---TTTCGTTTTTTTCGAGCGCGAT--GAAACGCGGCGT
CCGCATTAT--TTCTTCTTG-TG-------GCGTTGATTT----GCACAC--TCTT-GAT
GT-GTACTTGCGAGAGAAGA------------AAGGAAAACGTTTCTGGGAGGAAAGTC-
----TTTT--------------------GCGTCGTAGTCTTCCGTCAGTCTAAGACCTTC
GC-GT--CCCCGATGAATA-CTGGAGCCATCCAGTAGGGGAA-TGCCGTTGGATT--GCG
C-GCTTTCTTTTTT--GTCGAATCGA-GAGCGATGCAT-TGAGCGTATACCGCATG--GT
CTT--T-------CGCCATCCTT------------------ATAGGTAAGGAGGCGGAA-
-----TCGATAATGTG-----GAC----AACGC-TAAACCACAAAAAAGATCCTTG----
------------------------

#Ixodes_monospinosus_D88843
ATCA-TATATCAAG-AGAGG-AGAATTTTTTGCCCAAATTCTACCTCGTTTTGACTGTGT
CGGATCGTGGACA-GCACGCATTTT------TATGCTTT--CTTGCGTTG-CGTTTTCC-
--ATGTTTT--CTTCCGAGCGAGATACGGAGA-----GTTGGAGCAAA-TGCACGAGTG-
---G--TGAA-G----TGTGCGA-ATGCACG---CGTGTGCTTGATCGAGACGATGATGT
CTGGATAAC---ACTGCCCTAGAAAACTGAAAAGAGAATGTTTGTAC--CGTTT----GT
GGATAA-TCTTGTTATT---AGT--CTTTCGCACGTTGAAC----GGCGCT-GAAAAAGA
CGTCGGTGCGTTGGACA-----CGG-GATC----GAAAC----------GGTTTTCTCGG
ATTTTTCGGTTTTCT----TTTTTG----GGG------CG-TGGAAGTGTTCC-------
------------AAGACAGAG---TTTCGTTTTTTTCGAGCGCGAT--GAAACGCGGCGT
CCGCATTAT--TTCTTCTTG-TG-------GCGTTGATTT----GCACAC--TCTT-GAT
GT-GTACTTGCGAGAGAAGA------------AAGGAAAACGTTTCTGGGAGGAAAGTC-
----TTTT--------------------GCGTCGTAGTCTTCCGTCAGTCTAAGACCTTC
GC-GT--CCCCGATGAATA-CTGGAGCCATCCAGTAGGGGAA-TGCCGTTGGATT--GCG
C-GCTTTCTTTTTT--GTCGAATCGA-GAGCGATGCAT-TGAGCGTATACCGCATG--GT
CTT--T-------CGCCATCCTT------------------ATAGGTAAGGAGGCGGAA-
-----TCGATAATGTG-----GAC----AACGC-TAAACCACAAAAAAGATCCTTG----
------------------------

#Ixodes_monospinosus_D88844
ATCA-TATATCAAG-AGAGGGAGAATTTTTTGCCCAAATTCTACCTCGTTTTGACTGTGT
CGGATCGTGGACA-GCACGCATTTT------TATGCTTT--CTTGCGTTG-CGTTTTCC-
--ATGTTTT--CTTCCGAGCGAGATACGGAGA-----GTTGGAGCAAA-TGCACGAGTG-
---G--TGAA-G----TGTGCGA-ATGCACG---CGTGTGCTTGATCGAGACGATGATGT
CTGGATAAC---ACTGCCCTAGAAAACTGAAAAGAGAATGTTTGTAC--CGTTT----GT
GGATAA-TCTTGTTATT---AGT--CTTTCGCACGTTGAAC----GGCGCT-GAAAAAGA
CGTCGGTGCGTTGGACA-----CGG-GATC----GAAAC----------GGTTTTCTCGG
ATTTTTCGGTTTTCT----TTTTTG----GGG------CG-TGGAAGTGTTCC-------
------------AAGACAGAG---TTTCGTTTTTTTCGAGCGCGAT--GAAACGCGGCGT
CCGCATTAT--TTCTTCTTG-TG-------GCGTTGATTT----GCACAC--TCTT-GAT
GT-GTACTTGCGAGAGAAGA------------AAGGAAAACGTTTCTGGGAGGAAAGTC-
----TTTT--------------------GCGTCGTAGTCTTCCGTCAGTCTAAGACCTTC
GC-GT--CCCCGATGAATA-CTGGAGCCATCCAGTAGGGGAA-TGCCGTTGGATT--GCG
C-GCTTTCTTTTTT--GTCGAATCGA-GAGCGATGCAT-TGAGCGTATACCGCATG--GT
CTT--T-------CGCCATCCTT------------------ATAGGTAAGGAGGCGGAA-
-----TCGATAATGTG-----GAC----AACGC-TAAACCACAAAAAAGATCCTTG----
------------------------

#Ixodes_nipponensis_D88846
ATCA-TATATCAAG-AGA-GGAGAATTTGTTT------T-CTACCTCGTTTTGACTGTGT
CGGATCGTGGGCA-GCACGCATGCT------ATAACTTT--CTTGCGTTG-CGTCTA---
---CCT-----TGTTTTT-CGGAGCAAGTACA-----GAGGGAGCAAA-TGCACGAGTT-
---GTGCGAT-G----CACGCGT-GTGCTGA--CGAGAT-GTCCTCCTCCTACCTGGTT-
TTATCGAAC---ACTGCATGGAAAACG--GAAACTCGATG-GATGAC--TGTTT----GT
GGAAG--TCCCG---------AAATCTTTCGCACGTTGAAC----GGCGCTTC---GTGA
CGTCGGTGCGTTGGAATA----CGGAGATT---TGAAAC----------GGTT-TCTT--
--TCGATCGATTCT-GTTTTCTTTT-----GG------CG-TGGATGTTGTTCGAAGCCT
-----AAATGGACGGAA-GGA---CAGAGTT--CGT-CGGCGCGTT--GAAACGCGGCGT
CCGCTG-TG--AAA-TCTCG-TG-------GCGTTGATTT----GCCC--------ACTT
CTCTTGCGCGGAAAGAGAAA----------CGAGA-GAGACGTTTCTGGGAGGAAAGTT-
---TTTT---------------------GCGTCGTAGCCTTCCGTCAGTCTAAGACCTTC
GC-GT--CCCCGATGAATA-CTGGAGCCATCCAGTAGGGGAA-TGCCGTTGGATT--GCG
C-GCTTTCTTTTT--TGTCGAATCGA-AAGCGATGCAAA-GCGTGTGTACTACTT----C
GCTCTTTTTTTCTTGCCATCCTTTTTTTACATTTT-----GTAGGGTAAGGAGGCA----
--GAAAAGAGTTTG--------TGGGAAAGCGCGTCC-GTATCCAAAATG----------
------------------------

#Ixodes_nipponensis_D88849
ATCA-TATATCAAG-AGA-GGAGAATTTGTTT------T-CTACCTCGTTTTGACTGTGT
CGGATCGTGGGCA-GCACGCATGCT------ATAACTTT--CTTGCGTTG-CGTCTA---
---CCT-----TGTTTTT-CGGAGCAAGTACA-----GAGGGAGCAAA-TGCACGAGTT-
---GTGCGAT-G----CACGCGT-GTGCTGA--CGAGAT-GTCCTCCTCCTACCTGGTT-
TTATCGAAC---ACTGCATGGAAAACG--GAAACTCGATG-GATGAC--TGTTT----GT
GGAAG--TCCCG---------AAATCTTTCGCACGTTGAAC----GGCGCCTC---GTGA
CGTCGGTGCGTTGGAATA----CGGAGATT---TGAAAC----------GGTT-TCTT--
--TCGATCGATTCT-GTTTTCTTTT-----GG------CG-TGGATGTTGTTCGAAGCCT
-----AAATGGACGGAA-GGA---CAGAGTT--CGT-CGGCGCGTT--GAAACGCGGCGT
CCGCTG-TG--AAA-TCTCG-TG-------GCGTTGATTT----GCCC--------ACTT
CTCTTGCGCGAAAGGAGAAA----------CGAGA-GAGACGTTTCTGGGAGGAAAGTT-
---TTTT---------------------GCGTCGTAGCCTTCCGTCAGTCTAAGACCTTC
GC-GT--CCCCGATGAATA-CTGGAGCCATCCAGTAGGGGAA-TGCCGTTGGATT--GCG
C-GCTTTCTTTTT--TGTCGAATCGA-AAGCGATGCAAA-GCGTGTGTACTACTT----C
GCTCTTTTTTTCTTGCCATCCTTTTTTTACATTTT-----GTAGGGTAAGGAGGCA----
--GAAAAGAGTTTG--------TGGGAAAGCGCGACC-GTATCAAAAATG----------
------------------------

#Ixodes_nipponensis_D88850
ATCA-TATATCAAG-AGA-GGAGAATTTGTTT------T-CTACCTCGTTTTGACTGTGT
CGGATCGTGGGCA-GCACGCATGCT------ATAACTTT--CTTGCGTTG-CGTCTA---
---CCT-----TGTTTTT-CGGAGCAAGTACA-----GAGGGAGCAAA-TGCACGAGTTT
---GTGCGAT-G----CACGCGT-GTGCTGA--CGAGAT-GTCCTCCTCCTACCTGGTT-
TTATCGAAC---ACTGCATGGAAAACG--GAAACTCGATG-GATGAC--TGTTT----GT
GGAAG--TCCCG---------AAATCTTTCGCACGTTGAAC----GGCGCTTC---GTGA
CGTCGGTGCGTTGGAATA----CGGAGATT---TGAAAC----------GGTT-TCTT--
--TCGATCGATTCT-GTTTTCTTTT-----GG------CG-TGGATGTTGTTCGAAGCCT
-----AAATGGACGGAA-GGA---CAGAGTT--CGT-CGGCGCGTT--GAAACGCGGCGT
CCGCTG-TG--AAA-TCTCG-TG-------GCGTTGATTT----GCCC--------ACTT
CTCTTGCGCGGAAAGAGAAA----------CGAGA-GAGACGTTTCTGGGAGGAAAGTT-
---TTTT---------------------GCGTCGTAGCCTTCCGTCAGTCTAAGACCTTC
GC-GT--CCCCGATGAATA-CTGGAGCCATCCAGTAGGGGAA-TGCCGTTGGATT--GCG
C-GCTTTCTTTTT--TGTCGAATCGA-AAGCGATGCAAA-GCGTGTGTACTACTT----C
GCTCTTTTTTTCTTGCCATCCTTTTTTTACATTTT-----GTAGGATAAGGAGGCA----
--GAAAAGAGTTTG--------TGGGAAAGCGCGACC-GTATCCAAAATG----------
------------------------

#Ixodes_nipponensis_D88848
ATCA-TATATCAAG-AGA-GGAGAATTTGTTT------T-CTACCTCGTTTTGACTGTGT
CGGATCGTGGGCA-GCACGCATGCT------ATAACTTT--CTTGCGTTG-CGTCT----
---CCT-----TGTTTTT-CGGAGCAAGTACA-----GAGGGAGCAAA-TGCACGAGTT-
---GTGCGAT-G----CACGCGT-GTGCTGA--CGAGAT-GTCCTCCTCCTACCTGGTT-
TTATCGAAC---ACTGCATGGAAAACG--GAAACTCGATG-GATGAC--TGTTT----GT
GGAAG--TCCCG---------AAATCTTTCGCACGTTGAAC----GGCGCTTC---GTGA
CGTCGGTGCGTTGGAATA----CGGAGATT---TGAAAC----------GGTT-TCTT--
--TCGATCGATTCT-GTTTTCTTTT-----GG------CG-TGGATGTTGTTCGAAGCCT
-----AAATGGACGGAA-GGA---CAGAGTT--CGTTCGGCGCGTT--GAAACGCGGCGT
CCGCTG-TG--AAA-TCTCG-TG-------GCGTTGATTT----GCCC--------ACTT
CTCTTGCGCGGAAAGAGAAA----------CGAGA-GAGACGTTTCTGGGAGGAAAGTT-
---TTTTT--------------------GCGTCGTAGCCTTCCGTCAGTCTAAGACCTTC
GC-GT--CCCCGATGAATA-CTGGAACCATCCAGTAGGGGAA-TGCCGTTGGATT--GCG
C-GCTTTCTTTTT--TGTCGAATCGA-AAGCGATGCAAA-GCGTGTGTACTACTT----C
GCTCTTTTTTTCTTGCCATCCTTTTTTTACATTTT-----GTAGGGTAAGGAGGCA----
--GAAAAGAGTTTG--------TGGGAAAGCGCGACC-GTATCCAAAATG----------
------------------------

#Ixodes_nipponensis_D88847
ATCA-TATATCAAG-AGA-GGAGAATTTGTTT------T-CTACCTCGTTTTGACTGTGT
CGGATCGTGGGCA-GCACGCATGCT------ATAACTTT--CTTGCGTTG-CGTCTA---
---CCT-----TGTTTTTTCGGAGCAAGTACA-----GAGGGAGCAAA-TGCACGAGTT-
---GTGCGAT-G----CACGCGT-GTGCTGA--CGAGAT-GTCCTCCTCCTACCTGGTT-
TTATCGAAC---ACTGCATGGAAAACG--GAAACTCGATG-GATGAC--TGTTT----GT
GGAAG--TCCCG---------AAATCTTTCGCACGTTGAAC----GGCGCTTC---GTGA
CGTCGGTGCGTTGGAATA----CGGAGATT---TGAAAC----------GGTT-TCTT--
--TCGATCGATTCT-GTTTTCTTTT-----GG------CG-TGGATGTTGTTCGAAGCCT
-----AAATGGACGGAA-GGA---CAGAGTT--CGT-CGGCGCGTT--GAAACGCGGCGT
CCGCTG-TG--AAA-TCTCG-TG-------GCGTTGATTT----GCCC--------ACTT
CTCTTGCGCGGAAAGAGAAA----------CGAGA-GAGACGTTTCTGGGAGGAAAGTT-
---TTTT---------------------GCGTCGTAGCCTTCCGTCAGTCTAAGACCTTC
GC-GT--CCCCGATGAATA-CTGGAGCCATCCAGTAGGGGAA-TGCCGTTGGATT--GCG
C-GCTTTCTTTTT--TGTCGAATCGA-AAGCGATGCAAA-GCGTGTGTACTACTT----C
GCTCTTTTTTTCTTGCCATCCTTTTTTTACATTTT-----GTAGGGTAAGGAGGCA----
--GAAAAGAGTTTG--------TGGGAAAGCGCGACC-GTATCCAAAATG----------
------------------------

#Ixodes_nipponensis_D88851
ATCA-TATATCAAG-AGA-GGAGAATTTGTTT------T-CTACCTCGTTTTGACTGTGT
CGGATCGTGGGCA-GCACGCATGCT------ATAACTTT--CTTGCGTTG-CGTCTA---
---CCT-----TGTTTTT-CGGAGCAAGTACA-----GAGGGAGCAAA-TGCACGAGTT-
---GTGCGAT-G----CACGCGT-GTGCTGA--CGAGAT-GTCCTCCTCCTACCTGGTT-
TCATCGAAC---ACTGCATGGAAAACG--GAAACTCGATG-GATGAC--TGTTT----GT
GGAAG--TCCCG---------AAATCTTTCGCACGTTGAAC----GGCGCTTC---GTGA
CGTCGGTGCGTTGGAATA----CGGAGATT---TGAAAC----------GGTT-TCTT--
--TCGATCGATTCT-GTTTTCTTTT-----GG------CG-TGGATGTTGTTCGAAGCCT
-----AAATGGACGGAA-GGA---CAGAGTT--CGT-CGGCGCGTT--GAAACGCGGCGT
CCGCTG-TG--AAA-TCTCG-TG-------GCGTTGATTT----GCCC--------ACTT
CTCTTGCGCGGAAAGAGAAA----------CGAGA-GAGACGTTTCTGGGAGGAAAGTT-
---TTTTT--------------------GCGTCGTAGCCTTCCGTCAGTCTAAGACCTTC
GC-GT--CCCCGATGAATA-CTGGAGCCATCCAGTAGGGGAA-TGCCGTTGGATT--GCG
C-GCTTTCTTTTT--TGTCGAATCGA-AAGCGATGCAAA-GCGTGTGTACTACTT----T
GCTCTTTTTTTCTTGCCATCCTTTTTTTACATTTT-----GTAGGGTAAGGAGGCA----
--GAAAAGAGTTTG--------TGGGAAAGCGCGACC-GTATCCAAAATG----------
------------------------

#Ixodes_ovatus_AB103036
ATCA-TATATCAAG-AGAGGAGAATTTTGTCG-----ATTCTACCTCGTTTTGACTGTGT
CGGGTCGTGGGCA-GAACGCACG-------AGAAACGTC--TTTTCGGAG-CAAAT----
----GGAAAAACAA---------------------------------CGTGCACGCGTGC
GCATTGGAA-TG----CCGGTGT-GTGTTTG---CGTAGTTTCGGAATACCACTGCCGAT
TCACGTGAC---GGAGGGAGC-AAAAGAAGTTACCCAATGTGAGAAAAGGAAA-------
-AACGAGTGTCTCTCA-----TTCGCTGAAGGC-GATGGCG----GGCGTGCAAG-AATA
CACCAATTCTTAACCCGTT---TTGAGCCTT--CGATGA----------GCGGAGATT--
-GACGAGGAAACTCGGTTTCTTTTT-TTCTGA------CGATTGTGGAACTTCG-CGCTT
TCTCTTTTCGTCCGTGT--TT---TTCAGGTGCTGAAAGTGGGTTCC-AGAACGATGAA-
-CGCGAACA--CGA-GGAAACTG-------GCACGGATTT----GCGTGTTGAAACGCGG
CGC-------------------------------CGATTCCGTCTCCGATTGAAAAGACG
---CGTTGAGT-----------------GCGTCGTCGCCTTCCGTCAGTCTAAGACCTTC
GC-GT--CCCCGATGAATA-CTGGAGCTATCCAGTAGGGGAA-TGCCGTTGGAAAT-GCG
ATGCTACTTTCTCT-TGTGGACGAGA-TTTCGAATCTC--GGAGGGAAACGAGAAG----
CTGTGCA-TTTGCGAAAAGACTGT----------TTT-TTCTTCGTTGCTTGTGTTGCGC
TGAAGAGAACGTTTTTTCCTCTTACAATATCATTGT------------------------
------------------------

#Ixodes_ovatus_AB103045
ATCA-TATATCAAG-AGAGGAGAATTTTGTCG-----ATTCTACCTCGTTTTGACTGTGT
CGGGTCGTGGGCA-GAACGCACG-------AGAAACGTC--TTTTCGGAG-CAAAT----
----GGAAAAACAA---------------------------------CGTGCACGCGTGC
GCATTGGAA-TG----CCGGTGT-GTGTTTG---CGTAGTTTCGGAATACCACTGCCGAT
TCACGTGAC---GGAGGGAGC-AAAAGAAGTTACCCAATGTGAGAAAAGGAAA-------
-AACGAGTGTCTCTCA-----TTCGCTGAAGGC-GATGGCG----GGCGTGCAAG-AATA
CACCAATTCTTAACCCGTT---TTGAGCCTT--CGATGA----------GCGGAGATT--
-GACGAGGAAACTCGGTTTCTTTTT-TTCTGA------GGATTGTGGAACTTCG-CGCTT
TCTCTTTTCGTCCGTGT--TT---TTCAGGTGCTGAAAGTGGGTTCC-AGAACGATGAA-
-CGCGAACA--CGA-GGAAACTG-------GCACGGATTT----GCGTGTTGAAACGCGG
CGC-------------------------------CGATTCCGTCTCCGATTGAAAAGACG
---CGTTGAGT-----------------GCGTCGTCGCCTTCCGTCAGTCTAAGACCTTC
GC-GT--CCCCGATGAATA-CTGGAGCTATCCAGTAGGGGAA-TGCCGTTGGAAAT-GCG
ATGCTACTTTCTCT-TGTGGACGAGA-TTTCGAATCTC--GGAGGGAAACGAGAAG----
CTGTGCA-TTTGCGAAAAGACTGT----------TTT-TTCTTCGTTGCTTGTGTTGCGC
TGAAGAGAACGTTTTTTCCTCTTACAATATCATTGT------------------------
------------------------

#Ixodes_ovatus_AB103047
ATCA-TATATCAAG-AGAGGAGAATTTTGTCG-----ATTCTACCTCGTTTTGACTGTGT
CGGGTCGTGGGCA-GAACGCACG-------AGAAACGTC--TTTTCGGAG-CAAAT----
----GGAAAAACAA--------------------------------ACGTGCACGCGTGC
GCATTGGAA-TG----CCGGTGT-GTGTTTG---CGTAGTTTCGGAATACCACTGCCGAT
TCACGTGAC---GGAGGGAGC-AAAAGAAGTTACCCAATGTGAGAAAAGGAAA-------
-AACGAGTGTCTCTCA-----TTCGCTGAAGGC-GATGGCG----GGCGTGCAAG-AATA
CACCAATTCTTAACCCGTT---TTGAGCCTT--CGATGA----------GCGGAGATT--
-GACGAGGAAACCCGGTTTCTTTTT-TTCTGA------GGATTGTGGAACTTCGGCGCTT
TCTCTTTACGACCGTAT--TT---TTCAGGTGCTGAAAGTGGGTTCC-AGAACGATGAA-
-CGCGAACA--CGA-GGAAACTG-------GCACGGATTT----GCGTGTTGAAACGCGG
CGC-------------------------------CGATTCCGTCTCCGATTGAAAAGACG
---CGTTGAGT-----------------GCGTCGTCGCCTTCCGTCAGTCTAAGACCTTC
GC-GT--CCCCGATGAATA-CTGGAGCTATCCAGTAGGGGAA-TGCCGTTGGAAAT-GCG
ATGCTACTTTCTCT-TGTGGACGAGA-TTTCGAATCTC--GGAGGGAAACGAGAAG----
CTGTGCA-TTTGCGAAAAGACTGT----------TTT-TTCTTCGTTGCTTGTGTTGCGC
TGAAGAGAACGTTTTTTCCTCTTACAATATCATTGT------------------------
------------------------

#Ixodes_ovatus_AB103049
CACA-TATATCAAG-AGAGGAGAATTTTGTCG-----ATTCTACCTCGTTTTGACTGTGT
CGGGTCGTGGGCA-GAACGCACGAAAAACGAGAAACGTC--TTTTCGGAG-CAAAT----
----GGAATAAAAAGAAAACGGAAAA------------AGGAAACAACGTGCACGCGTGC
GCATTGAAAATG----CCGGTGT-GTGTTTG---CGTAGTTTCGGAATACCACTGCCGAT
GCACGTGACTGAGGGGGAAGC-AAAACAAGTTACCCAATGTGAGAAAAGGAAACA---AA
AAAAGAGTGTCATTCA-----TTCGCTGAAGGCTGATGGCG----GGCGTGGAAG-AATA
CACCAATTCTTAACCCGTT---TCGAGCCTT--CGATGG----------GCGGAGATT--
-GACGAGGAAACTCGGTTTCTTTTT-TTCTGA------GGATTGTGGAACTTTG-CGCTT
TCCTTT------------------TTCAGGTGCTGAAAGTGGGTTCC-GGAACGAGGAAA
-CGCGAACA--GGA-GGAAACTG-------GCACGGATTT----GCGCGTTGAAACGCGG
CGT-----GTTGCTT-TTTGTT----TTCTCGCTTCTTTCCGTCTCCGGATGAAAAGACA
---CGTTGAGT-----------------GCGTCGTAGCCTTCCGTCAGTCTAAGACCTTC
GC-GT--CCCCGATGAATA-CTGGAGCTATCCAGTAGGGGAA-TGCCGTTGGAAAT-GCG
ATGCTACTTTCTCT-TGTGGACGAGA-TT-CGAATCTC--GGAGGGAAACGAGAAG----
CTGTGCA-TTTGCGAAAGA---------------CTC-TTCTTCGTTGCTTGTGTTGCGA
CGAAGAGAACTCTTAC--------CGATATCATTGT------------------------
------------------------

#Ixodes_ovatus_AB103046
ATCA-TATATCAAG-AGAGGAGAATTTTGTCG-----ATTCTACCTCGTTTTGACTGTGT
CGGGTCGTGGGCA-GAACGCACGAAAAACGAGAAACGTC--TTTTCGGAG-CAAAT----
----GGAATAAAAAGAAAACGGAAAA------------AGGAAACAACGTGCACGCGTGC
GCATTGAAAATG----CCGGTGT-GTGTTTG---CGTAGTTTCGGAATACCACTGCCGAT
GCACGTGACTGAGGGGGAAGC-AAAACAAGTTACCCAATGTGAGAAAAGGAAACA---AA
AAAAGAGTGTCATTCA-----TTCGCTGAAGGCTGATGGCG----GGCGTGGAAG-AATA
CACCAATTCTTAACCCGTT---TCGAGCCTT--CGATGG----------GCGGAGATT--
-GACGAGGAAACACGGTTTCTTTTT-TTCTGA------GGATTGTGGAACTTTG-CGCTT
TCCTTT------------------TTCAGGTGCTGAAGGTGGGTTCC-GGAACGAGGAAA
-CGCGAACA--GGA-GGAAACTG-------GCACGGATTT----GCGCGTTGAAACGCGG
CGT-----GTTGCTT-TTT-TT----TTCTCGCTTCTTTCCGTCTCCGGATGAAAAGACA
---CGTTGAGT-----------------GCGTCGTAGCCTTCCGTCAGTCTAAGACCTTC
GC-GT--CCCCGATGAATA-CTGGAGCTATCCAGTAGGGGAA-TGCCGTTGGAAAT-GCG
ATGCTACTTTCTCT-TGTGGACGAGA-TTTCGAATCTC--GGAGGGAAACGAGAAG----
CTGTGCA-TTTGCGAAAAGAC-------------TTC-TTCTTCGTTGCTTGTGTTGCGA
CGAAGAGAACTCTTAC--------CGATATCATTGT------------------------
------------------------

#Ixodes_ovatus_AB103042
ATCA-TATATCAAG-AGAGGAGAATTTTGTCG-----ATTCTACCTCGTTTTGACTGTGT
CGGGTCGTGGGCA-GAACGCACGAAAAACGAGAAACGTC--TTTTCGGAG-CAAAT----
----GGAATAAAAAGAAAACGGAAAA------------AGGAAACAACGTGCACGCGTGC
GCATTGAAAATG----CCGGTGT-GTGTTTG---CGTAGTTTCGGAATACCACTGCCGAT
GCACGTGACTGAGGGGGAAGC-AAAACAAGTTACCCAATTTGAGAAAAGGAAACA---AA
AAAAGAGTGTCATTCA-----TTCGCTGAAGGCTGATGGCG----GGCGTGGAAG-AATA
CACCAATTCTTAACCCGTT---TCGAGCCTT--CGATGG----------GCGGAGATT--
-GACGAGGAAACTCGGTTTCTTTTT-TTCTGA------GGATTGTGGAACTTTG-CGCTT
TCCTTT------------------TTCAGGTGCTGAAAGTGGGTTCC-GGAACGAGGAAA
-CGCGAACA--GGA-GGAAACTG-------GCACGGATTT----GCGCGTTGAAACGCGG
CGT-----GTTGCTT-TTTGTT----TTCTCGCTTCTTTCCGTCTCCGGATGAAAAGACA
---CGTTGAGT-----------------GCGTCGTAGCCTTCCGTCAGTCTAAGACCTTC
GC-GT--CCCCGATGAATA-CTGGAGCTATCCAGTAGVGGAA-TGCCGTTGGAAAT-GCG
ATGCTACTTTCTCT-TGTGGACGAGA-TTTCGAATCTC--GGAGGGAAACGAGAAG----
CTGTGCA-TTTGCGAAAAGAC-------------TTC-TTCTTCGTTGCTTGTGTTGCGA
CGAAGAGAACTCTTAC--------CGATATCATTGG------------------------
------------------------

#Ixodes_ovatus_D88854
ATCA-TATATCAAG-AGAGGAGAATTTTGTCG-----ATTCTACCTCGTTTTGACTGTGT
CGGGTCGTGGGCA-GAACGCACG-------AGAAACGTC--TTTTCGGAG-CAAAT----
----GGAATAACGAGGAAACGAAAAA------------AG-AAACCACGTGCACGCGTGC
GCATTGAAA-TG----CCGGTGT-GTGTTTG---CGTAGTTTCGGAATACCACTGCCGAT
TCACGTGACGACCGAGGAAGCGAAAACAAGTTACCCGATGTGAGAAAAGGAAA-------
-AACGAGTGTCTCTCAA----TTCGCTGAAGGC-GATGGCG----GGCGTGGAAG-AATA
CACCAATTCTTAACCCGTT---TTGAGCCTT--CGATGA----------GCGGAGATT--
-GACGAGGAAACTCGGTTTCTTTTT-TTCTGA------GGATTGTGGAACTTTG-CGCTT
TCTTTTC--GTCCGTGT--TT---TTCAGGTGCTGAAAGTGGGTTCC-AGAACGAGGAA-
-CGCGAACA--CGA-GGAAACTG-------GCACGGATTT----GCGTGTTGAAACGCGG
CGCCGAGGGTTTTTA-TTTGTTGTTGTTCTCTGTTCTTTC-GTCTCCGGATGAAAAGACG
---CGTTGAGT-----------------GCGTCGTCGCCTTCCGTCAGTCTAAGACCTTC
GC-GT--CCCCGATGAATA-CTGGAGCTATCCAGTAGGGGAA-TGCCGTTGGAAAT-GCG
ATGCTACTTTCTCT-TGTGGACGAGA-TTTCGATTCTC--GGAGGGAAACGAGAAG----
CTGTGCA-TTTGCGAAAAGACTGTT---------TTT-TTCTTCGTTGCTTGTGTTGCGA
TGAAGAGAACGTTTTTTCCTCTTACAATATCATTG-------------------------
------------------------

#Ixodes_ovatus_D88857
ATCA-TATATCAAG-AGAGGAGAATTTTGTCG-----ATTCTACCTCGTTTTGACTGTGT
CGGGTCGTGGGCA-GAACGCACG-------AGAAACGTC--TTTTCGGAG-CAAAT----
----GGAATAACGAGGAAACGAAAAA------------AG-AAACCACGTGCACGCGTGC
GCATTGAAA-TG----CCGGTGT-GTGTTTG---CGTAGTTTCGGAATACCACTGCCGAT
TCACGTGACGACCGAGGAAGCGAAAACAAGTTACCCGATGTGAGAAAAGGAAA-------
-AACGAGTGTCTCTCA-----TTCGCTGAAGGC-GATGGCG----GGCGTGGAAG-AATA
CACCAATTCTTAACCCGTT---TTGAGCCTT--CGATGA----------GCGGAGATT--
-GACGAGGAAACTCGGTTTCTTTTT-TTCTGA------GGATTGTGGAACTTTG-CGCTT
TCTTTTC--GTCCGTGT--TT---TTCAGGTGCTGAAAGTGGGTTCC-AGAACGAGGAA-
-CGCGAACA--CGA-GGAAACTG-------GCACGGATTT----GCGTGTTGAAACGCGG
CGCCGAGGGTTTTTA-TTTGTTGTTGTTCTCTGTTCTTTCCGTCTCCGGATGAAAAGACG
---CGTTGAGT-----------------GCGTCGTCGCCTTCCGTCAGTCTAAGACCTTC
GC-GT--CCCCGATGAATA-CTGGAGCTATCCAGTAGGGGAA-TGCCGTTGGAAAT-GCG
ATGCTACTTTCTCT-TGTGGACGAGA-TTTCGATTCTC--GGAGGGAAACGAGAAG----
CTGTGCA-TTTGCGAAAAGACTGTT---------TTT-TTCTTCGTTGCTTGTGTTGCGA
TGAAGAGAACGTTTTTTCCTCTTACAATATCATTG-------------------------
------------------------

#Ixodes_ovatus_D88858
ATCA-TATATCAAG-AGAGGAGAATTTTGTCG-----ATTCTACCTCGTTTTGACTGTGT
CGGGTCGTGGGCA-GAACGCACG-------AGAAACGTC--GTTTCGGAG-CAAAT----
----GGAATAACGAGGAAACGAAAAA------------AG-AAACCACGTGCACGCGTGC
GCATTGAAA-TG----CCGGTGT-GTGTTTG---CGTAGTTTCGGAATACCACTGCCGAT
TCACGTGACGACGGAGGAAGCGAAAACAAGTTACCCGATGTGAGAAAAGGAAA-------
-AACGAGTGTCTCTCA-----TTCGCTGAAGGC-GATGGCG----GGCGTGGAAG-AATA
CACCAATTCTTAACCCGTT---TTGAGCCCT--CGATGA----------GCGGAGATT--
-GACGAGGAAACTCGGTTTCTTTTT-TTCTGA------GGATTGTGGAACTTTG-CGCTT
TCTTTTC--GTCCGTGT--TT---TTCAGGTGCTGAAAGTGGGTTCC-AGAACGAGGAA-
-CGCGAACA--CGA-GGAAACTG-------GCACGGATTT----GCGTGTTGAAACGCGG
CGCCGAGGGTTTTTA-TTTGTTGTTGTTCTCTGTTCTTTCCGTCTCCGGATGAAAAGACG
---CGTTGAGT-----------------GCGTCGTCGCCTTCCGTCAGTCTAAGACCTTC
GC-GT--CCCCGATGAATA-CTGGARCTATCCAGTAGGGGAA-TGCCGTTGGAAAT-GCG
ATGCTACTTTCTCT-TGTGGACGAGA-TTTCGATTCTC--GGAGAGAAACGAGAAG----
CTGTGCA-TTTGCGAAAAGACTGTT---------TTT-TTCTTCGTTGCTTGTGTTGCGA
TGAAGAGAACGTTTTTTCCTCTTACAATATCATTG-------------------------
------------------------

#Ixodes_ovatus_D88856
ATCA-TATATCAAG-AGAGGAGAATTTTGTCG-----ATTCTACCTCGTTTTGACTGTGT
CGGGTCGTGGGCA-GAACGCACG-------AGAAACGTC--TTTTCGGAG-CAAAT----
----GGAATAACGAGGAAACGAAAAA------------AG-AAACCACGTGCACGCGTGC
GCATTGAAA-TG----CCGGTGT-GTGTTTG---CGTAGTTTCGGAATACCACTGCCGAT
TCACGTGACGACGGAGGAAGCGAAAACAAGTTACCCGATGTGAGAAAAGGAAA-------
-AACGAGTGTCTCTCA-----TTCGCTGAAGGC-GATGGCG----GGCGTGGAAG-AATA
CACCAATTCTTAACCCGTT---TTGAGCCTT--CGATGA----------GCGGAGATT--
-GACGAGGAAACTCGGTTTCTTTTT-TTCTGA------GGATTGTGGAACTTTG-CGCTT
TCTTTTC--GTCCGTGT--TT---TTCAGGTGCTGAAAGTGGGTTCC-AGAACGAGGAA-
-CGCGAACA--CGA-GGAAACTG-------GCACGGATTT----GCGTGTTGAAACGCGG
CGCCGAGGGTTTTTTATTTGTTGTTGTTCTCTGTTCTTTCCGTCTCCGGATGAAAAGACG
---CGTTGAGT-----------------GCGTCGTCGCCTTCCGTCAGTCTAAGACCTTC
GC-GT--CCCCGATGAATA-CTGGAGCTATCCAGTAGAGGAA-TGCCGTTGGAAAT-GCG
ATGCTACTTTCTCT-TGTGGACGAGA-TTTCGATTCTC--GGAGGGAAACGAGAAG----
CTGTGCA-TTTGCGAAAAGACTGTT---------TTT-TTCTTCGTTGCTTGTGTTGCGA
TGAAGAGAACGTTTTTTCCTCTTACAATATCATTG-------------------------
------------------------

#Ixodes_ovatus_AB280545
ATCA-TATATCAAG-AGAGGAGAATTTTGTCG-----ATTCTACCTCGTTTTGACTGTGT
CGGGTCGTGGGCA-GAACGCACG-------AGAAACGTC--TTTTCGGAG-CAAAT----
----GGAAAAACAA---------------------------------CGTGCACGCGTGC
GCATTGGAA-TG----CCGGTGT-GTGTTTG---CGTAGTTTCGGAATACCACTGCCGAT
TCACGTGAC---GGAGGGAGC-AAAAGAAGTTACCCAATGTGAGAAAAGGAAA-------
-AACGAGTGTCTCTCA-----TTCGCTGAAGGC-GATGGCG----GGCGTGCAAG-AATA
CACCAATTCTTAACCCGTT---TTGAGCCTT--CGATGA----------GCGGAGATT--
-GACGAGGAAACTCGGTTTCTTTTT-TTCTGA------GGATTGTGGAACTTCG-CGCTT
TCTCTTTTCGTCCGTGT--TT---TTCAGGTGCTGAAAGTGGGTTCC-AGAACGATGAA-
-CGCGAACA--CGA-GGAAACTG-------GCACGGATTT----GCGTGTTGAAACGCGG
CGC-------------------------------CGATTCCGTCTCCGATTGAAAAGACG
---CGTTGAGT-----------------GCGTCGTCGCCTTCCGTCAGTCTAAGACCTTC
GC-GT--CCCCGATGAATA-CTGGAGCTATCCAGTAGGGGAA-TGCCGTTGGAAAT-GCG
ATGCTACTTTCTCT-TGTGGACGAGA-TTTCGAATCTC--GGAGGGAAACGAGAAG----
CTGTGCA-TTTGCGAAAAGACTGT----------TTT-TTCTTCGTTGCTTGTGTTGCGC
TGAAGAGAACGTTTTTTCCTCTTACAATATCATTGTCGACCTCACATCAGG---------
------------------------

#Ixodes_ovatus_AB280544
ATCA-TATATCAAG-AGAGGAGAATTTTGTCG-----ATTCTACCTCGTTTTGACTGTGT
CGGGTCGTGGGCA-GAACGCACG-------AGAAACGTC--TTTTCGGAG-CAAAT----
----GGAAAAACAA---------------------------------CGTGCACGCGTGC
GCATTGGAA-TG----CCGGTGT-GTGTTTG---CGTAGTTTCGGAATACCACTGCCGAT
TCACGTGAC---GGAGGGAGC-AAAAGAAGTTACCCAATGTGAGAAAAGGAAA-------
-AACGAGTGTCTCTCA-----TTCGCTGAAGGC-GATGGCG----GGCGTGCAAG-AATA
CACCAATTCTTAACCCGTT---TTGAGCCTT--CGATGA----------GCGGAGATT--
-GACGAGGAAACTCGGTTTCTTTTT-TTCTGA------GGATTGTGGAACTTCG-CGCTT
TCTCTTTTCGTCCGTGT--TT---TTCAGGTGCTGAAAGTGGGTTCC-AGAACGATGAA-
-CGCGAACA--CGA-GGAAACTG-------GCACGGATTT----GCGTGTTGAAACGCGG
CGC-------------------------------CGATTCCGTCTCCGATTGAAAAGACG
---CGTTGAGT-----------------GCGTCGTCGCCTTCCGTCAGTCTAAGACCTTC
GC-GT--CCCCGATGAATA-CTGGAGCTATCCAGTAGGGGAA-TGCCGTTGGAAAT-GCG
ATGCTACTTTCTCT-TGTGGACGAGA-TTTCGAATCTC--GGAGGGAAACGAGAAG----
CTGTGCA-TTTGCGAAAAGACTGT----------TTT-TTCTTCGTTGCTTGTGTTGCGC
TGAAGAGAACGTTTTTTCCTCTTACAATATCATTGTCGACCTCACATCAGGCGA------
------------------------

#Ixodes_pavlovskyi_D88862
ATCA-TATATCAAG-AGA-GGAGAATTTGTTT------T-CTACCTCGTTTTGACTGTGT
CGGATCGTGGGCA-GCACGCATGCT------ATAACTTT--CTTGCGTTG-CGTCT----
---TCT-----CGTTTTT-CAGAGCAAGTACA-----GAGGGAGCAAA-TGCACGAGTTT
---GTGCGAT-G----CACGCGT-GTGCTGA--CGAGAAAGTCCTCCTCCTACCTGGTT-
TTATCGAAC---ACTGCATAGAAAACG--GAAACTCGATG-GA-GAC--TGGTT----GT
GGAAG--TCCCG---------AAATCTTTCGCACGTTGAAC----GGCGCTTC---GTGA
CGTCGGTGCGTTGGAATA----CGGAGATT----GAAAC----------GGTTCTCTT--
--TCGATCGATTCTTGTTTTCTTTT-----GG------CG-TGGATGTTGTTCGAAGCCT
-----AAATGGACGGGATGGA---CAGAGTT--CGTCGGGCGCGTT--GAAACGCGGCGT
CCGCTG-TA--ATA-TCTCG-TG-------GCGTTGATTT----GCAC--------ACTT
C--TTGCGTGGAAAGAGAA-----------CGAGA-AAGACGTTTCTGGGAGGAAAGTG-
---TTTTATTT-----------------GCGTCGTAGCCTTCCGTCAGT?TAAGACCTTC
GC-GT--CCCCGATGAATA-CTGGAGCCATCCAGTAGGGGAA-TGCCGTTGGATT--GCG
A-GCTTTCTTTTT--TGTCGAATCGA-AAGCGATGCAAA-GCGTGTGTACGACTTTTCTC
TCTCTCTTTTTTTTGCCATCCTTTTTT-ACATTT------GTAGGGTAAGGAGGCAAAGA
GAGAAACGAGTTTTG-----TTTTGGAAAGCGCAACC-ATATCCAAAATG----------
------------------------

#Ixodes_pavlovskyi_D88861
ATCA-TATATCAAG-AGA-GGAGAATTTGTTT------T-CTACCTCGTTTTGACTGTGT
CGGATCGTGGGCA-GCACGCATGCT------ATAACTTT--CTTGCGTTG-CGTCT----
---TCT-----CGTTTTT-CAGAGCAAGTACA-----GAGGGAGCAAA-TGCACGAGTTT
---GTGCGAT-G----CACGCGT-GTGCTGA--CGAGAAAGTCCTCCTCCTACCTGGTT-
TTATCGAAC---ACTGCATAGAAAACG--GAAACTCGATG-GA-GAC--TGGTT----GT
GGAAG--TCCCG---------AAATCTTTCGCACGTTGAAC----GGCGCTTC---GTGA
CGTCGGTGCGTTGGAATA----CGGAGATT----GAAAC----------GGTTCTCTT--
--TCGATCGATTCTTGTTTTCTTTT-----GG------CG-TGGATGTTGTTCGAAGCCT
-----AAATGGACGGGATGGA---CAGAGTT--CGTCGG-CGCGTT--GAAACGCGGCGT
CCGCTG-TA--ATA-TCTCG-TG-------GCGTTGATTT----GCAC--------ACTT
C--TTGCGTGGAAAGAGAA-----------CGAGA-AAGACGTTTCTGGGAGGAAAGTG-
---TTTTATTT-----------------GCGTCGTAGCCTTCCGTCAGTCTAAGACCTTC
GC-GT--CCCCGATGAATA-CTGGAGCCATCCAGTAGGGGAA-TGCCGTTGGATT--GCG
A-GCTTTCTTTTT--TGTCGAATCGA-AAGCGATGCAAA-GCGTGTGTACGACTTTTCTC
TCTCTCTTTTTTTTGCCATCCTTTTTT-ACATTT------GTAGGGTAAGGAGGCAAAGA
GAGAAA-GAGTTTTG-----TTTTGGAAAGCGCAACC-ATATCCAAAATG----------
------------------------

#Ixodes_pavlovskyi_D88860
ATCA-TATATCAAG-AGA-GGAGAATTTGTTT------T-CTACCTCGTTTTGACTGTGT
CGGATCGTGGGCA-GCACGCATGCT------ATAACTTT--CTTGCGTTG-CGTCT----
---TCT-----CGTTTTT-CAGAGCAAGTACA-----GAGGGAGCAAA-TGCACGAGTTT
---GTGCGAT-G----CACGCGT-GTGCTGA--CGAGAAAGTCCTCCTCCTACCTGGTT-
TTATCGAAC---ACTGCATAGAAAACG--GAAACTCGATG-GA-GAC--TGGTT----GT
GGAAG--TCCCG---------AAATCTTTCGCACGTTGAAC----GGCGCTTC---GTGA
CGTCGGTGCGTTGGAATA----CGGAGATT----GAAAC----------GGTTCTCTT--
--TCGATCGATTCTTGTTTTCTTTT-----GG------CG-TGGATGTTGTTCGAAGCCT
-----AAATGGACGGGATGGA---CAGAGTT--CGTCGG-CGCGTT--GAAACGCGGCGT
CCGCTG-TA--ATA-TCTCG-TG-------GCGTTGATTT----GCAC--------ACTT
C--TTGCGTGGAAAGAGAA-----------CGAGA-AAGACGTTTCTGGGAGGAAAGTG-
---TTTTATTT-----------------GCGTCGTAGCCTTCCGTCAGTCTAAGACCTTC
GC-GT--CCCCGATGAATA-CTGGAGCCATCCAGTAGGGGAA-TGCCGTTGGATT--GCG
A-GCTTTCTTTTT--TGTCGAATCGA-AAGCGATGCAAA-GCGTGTGTACGACTTTTCTC
TCTCTCTTTTTTTTGCCATCCTTTTTT-ACATTT------GTAGGGTAAGGAGGCAAAGA
GAGAAA-GAGTTTTG-----TTTTGGAAAGCGCAACC-ATATCCAAAATG----------
------------------------

#Ixodes_pavlovskyi_D88859
ATCA-TATATCAAG-AGA-GGAGAATTTGTTT------T-CTACCTCGTTTTGACTGTGT
CGGATCGTGGGCA-GCACGCATGCT------TTAACTTT--CTTGCGTTG-CGTCT----
---TCT-----CGTTTTT-CAGAGCAAGTACA-----GAGGGAGCAAA-TGCACGAGTTT
T--GTGCGAT-G----CACGCGT-GTGCTGA--CGAGAAAGTCCTCCTCCTACCTGGTT-
TTATCGAAC---ACTGCATAGAAAACG--GAAACTCGATG-GA-GAC--TGGTT----GT
GGAAG--TCCCG---------AAATCTTTCGCACGTTGAAC----GGCGCTTC---GTGA
CGTCGGTGCGTTGGAATA----CGGAGATT----GAAAC----------GGTTCTCTT--
--TCGATCGATTCTTGTTTTCTTTT-----GG------CG-TGGATGTTGTTCGAAGCCT
-----AAATGGACGGGATGGA---CAGAGTT--CGTCGG-CGCGTT--GAAACGCGGCGT
CCGCTG-TA--ATA-TCTCG-TG-------GCGTTGATTT----GCAC--------ACTT
C--TTGCGTGGAAAGAGAA-----------CGAGA-AAGACGTTTCTGGGAGGAAAGTG-
---TTTTATTT-----------------GCGTCGTAGCCTTCCGTCAGTCTAAGACCTTC
GC-GT--CCCCGATGAATA-CTGGAGCCATCCAGTAGGGGAA-TGCCGTTGGATT--GCG
A-GCTTTCTTTTT--TGTCGAATCGA-AAGCGATGCAAA-GCGTGTGTACGACTTTTCTC
TCTCTCTTTTTTTTGCCATCCTTTTTT-ACATTT------GTAGGGTAAGGAGGCAAAGA
GAGAAA-GAGTTTTG-----TTTTGGAAAGCGCAACC-ATATCCAAAATG----------
------------------------

#Ixodes_pacificus_L22278
ATCA-TATATCAAG-AGA-GGAGAATTTGTTT------C-CTACCTCGTTTTGACTGTGT
CGGATCGTGGGCA-GCACGCAGTTT------GTTACTTT--CTTGAGATG-CGTTT----
---TCT-----TGTTTCTCGGAGCAA-GTACG-----GAGTTAGCAAA-TGCACGAGTG-
---CTACGAT-G----CACGCGT-GCGCTGAG-CCAAGTCCTCCTCCTACCCGGTTTGTG
TCGTCGAAC---ACTGCATAGAAAAA--CGAAACTCGATG-GAGACC--GTTT-----GT
GGAAAT-CCCGA----AAATATAGTATTTCGCACGTTGAAC----GGCGCT-G---TTGA
CGTCGGTGCGTTGGAAA-----CGGAGATT----AAAAC----------GGTTTCTTT--
--TCGATCGATTCT-GTTTTTCTTT---TGG-------CG-TGGATGTTGTTCGAAAGAC
CTT--GGGACGGATGAT-GGA---CGGAGTTG--GTTGG-CTCGTT--GGAACGCGGCGT
CTGCAT-TA---AA-TCTTG-TG-------GCGTTGATTT-----GCA-------CACAC
TTCTTGCTGGGGAGAGAACG----------AGAAAAAAAACGCTTCTGGGAGGAAAGTGA
----TTTT--------------------GCGTCTTAGCCTTCCGTCAGTCTAAGACCTTC
GC-GT--CCCCGATGAATA-CTGGAGCCATCCAGTAGGGGTA-TGCCGTTGGATT--GCA
C-TCTTTCTTTTT--TGTCGAATCGA-GAGCGATGCAAA-GCGTGTGTACAACTC-----
---A-TTCT---CCGCCATCCTTTT---TTTCTAA--------GGGTAAGGAGGC-----
------GAAGTTT--------GTTGGAAAGCGCAAA----AAGAAGA--TTGATTG----
------------------------

#Ixodes_pacificus_L22280
ATCA-TATATCAAG-AGA-GGAGAATTGGTTT------T-CTACCTCGTTTTGACTG---
---ATCGTGGGCA-GCACGCAGTTT------GTTACTTT--CTTGCGATG-CGTTT----
---TCT-----TGTTTCTCGGAGCAA-GTACG-----GAGGTAGCAAA-TGCACGAGTG-
---GTGCGAT-G----CACGTGT-GCGCTGAG-CCAAGTCCTCTTCCTACCCGGTTTGTG
TCGTCGAAC---ACTGCATAGAAAAA--CGAAACTCGATG-GCGACC--GTTTT----GT
GGAAAA-TCCCG----AAAC------TTTCGCACGTTGAAC----GGCGCTTG---TTGA
CGTCGGTGCGTTGGAAAAA---CGGAGATT---TGAAAC----------GGTTTCTTT--
--TCGATCGATTCT-GTTTTTCTTT---TGGG------CG-TGGATGTCGTTCGAAAGAC
CTTTGGGGACGGATGAT-GGA---CGGAGTTG--GTTGG-G-CGTT--GAAACGCGGCGT
CTGCAA-TG---AA-TCTTG-TG-------GCGTTGATTT----TGCAA------CACAC
TTCTTGCTGGGGAGAGAACG----------AGTA------CGTTTCTGGGAGGAAAGTGA
CTTTTTTT--------------------GCGTCGTAGCCTTCCGTCAGTCTAAGACCTTC
GC-GT--CCCCGATGAATA-CTGGAGCCATCCAGTAGGGGTA-TGCCGTTGGATT--GCG
C-GCTTTCTTTTT--TGTCGAATCGA-GAGCGATGCATA-GCGTGTGTACAACTC-----
---A-TTTTTTTTCGCCATCCTTTT---TTTGTT----------GGTAAGGAGGC-----
------GAAATTTTTATTG-TGTTGGAAAGCGCAAA----AAAAAAGATTCGATTG----
------------------------

#Ixodes_pacificus_L22277
ATCA-TATATCAAG-AGA-GGAGAATTTGTTT------T-CTACCTCGTTTTGACTGTGT
CGGATCGTGGGCA-GCACGCAGTTTT-----GTTGCTTT--CTTGCGAAG-CGTTT----
---TCA-----CGTTTCTCGGAGCAA-GTACG-----GAGTTAGCAAA-TGCACGAGTG-
---GTGCGAT-G----CACGCGT-GCGCCGAG-CCAAGTCCTCTTCCTACCCGGTTTGTG
TCGTCGAAC---ACTGCCTGGAAAAA--CGAAACTCGATG-GAGACC--GTTTT----GT
GGAAAA-TCCCG----AAAC------TTTCGCACGTTGAAC----GGCGCTTG---TTGA
CGTCGGTGCGTTGGAAAAA---CGGAGATT---TGAAAC----------GGTTTCTTT--
--TCGATCGATTCT-GTTTTTCTTT---TGGG------CG-TGGATGTCGTTCGAAAGAC
CTTTGGGGACGGATGAT-GGA---CGGAGTTG--GTTGG-G-CGTT--GAAACGCGGCGT
CTGCAA-TG---AA-TCTTG-TG-------GCGTTGATTT----TGCAA------CACAC
TTCTTGCTGGGGAGAGAACG----------AGTA------CGTTTCTGGGAGGAAAGTGA
CTTTTTTT--------------------GCGTCGTAGCCTTCCGTCAGTCTAAGACCTTC
GC-GT--CCCCGATGAATA-CTGGAGCCATCCAGTAGGGGTA-TGCCGTTGGATT--GCG
C-GCTTTCTTTTT--TGTCGAATCGA-GAGCGATGCATA-GCGTGTGTACAACTC-----
---A-TTTTTTTTCGCCATCCTTTT---TTTGTT----------GGTAAGGAGGC-----
------GAAATTTTTATTG-TGTTGGAAAGCGCAAA----AAAAAAGATTCGATTG----
------------------------

#Ixodes_pacificus_L22279
ATCA-TATATCAAG-AGA-GGAGAATTTGTTT------T-CTACCTCGTTTTGACTGTGT
CGGATCGTGGGCA-GCACGCAGTTTT-----GTTGCTTT--CTTGCGAAG-CGTTT----
---TCA-----CGTTTCTCGGAGCAA-GTACG-----GAGTTAGCAAA-TGCACGAGTG-
---GTGCGAT-G----CACGCGT-GCGCCGAG-CCAAGTCCTCTTCCTACCCGGTTTGTG
TCGTCGAAC---ACTGCCTGGAGAAA--CGAAACTCGATG-GAGACC--GTTTT----GT
GGAAAA-TCCCG----AAAC------TTTCGCACGTTGAAC----GGCGCTTG---TTGA
CGTCGGTGCGTTGGAAAAA---CGGAGATT---TGAAAC----------GGTTTCTTT--
--TCGATCGATTCT-GTTTTTCTTT---TGGG------CG-TGGATGTCGTTCGAAAGAC
CTTTGGGGACGGATGAT-GGA---CGGAGTTG--GTTGG-G-CGTT--GAAACGCGGCGT
CCGCAA-TG---AAATCTTG-TG-------GCGTTGATTT----TGCAA------CACAC
TTCTTGCTGGGGAGAGAACG----------AGTA------CGTTTCTGGGAGGAAAGTGA
CTTTTTTT--------------------GCGTCGTAGCCTTCCGTCAGTCTAAGACCTTC
GC-GT--CCCCGATGAATA-CTGGAGCCATCCAGTAGGGGTA-TGCCGTTGGATT--GCG
C-GCTTTCTTTTT--TGTCGAATCGA-GAGCGATGCATA-GCGTGTGTACAACTC-----
---A-TTTTTTTTCGCCATCCTTTT---TTTGTT----------GGTAAGGAGGC-----
------GAAATTTTTATTG-TGTTGGAAAGCGCAAA----AAAAAAGATTCGATTG----
------------------------

#Ixodes_persulcatus_JF501021
ATCA-TATATCAAG-AGA-GGAGAATTTGTTT------T-CTACCTCGTTTTGACTGTGT
CGGATCGTGGGCA-GCACGCATTTT------TATGCTTT--CTTGCGTTG-CGTCTTC--
---TCT-----TGTTTTT-CGGAGCAAGTACA-----GAGGGAGCAAA-TGCACGAGTC-
---GTGCGAT-G----CACGCGT-GCGCTGA--CGAGGA-GTCCTCCTCCTACCTGGTT-
TTATCGAAC---ACTGCATGGAAAACG--GAAACTCGATA-GA-GAC--TGGTT----GT
GGAAG--TCCCG---------AAATCTTTCGCACGTTGAAC----GGCGCTTC---GTGA
CGTCGGTGCGTTGGAATG----CGGAGATT----GAAAC----------GGTT-TCTT--
--TCGATCGATTCT-GTTTTCTTTT-----GG------CG-TGGATGTTGTTCGAAGCCT
-----AAATGGACGGAT-GTA---CAGAGTT--CGTCGG-CGCGTT--GAAACGCGGCGT
CCGCTG-TG--GAA-TCTCG-TG-------GCGTTGATTT----GCAC--------ACTT
C--TTGCGTGGAAAGAAAA-----------CGAGA-AAGACGTTTCTGGGAGGAAAGTT-
---TTTTT--------------------GCGTCGTAGCCTTCCGTCAGTCTAAGACCTTC
GC-GT--CCCCGATGAATA-CTGGAGCCATCCAGTAGGGGAA-TGCCGTTGGATT--GCG
A-GCTTTCTTTTT--TGTCAAATCGA-AAGCGATGCAAA-GCGTGTGTACACGAC-----
-TTTACTCTCTTTTGCCATCCTTTTT--ACATTTT-----GTAGGGTAAGGAGGCAGAGA
-ATA---GAGTTTG--------TTGGAAAGCGCAACC-ATATC-----------------
------------------------

#Ixodes_persulcatus_D88871
ATCA-TATATCAAG-AGA-GGAGAATTTGTTT------T-CTACCTCGTTTTGACTGTGT
CGGATCGTGGGCA-GCACGCATTTT------TATGCTTT--CTTGCGTTG-CGTCTTC--
---TCT-----TGTTTT--CGGAGCAAGTACA-----GAGGGAGCAAA-TGCACGAGTC-
---GTGCGAT-G----CACGCGT-GCGCTGA--CGAAAA-GTCCTCCTCCTACCTGGTT-
TTATCGAAC---ACTGCATGGAAAACG--GAAACTCGATG-GA-GAC--TGGTT----GT
GGAAG--TCCCG---------AAATCTTTCGCGCGTTGAAC----GGCGCTTC---GTGA
CGTCGGTGCGTTGGAATG----CGGAGATT----GAAAC----------GGTT-TCTT--
--TCGATCGATTCT-GTTTTCTTTTT----GG------CG-TGGATGTTGTTCGAAGCCT
-----AAATGGACGGAT-GTA---CAGAGTT--CGTCGG-CGCGTT--GAAACGCGGCGT
CCGCTG-TG--GAA-TCTCG-TG-------GCGTTGATTT----GCAC--------ACTT
C--TTGCGTGGAAAGAAAA-----------CGAGA-AAGACGTTTCTGGGAGGAAAGTT-
---TTTTT--------------------GCGTCGTAGCCTTCCGTCAGTCTAAGACCTTC
GC-GT--CCCCGATGAATA-CTGGAGCCATCCAGTAGGGGAA-TGCCGTTGGATT--GCG
A-GCTTTCTTTTT--TGTCAAATCGA-AAGCGATGCAAA-GC---TGTACACGAC-----
-TTGACTCTCTTTTGCCATCCTTTTT--ACATTTT-----GTAGGGTAAGGAGGCAGAGA
-AAA---GAGTTTG--------TTGGAAAGCGCAACC-ATATCCAAAATG----------
------------------------

#Ixodes_persulcatus_D88866
ATCA-TATATCAAG-AGA-GGAGAATTTGTTT------T-CTACCTCGTTTTGACTGTGT
CGGATCGTGGGCA-GCACGCATTTT------TATGCTTT--CTTGCGTTG-CGTCTTC--
---TCT-----TGTTTTT-CGGAGCAAGTACA-----GAGGGAGCAAA-TGCACGAGTC-
---GTGCGAT-G----CA-GCGT-GCGCTGA--CGAGGA-GTCCTCCTCCTACCTGGTT-
TTATCGAAC---ACTGCATGGAAAACG--GAAACTCGATG-GA-GAC--TGGTT----GT
GGAAG--TCCCG---------AAATCTTTCGCACGTTGAAC----GGCGCTTC---GTGA
CGTCGGTGCGTTGGAATG----CGGAGATT----GAAAC----------GGTT-TCTT--
--TCGATCGATTCT-GTTTTCTTTT-----GG------CG-TGGATGTTGTTCGAAGCCT
-----AAATGGACGGAT-GTA---CAGAGTT--CGTCGG-CGCGTT--GAAACGCGGCGT
CCGCTG-TG--GAA-TCTCG-TG-------GCGTTGATTT----GCAC--------ACTT
C--TTGCGTGGAAAGAAAA-----------CGAGA-AAGACGTTTCTGGGAGGAAAGTT-
---TTTTT--------------------GCGTCGTAGCCTTCCGTCAGTCTAAGACCTTC
GC-GT--CCCCGATGAATA-CTGGAGCCATCCAGTAGGGGAA-TGCCGTTGGATT--GCG
A-GCTTTCTTTTT--TGTCAAATCGA-AAGCGATGCAAA-GCGTGTGTACACGAC-----
-TTTACTCTCTTTTGCCATCCTTTTT--ACATTTT-----GTAGGGTAAGGAGGCAGAGA
-ATA---GAGTTTG--------TTGGAAAGCGCAACC-ATATCCAAAATG----------
------------------------

#Ixodes_persulcatus_D88872
ATCA-TATATCAAG-AGA-GGAGAATTTGTTT------T-CTACCTCGTTTTGACTGTGT
CGGATCGTGGGCA-GCACGCATTTT------TATGCTTT--CTTGCGTTG-CGTCTTC--
---TCT-----TGTTTT--CGGAGCAAGTACA-----GAGGGAGCAAA-TGCACGAGTC-
---GTGCGAT-G----CACGCGT-GCGCTGA--CGAGGA-GTCCTCCTCCTACCTGGTT-
TTATCGAAC---ACTGCATGGAAAACG--GAAACTCGATG-GA-GAC--TGGTT----GT
GGAAG--TCCCG---------AAATCTTTCGCACGTTGAAC----GGCGCTTC---GTGA
CGTCGGTGCGTTGGAATG----CGGAGATT----GAAAC----------GGTT-TCTT--
--TCGATCGATTCT-GTTTTCTTTT-----GG------CG-TGGATGTTGTTCGAAGCCT
-----AAATGGACGGAT-GTA---CAGAGTT--CGTCGG-CGCGTT--GAAACGCGGCGT
CCGCTG-TG--GAA-TCTCG-TG-------GCGTTGATTT----GCAC--------ACTT
C--TTGCGTGGAAAGAAAA-----------CGAGA-AAGACGTTTCTGGGAGGAAAGTT-
---TTTTT--------------------GCGTCGTAGCCTTCCGTCAGTCTAAGACCTTC
GC-GT--CCCCGATGAATA-CTGGAGCCATCCAGTAGGGGAA-TGCCGTTGGATT--GCG
A-GCTTTCTTTTT--TGTCAAATCGA-AAGCGATGCAAA-GCGTGTGTACACGAC-----
-TTTACTCTCTTTTGCCATCCTTTTT--ACATTTT-----GTAGGGTAAGGAGGCAGAGA
-AAA---GAGTTTG--------TTGGAAAGCGCAACC-ATATCCAAAATG----------
------------------------

#Ixodes_persulcatus_GU001678
ATCA-TATATCAAG-AGA-GGAGAATTTGTTT------T-CTACCTCGTTTTGACTGTGT
CGGATCGTGGGCA-GCACGCATTTT------TATGCTTT--CTTGCGTTG-CGTCTTC--
---TCT-----TGTTTTT-CGGAGCAAGTACA-----AAGGGAGCAAA-TGCACGAGTC-
---GTGCGAT-G----CACGCGT-GCGCTGA--CGAGGA-GTCTTCCTCCTACCTGGTT-
TTATCGAAC---ACTGCAGGGAAAACG--GAAACTCGATG-GA-GAC--TGGTT----GT
GGAAG--TCCCG---------AAATCTTTCGCACGTTGAAC----GGCGCTTC---GTGA
CGTCGGTGCGTTGGAATG----CGGAGATT----GAAAC----------GGTT-TCTT--
--TCGATCGATTCT-GTTTTCTTTT-----GG------CG-TGGATGTTGTTCGAAGCCT
-----AAATGGACGGAT-GTA---CAGAGTT--CGTCGG-CGCGTT--GAAACGCGGCGT
CCGCTG-TG--GAA-TCTCG-TG-------GCGTTGATTT----GCAC--------ACTT
C--TTGCGTGGAAAGAAAA-----------CGAGA-AAGACGTTTCTGGGAGGAAAGTT-
---TTTTT--------------------GCGTCGTAGCCTTCCGTCAGTCTAAGACCTTC
GC-GT--CCCCGATGAATA-CTGGAGCCATCCAGTAGGGGAA-TGCCGTTGGATT--GCG
A-GCTTTCTTTTT--TGTCAAATCGA-AAGCGATGCAAA-GCGTGTGTACACGAC-----
-TTTATTCTCTTTTGCCATCCTTTTT--ACATTTT-----GTAGGGTAAGGAGGCAGAGA
-AA----GAGTTTG--------TTGGAAAGCGCAACC-ATATCCAAAATG----------
------------------------

#Ixodes_persulcatus_D88868
ATCA-TATATCAAG-AGA-GGAGAATTTGTTT------T-CTACCTCGTTTTGACTGTGT
CGGATCGTGGGCA-GCACGCATTTT------TATGCTTT--CTTGCGTTG-CGTCTTC--
---TCT-----TGTTTTT-CGGAGCAAGTACA-----GAGGGAGCAAA-TGCACGAGTC-
---GTGCGAT-G----CAC-CGT-GCGCTGA--CGAGGA-GTCCTCCTCCTACCTGGTT-
TTATCGAAC---ACTGCATGGAAAACG--GAAACTCGATG-GA-GAC--TGGTT----GT
GGAAG--TCCCG---------AAATCTTTCGCACGTTGAAC----GGCGCTTC---GTGA
CGTCGGTGCGTTGGAATG----CGGAGATT----GAAAC----------GGTT-TCTT--
--TCGATCGATTCT-GTTTTCTTTT-----GG------CG-TGGATGTTGTTCGAAGCCT
-----AAATGGACGGAT-GTA---CAGAGTT--CGTCGG-CGCGTT--GAAACGCGGCGT
CCGCTG-TG--GAA-TCTCG-TG-------GCGTTGATTT----GCAC--------ACTT
C--TTGCGTGGAAAGAAAA-----------CGAGA-AAGACGTTTCTGGGAGGAAAGTT-
---TTTTT--------------------GCGTCGTAGCCTTCCGTCAGTCTAAGACCTTC
GC-GT--CCCCGATGAATA-CTGGAGCCATCCAGTAGGGGAA-TGCCGTTGGATT--GCG
A-GCTTTCTTTTT--TGTCAAATCGA-AAGCGATGCAAA-GCGTGTGTACACGAC-----
-TTTACTCTCTTTTGCCATCCTTTTT--ACATTTT-----GTAGGGTAAGGAGGCAGAGA
-AAAA--GAGTTTG--------TTGGAAAGCGCAACC-ATATCCAAAATG----------
------------------------

#Ixodes_persulcatus_D88867
ATCA-TATATCAAG-AGA-GGAGAATTTGTTT------T-CTACCTCGTTTTGACTGTGT
CGGATCGTGGGCA-GCACGCATTTT------TATGCTTT--CTTGCGTTG-CGTCTTC--
---TCT-----TGTTTTT-CGGAGCAAGTACA-----GAGGGAGCAAA-TGCACGAGTC-
---GTGCGAT-G----CAC-CGT-GCCCTGA--CGAGGA-GTCTTCCTCCTACCTGGTT-
TTATCGAAC---ACTGCATGGAAAACG--GAAACTCGATG-GA-GAC--TGGTT----GT
GGAAG--TCCCG---------AAATCTTTCGCACGTTGAAC----GGCGCTTC---GTGA
CGTCGGTGCGTTGGAATG----CGGAGATT----GAAAC----------GGTT-TCTT--
--TCGATCGATTCT-GTTTTCTTTT-----GG------CG-TGGATGTTGTTCGAAGCCT
-----AAATGGACGGAT-GTA---CAGAGTT--CGTCGG-CGCGTT--GAAACGCGGCGT
CCGCTG-TG--GAA-TCTCG-TG-------GCGTTGATTT----GCAC--------ACTT
C--TTGCGTGGAAAGAAAA-----------CGAGA-AAGACGTTTCTGGGAGGAAAGTT-
---TTTTT--------------------GCGTCGTAGCCTTCCGTCAGTCTAAGACCTTC
GC-GT--CCCCGATGAATA-CTGGAGCCATCCAGTAGGGGAA-TGCCGTTGGATT--GCG
A-GCTTTCTTTTT--TGTCAAATCGA-AAGCGATGCAAA-GCGTGTGTACACGAC-----
-TTTACTCTCTTTTGCCATCCTTTTT--ACATTTT-----GTAGGGTAAGGAGGCAGAGA
-AAAA--GAGTTTG--------TTGGAAAGCGCAACC-ATATCCAAAATG----------
------------------------

#Ixodes_persulcatus_D88875
ATCA-TATATCAAG-AGA-GGAGAATTTGTTT------T-CTACCTCGTTTTGACTGTGT
CGGATCGTGGGCA-GCACGCATTTT------TATGCTTT--CTTGCGTTG-CGTCTTC--
---TCT-----TGTTTTT-CGGAGCAAGTACA-----GAGGGAGCAAA-TGCACGAGTC-
---GTGCGAT-G----CACGCGT-GCGCTGA--CGAGGA-GTCCTCCTCCTACCTGGTT-
TTATCGAAC---ACTGCATGGAAAACG--GAAACTCGATG-GA-GAC--TGGTT----GT
GGAAG--TCCCG---------AAATCTTTCGCACGTTGAAC----GGCGCTTC---GTGA
CGTCGGTGCGTTGGAATG----CGGAGATT----GAAAC----------GGTT-TCTT--
--TCGATCGATTCT-GTTTTCTTTTT----GG------CG-TGGATGTTGTTCGAAGCCT
-----AAATGGACGGAT-GTA---CAGAGTT--CGTCGG-CGCGTT--GAAACGCGGCGT
CCGCTG-TG--GAA-TCTCG-TG-------GCGTTGATTT----GCAC--------ACTT
C--TTGCGTGGAAAGAAAA-----------CGAGA-AAGACGTTTCTGGGAGGAAAGTT-
---TTTTT--------------------GCGTCGTAGCCTTCCGTCAGTCTAAGACCTTC
GC-GT--CCCCGATGAATA-CTGGAGCCATCCAGTAGGGGAA-TGCCGTTGGATT--GCG
A-GCTTTCTTTTT--TGTCAAATCGA-AAGCGATGCAAA-GCGTGTGTACACGAC-----
-TTTACTCTCTTTTGCCATCCTTTTT--ACATTTT-----GTAGGGTAAGGAGGCAGAGA
-AAA---GAGTTTG--------TTGGAAAGCGCAACC-ATATCCAAAATG----------
------------------------

#Ix_persulcatus_D88864
ATCA-TATATCAAG-AGA-GGAGAATTTGTTT------T-CTACCTCGTTTTGACTGTGT
CGGATCGTGGGCA-GCACGCATTTT------TATGCTTT--CTTGCGTTG-CGTCTTC--
---TCT-----TGTTTTT-CGGAGCAAGTACA-----GAGGGAGCAAAATGCACGAGTC-
---GTGCGAT-G----CACGCGT-GCGCTGA--CGAGGA-GTCCTCCTCCTACCTGGTT-
TTATCGAAC---ACTGCATGGAAAACG--GAAACTCGATG-GA-GAC--TGCTT----GT
GGAAG--TCCCG---------AAATCTTTCGCACGTTGAAC----GGCGCTTC---GTGA
CGTCGGTGCGTTGGAATG----CGGAGATT----GAAAC----------GGTT-TCTT--
--TCGATCGATTCT-GTTTTCTTTT-----GG------CG-TGGATGTTGTTCGAAGCCT
-----AAATGGACGGAT-GTA---CAGAGTT--CGTCGGGCGCGTT--GAAACGCGGCGT
CCGCTG-TG--GAA-TCTCG-TG-------GCGTTGATTT----GCAC--------ACTT
C--TTGCGTGGAAAGAAAA-----------CGAGA-AAGACGTTTCTGGGAGGAAAGTT-
---TTTTT--------------------GCGTCGTAGCCTTCCGTCAGTCTAAGACCTTC
GC-GT--CCCCGATGAATA-CTGGAGCCATCCAGTAGGGGAA-TGCCGTTGGATT--GCG
A-GCTTTCTTTTT--TGTCAAATCGA-AAGCGATGCAAA-GCGTGTGTACACGAC-----
-TTTACTCTCTTTTGCCATCCTTTTT--ACATTTT-----GTAGGGTAAGGAGGCAGAGA
-AA----GGGTTCG--------TTGGAAAGCGCAACC-ATATCCAAAATG----------
------------------------

#Ix_persulcatus_JF703107
ATCA-TATATCAAG-AGA-GGAGAATTTGTTT------T-CTACCTCGTTTTGACTGTGT
CGGATCGTGGGCA-GCACGCATTTT------TATGCTTT--CTTGCGTTG-CGTCTTC--
---TCT-----TGTTTTT-CGGAGCAAGTACA-----GAGGGAGCAAA-TGCACGAGTC-
---GTGCGAT-G----CACGCGT-GCGCTGA--CGAGGA-GTCTTCCTCCTACCTGGTT-
TTATCGAAC---ACTGCATGGAAAACG--GAAACTCGATG-GA-GAC--TGGTT----GT
GGAAG--TCCCG---------AAATCTTTCGCACGTTGAAC----GGCGCTTC---GTGA
CGTCGGTGCGTTGGAATG----CGGAGATT----GAAAC----------GGTT-TCTT--
--TCGATCGATTCT-GTTTTCTTTT-----GG------CG-TGGATGTTGTTCGAAGCCT
-----AAATGGACGGAT-GTA---CAGAGTT--CGTCGG-CGCGTT--GAAACGCGGCGT
CCGCTG-TG--GAA-TCTCG-TG-------GCGTTGATTT----GCAC--------ACTT
C--TTGCGTGGAAAGAAAA-----------CGAGA-AAGACGTTTCTGGGAGGAAAGTT-
---TTTTT--------------------GCGTCGTAGCCTTCCGTCAGTCTAAGACCTTC
GC-GT--CCCCGATGAATA-CTGGAGCCATCCAGTAGGGGAA-TGCCGTTGGATT--GCG
A-GCTTTCTTTTT--TGTCAAATCGA-AAGCGATGCAAA-GCGTGTGTACACGAC-----
-TTTACTCTCTTTTGCCATCCTTTTT--ACATTTT-----GTAGGGTAAGGAGGCAGAGA
-AAAA--GAGTTTG--------TTGGAAAGCGCAACC-ATATCCAAAATG----------
------------------------

#Ix_persulcatus_JF703108
ATCA-TATATCAAG-AGA-GGAGAATTTGTTT------T-CTACCTCGTTTTGACTGTGT
CGGATCGTGGGCA-GCACGCATTTT------TATGCTTT--CTTGCGTTG-CGTCTTC--
---TCT-----TGTTTTT-CGGAGCAAGTACA-----GAGGGAGCAAA-TGCACGAGTC-
---GTGCGAT-G----CACGCGT-GCGCTGA--CGAGGA-GTCCTCCTCCTACCTGGTT-
TTATCGAAC---ACTGCATGGAAAACG--GAAACTCGATG-GA-GAC--TGGTT----GT
GGAAG--TCCCG---------AAATCTTTCGCACGTTGAAC----GGCGCTTC---GTGA
CGTCGGTGCGTTGGAATG----CGGAGATT----GAAAC----------GGTT-TCTT--
--TCGATCGATTCT-GTTTTCTTTTT----GG------CG-TGGATGTTGTTCGAAGCCT
-----AAATGGACGGAT-GTA---CAGAGTT--CGTCGG-CGCGTT--GAAACGCGGCGT
CCGCTG-TG--GAA-TCTCG-TG-------GCGTTGATTT----GCAC--------ACTT
C--TTGCGTGGAAAGAAAA-----------CGAGA-AAGACGTTTCTGGGAGGAAAGTT-
---TTTTT--------------------GCGTCGTAGCCTTCCGTCAGTCTAAGACCTTC
GC-GT--CCCCGATGAATA-CTGGAGCCATCCAGTAGGGGAA-TGCCGTTGGATT--GCG
A-GCTTTCTTTTT--TGTCAAATCGA-AAGCGATGCAAA-GCGTGTGTACACGAC-----
-TTTACTCTCTTTTGCCATCCTTTTT--ACATTTT-----GTAGGGTAAGGAGGCAGAGA
-AAAA--GAGTTTG--------TTGGAAAGCGCAACC-ATATCCAAAATG----------
------------------------

#Ix_persulcatus_D88876
ATCAATATATCAAG-AGAAGGAGAATTTGTTT------T-CTACCTCGTTTTGACTGTGT
CGGATCGTGGGCA-GCACGCATTTT------TATGCTTT--CTTGCGTTG-CGTCTTC--
---TCT-----TGTTTT--CGGAGCAAGTACA-----GAGGGAGCAAA-TGCACGAGTC-
---GTGCGAT-G----CACGCGT-GCGCTGA--CGAGGA-GTACTCCTCCTACCTGGTT-
TTATCGAAC---ACTGCATGGAAAACG--GAAACTCGATG-GA-GAC--TGGTT----GT
GGAAG--TCCCG---------AAATCTTTCGCACGTTGAAC----GGCGCTTC---GTGA
CGTCGGTGCGTTAGAATG----CGGAGATT----GAAAC----------GGTT-TCTT--
--TCGATCGATTCT-GTTTTCTTTT-----GG------CG-TGGATGTTGTTCGAAGCCT
-----AAATGGACGGAT-GTA---CAAAGTT--CGTCGG-CGCGTT--GAAACGCGGCGT
CCGCTG-TG--GAA-TCTCG-TG-------GCGTTGATTT----GCAC--------ACTT
C--TTGCGTGGAAAGAAAA-----------CGAGA-AAGACTCTTCTGGGAGGAAAGTT-
---TTTTT--------------------GCGTCGTAGCCTTCCGTCAGTCTAAGACCTTC
GC-GT--CCCCGATGAATA-CTGGAGCCATCCAGTAGGGGAA-TGCCGTTGGATT--GCG
A-GCTTTCTTTTT--TGTCAAATCGA-AAGCGATGCAAA-GCGTGTGTACACGAC-----
-TTTACTCTCTTTTGCCATCCTTTTT--ACATTTT-----GTAGGGTAAGGAGGCAGAGA
-AAAAAAGAGTTTG--------TTGGAAAGCGCAACC-ATATCCAAAATG----------
------------------------

#Ix_persulcatus_JF703106
ATCA-TATATCAAG-AGA-GGAGAATTTGTTT------T-CTACCTCGTTTTGACTGTGT
CGGATCGTGGGCA-GCACGCATTTT------TATGCTTT--CTTGCGTTG-CGTCTTC--
---TCT-----TGTTTTT-CGGAGCAAGTACA-----GAGGGAGCAAA-TGCACGAGTC-
---GTGCGAT-G----CACGCGT-GCGCTGA--CGAGGA-GTCCTCCTCCTACCTGGTT-
TTATCGAAC---ACTGCATGGAAAACG--GAAACTCGATG-GA-GAC--TGGTT----GT
GGAAG--TCCCG---------AAATCTTTCGCACGTTGAAC----GGCGCTTC---GTGA
CGTCGGTGCGTTGGAATG----CGGAGATT----GAAAC----------GGTT-TCTT--
--TCGATCGATTCT-GTTTTCTTTTT----GG------CG-TGGATGTTGTTCGAAGCCT
-----AAATGGACGGAT-GTA---CAGAGTT--CGTCGG-CGCGTT--GAAACGCGGCGT
CCGCTG-TG--GAA-TCTCG-TG-------GCGTTGATTT----GCAC--------ACTT
C--TTGCGTGGAAAGAAAAA----------CGAGA-AAGACGTTTCTGGGAGGAAAGTT-
---TTTTTT-------------------GCGTCGTAGCCTTCCGTCAGTCTAAGACCTTC
GC-GT--CCCCGATGAATA-CTGGAGCCATCCAGTAGGGGAA-TGCCGTTGGATT--GCG
A-GCTTTCTTTTT--TGTCAAATCGA-AAGCGATGCAAA-GCGTGTGTAGACGAC-----
-TTTACTCTCTTTTGCCATCCTTTTT--ACATTTT-----GTAGGGTAAGGAGGCAGAGA
-AAAA--GAGTTTG--------TTGGAAAGCGCAACC-ATATCCAAAATG----------
------------------------

#Ixodes_ricinus_FN296277
------------------------------------------------------------
---AACGTGGGCA-GCACGCATGTT------TATGCTTT--CTTGCGTTG-CGTTT----
---TGA-----CGTTCTTGGAGCG------GA-----GATGGAGCAAA-TGCACGAGTT-
GGTGCGCGATGC----A-CGCGT-GCGCTGA---CGAGTCCTCCTAGGTT----GGTTT-
TAATCGAAC---GCTGCATAGAAAAAAACGAAACTCGATG-GAGACC--TGTTT----GT
GGAAA--TCCCG----------------TCGCACGTTGAAC----GGCGCTTT---TTGA
CGTCGGTGCGTT-----------GGAGATG---TGAAAC----------GGTTTCTTT--
--TCGATCGATTCT-GTTTTTTTT-CTTTTGG------CG-TGGATGTCGTTCGAAAAAC
C----TTCT-TTTGGAT-GGA---CGGAGTT--CGTTGG-CGCGTTT-GAAACGCGGCGT
CCGCCATTA--AAA-TCTCG-TG-------GCGTTGATTT----GCAC------------
TTCTTGCTCGAAGGAGAGAA----------CGAGA-AAAACGTTTCTGGGAGGAAAGTTC
A--TTTTT--------------------GCGTCGTAGCCTTCCGTCAGTCTAAGACCTTC
GC-GT--CCCCGATGAATA-CTGGAGCCATCCAGTAGGGGAA-TGCCGTTGGATTT-GCG
C-GCTTTCTTTTT--TGTCGAATCGA-AAGCGATGCAAAAGCGTGTGTACAACAA-----
---CACTTTTCGATGCCATCCTTTT---TTTACAG---------GGTAAGGAGGCTC---
------AAAGTTTT------GTTTGGAAAGCGCAAA----ATCAAAAAAAGATTG-----
------------------------

#Ixodes_ricinus_AF019643
------------------------------------------------------CTGTGT
CGGATCGTGGGCA-GCACGCATGTT------TATGCTTT--CTTGCGTTG-CGTTT----
---TCA-----CGTTCTCGGAGCG------GA-----GATGGAGCAAA-TGCACGAGTT-
GGTGCGCGATGC-----ACGCGT-GCGCTGA---CGAGTCCTCCTAGGTC----GGTTT-
TAATCGAAC---ACTGCATAGAAAAAA-CGAAACTCGATG-GAGACC--TGTTT----GT
GGAAA--TCCCG----------------TCGCACGTTGAAC----GGCGCTTT---T-GA
CGTCGGTGCGTT-----------GGAGATG---TGAAAC----------GGTTTCTTT--
--TCGATCGATTCT-GTTTCTTTC--TTTTGG------CG-TGGATGTTGTTCGAAAAAC
C----TTCT--TTGGAT-GGA---CGGAGTT--CGTTGG-CGCGTTT-GAAACGCG-CGT
CCGCCATTA--AAAATCTCG-TG-------GCGTTGATTT----GCACAC-----AAGAC
TTCTTGCTCGAAGGAGAGAA----------CGAGATTAAACGTTTCTGGGAGGAAAGTT-
---TCTGT--------------------GCGTCGTAGCCTTCCGTCAGTCTAAGACCTTC
GC-GT--CCCCGATGAATA-CTGGAGCCATCCAGTAGGGGAA-TGCCGTTGGATT--GCG
C-GCTTTCTTT-------------------------------------------------
------------------------------------------------------------
------------------------------------------------------------
------------------------

#Ixodes_ricinus_FN296276
------------------------------------------------------------
---AACGTGGGCA-GCACGCATGTT------TATGCTTT--CTTGCGTTG-CGTTT----
---TGA-----CGTTCTTGGAGCG------GA-----GATGGAGCAAA-TGCACGAGTT-
GGTGCGCGATGC----A-CGCGT-GCGCTGA---CGAGTCCTCCTAGGTT----GGTTT-
TAATCGAAC---GCTGCATAGAAAAAAACGAAACTCGATG-GAGACC--TGTTT----GT
GGAAA--TCCCG----------------TCGCACGTTGAAC----GGCGCTTT---TTGA
CGTCGGTGCGTT-----------GGAGATG---TGAAAC----------GGTTTCTTT--
--TCGATCGATTCT-GTTTTTTTT-CTTTTGG------CG-TGGATGTCGTTCGAAAAAC
C----TTCT-TTTGGAT-GGA---CGGAGTT--CGTTGG-CGCGTTT-GAAACGCGGCGT
CCGCCATTA--AAA-TCTCG-TG-------GCGTTGATTT----GCAC------------
TTCTTGCTCGAAGGAGAGAA----------CGAGA-AAAACGTTTCTGGGAGGAAAGTTC
A--TTTTT--------------------GCGTCGTAGCCTTCCGTCAGTCTAAGACCTTC
GC-GT--CCCCGATGAATA-CTGGAGCCATCCAGTAGGGGAA-TGCCGTTGGATTT-GCG
C-GCTTTCTTTTT--TGTCGAATCGA-AAGCGATGCAAAAGCGTGTGTACAACAA-----
---CACTTTTCGATGCCATCCTTTT---TTTACAG---------GGTAAGGAGGCTC---
------AAAGTTTT------GTTTGGAAAGCGCAAA----ATCAAAAAAAGATTG-----
------------------------

#Ixodes_ricinus_GU001676
ATCA-TATATCAAG-AGA-GGAGAATTTGTTT------TTCTACCTCGTTTTGACTGTGT
CGGATCGTGGGCA-GCACGCATGTT------TATGCTTT--CTTGCGTTG-CGTTT----
---TGA-----CGTTCTTGGAGCG------GA-----GATGGAGCAAA-TGCACGAGTT-
GGTGCGCGATGC----A-CGCGT-GCGCTGA---CGAGTCCTCCTAGGTT----GGTTT-
TAATCGAAC---GCTGCATAGAAAAAAACGAAACTCGATG-GAGACC--TGTTT----GT
GGAAA--TCCCG----------------TCGCACGTTGAAC----GGCGCTTT---TTGA
CGTCGGTGCGTT-----------GGAGATG---TGAAAC----------GGTTTCTTT--
--TCGATCGATTCT-GTTTTTTTT-CTTTTGG------CG-TGGATGTCGTTCGAAAAAC
C----TTCT-TTTGGAT-GGA---CGGAGTT--CGTTGG-CGCGTTT-GAAACGCGGCGT
CCGCCATTA--AAA-TCTCG-TG-------GCGTTGATTT----GCAC------------
TTCTTGCTCGAAGGAGAGAA----------CGAGA-AAAACGTTTCTGGGAGGAAAGTTC
A--TTTTT--------------------GCGTCGTAGCCTTCCGTCAGTCTAAGACCTTC
GC-GT--CCCCGATGAATA-CTGGAGCCATCCAGTAGGGGAA-TGCCGTTGGATTT-GCG
C-GCTTTCTTTTT--TGTCGAATCGA-AAGCGATGCAAAAGCGTGTGTACAACAA-----
---CACTTTTCGATGCCATCCTTTT---TT-ACAG---------GGTAAGGAGGCTC---
------AAAGTTTTT-----GTTTGGAAAGCGCAAA----ATCAAAAAA-GATTG-----
------------------------

#Ixodes_ricinus_D88881
ATCA-TATATCAAG-AGA-GGAGAATTTGTTT------TTCTACCTCGTTTTGACTGTGT
CGGATCGTGGGCA-GCACGCATGTT------TATGCTTT--CTTGCGTTG-CGTTT----
---TGA-----CGTTCTTGGAGCA------GA-----GATGGAGCAAA-TGCACGAGTT-
GGTGCGCGATGC----AACGCGT-GCGCTGA---CGAGTCCTCCTAGGTT----GGTTT-
TAATCGAAC---GCTGCATAGAAAAAAACGAAACTCGATG-GAGACC--TGTTT----GT
GGAAA--TCCCG----------------TCGCACGTTGAAC----GGCGCTTT---TTGA
CGTCGGTGCGTT-----------GGAGATG---TGAAAC----------GGTTTCTTT--
--TCGATCGATTCT-GTTTTTTTTTCTTTTGG------CG-TGGATGTCGTTCGCAAAAC
C----TTCT-TTTGGAT-GGA---CGGAGTT--CGTTGG-CGCGTTT-GAAACGCGGCGT
CCGCCATTA--AAA-TCTCG-TG-------GCGTTGATTT----GCAC------------
TTCTTGCTCGAAGGAGAGAA----------CGAGA-AAAACGTTTCTGGGAGGAAAGTTC
A--TTTTT--------------------GCGTCGTAGCCTTCCGTCAGTCTAAGACCTTC
GC-GT--CCCCGATGAATA-CTGGAGCCATCCAGTAGGGGAA-TGCCGTTGGATTT-GCG
C-GCTTTCTTTTT--TGTCGAATCGA-AAGCGATGCAAAAGCGTGTGTACAACAA-----
---CACTTTTCGATGCCATCCTTTT---TT-ACAG---------GGTAAGGAGGCTC---
------AAAGTTTT------GTTTGGAAAGCGCAAA----ATCAAAAAA-GATTG-----
------------------------

#Ixodes_ricinus_GU001677
ATCA-CAAATCAAG-AGA-GGAGAATTTGTTT------T-CTACCTCGTTTTGACTGTGT
CGGATCGTGGGCA-GCACGCATGTT------TATGCTTT--CTTGCGTTG-CGTTT----
---TCA-----CGTTCTCGGAGCGATTGAAGA-----GATGGAGCAAA-TGCACGAGTT-
GGTGCGCGATGC-----ACGCGT-GCGCTGA---CGAGTCCTCCTAGGTC----GGTTT-
TAATCGAAC---ACTGCATAGAAAAAA-CGAAACTCGATG-GAGACC--TGTTT----GT
GGAAA--TCCCG----------------TCGCACGTTGAAC----GGCGCTTT---T-GA
CGTCGGTGCGTT-----------GGAGATG---TGAAAC----------GGTCTCTTT--
--TCGATCGATTCT-GTTTCTTTC--TTTTGG------CG-TGGATGTTGTTCGAAAAAC
C----TTCTCTTTGGAT-GGA---CGGAGTT--CGTTGG-CGCGTTT-GAAACGCGGCGT
CCGCCATTA--AAAATCTCG-TG-------GCGTTGATTT----GCACAC-----AAGAC
TTCTTGCTCGAAGGAGAGAA----------CGAAA-AAAACGTTTCTGGGAGGAAAGTT-
---TCTGT--------------------GCGTCGTAGCCTTCCGTCAGTCTAAGACCTTC
GC-GT--CCCCGATGAATG-CTGGAGCCATCCAGTAGGGGAA-TGCCGTTGGATTT-GCG
C-GCTTTCTTTTT--TGTCGAATCGA-AAGCGATGCAAAAGCGTGTGTACAACAA-----
---CACTTTTCGATGCCATCCTTTT---TT-ACAG---------GGTAAGGAGGCTC---
------AAAGTTT-------GTTTGGAAAGCGCAAA----ATCAAAAA--GATTG-----
------------------------

#Ixodes_ricinus_JF703110
ATCA-TATATCAAG-AGA-GGAGAATTTGTTT------T-CTACCTCGTTTTGACTGTGT
CGGATCGTGGGCA-GCACGCATGTT------TATGCTTT--CTTGCGTTG-CGTTT----
---TCA-----CGTTCTCGGAGCGATTGAAGA-----GATGGAGCAAA-TGCACGAGTT-
GGTGCGCGATGC-----ACGCGT-GCGCTGA---CGAGTCCTCCTAGGTC----GGTTT-
TAATCGAAC---ACTGCATAGAAAAAA-CGAAACTCGATG-GAGACC--TGTTT----GT
GGAAA--TCCCG----------------TCGCACGTTGAAC----GGCGCTTT---T-GA
CGTCGGTGCGTT-----------GGAGATG---TGAAAC----------GGTCTCTTT--
--TCGATCGATTCT-GTTTCTTTC--TTTTGG------CG-TGGATGTTGTTCGAAAAAC
C----TTCTCTTTGGAT-GGA---CGGAGTT--CGTTGG-CGCGTTT-GAAACGCGGCGT
CCGCCATTA--AAAATCTCG-TG-------GCGTTGATTT----GCACAC-----AAGAC
TTCTTGCTCGAAGGAGAGAA----------CGAAA-AAAACGTTTCTGGGAGGAAAGTT-
---TCTGT--------------------GCGTCGTAGCCTTCCGTCAGTCTAAGACCTTC
GC-GT--CCCCGATGAATA-CTGGAGCCATCCAGTAGGGGAA-TGCCGTTGGATTT-GCG
C-GCTTTCTTTTT--TGTCGAATCGA-AAGCGATGCAAAAGCGTGTGTACAACAA-----
---CACTTTTCGATGCCATCCTTTT---TT-ACAG---------GGTAAGGAGGCTC---
------AAAGTTT-------GTTTGGAAAGCGCAAA----ATCAAAAA--GATTG-----
------------------------

#Ixodes_ricinus_D88884
ATCA-TATATCAAG-AGA-GGAGAATTTGTTT------T-CTACCTCGTTTTGACTGTGT
CGGATCGTGGGCA-GCACGCATGTT------TATGCTTT--CTTGCGTTG-CGTTT----
---TCA-----CGTTCTCGGAGCGATTGAAGA-----GATGGAGCAGA-TGCACGAGTTT
GGTGCGCGATGC----CACGCGT-GCGCTGA---CGAGTCCTCCTAGGTC----GGTTT-
TAATCGAAC---ACTGCATAGAAAAAA-CGAAACTCGATG-GAGACC--TGTTT----GT
GGAAA--TCCCG----------------TCGCACGTTGAAC----GGCGCTTT---T-GA
CGTCGGTGCGTT-----------GGAGATG---TGAAAC----------GGTTTCTTT--
--TCGATCGATTCT-GTTTCTTTC--TTTTGG------CG-TGGATGTTGTTCGAAAAAC
C----TTCTCTTTGGAT-GGA---CGAAGTT--CGTTGG-CGCGTTT-GAAACGCG-CGT
CCGCCATTA--AAAATCTCG-TG-------GCGTTGATTT----GCACAC-----AAGAC
TTCTTGCTCGAAGGAGAGAA----------CGAAA-AAAACGTTTCTGGGAGGAAAGTT-
---TCTGT--------------------GCGTCGTAGCCTTCCGTCAGTCTAAGACCTTC
GC-G---CTTTGATGAATA-CTGGAGCCATCCAGTAGGGGAA-TGCCGTTGGATTT-GCG
C-GCTTTCTTTTT--TGTCGAATCGA-AAGCGATGCAAAAGCGTGTGTACAACAA-----
---CACTTTTCGATGCCATCCTTTT---TT-ACAG---------GGTAAGGAGGCTC---
------AAAGTTTTT-----GTTTGGAAAGCGCAAA----ATCAAAAAA-GATTG-----
------------------------

#Ixodes_ricinus_D88880
ATCA-TATATCAAG-AGA-GGAGAATTTGTTT------T-CTACCTCGTTTTGACTGTGT
CGGATCGTGGGCA-GCACGCATGTT------TATGCTTT--CTTGCGTTG-CGTTT----
---TCA-----CGTTCTCGGAGCG------GA-----GATGGAGCAAA-TGCACGAGTT-
GGTGCGCGATGC----CACGCGT-GCGCTGA---CGAGTCCTCCTAGGTC----GGTTT-
TAATCGAAC---ACTGCATAGAAAAAA-CGAAACTCGATG-GAGACC--TGTTT----GT
GGAAA--TCCCG----------------TCGCACGTTGAAC----GGCGCTTT---T-GA
CGTCGGTGCGTT-----------GGAGATG---TAAAAC----------GGTTTCTTT--
--TCGATCGATTCT-GTTTCTTTC--TTTTGG------CG-TGGATGTTGTTCGAAAAAC
C----TTCT-TT-GGAT-GGA---CGGAGTT--CGTTGG-CGCGTTT-GAAACGCGGCGT
CCGCCATTA--AAAATCTCG-TG-------GCGTTGATTT----GCAC------------
TTCTTGCTCGAAGGAGAGAA----------CGAGA-AAAACGTTTCTGGGAGGAAAGTTC
A--TTTTT--------------------GCGTCGTAGCCTTCCGTCAGTCTAAGACCTTC
GC-GT--CCCCGATGAATATCTGGAGCCATCCAGTAGGGGAA-TGCCGTTGGATTT-GCG
CTGCTTTCTTTTT--TGTCGAATCGA-AAGCGATGCAAAAGCGTGTGTACAACAA-----
---CGCTTTTCGATGCCATCCTTTT---TTTACAG---------GGTAAGGAGGCTC---
------AAAGTTTT------GTTTGGAAAGCGCAAA----ATCAAAAAAAGATTG-----
------------------------

#Ixodes_ricinus_D88879
ATCA-TATATCAAG-AGA-GGAGAATTTGTTT------TTCTACCTCGTTTTGACTGTGT
CGGATCGTGGGCA-GCACGCATGTT------TATGCTTT--CTTGCGTTG-CGTTT----
---TCA-----CGTTCTCGGAGCGATTGAAGA-----GATGGAGCAAA-TGCACGAGTT-
GGTGCGCGATGC----CACGCGT-GCGCTGA---CGAGTCCTCCTAGGTC----GGTTT-
TAATCGAAC---ACTGCATAGAAAAAA-CGAAACTCGATG-GAGACC--TGTTT----GT
GGAAA--TCCCG----------------TCGCACGTTGAAC----GGCGCTTT---T-GA
CGTCGGTGCGTT-----------GGAGATG---TGAAAC----------GGTTTCTTT--
--TCGATCGATTCT-GTTTCTTTC--TTTTGG------CG-TGGATGTTGTTCGAAAAAC
C----TTCT--TTGGAT-GGA---CGGAGTT--CGTTGG-CGCGTTT-GAAACGCGGCGT
CCGCCATTA--AAAATCTCG-TG-------GCGTTGATTT----GCACAC-----AAGAC
TTCTTGCTCGAAGGAGAGAA----------CGAGATAAAACGTTTCTGGGAGGAAAGTT-
---TCTGT--------------------GCGTCGTAGCCTTCCGTCAGTCTAAGACCTTC
GC-GT--CCCCGATGAATA-CTGGAGCCATCCAGTAGGGGAA-TGCCGTTGGATTT-GCG
C-GCTTTCTTTCT--TGTCGAATCGA-AAGCGATGCAAAAGCGTGTGTACGACAA-----
---CACTTTTCGATGCCATCCTTTT---TTTACAG---------GGTAAGGAGGCTC---
------AAAGTTTTT-----GTTTGGAAAGCGCAAA----ATCAAAAAA-GATTG-----
------------------------

#Ixodes_scapularis_L22274
ATCA-TATATCAAG-AGA-GGAGAATTTGTTT------T-CTACCTCGTTTTGACTGTGT
CGGATCGTGGGCA-GCACGCAGTTT------TATGCTTT--CTTGCGTTG-CGTTT----
---TCT-----T----------------------------TGAGCAAA-TGCACGAGTG-
---GTGCGATTG----CACGCGT-GCGCTTAA-CCA-GTCCTCCTCCTCCTACGAGTTT-
TTATTGAAC---ACTGCATGGGAAAA--CGAAACTCGATG-GATACC--G-TTT----GT
GGAAAA-TCCCGTACCAAAAAAA-TCTTTCGCACGTTGAAC----GGCGCT-----GTGA
CGTCGGTGCGTTAGAAA-----CGGAGATT---TGAAAC----------GGTTTCTTT--
--TCGATCGATTCT-GTTTTCTTT------GG------CG-TGGATGTTGTTCGAGT---
----GGAAAAA-CCGTG-GGA---CGGAGTTGGCGTTGG-GCCGTT--GAAACGCGGCGT
CGGCAAATG--TAAATCTCG-TG-------GCGTTGATTT----------------GCAC
-----------AAAAAAAAG----------AAAAA-----CGCTTCTGGGAGGAAAGTT-
----TTTT--------------------GCGTCGTAGCCTTCCGTCAGTCTAAGACCTTC
GC-GT--CCCCGATGAATA-CTGGAGCCATCCAGTAGGGGAA-TGCCGTTGGATT--GCG
C-GCTTTCTTTTT--TGTCGAATCGA-AAGCGATGCAAA-GCGTGTGTACAACAA-----
---C-TGTTAGTTCGCTATCCTTTTGTGTTTTTGA----CATGTGGTAAGGAGGC-----
------GAAGTTTTT------GTTGGAAAGCACACA----AAATGAATTG----------
------------------------

#Ixodes_scapularis_L22276
ATCA-TATATCAAG-AGA-GGAGAATTTGTTT------T-CTACCTCGTTTTGACTGTGT
CGGATCGTGGGCA-GCACGCAGTTT------TATGCTTT--CTTGCGTTG-CGTTT----
---TCT-----T----------------------------TGAGCAAA-TGCACGAGTG-
---GTGCGATTG----CACGCGT-GCGCTTAA-CCA-GTCCTCCTCCTCCTACGAGTTT-
TTATCGAAC---ACTGCATGGGAAAA--CGAAACTCGATG-GATACC--G-TTT----GT
GGAAAA-TCCCGTACCAAAAAAA-TCTTTCGCACGTTGAAC----GGCGCT-----GTGA
CGTCGGTGCGTTAGAAA-----CGGAGATT---TGAAAC----------GGTTTCTTT--
--TCGATCGATTCT-GTTTTCTTT------GG------CG-TGGATGTTGTTCGAGT---
----GGAAAAAACCGTG-GGA---CGGAGTTGGCGTTGG-GCCGTT--GAAACGCGGCGT
CGGCAAATG--TAAATCTCG-TG-------GCGTTGATTT----------------GCAT
-----------AAAAAAAAG----------AAAAA-----CGCTTCTGGGAGGAAAGTT-
----TTTT--------------------GCGTCGTAGCCTTCCGTCAGTCTAAGTCCTTC
GC-GT--CCCCGATGAATA-CTGGAGCCATCCAGTAGGGGAA-TGCCGTTGGATT--GCG
C-GCTTTCTTTTT--TGTCGAATCGA-AAGCGATGCAAA-GCGTGTGTACAACAA-----
---C-TGTTAGTTCGCCATCCTTTTGTGTTTTTGA----CATGTGGTAAGGAGGC-----
------GAAGTTTTT------GTTGGAAAGCGCACA----AAATGAATTG----------
------------------------

#Ixodes_scapularis_L22273
ATCA-TATATCAAG-AGA-GGAGAATTTGTTT------T-CTACCTCGTTTTGACTGTGT
CGGATCGTGGGCA-GCACGCAGTTT------TATGCTTT--CTTGCGTTG-CGTTT----
---TCT-----T----------------------------TGAGCAAA-TGCACGAGTG-
---GTGCGATTG----CACGCGT-GCGCTTAA-CCA-GTCCTCCTCCTCCTACGAGTTT-
TTATCGAAC---ACTGCATGGGAAAA--CGAAACTCGATG-GATACC--G-TTT----GT
GGAAAA-TCCCGTACCAAAAAAA-TCTTTCGCACGTTGAAC----GGCGCT-----GTGA
CGTCGGTGCGTTAGAAA-----CGGAGATT---TGAAAC----------GGTTTCTTT--
--TCGATCGATTCT-GTTTTCTTT------GG------CG-TGGATGTTGTTCGAGT---
----GGAAAAAACCGTG-GGA---CGGAGTTGGCGTTGG-GCCGTT--GAAACGCGGCGT
CGGCAAATG--TAAATCTCG-TG-------GCGTTGATTT----------------GCAT
-----------AAAAAAAAG----------AAAAA-----CGCTTCTGGGAGGAAAGTT-
----TTTT--------------------GCGTCGTAGCCTTCCGTCAGTCTAAGTCCTTC
GC-GT--CCCCGATGAATA-CTGGAGCCATCCAGTAGGGGAA-TGCCGTTGGATT--GCG
C-GCTTTCTTTTT--TGTCGAATCGA-AAGCGATGCAAA-GCGTGTGTACAACAA-----
---C-TGTTAGTTCGCCATCCTTTTGTGTTTTTGA----CATGTGGTAAGGAGGC-----
------GAAGTTTTT------GTTGGAAAGCGCACA----AAATGAATTG----------
------------------------

#Ixodes_scapularis_L22275
ATCA-TATATCAAG-AGA-GGAGAATTTGTTT------T-CTACCTCGTTTTGACTGTGT
CGGATCGTGGGCA-GCACGCAGTTT------GATGCTTT--CTTGCGTTG-CGTTT----
---TCT-----T----------------------------TGAGCAAA-TGCACGAGTG-
---GTGCGATTG----CACGTGT-GCGCTTAA-CCA-GTCCTCCTCCTCCTACGAGTTT-
TTATCGAAC---ACTGCATGGGAAAA--CGAAACTCGATG-GATACC--G-TTT----GT
GGAAAA-TCCCGTACCAAAAAAA-TCTTTCGCACGTTGAAC----GGCGCT-----GTGA
CGTCGGTGCGTTAGAAA-----CGGAGATT---TGAAAC----------GGTTTCTTT--
--TCGATCGATTCT-GTTTTCTTT------GG------CG-TGGATGTTGTTCGAGT---
----GGAAAAA-CCGTG-GGA---CGGAGTTGGCGTTGG-GCCGTT--GAAACGCGGCGT
CGGCAAATG--TAAATCTCG-TG-------GCGTTGATTT----------------GCAC
G----------AAAAAAAAG----------AAAAA-----CGCTTCTGGGAGGAAAGTT-
----TTTT--------------------GCGTCGTAGCCTTCCGTCAGTCTAAGACCTTC
GC-GT--CCCCGATGAATA-CTGGAGCCATCCAGTAGGGGAA-TGCCGTTGGATT--GCG
C-GCTTTCTTTTT--TGTCGAATCGA-AAGCGATGCAAA-GCGTGTGTACAACAA-----
---C-TGTTAGTTCGCCATCCTTTTGTGTTTTTGA----CATGTGGTAAGGAGGC-----
------GAAGTTTTT------GCTGGAAAGCGCACA----AAATGAATTG----------
------------------------

#Ixodes_scapularis_FR854232
--CA-TATATCAAG-AGA-GGAGAATTTGTTT------T-CTACCTCGTTTTGACTGTGT
CGGATCGTGGGCA-GCACGCAGTTT------TATGCTTT--CTTGCGTTG-CGTTT----
---TCT-----T----------------------------TGAGCAAA-TGCACGAGTG-
---GTGCGATTG----CACGCGT-GCGCTTAA-CCA-GTCCTCCTCCTCCTACGAGTTT-
TTATCGAAC---ACTGCATGGGAAAA--CGAAACTCGATG-GATACC--G-TTT----GT
GGAAAA-TCCCGTACCAAAAAAA-TCTTTCGCACGTTGAAC----GGCGCT-----GTGA
CGTCGGTGCGTTAGAAA-----CGGAGATT---TGAAAC----------GGTTTCTTT--
--TCGATCGATTCT-GTTTTCTTT------GG------CG-TGGATGTTGTTCGAGT---
----GGAAAAA-CCGTG-GGA---CGGAGTTGGCGTTGG-CGCGTT--GAAACGCGGCGT
CGGCAAATG--TAAATCTCG-TG-------GCGTTGATTT----------------GCAC
A----------AAAAAAAAG----------AAAAA-----CGCTTCTGGGAGGAAAGTT-
----TTTT--------------------GCGTCGTAGCCTTCCGTCAGTCTAAGACCTTC
GC-GT--CCCCGATGAATA-CTGGAGCCATCCAGTAGGGGAA-TGCCGTTGGATT--GCG
C-GCTTTCTTTTT--TGTCGAATCGA-AAGCGATGCAAA-GCGTGTGTACAACAA-----
---C-TGTTAGTTCGCCATCCTTTTGTGTTTTTGA----CATGTGGTAAGGAGGC-----
------GAAGTTTTT------GTTGGAAAGCGCACA----AAATGAATTG----------
------------------------

#Ixodes_tanuki_D88886
ATCA-TATATCAAG-AGAGG-AGAATTTTTTT----AGTTCTACCTCGTTTTGACTGTGT
CGGATCGTGGGCA-GCACGCAATTT------TATACTTT--CTTGCGTTG-CGTTTTTCC
CAATTCCTTGCTTTCGGAGCGAAATGTACACACTG--GAGAGAGCAAA-TGCACGAGTG-
---TTGCGAT-G----C-CAGGT-GCGCTCA---CGAAACATGACGATGTCCGCTTTCTT
TTGAGCAA-----CTGCA-TAGAAAACGAACTCTCTTTTGAGGAGACACCGTTT----GT
GGA-AA-TCTCGAAAGA---GGAAACTTTCGCACGTTGAAC----GGCGCTC-----AGA
CGTCGGTGCGTTGGAAA-----CTTTCTTT----GGGAT----------TGAAACGGT--
-TTGTACGTTTTCTTTTGGCGTGGA----TGT------TG-TTCGAGAATTCA-------
------------GGACTTGAG---TTTCGTTT-----GAAG-CGTT--GAAACGCG-CGT
CCGCAT--T--TTGATCTTG-TG-------GCGTTGATTT----GCACACTGGGTTGTAC
GCTGTTTTTGCCCGAGAGAAACGGA--AAAAAAGGAAAGACGTTTCTGGGAGGAAAGTT-
----TTTT--------------------GCGTCGTAGCCTTCCGTCAGTCTAAGACCTTC
GC-GT--CCCCGATGAATA-CTGGAGCCATCCAGTAGGGGAA-TGCCGTTGGATT--GCG
C-GCTTTCTTTTTT--GTCGAATCGA-AAGCGATGCACGCGCCTGTACACACAAAA--AA
CGAAACTCTTTTTCGCCATCCTTTTTG----ATAT------GGAGGTAAGGAGACGAAAA
AAAAAAAGAGAATTTGTTTTTGTTTTGGAAAGCGCAAACAAAATATAATTTT--------
------------------------

#Ixodes_tanuki_D88887
ATCA-TATATCAAG-AGAGG-AGAATTTTTTT----AGTTCTACCTCGTTTTGACTGTGT
CGGATCGTGGGCA-GCACGCAATTT------TATACTTT--CTTGCGTTG-CGTTTTTCC
CAATTCCTTGCTTTCGGAGCGAAATGTACACACTG--GAGAGAGCAAA-TGCACGAGTG-
---TTGCGAT-G----CACGCGT-GCGCTCA---CGAAACATGAGGATGTCCGCTTTCTT
TTGAGCAA-----CTGCA-TAGAAAACGAACTCTCTTTTGAGGAGACACCGTTT----GT
GGA-AA-TCTCGAAAGA---GGAAACTTTCGCACGTTGAAC----GGCGCTC-----AGA
CGTCGGTGCGTTGGAAA-----CTTTCTTT----GGGAT----------TGAAACGGT--
-TTGTACGTTTTCTTTTGGCGTGGA----TGT------TG-TTCGAGAATTCA-------
------------GGACTTGAG---TTTCGTTT-----GAAGGCGTT--GAAACGCG--GT
CCGCAT--T--TTGATCTTG-TG-------GCGTTGATTT----GCACACTGGGTTGTAC
GCTGTTTTTGCCCGAGAGAAACGGA--AAAAAAGGAAAGACGTTTCTGGGAGGAAAGTT-
----TTTT--------------------GCGTCGTAGCCTTCCGTCAGTCTAAGACCTTC
GC-GT--CCCCGATGAATA-CTGGAGCCATCCAGTAGGGGAA-TGCCGTTGGATT--GCG
C-GCTTTCTTTTTT--GTCGAATCGA-AAGCGATGCACGCGCCTGTACACACAAAA--AA
CGAAACTCTTTTTCGCCATCCTTTTTG----ATAT------GGAGGTAAGGAGACGAAAA
AAAAAAAGAGAATTTGTTTTTGTTTTGGAAAGCGCAAACAAAATATAATTTTGTCGA---
------------------------

#Ixodes_tanuki_D88885
ATCA-TATATCAAG-AGAGG-AGAATTTTTTT----AGTTCTACCTCGTTTTGACTGTGT
CGGATCGTGGGCA-GCACGCAATTT------TATACTTT--CTTGCGTTG-CGTTTTTCC
CAATTCCTTGCTTTCGGAGCGAAATGTACACACTG--GAGAGAGCAAA-TGCACGAGTG-
---TTGCGAT-G----CACGCGT-GCGCTCA---CGAAACATGACGATGTCCGCTTTCTT
TTGAGCAA-----CTGCA-TAGAAAACGAACTCTCTTTTGAGGAGACACCGTTT----GT
GGA-AA-TCTCGAAAGA---GGAAACTTTCGCACGTTGAAC----GGCGCTC-----AGA
CGTCGGTGCGTTGGAAA-----CTTTCTTT----GGGAT----------TGAAACGGT--
-TTGTACGTTTTCTTTTGGCGTGGA----TGT------TG-TTCGAGAATTCA-------
------------GGACTTGAG---TTTCGTTT-----GAAG-CGTT--GAAACGCG-CGT
CCGCAT--T--TTGATCTTG-TG-------GCGTTGATTT----GCACACTGGGTTGTAC
GCTGTTTTTGCCCGAGAGAAACGGA--AAAAAAGGAAAGACGTTTCTGGGAGGAAAGTT-
----TTTT--------------------GCGTCGTAGCCTTCCGTCAGTCTAAGACCTTC
GC-GT--CCCCGATGAATA-CTGGAGCCATCCAGTAGGGGAA-TGCCGTTGGATT--GCG
C-GCTTTCTTTTTT--GTCGAATCGA-AAGCGATGCACGCGCCTGTACACACAAAA--AA
CGAAACTCTTTTTCGCCATCCTTTTTG----ATAT------GGAGGTAAGGAGACGAAAA
AAAAAAAGAGAATTTGTTTTTGTTTTGGAAAGCGCAAACAAAATATAATTTTG-------
------------------------

#Ixodes_turdus_D88889
ATCA-TATATCAAG-AGAGGAGAAATTTGACG-----TTTCTACCTCGTTTTGACTGTGT
CGGGTCGTGGGCA-GCACGCA----------AAAACGT---TTTCCGTTT-TGTCG----
----TAG-CGACCCCTGCTCGTCGGA------------GAGAAAGAGAGCACACGCA-AT
GTCGAGGCGCGA----CGAACGT-GTGTGCG---CCCGAGTTTGTGCCGG-GCTTTCCGT
GGATACCGTTTTGCTGTAACCACTGCCATATACACGAAAACGAAGAAATGGGG-------
-AAATCCCGCCAGCAAA----CGCGCCGGCGAACGAAGGCT----TGCGAGGACG-AG--
----GAACACGAACGTGGT---CGGAGGATT--GTGACC----------GCTCGTTTT--
-ACCTCGTGCGAGCATCTTCGTTTC-GTTGGA------CGCGGGCGAGGAT-----GATT
TCTTTGT---CCCGTG---------TTGGGTGC-GGAAGTGGAAGCA-AAAAATAAAAA-
---AAGGTA--TTG-GAAAACCG-------GCACGCGGGC----GCGCGACGAATCGCGT
CTGTGGATTGCAGGGACTCTTT----CGCCGTCTGAATGGGGGAACAAACTACGAACGGA
---AAAAGTGT-----------------GCGTCGTAGCCATCCGTCAGTCTAAGACCTTC
GC-GT--CCCCGATGAATA-CTGGAGCCATCCATTAGGGGAA-CGCCGTTGGAATC-GCG
-CGCTCCTCTTTCT-CGTTTTCG----CTACACACCGC--GG-GGAATACGGTGCG----
AAGTGGAACTTGAGAGGAAGCCGTGCGAACGAGATTC-TTTTCTCTTAATTCCCCAACCC
-GCACCGCRTCCTTCATTCCAGTGGGAAGGAGCGGCGGAAAACCGGTGGA--ATGTAAAG
AGAAGACTCCCAAA-TCACATTG-

#Ixodes_turdus_D88888
ATCA-TATATCAAG-AGAGGAGAAATTTGACG-----TTTCTACCTCGTTTTGACTGTGT
CGGGTCGTGGGCA-GCACGCA----------AAAACGT---TTTCCGTTT-TGTCG----
----TAGACGACCCCTGCTCGTCGGA------------GAGAAAGAGAGCACACGCA-AT
GTCGAGGCGCGA----CGAACGT-GTGTGCG---CCCGAGTTTGTGCCGG-GCTTTCCGT
GGATACCGTTTTGCTGTAACCACTGCCATATACACGAAAACGAAGAAATGGGG-------
-AAATCCCGCCAGCAAA----CGCGCCGGCGAACGAAGGCT----TGCGAGGACG-AG--
----GAACACGAACGTGGT---CGGAGGATT--GTGACC----------GCTCGTTTT--
-ACCTCGTGCGAGCATCTTCGTTTC-GTTGGA------CGCGGGCGAGGAT-----GATT
TCTTTGT---CCCGTG---------TTGGGTGC-GGAAGTGGAAGCA-AAAAATAAAAA-
---AAGGTA--TTG-GAAAACCG-------GCACGCGGGC----GCGCGACGAATCGCGT
CTGTGGATTGCAGGGACTCTTT----CGCCGTCTGAATGGGGGAACAAACTACGAACGGA
---AAAAGTGT-----------------GCGTCGTAGCCATCCGTCAGTCTAAGACCTTC
GC-GT--CCCCGATGAATA-CTGGAGCCATCCAGTAGGGGAA-CGCCGTTGGAATC-GCG
-CGCTCCTCTTTCT-CGTTTTCG----CTACACACCGC--GG-GGAATACGGTGCG----
AAGTGGAACTTGAGAGGAAGCCGTGCGAACGAGATTC-TTTTCTCTTTATTCCCCAACCC
CGCACCGCATCCTTCATTCCAGTGGGAAGGAGCGGCGGAAAACCGGTGGACAATGTAAAG
AGAAGACTCCCAAAATCACATTG-

#Ixodes_uriae_AB030284
ATCA-TATATCAAG-AGAGGAGTAGGCATTGTC----TACCTTCCTCGTTTTGACTGTGT
CGGGTCATGGATATGTACGTCAGAGGTTTGGGTCGTTTT-CCCTCCTCGG-CGTGCGCAG
TT-GTCCGCACT-GCTTTGCGTAAGAAAGCGAGT---TCGAAAGTACGTTGAACCATTT-
-----GTGGCGG----AAAGGACTGAGTTTTGCGTGGGGCATTGTAGAATGCTTTACTAC
ATAACGAATACAACGGCAATTTGGAAC---CTTCTCGGAGAGGATGCAAAGTCT-----G
AGTGCGCTTTTGCACG-----ACAGT---GGAGCGGTGGAG----ATTGAGAGCTCGGGA
CGCGGGGATCGCGTGAAACATGCTCTCTCTT--CTATGCTT--------GGTCGAACTGT
CGATGAAGTGCGTT-GC-GTCATTTTTGCGT----GCGTCCTGGGAAGCTCTTGGCGAGT
GATTCGCGTTCCTGTTTTGCCGA-GGAAGTTG--TTTCGTATTTGT--GTATCGCGGCCT
CTGCCCCC-ATAAATTCGTCTTGCAC----GAGTGGAACA----TCGGAAA-ATTGGGCC
GATCTCGTAGAAAAGTAAAGCGGAA-AGTGCGGTGTGGTGCGCT-GTC--GAGTTGGATG
-------TCGATACA-----TTCTGAAGGCGTCGTAGTCCTCCGTCAGTCTAAGTATTTC
TC-AGTACCCCG-ATGAAAGCTGGAGCAATCCAGTTGGGGGA-AACTGTTGGAATT-GTG
TTACCTGCCTGTGG-CGCTCGAAAGA-GCGTGGGGTAAG-GCACGGGCGACACACAGAGA
GGAGCGGAAACA--AGGAAAAGGGTCCTATTCCGTGA-CTCCATCGTATATGACACATG-
------------------------------------------------------------
------------------------

#Ixodes_uriae_AB030288
ATCA-TATATCAAG-AGAGGAGTAGGCATTGTC----TACCACCCTCGTTTTGACTGTGT
CGGGT-ATG-ACA-GTACGTCAGAGGTTTGGGTCGTTTT-CCCTCCTCGG-CGTGCGCAG
TT-GTCCGCACT-GCTTTGCGTAAGAAAGCGAGT---TCGAAAGTACGTTGAACCATTT-
-----GTGGCGG----AAAGGACTGAGTTTTGCGTGGGGCATTGTAGAATGCTTTACTAC
ATAACGAATACAACGGCAATTTGGAAC---CTTCTCGGAGAGGATGCAAAGTCT-----G
AGTGCGCTTTTGCACG-----ACAGT---GGAGCGGTGGAG----ATTGAGAGCTCGGGA
CGCGGGGATCGCGTGAAACATGCTCTCTCTT--CTATGCTT--------GGTCGAACTGT
CGATGAAGTGCGTT-GC-GTCATTTTTGCGT----GCGTCCTGGGAAGCTCTTGGCGAGT
GATTCGCGTTCCTGTTTTGCCGA-GGAAGTTG--TTTCGTATTTGT--GTATCGCGGCCT
CTGCCCCC-ATAAATTCGTCTTGCAC----GAGTGGAACA----TCGGAAA-ATTGGGCC
GATCTCGTAGAAAAGTAAAGCGGAA-AGTGCGGTGTGGTGCGCT-GTC--GAGTTGGATG
-------TCGATACA-----TTCTGAAGGCGTCGTAGTCCTCCGTCAGTCTAAGTATTTC
TC-AGTACCCCG-ATGAAAGCTGGAGCAATCCAGTTGGGGGA-AACTGTTGGAATT-GTG
TTACCTGCCTGTGG-CGCTCGAAAGA-GCGTGGGGTAAG-GCACGGGCGACACACAGAGA
GGAGCGGAAACA--AGGAAAAGGGTCCTATTCCGTGA-CTCCATCGTATATGACACATG-
------------------------------------------------------------
------------------------

#Ixodes_uriae_AB030287
ATCA-TATATCAAG-AGAGGAGTAGGCATTGTC----TACCTTCCTCGTTTTGACTGTGT
CGGGTCATGGACA-TTACGTCAGAGGTTTGGGTCGTTTT-CCCTCCTCGG-CGTGCGCAG
TT-GTCCGCACT-GCTTTGCGTAAGAAAGCGAGT---TCGAAAGTACGTTGAACCATTT-
-----GTGGCGG----AAAGGACTGAGTTTTGCGTGGGGCATTGTAGAATGCTTTACTAC
ATAACGAATACAACGGCAATTTGGAAC---CTTCTCGGAGAGGATGCAAAGTCT-----G
AGTGCGCTTTTGCACG-----ACAGT---GGAGCGGTGGAG----ATTGAGAGCTCGGGA
CGCGGGGATCGCGTGAAACATGCTCTCTCTT--CTATGCTT--------GGTCGAACTGT
CGATGAAGTGCGTT-GC-GTCATTTTTGCGT----GCGTCCTGGGAAGCTCTTGGCGAGT
GATTCGCGTTCCTGTTTTGCCGA-GGAAGTTG--TTTCGTATTTGT--GTATCGCGGCCT
CTGCCCCC-ATAAATTCGTCTTGCAC----GAGTGGAACA----TCGGAAA-ATTGGGCC
GATCTCGTAGAAAAGTAAAGCGGAA-AGTGCGGTGTGGTGCGCT-GTC--GAGTTGGATG
-------TCGATACA-----TTCTGAAGGCGTCGTAGTCCTCCGTCAGTCTAAGTATTTC
TC-AGTACCCCG-ATGAAAGCTGGAGCAATCCAGTTGGGGGA-AACTGTTGGAATT-GTG
TTACCTGCCTGTGG-CGCTCGAAAGA-GCTGGGGGTAAG-GCACGGGCGACACACAGAGA
GGAGCGGAAACA--AGGAAAAGGGTCCTATTCCGTGA-CTCCATCGTATATGACACATG-
------------------------------------------------------------
------------------------

#Ixodes_uriae_AB030291
ATCA-TATATCAAG-AGAGGAGTAGGCATTGTC----TACCTTCCTCGTTTTGACTGTGT
CGGGTCATGGACA-GTACGTCAGAGGTTTGGGTCGTTTT-CCCTCCTCGG-CGTGCGCAG
TT-GTCCGCACT-GCTTTGCGTAAGAAAGCGAGT---TCGAAAGTACGTTGAACCATTT-
-----GTGGCGG----AAAGGACTGAGTTTTGCGTGGGGCATTGTAGAATGCTTTACTAC
ATAACGAATACAACGGCAATTTGGAAC---CTTCTCGGAGAGGATGCAAAGTCT-----G
AGTGCGCTTTTGCACG-----ACAGT---GGAGCGGTGGAG----ATTGAGAGCTCGGGA
CGCGGGGATCGCGTGAAACATGCTCTCTCTT--CTATGCTT--------GGTCGAACTGT
CGATGAAGTGCGTT-GC-GTCATTTTTGCGT----GCGTCCTGGGAAGCTCTTGGCGAGT
GATTCGCGTTCCTGTTTTGCCGA-GGAAGTTG--TTTCGTATTTGT--GTATCGCGGCCT
CTGCCCCC-ATAAATTCGTCTTGCAC----GAGTGGAACA----TCGGAAA-ATTGGGTC
GATCTCGTAGAAAAGTAAAGCGGAA-AGTGCGGTGTGGTGCGCT-GTC--GAGTTGGATG
-------TCGATACA-----TTCTGAAGGCGTCGTAGTCCTCCGTCAGGCTAAGTATTTC
TC-AGTACCCCG-ATGAAAGCTGGAGCAATCCAGTTGGGGGA-AACTGTTGGAATT-GTG
TTACCTGCCTGTGG-CGCTCGAAAGA-GCGTGGGGTAAG-GCACGGGCGACACACAGAGA
GGAGCGGAAACA--AGGAAAAGGGTCCTATTCCGTGA-CTCCATCGTATATGACACATG-
------------------------------------------------------------
------------------------

#Ixodes_uriae_AB030292
ATCA-TATATCAAG-AGAGGAGTAGGCATTGTC----TACCTTCCTCGTTTTGACTGTGT
CGGGTCATGGACA-GTACGTCAGAGGTTTGGGTCGTTTT-CCCTCCTCGG-CGTGCGCAG
TT-GTCCGCACT-GCTTTGCGTAAGAAAGCGAGT---TCGAAAGTACGTTGAACCATTT-
-----GTGGCGG----AAAGGACTGAGTTTTGCGTGGGGCATTGTAGAATGCTTTACTAC
ATAACGAATACAACGGCAATTTGGAAC---CTTCTCGGAGAGGATGCAAAGTCT-----G
AGTGCGCTTTTGCACG-----ACAGT---GGAGCGGTGGAG----ATTGAGAGCTCGGGA
CGCGGGGATCGCGTGAAACATGCTCTCTCTT--CTATGCTT--------GGTCGAACTGT
CGATGAAGTGCGTT-GC-GTCATTTTTGCGT----GCGTCCTGGGAAGCTCTTGGCGAGT
GATTCGCGTTCCTGTTTTGCCGA-GGAAGTTG--TTTCGTATTTGT--GTATCGCGGCCT
CTGCCCCC-ATAAATTCGTCTTGCAC----GAGTGGAACA----TCGGAAA-ATTGGGTC
GATCTCGTAGAAAAGTAAAGCGGAA-AGTGCGGTGTGGTGCGCT-GTC--GAGTTGGATG
-------TCGATACA-----TTCTGAAGGCGTCGTAGTCCTCCGTCAGTCTAAGTATTTC
TC-AGTACCCCG-ATGAAAGCTGGAGCAATCCAGTTGGGGGA-AACTGTTGGAATT-GTG
TTACCTGCCTGTGG-CGCTCGAAAGA-GCGTGGGGTAAG-GCACGGGCGACACACAGAGA
GGAGCGGAAACA--AGGAAAAGGGTCCTATTCCGTGA-CTCCATCGTATATGACACATG-
------------------------------------------------------------
------------------------

#Ixodes_uriae_AB030290
ATCA-TATATCAAG-AGAGGAGTAGGCATTGTC----TACCTTCCTCGTTTTGACTGTGT
CGGGTCATGGACA-GTACGTCAGAGGTTTGGGTCGTTTT-CCCTCCTCGG-CGTGCGCAG
TT-GTCCGCACT-GCTTTGCGTAAGAAAGCGAGT---TCGAAAGTACGTTGAACCATTT-
-----GTGGCGG----AAAGGACTGAGTTTTGCGTGGGGCATTGTAGAATGCTTTACTAC
ATAACGAATACAACGGCAATTTGGAAC---CTTCTCGGAGAGGATGCAAAGTCT-----G
AGTGCGCTTTTGCACG-----ACAGT---GGAGCGGTGGAG----ATTGAGAGCTCGGGA
CGCGGGGATCGCGTGAAACATGCTCTCTCTT--CTATGCTT--------GGTCGAACTGT
CGATGAAGTGCGTT-GC-GTCATTTTTGCGT----GCGTCCTGGGAAGCTCTTGGCGAGT
GATTCGCGTTCCTGTTTTGCCGA-GGAAGTTG--TTTCGTATTTGT--GTATCGCGGCCT
CTGCCCCC-ATAAATTCGTCTTGCAC----GAGTGGAACA----TCGGAAA-ATTGGGTC
GATCTCGTAGAAAAGTAAAGCGGAA-AGTGCGGTGTGGTGCGCT-GTC--GAGTTGGATG
-------TCGATACA-----TTCTGAAGGCGTCGTAGTCCTCCGTCAGTCTAAGTATTTC
TC-AGTACCCCG-ATGAAAGCTGGAGCAATCCAGTTGGGGGA-AACTGTTGGAATT-GTG
TTACCTGCCTGTGG-CGCTCGAAAGA-GCGTGGGGTAAG-GCACGGGCGACACACAGAGA
GGAGCGGAAACA--AGGAAAAGGGTCCTATTCCGTGA-CTCCATCGTATATGACACATG-
------------------------------------------------------------
------------------------

#Ixodes_uriae_D88297
ATCA-TATATCAAG-AGAGGAGTAGGCATTGTC----TACCTTCCTCGTTTTGACTGTGT
CGGGTCATGGACA-GTACGTCAGAGGTTTGGGTCGTTTT-CCCTCCTCGG-CGTGCGCAG
TT-GTCCGCACT-GCTTTGCGTAAGAAAGCGAGT---TCGAAAGTACGTTGAACCATTT-
-----GTGGCGG----AAAGGACTGAGTTTTGCGTGGGGCATTGTAGAATGCTTTACTAC
ATAACGAATACAACGGCAATTTGGAAC---CTTCTCGGAGAGGATGCAAAGTCT-----G
AGTGCGCTTTTGCACG-----ACAGT---GGAGCGGTGGAG----ATTGAGAGCTCGGGA
CGCGGGGATCGCGTGAAACATGCTCTCTCTT--CTATGCTT--------GGTCGAACTGT
CGATGAAGTGCGTT-GC-GTCATTTTTGCGT----GCGTCCTGGGAAGCTCTTGGCGAGT
GATTCGCGTTCCTGTTTTGCCGA-GGAAGTTG--TTTCGTATTTGT--GTATCGCGGCCT
CTGCCCCC-ATAAATTCGTCTTGCAC----GAGTGGAACA----TCGGAAA-ATTGGGCC
GATCTCGTAGAAAAGTAAAGCGGAA-AGTGCGGTGTGGTGCGCT-GTC--GAGTTGGATG
-------TCGATACA-----TTCTGAAGGCGTCGTAGTCCTCCGTCAGTCTAAGTATTTC
TC-AGTACCCCG-ATGAAAGCTGGAGCAATCCAGTTGGGGGA-AACTGTTGGAATT-GTG
TTACCTGCCTGTGG-CGCTCGAAAGA-GCGTGGGGTAAG-GCACGGGCGACACACAGAGA
GGAGCGGAAACA--AGGAAAAGGGTCCTATTCCGTGA-CTCCATCGTATATGACACATG-
------------------------------------------------------------
------------------------

#Ixodes_uriae_D88306
ATCA-TATATCAAG-AGAGGAGTAGGCATTGTC----TACCTTCCTCGTTTTGACTGTGT
CGGGTCATGGACA-GTACGTCAGAGGTTTGGGTCGTTTT-CCCTCCTCGT-CGTGCGCAG
TT-GTCCGCACT-GCTTTGCGTAAGAAAGCGAGT---TCGAAAGTACGTTGAACCATTT-
-----GTGGCGG----AAAGGACTGAGTTTTGCGTGGGGCATTGTAGAATGCTTTACTAC
ATAACGAATACAACGGCAATTTGGAAC---CTTCTCGGAGAGGATGCAAAGTCT-----G
AGTGCGCTTTTGCACG-----ACAGT---GGAGCGGTGGAG----ATTGAGAGCTCGGGA
CGCGGGGATCGCGTGAAACATGCTCTCTCTT--CTATGCTT--------GGTCGAACTGT
CGATGAAGTGCGTT-GC-GTCATTTTTGCGT----GCGTCCTGGGAAGCTCTTGGCGAGT
GATTCGCGTTCCTGTTTTGCCGA-GGAAGTTG--TTTCGTATTTGT--GTATCGCGGCCT
CTGCCCCC-ATAAATTCGTCTTGCAC----GAGTGGAACA----TCGGAAA-ATTGGGTC
GATCTCGTAGAAAAGTAAAGCGGAA-AGTGCGGTGTGGTGCGCT-GTC--GAGTTGGATG
-------TCGATACA-----TTCTGAAGGCGTCGTAGTCCTCCGTCAGTCTAAGTATTTC
TC-AGTACCCCG-ATGAAAGCTGGAGCAATCCAGTTGGGGGA-AACTGTTGGAATT-GTG
TTACCTGCCTGTGG-CGCTCGAAAGA-GCGTGGGGTAAG-GCACGGGCGACACACAGAGA
GGAGCGGAAACA--AGGAAAAGGGTCCTATTCCGTGA-CTCCATCGTATATGACACATG-
------------------------------------------------------------
------------------------

#Ixodes_uriae_D88303
ATCA-TATATCAAG-AGAGGAGTAGGCATTGTC----TACCTTCCTCGTTTTGACTGTGT
CGGGTCATGGACA-GTACGTCAGAGGTTTGGGTCGTTTT-CCCTCCTCGT-CGTGCGCAG
TTGT-CCGCACT-GCTTTGCGTAAGAAAGCGAGT---TCGAAAGTACGTTGAACCATTT-
-----GTGGCGG----AAAGGACTGAGTTTTGCGTGGGGCATTGTAGAATGCTTTACTAC
ATAACGAATACAACGGCAATTTGGAAC---CTTCTCGGAGAGGATGCAAAGTCT-----G
AGTGCGCTTTTGCACG-----ACAGT---GGAGCGGTGGAG----ATTGAGAGCTCGGGA
CGCGGGGATCGCGTGAAACATGCTCTCTCTT--CTATGCTT--------GGTCGAACTGT
CGATGAAGTGCGTT-GC-GTCATTTTTGCGT----GCGTCCTGGGAAGCTCTTGGCGAGT
GATTCGCGTTCCTGTTTTGCCGA-GGAAGTTG--TTTCGTATTTGT--GTATCGCGGCCT
CTGCCCCC-ATAAATTCGTCTTGCAC----GAGTGGAACA----TCGGAAA-ATTGGGTC
GATCTCGTAGAAAAGTAAAGCGGAA-AGTGCGGTGTGGTGCGCT-GTC--GAGTTGGATG
-------TCGATACA-----TTCTGAAGGCGTCGTAGTCCTCCGTCAGTCTAAGTATTTC
TC-AGTACCCCG-ATGAAAGCTGGAGCAATCCAGTTGGGGGA-AACTGTTGGAATT-GTG
TTACCTGCCTGTGG-CGCTCGAAAGA-GCGTGGGGTAAG-GCACGGGCGACACACAGAGA
GGAGCGGAAACA--AGGAAAAGGGTCCTATTCCGTGA-CTCCATCGTATATGACACATG-
------------------------------------------------------------
------------------------

#Ixodes_uriae_D88305
ATCA-TATATCAAG-AGAGGAGTAGGCATTGTC----TACCTTCCTCGTTTTGACTGTGT
CGGGTCATGGACA-GTACGTCAGAGGTTTGGGTCGTTTT-CCCTCCTCGT-CGTGCGCAG
TTTGTCCGCACT-GCTTTGCGTAAGAAAGCGAGT---TCGAAAGTACGTTGAACCATTT-
-----GTGGCGG----AAAGGACTGAGTTTTGCGTGGGGCATTGTAGAATGCTTTACTAC
ATAACGAATACAACGGCAATTTGGAAC---CTTCTCGGAGAGGATGCAAAGTCT-----G
AGTGCGCTTTTGCACG-----ACAGT---GGAGCGGTGGAG----ATTGAGAGCTCGGGA
CGCGGGGATCGCGTGAAACATGCTCTCTCTT--CTATGCTT--------GGTCGAACTGT
CGATGAAGTGCGTT-GC-GTCATTTTTGCGT----GCGTCCTGGGAAGCTCTTGGCGAGT
GATTCGCGTTCCTGTTTTGCCGA-GGAAGTTG--TTTCGTATTTGT--GTATCGCGGCCT
CTGCCCCCCATAAATTCGTCTTGCAC----GAGTGGAACA----TCGGAAA-ATTGGGTC
GATCTCGTAGAAAAGTAAAGCGGAA-AGTGCGGTGTGGTGCGCT-GTC--GAGTTGGATG
-------TCGATACA-----TTCTGAAGGCGTCGTAGTCCTCCGTCAGTCTAAGTATTTC
TC-AGTACCCCG-ATGAAAGCTGGAGCAATCCAGTTGGGGGA-AACTGTTGGAATT-GTG
TTACCTGCCTGTGG-CGCTCGAAAGA-GCGTGGGGTAAG-GCACGGGCGACACACAGAGA
GGAGCGGAAACA--AGGAAAAGGGTCCTATTCCGTGA-CTCCATCGTATATGACACATG-
------------------------------------------------------------
------------------------

#Ixodes_uriae_D88307
ATCA-TATATCAAG-AGAGGAGTAGGCATTGTC----TACCTTCCTCGTTTTGACTGTGT
CGGGTCATGGACA-GTACGTCAGAGGTTTGGGTCGTTTT-CCCTCCTCGT-CGTGCGCAG
TTGTTCCGCACTTGCTTTGCGTAAGAAAGCGAGT---TCGAAAGTACGTTGAACCATTT-
-----GTGGCGG----AAAGGACTGAGTTTTGCGTGGGGCATTGTAGAATGCTTTACTAC
ATAACGAATACAACGGCAATTTGGAAC---CTTCTCGGAGAGGATGCAAAGTCT-----G
AGTGCGCTTTTGCACG-----ACAGT---GGAGCGGTGGAG----ATTGAGAGCTCGGGA
CGCGGGGATCGCGTGAAACATGCTCTCTCTT--CTATGCTT--------GGTCGAACTGT
CGATGAAGTGCGTT-GC-GTCATTTTTGCGT----GCGTCCTGGGAAGCTCTTGGCGAGT
GATTCGCGTTCCTGTTTTGCCGA-GGAAGTTG--TTTCGTATTTGT--GTATCGCGGCCT
CTGCCCCC-ATAAATTCGTCTTGCAC----GAGTGGAACA----TCGGAAA-ATTGGGTC
GATCTCGTAGAAAAGTAAAGCGGAA-AGTGCGGTGTGGTGCGCT-GTC--GAGTTGGATG
-------TCGATACA-----TTCTGAAGGCGTCGTAGTCCTCCGTCAGTCTAAGTATTTC
TC-AGTACCCCG-ATGAAAGCTGGAGCAATCCAGTTGGGGGA-AACTGTTGGAATT-GTG
TTACCTGCCTGTGG-CGCTCGAAAGA-GCGTGGGGTAAG-GCACGGGCGACACACAGAGA
GGAGCGGAAACA--AGGAAAAGGGTCCTATTCCGTGA-CTCCATCGTATATGACACATG-
------------------------------------------------------------
------------------------
