# Supplementary material for: Assessment of four DNA fragments (COI, 16S rDNA, ITS2, 12S rDNA) for species identification of the Ixodida (Acari: Ixodida)
Source: Parasit Vectors. 2014 Mar 3;7:93. doi: 10.1186/1756-3305-7-93 (PMC3945964; doi:10.1186/1756-3305-7-93)
Supplement: Additional file 8 — Appendix S3. The unscreened data set. [file 1756-3305-7-93-S8.zip › Appendix.S3/unscreed sequences/unscreened ITS2/unscreened Rhipicephalus ITS2.meg]

#mega
!Title Phylogenetic Analysis;
!Format DataType=DNA indel=-;

#Rhi_appendiculatus_DQ901354
-----ATATCAAGAGAGACTTCGGCGCACAAGGGAACGTGGGCCGTCGACTCGTTTTGAC
CGCGTCGGCATCATGGACAGCACGTGGAACGCAATA--GCACGCGC---CGACTGCCGCT
CGAAG-------GCGAGACGGCGGCGA--C-CGCCGTGTCGGAG-CTCGAC---CGAAAC
G--GGGCGACCGACAGCACTGAGG-TG-ACGGCACCATCAAA-GACCGCCGCAGG-ACTC
--GAATCGGAAAGA---GCCTGCAGGGAAAG-CGCGG-TCGA-GGTG-TCCGACTCCTCT
CTGCGACCGAGAGCGCGAGAT-ATGCGAGAGACTCGGAAGCGC-CACTTGAACGCACGG-
----------AGAGCGAAA-GCCGGCCAGCTAGCT------------CGAAGTGCGAA-G
TG-CGCGTGATCGCATTTTTC--TCGTGCCTGTTGCCCTCGGAGTAAGCCGGGTTG-CCC
GCGTACCGGGCGCTCGAAC-ACGCGA--CGGTGCTGGTGCCCC-TCCGGGCTCT-GCCGC
ACGAACA-GGGAACGTTCGCG-CGCTGAGCG--GGGAGGTGAGGGGC--GCGCCCGAT-T
AAGCGGTTCGGTGCGTACGTGGTAT----GCGGGGAGAACTG---CACGGCGACTCGTCG
CGAAGCGGAAAA---TGTCTCCCGCACGAGTTGGCGCCACGTTGGCGAAGCTTC-AAGCG
TTCCCGTCGTAGTCCGCCGTCGGTCCAAGTGCTTCGCAGTTCCCGTCCCGTACAAAA--C
TGGGCCACTCCAGTTGGGGCGGGGGCGACGCTACAC---GAGACGATGCCTCT-CGCCAG
GCCGCGAGCC----GCCT--TGGGGCGGC-----CGG-CCTCGGCGGTGTTTGGGCTTAT
CGA-CACG-GTCGTTTATCACGCAACTGCTCGGACGACGCACGCGTGCAGCGGGAT----
ACCGCTTGCCAGCCTTGTGAAGATGTGGCCCTGTACAGGGT-TGCGGGCGCACTTGGTAG
GGCGTCGTACTCGGTTCGCGATGGGTTTACGAACGTGTCCCGTC-ACTTCCAA-GTCACA
CCGGTTGTGCGCCGCACGCGCGCAGCGGGGAA---GCCG-ATTGCCAGCCTTGTGAAG--
------------------------------------------------------------
----------------------------

#Rhi_appendiculatus_DQ901352
-----ATATCAAGAGAGACTTCGGCGCACAAGGGAACGTGGGCCGTCGACTCGTTTTGAC
CGCGTCGGCATCATGGACAGCACGTGGAACGCAATA--GCACGCGC---CGACTGCCGCT
CGAAG-------GCGAGACGGCGGCGA--C-CGCCGTGTCGGAG-CTCGAC---CGAAAC
G--GGGCGACCGACAGCACTGAGG-TG-ACGGCACCATCAAA-GACCGCCGCAGG-ACTC
--GAATCGGAAAGA---GCCTGCAGGGAAAG-CGCGG-TCGA-GGTG-TCCGACTCCTCT
CTGCGACCGAGAGCGCGAGAT-ATGCGAGAGACTCGGAAGCGC-CACTTGAACGCACGG-
----------AGAGCGAAA-GCCGGCCAGCTAGCT------------CGAAGTGCGAA-G
TG-CGCGTGATCGCATTTTTC--TCGTGCCTGTTGCCCTCGGAGTAAGCCGGGTTG-CCC
GCGTACCGGGCGCTCGAAC-ACGCGA--CGGTGCTGGTGCCCC-TCCGGGCTCT-GCCGC
ACGAACA-GGGAACGTTCGCG-CGCTGAGCG--GGGAGGTGAGGGGC--GCGCCCGAT-T
AAGCGGTTCGGTGCGTACGTGGTAT----GCGGGGAGAACTG---CACGGCGACTCGTCG
CGAAGCGGAAAA---TGTCTCCCGCACGAGTTGGCGCCACGTTGGCGAAGCTTC-AAGCG
TTCCCGTCGTAGTCCGCCGTCGGTCCAAGTGCTTCGCAGTTCCCGTCCCGTACAAAA--C
TGGGCCACTCCAGTTGGGGCGGGGGCGACGCTACAC---GAGACGATGCCTCT-CGCCAG
GCCGCGAGCC----GCCT--TGGGGCGGC-----CGG-CCTCGGCGGTGTTTGGGCTTAT
CGA-CACG-GTCGTTTATCACGCAACTGCTCGGACGACGCACGCGTGCAGCGGGAT----
ACCGCTTGCCAGCCTTGTGAAGATGTGGCCCTGTACAGGGT-TGCGGGCGCACTTGGTAG
GGCGTCGTACTCGGTTCGCGATGGGTTTACGAACGTGTCCCGTC-ACTTCCAA-GTCACA
CCGGTTGTGCGCCGCACGCGCGCAGCGGGGAA---GCCG-ATTGCCAGCCTTGTGAAG--
------------------------------------------------------------
----------------------------

#Rhi_appendiculatus_DQ901350
-----ATATCAAGAGAGACTTCGGCGCACAAGGGAACGTGGGCCGTCGACTCGTTTTGAC
CGCGTCGGCATCATGGACAGCACGTGGAACGCAATA--GCACGCGC---CGACTGCCGCT
CGAAG-------GCGAGACGGCGGCGA--C-CGCCGTGTCGGAG-CTCGAC---CGAAAC
G--GGGCGACCGACAGCACTGAGG-TG-ACGGCACCATCAAA-GACCGCCGCAGG-ACTC
--GAATCGGAAAGA---GCCTGCAGGGAAAG-CGCGG-TCGA-GGTG-TCCGACTCCTCT
CTGCGACCGAGAGCGCGAGAT-ATGCGAGAGACTCGGAAGCGC-CACTTGAACGCACGG-
----------AGAGCGAAA-GCCGGCCAGCTAGCT------------CGAAGTGCGAA-G
TG-CGCGTGATCGCATTTTTC--TCGTGCCTGTTGCCCTCGGAGTAAGCCGGGTTG-CCC
GCGTACCGGGCGCTCGAAC-ACGCGA--CGGTGCTGGTGCCCC-TCCGGGCTCT-GCCGC
ACGAACA-GGGAACGTTCGCG-CGCTGAGCG--GGGAGGTGAGGGGC--GCGCCCGAT-T
AAGCGGTTCGGTGCGTACGTGGTAT----GCGGGGAGAACTG---CACGGCGACTCGTCG
CGAAGCGGAAAA---TGTCTCCCGCACGAGTTGGCGCCACGTTGGCGAAGCTTC-AAGCG
TTCCCGTCGTAGTCCGCCGTCGGTCCAAGTGCTTCGCAGTTCCCGTCCCGTACAAAA--C
TGGGCCACTCCAGTTGGGGCGGGGGCGACGCTACAC---GAGACGATGCCTCT-CGCCAG
GCCGCGAGCC----GCCT--TGGGGCGGC-----CGG-CCTCGGCGGTGTTTGGGCTTAT
CGA-CACG-GTCGTTTATCACGCAACTGCTCGGACGACGCACGCGTGCAGCGGGAT----
ACCGCTTGCCAGCCTTGTGAAGATGTGGCCCTGTACAGGGT-TGCGGGCGCACTTGGTAG
GGCGTCGTACTCGGTTCGCGATGGGTTTACGAACGTGTCCCGTC-ACTTCCAA-GTCACA
CCGGTTGTGCGCCGCACGCGCGCAGCGGGGAA---GCCG-ATTGCCAGCCTTGTGAAG--
------------------------------------------------------------
----------------------------

#Rhi_appendiculatus_DQ901348
-----ATATCAAGAGAGACTTCGGCGCACAAGGGAACGCGGGCCGTCGACTCGTTTTGAC
CGCGTCGGCATCATGGACAGCACGTGGAACGCAATA--GCACGCGC---CRACTGCCGCT
CGAAG-------GCGAGACGGCGGCGA--C-CGCCGTGTCGGAG-CTCGAC---CGAAAC
G--GGGCGACCGACAGCACTGAGG-TG-ACGGCACCATCAAA-GACCGCCGCAGG-ACTC
--GAATCGGAAAGA---GCCTGCAGGGAAAG-CGCGG-TCGA-GGTG-TCCGACTCCTCT
CTGCGACCGAGAGCGCGAGAT-ATGCGAGAGACTCGGAAGCGC-CACTTGAACGCACGG-
----------AGAGCGAAA-GCCGGCCAGCTAGCT------------CGAAGTGCGAA-G
TG-CGCGTGATCGCATTTTTC--TCGTGCCTGTTGCCCTCGGAGTAAGCCGGGTTG-CCC
GCGTACCGGGCGCTCGAAC-ACGCGA--CGGTGCTGGTGCCCC-TCCGGGCTCT-GCCGC
ACGAACA-GGGAACGTTCGCG-CGCTGAGCG--GGGAGGTGAGGGGC--GCGCCCGAT-T
AAGCGGTTCGGTGCGTACGTGGTAT----GCGGGGAGAACTG---CACGGCGACTCGTCG
CGAAGCGGAAAA---TGTCTCCCGCACGAGTTGGCGCCACGTTGGCGAAGCTTC-AAGCG
TTCCCGTCGTAGTCCGCCGTCGGTCCAAGTGCTTCGCAGTTCCCGTCCCGTACAAAA--C
TGGGCCACTCCAGTTGGGGCGGGGGCGACGCTACAC---GAGACGATGCCTCT-CGCCAG
GCCGCGAGCC----GCCG--TGGGGCGGC-----CGG-CCTCGGCGGTGTTTGGGCTTTT
CGA-CACG-GTCGTTTATCACGCAACTGCTCGGACGACGCACGCGTGCAGCGGGAT----
ACCGCTTGCCAGCCTTGTGAAGATGTGGCCCTGTACAGGGT-TGCGGGCGCACTTGGTAR
GGCGTCGTACTCGGTTCGCGATGGGTTTACGAACGTGTCCCGTC-ACTTCCAA-GTCACA
CCGGTTGTGCGCCGCACGCGCGCAGCGGGGAA---GCCG-ATTGCCAGCCTTGTGAAG--
------------------------------------------------------------
----------------------------

#Rhi_appendiculatus_DQ901346
-----ATATCAAGAGAGACTTCGGCGCACAAGGGAACGTGGGCCGTCGACTCGTTTTGAC
CGCGTCGGCATCATGGACAGCACGTGGAACGCAATA--GCACGCGC---CGACTGCCGCT
CGAAG-------GCGAGACGGCGGCGA--C-CGCCGTGTCGGAG-CTCGAC---CGAAAC
G--GGGCGACCGACAGCACTGAGG-TG-ACGGCACCATCAAA-GACCGCCGCAGG-ACTC
--GAATCGGAAAGA---GCCTGCAGGGAAAG-CGCGG-TCGA-GGTG-TCCGACTCCTCT
CTGCGACCGAGAGCGCGAGAT-ATGCGAGAGACTCGGAAGCGC-CACTTGAACGCACGG-
----------AGAGCGAAA-GCCGGCCAGCTAGCT------------CGAAGTGCGAA-G
TG-CGCGTGATCGCATTTTTC--TCGTGCCTGTTGCCCTCGGAGTAAGCCGGGTTG-CCC
GCGTACCGGGCGCTCGAAC-ACGCGA--CGGTGCTGGTGCCCC-TCCGGGCTCT-GCCGC
ACGAACA-GGGAACGTTCGCG-CGCTGAGCG--GGGAGGTGAGGGGC--GCGCCCGAT-T
AAGCGGTTCGGTGCGTACGTGGTAT----GCGGGGAGAACTG---CACGGCGACTCGTCG
CGAAGCGGAAAA---TGTCTCCCGCACGAGTTGGCGCCACGTTGGCGAAGCTTC-AAGCG
TTCCCGTCGTAGTCCGCCGTCGGTCCAAGTGCTTCGCAGTTCCCGTCCCGTACAAAA--C
TGGGCCACTCCAGTTGGGGCGGGGGCGACGCTACAC---GAGACGATGCCTCT-CGCCAG
GCCGCGAGCC----GCCG--TGGGGCGGC-----CGG-CCTCGGCGGTGTTTGGGCTTTT
CGA-CACG-GTCGTTTATCACGCAACTGCTCGGACGACGCACGCGTGCAGCGGGAT----
ACCGCTTGCCAGCCTTGTGAAGATGTGGCCCTGTACAGGGT-TGCGGGCGCACTTGGTAG
GGCGTCGTACTCGGTTCGCGATGGGTTTACGAACGTGTCCCGTC-ACTTCCAA-GTCACA
CCGGTTGTGCGCCGCACGCGCGCAGCGGGGAA---GCCG-ATTGCCAGCATTGTGAAG--
------------------------------------------------------------
----------------------------

#Rhi_appendiculatus_DQ901344
-----ATATCAAGAGAGACTTCGGCGCACAAGGGAACGTGGGCCGTCGACTCGTTTTGAC
CGCGTCGGCATCATGGACAGCACGTGGAACGCAATA--GCACGCGC---CGACTGCCGCT
CGAAG-------GCGAGACGGCGGCGA--C-CGCCGTGTCGGAG-CTCGAC---CGAAAC
G--GGGCGACCGACAGCACTGAGG-TG-ACGGCACCATCAAA-GACCGCCGCAGG-ACTC
--GAATCGGAAAGA---GCCTGCAGGGAAAG-CGCGG-TCGA-GGTG-TCCGACTCCTCT
CTGCGACCGAGAGCGCGAGAT-ATGCGAGAGACTCGGAAGCGC-CACTTGAACGCACGG-
----------AGAGCGAAA-GCCGGCCAGCTAGCT------------CGAAGTGCGAA-G
TG-CGCGTGATCGCATTTTTC--TCGTGCCTGTTGCCCTCGGAGTAAGCCGGGTTG-CCC
GCGTACCGGGCGCTCGAAC-ACGCGA--CGGTGCTGGTGCCCC-TCCGGGCTCT-GCCGC
ACGAACA-GGGAACGTTCGCG-CGCTGAGCG--GGGAGGTGAGGGGC--GCGCCCGAT-T
AAGCGGTTCGGTGCGTACGTGGTAT----GCGGGGAGAACTG---CACGGCGACTCGTCG
CGAAGCGGAAAA---TGTCTCCCGCACGAGTTGGCGCCACGTTGGCGAAGCTTC-AAGCG
TTCCCGTCGTAGTCCGCCGTCGGTCCAAGTGCTTCGCAGTTCCCGTCCCGTACAAAA--C
TGGGCCACTCCAGTTGGGGCGGGGGCGACGCTACAC---GAGACGATGCCTCT-CGCCAG
GCCGCGAGCC----GCCT--TGGGGCGGC-----CGG-CCTCGGCGGTGTTTGGGCTTAT
CGA-CACG-GTCGTTTATCACGCAACTGCTCGGACGACGCACGCGTGCAGCGGGAT----
ACCGCTTGCCAGCCTTGTGAAGATGTGGCCCTGTACAGGGT-TGCGGGCGCACTTGGTAG
GGCGTCGTACTCGGTTCGCGATGGGTTTACGAACGTGTCCCGTC-ACTTCCAA-GTCACA
CCGGTTGTGCGCCGCACGCGCGCAGCGGGGAA---GCCG-ATTGCCAGCCTTGTGAAG--
------------------------------------------------------------
----------------------------

#Rhi_appendiculatus_DQ901342
-----ATATCAAGAGAGACTTCGGCGCACAAGGGAACGTGGGCCGTCGACTCGTTTTGAC
CGCGTCGGCATCATGGACAGCACGTGGAACGCAATA--GCACGCGC---CGACTGCCGCT
CGAAG-------GCGAGACGGCGGCGA--C-CGCCGTGTCGGAG-CTCGAC---CGAAAC
G--GGGCGACCGACAGCACTGAGG-TG-ACGGCACCATCAAA-GACCGCCGCAGG-ACTC
--GAATCGGAAAGA---GCCTGCAGGGAAAG-CGCGG-TCGA-GGTG-TCCGACTCCTCT
CTGCGACCGAGAGCGCGAGAT-ATGCGAGAGACTCGGAAGCGC-CACTTGAACGCACGG-
----------AGAGCGAAA-GCCGGCCAGCTAGCT------------CGAAGTGCGAA-G
TG-CGCGTGATCGCATTTTTC--TCGTGCCTGTTGCCCTCGGAGTAAGCCGGGTTG-CCC
GCGTACCGGGCGCTCGAAC-ACGCGA--CGGTGCTGGTGCCCC-TCCGGGCTCT-GCCGC
ACGAACA-GGGAACGTTCGCG-CGCTGAGCG--GGGAGGTGAGGGGC--GCGCCCGAT-T
AAGCGGTTCGGTGCGTACGTGGTAT----GCGGGGAGAACTG---CACGGCGACTCGTCG
CGAAGCGGAAAA---TGTCTCCCGCACGAGTTGGCGCCACGTTGGCGAAGCTTC-AAGCG
TTCCCGTCGTAGTCCGCCGTCGGTCCAAGTGCTTCGCAGTTCCCGTCCCGTACAAAA--C
TGGGCCACTCCAGTTGGGGCGGGGGCGACGCTACAC---GAGACGATGCCTCT-CGCCAG
GCCGCGAGCC----GCCT--TGGGGCGGC-----CGG-CCTCGGCGGTGTTTGGGCTTAT
CGA-CACG-GTCGTTTATCACGCAACTGCTCGGACGACGCACGCGTGCAGCGGGAT----
ACCGCTTGCCAGCCTTGTGAAGATGTGGCCCTGTACAGGGT-TGCGGGCGCACTTGGTAG
GGCGTCGTACTCGGTTCGCGATGGGTTTACGAACGTGTCCCGTC-ACTTCCAA-GTCACA
CCGGTTGTGCGCCGCACGCGCGCAGCGGGGAA---GCCG-ATTGCCAGCCTTGTGAAG--
------------------------------------------------------------
----------------------------

#Rhi_appendiculatus_DQ901340
-----ATATCAAGAGAGACTTCGGCGCACAAGGGAACGTGGGCCGTCGACTCGTTTTGAC
CGCGTCGGCATCATGGACAGCACGTGGAACGCAATA--GCACGCGC---CGACTGCCGCT
CGAAG-------GCGAGACGGCGGCGA--C-CGCCGTGTCGGAG-CTCGAC---CGAAAC
G--GGGCGACCGACAGCACTGAGG-TG-ACGGCACCATCAAA-GACCGCCGCAGG-ACTC
--GAATCGGAAAGA---GCCTGCAGGGAAAG-CGCGG-TCGA-GGTG-TCCGACTCCTCT
CTGCGACCGAGAGCGCGAGAT-ATGCGAGAGACTCGGAAGCGC-CACTTGAACGCACGG-
----------AGAGCGAAA-GCCGGCCAGCTAGCT------------CGAAGTGCGAA-G
TG-CGCGTGATCGCATTTTTC--TCGTGCCTGTTGCCCTCGGAGTAAGCCGGGTTG-CCC
GCGTACCGGGCGCTCGAAC-ACGCGA--CGGTGCTGGTGCCCC-TCCGGGCTCT-GCCGC
ACGAACA-GGGAACGTTCGCG-CGCTGAGCG--GGGAGGTGAGGGGC--GCGCCCGAT-T
AAGCGGTTCGGTGCGTACGTGGTAT----GCGGGGAGAACTG---CACGGCGACTCGTCG
CGAAGCGGAAAA---TGTCTCCCGCACGAGTTGGCGCCACGTTGGCGAAGCTTC-AAGCG
TTCCCGTCGTAGTCCGCCGTCGGTCCAAGTGCTTCGCAGTTCCCGTCCCGTACAAAA--C
TGGGCCACTCCAGTTGGGGCGGGGGCGACGCTACAC---GAGACGATGCCTCT-CGCCAG
GCCGCGAGCC----GCCT--TGGGGCGGC-----CGG-CCTCGGCGGTGTTTGGGCTTAT
CGA-CACG-GTCGTTTATCACGCAACTGCTCGGACGACGCACGCGTGCAGCGGGAT----
ACCGCTTGCCAGCCTTGTGAAGATGTGGCCCTGTACAGGGT-TGCGGGCGCACTTGGTAG
GGCGTCGTACTCGGTTCGCGATGGGTTTACGAACGTGTCCCGTC-ACTTCCAA-GTCACA
CCGGTTGTGCGCCGCACGCGCGCAGCGGGGAA---GCCG-ATTGCCAGCCTTGTGAAG--
------------------------------------------------------------
----------------------------

#Rhi_appendiculatus_DQ901338
-----ATATCAAGAGAGACTTCGGCGCACAAGGGAACGTGGGCCGTCGACTCGTTTTGAC
CGCGTCGGCATCATGGACAGCACGTGGAACGCAATA--GCACGCGC---CGACTGCCGCT
CGAAG-------GCGAGACGGCGGCGA--C-CGCCGTGTCGGAG-CTCGAC---CGAAAC
G--GGGCGACCGACAGCACTGAGG-TG-ACGGCACCATCAAA-GACCGCCGCAGG-ACTC
--GAATCGGAAAGA---GCCTGCAGGGAAAG-CGCGG-TCGA-GGTG-TCCGACTCCTCT
CTGCGACCGAGAGCGCGAGAT-ATGCGAGAGACTCGGAAGCGC-CACTTGAACGCACGG-
----------AGAGCGAAA-GCCGGCCAGCTAGCT------------CGAAGTGCGAA-G
TG-CGCGTGATCGCATTTTTC--TCGTGCCTGTTGCCCTCGGAGTAAGCCGGGTTG-CCC
GCGTACCGGGCGCTCGAAC-ACGCGA--CGGTGCTGGTGCCCC-TCCGGGCTCT-GCCGC
ACGAACA-GGGAACGTTCGCG-CGCTGAGCG--GGGAGGTGAGGGGC--GCGCCCGAT-T
AAGCGGTTCGGTGCGTACGTGGTAT----GCGGGGAGAACTG---CACGGCGACTCGTCG
CGAAGCGGAAAA---TGTCTCCCGCACGAGTTGGCGCCACGTTGGCGAAGCTTC-AAGCG
TTCCCGTCGTAGTCCGCCGTCGGTCCAAGTGCTTCGCAGTTCCCGTCCCGTACAAAA--C
TGGGCCACTCCAGTTGGGGCGGGGGCGACGCTACAC---GAGACGATGCCTCT-CGCCAG
GCCGCGAGCC----GCCT--TGGGGCGGC-----CGG-CCTCGGCGGTGTTTGGGCTTAT
CGA-CACG-GTCGTTTATCACGCAACTGCTCGGACGACGCACGCGTGCAGCGGGAT----
ACCGCTTGCCAGCCTTGTGAAGATGTGGCCCTGTACAGGGT-TGCGGGCGCACTTGGTAG
GGCGTCGTACTCGGTTCGCGATGGGTTTACGAACGTGTCCCGTC-ACTTCCAA-GTCACA
CCGGTTGTGCGCCGCACGCGCGCAGCGGGGAA---GCCG-ATTGCCAGCCTTGTGAAG--
------------------------------------------------------------
----------------------------

#Rhi_appendiculatus_DQ901336
-----ATATCAAGAGAGACTTCGGCGCACAAGGGAACGTGGGCCGTCGACTCGTTTTGAC
CGCGTCGGCATCATGGACAGCACGTGGAACGCAATA--GCACGCGC---CGACTGCCGCT
CGAAG-------GCGAGACGGCGGCGA--C-CGCCGTGTCGGAG-CTCGAC---CGAAAC
G--GGGCGACCGACAGCACTGAGG-TG-ACGGCACCATCAAA-GACCGCCGCAGG-ACTC
--GAATCGGAAAGA---GCCTGCAGGGAAAG-CGCGG-TCGA-GGTG-TCCGACTCCTCT
CTGCGACCGAGAGCGCGAGAT-ATGCGAGAGACTCGGAAGCGC-CACTTGAACGCACGG-
----------AGAGCGAAA-GCCGGCCAGCTAGCT------------CGAAGTGCGAA-G
TG-CGCGTGATCGCATTTTTC--TCGTGCCTGTTGCCCTCGGAGTAAGCCGGGTTG-CCC
GCGTACCGGGCGCTCGAAC-ACGCGA--CGGTGCTGGTGCCCC-TCCGGGCTCT-GCCGC
ACGAACA-GGGAACGTTCGCG-CGCTGAGCG--GGGAGGTGAGGGGC--GCGCCCGAT-T
AAGCGGTTCGGTGCGTACGTGGTAT----GCGGGGAGAACTG---CACGGCGACTCGTCG
CGAAGCGGAAAA---TGTCTCCCGCACGAGTTGGCGCCACGTTGGCGAAGCTTC-AAGCG
TTCCCGTCGTAGTCCGCCGTCGGTCCAAGTGCTTCGCAGTTCCCGTCCCGTACAAAA--C
TGGGCCACTCCAGTTGGGGCGGGGGCGACGCTACAC---GAGACGATGCCTCT-CGCCAG
GCCGCGAGCC----GCCT--TGGGGCGGC-----CGG-CCTCGGCGGTGTTTGGGCTTAT
CGA-CACG-GTCGTTTATCACGCAACTGCTCGGACGACGCACGCGTGCAGCGGGAT----
ACCGCTTGCCAGCCTTGTGAAGATGTGGCCCTGTACAGGGT-TGCGGGCGCACTTGGTAG
GGCGTCGTACTCGGTTCGCGATGGGTTTACGAACGTGTCCCGTC-ACTTCCAA-GTCACA
CCGGTTGTGCGCCGCACGCGCGCAGCGGGGAA---GCCG-ATTGCCAGCCTTGTGAAG--
------------------------------------------------------------
----------------------------

#Rhi_appendiculatus_DQ901334
-----ATATCAAGAGAGACTTCGGCGCACAAGGGAACGTGGGCCGTCGACTCGTTTTGAC
CGCGTCGGCATCATGGACAGCACGTGGAACGCAATA--GCACGCGC---CGACTGCCGCT
CGAAG-------GCGAGACGGCGGCGA--C-CGCCGTGTCGGAG-CTCGAC---CGAAAC
G--GGGCGACCGACAGCACTGAGG-TG-ACGGCACCATCAAA-GACCGCCGCAGG-ACTC
--GAATCGGAAAGA---GCCTGCAGGGAAAG-CGCGG-TCGA-GGTG-TCCGACTCCTCT
CTGCGACCGAGAGCGCGAGAT-ATGCGAGAGACTCGGAAGCGC-CACTTGAACGCACGG-
----------AGAGCGAAA-GCCGGCCAGCTAGCT------------CGAAGTGCGAA-G
TG-CGCGTGATCGCATTTTTC--TCGTGCCTGTTGCCCTCGGAGTAAGCCGGGTTG-CCC
GCGTACCGGGCGCTCGAAC-ACGCGA--CGGTGCTGGTGCCCC-TCCGGGCTCT-GCCGC
ACGAACA-GGGAACGTTCGCG-CGCTGAGCG--GGGAGGTGAGGGGC--GCGCCCGAT-T
AAGCGGTTCGGTGCGTACGTGGTAT----GCGGGGAGAACTG---CACGGCGACTCGTCG
CGAAGCGGAAAA---TGTCTCCCGCACGAGTTGGCGCCACGTTGGCGAAGCTTC-AAGCG
TTCCCGTCGTAGTCCGCCGTCGGTCCAAGTGCTTCGCAGTTCCCGTCCCGTACAAAA--C
TGGGCCACTCCAGTTGGGGCGGGGGCGACGCTACAC---GAGACGATGCCTCT-CGCCAG
GCCGCGAGCC----GCCK--TGGGGCGGC-----CGG-CCTCGGCGGTGTTTGGGCTTTT
CGA-CACG-GTCGTTTATCACGCAACTGCTCGGACGACGCACGCGTGCAGCGGGAT----
ACCGCTTGCCAGCCTTGTGAAGATGTGGCCCTGTACAGGGT-TGCGGGCGCACTTGGTAG
GGCGTCGTACTCGGTTCGCGATGGGTTTACGAACGTGTCCCGTC-ACTTCCAA-GTCACA
CCGGTTGTGCGCCGCACGCGCGCAGCGGGGAA---GCCG-ATTGCCAGCCTTGTGAAG--
------------------------------------------------------------
----------------------------

#Rhi_appendiculatus_DQ901332
-----ATATCAAGAGAGACTTCGGCGCACAAGGGAACGTGGGCCGTCGACTCGTTTTGAC
CGCGTCGGCATCATGGACAGCACGTGGAACGCAATA--GCACGCGC---CGACTGCCGCT
CGAAG-------GCGAGACGGCGGCGA--C-CGCCGTGTCGGAG-CTCGAC---CGAAAC
G--GGGCGACCGACAGCACTGAGG-TG-ACGGCACCATCAAA-GACCGCCGCAGG-ACTC
--GAATCGGAAAGA---GCCTGCAGGGAAAG-CGCGG-TCGA-GGTG-TCCGACTCCTCT
CTGCGACCGAGAGCGCGAGAT-ATGCGAGAGACTCGGAAGCGC-CACTTGAACGCACGG-
----------AGAGCGAAA-GCCGGCCAGCTAGCT------------CGAAGTGCGAA-G
TG-CGCGTGATCGCATTTTTC--TCGTGCCTGTTGCCCTCGGAGTAAGCCGGGTTG-CCC
GCGTACCGGGCGCTCGAAC-ACGCGA--CGGTGCTGGTGCCCC-TCCGGGCTCT-GCCGC
ACGAACA-GGGAACGTTCGCG-CGCTGAGCG--GGGAGGTGAGGGGC--GCGCCCGAT-T
AAGCGGTTCGGTGCGTACGTGGTAT----GCGGGGAGAACTG---CACGGCGACTCGTCG
CGAAGCGGAAAA---TGTCTCCCGCACGAGTTGGCGCCACGTTGGCGAAGCTTC-AAGCG
TTCCCGTCGTAGTCCGCCGTCGGTCCAAGTGCTTCGCAGTTCCCGTCCCGTACAAAA--C
TGGGCCACTCCAGTTGGGGCGGGGGCGACGCTACAC---GAGACGATGCCTCT-CGCCAG
GCCGCGAGCC----GCCG--TGGGGCGGC-----CGG-CCTCGGCGGTGTTTGGGCTTTT
CGA-CACG-GTCGTTTATCACGCAACTGCTCGGACGACGCACGCGTGCAGCGGGAT----
ACCGCTTGCCAGCCTTGTGAAGATGTGGCCCTGTACAGGGT-TGCGGGCGCACTTGGTAG
GGCGTCGTACTCGGTTCGCGATGGGTTTACGAACGTGTCCCGTC-ACTTCCAA-GTCACA
CCGGTTGTGCGCCGCACGCGCGCAGCGGGGAA---GCCG-ATTGCCAGCCTTGTGAAG--
------------------------------------------------------------
----------------------------

#Rhi_appendiculatus_DQ901330
-----ATATCAAGAGAGACTTCGGCGCACAAGGGAACGTGGGCCGTCGACTCGTTTTGAC
CGCGTCGGCATCATGGACAGCACGTGGAACGCAATA--GCACGCGC---CGACTGCCGCT
CGAAG-------GCGAGACGGCGGCGA--C-CGCCGTGTCGGAG-CTCGAC---CGAAAC
G--GGGCGACCGACAGCACTGAGG-TG-ACGGCACCATCAAA-GACCGCCGCAGG-ACTC
--GAATCGGAAAGA---GCCTGCAGGGAAAG-CGCGG-TCGA-GGTG-TCCGACTCCTCT
CTGCGACCGAGAGCGCGAGAT-ATGCGAGAGACTCGGAAGCGC-CACTTGAACGCACGG-
----------AGAGCGAAA-GCCGGCCAGCTAGCT------------CGAAGTGCGAA-G
TG-CGCGTGATCGCATTTTTC--TCGTGCCTGTTGCCCTCGGAGTAAGCCGGGTTG-CCC
GCGTACCGGGCGCTCGAAC-ACGCGA--CGGTGCTGGTGCCCC-TCCGGGCTCT-GCCGC
ACGAACA-GGGAACGTTCGCG-CGCTGAGCG--GGGAGGTGAGGGGC--GCGCCCGAT-T
AAGCGGTTCGGTGCGTACGTGGTAT----GCGGGGAGAACTG---CACGGCGACTCGTCG
CGAAGCGGAAAA---TGTCTCCCGCACGAGTTGGCGCCACGTTGGCGAAGCTTC-AAGCG
TTCCCGTCGTAGTCCGCCGTCGGTCCAAGTGCTTCGCAGTTCCCGTCCCGTACAAAA--C
TGGGCCACTCCAGTTGGGGCGGGGGCGACGCTACAC---GAGACGATGCCTCT-CGCCAG
GCCGCGAGCC----GCCG--TGGGGCGGC-----CGG-CCTCGGCGGTGTTTGGGCTTTT
CGA-CACG-GTCGTTTATCACGCAACTGCTCGGACGACGCACGCGTGCAGCGGGAT----
ACCGCTTGCCAGCCTTGTGAAGATGTGGCCCTGTACAGGGT-TGCGGGCGCACTTGGTAG
GGCGTCGTACTCGGTTCGCGATGGGTTTACGAACGTGTCCCGTC-ACTTCCAA-GTCACA
CCGGTTGTGCGCCGCACGCGCGCAGCGGGGAA---GCCG-ATTGCCAGCCTTGTGAAG--
------------------------------------------------------------
----------------------------

#Rhi_appendiculatus_DQ901328
-----ATATCAAGAGAGACTTCGGCGCACAAGGGAACGTGGGCCGTCGACTCGTTTTGAC
CGCGTCGGCATCATGGACAGCACGTGGAACGCAATA--GCACGCGC---CGACTGCCGCT
CGAAG-------GCGAGACGGCGGCGA--C-CGCCGTGTCGGAG-CTCGAC---CGAAAC
G--GGGCGACCGACAGCACTGAGG-TG-ACGGCACCATCAAA-GACCGCCGCAGG-ACTC
--GAATCGGAAAGA---GCCTGCAGGGAAAG-CGCGG-TCGA-GGTG-TCCGACTCCTCT
CTGCGACCGAGAGCGCGAGAT-ATGCGAGAGACTCGGAAGCGC-CACTTGAACGCACGG-
----------AGAGCGAAA-GCCGGCCAGCTAGCT------------CGAAGTGCGAA-G
TG-CGCGTGATCGCATTTTTC--TCGTGCCTGTTGCCCTCGGAGTAAGCCGGGTTG-CCC
GCGTACCGGGCGCTCGAAC-ACGCGA--CGGTGCTGGTGCCCC-TCCGGGCTCT-GCCGC
ACGAACA-GGGAACGTTCGCG-CGCTGAGCG--GGGAGGTGAGGGGC--GCGCCCGAT-T
AAGCGGTTCGGTGCGTACGTGGTAT----GCGGGGAGAACTG---CACGGCGACTCGTCG
CGAAGCGGAAAA---TGTCTCCCGCACGAGTTGGCGCCACGTTGGCGAAGCTTC-AAGCG
TTCCCGTCGTAGTCCGCCGTCGGTCCAAGTGCTTCGCAGTTCCCGTCCCGTACAAAA--C
TGGGCCACTCCAGTTGGGGCGGGGGCGACGCTACAC---GAGACGATGCCTCT-CGCCAG
GCCGCGAGCC----GCCG--TGGGGCGGC-----CGG-CCTCGGCGGTGTTTGGGCTTTT
CGA-CACG-GTCGTTTATCACGCAACTGCTCGGACGACGCACGCGTGCAGCGGGAT----
ACCGCTTGCCAGCCTTGTGAAGATGTGGCCCTGTACAGGGT-TGCGGGCGCACTTGGTAG
GGCGTCGTACTCGGTTCGCGATGGGTTTACGAACGTGTCCCGTC-ACTTCCAA-GTCACA
CCGGTTGTGCGCCGCACGCGCGCAGCGGGGAA---GCCG-ATTGCCAGCCTTGTGAAG--
------------------------------------------------------------
----------------------------

#Rhi_appendiculatus_DQ901326
-----ATATCAAGAGAGACTTCGGCGCACAAGGGAACGTGGGCCGTCGACTCGTTTTGAC
CGCGTCGGCATCATGGACAGCACGTGGAACGCAATA--GCACGCGC---CGACTGCCGCT
CGAAG-------GCGAGACGGCGGCGA--C-CGCCGTGTCGGAG-CTCGAC---CGAAAC
G--GGGCGACCGACAGCACTGAGG-TG-ACGGCACCATCAAA-GACCGCCGCAGG-ACTC
--GAATCGGAAAGA---GCCTGCAGGGAAAG-CGCGG-TCGA-GGTG-TCCGACTCCTCT
CTGCGACCGAGAGCGCGAGAT-ATGCGAGAGACTCGGAAGCGC-CACTTGAACGCACGG-
----------AGAGCGAAA-GCCGGCCAGCTAGCT------------CGAAGTGCGAA-G
TG-CGCGTGATCGCATTTTTC--TCGTGCCTGTTGCCCTCGGAGTAAGCCGGGTTG-CCC
GCGTACCGGGCGCTCGAAC-ACGCGA--CGGTGCTGGTGCCCC-TCCGGGCTCT-GCCGC
ACGAACA-GGGAACGTTCGCG-CGCTGAGCG--GGGAGGTGAGGGGC--GCGCCCGAT-T
AAGCGGTTCGGTGCGTACGTGGTAT----GCGGGGAGAACTG---CACGGCGACTCGTCG
CGAAGCGGAAAA---TGTCTCCCGCACGAGTTGGCGCCACGTTGGCGAAGCTTC-AAGCG
TTCCCGTCGTAGTCCGCCGTCGGTCCAAGTGCTTCGCAGTTCCCGTCCCGTACAAAA--C
TGGGCCACTCCAGTTGGGGCGGGGGCGACGCTACAC---GAGACGATGCCTCT-CGCCAG
GCCGCGAGCC----GCCG--TGGGGCGGC-----CGG-CCTCGGCGGTGTTTGGGCTTTT
CGA-CACG-GTCGTTTATCACGCAACTGCTCGGACGACGCACGCGTGCAGCGGGAT----
ACCGCTTGCCAGCCTTGTGAAGATGTGGCCCTGTACAGGGT-TGCGGGCGCACTTGGTAG
GGCGTCGTACTCGGTTCGCGATGGGTTTACGAACGTGTCCCGTC-ACTTCCAA-GTCACA
CCGGTTGTGCGCCGCACGCGCGCAGCGGGGAA---GCCG-ATTGCCAGCCTTGTGAAG--
------------------------------------------------------------
----------------------------

#Rhi_appendiculatus_DQ901324
-----ATATCAAGAGAGACTTCGGCGCACAAGGGAACGTGGGCCGTCGACTCGTTTTGAC
CGCGTCGGCATCATGGACAGCACGTGGAACGCAATA--GCACGCGC---CGACTGCCGCT
CGAAG-------GCGAGACGGCGGCGA--C-CGCCGTGTCGGAG-CTCGAC---CGAAAC
G--GGGCGACCGACAGCACTGAGG-TG-ACGGCACCATCAAA-GACCGCCGCAGG-ACTC
--GAATCGGAAAGA---GCCTGCAGGGAAAG-CGCGG-TCGA-GGTG-TCCGACTCCTCT
CTGCGACCGAGAGCGCGAGAT-ATGCGAGAGACTCGGAAGCGC-CACTTGAACGCACGG-
----------AGAGCGAAA-GCCGGCCAGCTAGCT------------CGAAGTGCGAA-G
TG-CGCGTGATCGCATTTTTC--TCGTGCCTGTTGCCCTCGGAGTAAGCCGGGTTG-CCC
GCGTACCGGGCGCTCGAAC-ACGCGA--CGGTGCTGGTGCCCC-TCCGGGCTCT-GCCGC
ACGAACA-GGGAACGTTCGCG-CGCTGAGCG--GGGAGGTGAGGGGC--GCGCCCGAT-T
AAGCGGTTCGGTGCGTACGTGGTAT----GCGGGGAGAACTG---CACGGCGACTCGTCG
CGAAGCGGAAAA---TGTCTCCCGCACGAGTTGGCGCCACGTTGGCGAAGCTTC-AAGCG
TTCCCGTCGTAGTCCGCCGTCGGTCCAAGTGCTTCGCAGTTCCCGTCCCGTACAAAA--C
TGGGCCACTCCAGTTGGGGCGGGGGCGACGCTACAC---GAGACGATGCCTCT-CGCCAG
GCCGCGAGCC----GCCG--TGGGGCGGC-----CGG-CCTCGGCGGTGTTTGGGCTTTT
CGA-CACG-GTCGTTTATCACGCAACTGCTCGGACGACGCACGCGTGCAGCGGGAT----
ACCGCTTGCCAGCCTTGTGAAGATGTGGCCCTGTACAGGGT-TGCGGGCGCACTTGGTAG
GGCGTCGTACTCGGTTCGCGATGGGTTTACGAACGTGTCCCGTC-ACTTCCAA-GTCACA
CCGGTTGTGCGCCGCACGCGCGCAGCGGGGAA---GCCG-ATTGCCAGCCTTGTGAAG--
------------------------------------------------------------
----------------------------

#Rhi_appendiculatus_DQ901322
-----ATATCAAGAGAGACTTCGGCGCACAAGGGAACGTGGGCCGTCGACTCGTTTTGAC
CGCGTCGGCATCATGGACAGCACGTGGAACGCAATA--GCACGCGC---CGACTGCCGCT
CGAAG-------GCGAGACGGCGGCGA--C-CGCCGTGTCGGAG-CTCGAC---CGAAAC
G--GGGCGACCGACAGCACTGAGG-TG-ACGGCACCATCAAA-GACCGCCGCAGG-ACTC
--GAATCGGAAAGA---GCCTGCAGGGAAAG-CGCGG-TCGA-GGTG-TCCGACTCCTCT
CTGCGACCGAGAGCGCGAGAT-ATGCGAGAGACTCGGAAGCGC-CACTTGAACGCACGG-
----------AGAGCGAAA-GCCGGCCAGCTAGCT------------CGAAGTGCGAA-G
TG-CGCGTGATCGCATTTTTC--TCGTGCCTGTTGCCCTCGGAGTAAGCCGGGTTG-CCC
GCGTACCGGGCGCTCGAAC-ACGCGA--CGGTGCTGGTGCCCC-TCCGGGCTCT-GCCGC
ACGAACA-GGGAACGTTCGCG-CGCTGAGCG--GGGAGGTGAGGGGC--GCGCCCGAT-T
AAGCGGTTCGGTGCGTACGTGGTAT----GCGGGGAGAACTG---CACGGCGACTCGTCG
CGAAGCGGAAAA---TGTCTCCCGCACGAGTTGGCGCCACGTTGGCGAAGCTTC-AAGCG
TTCCCGTCGTAGTCCGCCGTCGGTCCAAGTGCTTCGCAGTTCCCGTCCCGTACAAAA--C
TGGGCCACTCCAGTTGGGGCGGGGGCGACGCTACAC---GAGACGATGCCTCT-CGCCAG
GCCGCGAGCC----GCCG--TGGGGCGGC-----CGG-CCTCGGCGGTGTTTGGGCTTTT
CGA-CACG-GTCGTTTATCACGCAACTGCTCGGACGACGCACGCGTGCAGCGGGAT----
ACCGCTTGCCAGCCTTGTGAAGATGTGGCCCTGTACAGGGT-TGCGGGCGCACTTGGTAG
GGCGTCGTACTCGGTTCGCGATGGGTTTACGAACGTGTCCCGTC-ACTTCCAA-GTCACA
CCGGTTGTGCGCCGCACGCGCGCAGCGGGGAA---GCCG-ATTGCCAGCCTTGTGAAG--
------------------------------------------------------------
----------------------------

#Rhi_appendiculatus_DQ901355
-----ATATCAAGAGAGACTTCGGCGCACAAGGGAACGTGGGCCGTCGACTCGTTTTGAC
CGCGTCGGCATCATGGACAGCACGTGGAACGCAATA--GCACGCGC---CGACTGCCGCT
CGAAG-------GCGAGACGGCGGCGA--C-CGCCGTGTCGGAG-CTCGAC---CGAAAC
G--GGGCGACCGACAGCACTGAGG-TG-ACGGCACCATCAAA-GACCGCCGCAGG-ACTC
--GAATCGGAAAGA---GCCTGCAGGGAAAG-CGCGG-TCGA-GGTG-TCCGACTCCTCT
CTGCGACCGAGAGCGCGAGAT-ATGCGAGAGACTCGGAAGCGC-CACTTGAACGCACGG-
----------AGAGCGAAA-GCCGGCCAGCTAGCT------------CGAAGTGCGAA-G
TG-CGCGTGATCGCATTTTTC--TCGTGCCTGTTGCCCTCGGAGTAAGCCGGGTTG-CCC
GCGTACCGGGCGCTCGAAC-ACGCGA--CGGTGCTGGCGCCCC-TCCGGGCTCT-GCCGC
ACGAACA-GGGAACGTTCGCG-CGCTGAGCG--GGGAGGTGAGGGGC--GCGCCCGAT-T
AAGCGGTTCGGTGCGTACGTGGTAT----GCGGGGAGAACTG---CACGGCGACTCGTCG
CGAAGCGGAAAA---TGTCTCCCGCACGAGTTGGCGCCACGTTGGCGAAGCTTC-AAGCG
TTCCCGTCGTAGTCCGCCGTCGGTCCAAGTGCTTCGCAGTTCCCGTCCCGTACAAAA--C
TGGGCCACTCCAGTTGGGGCGGGGGCGACGCTACAC---GAGACGATGCCTCT-CGCCAG
GCCGCGAGCC----GCCT--TGGGGCGGC-----CGG-CCTCGGCGGTGTTTGGGCTTAT
CGA-CACG-GTCGTTTATCACGCAACTGCTCGGACGACGCACGCGTGCAGCGGGAT----
ACCGCTTGCCAGCCTTGTGAAGATGTGGCCCTGTACAGGGT-TGCGGGCGCACTTGGTAG
GGCGTCGTACTCGGTTCGCGATGGGTTTACGAACGTGTCCCGTC-ACTTCCAA-GTCACA
CCGGTTGTGCGCCGCACGCGCGCAGCGGGGAA---GCCG-ATTGCCAGCCTTGTGAAG--
------------------------------------------------------------
----------------------------

#Rhi_appendiculatus_DQ901353
-----ATATCAAGAGAGACTTCGGCGCACAAGGGAACGTGGGCCGTCGACTCGTTTTGAC
CGCGTCGGCATCATGGACAGCACGTGGAACGCAATA--GCACGCGC---CGACTGCCGCT
CGAAG-------GCGAGACGGCGGCGA--C-CGCCGTGTCGGAG-CTCGAC---CGAAAC
G--GGGCGACCGACAGCACTGAGG-TG-ACGGCACCATCAAA-GACCGCCGCAGG-ACTC
--GAATCGGAAAGA---GCCTGCAGGGAAAG-CGCGG-TCGA-GGTG-TCCGACTCCTCT
CTGCGACCGAGAGCGCGAGAT-ATGCGAGAGACTCGGAAGCGC-CACTTGAACGCACGG-
----------AGAGCGAAA-GCCGGCCAGCTAGCT------------CGAAGTGCGAA-G
TG-CGCGTGATCGCATTTTTC--TCGTGCCTGTTGCCCTCGGAGTAAGCCGGGTTG-CCC
GCGTACCGGGCGCTCGAAC-ACGCGA--CGGTGCTGGTGCCCC-TCCGGGCTCT-GCCGC
ACGAACA-GGGAACGTTCGCG-CGCTGAGCG--GGGAGGTGAGGGGC--GCGCCCGAT-T
AAGCGGTTCGGTGCGTACGTGGTAT----GCGGGGAGAACTG---CACGGCGACTCGTCG
CGAAGCGGAAAA---TGTCTCCCGCACGAGTTGGCGCCACGTTGGCGAAGCTTC-AAGCG
TTCCCGTCGTAGTCCGCCGTCGGTCCAAGTGCTTCGCAGTTCCCGTCCCGTACAAAA--C
TGGGCCACTCCAGTTGGGGCGGGGGCGACGCTACAC---GAGACGATGCCTCT-CGCCAG
GCCGCGAGCC----GCCT--TGGGGCGGC-----CGG-CCTCGGCGGTGTTTGGGCTTAT
CGA-CACG-GTCGTTTATCACGCAACTGCTCGGACGACGCACGCGTGCAGCGGGAT----
ACCGCTTGCCAGCCTTGTGAAGATGTGGCCCTGTACAGGGT-TGCGGGCGCACTTGGTAG
GGCGTCGTACTCGGTTCGCGATGGGTTTACGAACGTGTCCCGTC-ACTTCCAA-GTCACA
CCGGTTGTGCGCCGCACGCGCGCAGCGGGGAA---GCCG-ATTGCCAGCCTTGTGAAG--
------------------------------------------------------------
----------------------------

#Rhi_appendiculatus_DQ901351
-----ATATCAAGAGAGACTTCGGCGCACAAGGGAACGTGGGCCGTCGACTCGTTTTGAC
CGCGTCGGCATCATGGACAGCACGTGGAACGCAATA--GCACGCGC---CGACTGCCGCT
CGAAG-------GCGAGACGGCGGCGA--C-CGCCGTGTCGGAG-CTCGAC---CGAAAC
G--GGGCGACCGACAGCACTGAGG-TG-ACGGCACCATCAAA-GACCGCCGCAGG-ACTC
--GAATCGGAAAGA---GCCTGCAGGGAAAG-CGCGG-TCGA-GGTG-TCCGACTCCTCT
CTGCGACCGAGAGCGCGAGAT-ATGCGAGAGACTCGGAAGCGC-CACTTGAACGCACGG-
----------AGAGCGAAA-GCCGGCCAGCTAGCT------------CGAAGTGCGAA-G
TG-CGCGTGATCGCATTTTTC--TCGTGCCTGTTGCCCTCGGAGTAAGCCGGGTTG-CCC
GCGTACCGGGCGCTCGAAC-ACGCGA--CGGTGCTGGTGCCCC-TCCGGGCTCT-GCCGC
ACGAACA-GGGAACGTTCGCG-CGCTGAGCG--GGGAGGTGAGGGGC--GCGCCCGAT-T
AAGCGGTTCGGTGCGTACGTGGTAT----GCGGGGAGAACTG---CACGGCGACTCGTCG
CGAAGCGGAAAA---TGTCTCCCGCACGAGTTGGCGCCACGTTGGCGAAGCTTC-AAGCG
TTCCCGTCGTAGTCCGCCGTCGGTCCAAGTGCTTCGCAGTTCCCGTCCCGTACAAAA--C
TGGGCCACTCCAGTTGGGGCGGGGGCGACGCTACAC---GAGACGATGCCTCT-CGCCAG
GCCGCGAGCC----GCCT--TGGGGCGGC-----CGG-CCTCGGCGGTGTTTGGGCTTAT
CGA-CACG-GTCGTTTATCACGCAACTGCTCGGACGACGCACGCGTGCAGCGGGAT----
ACCGCTTGCCAGCCTTGTGAAGATGTGGCCCTGTACAGGGT-TGCGGGCGCACTTGGTAG
GGCGTCGTACTCGGTTCGCGATGGGTTTACGAACGTGTCCCGTC-ACTTCCAA-GTCACA
CCGGTTGTGCGCCGCACGCGCGCAGCGGGGAA---GCCG-ATTGCCAGCCTTGTGAAG--
------------------------------------------------------------
----------------------------

#Rhi_appendiculatus_DQ901349
-----ATATCAAGAGAGACTTCGGCGCACAAGGGAACGTGGGCCGTCGACTCGTTTTGAC
CGCGTCGGCATCATGGACAGCACGTGGAACGCAATA--GCACGCGC---CGACTGCCGCT
CGAAG-------GCGAGACGGCGGCGA--C-CGCCGTGTCGGAG-CTCGAC---CGAAAC
G--GGGCGACCGACAGCACTGAGG-TG-ACGGCACCATCAAA-GACCGCCGCAGG-ACTC
--GAATCGGAAAGA---GCCTGCAGGGAAAG-CGCGG-TCGA-GGTG-TCCGACTCCTCT
CTGCGACCGAGAGCGCGAGAT-ATGCGAGAGACTCGGAAGCGC-CACTTGAACGCACGG-
----------AGAGCGAAA-GCCGGCCAGCTAGCT------------CGAAGTGCGAA-G
TG-CGCGTGATCGCATTTTTC--TCGTGCCTGTTGCCCTCGGAGTAAGCCGGGTTG-CCC
GCGTACCGGGCGCTCGAAC-ACGCGA--CGGTGCTGGTGCCCC-TCCGGGCTCT-GCCGC
ACGAACA-GGGAACGTTCGCG-CGCTGAGCG--GGGAGGTGAGGGGC--GCGCCCGAT-T
AAGCGGTTCGGTGCGTACGTGGTAT----GCGGGGAGAACTG---CACGGCGACTCGTCG
CGAAGCGGAAAA---TGTCTCCCGCACGAGTTGGCGCCACGTTGGCGAAGCTTC-AAGCG
TTCCCGTCGTAGTCCGCCGTCGGTCCAAGTGCTTCGCAGTTCCCGTCCCGTACAAAA--C
TGGGCCACTCCAGTTGGGGCGGGGGCGACGCTACAC---GAGACGATGCCTCT-CGCCAG
GCCGCGAGCC----GCCT--TGGGGCGGC-----CGG-CCTCGGCGGTGTTTGGGCTTAT
CGA-CACG-GTCGTTTATCACGCAACTGCTCGGACGACGCACGCGTGCAGCGGGAT----
ACCGCTTGCCAGCCTTGTGAAGATGTGGCCCTGTACAGGGT-TGCGGGCGCACTTGGTAG
GGCGTCGTACTCGGTTCGCGATGGGTTTACGAACGTGTCCCGTC-ACTTCCAA-GTCACA
CCGGTTGTGCGCCGCACGCGCGCAGCGGGGAA---GCCG-ATTGCCAGCCTTGTGAAG--
------------------------------------------------------------
----------------------------

#Rhi_appendiculatus_DQ901347
-----ATATCAAGAGAGACTTCGGCGCACAAGGGAACGTGGGCCGTCGACTCGTTTTGAC
CGCGTCGGCATCATGGACAGCACGTGGAACGCAATA--GCACGCGC---CGACTGCCGCT
CGAAG-------GCGAGACGGCGGCGA--C-CGCCGTGTCGGAG-CTCGAC---CGAAAC
G--GGGCGACCGACAGCACTGAGG-TG-ACGGCACCATCAAA-GACCGCCGCAGG-ACTC
--GAATCGGAAAGA---GCCTGCAGGGAAAG-CGCGG-TCGA-GGTG-TCCGACTCCTCT
CTGCGACCGAGAGCGCGAGAT-ATGCGAGAGACTCGGAAGCGC-CACTTGAACGCACGG-
----------AGAGCGAAA-GCCGGCCAGCTAGCT------------CGAAGTGCGAA-G
TG-CGCGTGATCGCATTTTTC--TCGTGCCTGTTGCCCTCGGAGTAAGCCGGGTTG-CCC
GCGTACCGGGCGCTCGAAC-ACGCGA--CGGTGCTGGTGCCCC-TCCGGGCTCT-GCCGC
ACGAACA-GGGAACGTTCGCG-CGCTGAGCG--GGGAGGTGAGGGGC--GCGCCCGAT-T
AAGCGGTTCGGTGCGTACGTGGTAT----GCGGGGAGAACTG---CACGGCGACTCGTCG
CGAAGCGGAAAA---TGTCTCCCGCACGAGTTGGCGCCACGTTGGCGAAGCTTC-AAGCG
TTCCCGTCGTAGTCCGCCGTCGGTCCAAGTGCTTCGCAGTTCCCGTCCCGTACAAAA--C
TGGGCCACTCCAGTTGGGGCGGGGGCGACGCTACAC---GAGACGATGCCTCT-CGCCAG
GCCGCGAGCC----GCCG--TGGGGCGGC-----CGG-CCTCGGCGGTGTTTGGGCTTTT
CGA-CACG-GTCGTTTATCACGCAACTGCTCGGACGACGCACGCGTGCAGCGGGAT----
ACCGCTTGCCAGCCTTGTGAAGATGTGGCCCTGTACAGGGT-TGCGGGCGCACTTGGTAG
GGCGTCGTACTCGGTTCGCGATGGGTTTACGAACGTGTCCCGTC-ACTTCCAA-GTCACA
CCGGTTGTGCGCCGCACGCGCGCAGCGGGGAA---GCCG-ATTGCCGGCCTTGTGAAG--
------------------------------------------------------------
----------------------------

#Rhi_appendiculatus_DQ901345
-----ATATCAAGAGAGACTTCGGCGCACAAGGGAACGTGGGCCGTCGACTCGTTTTGAC
CGCGTCGGCATCATGGACAGCACGTGGAACGCAATA--GCACGCGC---CGACTGCCGCT
CGAAG-------GCGAGACGGCGGCGA--C-CGCCGTGTCGGAG-CTCGAC---CGAAAC
G--GGGCGMCCGACAGCACTGAGG-TG-ACGGCACCATCAAA-GACCGCCGCAGG-ACTC
--GAATCGGAAAGA---GCCTGCAGGGAAAG-CGCGG-TCGA-GGTG-TCCGACTCCTCT
CTGCGACCGAGAGCGCGAGAT-ATGCGAGAGACTCGGAAGCGC-CACTTGAACGCACGG-
----------AGAGCGAAA-GCCGGCCAGCTAGCT------------CGAAGTGCGAA-G
TG-CGCGTGATCGCATTTTTC--TCGTGCCTGTTGCCCTCGGAGTARGCCGGGTTG-CCC
GCGTACCGGGCGCTCGAAC-ACGCGA--CGGTGCTGGTGCCCC-TCCGGGCTCT-GCCGC
ACGAACA-GGGAACGTTCGCG-CGCTGAGCG--GGGAGGTGAGGGGC--GCGCCCGAT-T
AAGCGGTTCGGTGCGTACGTGGTAT----GCGGGGAGAACTG---CACGGCGACTCGTCG
CGAAGCGGAAAA---TGTCTCCCGCACGAGTTGGCGCCACGTTGGCGAAGCTTC-AAGCG
TTCCCGTCGTAGTCCGCCGTCGGTCCAAGTGCTTCGCAGTTCCCGTCCCGTACAAAA--C
TGGGCCACTCCAGTTGGGGCGGGGGCGACGCTACAC---GAGACGATGCCTCT-CGCCAG
GCCGCGAGCC----GCCT--TGGGGCGGC-----CGG-CCTCGGCGGTGTTTGGGCTTAT
CGA-CACG-GTCGTTTATCACGCAACTGCTCGGACGACGCACGCGTGCAGCGGGAT----
ACCGCTTGCCAGCCTTGTGAAGATGTGGCCCTGTACAGGGT-TGCGGGCGCACTTGGTAG
GGCGTCGTACTCGGTTCGCGATGGGTTTACGAACGTGTCCCGTC-ACTTCCAA-GTCACA
CCGGTTGTGCGCCGCACGCGCGCAGCGGGGAA---GCCG-ATTGCCAGCCTTGTGAAG--
------------------------------------------------------------
----------------------------

#Rhi_appendiculatus_DQ901343
-----ATATCAAGAGAGACTTCGGCGCACAAGGGAACGTGGGCCGTCGACTCGTTTTGAC
CGCGTCGGCATCATGGACAGCACGTGGAACGCAATA--GCACGCGC---CGACTGCCGCT
CGAAG-------GCGAGACGGCGGCGA--C-CGCCGTGTCGGAG-CTCGAC---CGAAAC
G--GGGCGACCGACAGCACTGAGG-TG-ACGGCACCATCAAA-GACCGCCGCAGG-ACTC
--GAATCGGAAAGA---GCCTGCAGGGAAAG-CGCGG-TCGA-GGTG-TCCGACTCCTCT
CTGCGACCGAGAGCGCGAGAT-ATGCGAGAGACTCGGAAGCGC-CACTTGAACGCACGG-
----------AGAGCGAAA-GCCGGCCAGCTAGCT------------CGAAGTGCGAA-G
TG-CGCGTGATCGCATTTTTC--TCGTGCCTGTTGCCCTCGGAGTAAGCCGGGTTG-CCC
GCGTACCGGGCGCTCGAAC-ACGCGA--CGGTGCTGGTGCCCC-TCCGGGCTCT-GCCGC
ACGAACA-GGGAACGTTCGCG-CGCTGAGCG--GGGAGGTGAGGGGC--GCGCCCGAT-T
AAGCGGTTCGGTGCGTACGTGGTAT----GCGGGGAGAACTG---CACGGCGACTCGTCG
CGAAGCGGAAAA---TGTCTCCCGCACGAGTTGGCGCCACGTTGGCGAAGCTTC-AAGCG
TTCCCGTCGTAGTCCGCCGTCGGTCCAAGTGCTTCGCAGTTCCCGTCCCGTACAAAA--C
TGGGCCACTCCAGTTGGGGCGGGGGCGACGCTACAC---GAGACGATGCCTCT-CGCCAG
GCCGCGAGCC----GCCT--TGGGGCGGC-----CGG-CCTCGGCGGTGTTTGGGCTTAT
CGA-CACG-GTCGTTTATCACGCAACTGCTCGGACGACGCACGCGTGCAGCGGGAT----
ACCGCTTGCCAGCCTTGTGAAGATGTGGCCCTGTACAGGGT-TGCGGGCGCACTTGGTAG
GGCGTCGTACTCGGTTCGCGATGGGTTTACGAACGTGTCCCGTC-ACTTCCAA-GTCACA
CCGGTTGTGCGCCGCACGCGCGCAGCGGGGAA---GCCG-ATTGCCAGCCTTGTGAAG--
------------------------------------------------------------
----------------------------

#Rhi_appendiculatus_DQ901341
-----ATATCAAGAGAGACTTCGGCGCACAAGGGAACGTGGGCCGTCGACTCGTTTTGAC
CGCGTCGGCATCATGGACAGCACGTGGAACGCAATA--GCACGCGC---CGACTGCCGCT
CGAAG-------GCGAGACGGCGGCGA--C-CGCCGTGTCGGAG-CTCGAC---CGAAAC
G--GGGCGACCGACAGCACTGAGG-TG-ACGGCACCATCAAA-GACCGCCGCAGG-ACTC
--GAATCGGAAAGA---GCCTGCAGGGAAAG-CGCGG-TCGA-GGTG-TCCGACTCCTCT
CTGCGACCGAGAGCGCGAGAT-ATGCGAGAGACTCGGAAGCGC-CACTTGAACGCACGG-
----------AGAGCGAAA-GCCGGCCAGCTAGCT------------CGAAGTGCGAA-G
TG-CGCGTGATCGCATTTTTC--TCGTGCCTGTTGCCCTCGGAGTAAGCCGGGTTG-CCC
GCGTACCGGGCGCTCGAAC-ACGCGA--CGGTGCTGGTGCCCC-TCCGGGCTCT-GCCGC
ACGAACA-GGGAACGTTCGCG-CGCTGAGCG--GGGAGGTGAGGGGC--GCGCCCGAT-T
AAGCGGTTCGGTGCGTACGTGGTAT----GCGGGGAGAACTG---CACGGCGACTCGTCG
CGAAGCGGAAAA---TGTCTCCCGCACGAGTTGGCGCCACGTTGGCGAAGCTTC-AAGCG
TTCCCGTCGTAGTCCGCCGTCGGTCCAAGTGCTTCGCAGTTCCCGTCCCGTACAAAA--C
TGGGCCACTCCAGTTGGGGCGGGGGCGACGCTACAC---GAGACGATGCCTCT-CGCCAG
GCCGCGAGCC----GCCT--TGGGGCGGC-----CGG-CCTCGGCGGTGTTTGGGCTTAT
CGA-CACG-GTCGTTTATCACGCAACTGCTCGGACGACGCACGCGTGCAGCGGGAT----
ACCGCTTGCCAGCCTTGTGAAGATGTGGCCCTGTACAGGGT-TGCGGGCGCACTTGGTAG
GGCGTCGTACTCGGTTCGCGATGGGTTTACGAACGTGTCCCGTC-ACTTCCAA-GTCACA
CCGGTTGTGCGCCGCACGCGCGCAGCGGGGAA---GCCG-ATTGCCAGCCTTGTGAAG--
------------------------------------------------------------
----------------------------

#Rhi_appendiculatus_DQ901339
-----ATATCAAGAGAGACTTCGGCGCACAAGGGAACGTGGGCCGTCGACTCGTTTTGAC
CGCGTCGGCATCATGGACAGCACGTGGAACGCAATA--GCACGCGC---CGACTGCCGCT
CGAAG-------GCGAGACGGCGGCGA--C-CGCCGTGTCGGAG-CTCGAC---CGAAAC
G--GGGCGACCGACAGCACTGAGG-TG-ACGGCACCATCAAA-GACCGCCGCAGG-ACTC
--GAATCGGAAAGA---GCCTGCAGGGAAAG-CGCGG-TCGA-GGTG-TCCGACTCCTCT
CTGCGACCGAGAGCGCGAGAT-ATGCGAGAGACTCGGAAGCGC-CACTTGAACGCACGG-
----------AGAGCGAAA-GCCGGCCAGCTAGCT------------CGAAGTGCGAA-G
TG-CGCGTGATCGCATTTTTC--TCGTGCCTGTTGCCCTCGGAGTAAGCCGGGTTG-CCC
GCGTACCGGGCGCTCGAAC-ACGCGA--CGGTGCTGGTGCCCC-TCCGGGCTCT-GCCGC
ACGAACA-GGGAACGTTCGCG-CGCTGAGCG--GGGAGGTGAGGGGC--GCGCCCGAT-T
AAGCGGTTCGGTGCGTACGTGGTAT----GCGGGGAGAACTG---CACGGCGACTCGTCG
CGAAGCGGAAAA---TGTCTCCCGCACGAGTTGGCGCCACGTTGGCGAAGCTTC-AAGCG
TTCCCGTCGTAGTCCGCCGTCGGTCCAAGTGCTTCGCAGTTCCCGTCCCGTACAAAA--C
TGGGCCACTCCAGTTGGGGCGGGGGCGACGCTACAC---GAGACGATGCCTCT-CGCCAG
GCCGCGAGCC----GCCT--TGGGGCGGC-----CGG-CCTCGGCGGTGTTTGGGCTTAT
CGA-CACG-GTCGTTTATCACGCAACTGCTCGGACGACGCACGCGTGCAGCGGGAT----
ACCGCTTGCCAGCCTTGTGAAGATGTGGCCCTGTACAGGGT-TGCGGGCGCACTTGGTAG
GGCGTCGTACTCGGTTCGCGATGGGTTTACGAACGTGTCCCGTC-ACTTCCAA-GTCACA
CCGGTTGTGCGCCGCACGCGCGCAGCGGGGAA---GCCG-ATTGCCAGCCTTGTGAAG--
------------------------------------------------------------
----------------------------

#Rhi_appendiculatus_DQ901337
-----ATATCAAGAGAGACTTCGGCGCACAAGGGAACGTGGGCCGTCGACTCGTTTTGAC
CGCGTCGGCATCATGGACAGCACGTGGAACGCAATA--GCACGCGC---CGACTGCCGCT
CGAAG-------GCGAGACGGCGGCGA--C-CGCCGTGTCGGAG-CTCGAC---CGAAAC
G--GGGCGACCGACAGCACTGAGG-TG-ACGGCACCATCAAA-GACCGCCGCAGG-ACTC
--GAATCGGAAAGA---GCCTGCAGGGAAAG-CGCGG-TCGA-GGTG-TCCGACTCCTCT
CTGCGACCGAGAGCGCGAGAT-ATGCGAGAGACTCGGAAGCGC-CACTTGAACGCACGG-
----------AGAGCGAAA-GCCGGCCAGCTAGCT------------CGAAGTGCGAA-G
TG-CGCGTGATCGCATTTTTC--TCGTGCCTGTTGCCCTCGGAGTAAGCCGGGTTG-CCC
GCGTACCGGGCGCTCGAAC-ACGCGA--CGGTGCTGGTGCCCC-TCCGGGCTCT-GCCGC
ACGAACA-GGGAACGTTCGCG-CGCTGAGCG--GGGAGGTGAGGGGC--GCGCCCGAT-T
AAGCGGTTCGGTGCGTACGTGGTAT----GCGGGGAGAACTG---CACGGCGACTCGTCG
CGAAGCGGAAAA---TGTCTCCCGCACGAGTTGGCGCCACGTTGGCGAAGCTTC-AAGCG
TTCCCGTCGTAGTCCGCCGTCGGTCCAAGTGCTTCGCAGTTCCCGTCCCGTACAAAA--C
TGGGCCACTCCAGTTGGGGCGGGGGCGACGCTACAC---GAGACGATGCCTCT-CGCCAG
GCCGCGAGCC----GCCT--TGGGGCGGC-----CGG-CCTCGGCGGTGTTTGGGCTTAT
CGA-CACG-GTCGTTTATCACGCAACTGCTCGGACGACGCACGCGTGCAGCGGGAT----
ACCGCTTGCCAGCCTTGTGAAGATGTGGCCCTGTACAGGGT-TGCGGGCGCACTTGGTAG
GGCGTCGTACTCGGTTCGCGATGGGTTTACGAACGTGTCCCGTC-ACTTCCAA-GTCACA
CCGGTTGTGCGCCGCACGCGCGCAGCGGGGAA---GCCG-ATTGCCAGCCTTGTGAAG--
------------------------------------------------------------
----------------------------

#Rhi_appendiculatus_DQ901335
-----ATATCAAGAGAGACTTCGGCGCACAAGGGAACGTGGGCCGTCGACTCGTTTTGAC
CGCGTCGGCATCATGGACAGCACGTGGAACGCAATA--GCACGCGC---CGACTGCCGCT
CGAAG-------GCGAGACGGCGGCGA--C-CGCCGTGTCGGAG-CTCGAC---CGAAAC
G--GGGCGACCGACAGCACTGAGG-TG-ACGGCACCATCAAA-GACCGCCGCAGG-ACTC
--GAATCGGAAAGA---GCCTGCAGGGAAAG-CGCGG-TCGA-GGTG-TCCGACTCCTCT
CTGCGACCGAGAGCGCGAGAT-ATGCGAGAGACTCGGAAGCGC-CACTTGAACGCACGG-
----------AGAGCGAAA-GCCGGCCAGCTAGCT------------CGAAGTGCGAA-G
TG-CGCGTGATCGCATTTTTC--TCGTGCCTGTTGCCCTCGGAGTAAGCCGGGTTG-CCC
GCGTACCGGGCGCTCGAAC-ACGCGA--CGGTGCTGGTGCCCC-TCCGGGCTCT-GCCGC
ACGAACA-GGGAACGTTCGCG-CGCTGAGCG--GGGAGGTGAGGGGC--GCGCCCGAT-T
AAGCGGTTCGGTGCGTACGTGGTAT----GCGGGGAGAACTG---CACGGCGACTCGTCG
CGAAGCGGAAAA---TGTCTCCCGCACGAGTTGGCGCCACGTTGGCGAAGCTTC-AAGCG
TTCCCGTCGTAGTCCGCCGTCGGTCCAAGTGCTTCGCAGTTCCCGTCCCGTACAAAA--C
TGGGCCACTCCAGTTGGGGCGGGGGCGACGCTACAC---GAGACGATGCCTCT-CGCCAG
GCCGCGAGCC----GCCT--TGGGGCGGC-----CGG-CCTCGGCGGTGTTTGGGCTTTT
CGA-CACG-GTCGTTTATCACGCAACTGCTCGGACGACGCACGCGTGCAGCGGGAT----
ACCGCTTGCCAGCCTTGTGAAGATGTGGCCCTGTACAGGGT-TGCGGGCGCACTTGGTAG
GGCGTCGTACTCGGTTCGCGATGGGTTTACGAACGTGTCCCGTC-ACTTCCAA-GTCACA
CCGGTTGTGCGCCGCACGCGCGCAGCGGGGAA---GCCG-ATTGCCAGCCTTGTGAAG--
------------------------------------------------------------
----------------------------

#Rhi_appendiculatus_DQ901333
-----ATATCAAGAGAGACTTCGGCGCACAAGGGAACGTGGGCCGTCGACTCGTTTTGAC
CGCGTCGGCATCATGGACAGCACGTGGAACGCAATA--GCACGCGC---CRACTGCCGCT
CGAAG-------GCGAGACGGCGGCGA--C-CGCCGTGTCGGAG-CTCGAC---CGAAAC
G--GGGCGACCGACAGCACTGAGG-TG-ACGGCACCATCAAA-GACCGCCGCAGG-ACTC
--GAATCGGAAAGA---GCCTGCAGGGAAAG-CGCGG-TCGA-GGTG-TCCGACTCCTCT
CTGCGACCGAGAGCGCGAGAT-ATGCGAGAGACTCGGAAGCGC-CACTTGAACGCACGG-
----------AGAGCGAAA-GCCGGCCAGCTAGCT------------CGAAGTGCGAA-G
TG-CGCGTGATCGCATTTTTC--TCGTGCCTGTTGCCCTCGGAGTAAGCCGGGTTG-CCC
GCGTACCGGGCGCTCGAAC-ACGCGA--CGGTGCTGGTGCCCC-TCCGGGCTCT-GCCGC
ACGAACA-GGGAACGTTCGCG-CGCTGAGCG--GGGAGGTGAGGGGC--GCGCCCGAT-T
AAGCGGTTCGGTGCGTACGTGGTAT----GCGGGGAGAACTG---CACGGCGACTCGTCG
CGAAGCGGAAAA---TGTCTCCCGCACGAGTTGGCGCCACGTTGGCGAAGCTTC-AAGCG
TTCCCGTCGTAGTCCGCCGTCGGTCCAAGTGCTTCGCAGTTCCCGTCCCGTACAAAA--C
TGGGCCACTCCAGTTGGGGCGGGGGCGACGCTACAC---GAGACGATGCCTCT-CGCCAG
GCCGCGAGCC----GCCT--TGGGGCGGC-----CGG-CCTCGGCGGTGTTTGGGCTTTT
CGA-CACG-GTCGTTTATCACGCAACTGCTCGGACGACGCACGCGTGCAGCGGGAT----
ACCGCTTGCCAGCCTTGTGAAGATGTGGCCCTGTACAGGGT-TGCGGGCGCACTTGGTAG
GGCGTCGTACTCGGTTCGCGATGGGTTTACGAACGTGTCCCGTC-ACTTCCAA-GTCACA
CCGGTTGTGCGCCGCACGCGCGCAGCGGGGAA---GCCG-ATTGCCAGCCTTGTGAAG--
------------------------------------------------------------
----------------------------

#Rhi_appendiculatus_DQ901331
-----ATATCAAGAGAGACTTCGGCGCACAAGGGAACGTGGGCCGTCGACTCGTTTTGAC
CGCGTCGGCATCATGGACAGCACGTGGAACGCAATA--GCACGCGC---CGACTGCCGCT
CGAAG-------GCGAGACGGCGGCGA--C-CGCCGTGTCGGAG-CTCGAC---CGAAAC
G--GGGCGACCGACAGCACTGAGG-TG-ACGGCACCATCAAA-GACCGCCGCAGG-ACTC
--GAATCGGAAAGA---GCCTGCAGGGAAAG-CGCGG-TCGA-GGTG-TCCGACTCCTCT
CTGCGACCGAGAGCGCGAGAT-ATGCGAGAGACTCGGAAGCGC-CACTTGAACGCACGG-
----------AGAGCGAAA-GCCGGCCAGCTAGCT------------CGAAGTGCGAA-G
TG-CGCGTGATCGCATTTTTC--TCGTGCCTGTTGCCCTCGGAGTAAGCCGGGTTG-CCC
GCGTACCGGGCGCTCGAAC-ACGCGA--CGGTGCTGGTGCCCC-TCCGGGCTCT-GCCGC
ACGAACA-GGGAACGTTCGCG-CGCTGAGCG--GGGAGGTGAGGGGC--GCGCCCGAT-T
AAGCGGTTCGGTGCGTACGTGGTAT----GCGGGGAGAACTG---CACGGCGACTCGTCG
CGAAGCGGAAAA---TGTCTCCCGCACGAGTTGGCGCCACGTTGGCGAAGCTTC-AAGCG
TTCCCGTCGTAGTCCGCCGTCGGTCCAAGTGCTTCGCAGTTCCCGTCCCGTACAAAA--C
TGGGCCACTCCAGTTGGGGCGGGGGCGACGCTACAC---GAGACGATGCCTCT-CGCCAG
GCCGCGAGCC----GCCG--TGGGGCGGC-----CGG-CCTCGGCGGTGTTTGGGCTTTT
CGA-CACG-GTCGTTTATCACGCAACTGCTCGGACGACGCACGCGTGCAGCGGGAT----
ACCGCTTGCCAGCCTTGTGAAGATGTGGCCCTGTACAGGGT-TGCGGGCGCACTTGGTAG
GGCGTCGTACTCGGTTCGCGATGGGTTTACGAACGTGTCCCGTC-ACTTCCAA-GTCACA
CCGGTTGTGCGCCGCACGCGCGCAGCGGGGAA---GCCG-ATTGCCAGCCTTGTGAAG--
------------------------------------------------------------
----------------------------

#Rhi_appendiculatus_DQ901329
-----ATATCAAGAGAGACTTCGGCGCACAAGGGAACGTGGGCCGTCGACTCGTTTTGAC
CGCGTCGGCATCATGGACAGCACGTGGAACGCAATA--GCACGCGC---CGACTGCCGCT
CGAAG-------GCGAGACGGCGGCGA--C-CGCCGTGTCGGAG-CTCGAC---CGAAAC
G--GGGCGACCGACAGCACTGAGG-TG-ACGGCACCATCAAA-GACCGCCGCAGG-ACTC
--GAATCGGAAAGA---GCCTGCAGGGAAAG-CGCGG-TCGA-GGTG-TCCGACTCCTCT
CTGCGACCGAGAGCGCGAGAT-ATGCGAGAGACTCGGAAGCGC-CACTTGAACGCACGG-
----------AGAGCGAAA-GCCGGCCAGCTAGCT------------CGAAGTGCGAA-G
TG-CGCGTGATCGCATTTTTC--TCGTGCCTGTTGCCCTCGGAGTAAGCCGGGTTG-CCC
GCGTACCGGGCGCTCGAAC-ACGCGA--CGGTGCTGGTGCCCC-TCCGGGCTCT-GCCGC
ACGAACA-GGGAACGTTCGCG-CGCTGAGCG--GGGAGGTGAGGGGC--GCGCCCGAT-T
AAGCGGTTCGGTGCGTACGTGGTAT----GCGGGGAGAACTG---CACGGCGACTCGTCG
CGAAGCGGAAAA---TGTCTCCCGCACGAGTTGGCGCCACGTTGGCGAAGCTTC-AAGCG
TTCCCGTCGTAGTCCGCCGTCGGTCCAAGTGCTTCGCAGTTCCCGTCCCGTACAAAA--C
TGGGCCACTCCAGTTGGGGCGGGGGCGACGCTACAC---GAGACGATGCCTCT-CGCCAG
GCCGCGAGCC----GCCG--TGGGGCGGC-----CGG-CCTCGGCGGTGTTTGGGCTTTT
CGA-CACG-GTCGTTTATCACGCAACTGCTCGGACGACGCACGCGTGCAGCGGGAT----
ACCGCTTGCCAGCCTTGTGAAGATGTGGCCCTGTACAGGGT-TGCGGGCGCACTTGGTAG
GGCGTCGTACTCGGTTCGCGATGGGTTTACGAACGTGTCCCGTC-ACTTCCAA-GTCACA
CCGGTTGTGCGCCGCACGCGCGCAGCGGGGAA---GCCG-ATTGCCAGCCTTGTGAAG--
------------------------------------------------------------
----------------------------

#Rhi_appendiculatus_DQ901327
-----ATATCAAGAGAGACTTCGGCGCACAAGGGAACGTGGGCCGTCGACTCGTTTTGAC
CGCGTCGGCATCATGGACAGCACGTGGAACGCAATA--GCACGCGC---CGACTGCCGCT
CGAAG-------GCGAGACGGCGGCGA--C-CGCCGTGTCGGAG-CTCGAC---CGAAAC
G--GGGCGACCGACAGCACTGAGG-TG-ACGGCACCATCAAA-GACCGCCGCAGG-ACTC
--GAATCGGAAAGA---GCCTGCAGGGAAAG-CGCGG-TCGA-GGTG-TCCGACTCCTCT
CTGCGACCGAGAGCGCGAGAT-ATGCGAGAGACTCGGAAGCGC-CACTTGAACGCACGG-
----------AGAGCGAAA-GCCGGCCAGCTAGCT------------CGAAGTGCGAA-G
TG-CGCGTGATCGCATTTTTC--TCGTGCCTGTTGCCCTCGGAGTAAGCCGGGTTG-CCC
GCGTACCGGGCGCTCGAAC-ACGCGA--CGGTGCTGGTGCCCC-TCCGGGCTCT-GCCGC
ACGAACA-GGGAACGTTCGCG-CGCTGAGCG--GGGAGGTGAGGGGC--GCGCCCGAT-T
AAGCGGTTCGGTGCGTACGTGGTAT----GCGGGGAGAACTG---CACGGCGACTCGTCG
CGAAGCGGAAAA---TGTCTCCCGCACGAGTTGGCGCCACGTTGGCGAAGCTTC-AAGCG
TTCCCGTCGTAGTCCGCCGTCGGTCCAAGTGCTTCGCAGTTCCCGTCCCGTACAAAA--C
TGGGCCACTCCAGTTGGGGCGGGGGCGACGCTACAC---GAGACGATGCCTCT-CGCCAG
GCCGCGAGCC----GCCG--TGGGGCGGC-----CGG-CCTCGGCGGTGTTTGGGCTTTT
CGA-CACG-GTCGTTTATCACGCAACTGCTCGGACGACGCACGCGTGCAGCGGGAT----
ACCGCTTGCCAGCCTTGTGAAGATGTGGCCCTGTACAGGGT-TGCGGGCGCACTTGGTAG
GGCGTCGTACTCGGTTCGCGATGGGTTTACGAACGTGTCCCGTC-ACTTCCAA-GTCACA
CCGGTTGTGCGCCGCACGCGCGCAGCGGGGAA---GCCG-ATTGCCAGCCTTGTGAAG--
------------------------------------------------------------
----------------------------

#Rhi_appendiculatus_DQ901325
-----ATATCAAGAGAGACTTCGGCGCACAAGGGAACGTGGGCCGTCGACTCGTTTTGAC
CGCGTCGGCATCATGGACAGCACGTGGAACGCAATA--GCACGCGC---CGACTGCCGCT
CGAAG-------GCGAGACGGCGGCGA--C-CGCCGTGTCGGAG-CTCGAC---CGAAAC
G--GGGCGACCGACAGCACTGAGG-TG-ACGGCACCATCAAA-GACCGCCGCAGG-ACTC
--GAATCGGAAAGA---GCCTGCAGGGAAAG-CGCGG-TCGA-GGTG-TCCGACTCCTCT
CTGCGACCGAGAGCGCGAGAT-ATGCGAGAGACTCGGAAGCGC-CACTTGAACGCACGG-
----------AGAGCGAAA-GCCGGCCAGCTAGCT------------CGAAGTGCGAA-G
TG-CGCGTGATCGCATTTTTC--TCGTGCCTGTTGCCCTCGGAGTAAGCCGGGTTG-CCC
GCGTACCGGGCGCTCGAAC-ACGCGA--CGGTGCTGGTGCCCC-TCCGGGCTCT-GCCGC
ACGAACA-GGGAACGTTCGCG-CGCTGAGCG--GGGAGGTGAGGGGC--GCGCCCGAT-T
AAGCGGTTCGGTGCGTACGTGGTAT----GCGGGGAGAACTG---CACGGCGACTCGTCG
CGAAGCGGAAAA---TGTCTCCCGCACGAGTTGGCGCCACGTTGGCGAAGCTTC-AAGCG
TTCCCGTCGTAGTCCGCCGTCGGTCCAAGTGCTTCGCAGTTCCCGTCCCGTACAAAA--C
TGGGCCACTCCAGTTGGGGCGGGGGCGACGCTACAC---GAGACGATGCCTCT-CGCCAG
GCCGCGAGCC----GCCG--TGGGGCGGC-----CGG-CCTCGGCGGTGTTTGGGCTTTT
CGA-CACG-GTCGTTTATCACGCAACTGCTCGGACGACGCACGCGTGCAGCGGGAT----
ACCGCTTGCCAGCCTTGTGAAGATGTGGCCCTGTACAGGGT-TGCGGGCGCACTTGGTAG
GGCGTCGTACTCGGTTCGCGATGGGTTTACGAACGTGTCCCGTC-ACTTCCAA-GTCACA
CCGGTTGTGCGCCGCACGCGCGCAGCGGGGAA---GCCG-ATTGCCAGCCTTGTGAAG--
------------------------------------------------------------
----------------------------

#Rhi_appendiculatus_DQ901323
-----ATATCAAGAGAGACTTCGGCGCACAAGGGAACGTGGGCCGTCGACTCGTTTTGAC
CGCGTCGGCATCATGGACAGCACGTGGAACGCAATA--GCACGCGC---CGACTGCCGCT
CGAAG-------GCGAGACGGCGGCGA--C-CGCCGTGTCGGAG-CTCGAC---CGAAAC
G--GGGCGACCGACAGCACTGAGG-TG-ACGGCACCATCAAA-GACCGCCGCAGG-ACTC
--GAATCGGAAAGA---GCCTGCAGGGAAAG-CGCGG-TCGA-GGTG-TCCGACTCCTCT
CTGCGACCGAGAGCGCGAGAT-ATGCGAGAGACTCGGAAGCGC-CACTTGAACGCACGG-
----------AGAGCGAAA-GCCGGCCAGCTAGCT------------CGAAGTGCGAA-G
TG-CGCGTGATCGCATTTTTC--TCGTGCCTGTTGCCCTCGGAGTAAGCCGGGTTG-CCC
GCGTACCGGGCGCTCGAAC-ACGCGA--CGGTGCTGGTGCCCC-TCCGGGCTCT-GCCGC
ACGAACA-GGGAACGTTCGCG-CGCTGAGCG--GGGAGGTGAGGGGC--GCGCCCGAT-T
AAGCGGTTCGGTGCGTACGTGGTAT----GCGGGGAGAACTG---CACGGCGACTCGTCG
CGAAGCGGAAAA---TGTCTCCCGCACGAGTTGGCGCCACGTTGGCGAAGCTTC-AAGCG
TTCCCGTCGTAGTCCGCCGTCGGTCCAAGTGCTTCGCAGTTCCCGTCCCGTACAAAA--C
TGGGCCACTCCAGTTGGGGCGGGGGCGACGCTACAC---GAGACGATGCCTCT-CGCCAG
GCCGCGAGCC----GCCG--TGGGGCGGC-----CGG-CCTCGGCGGTGTTTGGGCTTTT
CGA-CACG-GTCGTTTATCACGCAACTGCTCGGACGACGCACGCGTGCAGCGGGAT----
ACCGCTTGCCAGCCTTGTGAAGATGTGGCCCTGTACAGGGT-TGCGGGCGCACTTGGTAG
GGCGTCGTACTCGGTTCGCGATGGGTTTACGAACGTGTCCCGTC-ACTTCCAA-GTCACA
CCGGTTGTGCGCCGCACGCGCGCAGCGGGGAA---GCCG-ATTGCCAGCCTTGTGAAG--
------------------------------------------------------------
----------------------------

#Rhipicephalus_simus_AF271284
ATCACATATCAAGAGAGACTTCGGCGCACAAGGGAACGTGAGCCGTCGACTCGTTTTGAC
CGCGTCGGCATCACGGACAGCACGTTGAACGCTACGGCAAAAGCGA---CAACGGCCGCT
CGAAATAAAGGCGAGAGACGGTGACGAACGTCGTCGTGCCGGAGGCCCAAC---CGAAAC
A--GGGCAACCGACTGCACTGAGGGTG-ATGGCACCGAGAAA-GACCGCCGCAGGGACTC
--GAATCGGAATGA---GCCTGCAGGGAAAG-CGCGG-TCGAAGGTA-GCGTACTCCTCT
CTGCGACCGAGGGCGC-AAAT-CTGCGAGAGACTCGGACGCGC-AACTGGAACGCACGGT
GCATACGGGGAG--CGAAA-GCCGGCCAGCGAGCTC---CCCC--AGCCGTGTGCGAAAG
TGGCGCGCGATCGCATTTTTG--TTGCGCCTGTTGCCTTCGGAGTAAGCCGGGTCG-CCC
GCTGACCGGGCGCTCGAAC-ACGCGAGGCGGTGCTGGCGCCCC-TCCTGGCTCT-GGCGC
GCGAACAAGGGAACGTTCGTG--------CG--CGGGGGCGAGGGGC--GCGCCCG---C
GAGCGGTTCGGTGCGTACGCGGCCTT---GCGGGGAGAAGG----CGCGGCGACTCGTCG
CGAAGCGGAAAAAAACGTCTCCCGCTCGAGC--GAGCCACGTTG-CGAAGCCCC-GAGCG
TTCC-GTCGTAGTCCGCCGTCGGTCCAAGTGCTTCGCAGTTCCCGTCCCGTGCAAAA--C
TGGGCCACTCCAGTTGGGGCGGGGGCGACGCTACAC---GAGACGATGCCTCT-CGCCAG
GCCGCGAGTC----GCCC-TTGCGGCGAC-----CGG-CCTCGGCGGTGTTTGGGCTT-T
CGAACACG-GTCGTTTATCACGCAACTGCTCGGACGACGCACGCGCGCAGCGGGAT----
ACCGCTTGCCAGCCTTGTCAAGATGCGGCCCTGTACAGGGT-TGCGGGCGGACTTGGTAG
GGCGTCGTACTCGGTTCGCGATGGGTTTACGAACGTGTTCCGTC-ACTTCCAAAGTCACA
CCGGTTGTGCGCCGCACGCGCGCAGCGGGGAA---GCCG-ATTGCCAGCCTCGTCAAGAT
GCGGCCCTGTACAGGGTTGCGGGCGGACTTGGTAGGGCGCGCGCACGCGGTCGTGC-AGG
AAGTTGACGGAAGCGAATGTATCCGCT-

#Rhipicephalus_pumilio_AF271282
ATCACATATCAAGAGACACTTCGGCGCACAAGGGAACCTGAGCCGTTGACTCGTTTTGAC
CGTATCTGCATCATGGACAGCACGTTGAACGCTACAGCAA--GCGA---CAACGGCCGCT
CGAA----AGGCGAGAGACGGTGGCGAACG---TCGTGCCGGAGGCCCGAC---CGAAAC
G--G-GCAACCGACTGCACTGAGG-TG-ATGGCACCAACACA-GACCGCCGCAGG-ACTC
--GAATCGGAATGA---GCCTGCAGGGAAAG-CGCGG-TCGA-GGTA-GCGGACTCCTCT
CTGCGGCCGAGGGCGC-AAAT-CTGCGAGAGACTCGGACGCGC-AACTTGAACGCACGGT
GCATACGGGGGG--CGAAA-GCCGGCCAGCGAGCTC---CCCC--AGCCGTGTGCGAAGG
TG-CGCGCGATCGCTTTTTT-----GCGCTTGTTGCCTTCGGAGTAAGCCGGGTCG-CCC
GTGGACCGGGCGCTCGAAC-ACGCGAGACGGTGCCGGTGCCCC-TCCGGGCTCT-GCCGC
ACGAACA-GGGAACGTTCGTG--------CG--CGGACGTGAGGGGT--GCGCCCG---C
GAGCGGTTCGGTGCGTACGTGGCCT----GCGGGGAGAAGG----CGCGGCGACTCGTCG
CGAAGCGGAAAA---TGTCTCCCGCTCGAGT--GCGCCACGTTG-CGAAGCCTC-AAGCG
TTCC-GTCGTAGTCCGCCGTCGGTCCAAGTGCTTCGCAGTTCCCGTCCCGTGCAAAA--C
TGGGCCACTCCAGTTGGGGCGGGGGCGACGCTACAC---GAGACGATGCCTCT-CGCCAG
GCTGCGAGTC----GCCT-TTGCGGCGAC-----CGG-CCTCGGCGGTGTTTGGGCTT-T
CGAACACG-GTCGTTTATCACGCAACTGCTCGGACGACGCACGCGCGCAGCGGGAT----
ACCGCTTGCCAGCCTTGTCAAGATGTGGCCCTGTACAGGGT-TGCGGGCGGACTTGGTAG
GGCGTCGTACTCGGTTCGCGATGGGTTTACGAACGTGTTCCGTC-ACTTCCAA-GTCACA
CCGGTTGTGCGCCGCACGCGCGCAGCGGGGAA---GCCG-ATTGCCAGCCTCGTCAAGAT
GTGGCCCTGTACAGGGTTGCGGGCGGACTTGGTAGGGCGCGCGCACGCGGTCGTGC-AGG
AAGTTGACGGAAGCGAATGTATCCGCTG

#Rhipicephalus_punctatus_AF271278
ATCACATATCAAGAGAGACTTCGGCGCACAAGGGAACGTGGGCCGTCGACTCGTTTTGAC
CGCGTCGGCATCACGGACAGCACGTTGAACGCTGCAGCAAGCGC-----CAACGGCCGCT
CGAAG-------GCGAGACGGTGGCGAC---CGTCGTGCCGGAG-CCCGAC---CGAAAC
GTGGGGCGACCGACTGCATTGAGG-TT-GTGGCACCA-ACACAGACCGCCGCAGG-ACTT
T-GAATCGGAAGAAA--GCCTGCAGGGAAAG-CGCGG-TGGA-GGTTGCGCA-CTCCTCT
CTGCGACCGGGAGCGCAAAGT-TTGCGAGAGACACGGACGCGCAACTTGTAACGCACGGT
GAAA-CACGGGGAGCGAAA-GCCGGCCAGCGAAGCTCCCCCCCCCAACCGTGTGCGAA-G
TG-CGCGGGATCGCATCTTTTG-TTGCGCCTGTTGCCCTCGGAGTAAGCCGGGTTG-CCC
GCAGACCGGGCGCTCGAACCACGCGA--CGGTGCCG-TGCCCCTCCGGGCTCT--GCCGC
ACGAACA-GGGAACGTTCGCG-CGCGGAGCG--GGGAGGCGAGGGG--CGCGCCCGACAC
A-GCGGTTCGCTGCGTACGCGGCC----TGCGGGGAGCACTG---CGCGGCGACTCGCCG
CGAAGCGGAAAA---TGTCTCCCGCTCGAGTTGGCGAAACGTTGGCGAAGCTTC-GGGCG
TTCTCGTCGTAGTCCGCCGTCGGTCCAAGTGCTTCGCAGTTCCCGTCCCGTTCAA--G-C
TGGGCCACTCCAGTTGGGGCGGGGGCGACGCTACAC---GAGACGATGCCTCT-CGCCAG
GCTGCGAGCC----GCCC-TCGCGGCGGC---GACCGGCCTCGGCGGTGTTTGGGGCTTT
CGA-CACG-GTCGTTTATCACGCAACTGCTCGGACGACGCACGCGCGCAGCGGGAT----
ACCGCTTGCCAGCCTTGTGAAGATGCGGCCCTGTACAGGGT-TGCGGGCGCACTTGGTAG
GGCGTCGTACTCGGTTCGCGATGGGTTTACGAACGTGTCCCGTCAC--TTCCAAGTCACA
CCGGTTGTGCGCCGCACGCGTGCAGCGGGAAA---GCCG-ATTGCCAGCCTTGTGAAGAT
GTGGCCCTGTACAGGGTTGCGGGCGCACTTGGTAGGGCGCGCGCACGCGGTCGTGC-AGG
AAGTTGACGGAAGCGAATGTATCCGC--

#Rhipicephalus_compositus_AF271276
ATCACATATCAAGAGAGACTTCGGCGCACAAGGGAACGTGAGCCGTCGACTCGTTTTGAC
CGCGTCGGCATCACGGACAGCACGTTGAACGCTACAGCAA--GCGA---CAGCGGCCGCT
CGA---ATAGGCGAGAGACGGCGACGAACA--GTCGTGCCGGAGGCCCGAC---CGAAAC
G--GAGCAACCGACTGCACTGAGG-TG-ATGGCACCAACAAA-GACCGCCGCAGG-ACTC
--GAATCGGAATGA---GCCTGCAGGGAAAG-TGCGG-TCGA-GGTA-GCGTACTCCTCT
CTGCGACCGAGGGCGC-AAAT-CTGCGAGAGACTCGGACGCGC-AACTCGAGCGCACGGT
GCATACGGGGAGAGCGAAA-GCCGGCCAGCGAGCTCTTACCCC--AGCCGTGTGCGAAAG
TG-CGCGCGATCGCTTTTTTG-----CGCTTGTTGCCTTCGGAGTAAGCCGGGTCG-CCC
GCAGACCGGGCGCTCGAAC-ACGCGAGACGGTGCTGGCTCCCC-TCCTCG----------
--------------------------------------GCGAGGGGC--GCGCCCG---C
GAGCGGTTCGGTGCGTACGTGGCCT----GCGTGGAGAAGG----CGCGGCGACTCGTCG
CGAAGCGGAAAA---TGTCTCCCGCTCGAGC--GCGCCACGTTG-CGAAGCCTG-AAGCG
TTCC-GTCGTAGTCCGCCGTCGGTCCAAGTGCTTCGCAGTTCCCGCCCCGTGCAAAA--C
TGGGCCACTCCAGTTGGGGCGGGGGCGACGCTACAC---GAGACGATGCCTCT-CGCCAG
GCCGCGGGTC----GCCCATTGCGGCGAC-----CGGGCCTCGGCGGTGTTTGGGCTT-T
CGAACACGTGTCGTTTATCACGCAACTGCTCGGACGACGCACGCGCGCAGCGGGAT----
ACCGCTTGCCAGCCTTGTCAAGATGCGGCCCATACCAGGGTCTGCGGGCGGACTTGGTAG
GGCGTCGTACTCGGTTCGCGATGGGTTTACGAACGTGTTCCGTC-ACTTCCAA-GTCACA
CCGGTTGTGCGCCGCACGCGCGCAGCGGGGAA---GCCG-ATTGCCAGCCTCGTCAAGAT
GCGGCCCTACCAGGGTTCGCGGGCGGACTTGGTAGGGCGCGCGCACGCGGTGGTGC-AGG
AAGTTGACGGAAGCGAATGTATCC----

#Boophilus_annulatus_AF271272
ATCACATATCAAGAGAGCCTTCGGCGCACAAGGGAACGTGAGCCGTCGACTCGTTTTGAC
CGCGTCGGCAACACGGACAGCACGCTGAACACCTCACAGCGAGCGCCAACAGCGGCCACT
CAAGG-------GCGAGACGGTGGCGAC---CGTCGTGCCGGAG-CCCAAC---CGAAAC
G-GGGGCGACCGACTGCATTGAGG-GT-GTGGCACCTCGTCGAGACCGCCGCAGG-ACTT
C-GAGTCGGAAGGAA--GCCTGCAGGGAAAG-TGCGG-TCGA-GGTTGCGTA-CTCCTCT
CTGCGACCGGGCGCGCAAGAG-CTGCGAGAGCCACGGACGCGCAACTTT-AACGCACGGT
GAA--CACGAGGAGCGAAA-GCCGGCCAGCAAAGCTTCTCC----AGCCGTGCGCAAA-G
TG-CGCGAGATCGCAGCCTTGCGTTGAGCTTGTTGCCCTCGAAGTAAGCAGGGTGT-CCC
GTAGACCGGGCGCTCGAAC-ACGCTG--CGGGGCCG-TGCCTCCTCCAGGCTTT-GCCGC
GCGAACA-GGGAACGTTCGCG-CGCAAAGTGCAGGGAGGTGAGGAGGCTGCGCCCGACGT
TTGCGGTTCGCTGCGTACGCGGTTGA--TGCGGAGAGCACGG---CGCGACGACTTGCCG
CGAAGCGGAAAA---AGTCTCCCGCACGAGTTGGCGAAACGTTGGCGAAGCTTA-AGGCG
TTCTCGTCGTAGTCCGCCGTCGGTCTAAGTGCTTCGCAGTTCCCGTCCCGTTCAAAAAAC
TGGGCCACTCCAGTTGGGGCGGGGGCGACGCTACAC---GAGACGATGCCTCT-CGCCAG
GCTGCGTGGCGGCTGCCC-TTGCGGCGGCGGCGACTGGCCTCGGCGGTGTTTGGG-CTTT
CGA-CACG-GTCGTTTATCACGCAACTGCTCGGACGACGCACGCGCGCAGCGGAAT----
GCCGCTTGCCAGCCTTGTGAAGATGTGGCCCTGTACAGGGT-TGCGGGCGCACTTGGTAG
GGCGTCGTACTCGGTTCGCGATGGGTTTACGAACGTGTCCCGTCAC--TTCCACGTCACA
CCGGTTGTGCGCCGCACGCGTGCAGCGGGGAA---GCCG-ATTGCCAGCCTTGTGAAGAA
GTGGCCCTGTACAGGGTTGCGGGCGCACTTGGTAGGGCGAGCGCACGCGGTCGTGC-AGG
AAGTTGATGGAAGCGAATGTATCCGC--

#Boophilus_annulatus_AF271270
ATCACATATCAAGAGAGCCTTCGGCGCACAAGGGAACGTGAGCCGTCGACTCGTTTTGAC
CGCGTCGGCAACACGGACAGCACGCTGAACACCTCACAGCGAGCGCCAACAGCGGCCACT
CAAGG-------GCGAGACGGTGGCGAC---CGTCGTGCCGGAG-CCCAAC---CGAAAC
G-GGGGCGACCGACTGCATTGAGG-GT-GTGGCACCTCGTCGAGACCGCCGCAGG-ACTT
C-GAGTCGGAAGGAA--GCCTGCAGGGAAAG-TGCGG-TCGA-GGTTGCGTA-CTCCTCT
CTGCGACCGGGCGCGCAAGAG-CTGCGAGAGCCACGGACGCGCAACTTT-AACGCACGGT
GAA--CACGAGGAGCGAAA-GCCGGCCAGCAAAGCTTCTCC----AGCCGTGCGCAAA-G
TG-CGCGAGATCGCAGCATTGCGTTGAGCTTGTTGCCCTCGAAGTAAGCAGGGTGT-CCC
GTAGACCGGGCGCTCGAAC-ACGCTG--CGGGGCCG-TGCCTCCTCCAGGCTTT-GCCGC
GCGAACA-GGGAACGTTCGCG-CGCAAAGCGCAGGGAGGTGAGGAGGCTGCGCCCGACGT
TTGCGGTTCGCTGCGTACGCGGTTGA--TGCGGAGAGCACGG---CGCGACGACTTGCCG
CGAAGCGGAAAA---AGTCTCCCGCACGAGTTGGCGAAACGTTGGCGAAGCTTA-AGGCG
TTCTCGTCGTAGTCCGCCGTCGGTCTAAGTGCTTCGCAGTTCCCGTCCCGTTCAAAAAAC
TGGGCCACTCCAGTTGGGGCGGGGGCGACGCTACAC---GAGACGATGCCTCT-CGCCAG
GCTGCGTGGCGGCTGCCC-TTGCGGCGGCGGCGACTGGCCTCGGCGGTGTTTGGG-CTTT
CGA-CACG-GTCGTTTATCACGCAACTGCTCGGACGACGCACGCGCGCAGCGGAAT----
GCCGCTTGCCAGCCTTGTGAAGATGTGGCCCTGTACAGGGT-TGCGGGCGCACTTGGTAG
GGCGTCGTACTCGGTTCGCGATGGGTTTACGAACGTGTCCCGTCAC--TTCCACGTCACA
CCGGTTGTGCGCCGCACGCGTGCAGCGGGGAA---GCCG-ATTGCCAGCCTTGTGAAGAA
GTGGCCCTGTACAGGGTTGCGGGCGCACTTGGTAGGGCGAGCGCACGCGGTCGTGC-AGG
AAGTTGATGGAAGCGAATGTATCC----

#Rhipicephalus_turanicus_FJ593694
------------------------------------------------------------
----------------------------ACGCTACGGCAAA-GCGA---CAAGGGCCGCT
CGAA----AGGCGAGAGACGGTGGCGAACG---TCGTGCCGTAGGCCCGAG---CGAAAC
G--GGGCAACCGATTGCACCGAGG-TG-ATGGCACCAACAAA-GACCGCCGCAGG-ACTC
--GAATCGGAATGA---GCCTGCAGGGAAAG-CGCGG-TCGA-GGTA-GCGTACTCCTCT
CTGCGACCGAGGGCGC-AAAT-CTGCGAGAGACTCGGACGCGC-AACTGGAACGCACGGT
GCTTACGGGGAG--CGAAA-GCCGGCCAGCGAGCTC---CCCC--AGCCGTGTGCGAAAG
TG-CGCGAGATCGCTTTTTTT----GCGCTCGTTGCCTTCGGAGTAAGCCGGGTCG-CCC
GCAGACCGGGCGCTCGAAC-ACGCGAGACGGTGACGGTGCCCC-TCCGGGCTCT-GCCGC
GCGAACA-GGGAACGTTCGTG--------CG--CGGAGGTGAGGGGT--GCGCCCG---C
GAGCGGTTCGGTGCGTACGTGGCCT----GCGGGGAGAAGG----TGCGGCGACTCGTCG
CGAAGCGGAAAAA--TGTCTCCCGCTCGAGT--GCGCCACGTTG-CGAAGCCTC-AAGCG
TTCC-GTCGTAGTCCGCCGTCGGTCCAAGTGCTTCGCAGTTCCCGTCCCGTGCAAAA--C
TGGGCCACTCCAGTTGGGGCGGGGGCGACGCTACAC---GAGACGATGCCTCT-CGCCAG
GCTGCGAGTC----GCCC-TTGCGGCGAC-----CGG-CCTCGGCGGTGTTTGGGCTT-T
CGAACACG-GTCGTTTATCACGCAACTGCTCGGACGACGCACGCGTGCAGCGGGAT----
ACCGCTTGCCAGCCTTGTCAAGATGCGGCCCTGTACAGGGT-TGCGGGCGGACTTGGTAG
GGCGTCGTACTCGGTTCGCGATGGGTTTACGAACGTGTTCCGTCCACTTCCAA-GTCACA
CCGGTTGTGCGCCGCACGCGCGCAGCGGG-------------------------------
------------------------------------------------------------
----------------------------

#Rhipicephalus_turanicus_DQ901321
-----ATATCAAGAGAGACTTCGGCGCACAAGGGAACGTGAGCCGTCGACTCGTTTTGAC
CGCGTCGGCATCACGGACAGCACGTTGAACGCTACGGCAAA-GCGA---CAACGGCCGCT
CGAA----AGGCGAGAGACGGTGGCGAACG---TCGTGCCGGAGGCCCGAC---CGAAAC
G--GGGCAACCGACTGCACCGAGG-TG-ATGGCACCAACAAA-GACCGCCGCAGG-ACTC
--GAATCGGAATGA---GCCTGCAGGGAAAG-CGCGG-TCGA-GGTA-GCGTACTCCTCT
CTGCGACCGAGGGCGC-AAAT-CTGCGAGAGACTCGGACGCGC-AACTGGAACGCACGGT
GCATACGGGGAG--CGAAA-GCCGGCCAGCGAGCTC---CCCC--AGCCGTGTGCGAAAG
TG-CGCGAGATCGCTTTTTT-----GCGCTTGTTGCCTTCGGAGTAAGCCGGGTCG-CCC
GCAGACCGGGCGCTCGAAC-ACGCGAGACGGTGACGGCGCCCC-TCCGGGCTCT-GCCGC
GCGAACA-GGGAACGTTCGTG--------CG--CGGAGGTGAGGGGT--GCGCCCG---C
GAGCGGTTCGGTGCGTACGTGGCCT----GCGGGCAGAAGG----TGCGGCGACTCGTCG
CGAAGCGGAAAAA--TGTCTCCCGCTCGAGT--GCGCCACGTTG-CGAAGCCTG-AAGCG
TTCC-GTCGTAGTCCGCCGTCGGTCCAAGTGCTTCGCAGTTCCCGTCCCGTGCAAAA--C
TGGGCCACTCCAGTTGGGGCGGGGGCGACGCTACAC---GAGACGATGCCTCT-CGCCAG
GCTGCGAGTC----GCCC-TTGCGGCGAC-----CGG-CCTCGGCGGTGTTTGGGCTT-T
CGAACACG-GTCGTTTATCACGCAACTGCTCGGACGACGCACGCGTGCAGCGGGAT----
ACCGCTTGCCAGCCTTGTCAAGATGCGGCCCTGTACAGGGT-TGCGGGCGGACTTGGTAG
GGCGTCGTACTCGGTTCGCGATGGATTTACGAACGTGTTCCGTC-ACTTCCAA-GTCACA
CCGGTTGTGCGCCGCACGCGCGCAGCGGGGAA---GCCG-ATTGCCAGCCTCGTCAAG--
------------------------------------------------------------
----------------------------

#Rhipicephalus_turanicus_AF271271
ATCACATATCAAGAGAGACTTCGGCGCACAAGGGAACGTGAGCCGTCGACTCGTTTTGAC
CGTGTCCGCATCACGGACAGCACGTTGAACGCTACGGCAAA-GCGA---CAACGGTCGCT
CGAA----AGGCGAGAGACTGTGGCGAACG---TCGTGCCGGAGGCCCGAC---CGAAAC
G--GGGCAACCGACTGCACCGAGG-TG-ATGGCACCAACAAA-GACCGCCGCAGG-ACTC
--GAATCGGAATGA---GCCTGCAGGGAAAG-CGCGG-TCGA-GGTAAGCGTACTCCTCT
CTGCGACCGAGGGCGC-AAAT-CTGCGAGAGACTCGGACGCGC-AACTGGAACGCACGGT
GCATACGGGGAG--CGAAA-GCCGGCCAGCGAGCTC---CCCC--AGCCGTGTGCGAAAG
TG-CGCGAGATCGCTTTTTT-----GCGCTTGTTGCCTTCGGAGTAAGCCGGGTCG-CCC
GCAGACCGGGCGCTCGAAC-ACGCGAGACGGTGACGGCGCCCC-TCCGGGCTCT-GCCGC
GCGAACA-GGGAACGTTCGTG--------CG--CGGAGGTGAGGGGT--GCGCCCG---C
GAGCGGTTCGGTGCGTACGTGGCCT----GCGGGCAGAAGG----TGCGGCGACTCGTCG
CGAAGCGGAAAAA--TGTCTCCCGCTCGAGT--GCGCCACGTTG-CGAAGCCTG-AAGCG
TTCC-GTCGTAGTCCGCCGTCGGTCCAAGTGCTTCGCAGTTCCCGTCCCGTGCAAAA--C
TGGGCCACTCCAGTTGGGGCGGGGGCGACGCTACAC---GAGACGATGCCTCT-CGCCAG
GCTGCGAGTC----GCCC-TTGCGGCGAC-----CGG-CCTCGGCGGTGTTTGGGCTT-T
CGAACACG-GTCGTTTATCACGCAACTGCTCGGACGACGCACGCGTGCAGCGGGAT----
ACCGCTTGCCAGCCTTGTCAAGATGCGGCCCTGTACAGGGT-TGCGGGCGGACTTGGTAG
GGCGTCGTACTCGGTTCGCGATGGATTTACGAACGTGTTCCGTC-ACTTCCAA-GTCACA
CCGGTTGTGCGCCGCACGCGCGCAGGGGGGAA---GCCGGATTGCCAGCCTTGTCAAGAT
GCGGCCCTGTACAAGGGTTG----------------------------------------
----------------------------

#Rhipicephalus_sanguineus_AF271283
ATCACATATCAAGAGAGACTTCGGCGCACAAGGGAACGTGAGCCGTCGACTCGTTTTGAC
CGCGTCGGCATCACGGACAGCACGTTGAACGCTACGGCAAA-GCGA---CAACGGCCGCT
CGAA----AGGCGAGAGACGGTGGCGAACG---TCGTGCCGGAGGCCCGAC---CGAAAC
G--GGGCAACCGACTGCACCGAGG-TG-ATGGCACCAACAAA-GACCGCCGCAGG-ACTC
--GAATCGGAATGA---GCCTGCAGGGAAAG-CGCGG-TCAA-GGTA-GCGTACTCCTCT
CTGCGACCGAAGGCGC-AAAT-CTGCGAGAGACTCGGACGTGC-AACTGGAACGCACGGT
GCATACGGGGAG--CGAAA-GCCGGCCAGCGAGCTC---CCCC--AGCCGTGTGCGAAAG
TG-CGCGAGATCGCTTTTTT-----GCGCTTGTTGCCTTCGGAGTAAGCCGGGTCG-CCC
GCAGACCGGGCGCTCGAAC-ACGCGAGACGGTGACGGCGCCCC-TCCGGGCTCC-GCCGC
GCGAACA-GGGAACGTTCGTG--------CG--CGGAGGTGAGGGGT--GCGCCCG---C
GAGCGGTTCGGTGCGTACGTGGCCT----GCGGGCAGGAGG----TGCGGCGACTCGTCG
CGAAGCGGAAAAA--TGTCTCCCGCTCGAGT--GCGCCACGTTG-CGAAGCCTG-AAGCG
TTCC-GTCGTAGTCCGCCGTCGGTCCAAGTGCTTCGCAGTTCCCGTCCCGTGCAAAA--C
TGGGCCACTCCAGTTGGGGCGGGGGCGACGCTACAC---GAGACGATGCCTCT-CGCCAG
GCTGCGAGTC----GCCC-TTGCGGCGAC-----CGG-CCTCGGCGGTGTTTGGGCTT-T
CGAACACG-GTCGTTTATCACGCAACTGCTCGGACGACGCACGCGTGCAGCGGGAT----
ACCGCTTGCCAGCCTTGTCAAGATGCGGCCCTGTACAGGGT-TGCGGGCGGACTTGGTAG
GGCGTCGTACTCGGTTCGCGATGGATTTACGAACGTGTTCCGTC-ACTTCCAA-GTCACA
CCGGTTGTGCGCCGCACGCGCGCAGCGGGGAA---GCCG-ATTGCCAGCCTCGTCAAGAT
GCGGCCCTGTACAGGGTTGCGGGCGGACTTGGTAGGGCGCGCGCACGCGGTCGTGC-AGG
AAGTTGACGGAAGCGAATGTATCCGCT-

#193_sample_Rhipicephalus_sanguineus
--CACATATCA-GAGAGACTTCGGCGCACAAGGGAACGTGAGCCGTCGACTCGTTTTGAC
CGTGTCGGCATCACGGACAGCACGTTGAACGCTACGGCAAA-GCGA---CAACGGTCGCT
CGAA----AGGCGAGAGACTGTGGCGAACG---TCGTGCCGGAGGCCCGAC---CGAAAC
G--GGGCAACCGACTGCACCGAGG-TG-ATGGCACCAACAAA-GACCGCCGCAGG-ACTC
--GAATCGGAATGA---GCCTGCAGGGAAAG-CGCGG-TCGA-GGTA-GCGTACTCCTCT
CTGCGACCGAGGGCGC-AAAT-CTGCGAGAGACTCGGACGCGC-AACTGGGACGCACGGT
GCATACGGGGAG--CGAAA-GCCGGCCAGCGAGCTC---CCCC--AGCCGTGTGCGAAAG
TG-CGCGAGATCGCTTTTTT-----GCGCTTGTTGCCTTCGGAGTAAGCCGGGTCG-CCC
GCAGACCGGGCGCTCGAAC-ACGCGAGACGGTGACGGCGCCCC-TCCGGGCTCT-GCCGC
GCGAACA-GGGAACGTTCGTG--------CG--CGGAGGTGAGGGGT--GCGCCCG---C
GAGCGGTTCGGTGCGTACGTGGCCT----GCGGGCAGAAGG----TGCGGCGACTCGTCG
CGAAGCGGAAAAA--TGTCTCCCGCTCGAGT--GCGCCACGTTG-CGAAGCCTG-AAGCG
TTCC-GTCGTAGTCCGCCGTCGGTCCAAGTGCTTCGCAGTTCCCGTCCCGTGCAAAA--C
TGGGCCACTCCAGTTGGGGCGGGGGCGACGCTACAC---GAGACGATGCCTCT-CGCCAG
GCTGCGAGTC----GCCC-TTGCGGCGAC-----CGG-CCTCGGCGGTGTTTGGGCTT-T
CGAACACG-GTCGTTTATCACGCAACTGCTCGGACGACGCACGCGTGCAGCGGGAT----
ACCGCTTGCCAGCCTTGTCAAGATGCGGCCCTGTACAGGGT-TGCGGGCGGACTTGGTAG
GGCGTCGTACTCGGTTCGCGATGGATTTACGAACGTGTTCCGTC-ACTTCCAA-GTCACA
CCGGTTGTGCGCCGCACGCGCGCAGCGGGGAA---GCCG-ATTGCCAGCCTCGTCAAGAT
GCGGCCCTGTACAGGGTTGCGGGCGGACTTGGTAGGGCGCGCGCACGCGGTCGTGC-AG-
----------------------------

#Rhipicephalus_maculatus_AF271281
ATCACATATCAAGAGAGACTTCGGCGCACAAGGGAACGTGGGCCGTCGACTCGTTTTGAC
CGCGTCGGCATCATGGACAGCACGTTGAACGCTAAA--GCACGCGC---CAACGGCCGCT
CGAAG-------GTGAGACGGTGGCGAA---CGTCGTGCCGGAG-CCCGACTATCGAAAC
G--GGGCGACCGACTGCACTGAGG-TG-ATGGCACCAACAAA-GACCGCCGCAGG-ACTT
TCGAAACGGAAAGAAAGGCCTGCAGGGAAAG-CGCGG-TCGA-GGTA-GCGGACTCCTCT
CTGCGACCGAGAGTGCGAAAT-CTGCGAGAGACTCGGAAGCGC-AACATGAGCGCACGGT
GCA--TACGGGGAGCGAAA-GCCGGCCAGCGAGCTTCCCCC----AGCCGTGCGCGCA-G
TT-CGCGTGATCGCATTTTTC----GCGCCTGTTGCCCT-GGAGTAGACCGGGCTG-CCC
GCAGACCGGGCGCTCGAAC-ACGCGA--CGGTGCTGGTGCCCC-TCCGGGCTCT-GCCGC
ACGAACG-GGGAACGTTCGGG-CGCGGAGCG--GGGAGGCGAGGGGC--GCGCCCGCCAT
A-GCGGTTCGGTGCGTACGCGGCCT----GCGGGGGGCACTG---CGCGGCGACTCGTCG
CGAAGCGGAAAAA--TGTCTCCCGCTCGAGTTGGCGCCACGTCGGCGAAGCTTCCAAGCG
TTCC-GTCGTAGTCCGCCGTCGGTCCAAGTGCTTCGCAGTTCCCGTCCCGTTCAAAA--C
TGGGCCACTCCAGTTGGGGCGGGGGCGACGCTACAC---GAGACGATGCCTCT-CGCCAG
GCTGCGAGTC----GCCT--TGCGGCGAC-----CGG-CCTCGGCGGTGTCTGGGCTT-T
CGAACACG-GTCGTTTATCACGCAACTGCTCGGACGACGCACGCGCGCAGCGGGAT----
ACCGCTTGCCAGCCTCGTGAAGATGTGGCCCTGTACAGGGT-TGCGGGCGCACTTGGTAG
GGCGTCGTACTCGGTTTGCGATGGGTTTACGAACGTGTCCCGTCACTTCCGTGCAGGAAG
TTGACGGAAGCGAATGTATCCGCTG-----------------------------------
------------------------------------------------------------
----------------------------

#Rhi_evertsi_mimeticus_AF271279
ATCACATATCAAGAGAGACTTCGGCGCACAAGGGAACGTGGGCCGTCGACTCGTTTTGAC
CGCGTCGGCATCACGGACAGCACGTTGAACGCTGCAGCAAGCGC-----CAACGGCCGCT
CGAAG-------GCGAGACGGCGGCGAC---CGTCGTGCCGGAG-CCCGAC---CGAAAC
G-GGAGCGACCGACTGCATTGAGG-TT-ATGGCACCA-ACAGAGACCGCCGCAGG-ACTT
T-GAATCGGAAGAAA--GCCTGCAGGGAAAG-TGCGG-CCGA-GGTTGCGGA-CTCCTCT
CTGCGACCGGGAGCGCGAAATCTTGCGAGAGACACGGACGCGCATCTTTTAACGCACGGT
GAA--CACGGGGAGCGAAA-GCCGGCCAGCGAAGCTCCTCC----AGCCGTGCGCGAA-G
TG-CGCGGGATCGCATCATTTC-TTGCGCCTGTTGCCCTCCGAGTAAGCCGGGTTG-CCC
GCAGACCGGGCGCTCGAAC-ACGCGA--CGGTGCCG-TGCCCCTCCGGGCTCT--GCCGC
ACGAACA-GGGAACGTTCGCG-CGCGGAGCG--GGGAGGTGAGGGG--CGCGCCCGATAT
T-GCGGTTCGCTGCGTACGCGGCC----TTCGGGGAGCACTG---CACGGCGACTCGCCG
CGAAGCGGAAAA---TGTCTCCCGCTCGAGTTGGCGAAACGTTGGCGAAGCTTC-AGGCG
TTCTCGTCGTAGTCCGCCGTCGGTCCAAGTGCTTCGCAGTTCCCGTCCCGTTCAAAAA-C
TGGGCCACTCCAGTTGGGGCGGGGGCGACGCTACAC---GAGACGATGCCTCT-CGCCAG
GCTGCTGGCC----GCCC-TCGCGGCGGC---GACCGGCCTCGGCGGTGTTTGGG-CTTT
CGA-CACG-GTCGTTTATCACGCAACTGCTCGGACGACGCACGCGCGCAGCGGGAT----
ACCGCTTGCCAGCCTTGTGAAGATGTGGCCCTGTACAGGGT-TGCGGGCGCACTTGGTAG
GGCGTCGTACTCGGTTCGCGATGGGTTTACGAACGTGTCCCGTCAC--TTCCACGTCACA
CCGGTTGTGCGCCGCACGCGTGCAGCGGGGAA---GCCG-ATTGCCAGCCTTGTGAAGAT
GTGGCCCTGTACAGGGTTGCGGGCGCACTTGGTAGGGCGCGCGCACGCGGTCGTGCCAGG
AAGTTGACGGAAGCGAATGTATCCGC--

#Rhipicephalus_pulchellus_AF271275
ATCACATATCAAGAGAGACTTCGGCGCACAAGGGAACGTGGGCCGTCGACTCGTTTTGAC
CGCGTCGGCATCATGGACAGCACGTTGAACGCTGAA--GCACGCGC---CAACGGCCGCT
CGAAG-------GTGAGACGGTGGCGA--A-CGTCGTGCCGGAG-CCCGACTATCGAAAC
G--GGGCGACCGACTGCACTGAGG-TG-ATGGCACCAACAAA-GACCGCCGCAGG-ACTT
TTGAATCGGAAAGAAAAGCCTGCAGGGAAAG-CGCGG-TCGA-GGTA-GCGGACTCCTCT
CTGCGACCGAGAGTGCGAAAT-CTGCGAGAGACTCGGAAGCGC-AACCTGAGCACGCGGC
GCATACGGGGGAGGCGAAA-GCCGGCCAGCGAGCTTC--CCCC--AGCCGTGCGCGCA-G
CG-CGCGTGATCGCATTTTT----CGCGCCTGTTGCCCT-GGAGTAGACCGGGTTG-CCC
GCAGGCCGGGCGCTCGAAC-ACGCGA--CGGTGCTGGTGCCCC-TCCGGGCTCT-GCCGC
ACGAACG-GGGAACGTTCGGGGCGCGGAGCG--GGGAGGCGAGGGGC--GCGCCCGAT-A
TTGCGGTTCGGTGCGTACGTGGCCTT---GCGGGGAGAACTG---TGCGGCGACTCGTCG
CGAAGCGGAAAA---TGTCTCCCGCTCGAGTTGGCGCCACGTCGGCGAAGCTTCCAAGCG
TTCC-GTCGTAGTCCGCCGTCGGTCCAAGTGCTTCGCAGTTCCCGTCCCGTTGAAAA--C
TGGGCCACTCCAGTTGGGGCGGGG-CGACGCTACAC---GAGACGATGCCTCT-CGCCAG
GCTGCGAGTC----GCCT--TGCGGCGAC-----CGG-CCTCGGCGGTGTTTGGGCTTTT
CGAACACG-GTCGTTTATCACGCAACTGCTCGGACGACGCACGCGCGCAGCGGGAT----
ACCGCTTGCCAGCCTTGTGAAGATGTGGCCCTGTACAGGGT-TGCGGGCGCACTTGGTAG
GGCGTCGTACTCGGTTTGCGATGGGTTTACGAACGTGTCCCGTC-ACTTCCAA-GTCACA
CCGGTTGTGCGCCGCACGCGCGCAGCGGGGAA---GCCG-ATTGCCAGCCTCGTCAAGAT
GTG-CCCTGTATAGGGTTGCGGGCGGACTTGGTAGGGCGTGCGCACGCGGTCGTGC-GGA
AGTTGACGGAAGCGAATGTATCCGC---

#Boophilus_geigyi_AF271275
ATCACATATCAAGAGAGACTTCGGCGCACAAGGGAACGTGAGCCGTCGACTCGTTTTGAC
CGCGTCGGCATCACGGACAGCACGTTGGACGCTGCACAGCAGTCGCCGACAACGGCCACT
CGAGG-------GCGAGACGGTGGCGAC---CGTCGTGCCGGAG-CCCGAC---CGAAAC
G-GGGGCGACCGACTGCATTGAGGTTGTGAGACGCTTTGCATAGACCGCCGCAGG-ACTT
C-GAATCGGAAGGAA--GCCTGCAGGGAAAG-TGCGGCTGATGCGTCATTACTCTCCTCT
CTGCGACTGGGAGCGCGAAAG-CTGCGAGAGACACGGACGCGC-----------------
-------------------------------------------------------GAA-G
TG-CGCGGGATCGCAGTCTTTCTTTGCGCCTGTTGCCTCCGGAGTAAGCCGGGTTG-CCC
GCAGACTGGGCGCTCGAAC-ACGCCA--CGGTGTCG-TGCCCCTTCCGGGCTTT-GCTGC
ACGAACA-GGGAACGTTCGCG-CGCAGAGTGCAGGGAGTCGAAGGGG-CGCCTCCGAAGT
G-GCAGTTCGCTGCGTACGCGGTTCC--TGCGGGGAGCACCG---CGCGGCGACTCGCCG
CGAAGCGGAAAA---CGTCTCCCGCTCGAGTTGGCGAAACGTTGGCGAAGCTTC-AGGCG
TTCTCGTCGTAGTCCGCCGTCGGTCTAAGTGCTTCGCAGTTCCCGTCCCGTTCAATAA-C
TGGGCCACTCCAGTTGGGGCGGGGGCGACGCTACCA---GAGACGATGCCTCT-CGCCAG
GATGCGGCAG--TCGCCC-TTGCGGCGAC---GACCGGCCTCGGCGGTGTTTGGG-CTAT
CGA-CACG-GTCGTTTATCACGCAACTGCTCGGACGACGCACGCGCGCAGCGGGAT----
ACCGCTTGCCAGCCTTGTGAAGATGTGGCCCTGTACAGGGC-TGCGGGCGCACTTGGTAG
GGCGTCGTACTCGGTTCGCGATGGGTTTACGAACGTGTGCCGTC--ACTTCCACGTCACA
CTGGTTGTGAA--GGAAGTCGGCGGAAGCGAA----CTCTTTCGCTG-------------
------------------------------------------------------------
----------------------------

#Rhipicentor_nuttalli_AF271277
ATCACATATCAAGAGAGCCTTCGGCGCACTAGGGAACGTGTGCCGTCGACTCGTTTTGAC
CGCGTCGGCATCACGGACAGTACGTTGAACGCTACACAGCACACGC---CAGTGGCCGCT
CGACA-------AGGAGGCGGCGGCGAACC-TGTTTTGCCGAAA-CCCGGCT--GAAAAC
T--GAGCAACCGACTGCAGTAGGG-CG-AAAGCGCCGACGAATGACCGCCGCAGG-ACTC
T-GAATCGGAACGA---GCCTGCAAGGAAAGGTGCGGGTCGA-GGTG-CGATTTGCCTTG
CTGCGACGAAGAACGC-AAAT-A-GCGAGAGATTCGGGTGCGCATTTTTGCTCGCACGG-
---------GGAAGCAACTTGCCGGCCTGCTCCCGC----------ACCGTGCGCGAT-G
TG-CGCAAGATCGCTTTTTTT--TTGCGTC-GTTGCTTTGCAAGTAAGCCGGGCAGGCTT
CCAGACTGGACGCATGCGT-CCGCGT--CGGTGTTGGTGCCCT-TACGGGCTCT-GCCGC
ACGAATA-GGGAACGTTCGTG-TGCAGAGCG--GGGAGGTTAAGGGT--GCGCCCGA---
AGGCGGTTCGATGCGTACGTGGTCTGCTAGCCGCAAAAAATGAGGCACG-CAGTTCGCCG
CGAAGCGGAAAA---TGTCTCCCGCTTGAGC--GCGCTCAGTTG-CGGAGCTTG--TGCG
TTCC-GTCGTAGTCCGCCGTCGGTCCAAGTGCTTCGCAGTCTCTGTCCCGAATAGAA--C
TGGGTCACTCCAGTTGGGACGGGGGCGACGCTACAC---AAGACGATGCCTCT-CGCCAG
ACCG-AAGTC----GCCT--TGCGGTGAT-----CGG-TCTCGGCGGTGCTTGGGCTTCA
CAA-CACG-GTCGTCTATCACGCAACTGCTCGTACGCCGCACGCGCGCAGGCGGTTTTTT
ACCGCCTGCCAGCCTCGTCTATAAGTAGCCCCGTGCTGGGC-GAAGG----ACTTGGTAG
GGCGTCGTACTCGGTTCGCGCTGGGTTTTCGAACGTGTTC-GTC-TTTTCCGG---CATA
CTGCTCGTGCGGCGCACGCCCGCAGGCGGTTTTTTACCG-TCTGCCAGCCTCGTCTATAA
GTAGCCCCGTGCTGGGCGAAGACCGTGGTAAGGCGTCGTGCTCCGTCGTGCTGGGA-CTG
GCGAAAGCGATGTATTCAAT--------

#Rhipicephalus_bursa_FJ416310
------------------------------------------------------------
------------------------------------------------------------
------------------------------------------------------------
------------------------------------------------------------
-----------GAAA--GCCTGCAGGGAAAG-TGCGG-CCGT-GGTTGCGGA-CTCCTCT
TTGCGACCGGGAGCGCGAAATCTTGCGAGAGACACGGACGCGCAACTTC-AACGCACGGT
GAA--CACGGGGAGCGAAA-GCCGGCCAGCGAAGCTCCTCC----AGCCGTGCGCGAA-G
TG-CGCGGGATCGCATCTTTTC-TTGCGCCTGTTGCCCTCCGAGTAAGCCGGGTTG-CCC
GCAGACCGGGCGCTCGAAC-ACGCGA--CGGTGCCG-TGCCCCTCCGGGCTCTT-GCCGC
ACGAACA-GGGAACGTTCGCG-CGCGGAGCG--GGGAGGTGAGGGG--CGCGCCCGATAT
T-GCGGTTCGCTGCGTACGCGGCC----TTCGGGGAGCACTG---CACGGCGACTAGCCG
CGAAGCGGAAAA---TGTCTCCCGCTCGAGTTGGCGAAACGTTGGCGAAGCTTC-AGGCG
TTCTCGTCGTAGTCCGCCGTCGGTCCAAGTGCTTCGAAGTTCCCGTCCCGTTCAAAAA-C
TGGGCCACTCCAGTTGGGGCGGGGGCGACGCTACAC---GAGACGATGCCTCT-CGCCAG
GCTGCGGGCC----GCCC-TCGCGGCGGC---GACCGGCCTCGGCGGTGTTTGGG-CTTT
CGA-CACT-GTCGTTTATCACGCAACTGCTCGGACGACGCACGCGCGCAGCGGGAT----
ACCGCTTGCCAGCCTTGTGAAGATGTGGCCCTGTACAGGGT-TGCGGGCGCACTTGGTAG
GGCGTCGTACTCGGTTCGCGATGGGTTTACGAACGTGTCCCGTCACACTTCCACGTCACA
CCGGTTGTGCGCCGCACGCGTGCAGCGGG-AA---GCCG-ATTGCCAGCCTTGTGAAGAT
GTGGCCCTGTACAGGGTTGCGGGCGCACTTGGTAGGGCGCGCGCACGCGGTCGTGC--GG
AAGTTGACGGAAGCGAA-----------

#Rhipicephalus_bursa_FJ416323
ATCACATATCAAGAGAGACTTCGGCGCACAAGGGAACGTGGGCCGTCGACTCGTTTTGAC
CGCGTCGGCATCACGGACAGCACGTTGAACGCTGCA--GCAAGCGC---CAACGGCCGCT
CGAAG-------GCGAGACGGTGGCGAC---CGTCGTGCCGGAG-CCCGAC---CGAAAC
G-GGGGCGACCGACTGCATTGGGG-TT-ATGGCACCAACAACGG-CCGCCGCAGG-ACTT
T-GAATCGGAAGAAA--GCCTGCAGGGAAAG-TGCGG-CCGT-GGTT-GCGGACTCCTCT
TTGCGACCGGGAGCGCGAAATCTTGCGAGAGACACGGACGCGCAACTTC-AACGCACGGT
GAA--CACGGGGAGCGAAA-GCCGGCCAGCGAAGCTCCTCC----AGCCGTGCGCGAA-G
TG-CGCGGGATCGCATCTTTTC-TTGCGCCTGTTGCCCTCCGAGTAAGCCGGGTTG-CCC
GCAGACCGGGCGCTCGAAC-ACGCGA--CGGTGCCG-TGCCCC-TCCGGGCTCTTGCCGC
ACGAACA-GGGAACGTTCGCG-CGCGGAGCG--GGGAGGTGAGGGGC--GCGCCCGATAT
T-GCGGTTCGCTGCGTACGCGGCCT----TCGGGGAGCACTG---CACGGCGACTAGCCG
CGAAGCGGAAAA---TGTCTCCCGCTCGAGTTGGCGAAACGTTGGCGAAGCTTC-AGGCG
TTCTCGTCGTAGTCCGCCGTCGGTCCAAGTGCTTCGAAGTTCCCGTCCCGTTCAAAAA-C
TGGGCCACTCCAGTTGGGGCGGGGGCGACGCTACAC---GAGACGATGCCTCT-CG----
------------------------------------------------------------
------------------------------------------------------------
------------------------------------------------------------
------------------------------------------------------------
------------------------------------------------------------
------------------------------------------------------------
----------------------------

#Boophilus_decoloratus_U97716
ATCACATATCAAGAGAGACTTCGGCTCACAAGGGAACGTGAGCCGTCGACTCGTTTTGAC
CGCGTCGGCATCACGGACAGCACGTTGAACGCTGCACGGCAAGCGCCAACAACGGCCACT
CGAAG-------GCGAGACGGCGGCGAC---CGT-GTGCCGGAA-CTCGAC---CGAAAT
G-GGGGCGGCCGACTGCATTAAGG-TT-GTGACACTTCGCTGAGACCGCCGCAGG-ACTT
T-GGCTCGGAAAGAA--GCCTGCAGGGAAAG-TGCGG-GCGA-GGTGTCAAAACTCCTCT
CTTCGACCGGAAGCGCGAAAG-CTGCGAAAGACACGGACGCGCGACTTC-AACGCACGGG
GAA--CACGAGAAGCGAAA-GCCGGCCAGCAAAGCTTCTCC----AGCCGTGCGCGAA-G
TG-CGCGGGA-CGCAACCTTTCTTTGGGCCTGTTGGCTTCAAAGTAAGCCGGGT-T-GGC
CCAGACCCGGCGCTCGAAC-AAGCCA--CGGGGTCG-GGCCCCTTCCGGGCTTT-GCCGC
GCGAACA-GGGAACGTTCGCG-CGCAAAGCGAAGGGAAGTGAAG-GGTCGCGTCCGAAGT
T-GCGGTTCGCTGCGTACGCGGTTCG--TGCGGGGAGCACTG---CGCGGCTACTCGCCG
CGAAGCGGAAAA---TGTCTCCCGCTCGAGTTGGCTAA-CGTTGGCGAAGCTTG-CGACG
TTCTCGTCGTAGTCCGCCGTCGGTCCAAGTGCTTCGCAGTTCCCGTCCCGTTCAAAAA-C
TGGGCCACTCCAGTTGGGGCGGGGGCGACGCTACAC---GAGACGATACCTCC-CGCCAG
GCTGCGACAC--CCGCCC-TCGCGGCGGC---GACCGGCCTCGGCGGTGTTTGGG-CTTT
CGA-CACG-GTCGTTTATCACGCAACTGTTCGGACGACGCACGCGCGCAGCGGGAT----
ACCGCT-GCCAGCCTTGTGAAGATGTGCCCCTGTACAGGGT-TGCGGGCGCACTTGGTAG
GGCGTCGTACTCGGTTCCCGATGGGTTTACGAACGTGTCCCGTCAC--TTCCACGTCACA
CCGGTTGTGCGCCGCACGCGTGCAGCGGGGAA---GCCG-ATTGCCAGCCTTGTGAAGAA
GTGGCCCTGTACAGGGTTGCGGGCGCACTTGGTAGGGCGAGCGCACGCGGTCGTGC-GG-
AAGTTGATGGAAGCGAATGTACCGCT--

#Boophilus_microplus_U97714
ATCACATATCAAGAGAGCCTTCGGCGCACAAGGGAACGTGAGCCGTCGACTCGTTTTGAC
CGCGTCGGCAACACGGACAGCACGCTGAACACCTCACAGCGAGCGCCAACAGCGGCCACT
CAAGG-------GCGAGACGGTGGCGAC---CGTCGTGCCAGAG-CCCAAC---CGAAAC
G-GGGGCGACCGACTGCATTGAGG-AT-GTGGCACCTCGTTGAGACCGCCGCAGG-ACTT
C-GAGTCGGAAGGAA--GCCTGCAGGGAAAG-TGCGG-TCGA-GGTTGCGTA-CTCCTCT
CTGCGACCGGGCGCGCAAGAG-CTGCGAGAGCCACGGACGCGCAACTTT-AACGCACGGT
AAA--CACGAGGAGCGAAA-GCCGGCCAGCAAAGCTTCTCC----AGCCGTGCGCAAA-G
TG-CGCGAGATCGCAGCCTTGCGTTGCGCTTGTTGCCCTCGAAGTAAGCTGGGTGT-CCC
GTAGACCGGGCGCTCGAAC-ACGCTG--CGGGCCCG-TGCCTCCTCCAGGCTTT-CCCGC
GCGAACA-GGGAACGTTCGCG-CCCAAAGCGCAGGGAGGTGAGGAGCCTGCCCCCGACGT
TTGCGGTTCGCTGCGTACGCGGTTGA--TGCGGAGAGCACGG---CGCGACGACTTGCCG
CGAAGCGGAAAA---AGTCTCCCGCACGAGTTGGCGAAACGTTGGCGAAGCTTA-AGGCG
TTCTCGTCGTAGTCCGCCGTCGGTCTAAGTGCTTCGCAGTTCCCGTCCCGTTCAAAAAAC
TGGGCCACTCCAGTTGGGGCGGGGGCGACGCTACAC---GAGACGATGCCTCT-CGCCAG
GCTGCGTGGC---TGCCC-TTGCGGCGGCGGCGACTGGCCTCGGCGGTGTTTGGG-CTTT
CGA-CACG-GTCGTTTATCACGCAACTGCTCGGACGACGCACGCGCGCAGCGGAAT----
GCCGCTTGCCAGCCTTGTGAAGATGTGACCCTGTACAGGGT-TGCGGGCGCACTTGGTAG
GGCGTCGTACTCGGTTCGCGATGGGTTTACGAACGTGTCCCGTCAC--TTCCACGTCACA
CCGGTTGTGCGCCGCACGCGTGCAGCGGGGAA---GCCG-ATTGCCAGCCTTGTGAAGAA
GTGGCCCTGTACAGGGTTGCGGGCGCACTTGGTAGGGCGAGCGCACGCGGTCGTGC-GG-
AAGTTGATGGAAGCGAATGTATCCGC--

#Boophilus_microplus_U97712
ATCACATATCAAGAGAGCCTTCGGCGCACAAGGGAACGTGAGCCGTCGACTCGTTTTGAC
CGCGTCGGCAACACGGACAGCACGCTGAACACCTCACAGCGAGCGCCAACAGCGGCCACT
CAAGG-------GCGAGACGGTGGCGAC---CGT-GTGCCAGAG-CCCAAC---CGAAAC
G-GGGGCGACCGACTGCATTGAGG-AT-GTGGCACCTCGTTGAGACCGCCGCAGG-ACTT
C-GAGTCGGAAGGAA--GCCTGCAGGGAAAG-TGCGG-TCGA-GGTTGCGTA-CTCCTCT
CTGCGACCGGGCGCGCAAAAG-CTGCGAGAGCCACGGACGCGCAACTTT-AACGCACGGT
AAA--CACGAGGAGCGAAA-GCCGGCCAGCAAAGCTTCTCC----AGCCGTGCGCAAA-G
TG-CGCGAGA-CGCAGCCTTGCGTTGCGCTTGTTGCCCTCGAAGTAAGCAGGGTGT-CC-
GTAGACCGGGCGCTCGAAC-ACGCTG--CGGGCCCG-TGCCTTTTCCAGGCTTT-GCCGC
GCGAACA-GGGAACGTTCGCG-CCCAAAGCGCAGGGAGGTGAGGAGCCTGCGCCCGACGT
TTGCGGTTCGCTGCGTACGCGGTTGT--TGCGGAGAGCACGG---TGCGACGACTTGCCG
CGAAGCGGAAAA---AGTCTCCCGCACGAGTTGGCGAA-CGTTGGCGAAGCTTA-AGGCG
TTCTCGTCGTAGTCCGCCGTCGGTCTAAGTGCTTCGCAGTTCCCGTCCCGTTCAAAAAAC
TGGGCCACTCCAGTTGGGGCGGGGGCGACGCTACAC---AAGACGATGCCTCT-CGCCAG
GCTGCGTGGC---TGCCC-TTGCGGCGGCGGCGACTGGCCTCGGCGGTGTTTGGG-CTTT
CGA-CACG-GTCGTTTATCACGCAACTGCTCGGACGACGCACGCGCGCAGCGGAAT----
GCCGCT-GCCAGCCTTGTGAAGATGTGACCCTGTACAGGGT-TGCGGGCGCACTTGGTAG
GGCGTCGTACTCGGTTCGCGATGGGTTTACGAACGTGTCCCGTCAC--TTCCACGTCACA
CCGGTTGTGCGCCGCACGCGTGCAGCGGGGAA---GCCG-ATTGCCAGCCTTGTGAAGAA
GTGGCCCTGTACAGGGTTGCGGGCGCACTTGGTAGGGCGAGCGCACGCGGTCGTGC-GG-
AAGTTGATGGAAGCGAATGTACCGCT--

#Rhi_appendiculatus_U97708
ATCACATATCAAGAGAGACTTCGGCGCACAAGGGAACGTGGGCCGTCGACTCGTTTTGAC
CGCGTCGGCATCATGGACAGCACGTGGAACGCAATA--GCACGCGC---CGACTGCCGCT
CGAAG-------GCGAGACGGCGGCGA--C-CGC-GTGTCGGAG-CTCGAC---CGAAAC
G--GGGCGACCGACAGCACTGAGG-TG-ACGGCACCATCAAA-GACCGCCGCAGG-ACTC
--GAATCGGAAAGA---GCCTGCAGGGAAAG-CGCGG-TCGA-GGTG-TCCGACTCCTCT
CTGCGACCGAGAGCGCGAGAT-ATGCGAGAGACTCGGAAGCGC-CACTTGAACGCACGG-
----------AGAGCGAAA-GCCGGCCAGCTAGCT------------CGAAGTGCGAA-G
TG-CGCGTGA-CGCATTTTTC--TCGTGCCTGTTGCCCTCGGAGTAAGCCGGGTTG-CCC
CCGTACCGGGCGCTCGAAC-ACGCGA--CGGTGCTGGTGCCCC-TCCGGGCTCT-GCCGC
ACGAACA-GGGAACGTTCGCG-CGCTGAGCG--GGGAGGTGAGGGGC--GCGCCCGAT-T
AAGCGGTTCGGTGCGTACGTGGTAT----GCGGGGAGAACTG---CACGGCGACTCGTCG
CGAAGCGGAAAA---TGTCTCCCGCACGAGTTGGCGC-ACGTTGGCGAAGCTTC-AAGCG
TTCCCGTCGTAGTCCGCCGTCGGTCCAAGTGCTTCGCAGTTCCCGTCCCGTACAAAA--C
TGGGCCACTCCAGTTGGGGCGGGGGCGACGCTACAC---GAGACGATGCCTCT-CGCCAG
GCCGCGAGCC----GCCT--TGGGGCGGC-----CGG-CCTCGGCGGTGTTTGGGCTTAT
CGA-CACG-GTCGTTTATCACGCAACTGCTCGGACGACGCACGCGTGCAGCGGGAT----
ACCGCT-GCGAGCCTTGTGAAGATGTGGCCCTGTACAGGGT-TGCGGGCGCACTTGGTAG
GGCGTCGTACTCGGTTCGCGATGGGTTTACGAACGTGTCCCGTC-ACTTCCAA-GTCACA
CCGGTTGTGCGCCGCACGCACGCAGCGGGGAA---GCCG-ATTGCCAGCCTTGTGAAGAT
GTGGCCCTGTACAGGGTTGCGGGCGCACTTGGTAGGGCGCGCGCACGCGGTCGTGC-GGA
AGTTGACGGAAACGAATGTACCGTT---

#Rhi_appendiculatus_U97706
ATCACATATCAAGAGAGACTTCGGCGGACAAGGGAACGTGGGCCGTCGACTCGTTTTGAC
CGCGTCGGCATCATGGACAGCACGTGGAACGCAATA--GCACGCGC---CGACTGCCGCT
CGAAG-------GCGAGACGGCGGCGA--C-CGCCGTGTCGGAG-CTCGAC---CGAAAC
G--GGGCGACCGACAGCACTGAGG-TG-ACGGCACCATCAAA-GACCGCCGCAGG-ACTC
--GAATCGGAAAGA---GCCTGCAGGGAAAG-CGCGG-TCGA-GGTG-TCCGACTCCTCT
CTGCGACCGAGAGCGCGAGAT-ATGCGAGAGACTCGGAAGCGC-CACTTGAACGCACGG-
----------AGAGCGAAA-GCCGGCCAGCTAGCT------------CGAAGTGCGAA-G
TG-CGCGTGATCGCATTTTTC--TCGTGCCTGTTGCCCTCGGAGTAAGCCGGGTTG-CCC
GCGTACCGGGCGCTCGAAC-ACGCGA--CGGTGCTGGTGCCCC-TCCGGGCTCT-GCCGC
ACGAACA-GGGAACGTTCGCG-CGCTGAGCG--GGGAGGTGAGGGGC--GCGCCCGAT-T
AAGCGGTTCGGTGCGTACGTGGTAT----GCGGGGAGAACTG---CACGGCGACTCGTCG
CGAAGCGGAAAA---TGTCTCCCGCACGAGTTGGCGCCACGTTGGCGAAGCTTC-AAGCG
TTCCCGTCGTAGTCCGCCGTCGGTCCAAGTGCTTCGCAGTTCCCGTCCCGTACAAAA--C
TGGGCCACTCCAGTTGGGGCGGGGGCGACGCTACAC---GAGACGATGCCTCT-CGCCAG
GCCGCGAGCC----GCCT--TGGGGCGGC-----CGG-CCTCGGCGGTGTTTGGGCTTTT
CGA-CACG-GTCGTTTATCACGCAACTGCTCGGACGACGCACGCGTGCAGCGGGAT----
ACCGCTTGCCAGCCTTGTGAAGATGTGGCCCTGTACAGGGT-TGCGGGCGCACTTGGTAG
GGCGTCGCACTCGGTTCGCGATGGGTTTACGAACGTGTCCCGTC-ACTTCCAA-GTCACA
CCGGTTGTGCGCCGCACGCGCGCAGCGGGGAA---GCCG-ATTGCCAGCCTTGTGAAGAT
GTGGCCCTGTACAGGGTTGCGGGCGCACTTGGTAGGGCGCGCGCACGCGGTCGTGC-GGA
AGTTGACGGAAGCGAATGTATCCGT---

#Rhi_appendiculatus_U97704
ATCACATATCAAGAGAGACTTCGGCGCACAAGGGAACGTGGGCCGTCGACTCGTTTTGAC
CGCGTCGGCATCATGGACAGCACGTGGAACGCAATA--GCACGCGC---CGACTGCCGCT
CGAAG-------GCGAGACGGCGGCGA--C-CGC-GTGTCGGAG-CTCGAC---CGAAAC
G--GGGCGACCGACAGCACTGAGG-TG-ACGGCACCATCAAA-GACCGCCGCAGG-ACTC
--GAATCGGAAAGA---GCCTGCAGGGAAAG-CGCGG-TCGA-GGTG-TCCGACTCCTCT
CTGCGACCGAGAGCGCGAGAT-ATGCGAGAGACTCGGAAGCGC-CACTTGAACGCACGG-
----------AGAGCGAAA-GCCGGCCAGCTAGCT------------CGATGTGCGAA-G
TG-CGCGTGA-CGCATTTTTC--TCGTGCCTGTTGCCCTCGGAGTAAGTCGGGTTG-TCC
GCGTACCGGGCGCTCGAAC-ACGCGA--CGGTGCTGGTGCCCC-TCCGGGCTCT-GCCGC
ACGAACA-GGGAACGTTCGCG-CGCTGAGCG--GGGAGGTGAGGGGCCTGCGCCCGAT-T
AAGCGGTTCGGTGCGTACGTGGTAT----GCGGGGAGAACTG---CACGGCGACTCGTCG
CGAAGCGGAAAA---TGTCTCCCGCACGAGTTGGCGC-ACGTTGGCGAAGCTTC-AAGCG
TTCCCGTCGTAGTCCGCCGTCGGTCCAAGTGCTTCGCAGTTCCCGTCCCGTACAAAA--C
TGGGCCACTCCAGTTGGGGCGGGGGCGACGCTACAC---GAGACGATGCCTCT-CGCCAG
GCCGCGAGCC----GCCT--TGGGGCGGC-----CGG-CCTCGGCGGTGTTTGGGCTTAT
CGA-CACG-GTCGTTTATCACGCAACTGCTCGGACGACGCACGCGTGCAGCGGGAT----
ACCGCT-GCCAGCCTTGTGAAGATGTGGCCCTGTACAGGGT-TGCGGGCGCACTTGGTAG
GGCGTCGTACTCGGTTCGCGATGGGTTTACGAACGTGTCCCGTC-ACTTCCAA-GTCACA
CCGGTTGTGCGCCGCACGCGCGCAGCGGGGAA---GCCG-ATTGCCAGCCTTGTGAAGAT
GTGGCCCTGTACAGGGTTGCGGGCGCACTTGGTAGGGCGCGCGCACGCGGTCGTGC-GGA
AGTTGACGGAAGCGAATGTACCGTT---

#Boophilus_microplus_U97715
ATCACATATCAAGAGAGCCTTCGGCGCACAAGGGAACGTGAGCCGTCGACTCGTTTTGAC
CGCGTCGGCAACACGGACAGCACGCTGAACACCTCACAGCGAGCGCCAACAGCGGCCACT
CAAGG-------GCGAGACGGTGGCGAC---CGT-GTGCCAGAG-CCCAAC---CGAAAC
G-GGGGCGACCGACTGCATTGAGG-AT-GTGGCACCTCGTTGAGACCGCCGCAGG-ACTT
C-GAGTCGGAAGGAA--GCCTGCAGGGAAAG-TGCGG-TCGA-GGTTGCGTA-CTCCTCT
CTGCGACCGGGCGCGCAAGAG-CTGCGAGAGCCACGGACGCGCAACTTT-AACGCACGGT
AAA--CACGAGGAGCGAAA-GCCGGCCAGCAAAGCTTCTCC----AGCCGTGCGCAAA-G
TG-CGCGAGA-CGCAGCCTTGCGTTGCGCTTGTTGCCCTCGAAGTAAGCAGGGTGT-CC-
GTAGACCGGGCGCTCGAAC-ACGCTG--CGGGGCCG-TGCCTCCTCCAGGCTTT-GCCGC
GCGAACA-GGGAACGTTCGCG-CGCAAAGCGCAGGGAGGTGAGGAGGCTGCGCCCGACGT
TTGCGGTTCGCTGCGTACGCGGTTGA--TGCGGAGAGCACGG---CGCGACGACTTGCCG
CGAAGCGGAAAA---AGTCTCCCGCACGAGTTGGCGAA-CGTTGGCGAAGCTTA-AGGCG
TTCTCGTCGTAGTCCGCCGTCGGTCTAAGTGCTTCGCAGTTCCCGTCCCGTTCAAAAAAC
TGGGCCACTCCAGTTGGGGCGGGGGCGACGCTACAC---GAGACGATGCCTCT-CGCCAG
GCTGCGTGGC---TGCCC-TTGCGGCGGCGGCGACTGGCCTCGGCGGTGTTTGGG-CTTT
CGA-CACG-GTCGTTTATCACGCAACTGCTCGGACGACGCACGCGCGCAGCGGAAT----
GCCGCT-GCCAGCCTTGTGAAGATGTGACCCTGTACAGGGT-TGCGGGCGCACTTGGTAG
GGCGTCGTACTCGGTTCGCGATGGGTTTACGAACGTGTCCCGTCAC--TTCCACGTCACA
CCGGTTGTGCGCCGCACGCGTGCAGCGGGGAA---GCCG-ATTGCCAGCCTTGTGAAGAA
GTGGCCCTGTACAGGGTTGCGGGCGCACTTGGTAGGGCGAGCGCACGCGGTCGTGC-GG-
AAGTTGATGGAAGCGAATGTACCGCT--

#Boophilus_microplus_U97713
ATCACATATCAAGAGAGCCTTCGGCGCACAAGGGAACGTGAGCCGTCGACTCGTTTTGAC
CGCGTCGGCAACACGGACAGCACGCTGAACACCTCACAGCGAGCGCCAACAGCGGCCACT
CAAGG-------GCGAGACGGTGGCGAC---CGTCGTGCCAGAG-CCCAAC---CGAAAC
G-GGGGCGACCGACTGCATTGAGG-AT-GTGGCACCTCGTTGAGACCGCCGCAGG-ACTT
C-GAGTCGGAAGGAA--GCCTGCAGGGAAAG-TGCGG-TCGA-GGTTGCGTA-CTCCTCT
CTGCGACCGGGCGCGCAAGAG-CTGCGAGAGCCACGGACGCGCAACTTT-AACGCACGGT
AAA--CACGAGGAGCGAAA-GCCGGCCAGCAAAGCTTCTCC----AGCCGTGCGCAAA-G
TG-CGCGAGATCGCAGCCTTGCGTTGCGCTTGTTGCCCTCGAAGTAAGCTGGGTGT-CCC
GTAGACCGGGCGCTCGAAC-ACGCTG--CGGGGCCG-TGCCTCCTCCAGGCTTT-GCCGC
GCGAACA-GGGAACGTTCGCG-CGCAAAGCGCAGGGAGGTGAGGAGGGTTCTCCCGACGT
TTGCGGTTCGCTGCGTCCGCGGTTGA--TGCGGAGAGCACGG---CGCGACGACTTGCCG
CGAAGCGGAAAA---AGTCTCCCGCACGAGTTGGCGAAACGTTGGCGAAGCTTA-AGGCG
TTCTCGTCGTAGTCCGCCGTCGGTCTAAGTGCTTCGCAGTTCCCGTCCCGTTCAAAAAAC
TGGGCCACTCCAGTTGGGGCGGGGGCGACGCTACAC---GAGACGATGCCTCT-CGCCAG
GCTGCGTGGC---TGCCC-TTGCGGCGGCGGCGACTGGCCTCGGCGGTGTTTGGG-CTTT
CGA-CACG-GTCGTTTATCACGCAACTGCTCGGACGACGCACGCGCGCAGCGGAAT----
GCCGCTTGCCAGCCTTGTGAAGATGTGACCCTGTACAGGGT-TGCGGGCGCACTTGGTAG
GGCGTCGTACTCGGTTCGCGATGGGTTTACGAACGTGTCCCGTCAC--TTCCACGTCACA
CCGGTTGTGCGCCGCACGCGTGCAGCGGGGAA---GCCG-ATTGCCAGCCTTGTGAAGAA
GTGGCCCTGTACAGGGTTGCGGGCGCACTTGGTAGGGCGAGCGCACGCGGTCGTGC-GG-
AAGTTGATGGAAGCGAATGTTTCCCC--

#Rhipicephalus_zambeziensis_U97709
ATCACATATCAAGAGAGACTTCGGCACACAAGGGAACGTGGGCCGTCGACTCGTTTTGAC
CGTGTCGGCATCATGGACAGCACGTGGGACGCTATA--GCACGCGC---CAGCTGCCGCT
CGAAG-------GCGAGACGGCGGCGA--C-CGC-GTGTCAGAG-CTCGAC---CGAAAC
G--GGGCGACCGACAGCACTGAGG-TG-ACGGCACCATCAAA-GACCGCCGCAGG-ACTC
--GAATCGGAAGGA---GCCTGCAGGGAAAG-CGCGG-TCGA-GGTG-TCCGACTCCTCT
CTGCGACCGGGAGCGCGAGAT-ATGCGAGAGACTCGGAAGCGC-CACTTGAACGCACGG-
----------GGAGCGAAA-GCCGGCCAGCTAGCT------------CCAAGTGCGAA-G
TG-CGCATGA-CGCATTTTTC--TCGCGCCTGTTGCCCTCGGAGTAAGACGGGTTG-CCC
GCGTACCGGGCGCTCGAAC-ACGCGA--CGGTGCTGGTGCCCC-TCCGGGCTC--GCCGC
ACGAACA-GAGAACGTTCGCG-CGCTGAGCG--GGGAGGTGAGGGGC--GCGCCCGAT-T
AAGCGGTTCGGTGCGTACGTGGTGT----GCGGGGAGAACTG---CACGGCGACTCGTCG
CGAAGCGGAAAA---TGTCTCCCGCACGAGTCGGTGC-ACGTTGGCGAAGCTTG-AAGCG
TTCCCGTCGTAGTCCGCCGTCGGTCCAAGTGCTTCGCAGTTCCCGTCCCGTTCAAAA--C
TGGGCCACTCCAGTTGGGGCGGGGGCGACGCTACAC---GAGACGATGCCTCT-CGCCAG
GCTGCGAGCC----GCCT--TGGGGCGGC-----CGG-CCTCGGCGGTGTTTGGGCTTTT
CGA-CGCG-GTCGTTTATCACGCAACTGCTCGGACGACGCACGCGCGCAGCGGGTT----
ACCGCT-GCCAGCCTTGTGAAGATGCGGCCCTGTACAGGGT-TGCGGGCGCACTTGGTAG
GGCGTCGTACTCGGTTCGCGATGGGTTTACGAACGTGTCCCGTC-ACTTCCAA-GTCACA
CCGGTTGTGCGCCGCACGCGCGCAGCGGGGAA---GCCG-ATTGCCAGCCTTGTGAAGAT
GTGGCCCTGTACAGGGTTGCGGGCGCACTTGGTAGGGCGCGCGCACGCGGTCGTGC-GGA
AGTTGACGGAAGCGAATGTACCGTT---

#Rhi_appendiculatus_U97701
ATCACATATCAAGAGAGACTTCGGCGCACAAGGGAACGTGGGCCGTCGACTCGTTTTGAC
CGCGTCGGCATCATGGACAGCACGTGGAACGCAATA--GCACGCGC---CGACTGCCGCT
CGAAG-------GCGAGACGGCGGCGA--C-CGCCGTGTCGGAG-CTCGAC---CGAAAC
G--GGGCGACCGACAGCACTGAGG-TG-ACGGCACCATCAAA-GACCGCCGCAGG-ACTC
--GAATCGGAAAGA---GCCTGCAGGGAAAG-CGCGG-TCGA-GGTG-TCCGACTCCTCT
CTGCGACCGAGAGCGCGAGAT-ATGCGAGAGACTCGGAAGCGC-CACTTGAACGCACGG-
----------AGAGCGAAA-GCCGGCCAGCTAGCT------------CGAAGTGCGAA-G
TG-CGCGTGATCGCATTTTTC--TCGTGTCTGTTGCCCTCGGAGTAAGCCGGGTTG-CCC
GCGTACCGGGCGCTCGAAC-ACGCGA--CGGTGCTGGTGCCCCCTCCGGGTTCT-GCCGT
ACGAACT-GAGAACGTTCGCG-CGCTGAGCG--GGGAGGTGAGGGGC--CCGCCCGAT-T
AAGCGGTTCGGTGCGTACGTGGTAT----GCGGGGAGAACTG---CACGGCGACTCGTCG
CGAAGCGGAAAA---TGTCTCCCGCACGAGTTGGCGCCACGTTGGCGAAGCTTC-AAGCG
TTCCCGTCGTAGTCCGCCGTCGGTCCAAGTGCTTCGCAGTTCCCGTCCCGTACAAAA--C
TGGGCCACTCCAGTTGGGGCGGGGGCGACGCTACAC---GAGACGATGCCTCT-CGCCAG
GCCGCGAGCC----ACCT--TGGGGCGGC-----CGG-CCTCGGCGGTGTTTGGGCTTAT
CGA-CACG-GTCGTTTATCACGCAACTGCTCGGACGACGCACGCGTGCAGCGGGAA----
ACCGCTTGCCAGCCTTGTGAAGATGTGGCCCTGTACAGGGT-TGCGGGCGCACTTGGTAG
GGCGTCGTACTCGGTTCGCGATGGGTTTACGAACGTGTCCCGTC-ACTTCCAA-GTCACA
CCGGTTGTGCGCCGCACGCGCGCAGCGGGGAA---GCCG-ATTGCCAGCCTTGTGAAGAT
GTGGCCCTGTACAGGGTTGCGGGCGCACTTGGTAGGGCGCGCGCACGCGGTCGTGC-GGA
AGTTGACGGAAGCGAATGTATCCGTC--

#Rhi_appendiculatus_U97705
ATCACATATCAAGAGAGACTTCGGCGCACAAGGGAACGTGGGCCGTCGACTCGTTTTGAC
CGCGTCGGCATCATGGACAGCACGTGGAACGCAATA--GCACGCGC---CGACTGCCGCT
CGAAG-------GCGAGACGGCGGCGA--C-CGC-GTGTCGGAG-CTCGAC---CGAAAC
G--GGGCGACCGACAGCACTGAGG-TG-ACGGCACCATCAAA-GACCGCCGCAGG-ACTC
--GAATCGGAAAGA---GCCTGCAGGGAAAG-CGCGG-TCGA-GGTG-TCCGACTCCTCT
CTGCGACCGAGAGCGCGAGAT-ATGCGAGAGACTCGGAAGCGC-CACTTGAACGCACGG-
----------AGAGCGAAA-GCCGGCCAGCTAGCT------------CGAAGTGCGAA-G
TG-CGCGTGA-CGCATTTTTC--TCGTGCCTGTTGCCCTCGGAGTAAGCCGGGTTG-CCC
GCGTACCGGGCGCTCGAAC-ACGCGA--CGGTGCTGGTGCCCC-TCCGGGCTCT-GTCGC
ACGAACA-GGGAACGTTCGCG-CGCTGAGCG--GGGAGGTGAGGGGC--GCGCCCGAT-T
AAGCGGTTCGGTGCGTACGTGGTAT----GCGGGGAGAACTG---CACGGCGACTCGTCG
CGAAGCGGAAAA---TGTCTCCCGCACGAGTTGGCGC-ACGTTGGCGAAGCTTC-AAGCG
TTCCCGTCGTAGTCCGCCGTCGGTCCAAGTGCTTCGCAGTTCCCGTCCCGTACAAAA--C
TGGGCCACTCCAGTTGGGGCGGGGGCGACGCTACAC---GAGACGATGCCTCT-CGCCAG
GCCGTGAGCC----GTCT--TGGGGCGGC-----CGG-CCTCGGCGGTGTTTGGGCTTTT
CGA-AACG-GTCGTTTTTCACGCAAGTGTTCGGACGACGCACGCGTTCAGCGGGAT----
ACCGCTTGCCAGCCTTGTGAA---------------------------------------
------------------------------------------------------------
------------------------------------------------------------
------------------------------------------------------------
----------------------------

#Rhipicephalus_evertsi_U97701
ATCACATATCAAGAGAGACTTCGGCGCACAAGGGAACGTGGGCCGTCGACTCGTTTTGAC
CGCGTCGGCATCACGGACAGCACGTTGAACGCTGCA--GCAAGCGC---CAACGGCCGCT
CGAAG-------GCGAGACGGTGGCGAC---CGTCGTGCCGGAG-CCCGAC---CGAAAC
G-GGG-CGACCGACTGCATTGAGG-TT-ATGGCACCAACAAGAGACCGCCGCAGG-ACTT
T-GAATCGGAAGAAA--GCCTGCAGGGAAAG-TGCGG-CCGA-GGTT-GCGGACTCCTCT
CTGCGACCGGGAGCGCGAAATCTTGCGAGAGACACGGACGCGCAACTTTTAACGCACGGT
GAA--CACGGGGAGCGAAA-GCCGGCCAGCGAAGCTCCTCC----AGCCGTGCGCGAA-G
TG-CGCGGGATCGCATCTTTTC-TTGCGCCTGTTGGCCTCCGAGTAAGCCGGGTTG-CCC
GCGTACCGGGCGCTCGAAC-ACGCGA--CGGTGCTGGTGCCCC-TCCGGGCTCT-GCCGC
ACGAACA-GGGAACGTTCGCG-CGCGGAGCG--GGGAGGTGAGGGGC--GCGCCCGATAT
T-GCGGTTCGCTGCGTACGCGGCCT----TCGGGGAGCACTG---CACGGCGACTCGCCG
CGATGCGGAGAA---TGTCTCCCGCTCGAGTTGGCGAAACGTTGGCGAAGCTTC-AGGCG
TTCTCGTCGTAGTCCGCCGTCGGTCCAAGTGCTTCGCAGTTCCCGCCCCGATCACAAA-C
TGGGCCACTCCAGTTGGGGCGGGGGCGACGCTACAC---GAGACGATGCCTCT-CGCCAG
GCTGCGGGCC-----GCCCTCGCGGCGGC---GACCGGCCTCGGCGTTGTTTGGGCTTTC
AACACGGT---CGTTTATCACGCAACTGCTCGGACGACGCACGCGCGCAGCGGGAT----
ACCGCTTGCCAGCCTTGTGAAGATGTGGCCCTGTACAGGGT-TGCGGGCGCACTTGGTAG
GGCGTCGTACTCGGTTCGCGATGGGTTTACGAACGTGTCCCGTC--ACTTCCACGTCACA
CCGGTTGTGCTCCGCACGCGTGCAGCGGGGAA----GCCGATTGCCAGCCTTGTGAAGAT
GTGCCCCTGTACAGGGTTGCGGGCGCACTTGGTAGGGCGCGCGCACGCGGTCGTGCGGAA
GTTGACGGAAGCGAATGTATCCGCT---

#1_smaple_Rhipicephalus_microplus
ATCACATATCAAGAGAGCCTTCGGCGCACAAGGGAACGTGAGCCGTCGACTCGTTTTGAC
CGCGTCGGCAACACGGACAGCACGCTGAACACCTCACAGCGAGCGCCAACAGCGGCCACT
CAAGG-------GCGAGACGGTGGCGAC---CGTCGTGCCAGAG-CCCAAC---CGAAAC
G-GGGGCGACCGACTGCATTGAGG-AT-GTGGCACCTCGTTGAGACCGCCGCAGG-ACTT
C-GAGTCGGAAGGAA--GCCTGCAGGGAAAG-TGCGG-TCGA-GGTTGCGTA-CTCCTCT
CTGCGACCGGGCGCGCAAGAG-CTGCGAGAGCCACGGACGCGCAACTTT-AACGCACGGT
AAA--CACGAGGAGCGAAA-GCCGGCCAGCAAAGCTTCTCC----AGCCGTGCGCAAA-G
TG-CGCGAGATCGCAGCCTTGCGTTGCGCTTGTTGCCCTCGAAGTAAGCTGGGTGT-CCC
GTAGACCGGGCGCTCGAAC-ACGCTG--CGGGGCCG-TGCCTCCTCCAGGCTTT-GCCGC
GCGAACA-GGGAACGTTCGCG-CGCAAAGCGCAGGGAGGTGAGGAGGCTGCGCCCGACGT
TTGCGGTTCGCTGCGTACGCGGTTGA--TGCGGAGAGCACGG---CGCGACGACTTGCCG
CGAAGCGGAAAA---AGTCTCCCGCACGAGTTGGCGAAACGTTGGCGAAGCTTA-AGGCG
TTCTCGTCGTAGTCCGCCGTCGGTCTAAGTGCTTCGCAGTTCCCGTCCCGTTCAAAAAAC
TGGGCCACTCCAGTTGGGGCGGGGGCGACGCTACAC---GAGACGATGCCTCT-CGCCAG
GCTGCGTGGC---TGCCC-TTGCGGCGGCGGCGACTGGCCTCGGCGGTGTTTGGG-CTTT
CGA-CACG-GTCGTTTATCACGCAACTGCTCGGACGACGCACGCGCGCAGCGGAAT----
GCCGCTTGCCAGCCTTGTGAAGATGTGACCCTGTACAGGGT-TGCGGGCGCACTTGGTAG
GGCGTCGTACTCGGTTCGCGATGGGTTTACGAACGTGTCCCGTCAC--TTCCACGTCACA
CCGGTTGTGCGCCGCACGCGTGCAGCGGGGAA---GCCG-ATTGCCAGCCTTGTGAAGAA
GTGGCCCTGTACAGGGTTGCGGGCGCACTTGGTAGGGCGAGCGCACGCGGTCGTGC-GG-
AAGTTGATGGAAGCGAATGTACCGCT--

#2_sample_Rhipicephalus_microplus
ATCACATATCAAGAGAGCCTTCGGCGCACAAGGGAACGTGAGCCGTCGACTCGTTTTGAC
CGCGTCGGCAACACGGACAGCACGCTGAACACCTCACAGCGAGCGCCAACAGCGGCCACT
CAAGG-------GCGAGACGGTGGCGAC---CGTCGTGCCAGAG-CCCAAC---CGAAAC
G-GGGGCGACCGACTGCATTGAGG-AT-GTGGCACCTCGTTGAGACCGCCGCAGG-ACTT
C-GAGTCGGAAGGAA--GCCTGCAGGGAAAG-TGCGG-TCGA-GGTTGCGTA-CTCCTCT
CTGCGACCGGGCGCGCAAGAG-CTGCGAGAGCCACGGACGCGCAACTTT-AACGCACGGT
AAA--CACGAGGAGCGAAA-GCCGGCCAGCAAAGCTTCTCC----AGCCGTGCGCAAA-G
TG-CGCGAGATCGCAGCCTTGCGTTGCGCTTGTTGCCCTCGAAGTAAGCTGGGTGT-CCC
GTAGACCGGGCGCTCGAAC-ACGCTG--CGGGGCCG-TGCCTCCTCCAGGCTTT-GCCGC
GCGAACA-GGGAACGTTCGCG-CGCAAAGCGCAGGGAGGTGAGGAGGCTGCGCCCGACGT
TTGCGGTTCGCTGCGTACGCGGTTGA--TGCGGAGAGCACGG---CGCGACGACTTGCCG
CGAAGCGGAAAA---AGTCTCCCGCACGAGTTGGCGAAACGTTGGCGAAGCTTA-AGGCG
TTCTCGTCGTAGTCCGCCGTCGGTCTAAGTGCTTCGCAGTTCCCGTCCCGTTCAAAAAAC
TGGGCCACTCCAGTTGGGGCGGGGGCGACGCTACAC---GAGACGATGCCTCT-CGCCAG
GCTGCGTGGC---TGCCC-TTGCGGCGGCGGCGACTGGCCTCGGCGGTGTTTGGG-CTTT
CGA-CACG-GTCGTTTATCACGCAACTGCTCGGACGACGCACGCGCGCAGCGGAAT----
GCCGCTTGCCAGCCTTGTGAAGATGTGACCCTGTACAGGGT-TGCGGGCGCACTTGGTAG
GGCGTCGTACTCGGTTCGCGATGGGTTTACGAACGTGTCCCGTCAC--TTCCACGTCACA
CCGGTTGTGCGCCGCACGCGTGCAGCGGGGAA---GCCG-ATTGCCAGCCTTGTGAAGAA
GTGGCCCTGTACAGGGTTGCGGGCGCACTTGGTAGGGCGAGCGCACGCGGTCGTGC-AGG
AAGTTGATGGAAGCGAATGTACCGCT--

#10_sample_Rhipicephalus_microplus
-----------------------GCGCACAAGGGAACGTGAGCCGTCGACTCGTTTTGAC
CGCGTCGGCAACACGGACAGCACGCTGAACACCTCACAGCGAGCGCCAACAGCGGCCACT
CAAGG-------GCGAGACGGTGGCGAC---CGTCGTGCCAGAG-CCCAAC---CGAAAC
G-GGGGCGACCGACTGCATTGAGG-AT-GTGGCACCTCGTTGAGACCGCCGCAGG-ACTT
C-GAGTCGGAAGGAA--GCCTGCAGGGAAAG-TGCGG-TCGA-GGTTGCGTA-CTCCTCT
CTGCGACCGGGCGCGCAAGAG-CTGCGAGAGCCACGGACGCGCAACTTT-AACGCACGGT
AAA--CACGAGGAGCGAAA-GCCGGCCAGCAAAGCTTCTCC----AGCCGTGCGCAAA-G
TG-CGCGAGATCGCAGCCTTGCGTTGCGCTTGTTGCCCTCGAAGTAAGCTGGGTGT-CCC
GTAGACCGGGCGCTCGAAC-ACGCTG--CGGGGCCG-TGCCTCCTCCAGGCTTT-GCCGC
GCGAACA-GGGAACGTTCGCG-CGCAAAGCGCAGGGAGGTGAGGAGGCTGCGCCCGACGT
TTGCGGTTCGCTGCGTACGCGGTTGA--TGCGGAGAGCACGG---CGCGACGACTTGCCG
CGAAGCGGAAAA---AGTCTCCCGCACGAGTTGGCGAAACGTTGGCGAAGCTTA-AGGCG
TTCTCGTCGTAGTCCGCCGTCGGTCTAAGTGCTTCGCAGTTCCCGTCCCGTTCAAAAAAC
TGGGCCACTCCAGTTGGGGCGGGGGCGACGCTACAC---GAGACGATGCCTCT-CGCCAG
GCTGCGTGGC---TGCCC-TTGCGGCGGCGGCGACTGGCCTCGGCGGTGTTTGGG-CTTT
CGA-CACG-GTCGTTTATCACGCAACTGCTCGGACGACGCACGCGCGCAGCGGAAT----
GCCGCTTGCCAGCCTTGTGAAGATGTGACCCTGTACAGGGT-TGCGGGCGCACTTGGTAG
GGCGTCGTACTCGGTTCGCGATGGGTTTACGAACGTGTCCCGTCAC--TTCCACGTCACA
CCGGTTGTGCGCCGCACGCGTGCAGCGGGGAA---GCCG-ATTGCCAGCCTTGTGAAGAA
GTGGCCCTGTACAGGGTTGCGGGCGCACTTGTAGG--CGAGCGCACGCGGTCGTGC-AG-
----------------------------

#12_sample_Rhipicephalus_microplus
-------------------------------------GTGAGTCGTCGACTCGTTTTGAC
CGCGTCGGCAACACGGACAGCACGCTGAACACCTCACAGCGAGCGCCAACAGCGGCCACT
CAAGG-------GCGAGACGGTGGCGAC---CGTCGTGCCAGAG-CCCAAC---CGAAAC
G-GGGGCGACCGACTGCATTGAGG-AT-GTGGCACCTCGTTGAGACCGCCGCAGG-ACTT
C-GAGTCGGAAGGAA--GCCTGCAGGGAAAG-TGCGG-TCGA-GGTTGCGTA-CTCCTCT
CTGCGACCGGGCGCGCAAGAG-CTGCGAGAGCCACGGACGCGCAACTTT-AACGCACGGT
AAA--CACGAGGAGCGAAA-GCCGGCCAGCAAAGCTTCTCC----AGCCGTGCGCAAA-G
TG-CGCGAGATCGCAGCCTTGCGTTGCGCTTGTTGCCCTCGAAGTAAGCTGGGTGT-CCC
GTAGACCGGGCGCTCGAAC-ACGCTG--CGGGGCCG-TGCCTCCTCCAGGCTTT-GCCGC
GCGAACA-GGGAACGTTCGCG-CGCAAAGCGCAGGGAGGTGAGGAGGCTGCGCCCGACGT
TTGCGGTTCGCTGCGTACGCGGTTGA--TGCGGAGAGCACGG---CGCGACGACTTGCCG
CGAAGCGGAAAA---AGTCTCCCGCACGAGTTGGCGAAACGTTGGCGAAGCTTA-AGGCG
TTCTCGTCGTAGTCCGCCGTCGGTCTAAGTGCTTCGCAGTTCCCGTCCCGTTCAAAAAAC
TGGGCCACTCCAGTTGGGGCGGGGGCGACGCTACAC---GAGACGATGCCTCT-CGCCAG
GCTGCGTGGC---TGCCC-TTGCGGCGGCGGCGACTGGCCTCGGCGGTGTTTGGG-CTTT
CGA-CACG-GTCGTTTATCACGCAACTGCTCGGACGACGCACGCGCGCAGCGGAAT----
GCCGCTTGCCAGCCTTGTGAAGATGTGACCCTGTACAGGGT-TGCGGGCGCACTTGGTAG
GGCGTCGTACTCGGTTCGCGATGGGTTTACGAACGTGTCCCGTCAC--TTCCACGTCACA
CCGGTTGTGCGCCGCACGCGTGCAGCGGGGAA---GCCG-ATTGCCAGCCTTGTGAAGAA
GTGGCCCTGTACAGGGTTGCGGGCGCACTTGGTA--------------------------
----------------------------

#16_sample_Rhipicephalus_microplus
-----------------------------------ACGTGAG-CGTCGACTCGTTTTGAC
CGCGTCGGCAACACGGACAGCACGCTGAACACCTCACAGCGAGCGCCAACAGCGGCCACT
CAAGG-------GCGAGACGGTGGCGAC---CGTCGTGCCAGAG-CCCAAC---CGAAAC
G-GGGGCGACCGACTGCATTGAGG-AT-GTGGCACCTCGTTGAGACCGCCGCAGG-ACTT
C-GAGTCGGAAGGAA--GCCTGCAGGGAAAG-TGCGG-TCGA-GGTTGCGTA-CTCCTCT
CTGCGACCGGGCGCGCAAGAG-CTGCGAGAGCCACGGACGCGCAACTTT-AACGCACGGT
AAA--CACGAGGAGCGAAA-GCCGGCCAGCAAAGCTTCTCC----AGCCGTGCGCAAA-G
TG-CGCGAGATCGCAGCCTTGCGTTGCGCTTGTTGCCCTCGAAGTAAGCTGGGTGT-CCC
GTAGACCGGGCGCTCGAAC-ACGCTG--CGGGGCCG-TGCCTCCTCCAGGCTTT-GCCGC
GCGAACA-GGGAACGTTCGCG-CGCAAAGCGCAGGGAGGTGAGGAGGCTGCGCCCGACGT
TTGCGGTTCGCTGCGTACGCGGTTGA--TGCGGAGAGCACGG---CGCGACGACTTGCCG
CGAAGCGGAAAA---AGTCTCCCGCACGAGTTGGCGAAACGTTGGCGAAGCTTA-AGGCG
TTCTCGTCGTAGTCCGCCGTCGGTCTAAGTGCTTCGCAGTTCCCGTCCCGTTCAAAAAAC
TGGGCCACTCCAGTTGGGGCGGGGGCGACGCTACAC---GAGACGATGCCTCT-CGCCAG
GCTGCGTGGC---TGCCC-TTGCGGCGGCGGCGACTGGCCTCGGCGGTGTTTGGG-CTTT
CGA-CACG-GTCGTTTATCACGCAACTGCTCGGACGACGCACGCGCGCAGCGGAAT----
GCCGCTTGCCAGCCTTGTGAAGATGTGACCCTGTACAGGGT-TGCGGGCGCACTTGGTAG
GGCGTCGTACTCGGTTCGCGATGGGTTTACGAACGTGTCCCGTCAC--TTCCACGTCACA
CCGGTTGTGCGCCGCACGCGTGCAGCGGGGAA---GCCG-ATTGCCAGCCTTGTGAAGAA
GTGGCCCTGTACAGGGTTGCGGGCGCACTTGGTA--------------------------
----------------------------
